# Supplementary material for: Arabidopsis Iron Superoxide Dismutase FSD1 Protects Against Methyl Viologen-Induced Oxidative Stress in a Copper-Dependent Manner
Source: Front Plant Sci. 2022 Mar 11;13:823561. doi: 10.3389/fpls.2022.823561 (PMC8963501; doi:10.3389/fpls.2022.823561)
Supplement: Supplementary file 1 [file Data_Sheet_1.XLSX]

## Sheet: Col-0 - quantification details
Supplemental Data 1. Data pertinent to quantification of proteins in Arabidopsis wild type Col-0 plants treated by 1uM methyl viologen for 8h as compared to mock-treated plants.
Accession	Description	Coverage [%]	# Peptides	# PSMs	# Unique Peptides	# AAs	MW [kDa]	Score Mascot: Mascot	Abundance Ratio: (Col-0) / (Col-0 Mock)	Abundances (Normalized): F9: Sample, 1, Col-0	Abundances (Normalized): F10: Sample, 2, Col-0	Abundances (Normalized): F11: Sample, 3, Col-0	Abundances (Normalized): F6: Sample, 4, Col-0 Mock	Abundances (Normalized): F7: Sample, 5, Col-0 Mock	Abundances (Normalized): F8: Sample, 6, Col-0 Mock	Abundance: F9: Sample, 1, Col-0	Abundance: F10: Sample, 2, Col-0	Abundance: F11: Sample, 3, Col-0	Abundance: F6: Sample, 4, Col-0 Mock	Abundance: F7: Sample, 5, Col-0 Mock	Abundance: F8: Sample, 6, Col-0 Mock	Found in Sample: [S9] F9: Sample, 1, Col-0	Found in Sample: [S10] F10: Sample, 2, Col-0	Found in Sample: [S11] F11: Sample, 3, Col-0	Found in Sample: [S6] F6: Sample, 4, Col-0 Mock	Found in Sample: [S7] F7: Sample, 5, Col-0 Mock	Found in Sample: [S8] F8: Sample, 6, Col-0 Mock	Exp. q-value: Combined	Protein FDR Confidence: Combined	Abundance Ratio Adj. P-Value: (Col-0) / (Col-0 Mock)	Abundance Ratio P-Value: (Col-0) / (Col-0 Mock)
Q9LFH5	60S ribosomal protein L12-2 OS=Arabidopsis thaliana OX=3702 GN=RPL12B PE=1 SV=1	62	10	130	1	166	18	3703	0.149	1.85434e+06	2.6048e+06	2.07788e+07	1.6395e+07	1.74404e+07	2.09708e+07	786337	1.46308e+06	18030969	1.6395e+07	1.60667e+07	1.94525e+07	High	High	High	High	High	High	0	High	3.74444e-16	1e-17
Q8GYN5	RPM1-interacting protein 4 OS=Arabidopsis thaliana OX=3702 GN=RIN4 PE=1 SV=1	16	2	7	2	211	23.4	199	0.01				135351	190065					135351	175095		High	High	High	High	High	High	0	High	3.74444e-16	1e-17
Q9SE33	Cysteine and histidine-rich domain-containing protein RAR1 OS=Arabidopsis thaliana OX=3702 GN=RAR1 PE=1 SV=1	15	3	10	3	226	24.9	126	0.01				741929	569877	670603				741929	524992	622051	High	High	High	High	High	High	0	High	3.74444e-16	1e-17
Q9M088	Glucan endo-1,3-beta-glucosidase 5 OS=Arabidopsis thaliana OX=3702 GN=At4g31140 PE=2 SV=1	10	2	7	2	484	52.7	83	100	537838	451208	435888				228071	253438	378244				High	High	High	High	High	High	0	High	3.74444e-16	1e-17
Q9LDD8	Methylcrotonoyl-CoA carboxylase beta chain, mitochondrial OS=Arabidopsis thaliana OX=3702 GN=MCCB PE=2 SV=1	6	3	8	3	587	64	72	5.162	4.25193e+06	3.57077e+06	1.01048e+06	1.36431e+06	1.80132e+06	1.10226e+06	1.80304e+06	2.00565e+06	876852	1.36431e+06	1.65945e+06	1.02246e+06	High	High	High	High	High	High	0	High	3.74444e-16	1e-17
Q9SAB1	Heat shock 70 kDa protein 16 OS=Arabidopsis thaliana OX=3702 GN=HSP70-16 PE=2 SV=1	4	2	8	2	763	85.2	72	0.01				348448	221309	304365				348448	203878	282329	High	High	High	High	High	High	0	High	3.74444e-16	1e-17
O65399	Glucan endo-1,3-beta-glucosidase 1 OS=Arabidopsis thaliana OX=3702 GN=At1g11820 PE=2 SV=3	5	2	6	2	511	55.6	0	100	152807	544444	810362				64798.2	305807	703197				High	High	High	High	High	High	0	High	3.74444e-16	1e-17
Q9STG9	Amidophosphoribosyltransferase 2, chloroplastic OS=Arabidopsis thaliana OX=3702 GN=ASE2 PE=1 SV=1	26	10	37	6	561	61	431	0.392	2.13296e+06	2.5377e+06	1.96714e+06	9.41899e+06	4.99237e+06	9.46517e+06	904486	1.42539e+06	1.70699e+06	9.41899e+06	4.59916e+06	8.77989e+06	High	High	High	High	High	High	0	High	1.87659e-06	5.29009e-08
P93032	Isocitrate dehydrogenase [NAD] regulatory subunit 2, mitochondrial OS=Arabidopsis thaliana OX=3702 GN=IDH2 PE=1 SV=2	22	6	51	2	367	39.6	1209	0.35	565209	474135	854580	1.81376e+06	1.44197e+06	1.6162e+06	239678	266315	741567	1.81376e+06	1.32839e+06	1.49919e+06	High	High	High	High	High	High	0	High	3.68779e-06	1.05053e-07
Q56XB0	Defensin-like protein 204 OS=Arabidopsis thaliana OX=3702 GN=At3g05727 PE=3 SV=1	24	2	10	2	80	9.1	131	2.25	7.64101e+06	5.64102e+06	286429	150229	184853	168836	3.24018e+06	3.16848e+06	248551	150229	170293	156612	High	High	High	High	High	High	0	High	1.93081e-05	5.61482e-07
Q39195	Photosystem II 5 kDa protein, chloroplastic OS=Arabidopsis thaliana OX=3702 GN=PSBT PE=3 SV=2	12	1	12	1	103	11	296	2.076	7.8896e+06	5.27924e+06	5.9613e+06	3.3891e+06	8.16387e+06	4.34605e+06	3.3456e+06	2.96528e+06	5.17296e+06	3.3891e+06	7.52086e+06	4.03139e+06	High	High	High	High	High	High	0	High	3.79952e-05	1.12745e-06
P33157	Glucan endo-1,3-beta-glucosidase, acidic isoform OS=Arabidopsis thaliana OX=3702 GN=BG2 PE=1 SV=2	25	5	17	5	339	37.3	695	2.266	3.23333e+06	3.30722e+06	4.01688e+06	1.58211e+06	1.39473e+06	1.74673e+06	1.3711e+06	1.85762e+06	3.48567e+06	1.58211e+06	1.28488e+06	1.62027e+06	High	High	High	High	High	High	0	High	4.51561e-05	1.35334e-06
Q93V56	Soluble inorganic pyrophosphatase 1 OS=Arabidopsis thaliana OX=3702 GN=PPA1 PE=1 SV=1	49	8	44	3	212	24.5	824	2.01	1.09409e+07	9.89952e+06	7.36174e+06	3.77075e+06	8.02627e+06	6.99264e+06	4.6395e+06	5.56043e+06	6.3882e+06	3.77075e+06	7.39411e+06	6.48637e+06	High	High	High	High	High	High	0	High	7.07517e-05	2.14145e-06
Q9SZC9	Copper-transporting ATPase PAA1, chloroplastic OS=Arabidopsis thaliana OX=3702 GN=PAA1 PE=1 SV=1	2	1	7	1	949	99.9	195	0.429	1.62819e+06	1.41084e+06	3.91972e+06	4.07763e+06	3.28904e+06	4.11414e+06	690438	792450	3.40136e+06	4.07763e+06	3.02999e+06	3.81627e+06	High	High	High	High	High	High	0	High	7.79196e-05	2.38152e-06
Q9SSK7	MLP-like protein 34 OS=Arabidopsis thaliana OX=3702 GN=MLP34 PE=2 SV=1	75	15	81	11	316	35.5	936	1.805	2.42299e+07	2.95168e+07	3.37752e+07	1.67734e+07	1.82459e+07	1.77339e+07	1.02747e+07	1.65792e+07	2.93087e+07	1.67734e+07	1.68088e+07	1.645e+07	High	High	High	High	High	High	0	High	0.000242746	7.92345e-06
Q9SRX2	60S ribosomal protein L19-1 OS=Arabidopsis thaliana OX=3702 GN=RPL19A PE=2 SV=1	37	8	45	3	214	24.6	1487	0.514	1.96711e+07	1.63955e+07	1.71913e+07	3.1964e+07	2.47803e+07	3.70488e+07	8.34158e+06	9.20911e+06	14917883	3.1964e+07	22828585	34366449	High	High	High	High	High	High	0	High	0.000361943	1.2029e-05
O48723	Patatin-like protein 2 OS=Arabidopsis thaliana OX=3702 GN=PLP2 PE=1 SV=1	17	4	12	4	407	44.2	109	2.078	2.6564e+06	2.25727e+06	2.8313e+06	609306	553628	521782	1.12645e+06	1.26788e+06	2.45688e+06	609306	510023	484005	High	High	High	High	High	High	0	High	0.001306	4.65044e-05
Q39102	ATP-dependent zinc metalloprotease FTSH 1, chloroplastic OS=Arabidopsis thaliana OX=3702 GN=FTSH1 PE=1 SV=2	46	27	146	6	716	76.7	4050	0.477	1.07629e+06	956685	1.65852e+06	2.75152e+06	2.32762e+06	2.52427e+06	456405	537357	1.43919e+06	2.75152e+06	2.14429e+06	2.34151e+06	High	High	High	High	High	High	0	High	0.00218365	7.90519e-05
Q9SN73	Protein BUNDLE SHEATH DEFECTIVE 2, chloroplastic OS=Arabidopsis thaliana OX=3702 GN=BSD2 PE=1 SV=1	40	3	20	3	136	14.5	773	0.541	1.78024e+07	1.68852e+07	2.83915e+07	35397166	3.20504e+07	3.51736e+07	7549146	9.48419e+06	2.46369e+07	35397166	2.95261e+07	3.2627e+07	High	High	High	High	High	High	0	High	0.00218365	7.89601e-05
P56780	Photosystem II reaction center protein H OS=Arabidopsis thaliana OX=3702 GN=psbH PE=1 SV=2	29	2	20	2	73	7.7	374	1.646	2.04772e+07	3.12572e+07	1.79709e+07	1.52739e+07	1.75308e+07	1.55468e+07	8.68338e+06	1.75568e+07	1.55943e+07	1.52739e+07	1.615e+07	14421182	High	High	High	High	High	High	0	High	0.00394764	0.000145254
O80860	ATP-dependent zinc metalloprotease FTSH 2, chloroplastic OS=Arabidopsis thaliana OX=3702 GN=FTSH2 PE=1 SV=1	57	34	220	17	695	74.1	5432	0.568	8.01163e+07	7.16263e+07	7.99437e+07	1.31191e+08	1.4555e+08	1.51036e+08	3.39734e+07	4.02315e+07	6.93716e+07	1.31191e+08	1.34086e+08	1.40101e+08	High	High	High	High	High	High	0	High	0.00549007	0.000206896
F4KGQ0	Fructose-bisphosphate aldolase 4, cytosolic OS=Arabidopsis thaliana OX=3702 GN=FBA4 PE=2 SV=1	17	7	72	1	393	42.9	1320	2.404	580038	474272	426706	618334	197308	177269	245966	266392	370277	618334	181768	164435	High	High	High	High	High	High	0	High	0.00549007	0.0002059
Q9LYN2	Ferritin-3, chloroplastic OS=Arabidopsis thaliana OX=3702 GN=FER3 PE=2 SV=1	25	5	19	4	259	28.8	442	0.481	1.27964e+06	1.07437e+06	2.41522e+06	2.66008e+06	2.67018e+06	3.1373e+06	542633	603459	2095820	2.66008e+06	2.45987e+06	2.91015e+06	High	High	High	High	High	High	0	High	0.0063802	0.000244227
Q9FF98	MD-2-related lipid-recognition protein 3 OS=Arabidopsis thaliana OX=3702 GN=ML3 PE=1 SV=1	41	5	29	5	164	17.9	1011	1.655	4.43124e+07	4.32086e+07	4.6684e+07	2.8899e+07	2.95489e+07	2.68811e+07	1.87908e+07	2.42697e+07	4.05104e+07	2.8899e+07	2.72216e+07	2.49349e+07	High	High	High	High	High	High	0	High	0.00743023	0.000286626
Q9LVQ8	Probable protein phosphatase 2C 80 OS=Arabidopsis thaliana OX=3702 GN=At5g66720 PE=2 SV=1	14	4	21	4	414	43.8	589	0.519	2.55411e+06	2.3249e+06	3.41577e+06	4.57387e+06	4.98529e+06	4.50332e+06	1.08308e+06	1.30586e+06	2.96406e+06	4.57387e+06	4.59264e+06	4.17728e+06	High	High	High	High	High	High	0	High	0.00752103	0.00029236
Q9SHR7	Chlorophyll a-b binding protein 2.1, chloroplastic OS=Arabidopsis thaliana OX=3702 GN=LHCB2.1 PE=1 SV=1	54	9	117	4	265	28.6	3380	1.623	6.46786e+07	9.89858e+07	9.41865e+07	7.71211e+07	7.77897e+07	5.81064e+07	2.74271e+07	5.55989e+07	8.17309e+07	7.71211e+07	7.16629e+07	5.38995e+07	High	High	High	High	High	High	0	High	0.0102042	0.000411802
Q945Q1	Cysteine proteinase inhibitor 1 OS=Arabidopsis thaliana OX=3702 GN=CYS1 PE=1 SV=2	29	2	7	2	101	11.2	367	0.526	1.83976e+06	1.78747e+06	2.61401e+06	3.28072e+06	3.78603e+06	3.47925e+06	780153	1.004e+06	2.26832e+06	3.28072e+06	3487832	3.22735e+06	High	High	High	High	High	High	0	High	0.010363	0.000422192
P49693	60S ribosomal protein L19-3 OS=Arabidopsis thaliana OX=3702 GN=RPL19C PE=2 SV=3	32	7	18	3	208	24.2	284	0.549	4.22784e+06	3.9232e+06	3.00699e+06	8.54441e+06	6.48573e+06	5.97131e+06	1.79282e+06	2203609	2.60933e+06	8.54441e+06	5.9749e+06	5538984	High	High	High	High	High	High	0	High	0.010363	0.000424361
P42699	Plastocyanin major isoform, chloroplastic OS=Arabidopsis thaliana OX=3702 GN=DRT112 PE=1 SV=2	39	2	92	2	167	17	3887	1.62	6.13372e+07	8.23283e+07	1.30798e+08	6.42451e+07	7.23318e+07	7.54008e+07	2.60102e+07	4.62427e+07	1.13501e+08	6.42451e+07	6.66348e+07	6.99417e+07	High	High	High	High	High	High	0	High	0.0105684	0.000435909
Q84WM9	Elongation factor 1-beta 1 OS=Arabidopsis thaliana OX=3702 GN=At5g12110 PE=2 SV=2	55	9	49	6	228	24.8	1106	0.564	1.07524e+07	8.55516e+06	1.11947e+07	1.43683e+07	1.57234e+07	1.60777e+07	4.55957e+06	4.80532e+06	9.71423e+06	1.43683e+07	1.4485e+07	1.49136e+07	High	High	High	High	High	High	0	High	0.0114961	0.000480996
O23344	Ferredoxin C 1, chloroplastic OS=Arabidopsis thaliana OX=3702 GN=FDC1 PE=1 SV=1	60	5	49	5	154	16.7	2011	0.557	7.79875e+06	7.21248e+06	1.3083e+07	1.74245e+07	1.38499e+07	2.02223e+07	3.30707e+06	4.05115e+06	1.13528e+07	1.74245e+07	1.2759e+07	1.87581e+07	High	High	High	High	High	High	0	High	0.0121426	0.000518853
P93292	Putative uncharacterized mitochondrial protein AtMg00280 OS=Arabidopsis thaliana OX=3702 GN=AtMg00280 PE=5 SV=1	44	6	541	2	110	12.7	14917	1.011	6.97776e+06	7.30963e+06	6.55793e+06	6.64489e+06	7.34179e+06	7.0936e+06	2.95893e+06	4.10572e+06	5.69069e+06	6.64489e+06	6.76353e+06	6.58002e+06	High	High	High	Peak Found	High	High	0	High	0.95422	0.695435
Q9SY97	Photosystem I chlorophyll a/b-binding protein 3-1, chloroplastic OS=Arabidopsis thaliana OX=3702 GN=LHCA3 PE=1 SV=1	27	6	66	6	273	29.2	2098	1.607	7.72066e+07	1.02226e+08	1.50665e+08	8.84358e+07	7.38746e+07	7.05074e+07	3.27396e+07	5.74188e+07	1.30741e+08	8.84358e+07	6.80561e+07	6.54026e+07	High	High	High	High	High	High	0	High	0.0124158	0.000534212
P0CJ48	Chlorophyll a-b binding protein 2, chloroplastic OS=Arabidopsis thaliana OX=3702 GN=LHCB1.1 PE=1 SV=1	64	10	143	5	267	28.2	4902	1.594	4.48527e+08	8.64982e+08	6.7507e+08	4.97929e+08	5.21672e+08	4.27603e+08	1.90199e+08	4.85848e+08	5.85796e+08	4.97929e+08	4.80584e+08	3.96644e+08	High	High	High	High	High	High	0	High	0.0148932	0.00065785
F4JMJ1	Heat shock 70 kDa protein 17 OS=Arabidopsis thaliana OX=3702 GN=HSP70-17 PE=2 SV=1	15	11	31	11	867	96.7	317	0.547	5.10883e+06	7.28137e+06	6.05824e+06	1.00861e+07	1.16733e+07	1.00515e+07	2.16641e+06	4.08985e+06	5.25707e+06	1.00861e+07	1.07539e+07	9.32379e+06	High	High	High	High	High	High	0	High	0.0148932	0.000658483
Q9C6I6	Electron transfer flavoprotein subunit alpha, mitochondrial OS=Arabidopsis thaliana OX=3702 GN=ETFA PE=1 SV=1	20	4	14	4	363	38.4	167	1.845	1.2707e+06	1.2434e+06	1.6616e+06	864920	1.03364e+06	857825	538843	698402	1.44186e+06	864920	952229	795718	High	High	High	High	High	High	0	High	0.0150085	0.000668035
Q9M2P7	Probable plastid-lipid-associated protein 9, chloroplastic OS=Arabidopsis thaliana OX=3702 GN=PAP9 PE=1 SV=1	37	6	17	6	308	34.1	206	1.657	7.42383e+06	6.29479e+06	7.11503e+06	4.12199e+06	5.55685e+06	3.60876e+06	3.14809e+06	3.5357e+06	6.17411e+06	4.12199e+06	5.11918e+06	3.34748e+06	High	High	High	High	High	High	0	High	0.0186999	0.000843436
Q94AR8	3-isopropylmalate dehydratase large subunit, chloroplastic OS=Arabidopsis thaliana OX=3702 GN=IIL1 PE=1 SV=1	51	18	140	18	509	55	4456	0.606	5.35754e+07	5.31125e+07	8.08468e+07	1.11075e+08	9.51612e+07	1.16876e+08	2.27187e+07	2.98326e+07	7.01553e+07	1.11075e+08	8.76662e+07	1.08414e+08	High	High	High	High	High	High	0	High	0.0233993	0.00109012
Q9SR86	Alanine--glyoxylate aminotransferase 2 homolog 3, mitochondrial OS=Arabidopsis thaliana OX=3702 GN=At3g08860 PE=2 SV=1	2	1	6	1	481	52.4	0	0.564	4.98152e+06	5.25929e+06	1.0655e+07	9647537	9.31818e+06	9.33097e+06	2.11242e+06	2.95407e+06	9245906	9647537	8584260	8655401	High	High	High	High	High	High	0.046	Medium	0.0238339	0.00111744
Q8H110	Protein XAP5 CIRCADIAN TIMEKEEPER OS=Arabidopsis thaliana OX=3702 GN=XCT PE=1 SV=1	12	3	9	3	337	39.2	110	1.806	757604	735438	518680	1.47727e+06	1.1704e+06	1.20528e+06	321263	413085	450088	1.47727e+06	1.07822e+06	1.11802e+06	High	High	High	High	High	High	0	High	0.0275918	0.00131543
Q9CAK8	2-C-methyl-D-erythritol 2,4-cyclodiphosphate synthase, chloroplastic OS=Arabidopsis thaliana OX=3702 GN=ISPF PE=1 SV=1	43	8	34	8	231	24.8	640	0.606	1.56445e+07	1.3611e+07	2.22882e+07	2.67735e+07	2.73739e+07	2.76131e+07	6.63407e+06	7.64512e+06	1.93407e+07	2.67735e+07	25217920	2.56139e+07	High	High	High	High	High	High	0	High	0.0288258	0.00138569
Q9SUR6	Cystine lyase CORI3 OS=Arabidopsis thaliana OX=3702 GN=CORI3 PE=1 SV=1	21	6	32	6	422	47	582	0.581	3.26466e+06	3.90913e+06	3.99847e+06	7.14422e+06	5.92821e+06	6.55603e+06	1.38438e+06	2.19571e+06	3.4697e+06	7.14422e+06	5.46129e+06	6.08136e+06	High	High	High	High	High	High	0	High	0.0309006	0.00150377
Q9ZW84	3-isopropylmalate dehydratase small subunit 2 OS=Arabidopsis thaliana OX=3702 GN=SSU2 PE=1 SV=1	63	9	59	7	256	27	1875	0.591	8.41744e+06	9.92899e+06	1.1756e+07	1.76986e+07	1.8386e+07	1.94315e+07	3.56943e+06	5.57698e+06	1.02013e+07	1.76986e+07	1.69379e+07	1.80247e+07	High	High	High	High	High	High	0	High	0.0320306	0.00156827
Q9LZH9	60S ribosomal protein L7a-2 OS=Arabidopsis thaliana OX=3702 GN=RPL7AB PE=2 SV=1	50	14	109	3	256	29	1567	0.608	2.18915e+07	1.9903e+07	2.84287e+07	3.71431e+07	2.95414e+07	3.14828e+07	9.28312e+06	1.11792e+07	2.46692e+07	3.71431e+07	2.72146e+07	29203459	High	High	High	High	High	High	0	High	0.0358178	0.00177495
F4K410	Putative elongation factor TypA-like SVR3, chloroplastic OS=Arabidopsis thaliana OX=3702 GN=SVR3 PE=1 SV=1	25	12	71	12	675	74.3	2363	0.613	1.48814e+07	1.59949e+07	2.06247e+07	2.76196e+07	2.40915e+07	2.65718e+07	6.31047e+06	8.98413e+06	1.78972e+07	2.76196e+07	2.2194e+07	2.4648e+07	High	High	High	High	High	High	0	High	0.0368209	0.00183558
Q9SK50	Protein TIC 55, chloroplastic OS=Arabidopsis thaliana OX=3702 GN=TIC55 PE=1 SV=1	12	5	23	5	539	60.6	291	1.612	4.3795e+06	4.60541e+06	3.00173e+06	2.90289e+06	2.64461e+06	2.38301e+06	1.85714e+06	2.58679e+06	2.60477e+06	2.90289e+06	2.43631e+06	2.21047e+06	High	High	High	High	High	High	0	High	0.0368309	0.00184701
Q8RXD5	Kunitz trypsin inhibitor 4 OS=Arabidopsis thaliana OX=3702 GN=KTI4 PE=2 SV=1	41	8	38	8	215	23.8	619	1.459	2.51413e+07	2.17768e+07	2.73874e+07	1.67374e+07	1.74722e+07	1.60477e+07	1.06612e+07	1.22318e+07	2.37656e+07	1.67374e+07	1.6096e+07	1.48858e+07	High	High	High	High	High	High	0	High	0.0431572	0.00221549
P42760	Glutathione S-transferase F6 OS=Arabidopsis thaliana OX=3702 GN=GSTF6 PE=2 SV=2	75	16	145	8	208	23.5	1821	0.625	4.3883e+07	3.78467e+07	6.4323e+07	7.06209e+07	7.34973e+07	6.96583e+07	1.86087e+07	2.1258e+07	55816668	7.06209e+07	6.77085e+07	6.46149e+07	High	High	High	High	High	High	0	High	0.04398	0.00228383
Q9LVV5	Thylakoid lumenal 15.0 kDa protein 2, chloroplastic OS=Arabidopsis thaliana OX=3702 GN=At5g52970 PE=1 SV=2	24	4	21	4	223	24.6	332	1.591	3.87093e+06	4.69403e+06	7.17653e+06	3.61068e+06	4.21667e+06	4.59058e+06	1.64147e+06	2.63657e+06	6.22748e+06	3.61068e+06	3.88456e+06	4.25822e+06	High	High	High	High	High	High	0	High	0.0470613	0.00247176
Q9ZU46	Receptor protein kinase-like protein ZAR1 OS=Arabidopsis thaliana OX=3702 GN=ZAR1 PE=1 SV=1	1	1	16	1	716	78.3	78	0.628	2.29094e+08	2.59791e+08	2.0533e+08	368975808	3.4708e+08	3.64983e+08	97147744	145921216	178176720	368975808	319743680	338557792	High	High	High	High	High	High	0.029	Medium	0.0473431	0.00250061
Q9FV52	Methionine aminopeptidase 1B, chloroplastic OS=Arabidopsis thaliana OX=3702 GN=MAP1B PE=2 SV=2	31	7	27	7	369	40.4	339	0.598	7.01266e+06	7.65708e+06	1.20123e+07	1.72145e+07	1.42977e+07	1.74925e+07	2.97373e+06	4.30088e+06	1.04237e+07	1.72145e+07	1.31716e+07	16225995	High	High	High	High	High	High	0	High	0.0522801	0.00282343
O82392	Phosphomethylpyrimidine synthase, chloroplastic OS=Arabidopsis thaliana OX=3702 GN=THIC PE=1 SV=1	17	6	23	6	644	71.9	809	0.59	3.23356e+06	2.80434e+06	3.90226e+06	6.18204e+06	4.79259e+06	6.13482e+06	1.3712e+06	1575158	3.38621e+06	6.18204e+06	4.41512e+06	5.69065e+06	High	High	High	High	High	High	0	High	0.0525806	0.00285527
Q9M591	Magnesium-protoporphyrin IX monomethyl ester [oxidative] cyclase, chloroplastic OS=Arabidopsis thaliana OX=3702 GN=CRD1 PE=1 SV=2	12	4	14	4	409	47.6	126	1.593	3.63843e+06	3.53407e+06	3.30448e+06	2.05731e+06	2.23088e+06	2.27978e+06	1542882	1.98504e+06	2.86749e+06	2.05731e+06	2.05517e+06	2.11472e+06	High	High	High	High	High	High	0	High	0.0538913	0.00294243
Q9C6B9	Phosphoethanolamine N-methyltransferase 3 OS=Arabidopsis thaliana OX=3702 GN=NMT3 PE=2 SV=2	24	10	49	7	490	56.3	307	0.598	3.07491e+06	3.23695e+06	4.73875e+06	7.05592e+06	5.31656e+06	6.85571e+06	1.30392e+06	1.81815e+06	4.11208e+06	7.05592e+06	4.89782e+06	6.35935e+06	High	High	High	High	High	High	0	High	0.0565415	0.00313747
Q9C5R8	2-Cys peroxiredoxin BAS1-like, chloroplastic OS=Arabidopsis thaliana OX=3702 GN=At5g06290 PE=2 SV=3	54	12	131	4	273	29.8	2687	1.471	3.21919e+07	3.61989e+07	4.42991e+07	30299703	3.05545e+07	2.58261e+07	1.3651e+07	2.03324e+07	3.84408e+07	30299703	2.81479e+07	2.39563e+07	High	High	High	High	High	High	0	High	0.0651265	0.00363317
P59233	Ubiquitin-40S ribosomal protein S27a-3 OS=Arabidopsis thaliana OX=3702 GN=RPS27AC PE=2 SV=2	52	9	75	5	157	17.8	1739	0.639	4.08774e+07	4.20074e+07	5.73938e+07	6.87037e+07	6.05929e+07	7.06141e+07	1.73341e+07	2.3595e+07	4.98039e+07	6.87037e+07	5.58205e+07	6.55016e+07	High	High	High	High	High	High	0	High	0.0668182	0.00378703
Q9C9P4	3-oxoacyl-[acyl-carrier-protein] synthase II, chloroplastic OS=Arabidopsis thaliana OX=3702 GN=KAS2 PE=1 SV=1	27	8	20	8	541	57.6	290	0.601	3.88193e+06	4.6821e+06	2.91242e+06	8.81244e+06	3.71224e+06	8.43267e+06	1.64614e+06	2.62987e+06	2.52727e+06	8.81244e+06	3.41986e+06	7.82214e+06	High	High	High	High	High	High	0	High	0.0672297	0.00383029
Q9C7N5	GDSL esterase/lipase At1g29660 OS=Arabidopsis thaliana OX=3702 GN=At1g29660 PE=1 SV=1	46	10	42	10	364	40.1	731	1.432	1.57861e+07	1.51557e+07	1.52487e+07	1.20441e+07	1.14591e+07	9.68587e+06	6.69413e+06	8.51276e+06	1.32321e+07	1.20441e+07	1.05566e+07	8.98461e+06	High	High	High	High	High	High	0	High	0.0676368	0.00387356
P16972	Ferredoxin-2, chloroplastic OS=Arabidopsis thaliana OX=3702 GN=FD2 PE=1 SV=1	51	2	63	2	148	15.5	2485	0.636	1.1839e+07	6.97888e+06	1.92808e+07	2.86764e+07	3.52048e+07	2.70872e+07	5.02037e+06	3.91994e+06	1.67311e+07	2.86764e+07	3.2432e+07	2.51261e+07	High	High	High	High	High	High	0	High	0.069936	0.00403421
Q9ZUU1	Adenylate kinase 1, chloroplastic OS=Arabidopsis thaliana OX=3702 GN=ADK PE=1 SV=1	29	6	24	6	284	31	282	0.589	1.09555e+06	1.05489e+06	1.30223e+06	3.53578e+06	4.77171e+06	4.37271e+06	464571	592515	1.13002e+06	3.53578e+06	4.39588e+06	4.05612e+06	High	High	High	High	High	High	0	High	0.0727381	0.00423047
Q9ZWT1	Lipoyl synthase, mitochondrial OS=Arabidopsis thaliana OX=3702 GN=LIP1 PE=1 SV=1	9	3	9	3	374	41.3	39	0.511	459193	406449	223114	795469	744170	851250	194721	228297	193609	795469	685558	789619	High	High	High	High	High	High	0	High	0.0779871	0.00458203
P83755	Photosystem II protein D1 OS=Arabidopsis thaliana OX=3702 GN=psbA PE=1 SV=2	19	5	29	5	353	38.9	951	1.393	2.09097e+07	2.53338e+07	2.24918e+07	1.80571e+07	1.38943e+07	1.73035e+07	8.86679e+06	1.42296e+07	1.95174e+07	1.80571e+07	1.27999e+07	1.60507e+07	High	High	High	High	High	High	0	High	0.093571	0.00560735
Q04836	31 kDa ribonucleoprotein, chloroplastic OS=Arabidopsis thaliana OX=3702 GN=CP31A PE=1 SV=1	22	8	61	8	329	35.8	919	1.453	9.77391e+07	7.87684e+07	6.88171e+07	5.28005e+07	5.8641e+07	6.48035e+07	4.14464e+07	4.42431e+07	5.97165e+07	5.28005e+07	5.40223e+07	6.01117e+07	High	High	High	High	High	High	0	High	0.093571	0.00560871
Q8VXZ7	Alpha-galactosidase 3 OS=Arabidopsis thaliana OX=3702 GN=AGAL3 PE=1 SV=1	30	9	40	9	437	48.3	1123	1.394	1.40631e+07	1.33556e+07	1.92158e+07	1.32785e+07	9.7926e+06	1.33789e+07	5.9635e+06	7.50164e+06	1.66747e+07	1.32785e+07	9.02131e+06	1.24103e+07	High	High	High	High	High	High	0	High	0.097263	0.00585887
O04496	Aspartyl protease AED3 OS=Arabidopsis thaliana OX=3702 GN=AED3 PE=1 SV=1	27	11	72	11	449	47.6	2293	1.449	6.27278e+07	6.32481e+07	8.15282e+07	5.33637e+07	4.62415e+07	5.41379e+07	2.65998e+07	3.55256e+07	7.07466e+07	5.33637e+07	4.25995e+07	5.02183e+07	High	High	High	High	High	High	0	High	0.0989458	0.00598959
Q9LJL3	Presequence protease 1, chloroplastic/mitochondrial OS=Arabidopsis thaliana OX=3702 GN=PREP1 PE=1 SV=2	39	35	158	35	1080	120.9	2929	0.654	3.12208e+07	3.41342e+07	3.34644e+07	5.60624e+07	4.53191e+07	5.98653e+07	1.32392e+07	1.91727e+07	2.90389e+07	5.60624e+07	4.17496e+07	5.5531e+07	High	High	High	High	High	High	0	High	0.100536	0.00613074
Q9SE50	Beta-D-glucopyranosyl abscisate beta-glucosidase OS=Arabidopsis thaliana OX=3702 GN=BGLU18 PE=1 SV=2	25	9	60	6	528	60.4	674	1.485	8.5524e+06	1.06052e+07	7.768e+06	4.45985e+06	4.8433e+06	5.22831e+06	3.62666e+06	5.95679e+06	6.74073e+06	4.45985e+06	4.46183e+06	4.84978e+06	High	High	High	High	High	High	0	High	0.100536	0.00614554
P94072	Germin-like protein subfamily 3 member 3 OS=Arabidopsis thaliana OX=3702 GN=GER3 PE=1 SV=1	71	7	115	7	211	21.8	4279	1.446	2.93725e+08	3.33743e+08	3.60805e+08	2.14837e+08	2.62478e+08	2.19671e+08	1.24555e+08	1.87459e+08	3.13091e+08	2.14837e+08	2.41805e+08	2.03767e+08	High	High	High	High	High	High	0	High	0.101271	0.0062205
Q8W585	ATP-dependent zinc metalloprotease FTSH 8, chloroplastic OS=Arabidopsis thaliana OX=3702 GN=FTSH8 PE=1 SV=1	48	25	137	7	685	73.2	3016	0.633	1.06281e+07	9.82787e+06	9.31231e+06	1.76824e+07	1.51737e+07	1.81517e+07	4.50687e+06	5.52018e+06	8.08082e+06	1.76824e+07	1.39786e+07	1.68375e+07	High	High	High	High	High	High	0	High	0.107456	0.00669893
Q9C7Y4	Ferredoxin C 2, chloroplastic OS=Arabidopsis thaliana OX=3702 GN=FDC2 PE=2 SV=1	22	2	13	2	181	20.4	221	0.6	2.04577e+06	2.62834e+06	3.34601e+06	3.09715e+06	4.02769e+06	4.43895e+06	867513	1476301	2903523	3.09715e+06	3.71046e+06	4.11757e+06	High	High	High	High	High	High	0	High	0.107456	0.0067178
P56779	Cytochrome b559 subunit alpha OS=Arabidopsis thaliana OX=3702 GN=psbE PE=1 SV=4	25	2	16	2	83	9.4	506	1.406	1.87642e+07	1.68191e+07	2.19284e+07	1.42716e+07	1.37479e+07	1.38273e+07	7.95701e+06	9447079	1.90285e+07	1.42716e+07	1.26651e+07	1.28262e+07	High	High	High	High	High	High	0	High	0.110866	0.00697437
P0DH97	Calmodulin-2 OS=Arabidopsis thaliana OX=3702 GN=CAM2 PE=1 SV=1	57	10	122	1	149	16.8	4394	0.652	2.34103e+07	2.22463e+07	3.88135e+07	37749840	3.77063e+07	3.41132e+07	9927196	12495422	33680708	37749840	34736444	31643414	High	High	High	High	High	High	0	High	0.116324	0.00755933
P51422	60S ribosomal protein L35a-4 OS=Arabidopsis thaliana OX=3702 GN=RPL35AD PE=3 SV=2	50	5	32	5	111	12.8	570	0.65	2.15385e+07	2.71379e+07	2.93003e+07	4.36608e+07	3.7301e+07	3.53574e+07	9.13346e+06	1.5243e+07	2.54255e+07	4.36608e+07	3.43631e+07	3.27975e+07	High	High	High	High	High	High	0	High	0.118545	0.00777401
P46286	60S ribosomal protein L8-1 OS=Arabidopsis thaliana OX=3702 GN=RPL8A PE=1 SV=2	67	15	130	4	258	27.8	2268	0.662	4.82197e+07	4.61427e+07	5.44615e+07	7.37532e+07	6.14807e+07	6.18629e+07	2.04477e+07	2.59177e+07	4.72594e+07	7.37532e+07	5.66384e+07	5.7384e+07	High	High	High	High	High	High	0	High	0.11944	0.00790358
P16127	Magnesium-chelatase subunit ChlI-1, chloroplastic OS=Arabidopsis thaliana OX=3702 GN=CHLI1 PE=1 SV=1	52	25	225	15	424	46.2	4017	0.663	1.0008e+08	1.0148e+08	9.55333e+07	1.33877e+08	1.56203e+08	1.39868e+08	4.24393e+07	5.70001e+07	8.28997e+07	1.33877e+08	1.439e+08	1.29741e+08	High	High	High	High	High	High	0	High	0.121385	0.00814241
P11574	V-type proton ATPase subunit B1 OS=Arabidopsis thaliana OX=3702 GN=VHA-B1 PE=2 SV=2	77	27	295	1	486	54.1	9077	1.419	290472	242257		266538	161654	180375	123175	136072		266538	148922	167316	High	High	High	High	Peak Found	High	0	High	0.576451	0.131027
Q9LTV6	Peroxisomal 2,4-dienoyl-CoA reductase OS=Arabidopsis thaliana OX=3702 GN=At3g12800 PE=2 SV=1	12	3	16	3	298	31.8	290	0.611	2.243e+06	1.74548e+06	2.06324e+06	4556284	3.20114e+06	3.49707e+06	951150	980415	1.79039e+06	4556284	2.94902e+06	3.24388e+06	High	High	High	High	High	High	0	High	0.12422	0.00850451
Q9M2D8	Uncharacterized protein At3g61260 OS=Arabidopsis thaliana OX=3702 GN=At3g61260 PE=1 SV=1	41	5	40	4	212	23.1	324	1.467	7.98426e+06	8.87766e+06	6.35584e+06	5.60311e+06	4.50128e+06	4.28698e+06	3.38574e+06	4.98646e+06	5.51532e+06	5.60311e+06	4.14675e+06	3.9766e+06	High	High	High	High	High	High	0	High	0.125245	0.00865941
Q94B35	4-hydroxy-3-methylbut-2-enyl diphosphate reductase, chloroplastic OS=Arabidopsis thaliana OX=3702 GN=ISPH PE=1 SV=1	53	18	83	18	466	52.7	1281	0.664	3.05413e+07	2.88603e+07	2.91859e+07	45063360	4.25752e+07	4.5825e+07	1.29511e+07	1.62105e+07	2.53262e+07	45063360	3.92219e+07	4.25072e+07	High	High	High	High	High	High	0	High	0.130065	0.00911308
P47924	Bifunctional riboflavin biosynthesis protein RIBA 1, chloroplastic OS=Arabidopsis thaliana OX=3702 GN=RIBA1 PE=1 SV=2	13	6	29	6	543	59	571	0.629	4.1355e+06	3.84473e+06	4.69154e+06	5.81056e+06	5.60376e+06	6.33101e+06	1.75367e+06	2.15953e+06	4.07111e+06	5.81056e+06	5.1624e+06	5.87264e+06	High	High	High	High	High	High	0	High	0.132273	0.00945926
F4I3P9	UDP-N-acetylmuramoyl-L-alanyl-D-glutamate--2,6-diaminopimelate ligase MurE homolog, chloroplastic OS=Arabidopsis thaliana OX=3702 GN=MURE PE=1 SV=1	21	8	20	8	772	85.5	318	0.618	1.80007e+06	2.45232e+06	1.92838e+06	3.61901e+06	3.42183e+06	3.38648e+06	763321	1.37743e+06	1.67336e+06	3.61901e+06	3.15232e+06	3.14129e+06	High	High	High	High	High	High	0	High	0.135325	0.00975789
Q8W4E2	V-type proton ATPase subunit B3 OS=Arabidopsis thaliana OX=3702 GN=VHA-B3 PE=2 SV=1	77	27	287	1	487	54.3	8681														Not Found	High	Not Found	Not Found	Not Found	Not Found	0	High
Q9LPR4	2-isopropylmalate synthase 1, chloroplastic OS=Arabidopsis thaliana OX=3702 GN=IPMS1 PE=1 SV=2	50	19	80	8	631	68.6	2043	0.637	9.3642e+06	8.01998e+06	8.6592e+06	1.56755e+07	1.22514e+07	1.59767e+07	3.97091e+06	4.50471e+06	7.51408e+06	1.56755e+07	1.12864e+07	1.482e+07	High	High	High	High	High	High	0	High	0.147392	0.0108466
Q9ZVF2	MLP-like protein 329 OS=Arabidopsis thaliana OX=3702 GN=MLP329 PE=2 SV=1	72	14	110	10	151	17.6	2702	1.361	2.83279e+07	2.89275e+07	2.76499e+07	2.05108e+07	2.16171e+07	2.37453e+07	1.20125e+07	1.62482e+07	2.39934e+07	2.05108e+07	1.99145e+07	2.20261e+07	High	High	High	High	High	High	0	High	0.154032	0.0114559
Q84WN0	Uncharacterized protein At4g37920 OS=Arabidopsis thaliana OX=3702 GN=At4g37920 PE=2 SV=2	10	3	11	3	427	48.7	158	0.612	1.28002e+06	1.2327e+06	1.46404e+06	2.27218e+06	1.64156e+06	2.28663e+06	542797	692392	1.27043e+06	2.27218e+06	1.51227e+06	2.12107e+06	High	High	High	High	High	High	0	High	0.156246	0.011911
Q93VC7	30S ribosomal protein S1, chloroplastic OS=Arabidopsis thaliana OX=3702 GN=RPS1 PE=1 SV=1	46	18	160	18	416	45.1	4311	0.677	2.10857e+08	2.0446e+08	1.99446e+08	2.81153e+08	3.07471e+08	2.75915e+08	8.94142e+07	1.14842e+08	1.73071e+08	2.81153e+08	2.83254e+08	2.55939e+08	High	High	High	High	High	High	0	High	0.162109	0.0124107
O65581	Fructose-bisphosphate aldolase 5, cytosolic OS=Arabidopsis thaliana OX=3702 GN=FBA5 PE=1 SV=1	75	20	189	17	358	38.3	7007	1.397	1.20774e+08	1.17214e+08	1.48556e+08	1.05134e+08	9.3724e+07	1.06646e+08	5.12145e+07	6.58375e+07	1.2891e+08	1.05134e+08	8.63421e+07	9.89246e+07	High	High	High	High	High	High	0	High	0.162152	0.0125196
Q9SA56	Photosystem I reaction center subunit II-2, chloroplastic OS=Arabidopsis thaliana OX=3702 GN=PSAD2 PE=1 SV=1	68	16	329	1	204	22.3	8187	1.313	8.10401e+06	8.17895e+06	8.38407e+06	5250143	6.22841e+06	7.45284e+06	3.43652e+06	4.594e+06	7275330	5250143	5737851	6.91324e+06	Peak Found	Peak Found	High	Peak Found	Peak Found	Peak Found	0	High	0.341776	0.0443193
Q9SZP8	Eukaryotic translation initiation factor 4B3 OS=Arabidopsis thaliana OX=3702 GN=EIF4B3 PE=1 SV=1	69	24	125	24	452	49	3065	0.678	3.35923e+07	2.79571e+07	3.23149e+07	4.38882e+07	4.858e+07	4.36584e+07	1.42449e+07	1.57031e+07	2.80414e+07	4.38882e+07	4.47538e+07	4.04975e+07	High	High	High	High	High	High	0	High	0.16685	0.0130707
Q9FF75	SUN domain-containing protein 1 OS=Arabidopsis thaliana OX=3702 GN=SUN1 PE=1 SV=1	14	4	11	4	471	51.5	376	1.493	3.06637e+06	3.15178e+06	2.54237e+06	2.10326e+06	1.87203e+06	2.01445e+06	1.3003e+06	1.77031e+06	2.20615e+06	2.10326e+06	1.72459e+06	1.8686e+06	High	High	High	High	High	High	0	High	0.16767	0.0132345
Q39189	DEAD-box ATP-dependent RNA helicase 7 OS=Arabidopsis thaliana OX=3702 GN=RH7 PE=1 SV=2	22	11	28	11	671	72.8	468	0.64	6.83461e+06	6.74365e+06	6.75366e+06	1.02889e+07	1.08097e+07	1.26888e+07	2.89823e+06	3.78782e+06	5.86053e+06	1.02889e+07	9958308	1.17701e+07	High	High	High	High	High	High	0	High	0.169539	0.0134323
Q9XF89	Chlorophyll a-b binding protein CP26, chloroplastic OS=Arabidopsis thaliana OX=3702 GN=LHCB5 PE=1 SV=1	58	15	133	15	280	30.1	3160	1.391	1.14458e+08	1.49809e+08	1.97555e+08	1.13154e+08	1.29083e+08	9.13162e+07	48536203	8.41456e+07	1.71429e+08	1.13154e+08	1.18916e+08	8.47049e+07	High	High	High	High	High	High	0	High	0.170149	0.0135311
Q9ZNZ7	Ferredoxin-dependent glutamate synthase 1, chloroplastic/mitochondrial OS=Arabidopsis thaliana OX=3702 GN=GLU1 PE=1 SV=3	49	54	257	45	1622	176.6	4979	1.389	1.0817e+08	1.32441e+08	1.26933e+08	9.1105e+07	6.74003e+07	1.03504e+08	4.58696e+07	7.43902e+07	1.10147e+08	9.1105e+07	6.20917e+07	9.60103e+07	High	High	High	High	High	High	0	High	0.17397	0.0139899
Q39096	Protein EARLY RESPONSIVE TO DEHYDRATION 15 OS=Arabidopsis thaliana OX=3702 GN=ERD15 PE=1 SV=1	18	2	10	2	163	18.4	278	1.458	3.73824e+06	2.95952e+06	4.34422e+06	2.37641e+06	2.97577e+06	2.4531e+06	1.58521e+06	1.66232e+06	3.76973e+06	2.37641e+06	2.7414e+06	2.2755e+06	High	High	High	High	High	High	0	High	0.17397	0.0139549
Q9ZW85	3-isopropylmalate dehydratase small subunit 1 OS=Arabidopsis thaliana OX=3702 GN=SSU1 PE=1 SV=1	50	9	72	7	251	26.8	2412	0.682	4.70152e+07	4.60136e+07	4.75084e+07	6.83641e+07	7.13887e+07	6.77631e+07	1.99369e+07	2.58452e+07	4.12257e+07	6.83641e+07	6.5766e+07	6.2857e+07	High	High	High	High	High	High	0	High	0.178361	0.0143959
Q84W65	SufE-like protein 1, chloroplastic/mitochondrial OS=Arabidopsis thaliana OX=3702 GN=SUFE1 PE=1 SV=2	41	10	53	10	371	40.8	1665	0.656	1.34747e+07	1.17209e+07	1.03854e+07	1.87088e+07	2.17778e+07	2.14808e+07	5.71398e+06	6.58348e+06	9.01196e+06	1.87088e+07	2.00625e+07	1.99255e+07	High	High	High	High	High	High	0	High	0.181509	0.0147038
Q9C550	2-isopropylmalate synthase 2, chloroplastic OS=Arabidopsis thaliana OX=3702 GN=IPMS2 PE=1 SV=1	36	14	58	3	631	68.1	1674	0.603	721846	774125	1.05668e+06	1.45247e+06	1.01292e+06	1.4342e+06	306100	434815	916945	1.45247e+06	933140	1.33037e+06	High	High	High	High	High	High	0	High	0.187695	0.0153163
Q9LZQ0	Cytochrome c oxidase subunit 5C-2 OS=Arabidopsis thaliana OX=3702 GN=At3g62400 PE=3 SV=1	25	2	10	2	64	7	114	1.417	4.51407e+06	4.03857e+06	8.72039e+06	6.68285e+06	6.98941e+06	5.94465e+06	1914201	2.26841e+06	7.56718e+06	6.68285e+06	6.43891e+06	5.51426e+06	High	High	High	High	High	High	0	High	0.188435	0.0154917
Q5XF82	Jacalin-related lectin 11 OS=Arabidopsis thaliana OX=3702 GN=JAL11 PE=2 SV=1	18	6	22	6	444	48.5	431	1.451	4.94614e+06	4.01185e+06	3.70454e+06	4.29328e+06	4.39365e+06	4.4533e+06	2.09742e+06	2.2534e+06	3.21464e+06	4.29328e+06	4.0476e+06	4.13088e+06	High	High	High	High	High	High	0	High	0.189296	0.0159118
O80948	Jacalin-related lectin 23 OS=Arabidopsis thaliana OX=3702 GN=JAL23 PE=1 SV=1	10	6	34	2	459	50.4	369	1.441	4.13586e+06	4.97672e+06	3.02926e+06	3.41665e+06	3.4856e+06	2.4232e+06	1.75382e+06	2.79535e+06	2.62866e+06	3.41665e+06	3.21107e+06	2.24776e+06	High	High	High	High	High	High	0	High	0.189296	0.0159526
Q8H0W0	Protein LOW PSII ACCUMULATION 3, chloroplastic OS=Arabidopsis thaliana OX=3702 GN=LPA3 PE=1 SV=1	18	4	17	4	358	40	624	1.471	4.12921e+06	3.36701e+06	2.96205e+06	1.31254e+06	1.75236e+06	2.04686e+06	1.751e+06	1.89121e+06	2.57033e+06	1.31254e+06	1.61434e+06	1.89866e+06	High	High	High	High	High	High	0	High	0.189729	0.0160453
Q9C681	Probable histone H2A.1 OS=Arabidopsis thaliana OX=3702 GN=At1g51060 PE=1 SV=1	37	5	32	3	132	13.9	552	1.323	2.47261e+07	2.33747e+07	2.16397e+07	1.39703e+07	1.9464e+07	1.58744e+07	1.04851e+07	1.31292e+07	1.8778e+07	1.39703e+07	1.79309e+07	1.4725e+07	High	High	High	High	High	High	0	High	0.197026	0.0168409
Q9ZPV8	Phosphopantetheine adenylyltransferase OS=Arabidopsis thaliana OX=3702 GN=COAD PE=1 SV=1	23	2	6	2	176	19.2	210	1.432	3.46189e+06	4.51554e+06	3.21781e+06	2.28891e+06	3.3149e+06	2.47558e+06	1.46802e+06	2.53632e+06	2.79227e+06	2.28891e+06	3.05381e+06	2.29635e+06	High	High	High	High	High	High	0	High	0.197026	0.016815
Q94K85	Cathepsin B-like protease 3 OS=Arabidopsis thaliana OX=3702 GN=CATHB3 PE=1 SV=1	24	5	14	5	359	39.4	347	1.42	6.55477e+06	6.31991e+06	4.58735e+06	3611069	4.17852e+06	3.05277e+06	2.77956e+06	3.54981e+06	3.98071e+06	3611069	3.84941e+06	2.83175e+06	High	High	High	High	High	High	0	High	0.201824	0.0174222
Q94JZ8	Plant UBX domain-containing protein 7 OS=Arabidopsis thaliana OX=3702 GN=PUX7 PE=1 SV=1	11	4	11	4	468	51.8	175	0.604	1.1307e+06	1.08662e+06	1.09231e+06	1.95458e+06	1.23558e+06	1.89058e+06	479476	610340	947858	1.95458e+06	1.13827e+06	1753697	High	High	High	High	High	High	0	High	0.208254	0.0180445
Q9SAU2	Ribulose-5-phosphate-3-epimerase, chloroplastic OS=Arabidopsis thaliana OX=3702 GN=RPE PE=2 SV=1	51	7	72	7	281	30	1952	0.692	5.52915e+07	5.08716e+07	5.26924e+07	8.13423e+07	8.18857e+07	8.07572e+07	2.34465e+07	2.85739e+07	4.57242e+07	8.13423e+07	7.54362e+07	7.49103e+07	High	High	High	High	High	High	0	High	0.212527	0.0186136
Q9LZF6	Cell division control protein 48 homolog E OS=Arabidopsis thaliana OX=3702 GN=CDC48E PE=2 SV=2	57	41	301	3	810	89.9	7294	1.484	2.01809e+06	1.86422e+06	2.75699e+06	980643	1.28406e+06	1.15413e+06	855774	1.0471e+06	2.39239e+06	980643	1.18293e+06	1.07057e+06	Peak Found	High	High	High	High	High	0	High	0.228069	0.0210473
Q9T034	Phenylalanine--tRNA ligase alpha subunit, cytoplasmic OS=Arabidopsis thaliana OX=3702 GN=At4g39280 PE=2 SV=3	9	3	14	3	485	55.8	64	1.455	2.53389e+06	2.88402e+06	2.92702e+06	1.89461e+06	2.16696e+06	2.03799e+06	1.0745e+06	1.61991e+06	2.53994e+06	1.89461e+06	1.99629e+06	1.89044e+06	High	High	High	High	High	High	0	High	0.212527	0.018667
Q9XI05	Proteasome subunit beta type-3-A OS=Arabidopsis thaliana OX=3702 GN=PBC1 PE=1 SV=2	33	3	20	3	204	22.8	596	1.421	4.95819e+06	5.3831e+06	5.71036e+06	4.6032e+06	3.80169e+06	3.64516e+06	2.10253e+06	3.02361e+06	4.9552e+06	4.6032e+06	3.50226e+06	3.38124e+06	High	High	High	High	High	High	0	High	0.213196	0.0189156
P56762	DNA-directed RNA polymerase subunit alpha OS=Arabidopsis thaliana OX=3702 GN=rpoA PE=3 SV=1	19	5	15	5	329	38.1	273	0.652	3.31503e+06	3.18424e+06	5.02062e+06	6.62462e+06	5.56195e+06	5.55591e+06	1.40574e+06	1.78855e+06	4.35667e+06	6.62462e+06	5.12388e+06	5.15366e+06	High	High	High	High	High	High	0	High	0.216211	0.0192472
Q9ZWA8	Fasciclin-like arabinogalactan protein 9 OS=Arabidopsis thaliana OX=3702 GN=FLA9 PE=2 SV=1	19	3	23	2	247	26.1	511	1.42	3.94544e+06	3.50478e+06	4.40981e+06	2.65015e+06	3.34796e+06	2.80709e+06	1673073	1.96859e+06	3.82664e+06	2.65015e+06	3.08427e+06	2.60386e+06	High	High	High	High	High	High	0	High	0.221268	0.0198287
Q8LPJ7	40S ribosomal protein S26-2 OS=Arabidopsis thaliana OX=3702 GN=RPS26B PE=2 SV=2	56	5	32	2	133	14.8	909	0.658	3.08087e+06	3.82617e+06	4.97686e+06	5.48268e+06	6.37834e+06	5.03595e+06	1.30645e+06	2.14911e+06	4.31871e+06	5.48268e+06	5.87597e+06	4.67135e+06	High	High	High	High	High	High	0	High	0.224266	0.0202531
Q9FE65	60S ribosomal protein L34-2 OS=Arabidopsis thaliana OX=3702 GN=RPL34B PE=3 SV=1	34	5	22	3	119	13.6	249	0.667	1.01653e+07	1.26593e+07	1.31594e+07	1.57908e+07	1.54482e+07	1.53353e+07	4.3106e+06	7.11056e+06	1.14192e+07	1.57908e+07	1.42315e+07	1.4225e+07	High	High	High	High	High	High	0	High	0.224266	0.0202971
Q9SL05	Protein PROTON GRADIENT REGULATION 5, chloroplastic OS=Arabidopsis thaliana OX=3702 GN=PGR5 PE=1 SV=1	19	2	7	2	133	14.3	69	1.419	4.25614e+06	3.6749e+06	5.58364e+06	3.53748e+06	2.99939e+06	3.29808e+06	1.80482e+06	2.06414e+06	4.84524e+06	3.53748e+06	2.76316e+06	3.05929e+06	High	High	High	High	High	High	0	High	0.224266	0.0202798
Q9LJE4	Chaperonin 60 subunit beta 2, chloroplastic OS=Arabidopsis thaliana OX=3702 GN=CPN60B2 PE=1 SV=1	71	41	564	11	596	63.3	18198	0.695	1.16167e+08	1.09545e+08	9.99509e+07	1.49053e+08	1.68879e+08	1.62515e+08	4.92609e+07	6.15298e+07	8.6733e+07	1.49053e+08	1.55577e+08	1.50749e+08	High	High	High	High	High	High	0	High	0.225497	0.0204754
Q93WI0	Rhodanese-like/PpiC domain-containing protein 12, chloroplastic OS=Arabidopsis thaliana OX=3702 GN=At5g19370 PE=1 SV=1	31	7	27	7	299	33	456	0.657	6.00136e+06	6.22857e+06	8.39947e+06	1.17113e+07	1.02778e+07	1.29244e+07	2.54489e+06	3.4985e+06	7.2887e+06	1.17113e+07	9468304	1.19887e+07	High	High	High	High	High	High	0	High	0.225832	0.0205728
Q96299	14-3-3-like protein GF14 mu OS=Arabidopsis thaliana OX=3702 GN=GRF9 PE=1 SV=2	55	14	109	12	263	29.5	2702	1.36	7.75651e+07	7.61149e+07	6.34272e+07	5.66102e+07	5.97026e+07	4.52769e+07	3.28916e+07	4.27527e+07	5.50394e+07	5.66102e+07	5.50003e+07	4.19988e+07	High	High	High	High	High	High	0	High	0.2259	0.0207781
Q9S7M0	Chlorophyll a-b binding protein 3, chloroplastic OS=Arabidopsis thaliana OX=3702 GN=LHCB3 PE=1 SV=1	34	5	43	4	265	28.7	1337	1.348	2.86729e+07	3.59754e+07	4.65817e+07	3.42464e+07	2.79604e+07	2.83036e+07	1.21588e+07	2.02069e+07	4.04216e+07	3.42464e+07	2.57582e+07	2.62544e+07	High	High	High	High	High	High	0	High	0.2259	0.0207255
F4IHY7	Protein PLASTID TRANSCRIPTIONALLY ACTIVE 12, chloroplastic OS=Arabidopsis thaliana OX=3702 GN=PTAC12 PE=1 SV=1	19	7	24	7	527	60.9	458	0.647	4.39953e+06	4.26389e+06	7.34931e+06	6.81645e+06	6.04656e+06	7.0555e+06	1.86563e+06	2.39497e+06	6.37741e+06	6.81645e+06	5.57032e+06	6.54468e+06	High	High	High	High	High	High	0	High	0.228431	0.0211814
P94111	Protein STRICTOSIDINE SYNTHASE-LIKE 12 OS=Arabidopsis thaliana OX=3702 GN=SSL12 PE=2 SV=2	26	5	19	5	335	35.3	323	1.384	5.08153e+06	5.28429e+06	4.85839e+06	5.73285e+06	5.76669e+06	5.09514e+06	2.15483e+06	2.96812e+06	4.2159e+06	5.73285e+06	5.31249e+06	4.72625e+06	High	High	High	High	High	High	0	High	0.228431	0.0212162
Q9LJE5	YTH domain-containing protein ECT2 OS=Arabidopsis thaliana OX=3702 GN=ECT2 PE=1 SV=1	47	20	106	15	667	72.4	2845	0.688	1.92143e+07	1.98985e+07	1.90144e+07	2.84632e+07	2.88031e+07	3.01117e+07	8.14787e+06	1.11767e+07	1.64999e+07	2.84632e+07	2.65345e+07	2.79316e+07	High	High	High	High	High	High	0	High	0.232332	0.0218755
P42825	Chaperone protein dnaJ 2 OS=Arabidopsis thaliana OX=3702 GN=ATJ2 PE=1 SV=2	47	14	60	5	419	46.4	949	0.65	2.50092e+06	2.67523e+06	4.03889e+06	5.05265e+06	4.4043e+06	4.62787e+06	1.06052e+06	1.50264e+06	3.50477e+06	5.05265e+06	4.05741e+06	4.29281e+06	High	High	High	High	High	High	0	High	0.234821	0.0222976
Q39161	Ferredoxin--nitrite reductase, chloroplastic OS=Arabidopsis thaliana OX=3702 GN=NIR1 PE=1 SV=1	64	38	259	38	586	65.5	5263	0.699	2.49353e+08	2.53917e+08	2.24468e+08	3.48562e+08	3.33654e+08	3.49944e+08	1.05739e+08	1.42621e+08	1.94784e+08	3.48562e+08	3.07374e+08	3.24608e+08	High	High	High	High	High	High	0	High	0.239081	0.022773
Q67Y99	Clp protease adapter protein ClpF, chloroplastic OS=Arabidopsis thaliana OX=3702 GN=CLPF PE=1 SV=1	25	5	22	5	330	37.4	386	0.621	1.18652e+06	1.66494e+06	393241	965526	1.04101e+06	1.17139e+06	503147	935173	341237	965526	959019	1.08658e+06	High	High	High	High	High	High	0	High	0.24143	0.0230683
Q9C5U8	Histidinol dehydrogenase, chloroplastic OS=Arabidopsis thaliana OX=3702 GN=HISN8 PE=2 SV=1	37	13	46	13	466	50.3	1193	0.689	1.90074e+07	1.81618e+07	1.7485e+07	2.19482e+07	2.8303e+07	2.94865e+07	8.06014e+06	1.02012e+07	1.51727e+07	2.19482e+07	2.60738e+07	2.73517e+07	High	High	High	High	High	High	0	High	0.244358	0.0235573
P16181	40S ribosomal protein S11-1 OS=Arabidopsis thaliana OX=3702 GN=RPS11A PE=2 SV=1	55	10	79	6	160	17.9	990	0.689	2.33184e+07	2.7247e+07	2.30564e+07	3.61315e+07	3.00594e+07	3.56978e+07	9.88821e+06	1.53043e+07	2.00074e+07	3.61315e+07	2.76919e+07	3.31132e+07	High	High	High	High	High	High	0	High	0.244358	0.0238557
Q9SH88	Ribosome biogenesis regulatory protein homolog OS=Arabidopsis thaliana OX=3702 GN=At2g37990 PE=2 SV=2	27	6	21	6	318	35.5	331	0.653	3.06778e+06	2.8048e+06	3.31077e+06	4.39141e+06	4.39802e+06	3.9662e+06	1.3009e+06	1.57542e+06	2.87294e+06	4.39141e+06	4.05163e+06	3.67904e+06	High	High	High	High	High	High	0	High	0.244358	0.0238027
Q9ZTZ7	K(+) efflux antiporter 1, chloroplastic OS=Arabidopsis thaliana OX=3702 GN=KEA1 PE=1 SV=2	2	2	9	2	1193	128	355	1.613	397654	394574	1.48398e+06	244601	496707	380390	168626	221627	1287737	244601	457586	352850	High	High	High	High	High	High	0	High	0.24972	0.0244533
P37702	Myrosinase 1 OS=Arabidopsis thaliana OX=3702 GN=TGG1 PE=1 SV=1	45	21	275	20	541	61.1	8076	1.347	5.17211e+08	4.75037e+08	5.26157e+08	4.12956e+08	3.636e+08	4.29625e+08	2.19324e+08	2.66822e+08	4.56576e+08	4.12956e+08	3.34962e+08	3.9852e+08	High	High	High	High	High	High	0	High	0.249983	0.0248029
Q38814	Thiamine thiazole synthase, chloroplastic OS=Arabidopsis thaliana OX=3702 GN=THI1 PE=1 SV=1	60	14	145	14	349	36.6	4158	0.702	1.15139e+08	1.10745e+08	1.37133e+08	1.77209e+08	1.75513e+08	1.78098e+08	4.8825e+07	6.22038e+07	1.18998e+08	1.77209e+08	1.61689e+08	1.65203e+08	High	High	High	High	High	High	0	High	0.249983	0.0246712
P51430	40S ribosomal protein S6-2 OS=Arabidopsis thaliana OX=3702 GN=RPS6B PE=1 SV=3	46	14	124	5	249	28.1	3210	0.678	1.63239e+07	1.61114e+07	1.72529e+07	1.88693e+07	1.87238e+07	1.83999e+07	6.92217e+06	9.04957e+06	1.49713e+07	1.88693e+07	1.72491e+07	1.70678e+07	High	High	High	High	High	High	0	High	0.249983	0.0248587
P82715	PsbP domain-containing protein 5, chloroplastic OS=Arabidopsis thaliana OX=3702 GN=PPD5 PE=1 SV=3	40	8	45	8	297	33.3	1165	0.706	4.57765e+07	4.58471e+07	2.92193e+07	4.63517e+07	5.47838e+07	5.31937e+07	1.94116e+07	2.57517e+07	2.53552e+07	4.63517e+07	5.04689e+07	4.93425e+07	High	High	High	High	High	High	0	High	0.264603	0.0266958
P57691	60S acidic ribosomal protein P0-3 OS=Arabidopsis thaliana OX=3702 GN=RPP0C PE=1 SV=1	53	13	103	3	323	34.4	2869	1.402	4.5291e+06	4.64287e+06	5.23173e+06	3.58074e+06	3.78506e+06	3.02993e+06	1.92057e+06	2.60784e+06	4.53987e+06	3.58074e+06	3.48694e+06	2.81056e+06	High	High	High	High	High	High	0	High	0.265814	0.0268969
Q9ZU23	Jacalin-related lectin 5 OS=Arabidopsis thaliana OX=3702 GN=JAL5 PE=2 SV=1	19	7	33	6	730	73.9	750	1.443	1.67599e+06	1.41289e+06	2.03536e+06	1.03353e+06	859788	979819	710706	793598	1.7662e+06	1.03353e+06	792069	908880	High	High	High	High	High	High	0	High	0.268598	0.0274974
Q9M9V9	Translationally controlled tumor protein 2 OS=Arabidopsis thaliana OX=3702 GN=TCTP2 PE=1 SV=1	13	1	25	1	156	18	1315	1.336	5.35006e+07	6.67276e+07	6.62302e+07	7.98423e+07	4.98875e+07	5.72929e+07	22687029	3.748e+07	57471666	7.98423e+07	4.59583e+07	5.31449e+07	High	High	High	High	High	High	0	High	0.277777	0.0286019
Q9SF40	60S ribosomal protein L4-1 OS=Arabidopsis thaliana OX=3702 GN=RPL4A PE=1 SV=1	53	24	157	8	406	44.7	3723	0.71	4.27386e+07	4.04492e+07	4.57364e+07	7.09798e+07	5.97883e+07	6.26988e+07	1.81234e+07	2.27197e+07	39688086	7.09798e+07	5.50792e+07	5.81593e+07	High	High	High	High	High	High	0	High	0.28261	0.0294598
F4I8B9	Putative WEB family protein At1g65010, chloroplastic OS=Arabidopsis thaliana OX=3702 GN=At1g65010 PE=1 SV=1	10	10	23	10	1345	152.6	554	0.66	1.83119e+06	1.89089e+06	1.84291e+06	3.65242e+06	4.26703e+06	4.27201e+06	776520	1.06209e+06	1.5992e+06	3.65242e+06	3.93095e+06	3.96272e+06	High	High	High	High	High	High	0	High	0.28261	0.0295189
Q9M2N5	Zinc finger BED domain-containing protein DAYSLEEPER OS=Arabidopsis thaliana OX=3702 GN=HAT PE=1 SV=1	3	2	8	2	696	78.8	255	1.447	2.09759e+06	1.58131e+06	1.53484e+06	1.24851e+06	1.01857e+06	823756	889485	888202	1.33187e+06	1.24851e+06	938342	764116	High	High	High	High	High	High	0	High	0.28261	0.029452
Q9LZI6	NADH dehydrogenase [ubiquinone] iron-sulfur protein 5-B OS=Arabidopsis thaliana OX=3702 GN=At3g62790 PE=3 SV=1	34	3	27	3	83	9.9	245	1.299	2.1532e+07	2.2963e+07	1.86812e+07	1.33308e+07	1.70806e+07	1.47229e+07	9.1307e+06	1.2898e+07	1.62107e+07	1.33308e+07	1.57353e+07	1.36569e+07	High	High	High	High	High	High	0	High	0.28261	0.0292272
P27323	Heat shock protein 90-1 OS=Arabidopsis thaliana OX=3702 GN=HSP90-1 PE=1 SV=3	34	21	128	9	700	80.6	2928	0.665	5.98503e+06	5.85298e+06	5.79268e+06	8992738	7.45074e+06	8.52411e+06	2.53796e+06	3.28754e+06	5.02663e+06	8992738	6.86391e+06	7.90696e+06	High	High	High	High	High	High	0	High	0.283427	0.0300797
Q9LF37	Chaperone protein ClpB3, chloroplastic OS=Arabidopsis thaliana OX=3702 GN=CLPB3 PE=1 SV=1	35	26	115	26	968	108.9	2729	0.71	4.40487e+07	4.29356e+07	4.19394e+07	6.11231e+07	6.08925e+07	6.22879e+07	1.86789e+07	2.41163e+07	3.63932e+07	6.11231e+07	5.60965e+07	5.77782e+07	High	High	High	High	High	High	0	High	0.283427	0.0300503
P32962	Nitrilase 2 OS=Arabidopsis thaliana OX=3702 GN=NIT2 PE=1 SV=1	23	6	36	2	339	37.1	1313	1.576	534692	496546	687279	360475	279944	357347	226737	278903	596391	360475	257895	331475	High	High	High	High	High	High	0	High	0.283427	0.0297926
Q9SG80	Alpha-L-arabinofuranosidase 1 OS=Arabidopsis thaliana OX=3702 GN=ASD1 PE=1 SV=1	32	13	65	13	678	75	1522	1.276	2.10706e+07	2.06746e+07	2.17378e+07	1.93321e+07	2.12741e+07	1.81276e+07	8.93501e+06	1.16126e+07	1.88632e+07	1.93321e+07	1.95985e+07	1.68152e+07	High	High	High	High	High	High	0	High	0.286024	0.0308318
Q9C5D0	CBS domain-containing protein CBSX2, chloroplastic OS=Arabidopsis thaliana OX=3702 GN=CBSX2 PE=1 SV=1	39	8	40	8	238	25.9	869	0.703	1.76246e+07	1.57583e+07	2.4724e+07	2.6266e+07	2.80943e+07	2.54551e+07	7.47376e+06	8.85124e+06	2.14544e+07	2.6266e+07	2.58815e+07	2.36121e+07	High	High	High	High	High	High	0	High	0.286024	0.0307361
Q9S834	ATP-dependent Clp protease proteolytic subunit 5, chloroplastic OS=Arabidopsis thaliana OX=3702 GN=CLPP5 PE=1 SV=1	38	6	43	6	298	32.3	942	1.299	1.43808e+07	1.84973e+07	2.90264e+07	2.19078e+07	1.79648e+07	1.85345e+07	6.09822e+06	1.03897e+07	2.51879e+07	2.19078e+07	1.65499e+07	1.71926e+07	High	High	High	High	High	High	0	High	0.288659	0.0312642
Q56YW9	Tubulin beta-2 chain OS=Arabidopsis thaliana OX=3702 GN=TUBB2 PE=2 SV=2	59	23	212	5	450	50.7	4798	0.686	1.45437e+07	1.47622e+07	1.0228e+07	19041043	1.69183e+07	1.96126e+07	6167267	8291744	8.8754e+06	19041043	1.55858e+07	18192631	High	High	High	High	High	High	0	High	0.290106	0.0315931
Q0WP12	Thiocyanate methyltransferase 1 OS=Arabidopsis thaliana OX=3702 GN=HOL1 PE=1 SV=2	79	12	125	12	227	25.3	3902	1.327	1.18305e+08	1.27855e+08	1.3186e+08	9.27805e+07	9.16394e+07	9.029e+07	5.01674e+07	7.18143e+07	1.14422e+08	9.27805e+07	8.44217e+07	8.3753e+07	High	High	High	High	High	High	0	High	0.292318	0.0320942
Q9LI77	Glutamyl-tRNA(Gln) amidotransferase subunit A, chloroplastic/mitochondrial OS=Arabidopsis thaliana OX=3702 GN=GATA PE=2 SV=1	28	10	40	10	537	57.1	718	0.685	8.39509e+06	9.42106e+06	1.11341e+07	1.31323e+07	1.1922e+07	1.27052e+07	3.55995e+06	5.29168e+06	9.66167e+06	1.31323e+07	1.0983e+07	1.17853e+07	High	High	High	High	High	High	0	High	0.292318	0.0320575
P09468	ATP synthase epsilon chain, chloroplastic OS=Arabidopsis thaliana OX=3702 GN=atpE PE=1 SV=2	92	10	90	10	132	14.5	3057	1.325	1.44415e+08	1.36513e+08	1.40406e+08	1.0778e+08	1.26787e+08	9.72164e+07	6.12397e+07	7.66777e+07	1.21838e+08	1.0778e+08	1.16801e+08	9.01779e+07	High	High	High	High	High	High	0	High	0.294652	0.0328752
Q9LK22	Plant UBX domain-containing protein 1 OS=Arabidopsis thaliana OX=3702 GN=PUX1 PE=1 SV=1	34	4	15	4	251	28.5	299	0.66	1.89761e+06	2.06713e+06	2.02411e+06	2.84663e+06	3.15237e+06	2.86003e+06	804685	1.16108e+06	1.75644e+06	2.84663e+06	2.90408e+06	2.65297e+06	High	High	High	High	High	High	0	High	0.295451	0.0331397
Q9FL44	Protein MAINTENANCE OF PSII UNDER HIGH LIGHT 1 OS=Arabidopsis thaliana OX=3702 GN=MPH1 PE=1 SV=1	26	5	39	5	235	24.4	1563	0.715	3.73959e+07	3.53604e+07	3.52467e+07	4.69066e+07	5.00093e+07	5.11866e+07	1.58578e+07	1.98615e+07	3.05855e+07	4.69066e+07	4.60704e+07	4.74807e+07	High	High	High	High	High	High	0	High	0.297254	0.0340029
O22832	Stearoyl-[acyl-carrier-protein] 9-desaturase 7, chloroplastic OS=Arabidopsis thaliana OX=3702 GN=FAB2 PE=1 SV=1	49	16	81	10	401	45.7	1505	0.704	2.44207e+07	2.41084e+07	2.51164e+07	41108741	3.3617e+07	3.93778e+07	1.03556e+07	1.35413e+07	2.17949e+07	41108741	3.09693e+07	3.65269e+07	High	High	High	High	High	High	0	High	0.297254	0.0337136
P25702	Acyl carrier protein 3, chloroplastic OS=Arabidopsis thaliana OX=3702 GN=ACP3 PE=1 SV=2	23	2	23	1	136	14.6	1223	0.692	3.94233e+06	1.48098e+07	2.67777e+07	17931960	2.14031e+07	2.58564e+07	1.67175e+06	8.31846e+06	23236512	17931960	19717382	23984342	High	High	High	High	High	High	0	High	0.297254	0.033978
O80634	Photosynthetic NDH subunit of lumenal location 1, chloroplastic OS=Arabidopsis thaliana OX=3702 GN=PNSL1 PE=1 SV=2	48	9	36	9	238	26.9	675	1.318	1.16026e+07	8.95551e+06	1.04249e+07	8383991	8.61466e+06	7.4098e+06	4.92009e+06	5.03019e+06	9.04626e+06	8383991	7936153	6.87332e+06	High	High	High	High	High	High	0	High	0.297254	0.0336996
Q9STG6	Deoxyuridine 5'-triphosphate nucleotidohydrolase OS=Arabidopsis thaliana OX=3702 GN=DUT PE=1 SV=1	30	3	17	3	166	17.5	469	0.671	2.86144e+06	2.78303e+06	5.14867e+06	5.41268e+06	5.20741e+06	5.37399e+06	1.2134e+06	1.56319e+06	4.46779e+06	5.41268e+06	4797263	4.9849e+06	High	High	High	High	High	High	0	High	0.298871	0.0344101
Q5XF33	Magnesium-chelatase subunit ChlI-2, chloroplastic OS=Arabidopsis thaliana OX=3702 GN=CHLI2 PE=1 SV=1	56	19	134	9	418	46.1	1957	0.688	1.34894e+07	1.33414e+07	1.5054e+07	1.85911e+07	1.99836e+07	1.98346e+07	5.72019e+06	7.4937e+06	13063200	1.85911e+07	1.84096e+07	1.83985e+07	High	High	High	High	High	High	0	High	0.299396	0.0346388
Q93VI4	Polyadenylate-binding protein 1 OS=Arabidopsis thaliana OX=3702 GN=PABN1 PE=1 SV=1	26	4	13	3	227	25.7	481	0.602	493877	391721	503910	584501	820613	847047	209429	220025	437271	584501	755980	785720	High	High	High	High	High	High	0	High	0.299396	0.0346481
Q8W593	Probable lactoylglutathione lyase, chloroplastic OS=Arabidopsis thaliana OX=3702 GN=At1g67280 PE=1 SV=1	48	16	86	14	350	39.1	1516	0.717	4.17273e+07	3.80724e+07	4.07285e+07	5.35313e+07	5.24223e+07	6.08298e+07	1.76945e+07	2.13847e+07	3.53424e+07	5.35313e+07	4.82934e+07	5.64256e+07	High	High	High	High	High	High	0	High	0.30225	0.0350682
Q94AM9	Polyadenylate-binding protein-interacting protein 4 OS=Arabidopsis thaliana OX=3702 GN=CID4 PE=2 SV=1	12	5	23	4	595	65.7	308	0.662	2.01645e+06	2.05721e+06	2.17261e+06	2.68237e+06	2.57548e+06	3.08688e+06	855081	1.15551e+06	1.88529e+06	2.68237e+06	2.37263e+06	2.86338e+06	High	High	High	High	High	High	0	High	0.31409	0.0367215
O82233	Eukaryotic translation initiation factor isoform 4G-2 OS=Arabidopsis thaliana OX=3702 GN=EIF(ISO)4G2 PE=1 SV=1	10	4	10	4	747	82.8	190	0.648	2.33935e+06	937583	2.14608e+06	3.11196e+06	2.20781e+06	2.22762e+06	992004	526627	1.86227e+06	3.11196e+06	2.03392e+06	2.06634e+06	High	High	High	High	High	High	0	High	0.3148	0.0368979
Q41932	Oxygen-evolving enhancer protein 3-2, chloroplastic OS=Arabidopsis thaliana OX=3702 GN=PSBQ2 PE=1 SV=2	44	10	124	8	230	24.6	3289	1.314	1.03455e+08	9.67176e+07	1.96216e+08	9.7096e+07	1.09245e+08	9.90493e+07	4.38702e+07	5.43249e+07	170267486	9.7096e+07	1.00641e+08	9.1878e+07	High	High	High	High	High	High	0	High	0.318743	0.037833
P48349	14-3-3-like protein GF14 lambda OS=Arabidopsis thaliana OX=3702 GN=GRF6 PE=1 SV=1	58	13	133	5	248	28	3085	1.314	6.16925e+07	6.21747e+07	5.81022e+07	5.15193e+07	4.31207e+07	4.77303e+07	2.61608e+07	3.49227e+07	5.04186e+07	5.15193e+07	3.97244e+07	4.42746e+07	High	High	High	High	High	High	0	High	0.318973	0.0380049
P56761	Photosystem II D2 protein OS=Arabidopsis thaliana OX=3702 GN=psbD PE=1 SV=3	22	5	25	5	353	39.5	588	1.287	1.08896e+07	1.50112e+07	1.40379e+07	1.12019e+07	7.31841e+06	1.23168e+07	4.61777e+06	8.43157e+06	1.21815e+07	1.12019e+07	6.742e+06	1.14251e+07	High	High	High	High	High	High	0	High	0.318973	0.0381443
Q42418	Profilin-2 OS=Arabidopsis thaliana OX=3702 GN=PRO2 PE=2 SV=1	59	8	100	4	131	14	3124	1.313	9.07233e+07	9.0623e+07	1.01923e+08	6.96567e+07	8.6656e+07	8.37018e+07	3.84714e+07	5.09017e+07	8.84447e+07	6.96567e+07	7.98308e+07	7.76417e+07	High	High	High	High	High	High	0	High	0.321292	0.0386122
Q9SUI6	Photosystem I reaction center subunit VI-2, chloroplastic OS=Arabidopsis thaliana OX=3702 GN=PSAH2 PE=2 SV=1	53	5	53	1	145	15.3	1592	1.31	7.29596e+06	1.14919e+07	9.31708e+06	7.11024e+06	7.88888e+06	6.6588e+06	3.09386e+06	6.45483e+06	8.08495e+06	7.11024e+06	7.26753e+06	6.1767e+06	High	High	High	High	High	High	0	High	0.324225	0.0392487
Q6ZY51	Phosphoglucan, water dikinase, chloroplastic OS=Arabidopsis thaliana OX=3702 GN=GWD3 PE=1 SV=1	7	5	16	5	1196	131.2	376	1.436	1.21298e+06	1.11443e+06	1.06469e+06	996598	706155	711912	514365	625960	923890	996598	650537	660369	High	High	High	High	High	High	0	High	0.324225	0.0392533
Q94JW0	Deoxyhypusine hydroxylase OS=Arabidopsis thaliana OX=3702 GN=At3g58180 PE=1 SV=1	7	2	7	2	314	34.1	193	0.647	1.68263e+06	1.56785e+06	1.94243e+06	2.42215e+06	2.74533e+06	2.46014e+06	713522	880639	1.68555e+06	2.42215e+06	2529100	2.28203e+06	High	High	High	High	High	High	0	High	0.324225	0.0391249
O65390	Aspartic proteinase A1 OS=Arabidopsis thaliana OX=3702 GN=APA1 PE=1 SV=1	56	19	123	19	506	54.6	3598	1.311	7.82307e+07	8.01248e+07	9.49139e+07	5.99276e+07	6.80079e+07	6.8629e+07	3.31739e+07	4.5005e+07	8.23621e+07	5.99276e+07	6.26515e+07	6.36602e+07	High	High	High	High	High	High	0	High	0.325147	0.0394805
Q9SI75	Elongation factor G, chloroplastic OS=Arabidopsis thaliana OX=3702 GN=CPEFG PE=1 SV=1	58	36	260	36	783	86	6881	0.722	1.91806e+08	1.8973e+08	2.03301e+08	2.55921e+08	2.53605e+08	2.5778e+08	8.13356e+07	1.06569e+08	1.76416e+08	2.55921e+08	2.33631e+08	2.39117e+08	High	High	High	High	High	High	0	High	0.325743	0.0397868
Q9FH02	ATP-dependent zinc metalloprotease FTSH 5, chloroplastic OS=Arabidopsis thaliana OX=3702 GN=FTSH5 PE=1 SV=1	49	29	192	8	704	75.2	5800	0.697	1.3016e+07	1.30543e+07	1.73435e+07	2.17098e+07	1.68383e+07	2.06291e+07	5.51946e+06	7.33242e+06	1.50499e+07	2.17098e+07	1.55121e+07	1.91355e+07	High	High	High	High	High	High	0	High	0.325743	0.0405341
Q9ZVF3	MLP-like protein 328 OS=Arabidopsis thaliana OX=3702 GN=MLP328 PE=2 SV=1	92	13	197	9	151	17.5	5233	1.309	1.73246e+08	1.85515e+08	1.72809e+08	1.36536e+08	1.42177e+08	1.58983e+08	7.34654e+07	1.04201e+08	1.49956e+08	1.36536e+08	1.30979e+08	1.47472e+08	High	High	High	High	High	High	0	High	0.325743	0.0406175
Q39255	SKP1-like protein 1A OS=Arabidopsis thaliana OX=3702 GN=SKP1A PE=1 SV=1	32	5	38	2	160	17.8	581	1.352	5.55857e+06	5.26133e+06	4.09075e+06	3.98017e+06	3.81853e+06	2.29383e+06	2.35712e+06	2.95522e+06	3.54978e+06	3.98017e+06	3517776	2127754	High	High	High	High	High	High	0	High	0.325743	0.0408382
Q9SGH4	Photosynthetic NDH subunit of lumenal location 3, chloroplastic OS=Arabidopsis thaliana OX=3702 GN=PNSL3 PE=1 SV=1	27	6	19	6	220	24.8	112	1.308	9.65612e+06	8.42984e+06	8.02539e+06	7.5948e+06	8.40534e+06	7.00091e+06	4.09469e+06	4.73493e+06	6.96409e+06	7.5948e+06	7.74332e+06	6.49403e+06	High	High	High	High	High	High	0	High	0.325743	0.0407177
P93017	Dormancy-associated protein homolog 1 OS=Arabidopsis thaliana OX=3702 GN=DRMH1 PE=1 SV=1	44	2	8	2	108	11.6	265	1.456	1.13805e+06	928852	630468	484143	696430	638135	482591	521724	547093	484143	641578	591934	High	High	High	High	High	High	0	High	0.327967	0.0413468
Q84L33	Ubiquitin receptor RAD23b OS=Arabidopsis thaliana OX=3702 GN=RAD23B PE=1 SV=3	18	5	18	3	371	39.7	219	0.66	1.7985e+06	1.19042e+06	1.27771e+06	2.13887e+06	2.44726e+06	2.19539e+06	762655	668645	1.10874e+06	2.13887e+06	2.25451e+06	2.03644e+06	High	High	High	High	High	High	0	High	0.328286	0.0414984
Q9XF91	Photosystem II 22 kDa protein, chloroplastic OS=Arabidopsis thaliana OX=3702 GN=PSBS PE=2 SV=1	34	7	44	7	265	28	1310	1.282	8.03223e+06	1.03309e+07	1.71285e+07	1.29817e+07	8.16568e+06	1.18444e+07	3.40608e+06	5.80273e+06	1.48633e+07	1.29817e+07	7.52253e+06	1.09869e+07	High	High	High	High	High	High	0	High	0.328411	0.0416118
Q9LZF5	Lectin-like protein OS=Arabidopsis thaliana OX=3702 GN=LLP PE=1 SV=1	26	5	23	4	274	30.1	290	1.359	4.68169e+06	5.39366e+06	3.67525e+06	4.5052e+06	4.04572e+06	3.80089e+06	1.98528e+06	3.02955e+06	3.18922e+06	4.5052e+06	3.72707e+06	3.5257e+06	High	High	High	High	High	High	0	High	0.328695	0.0417566
Q9S7P8	Protein SPIRAL1-like 3 OS=Arabidopsis thaliana OX=3702 GN=SP1L3 PE=1 SV=1	42	3	11	3	122	12.2	70	0.691	6.10466e+06	5.5367e+06	4.78984e+06	6.72231e+06	7.41472e+06	7.12048e+06	2.58869e+06	3.10989e+06	4.15641e+06	6.72231e+06	6.83073e+06	6.60495e+06	High	High	High	High	High	High	0	High	0.333551	0.0427579
Q8W4H8	Inactive GDSL esterase/lipase-like protein 23 OS=Arabidopsis thaliana OX=3702 GN=GLL23 PE=1 SV=1	46	12	109	11	386	43.1	4243	1.303	6.3583e+07	6.49428e+07	8.49202e+07	5.28934e+07	5.10152e+07	6.28639e+07	2.69625e+07	3.64775e+07	7.36901e+07	5.28934e+07	4.69972e+07	5.83125e+07	High	High	High	High	High	High	0	High	0.339157	0.0436462
P50700	Osmotin-like protein OSM34 OS=Arabidopsis thaliana OX=3702 GN=OSM34 PE=2 SV=2	37	5	28	5	244	26.6	1148	1.256	1.48405e+07	1.56618e+07	1.74208e+07	1.09303e+07	1.29132e+07	1.40335e+07	6.29312e+06	8.79704e+06	1.5117e+07	1.09303e+07	1.18962e+07	1.30174e+07	High	High	High	High	High	High	0	High	0.339157	0.0438791
Q8LBS4	Monothiol glutaredoxin-S12, chloroplastic OS=Arabidopsis thaliana OX=3702 GN=GRXS12 PE=1 SV=2	46	6	39	6	179	19.1	1050	0.717	1.69929e+07	1.6712e+07	2.18354e+07	2.42471e+07	2.69317e+07	2.40775e+07	7.20586e+06	9.3869e+06	1.89478e+07	2.42471e+07	2.48105e+07	2.23343e+07	High	High	High	High	High	High	0	High	0.34893	0.0453506
P56805	30S ribosomal protein S15, chloroplastic OS=Arabidopsis thaliana OX=3702 GN=rps15 PE=3 SV=1	50	4	16	4	88	10.7	265	1.321	5.78865e+06	5.44248e+06	7.03897e+06	5.89473e+06	4.01407e+06	4.73831e+06	2.45469e+06	3.05696e+06	6.10811e+06	5.89473e+06	3.69791e+06	4.39526e+06	High	High	High	High	High	High	0	High	0.351762	0.045823
Q9SDM9	Nitrile-specifier protein 1 OS=Arabidopsis thaliana OX=3702 GN=NSP1 PE=1 SV=2	80	30	233	11	470	51.6	5636	1.298	5.7949e+07	6.16447e+07	5.74352e+07	5.6528e+07	4.85063e+07	4.6766e+07	2.45734e+07	3.4625e+07	4.98397e+07	5.6528e+07	4.46859e+07	4.33801e+07	High	High	High	High	High	High	0	High	0.353569	0.0465461
Q9ZP05	Malate dehydrogenase 2, peroxisomal OS=Arabidopsis thaliana OX=3702 GN=PMDH2 PE=1 SV=1	81	19	174	18	354	37.3	5613	1.298	2.20504e+08	2.81625e+08	3.45722e+08	224040525	2.32699e+08	2.29704e+08	9.3505e+07	1.58185e+08	3.00003e+08	224040525	2.14371e+08	2.13074e+08	High	High	High	High	High	High	0	High	0.353569	0.0463847
P92966	Serine/arginine-rich splicing factor RS41 OS=Arabidopsis thaliana OX=3702 GN=RS41 PE=1 SV=2	12	4	13	3	356	41.3	239	1.29	1.09527e+07	1.13558e+07	7.71569e+06	7.86695e+06	8.61843e+06	8.49569e+06	4.64453e+06	6.37838e+06	6.69534e+06	7.86695e+06	7.93963e+06	7.8806e+06	High	High	High	High	High	High	0	High	0.353569	0.0466879
Q9FIJ4	DNA repair RAD52-like protein 2, chloroplastic OS=Arabidopsis thaliana OX=3702 GN=RAD52-2 PE=1 SV=1	31	3	17	3	199	21.4	159	0.695	4.51827e+06	4.17853e+06	3.82846e+06	4830656	5.50614e+06	4.99699e+06	1.91598e+06	2.34702e+06	3.32217e+06	4830656	5.07246e+06	4.6352e+06	High	High	High	High	High	High	0	High	0.357017	0.0473551
Q9FG67	Methylthioalkylmalate synthase 1, chloroplastic OS=Arabidopsis thaliana OX=3702 GN=MAM1 PE=1 SV=1	50	20	92	15	506	55.1	2160	0.717	2.35726e+07	2.30599e+07	2.27332e+07	3.65843e+07	3.61824e+07	3.6169e+07	9.99602e+06	1.29524e+07	1.97269e+07	3.65843e+07	3.33326e+07	3.35503e+07	High	High	High	High	High	High	0	High	0.358605	0.0476722
O65660	PLAT domain-containing protein 1 OS=Arabidopsis thaliana OX=3702 GN=PLAT1 PE=1 SV=1	15	2	28	1	181	20.1	1384	1.321	5.81633e+06	6.40452e+06	7.04249e+06	4.84071e+06	5.40885e+06	6.12606e+06	2.46643e+06	3597332	6.11117e+06	4.84071e+06	4.98283e+06	5.68253e+06	High	High	High	High	High	High	0	High	0.359353	0.0481055
Q9M0V6	Ferredoxin--NADP reductase, root isozyme 1, chloroplastic OS=Arabidopsis thaliana OX=3702 GN=RFNR1 PE=2 SV=2	43	13	70	7	378	42.4	652	0.699	1.32767e+07	1.32393e+07	1.43007e+07	1.88994e+07	1.90914e+07	1.98194e+07	5.63002e+06	7.43634e+06	1.24095e+07	1.88994e+07	1.75877e+07	1.83845e+07	High	High	High	High	High	High	0	High	0.359353	0.0483047
P94014	Germin-like protein subfamily 2 member 1 OS=Arabidopsis thaliana OX=3702 GN=GLP4 PE=2 SV=2	21	6	51	4	219	22.9	601	1.293	5.10061e+07	4.35496e+07	4.71941e+07	3.11874e+07	4.19668e+07	3.3815e+07	2.16292e+07	2.44612e+07	4.0953e+07	3.11874e+07	3.86615e+07	3.13667e+07	High	High	High	High	High	High	0	High	0.365752	0.0494905
P42645	14-3-3-like protein GF14 upsilon OS=Arabidopsis thaliana OX=3702 GN=GRF5 PE=1 SV=2	62	18	165	7	268	30.2	4811	1.257	1.81705e+07	1.87273e+07	1.90587e+07	1.5458e+07	1.39531e+07	1.29514e+07	7.70523e+06	1.05188e+07	1.65383e+07	1.5458e+07	1.28542e+07	1.20137e+07	High	High	High	High	High	High	0	High	0.367648	0.0498562
Q9FVE6	Histone deacetylase HDT1 OS=Arabidopsis thaliana OX=3702 GN=HDT1 PE=1 SV=1	40	9	37	9	245	26.4	831	0.716	1.49313e+07	1.3483e+07	1.88173e+07	2.56345e+07	2.25978e+07	2.42527e+07	6.33165e+06	7.57321e+06	1.63289e+07	2.56345e+07	2.0818e+07	2.24968e+07	High	High	High	High	High	High	0	High	0.369914	0.0504447
O80565	Outer envelope pore protein 37, chloroplastic OS=Arabidopsis thaliana OX=3702 GN=OEP37 PE=2 SV=2	48	12	40	12	343	38.8	1076	1.26	1.38364e+07	1.41111e+07	1.28657e+07	1.02805e+07	1.00411e+07	9.74989e+06	5.86736e+06	7.92604e+06	1.11643e+07	1.02805e+07	9.25024e+06	9.04399e+06	High	High	High	High	High	High	0	High	0.374882	0.0521217
F4JZY1	COP1-interactive protein 1 OS=Arabidopsis thaliana OX=3702 GN=CIP1 PE=1 SV=1	20	28	90	28	1586	181.9	1892	0.723	3.12059e+07	2.43745e+07	3.97741e+07	3.82963e+07	3.52575e+07	3.69833e+07	1.32329e+07	1.36908e+07	3.45142e+07	3.82963e+07	3.24806e+07	3.43057e+07	High	High	High	High	High	High	0	High	0.37654	0.0525145
P50883	60S ribosomal protein L12-1 OS=Arabidopsis thaliana OX=3702 GN=RPL12A PE=2 SV=2	62	10	129	1	166	17.9	3826	0.692	4.39597e+06	4.62715e+06	9.27492e+06	6469303	6.68559e+06	7.05576e+06	1.86412e+06	2.59901e+06	8048373	6469303	6159022	6544919	High	High	High	High	High	High	0	High	0.380326	0.0532682
Q9LV03	Glutamate synthase 1 [NADH], chloroplastic OS=Arabidopsis thaliana OX=3702 GN=GLT1 PE=1 SV=2	14	18	47	18	2208	241.7	1134	1.294	7.78845e+06	8.73022e+06	8.5061e+06	6.83855e+06	4.92672e+06	7.91849e+06	3.30271e+06	4.90364e+06	7.38122e+06	6.83855e+06	4.53868e+06	7.34518e+06	High	High	High	High	High	High	0	High	0.383042	0.0537821
Q9LZ41	60S ribosomal protein L35-4 OS=Arabidopsis thaliana OX=3702 GN=RPL35D PE=2 SV=1	39	6	48	3	123	14.3	631	0.693	2.85822e+06	3.551e+06	3.50861e+06	6.15016e+06	3.82782e+06	4.66432e+06	1.21203e+06	1.99455e+06	3.04462e+06	6.15016e+06	3.52633e+06	4.32662e+06	High	High	High	High	High	High	0	High	0.383042	0.0542169
Q9LY15	Peptide methionine sulfoxide reductase A2 OS=Arabidopsis thaliana OX=3702 GN=MRSA2 PE=1 SV=1	33	4	24	3	218	24.4	133	0.699	7.59176e+06	6.81162e+06	3.50451e+06	4.0713e+06	3.79928e+06	4.20767e+06	3.2193e+06	3.82599e+06	3.04106e+06	4.0713e+06	3.50004e+06	3.90303e+06	High	High	High	High	High	High	0	High	0.387042	0.0554575
Q9LZP9	Calvin cycle protein CP12-2, chloroplastic OS=Arabidopsis thaliana OX=3702 GN=CP12-2 PE=1 SV=1	52	6	61	6	131	14.2	2205	0.737	5.11263e+07	4.87769e+07	4.47907e+07	6.9185e+07	8.75396e+07	6.91968e+07	2.16802e+07	2.73973e+07	3.88674e+07	6.9185e+07	8.06448e+07	6.41869e+07	High	High	High	High	High	High	0	High	0.388718	0.055943
Q9LUW6	DEAD-box ATP-dependent RNA helicase 9, mitochondrial OS=Arabidopsis thaliana OX=3702 GN=RH9 PE=1 SV=1	13	5	29	1	610	63.6	1075	0.642	577345	613619	741520	1.0344e+06	899243	1.11658e+06	244824	344661	643459	1.0344e+06	828417	1.03574e+06	High	High	High	High	High	High	0	High	0.395104	0.0578
P25071	Calmodulin-like protein 12 OS=Arabidopsis thaliana OX=3702 GN=CML12 PE=1 SV=3	20	5	24	5	324	36.8	776	1.249	1.81139e+07	1.48442e+07	1.36816e+07	8.84553e+06	1.29011e+07	9.9807e+06	7.68123e+06	8.33778e+06	1.18723e+07	8.84553e+06	1.1885e+07	9.25809e+06	High	High	High	High	High	High	0	High	0.397976	0.0584564
Q9LJG3	GDSL esterase/lipase ESM1 OS=Arabidopsis thaliana OX=3702 GN=ESM1 PE=1 SV=1	47	12	114	12	392	44	3711	0.74	9.82668e+07	9.60312e+07	1.25617e+08	1.75186e+08	1.36214e+08	1.61628e+08	4.16702e+07	5.39394e+07	1.09005e+08	1.75186e+08	1.25486e+08	1.49926e+08	High	High	High	High	High	High	0	High	0.398763	0.0588087
Q9SUI4	Photosystem I reaction center subunit XI, chloroplastic OS=Arabidopsis thaliana OX=3702 GN=PSAL PE=1 SV=2	25	4	27	4	219	23	584	1.24	1.6313e+07	2.102e+07	1.65003e+07	1.63551e+07	1.44513e+07	1.26659e+07	6.91757e+06	1.18067e+07	1.43182e+07	1.63551e+07	1.33131e+07	1.17489e+07	High	High	High	High	High	High	0	High	0.399478	0.0591431
F4K1Z0	YTH domain-containing protein ECT3 OS=Arabidopsis thaliana OX=3702 GN=ECT3 PE=1 SV=1	25	9	44	8	495	55.2	1095	0.705	4.2071e+06	3.41457e+06	3.82032e+06	8.88155e+06	8.29102e+06	6.99854e+06	1.78403e+06	1.91792e+06	3.31511e+06	8.88155e+06	7.638e+06	6.49184e+06	High	High	High	High	High	High	0	High	0.40472	0.0604078
Q9ZUT9	40S ribosomal protein S5-1 OS=Arabidopsis thaliana OX=3702 GN=RPS5A PE=1 SV=1	58	13	137	1	207	23	4077	1.357	2.54301e+06	2.24076e+06	2.16327e+06	1.65147e+06	2.21563e+06	1.34263e+06	1.07837e+06	1.25861e+06	1.87719e+06	1.65147e+06	2.04112e+06	1.24543e+06	High	High	High	High	High	High	0	High	0.405485	0.0606423
Q9SUM2	Probable small nuclear ribonucleoprotein F OS=Arabidopsis thaliana OX=3702 GN=At4g30220 PE=3 SV=1	38	3	12	3	88	9.9	180	1.319	3.86023e+06	4.45407e+06	3.37603e+06	2.76836e+06	3.38574e+06	2.68895e+06	1.63694e+06	2.50179e+06	2.92957e+06	2.76836e+06	3.11907e+06	2.49427e+06	High	High	High	High	High	High	0	High	0.408089	0.0614024
P51418	60S ribosomal protein L18a-2 OS=Arabidopsis thaliana OX=3702 GN=RPL18AB PE=1 SV=2	54	11	69	11	178	21.3	1130	0.742	6.31276e+07	5.92271e+07	6.03211e+07	7.12121e+07	6.67735e+07	6.55545e+07	2.67694e+07	3.3267e+07	5.2344e+07	7.12121e+07	6.15143e+07	6.08083e+07	High	High	High	High	High	High	0	High	0.411155	0.0621039
Q9SIE7	PLAT domain-containing protein 2 OS=Arabidopsis thaliana OX=3702 GN=PLAT2 PE=2 SV=1	38	5	51	4	183	20.1	2505	1.274	4.30671e+07	4.73439e+07	4.27719e+07	3.96745e+07	3.80652e+07	4.12367e+07	1.82627e+07	2.65924e+07	3.71156e+07	3.96745e+07	3.50671e+07	3.82511e+07	High	High	High	High	High	High	0	High	0.411971	0.062468
Q9C5C2	Myrosinase 2 OS=Arabidopsis thaliana OX=3702 GN=TGG2 PE=1 SV=1	47	19	104	18	547	62.7	1986	1.27	5.15456e+07	6.33067e+07	5.42591e+07	5.01597e+07	4.47605e+07	4.48994e+07	2.1858e+07	3.55585e+07	4.70837e+07	5.01597e+07	4.12351e+07	4.16487e+07	High	High	High	High	High	High	0	High	0.421301	0.0657391
Q39041	Acid beta-fructofuranosidase 4, vacuolar OS=Arabidopsis thaliana OX=3702 GN=BFRUCT4 PE=1 SV=2	25	11	60	9	664	73.8	1193	1.232	1.707e+07	1.77229e+07	1.72861e+07	1.48695e+07	1.33533e+07	1.26552e+07	7.23856e+06	9.95473e+06	1.50001e+07	1.48695e+07	1.23016e+07	1.17389e+07	High	High	High	High	High	High	0	High	0.421301	0.0641054
Q9FNR1	Glycine-rich RNA-binding protein 3, mitochondrial OS=Arabidopsis thaliana OX=3702 GN=RBG3 PE=1 SV=1	17	3	18	3	309	30	939	0.702	3.41765e+06	2.83274e+06	4.27283e+06	4.4654e+06	4.91546e+06	5.6025e+06	1449262	1.59111e+06	3.70777e+06	4.4654e+06	4.52831e+06	5.19687e+06	High	High	High	High	High	High	0	High	0.421301	0.0655023
O04848	Probable histone H2AXa OS=Arabidopsis thaliana OX=3702 GN=At1g08880 PE=1 SV=1	35	4	34	2	142	14.8	785	1.234	2.31311e+07	2.37065e+07	1.97395e+07	1.5669e+07	1.98314e+07	1.93625e+07	9.80876e+06	13315615	17129115	1.5669e+07	18269456	17960645	High	High	High	High	High	High	0	High	0.421301	0.0651635
P29517	Tubulin beta-9 chain OS=Arabidopsis thaliana OX=3702 GN=TUBB9 PE=1 SV=1	69	24	181	3	444	49.6	4612	0.662	1.83101e+06	2.05361e+06	1.58004e+06	2422650	2.40103e+06	3.10212e+06	776443	1153486	1.37109e+06	2422650	2211924	2.87752e+06	High	Peak Found	High	High	High	High	0	High	0.369847	0.050264
Q9SCY3	Photosynthetic NDH subunit of lumenal location 4, chloroplastic OS=Arabidopsis thaliana OX=3702 GN=PNSL4 PE=1 SV=1	28	4	21	4	217	23.2	725	1.291	8.97994e+06	8.35573e+06	8.11198e+06	4.2444e+06	4.81984e+06	5.16043e+06	3.80796e+06	4.6933e+06	7.03923e+06	4.2444e+06	4.44022e+06	4.78681e+06	High	High	High	High	High	High	0	High	0.421301	0.0643081
Q9M0A7	Gamma-glutamyl peptidase 1 OS=Arabidopsis thaliana OX=3702 GN=GGP1 PE=1 SV=1	34	7	34	6	250	28.4	501	1.235	2.49739e+07	2.66935e+07	1.57313e+07	1.98746e+07	1.81883e+07	2.01656e+07	1.05902e+07	1.49934e+07	1.36509e+07	1.98746e+07	1.67557e+07	1.87056e+07	High	High	High	High	High	High	0	High	0.421301	0.064259
Q9C8M2	Peptide methionine sulfoxide reductase B1, chloroplastic OS=Arabidopsis thaliana OX=3702 GN=MSRB1 PE=1 SV=1	30	4	26	4	202	22.6	486	0.703	3.65327e+06	3.60544e+06	3.28349e+06	3.46016e+06	3.87473e+06	5.37837e+06	1.54917e+06	2.02512e+06	2.84927e+06	3.46016e+06	3.56955e+06	4.98898e+06	High	High	High	High	High	High	0	High	0.421301	0.065758
P46690	Gibberellin-regulated protein 4 OS=Arabidopsis thaliana OX=3702 GN=GASA4 PE=1 SV=2	26	4	18	4	106	12	26	0.709	4.59154e+06	5.36563e+06	5.40408e+06	6338357	5.50204e+06	6.96914e+06	1.94705e+06	3.0138e+06	4.68942e+06	6338357	5.06869e+06	6.46457e+06	High	High	High	High	High	High	0	High	0.421301	0.0656218
Q94K80	La-related protein 1C OS=Arabidopsis thaliana OX=3702 GN=LARP1C PE=1 SV=1	36	10	29	10	523	55.8	311	0.705	2.84257e+06	2.79e+06	3.74352e+06	4.76519e+06	5.25892e+06	5.1314e+06	1.2054e+06	1.5671e+06	3.24847e+06	4.76519e+06	4.84471e+06	4.75988e+06	High	High	High	High	High	High	0	High	0.425747	0.067288
O23515	60S ribosomal protein L15-1 OS=Arabidopsis thaliana OX=3702 GN=RPL15A PE=2 SV=1	34	6	27	6	204	24.2	172	0.712	8.75021e+06	8.89287e+06	7.15144e+06	1.10554e+07	1.03224e+07	1.15909e+07	3.71054e+06	4.995e+06	6.20571e+06	1.10554e+07	9.5094e+06	1.07517e+07	High	High	High	High	High	High	0	High	0.425747	0.0673362
Q9FIJ7	Adenylate kinase 2, chloroplastic OS=Arabidopsis thaliana OX=3702 GN=At5g47840 PE=1 SV=1	49	13	73	13	283	31.4	1126	0.746	6.01376e+07	5.59107e+07	6.16268e+07	7.00772e+07	7.69362e+07	6.88828e+07	2.55015e+07	3.14043e+07	5.3477e+07	7.00772e+07	7.08765e+07	6.38956e+07	High	High	High	High	High	High	0	High	0.426717	0.0676163
P25855	Glycine cleavage system H protein 1, mitochondrial OS=Arabidopsis thaliana OX=3702 GN=GDH1 PE=1 SV=1	55	6	115	3	165	17.9	3517	1.266	5.38429e+07	5.23157e+07	1.02072e+08	7.40343e+07	5.51991e+07	7.8915e+07	2.28322e+07	2.9385e+07	8.85741e+07	7.40343e+07	5.08515e+07	7.32015e+07	High	High	High	High	High	High	0	High	0.4325	0.0688376
O23044	Peroxidase 3 OS=Arabidopsis thaliana OX=3702 GN=PER3 PE=2 SV=1	37	9	29	8	326	34.9	940	1.29	6.38597e+06	6.83271e+06	7.19246e+06	4.93693e+06	5.06221e+06	5.81579e+06	2.70798e+06	3.83784e+06	6.24131e+06	4.93693e+06	4.6635e+06	5.39472e+06	High	High	High	High	High	High	0	High	0.4325	0.0689177
P56759	ATP synthase subunit b, chloroplastic OS=Arabidopsis thaliana OX=3702 GN=atpF PE=3 SV=1	57	9	48	9	184	21	810	1.266	4.48333e+07	3.86559e+07	4.66689e+07	4.5066e+07	4.59809e+07	3.30802e+07	1.90116e+07	2.17125e+07	40497269	4.5066e+07	4.23594e+07	3.06852e+07	High	High	High	High	High	High	0	High	0.433651	0.0694871
Q39243	Thioredoxin reductase 1, mitochondrial OS=Arabidopsis thaliana OX=3702 GN=NTR1 PE=1 SV=3	33	8	30	4	375	39.6	534	1.341	1.67745e+06	1.99682e+06	2.31233e+06	1.71114e+06	717864	1.76025e+06	711325	1.12159e+06	2.00654e+06	1.71114e+06	661324	1.6328e+06	High	High	High	High	High	High	0	High	0.433651	0.0693457
Q9LRS0	(S)-2-hydroxy-acid oxidase GLO2 OS=Arabidopsis thaliana OX=3702 GN=GLO2 PE=1 SV=1	84	25	362	10	367	40.3	11751	1.265	1.3663e+08	1.36783e+08	1.35215e+08	1.13609e+08	1.28029e+08	1.07754e+08	5.79383e+07	7.68291e+07	1.17334e+08	1.13609e+08	1.17945e+08	9.99523e+07	High	High	High	High	High	High	0	High	0.434325	0.069724
Q9SIL6	Prohibitin-6, mitochondrial OS=Arabidopsis thaliana OX=3702 GN=PHB6 PE=1 SV=1	35	7	47	4	286	31.6	1140	1.306	3.77751e+06	3.43431e+06	4.6441e+06	2.67572e+06	3.7536e+06	2.72639e+06	1.60186e+06	1.929e+06	4.02995e+06	2.67572e+06	3.45796e+06	2.52899e+06	High	High	High	High	High	High	0	High	0.43435	0.0701245
Q6NQL6	Lipid phosphate phosphatase epsilon 2, chloroplastic OS=Arabidopsis thaliana OX=3702 GN=LPPE2 PE=1 SV=1	2	1	7	1	286	31.5	47	0.707	3.11563e+06	2.57837e+06	3.55474e+06	4408834	4.77649e+06	4.11613e+06	1.32119e+06	1.44824e+06	3.08465e+06	4408834	4.40028e+06	3.81812e+06	High	High	High	High	High	High	0.061	Low	0.43435	0.0702436
O48676	UDP-glycosyltransferase 74B1 OS=Arabidopsis thaliana OX=3702 GN=UGT74B1 PE=1 SV=1	10	3	13	3	460	51	291	1.279	5.72406e+06	5.60424e+06	6.80499e+06	4.67539e+06	3.71158e+06	4.87079e+06	2.4273e+06	3.14783e+06	5.90508e+06	4.67539e+06	3.41925e+06	4.51814e+06	High	High	High	High	High	High	0	High	0.438582	0.071058
P0CJ46	Actin-1 OS=Arabidopsis thaliana OX=3702 GN=ACT1 PE=1 SV=1	68	21	188	6	377	41.8	3503	1.25	8.40135e+06	8.79894e+06	1.2302e+07	1.07101e+07	7.41899e+06	1.0815e+07	3.56261e+06	4.94224e+06	1.06751e+07	1.07101e+07	6.83466e+06	1.0032e+07	High	High	High	High	High	High	0	High	0.439367	0.0713156
Q9SQZ9	PITH domain-containing protein At3g04780 OS=Arabidopsis thaliana OX=3702 GN=At3g04780 PE=1 SV=2	24	3	10	3	176	19.7	156	0.708	4.0198e+06	3.61328e+06	2.40138e+06	3.60257e+06	3.40004e+06	3.72322e+06	1.7046e+06	2.02953e+06	2.08381e+06	3.60257e+06	3.13225e+06	3.45365e+06	High	High	High	High	High	High	0	High	0.442683	0.0719852
Q9SXJ7	Chaperone protein ClpC2, chloroplastic OS=Arabidopsis thaliana OX=3702 GN=CLPC2 PE=1 SV=1	51	42	349	14	952	105.7	9303	0.75	3.14992e+07	3.37637e+07	4.34944e+07	5.15208e+07	4.82235e+07	5.9574e+07	1.33573e+07	1.89646e+07	3.77425e+07	5.15208e+07	4.44253e+07	55260759	High	High	High	High	High	High	0	High	0.443938	0.0728739
Q9FFR3	6-phosphogluconate dehydrogenase, decarboxylating 3, chloroplastic OS=Arabidopsis thaliana OX=3702 GN=PGD3 PE=1 SV=1	61	23	158	9	487	53.3	4412	0.741	1.93023e+07	1.93941e+07	1.86616e+07	2.46654e+07	2.54377e+07	2.50373e+07	8.18516e+06	1.08934e+07	1.61937e+07	2.46654e+07	2.34342e+07	2.32246e+07	High	High	High	High	High	High	0	High	0.443938	0.0734357
Q9SKZ3	40S ribosomal protein S12-2 OS=Arabidopsis thaliana OX=3702 GN=RPS12C PE=1 SV=1	46	7	64	4	144	15.3	1617	0.738	1.82339e+07	1.6198e+07	3.1783e+07	3.20781e+07	2.69495e+07	2.65718e+07	7.73212e+06	9.09818e+06	2.75799e+07	3.20781e+07	2.48269e+07	2.4648e+07	High	High	High	High	High	High	0	High	0.443938	0.0735081
Q9ZQG8	Ferredoxin-3, chloroplastic OS=Arabidopsis thaliana OX=3702 GN=FD3 PE=1 SV=1	33	2	35	2	155	16.6	1202	0.734	1.61919e+07	1.1878e+07	2.29478e+07	2.34368e+07	1.87236e+07	2.56428e+07	6.8662e+06	6.67169e+06	1.99131e+07	2.34368e+07	1.72488e+07	2.37863e+07	High	High	High	High	High	High	0	High	0.443938	0.0727486
Q9LFE4	WEB family protein At5g16730, chloroplastic OS=Arabidopsis thaliana OX=3702 GN=At5g16730 PE=1 SV=1	17	10	34	10	853	96.2	941	0.708	4.39643e+06	3.13567e+06	5.11473e+06	4.41594e+06	7.18517e+06	6.71028e+06	1.86431e+06	1.76126e+06	4.43834e+06	4.41594e+06	6.61925e+06	6.22445e+06	High	High	High	High	High	High	0	High	0.443938	0.0742281
P13114	Chalcone synthase OS=Arabidopsis thaliana OX=3702 GN=CHS PE=1 SV=1	34	9	41	9	395	43.1	427	0.727	1.67439e+07	1.64337e+07	1.31182e+07	2.26703e+07	2.17354e+07	1.84387e+07	7.1003e+06	9.23056e+06	1.13834e+07	2.26703e+07	2.00235e+07	1.71037e+07	High	High	High	High	High	High	0	High	0.443938	0.0732357
Q9M1X2	Fatty-acid-binding protein 1 OS=Arabidopsis thaliana OX=3702 GN=FAP1 PE=1 SV=1	34	8	29	8	279	30.4	321	1.255	9.49492e+06	1.08545e+07	1.04782e+07	8.36658e+06	8.94893e+06	8.52814e+06	4.02634e+06	6.09685e+06	9.09253e+06	8.36658e+06	8.24409e+06	7.9107e+06	High	High	High	High	High	High	0	High	0.443938	0.072374
Q9LNE6	Flavonol 7-O-rhamnosyltransferase OS=Arabidopsis thaliana OX=3702 GN=UGT89C1 PE=1 SV=1	8	3	13	3	435	48.1	153	1.328	607757	814875	931853	2.00683e+06	1.1556e+06	1.59239e+06	257721	457704	808621	2.00683e+06	1.06458e+06	1.4771e+06	High	High	High	High	High	High	0	High	0.443938	0.0743683
F4INY4	DExH-box ATP-dependent RNA helicase DExH6 OS=Arabidopsis thaliana OX=3702 GN=HVT1 PE=2 SV=1	1	1	6	1	1299	144.4	0	1.317	2.75379e+06	1.51619e+06	3.97284e+06	2.61223e+06	1.67158e+06	2.09155e+06	1.16775e+06	851622	3.44746e+06	2.61223e+06	1539925	1.94012e+06	High	High	High	High	High	High	0.063	Low	0.444888	0.0747201
O04904	Dihydroorotase, mitochondrial OS=Arabidopsis thaliana OX=3702 GN=PYR4 PE=1 SV=1	36	8	22	8	377	41.9	578	0.711	5.9352e+06	6.40453e+06	6.46738e+06	8.47133e+06	8.25055e+06	1.03459e+07	2.51683e+06	3.59734e+06	5.61211e+06	8.47133e+06	7.60072e+06	9.59685e+06	High	High	High	High	High	High	0	High	0.445823	0.0752739
Q9M9M9	Probable NADH dehydrogenase [ubiquinone] 1 alpha subcomplex subunit 12 OS=Arabidopsis thaliana OX=3702 GN=At3g03100 PE=1 SV=1	58	8	25	8	159	18.3	514	0.726	1.80074e+07	1.69764e+07	1.33283e+07	1.94107e+07	2.09378e+07	2.01882e+07	7.63605e+06	9.5354e+06	1.15657e+07	1.94107e+07	1.92887e+07	1.87265e+07	High	High	High	High	High	High	0	High	0.445823	0.0752271
P51419	60S ribosomal protein L27-3 OS=Arabidopsis thaliana OX=3702 GN=RPL27C PE=2 SV=2	33	5	20	2	135	15.6	233	1.233	1.71417e+07	1.86252e+07	8.82546e+06	1.77886e+07	1.77082e+07	1.44318e+07	7.26895e+06	1.04615e+07	7.65835e+06	1.77886e+07	16313428	1.3387e+07	High	High	High	High	High	High	0	High	0.445823	0.075102
Q9C667	Chaperonin 60 subunit beta 4, chloroplastic OS=Arabidopsis thaliana OX=3702 GN=CPN60B4 PE=1 SV=1	6	4	25	2	611	66.8	324	0.679	1.19131e+06	1.34455e+06	887235	1.86237e+06	2.16554e+06	1.46476e+06	505178	755215	769904	1.86237e+06	1.99497e+06	1.35871e+06	High	High	High	High	High	High	0	High	0.449416	0.076532
Q9FEB5	Phosphoglucan phosphatase DSP4, chloroplastic OS=Arabidopsis thaliana OX=3702 GN=DSP4 PE=1 SV=1	9	4	11	4	379	42.6	273	0.698	1.82705e+06	1.79558e+06	1.90707e+06	2.52613e+06	2.93324e+06	2.79843e+06	774765	1.00855e+06	1.65487e+06	2.52613e+06	2.70221e+06	2.59582e+06	High	High	High	High	High	High	0	High	0.449416	0.0765435
Q9LE54	Protein SPIRAL1-like 2 OS=Arabidopsis thaliana OX=3702 GN=SP1L2 PE=2 SV=1	15	1	9	1	110	10.9	270	0.721	9.02167e+06	8.57836e+06	5.83082e+06	1.08537e+07	1.24907e+07	1.18926e+07	3.82566e+06	4.81834e+06	5.05973e+06	1.08537e+07	1.15069e+07	1.10316e+07	High	High	High	High	High	High	0	High	0.449416	0.0765475
Q8VYL1	Adenylate kinase 5, chloroplastic OS=Arabidopsis thaliana OX=3702 GN=At5g35170 PE=1 SV=1	18	7	20	7	588	65.7	186	1.301	4.46166e+06	5.05355e+06	6.25225e+06	3.25353e+06	3.20526e+06	3.32257e+06	1.89198e+06	2.83851e+06	5.42543e+06	3.25353e+06	2.9528e+06	3.08202e+06	High	High	High	High	High	High	0	High	0.450211	0.0768164
O04090	Ferredoxin-1, chloroplastic OS=Arabidopsis thaliana OX=3702 GN=FD1 PE=1 SV=1	51	2	33	2	148	15.9	1594	0.713	2.69775e+06	6.55296e+06	8.77822e+06	7.41669e+06	1.04601e+07	9.72267e+06	1.14398e+06	3.68071e+06	7.61735e+06	7.41669e+06	9.63629e+06	9.01874e+06	High	High	High	High	High	High	0	High	0.45525	0.0779463
Q9CAF5	ABC transporter I family member 6, chloroplastic OS=Arabidopsis thaliana OX=3702 GN=ABCI6 PE=1 SV=1	39	11	74	11	338	36.9	1368	0.754	4.38652e+07	3.81821e+07	4.23076e+07	5.25929e+07	6.21994e+07	5.7444e+07	1.86011e+07	2.14463e+07	3.67127e+07	5.25929e+07	5.73004e+07	5.3285e+07	High	High	High	High	High	High	0	High	0.457419	0.0784535
O65271	Bifunctional protein FolD 4, chloroplastic OS=Arabidopsis thaliana OX=3702 GN=FOLD4 PE=1 SV=1	37	11	53	11	360	38.7	1169	0.724	1.29587e+07	1.43113e+07	1.44435e+07	18763929	2.01979e+07	1.84855e+07	5.49514e+06	8.03847e+06	1.25334e+07	18763929	1.86071e+07	1.71471e+07	High	High	High	High	High	High	0	High	0.459923	0.0794113
Q8LC83	40S ribosomal protein S24-2 OS=Arabidopsis thaliana OX=3702 GN=RPS24B PE=2 SV=2	44	7	44	4	133	15.4	883	0.744	1.93808e+07	1.72779e+07	2.59198e+07	2.40645e+07	2.37235e+07	2.68941e+07	8.21845e+06	9.70477e+06	2.24921e+07	2.40645e+07	2.1855e+07	2.4947e+07	High	High	High	High	High	High	0	High	0.459923	0.0790262
Q94JX5	LIM domain-containing protein WLIM1 OS=Arabidopsis thaliana OX=3702 GN=WLIM1 PE=1 SV=1	41	7	20	6	190	21	234	0.719	5.24961e+06	3.54776e+06	4.70196e+06	4.51027e+06	4.06688e+06	3.48165e+06	2.2261e+06	1.99273e+06	4.08016e+06	4.51027e+06	3.74657e+06	3.22958e+06	High	High	High	High	High	High	0	High	0.459923	0.0792624
O04309	Jacalin-related lectin 35 OS=Arabidopsis thaliana OX=3702 GN=JAL35 PE=1 SV=1	69	20	163	19	451	48.5	4656	1.254	8.86229e+07	8.76787e+07	9.27706e+07	7.26529e+07	7.44609e+07	6.30067e+07	3.75807e+07	4.92479e+07	8.05023e+07	7.26529e+07	6.85962e+07	5.8445e+07	High	High	High	High	High	High	0	High	0.460642	0.0799301
Q94F49	Probable histone H2A.5 OS=Arabidopsis thaliana OX=3702 GN=At5g27670 PE=1 SV=1	28	3	19	3	150	15.9	595	1.237	1.07047e+07	1.23616e+07	1.05885e+07	9.27512e+06	1.0066e+07	9.87424e+06	4.53936e+06	6.94333e+06	9.18825e+06	9.27512e+06	9.27314e+06	9.15934e+06	High	High	High	High	High	High	0	High	0.460642	0.0801821
Q9FFC7	Alanine--tRNA ligase, chloroplastic/mitochondrial OS=Arabidopsis thaliana OX=3702 GN=EMB86 PE=1 SV=2	19	12	31	12	978	107.8	397	0.685	1.29926e+06	1.57224e+06	1.45116e+06	2.69144e+06	1.99505e+06	3.40469e+06	550953	883104	1.25926e+06	2.69144e+06	1.83791e+06	3.15819e+06	High	High	High	High	High	High	0	High	0.460642	0.0797318
Q9ZU32	Nicotinate-nucleotide pyrophosphorylase [carboxylating], chloroplastic OS=Arabidopsis thaliana OX=3702 GN=QPT PE=2 SV=2	23	6	21	6	348	37.9	167	0.721	5.37023e+06	5.57726e+06	5.4269e+06	7.56152e+06	8.002e+06	7.5118e+06	2.27726e+06	3.13267e+06	4.70922e+06	7.56152e+06	7.37174e+06	6.96794e+06	High	High	High	High	High	High	0	High	0.460642	0.0802365
Q8L7S9	Thioredoxin Y2, chloroplastic OS=Arabidopsis thaliana OX=3702 GN=At1g43560 PE=2 SV=1	17	4	11	4	167	18.6	67	1.259	7.09615e+06	6.69198e+06	1.05822e+07	8.17828e+06	7.71012e+06	5.17787e+06	3.00913e+06	3.75879e+06	9.18274e+06	8.17828e+06	7.10285e+06	4.80299e+06	High	High	High	High	High	High	0	High	0.460642	0.0800285
Q9FN03	Ultraviolet-B receptor UVR8 OS=Arabidopsis thaliana OX=3702 GN=UVR8 PE=1 SV=1	30	9	44	9	440	47.1	1302	1.243	1.06287e+07	1.08819e+07	9.43036e+06	8.6818e+06	8.34447e+06	8.14186e+06	4.50713e+06	6.11222e+06	8.18325e+06	8.6818e+06	7687239	7.55238e+06	High	High	High	High	High	High	0	High	0.46554	0.0816422
P17094	60S ribosomal protein L3-1 OS=Arabidopsis thaliana OX=3702 GN=ARP1 PE=1 SV=5	38	17	101	13	389	44.5	1234	0.756	5.03413e+07	5.43268e+07	5.91863e+07	7.56565e+07	6.41535e+07	7.28706e+07	2.13473e+07	3.05146e+07	5.13593e+07	7.56565e+07	5.91007e+07	6.75947e+07	High	High	High	High	High	High	0	High	0.46554	0.0815771
Q03250	Glycine-rich RNA-binding protein 7 OS=Arabidopsis thaliana OX=3702 GN=RBG7 PE=1 SV=1	78	14	181	11	176	16.9	8667	0.757	3.46514e+08	3.01768e+08	3.49705e+08	3.97202e+08	4.43205e+08	4.14988e+08	1.4694e+08	1.69499e+08	3.03459e+08	3.97202e+08	4.08297e+08	3.84942e+08	High	High	High	High	High	High	0	High	0.470486	0.0838926
P36210	50S ribosomal protein L12-1, chloroplastic OS=Arabidopsis thaliana OX=3702 GN=RPL12A PE=2 SV=1	57	10	101	10	191	20.1	2731	0.757	3.32895e+08	2.38651e+08	3.26938e+08	3.33416e+08	3.9132e+08	3.40865e+08	1.41165e+08	1.34047e+08	2.83702e+08	3.33416e+08	3.60499e+08	3.16187e+08	High	High	High	High	High	High	0	High	0.470486	0.0840789
Q9C8E6	Protein PLASTID MOVEMENT IMPAIRED 1 OS=Arabidopsis thaliana OX=3702 GN=PMI1 PE=1 SV=1	25	14	47	14	843	93.8	1151	1.254	8.10612e+06	7.41074e+06	7.68443e+06	6.44858e+06	6.31098e+06	6.70092e+06	3.43742e+06	4.16251e+06	6.66821e+06	6.44858e+06	5.81391e+06	6.21577e+06	High	High	High	High	High	High	0	High	0.470486	0.0841849
Q9LS02	Allene oxide cyclase 2, chloroplastic OS=Arabidopsis thaliana OX=3702 GN=AOC2 PE=1 SV=1	37	9	55	6	253	27.6	866	1.208	1.4754e+07	1.40336e+07	1.7305e+07	1.43212e+07	1.32197e+07	1.29271e+07	6.25647e+06	7.88246e+06	1.50165e+07	1.43212e+07	1.21785e+07	1.19912e+07	High	High	High	High	High	High	0	High	0.470486	0.0838975
Q9FKK7	Xylose isomerase OS=Arabidopsis thaliana OX=3702 GN=XYLA PE=2 SV=2	34	14	66	14	477	53.7	689	1.216	2.40607e+07	2.69055e+07	2.73672e+07	2.3107e+07	1.95856e+07	2.13913e+07	1.0203e+07	1.51124e+07	2.3748e+07	2.3107e+07	1.8043e+07	1.98425e+07	High	High	High	High	High	High	0	High	0.470486	0.0840055
Q8RUW5	Serine carboxypeptidase-like 8 OS=Arabidopsis thaliana OX=3702 GN=SCPL8 PE=1 SV=2	19	6	19	6	433	49.4	658	1.257	6.45679e+06	8.29181e+06	8.91083e+06	5.99594e+06	5.63064e+06	6.59628e+06	2.73801e+06	4.65739e+06	7.73243e+06	5.99594e+06	5.18716e+06	6.1187e+06	High	High	High	High	High	High	0	High	0.470486	0.0841058
Q9C8L2	Fatty-acid-binding protein 3, chloroplastic OS=Arabidopsis thaliana OX=3702 GN=FAP3 PE=1 SV=1	11	2	11	2	287	30.7	283	1.495	301052	335613	365337	228743	239101	201381	127662	188509	317024	228743	220269	186801	High	High	High	High	High	High	0	High	0.470486	0.0832378
P49691	60S ribosomal protein L4-2 OS=Arabidopsis thaliana OX=3702 GN=RPL4D PE=1 SV=2	56	24	161	8	407	44.7	3607	0.758	3.44093e+07	3.10247e+07	3.3071e+07	4.88391e+07	3.85351e+07	4.69546e+07	1.45913e+07	1.74262e+07	2.86976e+07	4.88391e+07	3.55e+07	4.35551e+07	High	High	High	High	High	High	0	High	0.471788	0.0846979
Q43387	Peroxidase 71 OS=Arabidopsis thaliana OX=3702 GN=PER71 PE=1 SV=1	18	4	14	4	328	34.9	150	0.714	2.55579e+06	3.2854e+06	3.88172e+06	3.80435e+06	3.70357e+06	3.31633e+06	1.08379e+06	1.84537e+06	3.36839e+06	3.80435e+06	3411872	3.07623e+06	High	High	High	High	High	High	0	High	0.476558	0.0858371
Q8H136	DEAD-box ATP-dependent RNA helicase 14 OS=Arabidopsis thaliana OX=3702 GN=RH14 PE=1 SV=2	27	9	34	9	619	67.7	657	0.721	6.99432e+06	5.23787e+06	5.73279e+06	6.68842e+06	7.00568e+06	7.13755e+06	2.96595e+06	2.94204e+06	4.97467e+06	6.68842e+06	6.4539e+06	6.62079e+06	High	High	High	High	High	High	0	High	0.479039	0.0864261
O04310	Jacalin-related lectin 34 OS=Arabidopsis thaliana OX=3702 GN=JAL34 PE=1 SV=1	51	30	258	29	705	72.4	9387	1.247	3.49262e+08	3.08697e+08	2.91933e+08	2.40639e+08	2.90936e+08	2.61042e+08	1.48105e+08	1.73391e+08	2.53327e+08	2.40639e+08	2.68021e+08	2.42143e+08	High	High	High	High	High	High	0	High	0.479468	0.0867375
Q9LTK0	Protein phosphatase inhibitor 2 OS=Arabidopsis thaliana OX=3702 GN=I-2 PE=1 SV=1	30	4	22	4	191	21.1	495	0.72	6.90752e+06	6.72135e+06	8.8846e+06	1.00447e+07	1.03361e+07	9.46845e+06	2.92915e+06	3.77529e+06	7.70967e+06	1.00447e+07	9.52203e+06	8.78292e+06	High	High	High	High	High	High	0	High	0.479468	0.0869302
P53496	Actin-11 OS=Arabidopsis thaliana OX=3702 GN=ACT11 PE=1 SV=1	59	20	211	2	377	41.6	3981	1.03	2.42652e+06	2.68877e+06	2.75213e+06	2.28009e+06	2.42116e+06	2.25944e+06	1.02897e+06	1.51024e+06	2388177	2.28009e+06	2.23046e+06	2.09586e+06	Peak Found	High	High	High	Peak Found	High	0	High	0.95422	0.700088
Q9FX93	Probable carboxylesterase 4, mitochondrial OS=Arabidopsis thaliana OX=3702 GN=CXE4 PE=1 SV=1	17	4	9	2	374	41.7	145	0.671	667718	723620	599541	1.01468e+06	1.07852e+06	857958	283147	406447	520255	1.01468e+06	993574	795841	High	High	High	High	High	High	0	High	0.479468	0.0868883
O48529	Rhodanese-like domain-containing protein 9, chloroplastic OS=Arabidopsis thaliana OX=3702 GN=STR9 PE=2 SV=1	36	5	21	5	234	25.5	412	1.268	5.97084e+06	7.00984e+06	8.62613e+06	5.72046e+06	6.01786e+06	5.70513e+06	2.53195e+06	3.93733e+06	7.48538e+06	5.72046e+06	5.54389e+06	5.29207e+06	High	High	High	High	High	High	0	High	0.480446	0.0873928
Q56WK6	Patellin-1 OS=Arabidopsis thaliana OX=3702 GN=PATL1 PE=1 SV=2	53	31	181	29	573	64	4172	1.246	2.03072e+08	1.82731e+08	1.72042e+08	1.476e+08	1.64407e+08	1.52401e+08	8.6113e+07	1.02637e+08	1.49291e+08	1.476e+08	1.51458e+08	1.41367e+08	High	High	High	High	High	High	0	High	0.482555	0.0880073
P94078	Alpha-mannosidase At3g26720 OS=Arabidopsis thaliana OX=3702 GN=At3g26720 PE=1 SV=1	8	6	32	6	1019	115.1	604	1.213	1.31659e+07	1.15392e+07	1.52923e+07	1.07502e+07	9.94796e+06	9.50525e+06	5.58304e+06	6.48141e+06	13269974	1.07502e+07	9.16444e+06	8.81706e+06	High	High	High	High	High	High	0	High	0.482555	0.0880703
Q96500	Light-regulated protein 1, chloroplastic OS=Arabidopsis thaliana OX=3702 GN=LIR1 PE=1 SV=1	31	3	11	3	141	15.3	633	1.233	1.04903e+07	9.3071e+06	1.10941e+07	7.47876e+06	8.7133e+06	8.7202e+06	4.44842e+06	5.22767e+06	9.62694e+06	7.47876e+06	8.02702e+06	8.08885e+06	High	High	High	High	High	High	0	High	0.488722	0.090185
Q8W463	50S ribosomal protein L19-1, chloroplastic OS=Arabidopsis thaliana OX=3702 GN=At4g17560 PE=2 SV=1	28	6	24	4	225	25.5	610	0.724	5.63397e+06	5.94997e+06	7.65242e+06	8.13215e+06	7.37756e+06	6.94708e+06	2.38909e+06	3.34201e+06	6.64044e+06	8.13215e+06	6.79648e+06	6.44411e+06	High	High	High	High	High	High	0	High	0.488722	0.0899143
P92964	Serine/arginine-rich splicing factor RS31 OS=Arabidopsis thaliana OX=3702 GN=RS31 PE=1 SV=2	17	4	19	3	264	31.1	450	0.719	2.18078e+06	2.31682e+06	2.66639e+06	2.96466e+06	2.90082e+06	3.46817e+06	924762	1.30133e+06	2.31378e+06	2.96466e+06	2.67234e+06	3.21707e+06	High	High	High	High	High	High	0	High	0.488722	0.0898992
Q93VC9	Cathepsin B-like protease 2 OS=Arabidopsis thaliana OX=3702 GN=CATHB2 PE=2 SV=1	29	6	21	6	362	40	150	1.244	6.66902e+06	8.65554e+06	9.21376e+06	6.65162e+06	7.00682e+06	8.17685e+06	2.82801e+06	4.8617e+06	7995301	6.65162e+06	6.45495e+06	7.58484e+06	High	High	High	High	High	High	0	High	0.488722	0.0901094
Q8L7C2	CRM-domain containing factor CFM2, chloroplastic OS=Arabidopsis thaliana OX=3702 GN=CFM2 PE=1 SV=1	1	1	6	1	1011	113.6	0	0.696	1.78656e+06	1.72184e+06	2.19253e+06	2.56681e+06	2.47219e+06	2.61233e+06	757596	967132	1.90259e+06	2.56681e+06	2.27747e+06	2.4232e+06	High	High	High	High	High	High	0.043	Medium	0.488722	0.0902033
Q9FMH8	Probable cysteine protease RD21B OS=Arabidopsis thaliana OX=3702 GN=RD21B PE=1 SV=1	21	7	41	7	463	51.2	1490	1.193	2.61858e+07	1.91365e+07	2.35726e+07	1.71495e+07	1.70949e+07	1.94137e+07	1.11041e+07	1.07487e+07	20455301	1.71495e+07	1.57484e+07	1.80081e+07	High	High	High	High	High	High	0	High	0.488796	0.0903621
Q93ZV7	La protein 1 OS=Arabidopsis thaliana OX=3702 GN=LA1 PE=1 SV=1	36	11	40	11	433	48.1	460	0.731	1.26952e+07	1.23323e+07	1.21476e+07	1.73902e+07	1.70939e+07	1.8572e+07	5.38342e+06	6.92686e+06	1.05411e+07	1.73902e+07	1.57476e+07	1.72274e+07	High	High	High	High	High	High	0	High	0.489402	0.0907601
P57752	Acyl-CoA-binding domain-containing protein 6 OS=Arabidopsis thaliana OX=3702 GN=ACBP6 PE=1 SV=1	57	5	24	5	92	10.4	377	0.749	2.15916e+07	1.78534e+07	2.65356e+07	3.14419e+07	3.52345e+07	2.63288e+07	9.15597e+06	1.0028e+07	2.30264e+07	3.14419e+07	3.24593e+07	2.44226e+07	High	High	High	High	High	High	0	High	0.489402	0.0907645
O64764	Thioredoxin O1, mitochondrial OS=Arabidopsis thaliana OX=3702 GN=At2g35010 PE=1 SV=1	46	7	40	7	194	21.2	693	1.196	1.52741e+07	1.30463e+07	1.71502e+07	1.17541e+07	1.38838e+07	1.33698e+07	6.47701e+06	7.32795e+06	1.48822e+07	1.17541e+07	1.27903e+07	1.24018e+07	High	High	High	High	High	High	0	High	0.49086	0.091321
Q9LXC9	Soluble inorganic pyrophosphatase 6, chloroplastic OS=Arabidopsis thaliana OX=3702 GN=PPA6 PE=1 SV=1	54	18	195	18	300	33.4	5089	0.762	2.15403e+08	1.98323e+08	1.69582e+08	2.44251e+08	2.68288e+08	2.62968e+08	9.1342e+07	1.11395e+08	1.47156e+08	2.44251e+08	2.47157e+08	2.43929e+08	High	High	High	High	High	High	0	High	0.491516	0.0920316
P42738	Chorismate mutase 1, chloroplastic OS=Arabidopsis thaliana OX=3702 GN=CM1 PE=1 SV=3	6	2	8	2	340	38.2	151	0.697	1.61083e+06	1.09675e+06	2.04182e+06	2.18049e+06	2.0709e+06	2.1316e+06	683075	616027	1.7718e+06	2.18049e+06	1.90779e+06	1.97727e+06	High	High	High	High	High	High	0	High	0.492583	0.0923777
Q66GQ3	Protein disulfide isomerase-like 1-6 OS=Arabidopsis thaliana OX=3702 GN=PDIL1-6 PE=2 SV=1	19	7	22	7	534	59.5	184	1.259	8.35566e+06	5.76722e+06	3.82458e+06	4.54566e+06	4.35885e+06	4.38e+06	3.54323e+06	3.23937e+06	3.31881e+06	4.54566e+06	4.01554e+06	4062880	High	High	High	High	High	High	0	High	0.496317	0.0932251
F4HTT6	Peptidyl-prolyl cis-trans isomerase CYP26-2, chloroplastic OS=Arabidopsis thaliana OX=3702 GN=CYP26-2 PE=2 SV=1	26	8	30	8	317	34.4	438	1.23	1.08338e+07	1.05698e+07	9.04783e+06	7.66176e+06	8.68836e+06	8.80033e+06	4.59408e+06	5.93692e+06	7.85132e+06	7.66176e+06	8.00405e+06	8.16317e+06	High	High	High	High	High	High	0	High	0.497763	0.0936444
P41088	Chalcone--flavonone isomerase 1 OS=Arabidopsis thaliana OX=3702 GN=CHI1 PE=1 SV=2	42	8	34	8	246	26.6	620	1.236	8.64469e+06	8.80883e+06	1.03733e+07	6.8185e+06	7.55731e+06	8.07042e+06	3.6658e+06	4.9478e+06	9.00149e+06	6.8185e+06	6.96209e+06	7.48611e+06	High	High	High	High	High	High	0	High	0.501576	0.0947623
P24100	Cyclin-dependent kinase A-1 OS=Arabidopsis thaliana OX=3702 GN=CDKA-1 PE=1 SV=1	5	1	6	1	294	34	148	0.651	426072	595788	233457	690459	654965	637378	180676	334646	202584	690459	603379	591232	High	High	High	High	High	High	0	High	0.501576	0.0945225
Q39108	Heterodimeric geranylgeranyl pyrophosphate synthase small subunit, chloroplastic OS=Arabidopsis thaliana OX=3702 GN=GGR PE=1 SV=2	20	4	16	4	326	35.2	165	0.724	2.48554e+06	2.57798e+06	2.28562e+06	2.9314e+06	2.88058e+06	2.68828e+06	1.054e+06	1.44802e+06	1.98336e+06	2.9314e+06	2.6537e+06	2.49365e+06	High	High	High	High	High	High	0	High	0.503261	0.0952761
P0DH95	Calmodulin-1 OS=Arabidopsis thaliana OX=3702 GN=CAM1 PE=1 SV=1	70	11	113	2	149	16.9	3766	0.732	9.37759e+06	9.68664e+06	1.47798e+07	12820022	1.41315e+07	1.32254e+07	3.97658e+06	5.44085e+06	12825230	12820022	13018433	12267909	Peak Found	Peak Found	High	High	High	Peak Found	0	High	0.48537	0.0888644
P32068	Anthranilate synthase alpha subunit 1, chloroplastic OS=Arabidopsis thaliana OX=3702 GN=ASA1 PE=1 SV=1	15	6	19	5	595	66.3	495	0.724	1.89848e+06	2.16173e+06	2.26744e+06	3.08279e+06	1.78496e+06	3.30487e+06	805054	1.21422e+06	1.96759e+06	3.08279e+06	1.64438e+06	3.06559e+06	High	High	High	High	High	High	0	High	0.507554	0.09639
Q9SR37	Beta-glucosidase 23 OS=Arabidopsis thaliana OX=3702 GN=BGLU23 PE=1 SV=1	64	32	385	27	524	59.7	9073	1.237	5.96373e+08	6.85449e+08	8.22415e+08	6.04177e+08	5.80243e+08	6.41063e+08	2.52893e+08	3.85007e+08	7.13656e+08	6.04177e+08	5.34542e+08	5.9465e+08	High	High	High	High	High	High	0	High	0.509069	0.0974332
Q9FUZ2	Peptide deformylase 1B, chloroplastic/mitochondrial OS=Arabidopsis thaliana OX=3702 GN=PDF1B PE=1 SV=2	41	9	33	9	273	30.6	879	0.734	1.3063e+07	1.15503e+07	1.58537e+07	17879542	1.7328e+07	1.89241e+07	5.53939e+06	6.48765e+06	1.37571e+07	17879542	1.59632e+07	1.7554e+07	High	High	High	High	High	High	0	High	0.510479	0.0981575
O48646	Probable phospholipid hydroperoxide glutathione peroxidase 6, mitochondrial OS=Arabidopsis thaliana OX=3702 GN=GPX6 PE=2 SV=2	36	6	36	6	232	25.6	707	1.225	3.16261e+07	3.68951e+07	3.66874e+07	2.75857e+07	3.03479e+07	2.48952e+07	1.34111e+07	2.07234e+07	3.18358e+07	2.75857e+07	2.79576e+07	2.30927e+07	High	High	High	High	High	High	0	High	0.510479	0.098044
Q9M8Z5	Guanine nucleotide-binding protein-like NSN1 OS=Arabidopsis thaliana OX=3702 GN=NSN1 PE=1 SV=1	23	8	21	8	582	65.7	168	0.724	1.76102e+06	2.11862e+06	2.51502e+06	3.30098e+06	2.96521e+06	3.29166e+06	746762	1.19e+06	2.18243e+06	3.30098e+06	2.73166e+06	3.05334e+06	High	High	High	High	High	High	0	High	0.511232	0.0984539
Q9M1C2	10 kDa chaperonin 1, chloroplastic OS=Arabidopsis thaliana OX=3702 GN=CPN10-1 PE=2 SV=1	47	6	38	4	138	15.1	932	0.74	4.61064e+06	4.04868e+06	6.49811e+06	5.69067e+06	5.51602e+06	7.61799e+06	1.95515e+06	2.27409e+06	5.63878e+06	5.69067e+06	5.08157e+06	7.06644e+06	High	High	High	High	High	High	0	High	0.512836	0.0993952
Q96520	Peroxidase 12 OS=Arabidopsis thaliana OX=3702 GN=PER12 PE=1 SV=1	26	7	21	7	358	39.5	677	1.217	9.35333e+06	9.6742e+06	1.57545e+07	1.16263e+07	9.01318e+06	1.09728e+07	3.9663e+06	5.43386e+06	1.36711e+07	1.16263e+07	8.30329e+06	1.01784e+07	High	High	High	High	High	High	0	High	0.512836	0.0994095
O48726	26S proteasome regulatory subunit RPN13 OS=Arabidopsis thaliana OX=3702 GN=RPN13 PE=1 SV=2	32	8	22	8	300	33.3	596	1.203	1.16722e+07	1.05256e+07	1.39076e+07	1.1073e+07	1.25328e+07	1.13581e+07	4.94964e+06	5.91208e+06	1.20684e+07	1.1073e+07	1.15457e+07	1.05358e+07	High	High	High	High	High	High	0	High	0.512836	0.0992798
Q9LIS2	Glycine-rich RNA-binding protein 4, mitochondrial OS=Arabidopsis thaliana OX=3702 GN=RBG4 PE=2 SV=1	32	3	17	3	136	14.1	547	0.715	1.5704e+06	1.21658e+06	1.63162e+06	1.86351e+06	1.97187e+06	2.22793e+06	665933	683334	1.41584e+06	1.86351e+06	1816561	2066623	High	High	High	High	High	High	0	High	0.51311	0.100077
Q9FFQ4	Probable flavonol synthase 5 OS=Arabidopsis thaliana OX=3702 GN=FLS5 PE=2 SV=1	35	7	17	7	325	36.9	129	1.268	4.19885e+06	3.77157e+06	4.44594e+06	3.26788e+06	3.58988e+06	3.00463e+06	1.78053e+06	2.11844e+06	3.858e+06	3.26788e+06	3.30713e+06	2.78709e+06	High	High	High	High	High	High	0	High	0.513244	0.100364
Q42592	L-ascorbate peroxidase S, chloroplastic/mitochondrial OS=Arabidopsis thaliana OX=3702 GN=APXS PE=1 SV=2	60	19	135	14	372	40.4	2362	0.767	6.78595e+07	5.92771e+07	8.9398e+07	8.9493e+07	9.32165e+07	9.60943e+07	2.87759e+07	3.32951e+07	7.75757e+07	8.9493e+07	8.58746e+07	8.9137e+07	High	High	High	High	High	High	0	High	0.513687	0.100873
F4JV80	Glutamyl-tRNA(Gln) amidotransferase subunit C, chloroplastic/mitochondrial OS=Arabidopsis thaliana OX=3702 GN=GATC PE=1 SV=1	17	2	10	2	155	17.5	248	0.72	1.37001e+06	1.84425e+06	4.61642e+06	2.08063e+06	3.06298e+06	3.26408e+06	580956	1.03589e+06	4005925	2.08063e+06	2.82173e+06	3.02776e+06	High	High	High	High	High	High	0	High	0.518994	0.102105
O82768	Histidine biosynthesis bifunctional protein hisIE, chloroplastic OS=Arabidopsis thaliana OX=3702 GN=HISN2 PE=1 SV=1	10	3	14	3	281	31.6	439	0.729	3.22051e+06	2.78962e+06	3.68577e+06	4.64681e+06	4.73271e+06	4.34919e+06	1.36566e+06	1.56689e+06	3198354	4.64681e+06	4.35995e+06	4.03431e+06	High	High	High	High	High	High	0	High	0.52022	0.102655
P38025	Phosphoribosylaminoimidazole-succinocarboxamide synthase, chloroplastic OS=Arabidopsis thaliana OX=3702 GN=PUR7 PE=2 SV=2	21	6	18	6	411	46	357	0.736	7.28078e+06	7.15672e+06	1.33079e+07	2.65664e+06	2.63168e+06	2.61784e+06	3.08743e+06	4.01983e+06	1.15481e+07	2.65664e+06	2.4244e+06	2.42831e+06	High	High	High	High	High	High	0	High	0.520283	0.102822
Q94K75	Rho-N domain-containing protein 1, chloroplastic OS=Arabidopsis thaliana OX=3702 GN=RHON1 PE=1 SV=1	21	6	34	6	401	44.5	712	0.737	9.74704e+06	8.35453e+06	8.53177e+06	9.89772e+06	1.49347e+07	1.25721e+07	4.13325e+06	4.69263e+06	7.4035e+06	9.89772e+06	1.37584e+07	1.16618e+07	High	High	High	High	High	High	0	High	0.524147	0.104052
P42733	40S ribosomal protein S11-3 OS=Arabidopsis thaliana OX=3702 GN=RPS11C PE=2 SV=2	54	8	48	4	159	17.7	703	0.734	9.35188e+06	9.56654e+06	4.33124e+06	1.1942e+07	1.00163e+07	1.01246e+07	3.96568e+06	5.3734e+06	3.75846e+06	1.1942e+07	9.22739e+06	9.39154e+06	High	High	High	High	High	High	0	High	0.524844	0.104346
Q93W34	Polyadenylate-binding protein RBP45C OS=Arabidopsis thaliana OX=3702 GN=RBP45C PE=2 SV=1	44	11	57	11	415	44.9	1618	0.755	2.12642e+07	1.85374e+07	2.36346e+07	2.44272e+07	2.46425e+07	2.42573e+07	9.01712e+06	1.04122e+07	2.0509e+07	2.44272e+07	2.27016e+07	2.25011e+07	High	High	High	High	High	High	0	High	0.527023	0.105202
P21216	Soluble inorganic pyrophosphatase 2 OS=Arabidopsis thaliana OX=3702 GN=PPA2 PE=2 SV=2	57	9	44	7	218	24.7	685	1.219	9.49424e+06	9.47728e+06	1.15273e+07	8.14164e+06	8.02014e+06	8.82461e+06	4.02605e+06	5.32326e+06	1.00029e+07	8.14164e+06	7.38845e+06	8.18571e+06	High	High	High	High	High	High	0	High	0.527023	0.105109
Q67YC9	Uncharacterized protein At4g14100 OS=Arabidopsis thaliana OX=3702 GN=At4g14100 PE=2 SV=1	9	1	6	1	206	23.9	23	1.296	1.29448e+06	1.57696e+06	1.1271e+06	1.00696e+06	998643	958048	548926	885759	978052	1.00696e+06	919988	888685	High	High	High	High	High	High	0	High	0.527023	0.105248
Q9LU85	Probable plastid-lipid-associated protein 4, chloroplastic OS=Arabidopsis thaliana OX=3702 GN=PAP4 PE=1 SV=1	49	11	53	11	242	27.1	964	1.21	3.00325e+07	2.54912e+07	3.54255e+07	27564444	2.88777e+07	2.50171e+07	1.27354e+07	1.43181e+07	3.07407e+07	27564444	2.66032e+07	2.32058e+07	High	High	High	High	High	High	0	High	0.528539	0.105865
Q9SJE1	Magnesium-chelatase subunit ChlD, chloroplastic OS=Arabidopsis thaliana OX=3702 GN=CHLD PE=1 SV=3	30	17	76	17	760	83.2	1015	0.76	2.63035e+07	2.38337e+07	2.61708e+07	3.44198e+07	3.39421e+07	3.67488e+07	1.11541e+07	1.33871e+07	2.27099e+07	3.44198e+07	3.12688e+07	3.40881e+07	High	High	High	High	High	High	0	High	0.530423	0.106557
Q9MA79	Fructose-1,6-bisphosphatase, cytosolic OS=Arabidopsis thaliana OX=3702 GN=CYFBP PE=1 SV=1	54	16	109	16	341	37.3	2960	1.229	6.53351e+07	6.50397e+07	6.55385e+07	5.09877e+07	5.37176e+07	5.77239e+07	2.77055e+07	3.65319e+07	5.68715e+07	5.09877e+07	4.94867e+07	5.35446e+07	High	High	High	High	High	High	0	High	0.532229	0.107078
Q1WIQ6	NADP-dependent glyceraldehyde-3-phosphate dehydrogenase OS=Arabidopsis thaliana OX=3702 GN=ALDH11A3 PE=1 SV=2	74	26	173	26	496	53	4245	1.228	1.02941e+08	1.14725e+08	1.18508e+08	9.49573e+07	8.03384e+07	9.58251e+07	4.36523e+07	6.44397e+07	1.02836e+08	9.49573e+07	7.40108e+07	8.88873e+07	High	High	High	High	High	High	0	High	0.536714	0.108139
Q96291	2-Cys peroxiredoxin BAS1, chloroplastic OS=Arabidopsis thaliana OX=3702 GN=BAS1 PE=1 SV=2	55	14	150	6	266	29.1	3667	1.227	5.46e+07	6.45926e+07	9.72723e+07	7.10675e+07	6.6511e+07	6.31964e+07	2.31532e+07	3.62808e+07	8.44087e+07	7.10675e+07	6.12724e+07	5.86209e+07	High	High	High	High	High	High	0	High	0.540374	0.109134
Q0WW84	Polyadenylate-binding protein RBP47B OS=Arabidopsis thaliana OX=3702 GN=RBP47B PE=2 SV=1	29	9	26	7	435	48.1	678	0.734	6.75965e+06	6.82067e+06	7.96498e+06	1.09553e+07	9.76193e+06	1.12181e+07	2.86644e+06	3.83108e+06	6.91166e+06	1.09553e+07	8.99306e+06	1.04059e+07	High	High	High	High	High	High	0	High	0.540374	0.109197
Q9SUR9	Protein SGT1 homolog A OS=Arabidopsis thaliana OX=3702 GN=SGT1A PE=1 SV=1	29	6	17	5	350	39.2	605	0.725	2.23778e+06	1.84121e+06	2.27664e+06	2.66019e+06	2.58379e+06	2.55848e+06	948934	1.03418e+06	1.97557e+06	2.66019e+06	2.38028e+06	2.37325e+06	High	High	High	High	High	High	0	High	0.542995	0.110694
O48844	26S proteasome non-ATPase regulatory subunit 1 homolog A OS=Arabidopsis thaliana OX=3702 GN=RPN2A PE=1 SV=1	3	2	10	2	1004	108.9	168	0.656	327881	471858		672004	318931	769879	139038	265036		672004	293812	714139	High	High	High	High	High	High	0	High	0.542995	0.11063
P41127	60S ribosomal protein L13-1 OS=Arabidopsis thaliana OX=3702 GN=RPL13B PE=1 SV=1	60	15	117	9	206	23.8	2534	0.772	8.99907e+07	1.01692e+08	6.80857e+07	1.19307e+08	1.16366e+08	1.10256e+08	3.81607e+07	5.71192e+07	5.90818e+07	1.19307e+08	1.072e+08	1.02273e+08	High	High	High	High	High	High	0	High	0.543819	0.111023
P51818	Heat shock protein 90-3 OS=Arabidopsis thaliana OX=3702 GN=HSP90-3 PE=1 SV=2	64	57	527	1	699	80	13297	1.218	8.53781e+06	7.90772e+06	3.96586e+06	9.07548e+06	8.98613e+06	9.13375e+06	3.62047e+06	4.44166e+06	3.4414e+06	9.07548e+06	8.27836e+06	8.47246e+06	High	High	High	High	High	High	0	High	0.545531	0.111534
Q9ZSZ8	FKBP12-interacting protein of 37 kDa OS=Arabidopsis thaliana OX=3702 GN=FIP37 PE=1 SV=1	16	4	11	4	330	37.2	83	0.722	2.15758e+06	1.19876e+06	1.43269e+06	2.11453e+06	2.2389e+06	2.00397e+06	914924	673328	1.24323e+06	2.11453e+06	2.06256e+06	1.85888e+06	High	High	High	High	High	High	0	High	0.546605	0.111916
Q9ASQ2	Transcription factor MAMYB OS=Arabidopsis thaliana OX=3702 GN=MAMYB PE=1 SV=1	15	3	10	3	309	34.3	481	0.686	571863	709970	861918	1.03236e+06	876027	1.11184e+06	242499	398780	747935	1.03236e+06	807029	1.03134e+06	High	High	High	High	High	High	0	High	0.54878	0.112524
Q9LD43	Acetyl-coenzyme A carboxylase carboxyl transferase subunit alpha, chloroplastic OS=Arabidopsis thaliana OX=3702 GN=CAC3 PE=1 SV=1	59	37	241	37	769	85.3	6613	0.773	9.19072e+07	9.08582e+07	9.40619e+07	1.18296e+08	1.24723e+08	1.27421e+08	3.89734e+07	5.10338e+07	8.16228e+07	1.18296e+08	1.149e+08	1.18196e+08	High	High	High	High	High	High	0	High	0.550553	0.113378
O04316	Nitrile-specifier protein 4 OS=Arabidopsis thaliana OX=3702 GN=NSP4 PE=2 SV=1	54	24	153	5	619	67.6	3170	1.256	2.28633e+06	2.4463e+06	1.4897e+06	2.98472e+06	3.74573e+06	2.95798e+06	969523	1.37405e+06	1.29269e+06	2.98472e+06	3.45071e+06	2.74382e+06	High	High	High	High	High	High	0	High	0.550862	0.113605
Q43348	Acid beta-fructofuranosidase 3, vacuolar OS=Arabidopsis thaliana OX=3702 GN=BFRUCT3 PE=2 SV=1	29	14	76	12	648	72.2	1938	1.222	4.63522e+07	4.75967e+07	5.07878e+07	4.23994e+07	3.90259e+07	3.81527e+07	19655719	2.67344e+07	44071426	4.23994e+07	3.59522e+07	3.53904e+07	High	High	High	High	High	High	0	High	0.554456	0.115169
O81283	Translocase of chloroplast 159, chloroplastic OS=Arabidopsis thaliana OX=3702 GN=TOC159 PE=1 SV=1	31	33	191	33	1503	160.7	6640	0.775	4.50027e+07	4.28403e+07	5.4714e+07	6.0521e+07	6.67307e+07	6.3788e+07	1.90835e+07	2.40628e+07	4.74785e+07	6.0521e+07	6.14749e+07	5.91697e+07	High	High	High	High	High	High	0	High	0.555352	0.115959
O65355	Gamma-glutamyl hydrolase 2 OS=Arabidopsis thaliana OX=3702 GN=GGH2 PE=1 SV=2	3	1	6	1	347	38.6	153	1.315	599424	745318	850132	566646	609430	529745	254187	418635	737708	566646	561430	491391	High	High	High	High	High	High	0	High	0.555352	0.116014
Q8LGG8	Universal stress protein A-like protein OS=Arabidopsis thaliana OX=3702 GN=At3g01520 PE=1 SV=2	35	5	20	5	175	19.6	202	1.256	4.14903e+06	4.768e+06	5.60316e+06	3.9148e+06	3.7959e+06	4.75886e+06	1.7594e+06	2.67812e+06	4.86218e+06	3.9148e+06	3.49692e+06	4.41431e+06	High	High	High	High	High	High	0	High	0.555388	0.116187
P19171	Basic endochitinase B OS=Arabidopsis thaliana OX=3702 GN=CHI-B PE=1 SV=3	24	4	20	4	335	36.2	190	1.272	1.82141e+06	2.2509e+06	1.85608e+06	1.79868e+06	1.59522e+06	2.16663e+06	772374	1.2643e+06	1.61063e+06	1.79868e+06	1.46957e+06	2.00977e+06	High	High	High	High	High	High	0	High	0.563279	0.118339
P57720	Chorismate synthase, chloroplastic OS=Arabidopsis thaliana OX=3702 GN=EMB1144 PE=2 SV=2	39	13	67	13	436	47.3	1478	0.762	2.49707e+07	2.46995e+07	3.09363e+07	3.47779e+07	3.10428e+07	3.62624e+07	1.05889e+07	1.38734e+07	2.68451e+07	3.47779e+07	2.85978e+07	3.3637e+07	High	High	High	High	High	High	0	High	0.565738	0.119023
P24704	Superoxide dismutase [Cu-Zn] 1 OS=Arabidopsis thaliana OX=3702 GN=CSD1 PE=1 SV=2	55	5	36	4	152	15.1	1042	1.206	1.9425e+07	1.50724e+07	5.82988e+06	4.86329e+06	4.28881e+06	3.23394e+06	8.23719e+06	8.46594e+06	5.05892e+06	4.86329e+06	3.95101e+06	2.9998e+06	High	High	High	High	High	High	0	High	0.56593	0.119929
Q9FV81	Glutamyl-tRNA(Gln) amidotransferase subunit B, chloroplastic/mitochondrial OS=Arabidopsis thaliana OX=3702 GN=GATB PE=2 SV=1	37	14	56	14	550	60.9	836	0.755	1.54681e+07	1.44393e+07	1.4343e+07	2.06638e+07	2.06596e+07	2.02981e+07	6.55926e+06	8.11037e+06	1.24463e+07	2.06638e+07	1.90324e+07	1.88285e+07	High	High	High	High	High	High	0	High	0.56593	0.120071
Q9SIU8	Probable protein phosphatase 2C 20 OS=Arabidopsis thaliana OX=3702 GN=PPC3-1.2 PE=1 SV=3	50	13	59	12	290	31.8	799	1.188	2.90527e+07	2.97675e+07	2.70775e+07	2.07423e+07	2.21447e+07	2.21052e+07	1.23198e+07	1.672e+07	2.34967e+07	2.07423e+07	2.04005e+07	2.05047e+07	High	High	High	High	High	High	0	High	0.56593	0.119277
Q680K2	Haloacid dehalogenase-like hydrolase domain-containing protein At4g39970 OS=Arabidopsis thaliana OX=3702 GN=At4g39970 PE=2 SV=1	41	9	27	9	316	34.6	567	0.746	1.16236e+07	9.00937e+06	1.95997e+07	1.87454e+07	1.79899e+07	1.47621e+07	4.92902e+06	5.06044e+06	1.70078e+07	1.87454e+07	1.6573e+07	1.36934e+07	High	High	High	High	High	High	0	High	0.56593	0.119996
Q9LM92	Small nuclear ribonucleoprotein SmD3b OS=Arabidopsis thaliana OX=3702 GN=SMD3B PE=2 SV=1	48	5	19	3	131	14.2	141	1.24	6.9578e+06	4.30945e+06	5.96178e+06	4.16707e+06	3.90619e+06	3.79272e+06	2.95047e+06	2.42056e+06	5.17337e+06	4.16707e+06	3.59853e+06	3.51813e+06	High	High	High	High	High	High	0	High	0.566048	0.120432
P10798	Ribulose bisphosphate carboxylase small chain 3B, chloroplastic OS=Arabidopsis thaliana OX=3702 GN=RBCS-3B PE=2 SV=2	65	17	432	5	181	20.3	11402	1.216	1.95494e+09	1.99744e+09	2.15894e+09	1.69619e+09	1.61159e+09	1.73239e+09	8.28995e+08	1.12194e+09	1.87343e+09	1.69619e+09	1.48465e+09	1.60697e+09	High	High	High	High	High	High	0	High	0.566728	0.12429
Q9SIF2	Heat shock protein 90-5, chloroplastic OS=Arabidopsis thaliana OX=3702 GN=HSP90-5 PE=1 SV=1	72	46	365	41	780	88.6	10743	0.777	2.17285e+08	2.0573e+08	2.48583e+08	3.09295e+08	2.6365e+08	3.10863e+08	9.21401e+07	115555644	2.15709e+08	3.09295e+08	242884276	2.88357e+08	High	High	High	High	High	High	0	High	0.566728	0.121299
Q1H583	GDSL esterase/lipase 22 OS=Arabidopsis thaliana OX=3702 GN=GLL22 PE=1 SV=1	42	11	92	10	391	43.2	2997	1.216	4.38559e+07	4.68622e+07	5.10698e+07	3.44163e+07	3.88854e+07	4.53785e+07	1.85972e+07	2.63219e+07	4.43162e+07	3.44163e+07	3.58227e+07	4.20931e+07	High	High	High	High	High	High	0	High	0.566728	0.123624
Q9SGA6	40S ribosomal protein S19-1 OS=Arabidopsis thaliana OX=3702 GN=RPS19A PE=2 SV=1	62	11	101	3	143	15.8	2397	0.768	2.64169e+07	3.2975e+07	3.07133e+07	3.07029e+07	3.06973e+07	3.19763e+07	1.12021e+07	1.85216e+07	2.66517e+07	3.07029e+07	2.82795e+07	2.96612e+07	High	High	High	High	High	High	0	High	0.566728	0.121803
Q8VYV7	3-dehydroquinate synthase, chloroplastic OS=Arabidopsis thaliana OX=3702 GN=DHQS PE=1 SV=1	38	13	55	13	442	48	1294	0.757	1.46817e+07	1.42556e+07	1.87637e+07	1.91533e+07	2.03837e+07	2.15398e+07	6.22582e+06	8.0072e+06	1.62823e+07	1.91533e+07	18778266	1.99803e+07	High	High	High	High	High	High	0	High	0.566728	0.125604
Q9C5C8	Peptide methionine sulfoxide reductase B2, chloroplastic OS=Arabidopsis thaliana OX=3702 GN=MSRB2 PE=1 SV=1	56	10	80	8	202	22	1218	0.779	3.60885e+07	4.06547e+07	4.19359e+07	4.54497e+07	4.95678e+07	5.17274e+07	1.53034e+07	2.28352e+07	3.63901e+07	4.54497e+07	4.56637e+07	4.79823e+07	High	High	High	High	High	High	0	High	0.566728	0.125767
Q8GW48	Heat shock factor-binding protein OS=Arabidopsis thaliana OX=3702 GN=HSBP PE=1 SV=1	86	6	39	6	86	9.3	1062	0.755	1.62926e+07	1.25811e+07	2.4333e+07	2.1665e+07	2.56229e+07	2.219e+07	6.9089e+06	7.06663e+06	2.11151e+07	2.1665e+07	2.36048e+07	2.05834e+07	High	High	High	High	High	High	0	High	0.566728	0.124146
Q944H0	Phosphomethylethanolamine N-methyltransferase OS=Arabidopsis thaliana OX=3702 GN=NMT2 PE=1 SV=2	36	16	92	8	491	56	919	1.204	7.45439e+06	8.96297e+06	1.1742e+07	1.06931e+07	6.47043e+06	1.04559e+07	3.16105e+06	5.03437e+06	1.01892e+07	1.06931e+07	5.9608e+06	9.69892e+06	High	High	High	High	High	High	0	High	0.566728	0.122331
Q8VZ19	60S ribosomal protein L30-2 OS=Arabidopsis thaliana OX=3702 GN=RPL30B PE=3 SV=1	53	6	54	3	112	12.3	878	0.746	1.28018e+07	1.28771e+07	1.55704e+07	1.97455e+07	1.65026e+07	1.65135e+07	5.42864e+06	7.23287e+06	1.35113e+07	1.97455e+07	1.52029e+07	1.53179e+07	High	High	High	High	High	High	0	High	0.566728	0.120806
Q9XH48	Mitochondrial import inner membrane translocase subunit TIM13 OS=Arabidopsis thaliana OX=3702 GN=TIM13 PE=1 SV=2	70	3	16	3	87	9.4	727	0.737	3.14824e+06	2.73186e+06	3.50825e+06	4.27459e+06	5.19325e+06	3.27134e+06	1.33502e+06	1.53445e+06	3.04431e+06	4.27459e+06	4.78422e+06	3.03449e+06	High	High	High	High	High	High	0	High	0.566728	0.122562
Q8W0Y8	Photosystem II reaction center PSB28 protein, chloroplastic OS=Arabidopsis thaliana OX=3702 GN=PSB28 PE=2 SV=1	13	2	24	2	183	20.2	721	0.767	3.07041e+07	1.95197e+07	1.82093e+07	2.21895e+07	3.22493e+07	2.52486e+07	1.30201e+07	1.09639e+07	1.58012e+07	2.21895e+07	29709252	2.34206e+07	High	High	High	High	High	High	0	High	0.566728	0.123775
Q9LYT7	3-isopropylmalate dehydratase small subunit 3 OS=Arabidopsis thaliana OX=3702 GN=SSU3 PE=1 SV=1	35	6	31	5	253	27.2	689	0.748	4.4799e+06	3.85906e+06	6.29617e+06	7.99262e+06	7.10976e+06	7.87971e+06	1.89971e+06	2.16758e+06	5.46354e+06	7.99262e+06	6.54978e+06	7.30922e+06	High	High	High	High	High	High	0	High	0.566728	0.124853
Q93VT9	60S ribosomal protein L10-1 OS=Arabidopsis thaliana OX=3702 GN=RPL10A PE=1 SV=1	47	14	57	5	220	24.9	663	0.74	5.79062e+06	5.70486e+06	9.18695e+06	1.09283e+07	7.09532e+06	9.96479e+06	2.45552e+06	3.20434e+06	7.97204e+06	1.09283e+07	6.53648e+06	9.24333e+06	High	High	High	High	High	High	0	High	0.566728	0.125752
O23714	Proteasome subunit beta type-2-A OS=Arabidopsis thaliana OX=3702 GN=PBD1 PE=1 SV=1	34	6	31	3	204	22.5	519	1.249	5.04791e+06	4.07803e+06	5.90907e+06	3.36306e+06	3.12035e+06	2.85002e+06	2.14058e+06	2.29057e+06	5127634	3.36306e+06	2.87459e+06	2.64367e+06	High	High	High	High	High	High	0	High	0.566728	0.124198
Q42134	Proteasome subunit alpha type-5-B OS=Arabidopsis thaliana OX=3702 GN=PAE2 PE=1 SV=2	79	12	76	1	237	26	3308	1.026	3.26647e+06	3.02444e+06	3.76476e+06	2.94814e+06	3.39025e+06	3.47942e+06	1.38515e+06	1.69879e+06	3266891	2.94814e+06	3.12323e+06	3.22751e+06	Peak Found	Peak Found	Peak Found	High	High	Peak Found	0	High	0.952435	0.676029
Q9LYC7	OVARIAN TUMOR DOMAIN-containing deubiquitinating enzyme 5 OS=Arabidopsis thaliana OX=3702 GN=OTU5 PE=2 SV=1	23	5	14	5	332	37.3	428	0.748	4.97219e+06	4.32849e+06	3.8359e+06	4.15669e+06	5.61395e+06	4.90277e+06	2.10847e+06	2.43125e+06	3.32863e+06	4.15669e+06	5.17178e+06	4.5478e+06	High	High	High	High	High	High	0	High	0.566728	0.124042
P45724	Phenylalanine ammonia-lyase 2 OS=Arabidopsis thaliana OX=3702 GN=PAL2 PE=1 SV=2	11	6	27	1	717	77.8	285	1.424	249673	308860	610291	216949	235718	202121	105874	173483	529584	216949	217153	187487	High	High	High	High	High	High	0	High	0.566728	0.12579
Q8LF21	Dynamin-related protein 1C OS=Arabidopsis thaliana OX=3702 GN=DRP1C PE=1 SV=2	20	7	25	5	614	68.7	265	0.741	2.65145e+06	3.54149e+06	3.86854e+06	4312170	3.62872e+06	4.91606e+06	1.12435e+06	1.9892e+06	3.35695e+06	4312170	3.34292e+06	4.56013e+06	High	High	High	High	High	High	0	High	0.566728	0.125445
O82290	Probable inactive shikimate kinase like 2, chloroplastic OS=Arabidopsis thaliana OX=3702 GN=SKL2 PE=2 SV=2	25	7	24	7	387	42.7	233	0.741	7.89331e+06	7.44573e+06	7.76257e+06	1.09225e+07	1.17241e+07	1.09372e+07	3.34717e+06	4.18217e+06	6.73602e+06	1.09225e+07	1.08007e+07	1.01454e+07	High	High	High	High	High	High	0	High	0.566728	0.124391
Q9FK81	Stress-response A/B barrel domain-containing protein At5g22580 OS=Arabidopsis thaliana OX=3702 GN=At5g22580 PE=1 SV=1	30	3	12	3	111	12.3	176	1.237	5.12754e+06	4.95517e+06	6.1587e+06	4.39415e+06	4.78554e+06	3.4537e+06	2.17434e+06	2.78325e+06	5.34425e+06	4.39415e+06	4.40862e+06	3.20365e+06	High	High	High	High	High	High	0	High	0.566728	0.125315
Q9LQK0	Developmentally-regulated G-protein 1 OS=Arabidopsis thaliana OX=3702 GN=DRG1 PE=1 SV=1	6	1	6	1	399	44.6	154	1.318	592346	738164	676831	536771	449350	547189	251185	414617	587324	536771	413958	507572	High	High	High	High	High	High	0	High	0.566728	0.123392
Q9CAI7	Eukaryotic initiation factor 4A-3 OS=Arabidopsis thaliana OX=3702 GN=TIF4A-3 PE=1 SV=1	38	14	146	1	414	46.7	3227	0.967	608907	641836	416359	622610	663574	622536	258208	360510	361299	622610	611310	577464	High	Peak Found	Peak Found	Peak Found	High	High	0	High	0.982784	0.911689
Q9SIP7	40S ribosomal protein S3-1 OS=Arabidopsis thaliana OX=3702 GN=RPS3A PE=1 SV=1	72	20	164	2	250	27.5	3530	0.749	3.84702e+06	4.30818e+06	8.37967e+06	7.97621e+06	5.13388e+06	7.95696e+06	1.63134e+06	2.41984e+06	7271512	7.97621e+06	4.72953e+06	7.38087e+06	High	High	High	High	High	High	0	High	0.567708	0.126221
O04308	Probable mitochondrial-processing peptidase subunit alpha-2, chloroplastic/mitochondrial OS=Arabidopsis thaliana OX=3702 GN=MPPA2 PE=1 SV=1	23	10	65	2	499	54	1205	1.285	1.76207e+06	1.75182e+06	2.11462e+06	1.23518e+06	1.45725e+06	1.24299e+06	747209	983971	1.83497e+06	1.23518e+06	1.34248e+06	1.153e+06	High	High	High	High	High	High	0	High	0.567708	0.127117
Q9SXJ6	ATP-dependent Clp protease proteolytic subunit 3, chloroplastic OS=Arabidopsis thaliana OX=3702 GN=CLPP3 PE=1 SV=1	44	9	46	9	309	33.9	785	0.767	2.24233e+07	2.25463e+07	2.52698e+07	2.93812e+07	3.02706e+07	3.09309e+07	9.50865e+06	1.26639e+07	2.19281e+07	2.93812e+07	2.78864e+07	2.86915e+07	High	High	High	High	High	High	0	High	0.567708	0.126675
Q9SX22	30S ribosomal protein 3-1, chloroplastic OS=Arabidopsis thaliana OX=3702 GN=At1g68590 PE=2 SV=1	28	3	35	3	166	18.5	385	0.747	1.46926e+07	1.25853e+07	1.23787e+07	1.74135e+07	2.19101e+07	1.48912e+07	6.23041e+06	7.06901e+06	1.07417e+07	1.74135e+07	2.01844e+07	1.38131e+07	High	High	High	High	High	High	0	High	0.567708	0.126344
Q9S9N6	Photosynthetic NDH subunit of subcomplex B 1, chloroplastic OS=Arabidopsis thaliana OX=3702 GN=PNSB1 PE=2 SV=1	15	4	15	4	461	51	119	1.264	2.61902e+06	2.35438e+06	3.22966e+06	2.14165e+06	2.16937e+06	2.56558e+06	1.1106e+06	1.32242e+06	2.80256e+06	2.14165e+06	1.99851e+06	2.37983e+06	High	High	High	High	High	High	0	High	0.567708	0.127106
Q93WJ8	Monodehydroascorbate reductase 2 OS=Arabidopsis thaliana OX=3702 GN=MDAR2 PE=1 SV=1	83	26	247	26	435	47.5	7690	1.213	1.88877e+08	1.71344e+08	2.11814e+08	1.55931e+08	1.6951e+08	1.76873e+08	8.00936e+07	9.62417e+07	1.83803e+08	1.55931e+08	1.56159e+08	1.64067e+08	High	High	High	High	High	High	0	High	0.568432	0.127518
Q9LRJ9	Cysteine-rich repeat secretory protein 38 OS=Arabidopsis thaliana OX=3702 GN=CRRSP38 PE=2 SV=1	34	6	24	6	252	27.8	386	1.226	5.98046e+06	6.59667e+06	7.77108e+06	6545418	5.07508e+06	6.48655e+06	2.53602e+06	3.70526e+06	6.7434e+06	6545418	4.67535e+06	6.01692e+06	High	High	High	High	High	High	0	High	0.573296	0.129001
Q7XA74	Inactive GDSL esterase/lipase-like protein 25 OS=Arabidopsis thaliana OX=3702 GN=MVP1 PE=1 SV=1	6	2	7	2	417	46.1	217	1.28	1.10924e+06	968837	1.00341e+06	906075	830616	799066	470375	544183	870713	906075	765195	741213	High	High	High	High	High	High	0	High	0.573296	0.129032
Q43127	Glutamine synthetase, chloroplastic/mitochondrial OS=Arabidopsis thaliana OX=3702 GN=GLN2 PE=1 SV=1	78	29	566	25	430	47.4	18157	0.781	1.1219e+09	1.1023e+09	1.06535e+09	1.57272e+09	1.54163e+09	1.69787e+09	4.75743e+08	6.19149e+08	9.24465e+08	1.57272e+09	1.42021e+09	1.57495e+09	High	High	High	High	High	High	0	High	0.575594	0.129808
Q8LDU4	Red chlorophyll catabolite reductase, chloroplastic OS=Arabidopsis thaliana OX=3702 GN=RCCR PE=1 SV=2	44	10	44	10	319	36.4	998	1.186	1.16591e+07	1.02929e+07	1.20538e+07	9.98032e+06	9.91119e+06	9.81589e+06	4.94407e+06	5.78135e+06	1.04597e+07	9.98032e+06	9.13056e+06	9.10521e+06	High	High	High	High	High	High	0	High	0.57597	0.130576
O49562	Pyruvate, phosphate dikinase regulatory protein 1, chloroplastic OS=Arabidopsis thaliana OX=3702 GN=RP1 PE=1 SV=1	32	8	30	7	403	43.7	551	0.74	2.73266e+06	2.09166e+06	3.54905e+06	3.64231e+06	3.40212e+06	3.95629e+06	1.15879e+06	1.17486e+06	3079708	3.64231e+06	3.13416e+06	3.66985e+06	High	High	High	High	High	High	0	High	0.57597	0.130418
Q9LK61	30S ribosomal protein S10, chloroplastic OS=Arabidopsis thaliana OX=3702 GN=RPS10 PE=2 SV=1	15	3	24	3	191	20.8	302	0.781	5.19675e+07	5.48965e+07	5.53895e+07	7.59352e+07	7.60378e+07	7.01199e+07	2.20369e+07	30834636	48064564	7.59352e+07	7.00489e+07	6.50432e+07	High	High	High	High	High	High	0	High	0.576093	0.130775
O64688	Pyruvate dehydrogenase E1 component subunit beta-3, chloroplastic OS=Arabidopsis thaliana OX=3702 GN=E1-BETA-2 PE=2 SV=1	21	6	26	1	406	44	338	1.268	1.9078e+06	1.47583e+06	1.86352e+06	1.35235e+06	1.40141e+06	1.50427e+06	809007	828954	1.61709e+06	1.35235e+06	1291032	1.39536e+06	High	High	High	High	High	High	0	High	0.580939	0.132392
P05466	3-phosphoshikimate 1-carboxyvinyltransferase, chloroplastic OS=Arabidopsis thaliana OX=3702 GN=At2g45300 PE=2 SV=3	33	13	69	13	520	55.7	2024	0.783	4.10319e+07	3.74468e+07	3.66894e+07	5.16313e+07	4.41916e+07	5.14357e+07	1.73996e+07	2.10334e+07	3.18375e+07	5.16313e+07	4.0711e+07	4.77117e+07	High	High	High	High	High	High	0	High	0.582658	0.13313
Q9M2Y6	Probable pectin methylesterase CGR2 OS=Arabidopsis thaliana OX=3702 GN=CGR2 PE=2 SV=1	22	4	17	3	261	28.5	144	0.739	1.75817e+06	1.96641e+06	2.45103e+06	3.39036e+06	2.38742e+06	3.03598e+06	745557	1.1045e+06	2.1269e+06	3.39036e+06	2.19938e+06	2.81617e+06	High	High	High	High	High	High	0	High	0.58271	0.133314
Q9LRR9	(S)-2-hydroxy-acid oxidase GLO1 OS=Arabidopsis thaliana OX=3702 GN=GLO1 PE=1 SV=1	79	24	378	9	367	40.3	12313	1.209	1.22362e+08	1.23758e+08	1.82635e+08	1.40554e+08	1.17243e+08	1.25697e+08	5.1888e+07	6.95131e+07	1.58483e+08	1.40554e+08	1.08008e+08	1.16596e+08	High	High	High	High	High	High	0	High	0.583835	0.133745
Q93VG5	40S ribosomal protein S8-1 OS=Arabidopsis thaliana OX=3702 GN=RPS8A PE=1 SV=1	58	17	161	17	222	25	5300	0.783	1.90523e+08	1.9794e+08	2.15536e+08	2.4177e+08	2.37759e+08	2.5672e+08	8.07918e+07	1.1118e+08	1.87033e+08	2.4177e+08	2.19032e+08	2.38134e+08	High	High	High	High	High	High	0	High	0.584497	0.13452
Q0WM29	Methylmalonate-semialdehyde dehydrogenase [acylating], mitochondrial OS=Arabidopsis thaliana OX=3702 GN=ALDH6B2 PE=1 SV=2	21	9	47	9	607	65.9	1136	1.167	1.37962e+07	1.41504e+07	1.1254e+07	1.23994e+07	1.26926e+07	1.10808e+07	5.85031e+06	7.9481e+06	9.76571e+06	1.23994e+07	1.16929e+07	1.02786e+07	High	High	High	High	High	High	0	High	0.584497	0.13503
Q93ZG9	Peptidyl-prolyl cis-trans isomerase FKBP53 OS=Arabidopsis thaliana OX=3702 GN=FKBP53 PE=1 SV=1	16	5	20	5	477	52.2	863	0.74	3.46764e+06	1.74593e+06	2.84203e+06	3.21567e+06	2.99945e+06	2.65483e+06	1.47046e+06	980666	2.46619e+06	3.21567e+06	2.76321e+06	2.46261e+06	High	High	High	High	High	High	0	High	0.584497	0.134771
Q9C9K3	Pyrophosphate--fructose 6-phosphate 1-phosphotransferase subunit alpha 2 OS=Arabidopsis thaliana OX=3702 GN=PFP-ALPHA2 PE=2 SV=1	16	7	19	3	617	67.5	92	1.37	192523	238198	291630	396175	153575	439974	81639.7	133793	253064	396175	141479	408120	High	High	High	High	High	High	0	High	0.584497	0.135111
Q8LCT3	Thioredoxin-like 2-2, chloroplastic OS=Arabidopsis thaliana OX=3702 GN=At4g29670 PE=2 SV=2	4	1	6	1	236	26.3	25	1.288	993460	1.17242e+06	871009	784821	721060	771470	421279	658534	755824	784821	664268	715615	High	High	High	High	High	High	0.001	High	0.584497	0.13461
Q9S7Y7	Alpha-xylosidase 1 OS=Arabidopsis thaliana OX=3702 GN=XYL1 PE=1 SV=1	29	17	84	17	915	102.3	1414	1.176	2.62192e+07	2.76172e+07	3.18245e+07	2.03771e+07	2.28877e+07	2.33854e+07	1.11183e+07	1.55122e+07	2.76159e+07	2.03771e+07	2.1085e+07	2.16923e+07	High	High	High	High	High	High	0	High	0.586937	0.135849
Q8GUM2	Heat shock 70 kDa protein 9, mitochondrial OS=Arabidopsis thaliana OX=3702 GN=HSP70-9 PE=1 SV=1	61	40	315	33	682	73	9167	0.784	1.60065e+08	1.49643e+08	1.75307e+08	1.96394e+08	2.24364e+08	2.17453e+08	6.78759e+07	8.40523e+07	1.52123e+08	1.96394e+08	2.06692e+08	2.01709e+08	High	High	High	High	High	High	0	High	0.588528	0.136481
Q94BT9	Copper transport protein ATX1 OS=Arabidopsis thaliana OX=3702 GN=ATX1 PE=1 SV=2	80	8	78	8	76	8.2	2339	0.784	8.06141e+07	6.10496e+07	8.2061e+07	9.21048e+07	9.45375e+07	9.34952e+07	3.41845e+07	3.42907e+07	71208922	9.21048e+07	8.70915e+07	8.67261e+07	High	High	High	High	High	High	0	High	0.590693	0.137244
Q9LXG1	40S ribosomal protein S9-1 OS=Arabidopsis thaliana OX=3702 GN=RPS9B PE=1 SV=1	38	10	36	10	198	23	339	0.785	3.13308e+07	3.712e+07	4.21346e+07	5.29353e+07	3.92959e+07	4.82793e+07	1.32859e+07	2.08498e+07	3.65625e+07	5.29353e+07	3.62009e+07	4.47839e+07	High	High	High	High	High	High	0	High	0.591886	0.137873
P46077	14-3-3-like protein GF14 phi OS=Arabidopsis thaliana OX=3702 GN=GRF4 PE=1 SV=2	69	20	200	11	267	30.2	4862	1.205	8.93754e+07	8.97517e+07	7.16586e+07	7.65936e+07	8.10502e+07	7.14799e+07	3.78998e+07	5.04123e+07	6.21823e+07	7.65936e+07	7.46666e+07	6.63047e+07	High	High	High	High	High	High	0	High	0.594126	0.140348
O22265	Signal recognition particle 43 kDa protein, chloroplastic OS=Arabidopsis thaliana OX=3702 GN=CAO PE=1 SV=2	45	12	63	12	373	41.3	1368	0.773	2.76862e+07	2.76593e+07	2.75553e+07	3.14261e+07	3.59168e+07	3.64131e+07	1.17404e+07	1.55358e+07	2.39113e+07	3.14261e+07	3.30879e+07	3.37768e+07	High	High	High	High	High	High	0	High	0.594126	0.1397
Q8VY88	Protein LHCP TRANSLOCATION DEFECT OS=Arabidopsis thaliana OX=3702 GN=LTD PE=1 SV=1	24	6	22	6	175	19.2	952	0.774	2.18415e+07	1.82817e+07	2.28117e+07	2.68856e+07	3.20027e+07	2.55015e+07	9.26193e+06	1.02686e+07	1.9795e+07	2.68856e+07	2.94821e+07	2.36552e+07	High	High	High	High	High	High	0	High	0.594126	0.14073
Q9S9N1	Heat shock 70 kDa protein 5 OS=Arabidopsis thaliana OX=3702 GN=HSP70-5 PE=2 SV=1	18	10	101	2	646	70.9	3028	1.217	1.33538e+06	1.1733e+06	1.17187e+06	964039	1.18454e+06	881352	566272	659026	1.01689e+06	964039	1.09125e+06	817542	High	High	Peak Found	Peak Found	High	Peak Found	0	High	0.692067	0.20797
Q9ZUP3	Nucleosome assembly protein 1;2 OS=Arabidopsis thaliana OX=3702 GN=NAP1;2 PE=1 SV=1	8	3	17	2	379	43.5	187	1.327	854879	692129	554288	423502	333035	344784	362513	388759	480987	423502	306805	319821	High	High	High	High	High	High	0	High	0.594126	0.140656
Q8LDW8	Probable hydroxyacylglutathione hydrolase 2, chloroplastic OS=Arabidopsis thaliana OX=3702 GN=GLX2-4 PE=2 SV=1	21	5	15	4	331	36.6	253	0.748	1.82056e+06	6.90423e+06	8.62381e+06	4079248	7.64063e+06	7.58505e+06	772012	3.87801e+06	7.48337e+06	4079248	7.03884e+06	7.03589e+06	High	High	High	High	High	High	0	High	0.594495	0.141126
Q94C59	Patellin-4 OS=Arabidopsis thaliana OX=3702 GN=PATL4 PE=1 SV=2	42	15	64	15	540	61.2	944	1.164	1.64563e+07	1.75575e+07	1.81584e+07	1.59537e+07	1.60179e+07	1.34672e+07	6.97831e+06	9.86183e+06	1.5757e+07	1.59537e+07	1.47563e+07	1.24922e+07	High	High	High	High	High	High	0	High	0.594604	0.14146
P56795	50S ribosomal protein L22, chloroplastic OS=Arabidopsis thaliana OX=3702 GN=rpl22 PE=3 SV=1	18	3	13	3	160	18.6	104	1.235	3.50024e+06	4.17664e+06	3.72204e+06	4.59538e+06	3.45017e+06	4.03794e+06	1.48428e+06	2.34596e+06	3.22982e+06	4.59538e+06	3.17842e+06	3.74559e+06	High	High	High	High	High	High	0	High	0.594604	0.141505
Q9SSA5	Peptidyl-prolyl cis-trans isomerase CYP38, chloroplastic OS=Arabidopsis thaliana OX=3702 GN=CYP38 PE=1 SV=1	58	17	177	17	437	48	5388	1.204	1.03192e+08	9.73348e+07	1.23302e+08	9.31032e+07	9.94762e+07	1.00808e+08	4.37589e+07	5.46716e+07	1.06996e+08	9.31032e+07	9.16412e+07	9.35095e+07	High	High	High	High	High	High	0	High	0.595065	0.14184
P43297	Cysteine proteinase RD21A OS=Arabidopsis thaliana OX=3702 GN=RD21A PE=1 SV=1	26	11	95	11	462	50.9	2494	1.202	9.97029e+07	9.7877e+07	1.18379e+08	9.05065e+07	8.16302e+07	9.64138e+07	4.22792e+07	5.49761e+07	1.02724e+08	9.05065e+07	7.52009e+07	8.94334e+07	High	High	High	High	High	High	0	High	0.599614	0.144439
Q9SHI1	Translation initiation factor IF-2, chloroplastic OS=Arabidopsis thaliana OX=3702 GN=At1g17220 PE=2 SV=2	26	24	101	24	1026	109.7	1969	0.778	2.33443e+07	2.29978e+07	2.79047e+07	2.93552e+07	3.26175e+07	3.19241e+07	9.89918e+06	1.29175e+07	2.42145e+07	2.93552e+07	3.00485e+07	2.96128e+07	High	High	High	High	High	High	0	High	0.599614	0.144253
Q9LIG6	NifU-like protein 4, mitochondrial OS=Arabidopsis thaliana OX=3702 GN=NIFU4 PE=2 SV=1	31	5	26	4	283	30.5	1043	1.223	3.56501e+06	3.40273e+06	4.8924e+06	3.26447e+06	3.67848e+06	3.36034e+06	1.51175e+06	1.91127e+06	4.24542e+06	3.26447e+06	3.38876e+06	3.11704e+06	High	High	High	High	High	High	0	High	0.599614	0.14403
Q93Y40	Oxysterol-binding protein-related protein 3C OS=Arabidopsis thaliana OX=3702 GN=ORP3C PE=2 SV=1	25	7	33	6	457	51.9	966	1.211	5.68903e+06	4.17691e+06	5.8448e+06	4.87399e+06	4.02719e+06	4.67554e+06	2412443	2.34611e+06	5.07187e+06	4.87399e+06	3.71e+06	4.33703e+06	High	High	High	High	High	High	0	High	0.599614	0.144833
Q8LPJ3	Probable alpha-mannosidase At5g13980 OS=Arabidopsis thaliana OX=3702 GN=At5g13980 PE=2 SV=1	13	10	49	10	1024	115.8	909	1.166	1.58166e+07	1.38025e+07	1.08039e+07	11694263	1.26574e+07	1.16121e+07	6.70706e+06	7.75269e+06	9.37517e+06	11694263	1.16604e+07	1.07714e+07	High	High	High	High	High	High	0	High	0.599614	0.144209
Q9FIJ2	NADH dehydrogenase [ubiquinone] 1 alpha subcomplex subunit 2 OS=Arabidopsis thaliana OX=3702 GN=At5g47890 PE=3 SV=1	48	4	19	4	97	10.8	572	0.756	1.22815e+07	1.36871e+07	9.05538e+06	1.71788e+07	1.80173e+07	1.29217e+07	5208000	7.68784e+06	7.85787e+06	1.71788e+07	1.65982e+07	1.19862e+07	High	High	High	High	High	High	0	High	0.599614	0.144682
Q43307	Glycerol-3-phosphate acyltransferase, chloroplastic OS=Arabidopsis thaliana OX=3702 GN=ATS1 PE=2 SV=2	45	12	59	12	459	50.4	1294	0.775	1.66183e+07	1.72297e+07	2.19044e+07	2.42916e+07	2.267e+07	2.55596e+07	7.04704e+06	9.67766e+06	1.90077e+07	2.42916e+07	2.08845e+07	2.37091e+07	High	High	High	High	High	High	0	High	0.600074	0.1453
Q9XEX2	Peroxiredoxin-2B OS=Arabidopsis thaliana OX=3702 GN=PRXIIB PE=1 SV=1	81	10	117	8	162	17.4	3785	1.201	1.02083e+08	1.02161e+08	1.09218e+08	9.43938e+07	1.14102e+08	9.37386e+07	4.32883e+07	5.73825e+07	9.47744e+07	9.43938e+07	1.05115e+08	8.69518e+07	High	High	High	High	High	High	0	High	0.600458	0.145571
Q94JQ3	Serine hydroxymethyltransferase 3, chloroplastic OS=Arabidopsis thaliana OX=3702 GN=SHM3 PE=1 SV=2	50	20	110	20	529	57.9	2620	0.788	3.76145e+07	3.92231e+07	4.35484e+07	5.63193e+07	5.48378e+07	5.79926e+07	1.59505e+07	2.20311e+07	3.77894e+07	5.63193e+07	5.05187e+07	5.37939e+07	High	High	High	High	High	High	0	High	0.601564	0.146131
Q6STH5	Fe-S cluster assembly factor HCF101, chloroplastic OS=Arabidopsis thaliana OX=3702 GN=HCF101 PE=1 SV=1	35	12	40	12	532	57.7	762	0.752	7.05488e+06	6.49433e+06	8.12116e+06	9.33277e+06	1.007e+07	9.56934e+06	2.99164e+06	3.64778e+06	7.04719e+06	9.33277e+06	9.27688e+06	8.87651e+06	High	High	High	High	High	High	0	High	0.601564	0.146553
Q9FX94	Probable carboxylesterase 5 OS=Arabidopsis thaliana OX=3702 GN=CXE5 PE=2 SV=1	34	6	29	4	319	35.2	640	1.19	1.03965e+07	1.02093e+07	1.16114e+07	8.272e+06	7.57605e+06	8.93312e+06	4.40864e+06	5.73445e+06	1.00758e+07	8.272e+06	6979349	8.28635e+06	High	High	High	High	High	High	0	High	0.601564	0.146517
Q8VZT8	Probable ribosomal protein S11, mitochondrial OS=Arabidopsis thaliana OX=3702 GN=NFD3 PE=2 SV=1	16	4	15	4	314	33.9	445	0.715	913896	911971	657205	1.17169e+06	1.33411e+06	1.0185e+06	387539	512241	570294	1.17169e+06	1.22903e+06	944763	High	High	High	High	High	High	0	High	0.601564	0.146271
Q9FFH6	Fasciclin-like arabinogalactan protein 13 OS=Arabidopsis thaliana OX=3702 GN=FLA13 PE=1 SV=1	19	5	59	4	247	26.2	1430	1.156	1.67266e+07	1.13819e+07	2.40629e+07	1.22864e+07	1.46095e+07	1.34954e+07	7.09293e+06	6.39308e+06	2.08808e+07	1.22864e+07	1.34589e+07	1.25184e+07	High	High	High	High	High	High	0	High	0.602106	0.146864
Q9SZY1	Nascent polypeptide-associated complex subunit alpha-like protein 4 OS=Arabidopsis thaliana OX=3702 GN=At4g10480 PE=1 SV=1	79	12	124	12	212	23.2	4726	0.789	1.07898e+08	9.32149e+07	1.08924e+08	1.2851e+08	1.33861e+08	1.35366e+08	4.57544e+07	5.23575e+07	9.45191e+07	1.2851e+08	1.23318e+08	1.25565e+08	High	High	High	High	High	High	0	High	0.602447	0.147239
Q9C4Z6	Receptor for activated C kinase 1B OS=Arabidopsis thaliana OX=3702 GN=RACK1B PE=1 SV=1	72	19	115	5	326	35.8	2317	0.752	7.1535e+06	6.37492e+06	1.09433e+07	1.15564e+07	1.00312e+07	1.09436e+07	3.03345e+06	3.58071e+06	9.49616e+06	1.15564e+07	9.24114e+06	1.01513e+07	High	High	High	High	High	High	0	High	0.602447	0.147318
O22793	Multiple organellar RNA editing factor 2, chloroplastic OS=Arabidopsis thaliana OX=3702 GN=MORF2 PE=1 SV=1	24	6	44	5	219	24.7	797	0.777	1.80607e+07	1.6397e+07	2.65265e+07	2.33072e+07	2.06644e+07	2.35106e+07	7.65869e+06	9.20998e+06	2.30186e+07	2.33072e+07	1.90369e+07	2.18084e+07	High	High	High	High	High	High	0	High	0.605272	0.148714
Q9SU14	Nudix hydrolase 7 OS=Arabidopsis thaliana OX=3702 GN=NUDT7 PE=1 SV=1	9	2	9	2	282	31.9	55	1.257	1.8104e+06	1.82736e+06	772917	1.41059e+06	1.20005e+06	1.48805e+06	767703	1.0264e+06	670704	1.41059e+06	1.10553e+06	1.38032e+06	High	High	High	High	High	High	0	High	0.605272	0.148674
Q43314	Glutamate dehydrogenase 1 OS=Arabidopsis thaliana OX=3702 GN=GDH1 PE=2 SV=1	44	13	70	9	411	44.5	1558	1.158	1.2715e+07	1.30137e+07	1.93124e+07	1.46191e+07	1.10998e+07	1.39011e+07	5.3918e+06	7.30961e+06	1.67585e+07	1.46191e+07	1.02255e+07	1.28946e+07	High	High	High	High	High	High	0	High	0.606159	0.149291
Q9FMD5	Protein TIC 40, chloroplastic OS=Arabidopsis thaliana OX=3702 GN=TIC40 PE=1 SV=1	46	13	90	13	447	48.9	3144	0.777	2.0892e+07	2.00885e+07	2.24882e+07	25628006	2.78145e+07	2.78214e+07	8.8593e+06	1.12834e+07	1.95143e+07	25628006	2.56238e+07	2.58071e+07	High	High	High	High	High	High	0	High	0.608842	0.150313
Q9FEA2	Glutamate--tRNA ligase, chloroplastic/mitochondrial OS=Arabidopsis thaliana OX=3702 GN=OVA3 PE=1 SV=1	35	14	49	14	570	63.4	1053	0.758	1.18605e+07	1.27389e+07	1.68992e+07	1.87875e+07	1.87799e+07	1.69767e+07	5029455	7.15525e+06	1.46643e+07	1.87875e+07	1.73008e+07	1.57475e+07	High	High	High	High	High	High	0	High	0.613244	0.152627
Q9MAB3	Probable nucleolar protein 5-2 OS=Arabidopsis thaliana OX=3702 GN=NOP5-2 PE=1 SV=1	25	11	38	11	533	59	1051	0.764	9.32305e+06	1.07749e+07	9.12096e+06	1.26283e+07	1.12249e+07	1.35328e+07	3.95346e+06	6.05213e+06	7.91477e+06	1.26283e+07	1.03408e+07	1.2553e+07	High	High	High	High	High	High	0	High	0.613244	0.15203
O81884	L-galactose dehydrogenase OS=Arabidopsis thaliana OX=3702 GN=LGALDH PE=1 SV=1	34	6	34	6	319	34.5	860	1.183	1.00126e+07	9.96313e+06	1.08531e+07	8.08135e+06	8.92302e+06	8.68457e+06	4.24587e+06	5596152	9.41782e+06	8.08135e+06	8.22023e+06	8.0558e+06	High	High	High	High	High	High	0	High	0.613244	0.152521
Q3ECS3	Myrosinase 5 OS=Arabidopsis thaliana OX=3702 GN=TGG5 PE=1 SV=1	12	3	12	2	511	57.4	419	1.392	149835	160434	244990	107623	148019	153287	63537.8	90113.5	212592	107623	136361	142189	High	High	High	High	High	High	0	High	0.613244	0.152856
Q93XX8	H/ACA ribonucleoprotein complex subunit 3-like protein OS=Arabidopsis thaliana OX=3702 GN=At2g20490 PE=3 SV=2	16	1	6	1	64	7.4	149	0.731	1.59796e+06	1.21656e+06	2.63927e+06	2.18473e+06	1.71349e+06	2.50736e+06	677617	683322	2.29024e+06	2.18473e+06	1.57854e+06	2.32583e+06	High	High	High	High	High	High	0	High	0.613996	0.153226
Q42064	60S ribosomal protein L8-3 OS=Arabidopsis thaliana OX=3702 GN=RPL8C PE=2 SV=2	60	13	98	2	258	27.9	1661	0.751	8.67374e+06	7.06794e+06	6.63943e+06	9.48459e+06	8.22514e+06	8.90786e+06	3.67811e+06	3.96997e+06	5.76141e+06	9.48459e+06	7.57731e+06	8.26292e+06	High	High	High	High	High	High	0	High	0.615423	0.153764
Q96300	14-3-3-like protein GF14 nu OS=Arabidopsis thaliana OX=3702 GN=GRF7 PE=1 SV=1	69	18	183	7	265	29.8	4712	1.147	2.47451e+07	2.23698e+07	2.07602e+07	1.84907e+07	1.85686e+07	1.66517e+07	1.04932e+07	1.25648e+07	1.80148e+07	1.84907e+07	1.71061e+07	1.54461e+07	High	High	High	High	High	High	0	High	0.615616	0.153995
P82281	Thylakoid lumenal 29 kDa protein, chloroplastic OS=Arabidopsis thaliana OX=3702 GN=TL29 PE=1 SV=2	61	19	163	19	349	37.9	5032	1.195	1.8392e+08	1.72973e+08	1.80872e+08	1.51562e+08	1.59696e+08	1.59148e+08	7.79916e+07	9.71565e+07	1.56953e+08	1.51562e+08	1.47118e+08	147625946	High	High	High	High	High	High	0	High	0.616691	0.155811
Q38946	Glutamate dehydrogenase 2 OS=Arabidopsis thaliana OX=3702 GN=GDH2 PE=1 SV=1	65	20	129	16	411	44.7	3012	1.195	7.79588e+07	8.71857e+07	8.27864e+07	7.85478e+07	6.69323e+07	7.55079e+07	3.30586e+07	4.8971e+07	7.18384e+07	7.85478e+07	6.16606e+07	7.00411e+07	High	High	High	High	High	High	0	High	0.616691	0.155089
Q9LEV3	CBS domain-containing protein CBSX3, mitochondrial OS=Arabidopsis thaliana OX=3702 GN=CBSX3 PE=1 SV=1	62	11	114	11	206	22.7	2933	1.195	1.23806e+08	1.14065e+08	1.09387e+08	1.05675e+08	1.22913e+08	1.122e+08	5.25003e+07	6.40688e+07	9.49215e+07	1.05675e+08	1.13232e+08	1.04077e+08	High	High	High	High	High	High	0	High	0.616691	0.155662
Q94AW8	Chaperone protein dnaJ 3 OS=Arabidopsis thaliana OX=3702 GN=ATJ3 PE=1 SV=2	57	18	74	9	420	46.4	1350	0.775	1.47721e+07	1.77325e+07	1.85087e+07	22368165	2.11315e+07	2.23924e+07	6.26413e+06	9.96009e+06	1.6061e+07	22368165	1.94672e+07	2.07712e+07	High	High	High	High	High	High	0	High	0.616691	0.155231
Q8H2D0	B3 domain-containing protein REM7 OS=Arabidopsis thaliana OX=3702 GN=REM7 PE=2 SV=1	4	1	6	1	251	28.7	0	0.707	530445	671998	826482	1033221	802959	950955	224936	377452	717185	1033221	739716	882105	High	High	High	High	High	High	0.01	Medium	0.616691	0.155911
Q8LCL3	60S ribosomal protein L27-2 OS=Arabidopsis thaliana OX=3702 GN=RPL27B PE=2 SV=2	41	6	26	3	135	15.6	226	0.762	9.24503e+06	1.05763e+07	6.82722e+06	1.42287e+07	1.14513e+07	1.22633e+07	3.92037e+06	5.94055e+06	5.92436e+06	1.42287e+07	1.05493e+07	1.13754e+07	High	High	High	High	High	High	0	High	0.616754	0.15611
O23144	Proton pump-interactor 1 OS=Arabidopsis thaliana OX=3702 GN=PPI1 PE=1 SV=2	34	17	86	17	612	68.8	1363	0.779	2.38977e+07	2.28319e+07	2.15146e+07	2.76563e+07	2.97585e+07	3.09595e+07	1.01339e+07	1.28244e+07	1.86694e+07	2.76563e+07	2.74147e+07	2.8718e+07	High	High	High	High	High	High	0	High	0.617997	0.156608
Q8GUL8	Uncharacterized GPI-anchored protein At5g19230 OS=Arabidopsis thaliana OX=3702 GN=At5g19230 PE=2 SV=1	8	1	11	1	189	20.5	415	1.27	900490	868941	1.11684e+06	683966	851804	822531	381854	488072	969146	683966	784714	762979	High	High	High	High	High	High	0	High	0.618157	0.156832
P48347	14-3-3-like protein GF14 epsilon OS=Arabidopsis thaliana OX=3702 GN=GRF10 PE=1 SV=1	66	18	120	16	254	28.9	3535	1.194	1.2152e+08	1.21314e+08	1.23995e+08	1.21875e+08	1.08795e+08	9.48108e+07	5.15308e+07	6.81405e+07	1.07598e+08	1.21875e+08	1.00226e+08	8.79464e+07	High	High	High	High	High	High	0	High	0.618185	0.158261
P60040	60S ribosomal protein L7-2 OS=Arabidopsis thaliana OX=3702 GN=RPL7B PE=1 SV=1	62	19	130	8	242	28.2	2607	0.793	3.88211e+07	3.75904e+07	3.68977e+07	5.03242e+07	4.2463e+07	5.13151e+07	1.64621e+07	2.1114e+07	3.20182e+07	5.03242e+07	3.91185e+07	4.75998e+07	High	High	High	High	High	High	0	High	0.618185	0.157735
Q9M336	Uracil phosphoribosyltransferase, chloroplastic OS=Arabidopsis thaliana OX=3702 GN=UPP PE=1 SV=1	40	11	46	11	296	32.2	452	0.779	1.58041e+07	1.71031e+07	2.22465e+07	2.56921e+07	2.51372e+07	2.23596e+07	6.70177e+06	9.6066e+06	1.93045e+07	2.56921e+07	2.31574e+07	2.07407e+07	High	High	High	High	High	High	0	High	0.618185	0.158307
Q944S1	DEAD-box ATP-dependent RNA helicase 22 OS=Arabidopsis thaliana OX=3702 GN=RH22 PE=2 SV=1	5	2	11	2	581	64.7	248	0.756	3.50138e+06	3.43745e+06	2.17454e+06	4396945	4.62973e+06	3.53156e+06	1.48477e+06	1.93077e+06	1.88697e+06	4396945	4.26508e+06	3.27587e+06	High	High	High	High	High	High	0	High	0.618185	0.157073
Q9FVV7	DNA repair RAD52-like protein 1, mitochondrial OS=Arabidopsis thaliana OX=3702 GN=RAD52-1 PE=1 SV=1	6	1	6	1	176	19.5	227	1.379	293765	332729	195698	206296	241331	201711	124572	186889	169818	206296	222323	187107	High	High	High	High	High	High	0	High	0.618185	0.157479
Q39172	NADPH-dependent oxidoreductase 2-alkenal reductase OS=Arabidopsis thaliana OX=3702 GN=AER PE=1 SV=1	65	14	86	8	345	38.1	2087	1.153	1.14396e+07	1.31143e+07	1.5101e+07	1.48564e+07	1.0772e+07	1.37356e+07	4.85099e+06	7.36613e+06	1.3104e+07	1.48564e+07	9.92354e+06	1.27411e+07	High	High	High	High	High	High	0	High	0.618615	0.1586
Q9LXX5	PsbP domain-containing protein 6, chloroplastic OS=Arabidopsis thaliana OX=3702 GN=PPD6 PE=1 SV=1	36	7	43	7	262	28.6	1166	1.161	1.11627e+07	1.3009e+07	1.55226e+07	1.10622e+07	1.17732e+07	9.43803e+06	4.73356e+06	7.307e+06	1.34698e+07	1.10622e+07	1.08459e+07	8.75471e+06	High	High	High	High	High	High	0	High	0.61875	0.158819
Q9S831	Photosystem I reaction center subunit IV A, chloroplastic OS=Arabidopsis thaliana OX=3702 GN=PSAE1 PE=1 SV=1	61	7	185	5	143	15	3888	0.794	2.74092e+08	2.53199e+08	2.98299e+08	3.57879e+08	4.37447e+08	3.41639e+08	1.16229e+08	1.42218e+08	2.58851e+08	3.57879e+08	4.02993e+08	3.16904e+08	High	High	High	High	High	High	0	High	0.623782	0.16048
Q9LVC9	60S acidic ribosomal protein P3-2 OS=Arabidopsis thaliana OX=3702 GN=RPP3B PE=2 SV=1	29	4	40	4	120	11.9	1490	1.192	7.42567e+07	6.94376e+07	7.03656e+07	7.28462e+07	5.83782e+07	6.82281e+07	3.14887e+07	3.90021e+07	6.10602e+07	7.28462e+07	5.37802e+07	6.32883e+07	High	High	High	High	High	High	0	High	0.623834	0.160679
Q8RX79	Peptide chain release factor APG3, chloroplastic OS=Arabidopsis thaliana OX=3702 GN=APG3 PE=2 SV=1	21	6	18	6	422	47.5	489	0.749	3.13089e+06	3.59694e+06	2.23204e+06	4.7737e+06	3.35315e+06	3.7528e+06	1.32766e+06	2.02035e+06	1.93687e+06	4.7737e+06	3.08905e+06	3.4811e+06	High	High	High	High	High	High	0	High	0.626085	0.161583
Q9LU63	Probable pterin-4-alpha-carbinolamine dehydratase, chloroplastic OS=Arabidopsis thaliana OX=3702 GN=ATP1 PE=1 SV=1	50	7	36	7	220	23.9	1207	0.763	1.05499e+07	1.05927e+07	1.17338e+07	1.3113e+07	1.37e+07	1.34953e+07	4.47372e+06	5.94977e+06	10182110	1.3113e+07	1.2621e+07	1.25183e+07	High	High	High	High	High	High	0	High	0.629787	0.162943
Q9SCL7	Acetylglutamate kinase, chloroplastic OS=Arabidopsis thaliana OX=3702 GN=NAGK PE=1 SV=1	22	5	22	5	347	36.6	507	0.766	9.97853e+06	9.94491e+06	1.39779e+07	1.54524e+07	1.69007e+07	1.53522e+07	4.23141e+06	5.58592e+06	1.21294e+07	1.54524e+07	1.55695e+07	1.42407e+07	High	High	High	High	High	High	0	High	0.629787	0.16296
P56804	30S ribosomal protein S14, chloroplastic OS=Arabidopsis thaliana OX=3702 GN=rps14 PE=2 SV=2	38	4	17	4	100	11.8	149	0.762	1.29685e+07	1.26264e+07	1.74397e+07	20623823	1.57272e+07	1.83102e+07	5499318	7.0921e+06	15133410	20623823	1.44885e+07	16984553	High	High	High	High	High	High	0	High	0.630096	0.163227
Q9S818	Naringenin,2-oxoglutarate 3-dioxygenase OS=Arabidopsis thaliana OX=3702 GN=F3H PE=1 SV=1	32	7	30	7	358	40.3	789	0.755	7.01721e+06	6.98765e+06	6.85164e+06	8.93012e+06	8.46648e+06	9.02535e+06	2.97566e+06	3.92487e+06	5.94555e+06	8.93012e+06	7.79964e+06	8.37191e+06	High	High	High	High	High	High	0	High	0.632952	0.16453
Q8VY91	30S ribosomal protein S6 alpha, chloroplastic OS=Arabidopsis thaliana OX=3702 GN=RPS6 PE=2 SV=1	22	3	31	3	207	22.7	177	0.781	1.51419e+07	1.55113e+07	2.86862e+07	2.70237e+07	2.12883e+07	2.57297e+07	6.42097e+06	8.71248e+06	2.48926e+07	2.70237e+07	1.96116e+07	2.38668e+07	High	High	High	High	High	High	0	High	0.632952	0.164405
O04482	Ubiquitin carboxyl-terminal hydrolase 2 OS=Arabidopsis thaliana OX=3702 GN=UCH2 PE=1 SV=1	2	1	6	1	330	37.5	96	1.294	630809	600869	586775	574680	464484	433015	267496	337500	509178	574680	427900	401664	High	High	High	High	High	High	0.002	High	0.632952	0.16433
Q84LM4	Acylamino-acid-releasing enzyme OS=Arabidopsis thaliana OX=3702 GN=AARE PE=1 SV=1	6	3	10	3	764	83.9	91	1.289	555133	628449	631628	453192	537643	616999	235405	352991	548100	453192	495298	572328	High	High	High	High	High	High	0	High	0.632996	0.164729
O48724	Protein WEAK CHLOROPLAST MOVEMENT UNDER BLUE LIGHT 1 OS=Arabidopsis thaliana OX=3702 GN=WEB1 PE=1 SV=1	16	9	22	9	807	89.2	472	1.227	2.64889e+06	2.29504e+06	3.13227e+06	2.32575e+06	2.39731e+06	2.36636e+06	1.12327e+06	1.2891e+06	2.71804e+06	2.32575e+06	2.20849e+06	2.19503e+06	High	High	High	High	High	High	0	High	0.633768	0.165118
P92980	5'-adenylylsulfate reductase 3, chloroplastic OS=Arabidopsis thaliana OX=3702 GN=APR3 PE=2 SV=2	10	3	11	1	458	50.7	320	0.717	562574	738084	902216	920140	1.02912e+06	1.17967e+06	238560	414571	782904	920140	948060	1.09426e+06	High	High	High	High	High	High	0	High	0.634174	0.1656
F4K0E8	4-hydroxy-3-methylbut-2-en-1-yl diphosphate synthase (ferredoxin), chloroplastic OS=Arabidopsis thaliana OX=3702 GN=ISPG PE=1 SV=1	44	27	122	27	741	82.2	2353	0.796	4.24443e+07	4.92708e+07	5.75992e+07	6.26306e+07	5.92324e+07	6.65922e+07	1.79986e+07	2.76747e+07	4.99821e+07	6.26306e+07	5.45672e+07	6.17709e+07	High	High	High	High	High	High	0	High	0.634261	0.166122
Q9M9S3	Single-stranded DNA-binding protein WHY1, chloroplastic OS=Arabidopsis thaliana OX=3702 GN=WHY1 PE=1 SV=1	17	3	8	3	263	29	288	0.764	1.6182e+07	1.4155e+07	1.12632e+07	2.02633e+07	1.85534e+07	1.68066e+07	6.86202e+06	7.95065e+06	9.77371e+06	2.02633e+07	1.70921e+07	1.55898e+07	High	High	High	High	High	High	0	High	0.634261	0.166026
Q9MBA2	Putative septum site-determining protein minD homolog, chloroplastic OS=Arabidopsis thaliana OX=3702 GN=MIND1 PE=1 SV=1	14	3	10	3	326	35.7	216	1.232	1.23561e+06	1.06906e+06	1.13789e+06	1.20471e+06	1.26469e+06	1.32888e+06	523962	600479	987412	1.20471e+06	1.16508e+06	1.23267e+06	High	High	High	High	High	High	0	High	0.635015	0.166574
Q9ZV56	Choline-phosphate cytidylyltransferase 1 OS=Arabidopsis thaliana OX=3702 GN=CCT1 PE=1 SV=1	42	9	43	8	332	38.5	316	1.216	4.96599e+06	4.01888e+06	4.36424e+06	3.79588e+06	3.9254e+06	3.64073e+06	2.10584e+06	2.25735e+06	3.7871e+06	3.79588e+06	3.61623e+06	3.37714e+06	High	High	High	High	High	High	0	High	0.637026	0.16729
Q9ZVL6	UPF0603 protein At1g54780, chloroplastic OS=Arabidopsis thaliana OX=3702 GN=At1g54780 PE=1 SV=1	45	12	67	12	285	31.1	2057	1.188	7.4708e+07	7.30724e+07	7.62534e+07	5.5166e+07	6.38553e+07	6.33031e+07	3.16801e+07	4.10438e+07	6.61694e+07	5.5166e+07	5.88259e+07	5.87199e+07	High	High	High	High	High	High	0	High	0.638121	0.167767
Q9C7N4	GDSL esterase/lipase At1g29670 OS=Arabidopsis thaliana OX=3702 GN=At1g29670 PE=2 SV=1	55	13	67	13	363	39.8	1315	1.159	1.95225e+07	2.23046e+07	1.61448e+07	1.83766e+07	1.53753e+07	1.75334e+07	8.27856e+06	1.25282e+07	1.40097e+07	1.83766e+07	1.41643e+07	16263925	High	High	High	High	High	High	0	High	0.638348	0.168016
Q9SH59	Reticulon-like protein B3 OS=Arabidopsis thaliana OX=3702 GN=RTNLB3 PE=2 SV=1	15	3	9	3	255	28.7	42	0.733	1.44812e+06	1.47465e+06	887791	2.87363e+06	1.5473e+06	708975	614078	828293	770386	2.87363e+06	1.42544e+06	657645	High	High	High	High	High	High	0	High	0.642816	0.169765
P61847	50S ribosomal protein L32, chloroplastic OS=Arabidopsis thaliana OX=3702 GN=rpl32 PE=3 SV=2	33	3	10	3	52	6.1	21	0.767	1.11553e+07	1.28671e+07	1.39044e+07	1.4063e+07	1.52132e+07	1.49624e+07	4.73043e+06	7.22726e+06	1.20657e+07	1.4063e+07	1.4015e+07	1.38791e+07	High	High	High	High	High	High	0	High	0.642816	0.169754
Q9LXA8	Probable beta-D-xylosidase 6 OS=Arabidopsis thaliana OX=3702 GN=BXL6 PE=2 SV=1	27	14	36	14	792	87.1	724	1.184	7.92146e+06	6.76779e+06	8.33875e+06	4.83859e+06	6.50015e+06	6.21989e+06	3.35911e+06	3.80137e+06	7.23601e+06	4.83859e+06	5.98819e+06	5.76956e+06	High	High	High	High	High	High	0	High	0.643858	0.170613
O22892	Ribosome biogenesis protein NOP53 OS=Arabidopsis thaliana OX=3702 GN=At2g40430 PE=1 SV=2	8	2	10	2	442	50.1	127	0.726	835903	768102	859933	1.11877e+06	1.19919e+06	922107	354466	431432	746213	1.11877e+06	1.10474e+06	855346	High	High	High	High	High	High	0	High	0.644381	0.171134
O82533	Cell division protein FtsZ homolog 2-1, chloroplastic OS=Arabidopsis thaliana OX=3702 GN=FTSZ2-1 PE=1 SV=2	32	11	54	7	478	50.7	1926	0.762	7.84413e+06	7.39654e+06	5.87565e+06	1.04529e+07	1.18108e+07	1.03037e+07	3.32632e+06	4.15453e+06	5.09863e+06	1.04529e+07	1.08805e+07	9.55768e+06	High	High	High	High	High	High	0	High	0.64532	0.17174
Q9SCM3	40S ribosomal protein S2-4 OS=Arabidopsis thaliana OX=3702 GN=RPS2D PE=2 SV=1	27	9	79	1	276	30.1	1738	0.762	5.66575e+06	6.33459e+06	1.01155e+07	11534764	6.98172e+06	1.32692e+07	2.40257e+06	3.55805e+06	8777767	11534764	6.43182e+06	12308500	High	High	High	High	High	High	0	High	0.64532	0.172429
P49204	40S ribosomal protein S4-2 OS=Arabidopsis thaliana OX=3702 GN=RPS4B PE=2 SV=4	53	13	80	13	262	29.9	1278	0.798	7.21577e+07	7.72015e+07	7.03394e+07	1.05123e+08	8.47296e+07	9.83733e+07	3.05986e+07	4.3363e+07	6.10374e+07	1.05123e+08	7.80562e+07	9.1251e+07	High	High	High	High	High	High	0	High	0.64532	0.172532
Q9FF90	60S ribosomal protein L13-3 OS=Arabidopsis thaliana OX=3702 GN=RPL13D PE=1 SV=1	52	11	63	5	206	23.5	1047	0.769	9.94199e+06	1.02031e+07	7.68836e+06	1.13682e+07	1.15033e+07	1.24585e+07	4.21592e+06	5.73093e+06	6.67162e+06	1.13682e+07	1.05972e+07	1.15565e+07	High	High	High	High	High	High	0	High	0.64532	0.172255
Q8LDL0	Protein HHL1, chloroplastic OS=Arabidopsis thaliana OX=3702 GN=HHL1 PE=1 SV=1	31	7	38	7	231	26.1	893	1.147	1.52226e+07	1.61989e+07	1.66225e+07	1.55732e+07	1.35283e+07	1.42564e+07	6.45517e+06	9.09868e+06	1.44243e+07	1.55732e+07	1.24628e+07	1.32242e+07	High	High	High	High	High	High	0	High	0.64532	0.172477
Q8S9L5	Trigger factor-like protein TIG, Chloroplastic OS=Arabidopsis thaliana OX=3702 GN=TIG PE=1 SV=1	66	36	232	36	547	61.7	4828	0.799	1.67185e+08	1.48621e+08	1.67893e+08	1.84645e+08	2.08405e+08	1.99502e+08	7.08952e+07	8.34785e+07	1.4569e+08	1.84645e+08	1.91991e+08	1.85058e+08	High	High	High	High	High	High	0	High	0.649592	0.174445
Q42522	Glutamate-1-semialdehyde 2,1-aminomutase 2, chloroplastic OS=Arabidopsis thaliana OX=3702 GN=GSA2 PE=1 SV=2	58	19	201	8	472	50.1	4254	0.799	4.62275e+07	4.14597e+07	5.9713e+07	6.37483e+07	6.59711e+07	7.05894e+07	1.96029e+07	2.32874e+07	5.18163e+07	6.37483e+07	6.07751e+07	6.54787e+07	High	High	High	High	High	High	0	High	0.649889	0.174718
O65398	Lactoylglutathione lyase GLX1 OS=Arabidopsis thaliana OX=3702 GN=GLX1 PE=1 SV=1	50	15	97	13	283	31.9	2209	1.184	1.51107e+08	1.68177e+08	1.60078e+08	1.36625e+08	1.38271e+08	1.39157e+08	6.40772e+07	9.44625e+07	1.38909e+08	1.36625e+08	1.2738e+08	1.29081e+08	High	High	High	High	High	High	0	High	0.653555	0.176049
P34066	Proteasome subunit alpha type-1-A OS=Arabidopsis thaliana OX=3702 GN=PAF1 PE=1 SV=3	81	15	110	5	278	30.5	3654	1.171	9.86598e+06	9.25379e+06	1.10776e+07	9.26214e+06	8.71601e+06	8.31325e+06	4.18369e+06	5.19773e+06	9.61269e+06	9.26214e+06	8.02952e+06	7.71137e+06	High	High	High	High	High	High	0	High	0.654432	0.179544
O04313	PYK10-binding protein 2 OS=Arabidopsis thaliana OX=3702 GN=PBP2 PE=1 SV=1	29	9	106	3	296	32.2	3420	1.209	4.77147e+06	4.37483e+06	5.62762e+06	3.22598e+06	4.44723e+06	3.48799e+06	2.02335e+06	2457282	4.88341e+06	3.22598e+06	4.09696e+06	3.23546e+06	High	High	High	High	High	High	0	High	0.654432	0.179716
Q94BQ2	26S proteasome regulatory subunit 8 homolog B OS=Arabidopsis thaliana OX=3702 GN=RPT6B PE=1 SV=1	62	22	105	1	419	47.1	2571														Peak Found	Peak Found	Peak Found	Peak Found	Peak Found	High	0	High
P49688	40S ribosomal protein S2-3 OS=Arabidopsis thaliana OX=3702 GN=RPS2C PE=1 SV=2	55	16	157	6	285	30.9	3328	0.801	4.97363e+07	5.64051e+07	4.95822e+07	6.99012e+07	5.82602e+07	6.86004e+07	2.10908e+07	3.1682e+07	4.30253e+07	6.99012e+07	5.36715e+07	6.36337e+07	High	High	High	High	High	High	0	High	0.654432	0.179762
P52410	3-oxoacyl-[acyl-carrier-protein] synthase I, chloroplastic OS=Arabidopsis thaliana OX=3702 GN=KAS1 PE=1 SV=2	66	21	152	21	473	50.4	2653	0.801	1.17561e+08	1.16668e+08	1.13655e+08	1.54933e+08	1.52307e+08	1.5422e+08	4.98521e+07	6.55306e+07	9.86246e+07	1.54933e+08	1.40311e+08	1.43054e+08	High	High	High	High	High	High	0	High	0.654432	0.179875
O22160	Thylakoid lumenal 15 kDa protein 1, chloroplastic OS=Arabidopsis thaliana OX=3702 GN=At2g44920 PE=1 SV=2	43	6	53	6	224	23.8	2627	1.17	3.40512e+07	2.7102e+07	4.96155e+07	3.67116e+07	3.56482e+07	3.46492e+07	1.44395e+07	1.52228e+07	4.30541e+07	3.67116e+07	3.28405e+07	3.21405e+07	High	High	High	High	High	High	0	High	0.654432	0.180362
Q9SIP1	Stress-response A/B barrel domain-containing protein UP3 OS=Arabidopsis thaliana OX=3702 GN=UP3 PE=1 SV=1	62	12	75	12	263	28.8	2124	0.8	5.71914e+07	5.15897e+07	5.66484e+07	6.14173e+07	7.71661e+07	6.56909e+07	2.42521e+07	2.89772e+07	4.9157e+07	6.14173e+07	7.10883e+07	6.09349e+07	High	High	High	High	High	High	0	High	0.654432	0.17844
Q9FZ76	60S ribosomal protein L6-1 OS=Arabidopsis thaliana OX=3702 GN=RPL6A PE=2 SV=1	59	21	131	8	233	26.1	1840	0.801	3.08963e+07	3.47176e+07	2.99661e+07	4.65903e+07	3.17053e+07	4.36672e+07	1.31016e+07	1.95004e+07	2.60033e+07	4.65903e+07	2.92081e+07	4.05056e+07	High	High	High	High	High	High	0	High	0.654432	0.178942
P38418	Lipoxygenase 2, chloroplastic OS=Arabidopsis thaliana OX=3702 GN=LOX2 PE=1 SV=1	40	26	101	26	896	102	1375	1.17	3.22985e+07	3.91362e+07	3.60287e+07	3.23127e+07	2.48882e+07	2.97031e+07	1.36963e+07	2.19822e+07	3.12641e+07	3.23127e+07	2.2928e+07	2.75526e+07	High	High	High	High	High	High	0	High	0.654432	0.178421
Q8VX13	Protein disulfide isomerase-like 1-3 OS=Arabidopsis thaliana OX=3702 GN=PDIL1-3 PE=2 SV=1	26	14	56	14	579	64.2	1165	0.783	1.75608e+07	1.48166e+07	2.14091e+07	1.88733e+07	2.23716e+07	2.62599e+07	7.44667e+06	8.32229e+06	1.85779e+07	1.88733e+07	2.06096e+07	2.43586e+07	High	High	High	High	High	High	0	High	0.654432	0.17911
P49201	40S ribosomal protein S23-2 OS=Arabidopsis thaliana OX=3702 GN=RPS23B PE=2 SV=2	51	8	56	8	142	15.7	997	0.801	6.08956e+07	7.723e+07	6.81759e+07	7.56764e+07	7.69404e+07	7.81008e+07	2.58229e+07	4.3379e+07	5.91601e+07	7.56764e+07	7.08804e+07	72446226	High	High	High	High	High	High	0	High	0.654432	0.180094
Q940B0	60S ribosomal protein L18-3 OS=Arabidopsis thaliana OX=3702 GN=RPL18C PE=2 SV=1	50	8	31	8	187	21	723	0.791	3.59669e+07	2.70542e+07	1.88654e+07	2.87293e+07	2.92493e+07	3.90459e+07	1.52518e+07	1.5196e+07	1.63706e+07	2.87293e+07	26945549	3.62189e+07	High	High	High	High	High	High	0	High	0.654432	0.177873
Q9SRZ4	Peroxiredoxin-2C OS=Arabidopsis thaliana OX=3702 GN=PRXIIC PE=1 SV=1	57	6	34	4	162	17.4	553	1.207	4.47531e+06	4.28386e+06	6.149e+06	3.81134e+06	4.42662e+06	4.2208e+06	1.89776e+06	2.40619e+06	5.33584e+06	3.81134e+06	4.07797e+06	3.91521e+06	High	High	High	High	High	High	0	High	0.654432	0.1806
Q9S746	Protein HOTHEAD OS=Arabidopsis thaliana OX=3702 GN=HTH PE=1 SV=1	5	2	8	2	594	65.3	349	1.221	881858	993558	1.17099e+06	2.65843e+06	2.56988e+06	1.95233e+06	373954	558068	1.01613e+06	2.65843e+06	2.36747e+06	1.81098e+06	High	High	High	High	High	High	0	High	0.654432	0.178471
Q9S7Z3	Glutathione gamma-glutamylcysteinyltransferase 1 OS=Arabidopsis thaliana OX=3702 GN=PCS1 PE=1 SV=1	3	1	6	1	485	54.4	277	0.683	374320	592173	216576	547970	508422	625734	158731	332616	187935	547970	468377	580431	High	High	High	High	High	High	0	High	0.654432	0.179312
Q9FMN0	Sterol carrier protein 2 OS=Arabidopsis thaliana OX=3702 GN=SCP2 PE=2 SV=1	54	7	20	7	123	13.6	148	1.198	5.95022e+06	5.21474e+06	1.02332e+07	6.48131e+06	7.08523e+06	6.49967e+06	2.5232e+06	2.92905e+06	8.87989e+06	6.48131e+06	6.52719e+06	6.02909e+06	High	High	High	High	High	High	0	High	0.654432	0.177681
Q9S7B5	Threonine synthase 1, chloroplastic OS=Arabidopsis thaliana OX=3702 GN=TS1 PE=1 SV=1	43	15	73	13	526	57.7	1922	0.804	2.99732e+07	3.187e+07	3.96858e+07	4.34684e+07	4.00943e+07	4.40441e+07	1.27102e+07	1.79009e+07	3.44376e+07	4.34684e+07	3.69364e+07	4.08553e+07	High	High	High	High	High	High	0	High	0.656101	0.181666
O22870	Peptidyl-prolyl cis-trans isomerase FKBP16-3, chloroplastic OS=Arabidopsis thaliana OX=3702 GN=FKBP16-3 PE=1 SV=2	46	10	86	10	223	23.5	1303	1.18	8.49457e+07	7.8693e+07	1.14676e+08	8.20811e+07	8.67744e+07	9.0753e+07	3.60214e+07	4.42008e+07	9.95108e+07	8.20811e+07	7.99399e+07	8.41824e+07	High	High	High	High	High	High	0	High	0.656101	0.182034
Q9LMC9	Germin-like protein subfamily T member 2 OS=Arabidopsis thaliana OX=3702 GN=At1g18980 PE=2 SV=1	20	2	7	2	220	23.2	210	1.203	2.89259e+06	2.51284e+06	3.71243e+06	2.5211e+06	2.57834e+06	3.33648e+06	1.22661e+06	1.41143e+06	3.22149e+06	2.5211e+06	2.37526e+06	3.09491e+06	High	High	High	High	High	High	0	High	0.656101	0.181923
O48963	Phototropin-1 OS=Arabidopsis thaliana OX=3702 GN=PHOT1 PE=1 SV=1	5	4	14	4	996	111.6	173	1.23	2.24359e+06	2.28226e+06	2.86037e+06	1.94055e+06	2.38716e+06	1.27279e+06	951400	1281915	2.4821e+06	1.94055e+06	2.19914e+06	1.18064e+06	High	High	High	High	High	High	0	High	0.656101	0.181301
Q9SZQ5	WD repeat-containing protein VIP3 OS=Arabidopsis thaliana OX=3702 GN=VIP3 PE=1 SV=1	17	4	14	4	321	34.2	238	0.766	1.95793e+06	934928	1.89744e+06	3.17426e+06	3.34508e+06	3.40049e+06	830265	525136	1.64652e+06	3.17426e+06	3.08162e+06	3.1543e+06	High	High	High	High	High	High	0	High	0.659157	0.183462
Q9LZV9	Non-specific lipid-transfer protein 10 OS=Arabidopsis thaliana OX=3702 GN=LTP10 PE=3 SV=1	9	1	6	1	116	12.3	53	1.339	237905	333802	335059	244360	190104	250225	100884	187492	290750	244360	175131	232108	High	High	High	High	High	High	0.002	High	0.661044	0.18439
Q9ZU52	Fructose-bisphosphate aldolase 3, chloroplastic OS=Arabidopsis thaliana OX=3702 GN=FBA3 PE=1 SV=1	51	17	162	14	391	42.3	4058	0.803	1.08859e+08	1.09977e+08	1.18775e+08	1.37954e+08	1.39454e+08	1.37342e+08	4.61617e+07	6.17725e+07	1.03068e+08	1.37954e+08	1.28471e+08	1.27398e+08	High	High	High	High	High	High	0	High	0.661078	0.184949
Q9LVJ1	Subtilisin-like protease SBT1.4 OS=Arabidopsis thaliana OX=3702 GN=SBT1.4 PE=2 SV=1	38	17	117	17	777	81.8	3763	1.179	4.26545e+07	4.17417e+07	4.16824e+07	3.80058e+07	3.73522e+07	3.3477e+07	1.80877e+07	2.34457e+07	3.61702e+07	3.80058e+07	3.44103e+07	3.10532e+07	High	High	High	High	High	High	0	High	0.661078	0.185085
Q9LSS5	Interactor of constitutive active ROPs 3 OS=Arabidopsis thaliana OX=3702 GN=ICR3 PE=1 SV=1	2	1	6	1	564	63.7	0	1.357	147584	150444	131715	80711.5	125916	108781	62583.3	84502.3	114296	80711.5	115998	100905	High	High	High	High	High	High	0	High	0.661078	0.18518
Q8LFJ5	Multifunctional methyltransferase subunit TRM112 homolog A OS=Arabidopsis thaliana OX=3702 GN=TRM112A PE=1 SV=1	41	4	15	4	124	14	291	0.772	5.15838e+06	4.28076e+06	6.82939e+06	7.29169e+06	7.00899e+06	7.46215e+06	2.18742e+06	2.40445e+06	5.92625e+06	7.29169e+06	6.45695e+06	6.92188e+06	High	High	High	High	High	High	0	High	0.665857	0.186717
Q9C9C6	60S ribosomal protein L6-2 OS=Arabidopsis thaliana OX=3702 GN=RPL6B PE=2 SV=1	57	19	128	6	233	26	2233	0.792	2.70895e+07	2.77459e+07	2.54252e+07	4.11332e+07	3.2491e+07	3.32646e+07	1.14873e+07	1.55845e+07	2.20629e+07	4.11332e+07	2.9932e+07	3.08562e+07	High	High	High	High	High	High	0	High	0.667162	0.187478
P82538	PsbP-like protein 1, chloroplastic OS=Arabidopsis thaliana OX=3702 GN=PPL1 PE=1 SV=1	55	11	86	11	230	25.6	2058	1.177	9.77742e+07	9.30597e+07	6.86514e+07	7.476e+07	8.72814e+07	7.53559e+07	4.14613e+07	5.22704e+07	5.95727e+07	7.476e+07	8.04069e+07	6.99e+07	High	High	High	High	High	High	0	High	0.669034	0.18825
P56796	50S ribosomal protein L33, chloroplastic OS=Arabidopsis thaliana OX=3702 GN=rpl33 PE=3 SV=1	53	4	15	4	66	7.7	364	0.77	7.67871e+06	5.96897e+06	1.19546e+06	2.81385e+06	2.72728e+06	2.67907e+06	3.25617e+06	3.35269e+06	1.03737e+06	2.81385e+06	2.51248e+06	2485100	High	High	High	High	High	High	0	High	0.669034	0.188402
P29511	Tubulin alpha-6 chain OS=Arabidopsis thaliana OX=3702 GN=TUBA6 PE=1 SV=1	80	26	250	2	450	49.5	7695	1.185	6.99011e+06	7.15915e+06	4.73865e+06	4.53308e+06	6.0399e+06	5.1264e+06	2.96417e+06	4.0212e+06	4.11199e+06	4.53308e+06	5.56418e+06	4.75524e+06	High	High	High	High	High	High	0	High	0.669907	0.190373
P42644	14-3-3-like protein GF14 psi OS=Arabidopsis thaliana OX=3702 GN=GRF3 PE=1 SV=2	69	17	196	10	255	28.6	5526	1.177	1.21377e+08	1.19855e+08	1.26078e+08	9.75341e+07	1.16408e+08	1.0252e+08	5.147e+07	6.73212e+07	1.09405e+08	9.75341e+07	1.0724e+08	9.50972e+07	High	High	High	High	High	High	0	High	0.669907	0.189249
Q43316	Porphobilinogen deaminase, chloroplastic OS=Arabidopsis thaliana OX=3702 GN=HEMC PE=1 SV=1	57	20	138	20	382	41	2589	0.805	1.2546e+08	1.2662e+08	1.18079e+08	1.56497e+08	1.56418e+08	1.72092e+08	5.32015e+07	7.1121e+07	1.02464e+08	1.56497e+08	1.44098e+08	1.59632e+08	High	High	High	High	High	High	0	High	0.669907	0.190041
Q9M3C3	60S ribosomal protein L23a-2 OS=Arabidopsis thaliana OX=3702 GN=RPL23AB PE=2 SV=1	51	15	127	15	154	17.4	2087	0.804	2.04499e+08	2.29762e+08	1.13303e+08	2.29786e+08	2.18534e+08	2.05027e+08	8.67183e+07	1.29054e+08	9.83195e+07	2.29786e+08	2.01322e+08	1.90183e+08	High	High	High	High	High	High	0	High	0.669907	0.189641
Q9FR37	Amidase 1 OS=Arabidopsis thaliana OX=3702 GN=AMI1 PE=1 SV=1	29	6	27	6	425	45	159	1.194	1.80615e+06	2.13003e+06	3.04387e+06	7.14697e+06	6.60625e+06	7.19779e+06	765902	1.19641e+06	2.64134e+06	7.14697e+06	6.08593e+06	6.67667e+06	High	High	High	High	High	High	0	High	0.669907	0.190436
O81149	Proteasome subunit alpha type-5-A OS=Arabidopsis thaliana OX=3702 GN=PAE1 PE=1 SV=1	79	12	81	1	237	25.9	3513	1.174	5.79097e+06	4.95274e+06	6.37838e+06	5432731	4.79984e+06	4.89616e+06	2455672	2.78189e+06	5534882	5432731	4.42179e+06	4.54168e+06	High	High	High	High	High	High	0	High	0.670176	0.190808
Q9ZPF5	Arginase 2, chloroplastic/mitochondrial OS=Arabidopsis thaliana OX=3702 GN=ARGAH2 PE=1 SV=1	49	10	56	8	344	38	985	1.15	1.22291e+07	9.91015e+06	1.26928e+07	8778642	9.74618e+06	9.98079e+06	5.18578e+06	5.56639e+06	1.10142e+07	8778642	8.97855e+06	9.25817e+06	High	High	High	High	High	High	0	High	0.670176	0.191361
P69834	2-C-methyl-D-erythritol 4-phosphate cytidylyltransferase, chloroplastic OS=Arabidopsis thaliana OX=3702 GN=ISPD PE=1 SV=1	20	3	8	3	302	33.9	62	0.748	1.39223e+06	1.61463e+06	2.33571e+06	2.24485e+06	1.78303e+06	2.128e+06	590379	906917	2.02683e+06	2.24485e+06	1.6426e+06	1.97393e+06	High	High	High	High	High	High	0	High	0.670176	0.191115
Q7DLR9	Proteasome subunit beta type-4 OS=Arabidopsis thaliana OX=3702 GN=PBG1 PE=1 SV=2	59	11	60	11	246	27.6	1378	1.154	2.97148e+07	2.99258e+07	2.92217e+07	2.81855e+07	2.55143e+07	2.69478e+07	1.26006e+07	1.68089e+07	2.53573e+07	2.81855e+07	2.35048e+07	2.49968e+07	High	High	High	High	High	High	0	High	0.67088	0.192672
Q8LB47	GrpE protein homolog 2, mitochondrial OS=Arabidopsis thaliana OX=3702 GN=Mge2 PE=1 SV=1	39	12	44	12	327	36.1	1024	0.789	1.86309e+07	1.82745e+07	1.75061e+07	2.01647e+07	2.20987e+07	2.19035e+07	7.90045e+06	1.02645e+07	1.5191e+07	2.01647e+07	2.03582e+07	2.03176e+07	High	High	High	High	High	High	0	High	0.672383	0.193335
Q9S720	PsbP domain-containing protein 3, chloroplastic OS=Arabidopsis thaliana OX=3702 GN=PPD3 PE=1 SV=2	26	4	29	4	247	27.5	952	1.181	5.61015e+06	4.96769e+06	5.75176e+06	4.18835e+06	4.97484e+06	5.08336e+06	2.379e+06	2.79028e+06	4.99112e+06	4.18835e+06	4.58301e+06	4.71532e+06	High	High	High	High	High	High	0	High	0.673763	0.194132
P46421	Glutathione S-transferase U5 OS=Arabidopsis thaliana OX=3702 GN=GSTU5 PE=2 SV=1	57	14	91	13	224	26	1613	1.174	3.99014e+07	3.95237e+07	6.22213e+07	4.24443e+07	4.19058e+07	3.57784e+07	1.69202e+07	2.21999e+07	5.3993e+07	4.24443e+07	3.86052e+07	3.3188e+07	High	High	High	High	High	High	0	High	0.673803	0.1945
Q9M330	Probable proteasome inhibitor OS=Arabidopsis thaliana OX=3702 GN=At3g53970 PE=1 SV=1	25	5	25	5	302	32.1	917	0.777	3.88157e+06	3.45238e+06	5.17251e+06	5.09946e+06	4.34738e+06	5.02544e+06	1.64599e+06	1.93915e+06	4.48848e+06	5.09946e+06	4.00497e+06	4.6616e+06	High	High	High	High	High	High	0	High	0.677053	0.196687
Q9LHP2	Serine/arginine-rich SC35-like splicing factor SCL30A OS=Arabidopsis thaliana OX=3702 GN=SCL30A PE=1 SV=1	17	3	12	3	262	30.2	92	0.767	2.30788e+06	2.34636e+06	4.53366e+06	3.62393e+06	3.88437e+06	3.56918e+06	978660	1.31792e+06	3.93411e+06	3.62393e+06	3.57843e+06	3.31077e+06	High	High	High	High	High	High	0	High	0.677053	0.196596
O80950	Jacalin-related lectin 22 OS=Arabidopsis thaliana OX=3702 GN=JAL22 PE=1 SV=1	56	21	99	17	458	50.4	1948	1.16	3.44435e+07	3.24031e+07	4.34183e+07	3.21715e+07	2.99088e+07	2.99735e+07	1.46058e+07	1.82004e+07	3.76765e+07	3.21715e+07	2.75532e+07	2.78034e+07	High	High	High	High	High	High	0	High	0.68142	0.198692
O82499	Translation initiation factor IF-1, chloroplastic OS=Arabidopsis thaliana OX=3702 GN=At4g11175 PE=2 SV=2	30	3	15	3	141	15.7	753	0.769	7.3965e+06	7.32011e+06	6.85976e+06	8.61851e+06	1.00312e+07	9.54311e+06	3136498	4.11161e+06	5952602	8.61851e+06	9.24115e+06	8.85219e+06	High	High	High	High	High	High	0	High	0.68142	0.198552
Q07100	Serine/threonine-protein phosphatase PP2A-3 catalytic subunit OS=Arabidopsis thaliana OX=3702 GN=PP2A3 PE=1 SV=2	30	5	20	5	313	35.8	287	0.771	2.44063e+06	3.17303e+06	3.63982e+06	4.43158e+06	2.84535e+06	3.96751e+06	1.03495e+06	1.78225e+06	3.15848e+06	4.43158e+06	2.62125e+06	3.68026e+06	High	High	High	High	High	High	0	High	0.68142	0.19902
Q9LK88	NADPH:quinone oxidoreductase OS=Arabidopsis thaliana OX=3702 GN=NQR PE=1 SV=1	50	6	29	6	196	21.5	625	1.144	4.80499e+06	1.29089e+07	1.4383e+07	8.83304e+06	9.40984e+06	5.09087e+06	2.03757e+06	7.25073e+06	1.2481e+07	8.83304e+06	8.6687e+06	4.72228e+06	High	High	High	High	High	High	0	High	0.68232	0.200403
Q6NPM8	Bifunctional phosphatase IMPL2, chloroplastic OS=Arabidopsis thaliana OX=3702 GN=HISN7 PE=1 SV=1	8	2	8	2	346	38.2	17	0.761	1.96533e+06	1.85739e+06	1.97131e+06	2.51942e+06	2.49177e+06	2.19266e+06	833402	1.04327e+06	1.71061e+06	2.51942e+06	2.29551e+06	2.03391e+06	High	High	High	High	High	High	0	High	0.684143	0.201183
P12411	Tubulin beta-1 chain OS=Arabidopsis thaliana OX=3702 GN=TUBB1 PE=2 SV=1	45	18	145	2	447	50.2	2334	0.665	333889	392242	301964	567249	488560	502349	141586	220317	262031	567249	450080	465979	High	High	Peak Found	High	Peak Found	Peak Found	0	High	0.594126	0.140341
Q9ZSK3	Actin-depolymerizing factor 4 OS=Arabidopsis thaliana OX=3702 GN=ADF4 PE=1 SV=2	50	5	47	2	139	16	2495	1.183	4.58347e+06	4.00102e+06	3.34799e+06	2.90143e+06	2.8041e+06	2.96208e+06	1.94363e+06	2.24732e+06	2.90524e+06	2.90143e+06	2583240	2.74762e+06	High	High	High	High	High	High	0	High	0.688749	0.204253
Q8H0Y1	Outer envelope pore protein 24B, chloroplastic OS=Arabidopsis thaliana OX=3702 GN=OEP24B PE=2 SV=1	29	4	22	4	213	23.4	372	1.164	4.64381e+06	8.13061e+06	8.3817e+06	7.21156e+06	7.38049e+06	6.94941e+06	1.96922e+06	4.56685e+06	7.27328e+06	7.21156e+06	6.79919e+06	6.44627e+06	High	High	High	High	High	High	0	High	0.688749	0.204561
Q9SFC6	Rho GDP-dissociation inhibitor 1 OS=Arabidopsis thaliana OX=3702 GN=GDI1 PE=1 SV=1	34	4	10	4	240	27.2	176	1.22	2.5241e+06	2.32849e+06	2.16073e+06	2.35403e+06	1.83084e+06	1.79173e+06	1.07035e+06	1.30788e+06	1.87498e+06	2.35403e+06	1.68664e+06	1.66201e+06	High	High	High	High	High	High	0	High	0.688749	0.203478
Q56WH1	Tubulin alpha-3 chain OS=Arabidopsis thaliana OX=3702 GN=TUBA3 PE=1 SV=2	67	23	210	6	450	49.6	5097	1.168	3.5548e+07	4.6681e+07	5.05178e+07	3.18033e+07	3.20005e+07	3.21408e+07	1.50742e+07	2.62201e+07	4.38371e+07	3.18033e+07	2.948e+07	2.98137e+07	High	High	High	High	High	High	0	High	0.692067	0.206703
Q8VZ50	Probable calcium-binding protein CML14 OS=Arabidopsis thaliana OX=3702 GN=CML14 PE=2 SV=1	86	15	92	5	148	16.6	1851	0.773	8.3203e+06	7.92699e+06	8.10844e+06	8.93917e+06	1.1004e+07	9.08858e+06	3.52824e+06	4.45248e+06	7.03615e+06	8.93917e+06	1.01373e+07	8.43056e+06	High	High	High	High	High	High	0	High	0.692067	0.207336
P31166	Adenine phosphoribosyltransferase 1, chloroplastic OS=Arabidopsis thaliana OX=3702 GN=APT1 PE=1 SV=2	60	10	75	10	243	26.4	1747	1.168	4.58189e+07	5.0475e+07	5.26924e+07	4.84804e+07	4.98172e+07	5.89547e+07	1.94296e+07	2.83511e+07	4.57242e+07	4.84804e+07	4.58935e+07	5.46863e+07	High	High	High	High	High	High	0	High	0.692067	0.206714
O48917	UDP-sulfoquinovose synthase, chloroplastic OS=Arabidopsis thaliana OX=3702 GN=SQD1 PE=1 SV=1	44	14	61	14	477	53.1	1290	0.782	1.13343e+07	1.70486e+07	2.20998e+07	2.40441e+07	1.60221e+07	1.75322e+07	4.80634e+06	9.57595e+06	1.91772e+07	2.40441e+07	1.47602e+07	1.62628e+07	High	High	High	High	High	High	0	High	0.692067	0.207457
Q8L3X8	Serine/arginine-rich SC35-like splicing factor SCL30 OS=Arabidopsis thaliana OX=3702 GN=SCL30 PE=1 SV=1	18	4	17	4	262	29.6	551	0.776	2.36588e+06	2.5464e+06	2.16707e+06	2.86631e+06	2.34738e+06	3.1789e+06	1.00326e+06	1.43028e+06	1.88049e+06	2.86631e+06	2.16249e+06	2.94875e+06	High	High	High	High	High	High	0	High	0.692067	0.208031
Q9LPZ1	Multiple organellar RNA editing factor 9, chloroplastic OS=Arabidopsis thaliana OX=3702 GN=MORF9 PE=1 SV=1	44	8	49	8	232	26.2	667	0.778	1.22954e+07	1.22401e+07	1.75541e+07	1.90096e+07	1.85883e+07	1.83423e+07	5.2139e+06	6.87511e+06	1.52327e+07	1.90096e+07	1.71243e+07	1.70143e+07	High	High	High	High	High	High	0	High	0.693995	0.208816
P56757	ATP synthase subunit alpha, chloroplastic OS=Arabidopsis thaliana OX=3702 GN=atpA PE=1 SV=1	60	27	511	26	507	55.3	18477	1.167	3.14477e+09	3.00677e+09	3.10642e+09	2.58812e+09	2.47877e+09	2.61113e+09	1.33355e+09	1.68886e+09	2.69561e+09	2.58812e+09	2.28353e+09	2.42208e+09	High	High	High	High	High	High	0	High	0.695288	0.210031
Q9LVW7	Carbamoyl-phosphate synthase small chain, chloroplastic OS=Arabidopsis thaliana OX=3702 GN=CARA PE=1 SV=1	34	10	63	10	430	47	1700	0.799	2.53737e+07	2.5043e+07	2.82339e+07	3.27878e+07	2.89404e+07	3.17929e+07	1.07598e+07	1.40663e+07	2.45002e+07	3.27878e+07	2.6661e+07	2.94911e+07	High	High	High	High	High	High	0	High	0.695288	0.209906
Q94F00	Phosphatase IMPL1, chloroplastic OS=Arabidopsis thaliana OX=3702 GN=IMPL1 PE=1 SV=2	37	9	41	9	371	40.4	741	0.778	1.56055e+07	1.33349e+07	1.38626e+07	18392825	1.8413e+07	1.80284e+07	6.61752e+06	7.49004e+06	1.20293e+07	18392825	1.69628e+07	1.67232e+07	High	High	High	High	High	High	0	High	0.695288	0.209979
Q01525	14-3-3-like protein GF14 omega OS=Arabidopsis thaliana OX=3702 GN=GRF2 PE=2 SV=2	69	18	175	12	259	29.1	5047	1.166	1.21357e+08	1.13823e+08	1.14557e+08	1.02845e+08	1.0882e+08	9.06501e+07	5.14618e+07	6.39329e+07	9.94079e+07	1.02845e+08	1.00249e+08	8.40869e+07	High	High	High	High	High	High	0	High	0.696239	0.211145
Q9SX68	50S ribosomal protein L18, chloroplastic OS=Arabidopsis thaliana OX=3702 GN=RPL18 PE=2 SV=1	39	8	69	8	170	18.7	1607	0.811	6.01387e+07	7.32315e+07	9.67969e+07	1.14917e+08	9.57574e+07	9.86776e+07	2.55019e+07	4.11331e+07	8.39961e+07	1.14917e+08	8.82154e+07	9.15333e+07	High	High	High	High	High	High	0	High	0.696239	0.210734
Q9M2E2	(+)-neomenthol dehydrogenase OS=Arabidopsis thaliana OX=3702 GN=SDR1 PE=1 SV=1	45	11	50	10	296	32.8	1266	1.126	2.03832e+07	2.02019e+07	2.20148e+07	1.92121e+07	1.9958e+07	2.00593e+07	8.64355e+06	1.13471e+07	1.91035e+07	1.92121e+07	1.8386e+07	1.8607e+07	High	High	High	High	High	High	0	High	0.696239	0.210953
Q7X9V3	Acetyltransferase NSI OS=Arabidopsis thaliana OX=3702 GN=NSI PE=1 SV=1	21	3	10	3	258	28.6	158	0.75	1.32446e+06	980450	1.59325e+06	1.9171e+06	1.79617e+06	1.56573e+06	561638	550705	1.38255e+06	1.9171e+06	1.6547e+06	1.45237e+06	High	High	High	High	High	High	0	High	0.696239	0.210822
Q9FXA2	Polyadenylate-binding protein 8 OS=Arabidopsis thaliana OX=3702 GN=PAB8 PE=1 SV=1	56	26	172	23	671	72.7	3757	0.812	9.61083e+07	9.07112e+07	1.11188e+08	1.265e+08	1.22611e+08	1.25674e+08	4.07549e+07	5.09512e+07	9.64843e+07	1.265e+08	1.12954e+08	1.16575e+08	High	High	High	High	High	High	0	High	0.698235	0.212371
P11139	Tubulin alpha-1 chain OS=Arabidopsis thaliana OX=3702 GN=TUBA1 PE=2 SV=1	35	12	86	1	450	49.8	2266	1.494		163600	143502	116469	78529.6	102975		91892	124525	116469	72344.5	95519.5	Not Found	Peak Found	High	Peak Found	Peak Found	Peak Found	0	High	0.507554	0.0962403
P54150	Peptide methionine sulfoxide reductase A4, chloroplastic OS=Arabidopsis thaliana OX=3702 GN=MSR4 PE=1 SV=2	31	6	43	5	258	28.6	970	0.81	3.21203e+07	3.22297e+07	2.88038e+07	4.54254e+07	4.62145e+07	3.99446e+07	1.36207e+07	1.8103e+07	2.49946e+07	4.54254e+07	42574580	3.70526e+07	High	High	High	High	High	High	0	High	0.698344	0.212612
O04311	Jacalin-related lectin 33 OS=Arabidopsis thaliana OX=3702 GN=JAL33 PE=1 SV=1	72	18	135	18	300	32	4813	1.165	8.20624e+07	7.57524e+07	8.16895e+07	6.61544e+07	7.81581e+07	7.60631e+07	3.47987e+07	4.25491e+07	7.08866e+07	6.61544e+07	7.20022e+07	7.05561e+07	High	High	High	High	High	High	0	High	0.699944	0.213387
P56808	30S ribosomal protein S19, chloroplastic OS=Arabidopsis thaliana OX=3702 GN=rps19 PE=3 SV=1	68	6	61	6	92	10.6	1515	0.812	3.81369e+07	4.25598e+07	6.62894e+07	5.41829e+07	5.05173e+07	5.68125e+07	1.6172e+07	2.39053e+07	5.75231e+07	5.41829e+07	4.65384e+07	5.26992e+07	High	High	High	High	High	High	0	High	0.699944	0.213514
O80480	Importin subunit alpha-4 OS=Arabidopsis thaliana OX=3702 GN=IMPA4 PE=1 SV=1	21	9	26	8	538	59.4	320	0.777	7.67857e+06	6.98904e+06	9.33201e+06	9.69035e+06	8.53517e+06	1.02845e+07	3.25611e+06	3.92565e+06	8.09791e+06	9.69035e+06	7.86292e+06	9.53993e+06	High	High	High	High	High	High	0	High	0.70115	0.21409
Q9LZ17	40S ribosomal protein S17-4 OS=Arabidopsis thaliana OX=3702 GN=RPS17D PE=2 SV=3	62	14	115	1	141	16	2240														Not Found	Not Found	Not Found	Not Found	Not Found	High	0	High
Q9M9P3	UTP--glucose-1-phosphate uridylyltransferase 2 OS=Arabidopsis thaliana OX=3702 GN=UGP2 PE=1 SV=1	65	25	208	12	469	51.7	5850	0.814	7.65989e+07	7.32002e+07	8.15927e+07	9.36292e+07	9.07442e+07	1.03141e+08	3.24819e+07	4.11155e+07	7.08026e+07	9.36292e+07	8.3597e+07	9.56733e+07	High	High	High	High	High	High	0	High	0.704399	0.217309
Q38820	Mitochondrial import inner membrane translocase subunit TIM23-2 OS=Arabidopsis thaliana OX=3702 GN=TIM23-2 PE=1 SV=1	31	4	17	4	188	19.9	488	0.778	3.18755e+06	3.23629e+06	5.25236e+06	4.97985e+06	4.91711e+06	4.90291e+06	1.35169e+06	1.81778e+06	4.55777e+06	4.97985e+06	4.52983e+06	4.54794e+06	High	High	High	High	High	High	0	High	0.704399	0.216521
P29513	Tubulin beta-5 chain OS=Arabidopsis thaliana OX=3702 GN=TUBB5 PE=2 SV=1	62	23	182	5	449	50.3	3383	1.186	4.57702e+06	4.74625e+06	2.90274e+06	3553351	3.73374e+06	2.85566e+06	1.94089e+06	2.6659e+06	2.51888e+06	3553351	3.43967e+06	2.64891e+06	High	High	High	High	High	High	0	High	0.705121	0.218665
Q9LPG6	Trifunctional UDP-glucose 4,6-dehydratase/UDP-4-keto-6-deoxy-D-glucose 3,5-epimerase/UDP-4-keto-L-rhamnose-reductase RHM2 OS=Arabidopsis thaliana OX=3702 GN=RHM2 PE=1 SV=1	33	16	68	4	667	75.2	1474	0.776	2.54809e+06	2.50341e+06	2.63071e+06	3.82594e+06	2.81563e+06	3.60154e+06	1.08052e+06	1.40613e+06	2.28282e+06	3.82594e+06	2.59387e+06	3.34079e+06	High	High	High	High	High	High	0	High	0.705121	0.220324
Q42589	Non-specific lipid-transfer protein 1 OS=Arabidopsis thaliana OX=3702 GN=LTP1 PE=2 SV=1	39	5	38	5	118	11.7	1326	1.163	2.73694e+08	3.0945e+08	2.70226e+08	218551851	2.31413e+08	2.15691e+08	116060440	173813630	234490080	218551851	213186642	2.00075e+08	High	High	High	High	High	High	0	High	0.705121	0.21826
P56791	50S ribosomal protein L2, chloroplastic OS=Arabidopsis thaliana OX=3702 GN=rpl2-A PE=3 SV=1	38	8	46	8	274	29.8	1310	0.802	3.07089e+07	3.41131e+07	2.67202e+07	3.44294e+07	3.34145e+07	3.70417e+07	1.30221e+07	1.91609e+07	2.31867e+07	3.44294e+07	3.07827e+07	3.43598e+07	High	High	High	High	High	High	0	High	0.705121	0.218885
Q8LBK6	Monothiol glutaredoxin-S15, mitochondrial OS=Arabidopsis thaliana OX=3702 GN=GRXS15 PE=1 SV=2	46	6	28	6	169	18.7	553	0.786	1.60313e+07	1.46249e+07	1.63092e+07	1.83644e+07	2.33855e+07	1.66398e+07	6.7981e+06	8.21459e+06	1.41524e+07	1.83644e+07	2.15437e+07	1.54351e+07	High	High	High	High	High	High	0	High	0.705121	0.219772
Q8LCW9	60S acidic ribosomal protein P1-1 OS=Arabidopsis thaliana OX=3702 GN=RPP1A PE=3 SV=2	73	4	55	3	112	11.2	3008	1.162	6.32411e+07	5.59767e+07	5.13588e+07	4.57077e+07	5.89332e+07	4.9236e+07	2.68175e+07	3.14413e+07	4.4567e+07	4.57077e+07	5.42915e+07	4.56713e+07	High	High	High	High	High	High	0	High	0.705285	0.220794
Q8RWF0	26S proteasome non-ATPase regulatory subunit 13 homolog A OS=Arabidopsis thaliana OX=3702 GN=RPN9A PE=1 SV=1	6	2	10	2	386	44.1	102	1.267	353058	343587	453179	324322	329767	292000	149715	192988	393249	324322	303794	270859	High	High	High	High	High	High	0	High	0.705326	0.221016
Q8VZV9	Protein PLASTID TRANSCRIPTIONALLY ACTIVE 7 OS=Arabidopsis thaliana OX=3702 GN=PTAC7 PE=1 SV=1	39	4	12	4	161	18.7	86	0.78	2.83229e+06	2.33485e+06	2.29596e+06	2.86434e+06	3.98162e+06	2.58048e+06	1.20104e+06	1.31145e+06	1.99234e+06	2.86434e+06	3.66802e+06	2.39365e+06	High	High	High	High	High	High	0	High	0.705851	0.22139
Q9LUT2	S-adenosylmethionine synthase 4 OS=Arabidopsis thaliana OX=3702 GN=METK4 PE=1 SV=1	91	32	475	17	393	42.8	13399	0.816	2.52163e+08	2.25752e+08	2.57174e+08	3.52136e+08	3.09565e+08	3.43423e+08	1.0693e+08	1.26802e+08	2.23164e+08	3.52136e+08	2.85183e+08	3.18559e+08	High	High	High	High	High	High	0	High	0.712051	0.225448
Q9SJQ9	Fructose-bisphosphate aldolase 6, cytosolic OS=Arabidopsis thaliana OX=3702 GN=FBA6 PE=1 SV=1	82	26	317	12	358	38.4	9800	0.816	8.40316e+07	8.28007e+07	8.65542e+07	1.22758e+08	1.06186e+08	1.1478e+08	3.56337e+07	4.6508e+07	7.5108e+07	1.22758e+08	9.78223e+07	1.0647e+08	High	High	High	High	High	High	0	High	0.712051	0.224952
Q38900	Peptidyl-prolyl cis-trans isomerase CYP19-1 OS=Arabidopsis thaliana OX=3702 GN=CYP19-1 PE=2 SV=1	80	11	206	8	173	18.5	8525	1.16	2.87444e+08	2.39555e+08	2.86464e+08	2.42482e+08	2.31532e+08	2.63341e+08	1.21891e+08	1.34555e+08	2.48581e+08	2.42482e+08	2.13296e+08	2.44275e+08	High	High	High	High	High	High	0	High	0.712051	0.22406
Q8L940	Pyridoxal 5'-phosphate synthase subunit PDX1.3 OS=Arabidopsis thaliana OX=3702 GN=PDX13 PE=1 SV=2	44	16	151	8	309	33.2	4551	0.816	5.54422e+07	5.33804e+07	6.7889e+07	7.51026e+07	7.00865e+07	7.10152e+07	2.35104e+07	2.9983e+07	5.89112e+07	7.51026e+07	6.45663e+07	6.58737e+07	High	High	High	High	High	High	0	High	0.712051	0.225297
P14671	Tryptophan synthase beta chain 1, chloroplastic OS=Arabidopsis thaliana OX=3702 GN=TSB1 PE=2 SV=1	53	19	119	19	470	50.9	2069	0.816	7.13614e+07	7.33267e+07	7.79831e+07	9.09828e+07	8.70654e+07	8.63955e+07	3.02609e+07	4.11866e+07	6.76703e+07	9.09828e+07	8.02079e+07	8.01404e+07	High	High	High	High	High	High	0	High	0.712051	0.22439
F4JKH6	Protein TSS OS=Arabidopsis thaliana OX=3702 GN=TSS PE=1 SV=1	13	17	74	17	1819	199	1799	0.789	1.53625e+07	1.57998e+07	1.73055e+07	1.95007e+07	2.14567e+07	2.24906e+07	6.51448e+06	8.87451e+06	1.50169e+07	1.95007e+07	1.97667e+07	2.08622e+07	High	High	High	High	High	High	0	High	0.712051	0.224565
Q9LHI0	NADH dehydrogenase [ubiquinone] 1 alpha subcomplex subunit 6 OS=Arabidopsis thaliana OX=3702 GN=At3g12260 PE=2 SV=1	47	5	17	5	133	15.1	241	0.785	5.9174e+06	5.76503e+06	1.00096e+07	5.70746e+06	6.15759e+06	4.27725e+06	2.50929e+06	3.23814e+06	8.68592e+06	5.70746e+06	5672605	3.96757e+06	High	High	High	High	High	High	0	High	0.712051	0.224312
P93732	Proline iminopeptidase OS=Arabidopsis thaliana OX=3702 GN=PIP PE=2 SV=3	22	5	16	5	380	43	172	1.179	3.48247e+06	3.83663e+06	6.36683e+06	4.83683e+06	3.41612e+06	4.6458e+06	1.47675e+06	2.15498e+06	5.52486e+06	4.83683e+06	3.14706e+06	4.30944e+06	High	High	High	High	High	High	0	High	0.712051	0.224225
A4GSN8	Nuclear-pore anchor OS=Arabidopsis thaliana OX=3702 GN=NUA PE=1 SV=1	9	11	22	11	2093	236.9	240	0.764	1.88344e+06	1.69118e+06	1.67192e+06	1.82106e+06	2.56318e+06	2.88531e+06	798675	949911	1.45082e+06	1.82106e+06	2.36129e+06	2.67641e+06	High	High	High	High	High	High	0	High	0.714564	0.226667
P82658	Thylakoid lumenal 19 kDa protein, chloroplastic OS=Arabidopsis thaliana OX=3702 GN=At3g63540 PE=1 SV=2	59	11	68	11	229	25	2443	0.817	3.9688e+07	3.29406e+07	4.55803e+07	4.7269e+07	4.76731e+07	4.72031e+07	1.68298e+07	1.85023e+07	3.95526e+07	4.7269e+07	4.39183e+07	4.37856e+07	High	High	High	High	High	High	0	High	0.714844	0.227598
Q9SUT2	Peroxidase 39 OS=Arabidopsis thaliana OX=3702 GN=PER39 PE=1 SV=1	24	6	25	5	326	35.6	506	1.144	9.62016e+06	8.80723e+06	9.73079e+06	9.07364e+06	8.37364e+06	9.26254e+06	4.07945e+06	4.9469e+06	8.44395e+06	9.07364e+06	7.71412e+06	8.59192e+06	High	High	High	High	High	High	0	High	0.714844	0.227537
O81014	4-diphosphocytidyl-2-C-methyl-D-erythritol kinase, chloroplastic OS=Arabidopsis thaliana OX=3702 GN=ISPE PE=2 SV=1	17	5	20	5	383	42	757	0.778	1.53531e+06	3.05016e+06	2.71527e+06	4.31507e+06	4.26383e+06	3.79992e+06	651049	1.71323e+06	2.3562e+06	4.31507e+06	3.928e+06	3.5248e+06	High	High	High	High	High	High	0	High	0.715231	0.22794
Q9ZVA5	EP1-like glycoprotein 4 OS=Arabidopsis thaliana OX=3702 GN=At1g78860 PE=3 SV=1	31	12	87	2	443	49.2	2164	0.875	374898		161963	322132	245939	279252	158976		140545	322132	226569	259034	Peak Found	Not Found	Peak Found	High	High	Peak Found	0	High	0.964557	0.795479
P49243	3-oxoacyl-[acyl-carrier-protein] synthase III, chloroplastic OS=Arabidopsis thaliana OX=3702 GN=At1g62640 PE=2 SV=2	24	7	37	7	404	42.8	526	0.792	1.41007e+07	1.65561e+07	1.92946e+07	2.16049e+07	2.02142e+07	2.21296e+07	5.97943e+06	9.29933e+06	1.6743e+07	2.16049e+07	1.86221e+07	2.05274e+07	High	High	High	High	High	High	0	High	0.715689	0.228569
Q9LK72	Lectin-like protein At3g16530 OS=Arabidopsis thaliana OX=3702 GN=At3g16530 PE=1 SV=1	59	11	99	8	276	30.5	2106	1.158	7.72303e+07	6.67413e+07	6.82087e+07	5.94283e+07	6.92637e+07	6.1511e+07	3.27496e+07	3.74877e+07	5.91885e+07	5.94283e+07	63808359	5.70575e+07	High	High	High	High	High	High	0	High	0.715757	0.228957
Q56WN1	Glutamine synthetase cytosolic isozyme 1-1 OS=Arabidopsis thaliana OX=3702 GN=GLN1-1 PE=1 SV=2	51	19	227	7	356	39.1	5289	0.806	2.39197e+07	2.79752e+07	2.55569e+07	2.92655e+07	3.19869e+07	2.26693e+07	1.01432e+07	1.57133e+07	2.21772e+07	2.92655e+07	2.94676e+07	2.1028e+07	High	High	High	High	High	High	0	High	0.719486	0.23122
P17597	Acetolactate synthase, chloroplastic OS=Arabidopsis thaliana OX=3702 GN=ALS PE=1 SV=1	36	18	89	18	670	72.5	1571	0.806	2.91864e+07	2.99884e+07	3.57276e+07	3.86094e+07	3.85844e+07	4.17302e+07	1.23765e+07	1.6844e+07	3.10028e+07	3.86094e+07	3.55454e+07	38708872	High	High	High	High	High	High	0	High	0.719486	0.230789
Q9FLP0	65-kDa microtubule-associated protein 1 OS=Arabidopsis thaliana OX=3702 GN=MAP65-1 PE=1 SV=1	30	13	53	9	587	65.7	1164	1.126	1.22185e+07	1.19591e+07	1.46108e+07	9.62228e+06	1.07718e+07	1.09901e+07	5.18126e+06	6.71724e+06	1.26786e+07	9.62228e+06	9.92341e+06	1.01944e+07	High	High	High	High	High	High	0	High	0.719486	0.230701
O04373	IAA-amino acid hydrolase ILR1-like 4 OS=Arabidopsis thaliana OX=3702 GN=ILL4 PE=1 SV=2	14	3	20	3	440	48.2	597	1.196	1.6646e+06	1.68228e+06	1.41324e+06	448200	2.32108e+06	1.8325e+06	705877	944916	1.22635e+06	448200	2.13827e+06	1.69983e+06	High	High	High	High	High	High	0	High	0.719486	0.231144
Q39250	Actin-depolymerizing factor 1 OS=Arabidopsis thaliana OX=3702 GN=ADF1 PE=1 SV=1	47	5	43	2	139	16.1	2153	0.934	507652	657901	552955	683371	675009	543767	215271	369534	479830	683371	621844	504398	High	High	High	High	High	Peak Found	0	High	0.991471	0.956166
Q9LHQ5	Probable histone H2A.2 OS=Arabidopsis thaliana OX=3702 GN=At3g20670 PE=1 SV=1	34	4	16	2	132	13.8	187	1.172	5.18408e+06	4.56252e+06	5.79017e+06	4314103	5.01462e+06	4.19212e+06	2.19832e+06	2.5627e+06	5.02446e+06	4314103	4.61965e+06	3.88861e+06	High	High	High	High	High	High	0	High	0.719486	0.23139
Q9LW57	Plastid-lipid-associated protein 6, chloroplastic OS=Arabidopsis thaliana OX=3702 GN=PAP6 PE=1 SV=1	40	9	81	9	284	30.4	2856	1.156	1.19415e+08	1.06872e+08	1.31435e+08	1.01586e+08	1.02809e+08	1.05779e+08	5.06383e+07	6.00283e+07	1.14053e+08	1.01586e+08	9.47114e+07	9.81205e+07	High	High	High	High	High	High	0	High	0.720006	0.233028
O23712	Proteasome subunit alpha type-1-B OS=Arabidopsis thaliana OX=3702 GN=PAF2 PE=1 SV=2	62	11	80	1	277	30.4	2136	1.209		2.55185e+06	3.01818e+06	2.00247e+06	2.62937e+06			1433338	2.61905e+06	2.00247e+06	2.42228e+06		Not Found	High	High	Peak Found	High	Not Found	0	High	0.68232	0.200051
Q9LSQ5	NAD(P)H dehydrogenase (quinone) FQR1 OS=Arabidopsis thaliana OX=3702 GN=FQR1 PE=1 SV=1	48	7	52	7	204	21.8	1456	1.156	5.02179e+07	4.58904e+07	4.68102e+07	4.56951e+07	4.20712e+07	4.20153e+07	2.1295e+07	2.5776e+07	4.06198e+07	4.56951e+07	3.87576e+07	38973321	High	High	High	High	High	High	0	High	0.720006	0.233701
Q9C8Y9	Beta-glucosidase 22 OS=Arabidopsis thaliana OX=3702 GN=BGLU22 PE=1 SV=1	39	17	88	8	524	59.7	1311	1.141	6.7697e+06	8.56117e+06	9.7399e+06	8.26488e+06	7.22848e+06	8.29338e+06	2.8707e+06	4.80869e+06	8.45186e+06	8.26488e+06	6.65915e+06	7.69293e+06	High	High	High	High	High	High	0	High	0.720006	0.233949
Q9S9P8	Ferredoxin--NADP reductase, root isozyme 2, chloroplastic OS=Arabidopsis thaliana OX=3702 GN=RFNR2 PE=1 SV=1	38	11	71	5	382	42.8	961	0.788	1.18695e+07	1.17941e+07	1.12962e+07	1.48775e+07	1.56776e+07	1.48697e+07	5.03328e+06	6.62456e+06	9.80233e+06	1.48775e+07	1.44428e+07	1.37932e+07	High	High	High	High	High	High	0	High	0.720006	0.232438
Q93XM7	Mitochondrial carnitine/acylcarnitine carrier-like protein OS=Arabidopsis thaliana OX=3702 GN=BOU PE=1 SV=1	34	8	37	8	300	31	648	1.125	1.25933e+07	1.29053e+07	8.99569e+06	1.11677e+07	1.03073e+07	1.04774e+07	5.34023e+06	7.24874e+06	7.80607e+06	1.11677e+07	9.49548e+06	9.71881e+06	High	High	High	High	High	High	0	High	0.720006	0.232259
Q9M385	50S ribosomal protein L17, chloroplastic OS=Arabidopsis thaliana OX=3702 GN=RPL17 PE=2 SV=1	24	5	34	5	211	23.5	340	0.819	3.83028e+07	4.08153e+07	3.07442e+07	5.29906e+07	4.43439e+07	4.4058e+07	1.62424e+07	2.29254e+07	2.66785e+07	5.29906e+07	40851298	40868122	High	High	High	High	High	High	0	High	0.720006	0.233576
Q9LSY9	UDP-glycosyltransferase 71B1 OS=Arabidopsis thaliana OX=3702 GN=UGT71B1 PE=2 SV=1	3	1	6	1	473	52.6	270	1.304	147333	138979	184361	142722	106568	110751	62476.9	78062.6	159980	142722	98174.5	102732	High	High	High	High	High	High	0	High	0.720006	0.233842
P56767	Photosystem I P700 chlorophyll a apoprotein A2 OS=Arabidopsis thaliana OX=3702 GN=psaB PE=3 SV=1	4	3	8	3	734	82.4	157	1.196	1.79791e+06	2.04431e+06	1.57393e+06	1.44608e+06	803285	1.59906e+06	762407	1.14826e+06	1.36579e+06	1.44608e+06	740016	1.48328e+06	High	High	High	High	High	High	0	High	0.720006	0.233346
Q9SUU5	Cytochrome b-c1 complex subunit 7-1 OS=Arabidopsis thaliana OX=3702 GN=QCR7-1 PE=1 SV=1	44	5	34	3	122	14.5	878	1.116	2.56899e+07	1.62435e+07	2.80152e+07	1.283e+07	1.40628e+07	1.60521e+07	1.08938e+07	9.12375e+06	2.43104e+07	1.283e+07	1.29552e+07	1.48899e+07	High	High	High	High	High	High	0	High	0.720713	0.234606
Q9FY99	Glucose-6-phosphate 1-dehydrogenase 2, chloroplastic OS=Arabidopsis thaliana OX=3702 GN=G6PD2 PE=1 SV=2	7	3	9	3	596	67.1	594	0.748	699950	808522	757091	1.1376e+06	861605	1.09535e+06	296815	454136	656970	1.1376e+06	793743	1.01604e+06	High	High	High	High	High	High	0	High	0.723335	0.235674
Q9C9W5	Glycerate dehydrogenase HPR, peroxisomal OS=Arabidopsis thaliana OX=3702 GN=HPR PE=1 SV=1	89	28	243	28	386	42.2	5124	1.155	2.95722e+08	3.01613e+08	3.27891e+08	2.85019e+08	2.73795e+08	2.76238e+08	1.25401e+08	1.69412e+08	2.84529e+08	2.85019e+08	2.52231e+08	2.56239e+08	High	High	High	High	High	High	0	High	0.724909	0.237047
Q9XJ27	30S ribosomal protein S9, chloroplastic OS=Arabidopsis thaliana OX=3702 GN=RPS9 PE=2 SV=1	38	7	56	7	208	22.6	1546	1.155	8.22022e+07	8.70379e+07	7.19391e+07	7.06724e+07	6.96366e+07	7.12485e+07	3.4858e+07	4.8888e+07	6.24256e+07	7.06724e+07	6.41519e+07	6.60901e+07	High	High	High	High	High	High	0	High	0.724909	0.236719
Q42564	L-ascorbate peroxidase 3 OS=Arabidopsis thaliana OX=3702 GN=APX3 PE=1 SV=1	42	10	63	10	287	31.6	1197	0.82	3.54082e+07	4.16391e+07	5.57114e+07	5.11646e+07	4.65885e+07	4.35472e+07	1.50149e+07	2.33881e+07	4.83439e+07	5.11646e+07	4.29191e+07	4.03943e+07	High	High	High	High	High	High	0	High	0.724909	0.237019
Q8GWE1	Ubiquitin carboxyl-terminal hydrolase 3 OS=Arabidopsis thaliana OX=3702 GN=UCH3 PE=2 SV=1	14	3	12	3	234	25.7	259	1.135	9.94656e+06	1.00386e+07	1.32266e+07	9.99647e+06	9.81868e+06	9.64667e+06	4.21786e+06	5.63854e+06	1.14775e+07	9.99647e+06	9.04534e+06	8.94824e+06	High	High	High	High	High	High	0	High	0.725289	0.237387
Q9M5K3	Dihydrolipoyl dehydrogenase 1, mitochondrial OS=Arabidopsis thaliana OX=3702 GN=LPD1 PE=1 SV=2	67	32	298	19	507	54	8547	1.154	1.7722e+08	1.59001e+08	1.54297e+08	1.37394e+08	1.55915e+08	1.4935e+08	7.51505e+07	8.93086e+07	1.33892e+08	1.37394e+08	1.43634e+08	1.38537e+08	High	High	High	High	High	High	0	High	0.727779	0.238724
P59169	Histone H3.3 OS=Arabidopsis thaliana OX=3702 GN=HTR4 PE=1 SV=2	12	2	12	1	136	15.4	48	1.122	1.08661e+07	1.33492e+07	1.3571e+07	11028147	1.20936e+07	1.07803e+07	4.6078e+06	7498049	11776282	11028147	11141071	9999831	High	High	High	High	High	High	0	High	0.727779	0.23885
O23550	Protein FIP2 OS=Arabidopsis thaliana OX=3702 GN=FIP2 PE=1 SV=1	4	1	6	1	310	34.4	135	0.676	163992	134723	91289.6	174704	199211	201825	69540.9	75672.1	79217.1	174704	183520	187213	High	High	High	High	High	High	0	High	0.729994	0.24001
Q9M2F1	40S ribosomal protein S27-2 OS=Arabidopsis thaliana OX=3702 GN=RPS27B PE=2 SV=2	44	3	33	2	86	9.6	661	1.124	1.82536e+07	2.04915e+07	1.71627e+07	1.69305e+07	1.6995e+07	1.66013e+07	7740469	1.15098e+07	1.4893e+07	1.69305e+07	1.56565e+07	1.53993e+07	High	High	High	High	High	High	0	High	0.731761	0.241242
Q42351	60S ribosomal protein L34-1 OS=Arabidopsis thaliana OX=3702 GN=RPL34A PE=2 SV=1	23	3	17	1	120	13.7	318	0.791	8.77551e+06	9.64432e+06	9.11138e+06	11893340	1.10883e+07	1.15157e+07	3.72127e+06	5417084	7.90646e+06	11893340	10214948	10681980	High	High	High	High	High	High	0	High	0.731761	0.241205
O49636	Mitochondrial pyruvate carrier 4 OS=Arabidopsis thaliana OX=3702 GN=MPC4 PE=3 SV=1	38	3	10	3	108	12	67	1.192	2.03235e+06	2.10685e+06	2.81621e+06	2.508e+06	1.98141e+06	1.38454e+06	861823	1.18339e+06	2.44378e+06	2.508e+06	1.82535e+06	1.28429e+06	High	High	High	High	High	High	0	High	0.732175	0.241596
O65351	Subtilisin-like protease SBT1.7 OS=Arabidopsis thaliana OX=3702 GN=SBT1.7 PE=1 SV=1	23	9	41	9	757	79.4	820	1.121	1.19527e+07	1.19651e+07	1.35085e+07	1.2704e+07	1.12e+07	1.07755e+07	5.06857e+06	6.72065e+06	1.17221e+07	1.2704e+07	1.03178e+07	9.99538e+06	High	High	High	High	High	High	0	High	0.732378	0.24188
Q9LFG2	Diaminopimelate epimerase, chloroplastic OS=Arabidopsis thaliana OX=3702 GN=DAPF PE=1 SV=1	51	13	85	13	362	39	2173	0.809	2.66536e+07	2.73457e+07	3.60104e+07	3.84273e+07	3.08544e+07	4.02913e+07	1.13025e+07	1.53597e+07	3.12482e+07	3.84273e+07	2.84242e+07	3.73742e+07	High	High	High	High	High	High	0	High	0.734475	0.242791
Q9LW20	Probable inactive shikimate kinase like 1, chloroplastic OS=Arabidopsis thaliana OX=3702 GN=SKL1 PE=2 SV=1	43	8	32	8	280	30.5	527	0.787	1.16355e+07	1.08136e+07	8.35172e+06	1.16537e+07	1.37183e+07	1.3618e+07	4.93406e+06	6.07387e+06	7.24726e+06	1.16537e+07	1.26378e+07	1.2632e+07	High	High	High	High	High	High	0	High	0.736128	0.243556
P56771	Cytochrome f OS=Arabidopsis thaliana OX=3702 GN=petA PE=3 SV=1	61	18	168	18	320	35.3	3751	1.151	2.6371e+08	2.78599e+08	2.74759e+08	2.40885e+08	2.33295e+08	2.56268e+08	1.11827e+08	1.56486e+08	2.38424e+08	2.40885e+08	2.14921e+08	2.37714e+08	High	High	High	High	High	High	0	High	0.736891	0.244754
Q38935	Peptidyl-prolyl cis-trans isomerase FKBP15-1 OS=Arabidopsis thaliana OX=3702 GN=FKBP15-1 PE=2 SV=2	60	6	54	4	153	16.3	2052	1.122	1.2724e+07	1.13303e+07	1.57421e+07	10423069	1.29198e+07	1.26107e+07	5.39564e+06	6.36405e+06	1.36603e+07	10423069	11902174	1.16977e+07	High	High	High	High	High	High	0	High	0.736891	0.244902
Q9SSK5	MLP-like protein 43 OS=Arabidopsis thaliana OX=3702 GN=MLP43 PE=1 SV=1	77	12	75	9	158	17.9	1525	1.151	3.80387e+07	4.09988e+07	4.41996e+07	3.81749e+07	3.30908e+07	3.81936e+07	1.61304e+07	2.30285e+07	3.83545e+07	3.81749e+07	3.04845e+07	3.54284e+07	High	High	High	High	High	High	0	High	0.736891	0.244703
Q8LBZ7	Succinate dehydrogenase [ubiquinone] iron-sulfur subunit 1, mitochondrial OS=Arabidopsis thaliana OX=3702 GN=SDH2-1 PE=1 SV=2	49	10	52	2	279	31.2	1083	0.785	2.71226e+06	3.01048e+06	4.46374e+06	4.33607e+06	3.61777e+06	4.71996e+06	1.15014e+06	1.69095e+06	3.87344e+06	4.33607e+06	3.33283e+06	4.37823e+06	High	High	High	High	High	High	0	High	0.741881	0.247881
P25701	Acyl carrier protein 2, chloroplastic OS=Arabidopsis thaliana OX=3702 GN=ACP2 PE=1 SV=2	23	2	22	1	136	14.5	1225	0.792		6.40209e+06	1.27961e+07	10174058	1.22236e+07	1.28372e+07		3595965	11103930	10174058	11260865	11907766	High	High	High	High	High	High	0	High	0.741884	0.248102
Q9LUQ6	60S ribosomal protein L19-2 OS=Arabidopsis thaliana OX=3702 GN=RPL19B PE=2 SV=1	19	4	20	2	209	24.3	495	0.787	2.3334e+06	2.42106e+06	1.64987e+06	2.83223e+06	2.76989e+06	2.83608e+06	989482	1.35988e+06	1.43169e+06	2.83223e+06	2551729	2.63074e+06	High	High	High	High	High	High	0	High	0.742017	0.248367
Q8S944	Dynamin-related protein 3A OS=Arabidopsis thaliana OX=3702 GN=DRP3A PE=1 SV=2	12	7	30	6	808	89.6	373	0.758	744736	731376	1.01871e+06	737924	1.24926e+06	1.19922e+06	315806	410804	883989	737924	1.15087e+06	1.11239e+06	High	High	High	High	High	High	0	High	0.742502	0.24897
P47998	Cysteine synthase 1 OS=Arabidopsis thaliana OX=3702 GN=OASA1 PE=1 SV=2	73	18	243	16	322	33.8	6551	0.823	2.7243e+08	2.5997e+08	3.90735e+08	3.94551e+08	3.76506e+08	4.00783e+08	1.15524e+08	1.46022e+08	3.39063e+08	3.94551e+08	3.46851e+08	3.71766e+08	High	High	High	High	High	High	0	High	0.742662	0.24966
Q9SLJ2	Dehydrin HIRD11 OS=Arabidopsis thaliana OX=3702 GN=HIRD11 PE=1 SV=1	36	4	39	4	98	10.8	983	1.149	1.32145e+08	1.17147e+08	5.85318e+07	9.46614e+07	1.12583e+08	1.06718e+08	5.60365e+07	6.57997e+07	5.07913e+07	9.46614e+07	1.03716e+08	9.89917e+07	High	High	High	High	High	High	0	High	0.742662	0.250849
Q9FVR6	Uncharacterized protein At1g32220, chloroplastic OS=Arabidopsis thaliana OX=3702 GN=At1g32220 PE=1 SV=1	38	6	28	6	296	32	919	1.119	1.32778e+07	1.30563e+07	1.34177e+07	1.20582e+07	1.27545e+07	1.20577e+07	5.63048e+06	7.33355e+06	1.16433e+07	1.20582e+07	1.17499e+07	1.11847e+07	High	High	High	High	High	High	0	High	0.742662	0.250483
Q9SAA2	ATP-dependent Clp protease proteolytic subunit 6, chloroplastic OS=Arabidopsis thaliana OX=3702 GN=CLPP6 PE=1 SV=1	42	8	51	8	271	29.4	806	1.116	1.90355e+07	1.87745e+07	2.2824e+07	1.93301e+07	1.87649e+07	1.82356e+07	8.07204e+06	1.05454e+07	19805640	1.93301e+07	1.72869e+07	1.69153e+07	High	High	High	High	High	High	0	High	0.742662	0.252038
Q8LG77	Isocitrate dehydrogenase [NAD] catalytic subunit 6, mitochondrial OS=Arabidopsis thaliana OX=3702 GN=IDH6 PE=1 SV=2	37	11	40	6	374	40.6	748	1.166	3.45185e+06	4.42847e+06	3.52367e+06	2.67367e+06	2.15276e+06	2.68524e+06	1.46376e+06	2.48741e+06	3.05769e+06	2.67367e+06	1.98321e+06	2.49083e+06	High	High	High	High	High	High	0	High	0.742662	0.249669
P29976	Phospho-2-dehydro-3-deoxyheptonate aldolase 1, chloroplastic OS=Arabidopsis thaliana OX=3702 GN=DHS1 PE=2 SV=2	36	16	54	13	525	57.9	556	0.789	9.11025e+06	1.03291e+07	1.10685e+07	1.78979e+07	1.42986e+07	1.27202e+07	3.86322e+06	5.80172e+06	9.6048e+06	1.78979e+07	1.31724e+07	1.17993e+07	High	High	High	High	High	High	0	High	0.742662	0.249966
Q9SE96	GEM-like protein 1 OS=Arabidopsis thaliana OX=3702 GN=FIP1 PE=1 SV=1	46	7	18	7	259	27.9	358	1.154	7.26915e+06	7.03389e+06	8.01451e+06	4.89818e+06	5.34303e+06	4.88362e+06	3.0825e+06	3.95084e+06	6.95464e+06	4.89818e+06	4.9222e+06	4.53004e+06	High	High	High	High	High	High	0	High	0.742662	0.250843
O64817	Casein kinase II subunit alpha-3 OS=Arabidopsis thaliana OX=3702 GN=CKA3 PE=1 SV=1	8	2	11	2	333	39.3	92	1.186	1.0888e+06	1.53743e+06	1.16896e+06	1.0004e+06	1.00902e+06	1.21661e+06	461710	863555	1.01438e+06	1.0004e+06	929549	1.12853e+06	High	High	High	High	High	High	0	High	0.742662	0.251897
Q9M9H4	Protein PIGMENT DEFECTIVE 338, chloroplastic OS=Arabidopsis thaliana OX=3702 GN=PDE338 PE=1 SV=1	17	5	20	5	500	56.3	65	1.212	1.24908e+06	1.13492e+06	743513	210741	424547	329586	529675	637471	645188	210741	391109	305723	High	High	High	High	High	High	0	High	0.742662	0.252108
Q9FMM3	Protein ESSENTIAL FOR POTEXVIRUS ACCUMULATION 1 OS=Arabidopsis thaliana OX=3702 GN=EXA1 PE=1 SV=1	18	21	71	21	1714	187.5	1578	0.79	1.10645e+07	1.00339e+07	1.17223e+07	1.2857e+07	1.3981e+07	1.39377e+07	4.6919e+06	5.63589e+06	1.01721e+07	1.2857e+07	1.28798e+07	1.29286e+07	High	High	High	High	High	High	0	High	0.743588	0.252864
P62090	Photosystem I iron-sulfur center OS=Arabidopsis thaliana OX=3702 GN=psaC PE=3 SV=2	85	8	110	8	81	9	2818	1.148	2.68506e+08	2.84787e+08	2.23168e+08	2.32939e+08	2.07251e+08	1.87003e+08	1.1386e+08	1.59961e+08	1.93655e+08	2.32939e+08	1.90927e+08	1.73463e+08	High	High	High	High	High	High	0	High	0.745228	0.254085
Q9LIK9	ATP sulfurylase 1, chloroplastic OS=Arabidopsis thaliana OX=3702 GN=APS1 PE=1 SV=1	63	25	216	11	463	51.4	4458	0.825	6.87657e+07	6.65366e+07	7.38696e+07	8.6752e+07	9.00154e+07	9.75679e+07	2.91602e+07	3.73727e+07	6.41008e+07	8.6752e+07	8.29256e+07	9.05039e+07	High	High	High	High	High	High	0	High	0.74572	0.254688
Q42586	Uridine 5'-monophosphate synthase OS=Arabidopsis thaliana OX=3702 GN=PYRE-F PE=2 SV=2	36	13	46	13	476	51.8	810	0.792	1.21384e+07	1.55291e+07	1.34879e+07	1.81147e+07	1.57643e+07	1.66767e+07	5.14729e+06	8.72246e+06	1.17042e+07	1.81147e+07	1.45227e+07	1.54693e+07	High	High	High	High	High	High	0	High	0.74572	0.254695
Q9FWS4	50S ribosomal protein L31, chloroplastic OS=Arabidopsis thaliana OX=3702 GN=RPL31 PE=2 SV=1	56	7	121	7	144	16	3215	0.825	8.53214e+07	7.91072e+07	7.67152e+07	9.96021e+07	1.12225e+08	1.01053e+08	3.61807e+07	4.44334e+07	6.65701e+07	9.96021e+07	1.03386e+08	9.37371e+07	High	High	High	High	High	High	0	High	0.745988	0.255008
P42799	Glutamate-1-semialdehyde 2,1-aminomutase 1, chloroplastic OS=Arabidopsis thaliana OX=3702 GN=GSA1 PE=1 SV=1	48	15	173	4	474	50.3	3862	0.811	1.72582e+07	1.8597e+07	2.35421e+07	1.97267e+07	2.47423e+07	2.69441e+07	7.31837e+06	1.04457e+07	2.04288e+07	1.97267e+07	2.27936e+07	2.49933e+07	High	High	High	High	High	High	0	High	0.746552	0.255611
F4I0K2	Fructokinase-like 2, chloroplastic OS=Arabidopsis thaliana OX=3702 GN=FLN2 PE=1 SV=2	3	1	6	1	614	68.9	252	0.686	254728	198025	155719	328779	286188	288829	108018	111228	135126	328779	263648	267917	High	High	High	High	High	High	0	High	0.746552	0.255644
Q9ZW35	Proliferating cell nuclear antigen 2 OS=Arabidopsis thaliana OX=3702 GN=PCNA2 PE=1 SV=1	63	13	66	4	264	29.2	1420	1.154	5.03907e+06	5.43107e+06	5.97396e+06	4.85516e+06	4.98823e+06	4.63895e+06	2.13683e+06	3.05055e+06	5.18395e+06	4.85516e+06	4.59535e+06	4303085	High	High	High	High	High	High	0	High	0.747192	0.256307
Q42029	Oxygen-evolving enhancer protein 2-1, chloroplastic OS=Arabidopsis thaliana OX=3702 GN=PSBP1 PE=1 SV=2	57	11	405	11	263	28.1	15609	1.147	1.30172e+09	1.20184e+09	1.4637e+09	1.09515e+09	1.19108e+09	1.21948e+09	5.51996e+08	6.7506e+08	1.27014e+09	1.09515e+09	1.09726e+09	1.13119e+09	High	High	High	High	High	High	0	High	0.747237	0.256769
Q9SZJ5	Serine hydroxymethyltransferase 1, mitochondrial OS=Arabidopsis thaliana OX=3702 GN=SHM1 PE=1 SV=1	79	36	557	23	517	57.4	15090	1.146	1.02963e+09	9.46199e+08	8.94312e+08	8.93155e+08	9.55965e+08	9.14409e+08	4.36615e+08	5.31467e+08	7.76045e+08	8.93155e+08	8.80671e+08	8.48205e+08	High	High	High	High	High	High	0	High	0.747237	0.257973
Q9FLW9	Plastidial pyruvate kinase 2 OS=Arabidopsis thaliana OX=3702 GN=PKP2 PE=1 SV=1	40	16	95	14	579	63.5	1909	0.814	3.09123e+07	3.22109e+07	3.32835e+07	3.9181e+07	3.73953e+07	4.12944e+07	1.31084e+07	1.80924e+07	2.8882e+07	3.9181e+07	3.445e+07	38304639	High	High	High	High	High	High	0	High	0.747237	0.259427
P51413	60S ribosomal protein L17-2 OS=Arabidopsis thaliana OX=3702 GN=RPL17B PE=2 SV=2	57	11	102	2	175	19.8	1898	0.801	1.58882e+07	1.7649e+07	1.04026e+07	1.9776e+07	1.67546e+07	1.98105e+07	6.73741e+06	9.91322e+06	9.02691e+06	1.9776e+07	1.5435e+07	18376169	High	High	High	High	High	High	0	High	0.747237	0.258475
Q9LX12	Probable inositol 3-phosphate synthase isozyme 3 OS=Arabidopsis thaliana OX=3702 GN=IPS3 PE=1 SV=1	31	9	44	3	510	56.4	1125	1.194	870821	952476	1.37906e+06	1.10171e+06	1.14358e+06	955639	369273	534992	1.19669e+06	1.10171e+06	1053508	886450	High	High	High	High	High	High	0	High	0.747237	0.257273
Q8H100	Probable ADP-ribosylation factor GTPase-activating protein AGD8 OS=Arabidopsis thaliana OX=3702 GN=AGD8 PE=1 SV=1	31	8	44	7	413	44.4	898	0.787	6.14195e+06	5.33334e+06	7.29481e+06	7.29138e+06	8.06559e+06	8.04004e+06	2.60451e+06	2.99566e+06	6.33012e+06	7.29138e+06	7.43033e+06	7.45793e+06	High	High	High	High	High	High	0	High	0.747237	0.257005
F4I3B3	Polyadenylate-binding protein RBP47A OS=Arabidopsis thaliana OX=3702 GN=RBP47A PE=2 SV=1	24	8	33	6	445	48.5	688	0.79	6.61619e+06	5.06562e+06	6.11002e+06	8.47239e+06	8.95503e+06	8.10771e+06	2.80561e+06	2.84529e+06	5.30201e+06	8.47239e+06	8.24971e+06	7.52071e+06	High	High	High	High	High	High	0	High	0.747237	0.256881
Q9SCV3	Beta-galactosidase 9 OS=Arabidopsis thaliana OX=3702 GN=BGAL9 PE=2 SV=1	7	4	19	4	887	99.1	378	0.795	3.181e+06	3.21165e+06	3.91495e+06	6.1101e+06	3.55504e+06	5.51962e+06	1.34891e+06	1.80394e+06	3.39723e+06	6.1101e+06	3.27504e+06	5.11999e+06	High	High	High	High	High	High	0	High	0.747237	0.258824
Q8RY25	Nuclear pore complex protein NUP98A OS=Arabidopsis thaliana OX=3702 GN=NUP98A PE=1 SV=1	6	5	18	5	1041	106.2	330	0.783	3.01212e+06	2.91417e+06	3.78849e+06	3.83033e+06	3.85587e+06	4.05246e+06	1.2773e+06	1.63685e+06	3.28749e+06	3.83033e+06	3.55218e+06	3.75906e+06	High	High	High	High	High	High	0	High	0.747237	0.259307
Q39009	Meiotic recombination protein DMC1 homolog OS=Arabidopsis thaliana OX=3702 GN=DMC1 PE=1 SV=2	2	1	6	1	344	37.5	33	1.181	2.33329e+06	2.60505e+06	2.26426e+06	2.46073e+06	1.97544e+06	1.91303e+06	989436	1.46322e+06	1.96483e+06	2.46073e+06	1.81985e+06	1.77452e+06	High	High	High	High	High	High	0.029	Medium	0.748147	0.259965
Q9STH1	Hsp70-Hsp90 organizing protein 3 OS=Arabidopsis thaliana OX=3702 GN=HOP3 PE=2 SV=1	10	5	15	4	558	63.7	237	0.783	2.29684e+06	1.73549e+06	1.71394e+06	1.65739e+06	1.70667e+06	2.37414e+06	973981	974800	1.48728e+06	1.65739e+06	1.57225e+06	2.20225e+06	High	High	High	High	High	High	0	High	0.748708	0.260381
Q9LER7	50S ribosomal protein 5, chloroplastic OS=Arabidopsis thaliana OX=3702 GN=PSRP5 PE=1 SV=1	28	5	19	5	148	16.4	274	0.811	1.48734e+07	1.37925e+07	2.55232e+07	2.80452e+07	2.19842e+07	2.64638e+07	6.30711e+06	7.74704e+06	2.21479e+07	2.80452e+07	2.02527e+07	2.45478e+07	High	High	High	High	High	High	0	High	0.749306	0.261034
Q43349	29 kDa ribonucleoprotein, chloroplastic OS=Arabidopsis thaliana OX=3702 GN=CP29A PE=2 SV=2	47	12	147	9	342	36	3620	0.827	1.81436e+08	1.56158e+08	1.50862e+08	1.31453e+08	2.18107e+08	2.14571e+08	7.69381e+07	8.77116e+07	1.30912e+08	1.31453e+08	2.00929e+08	1.99036e+08	High	High	High	High	High	High	0	High	0.749499	0.263045
O78310	Superoxide dismutase [Cu-Zn] 2, chloroplastic OS=Arabidopsis thaliana OX=3702 GN=CSD2 PE=1 SV=2	70	8	32	8	216	22.2	1510	1.113	1.07126e+07	1.12824e+07	1.17478e+07	1.03539e+07	1.16787e+07	1.15098e+07	4.5427e+06	6.33718e+06	10194215	1.03539e+07	1.07589e+07	1.06765e+07	High	High	High	High	High	High	0	High	0.749499	0.262689
P24102	Peroxidase 22 OS=Arabidopsis thaliana OX=3702 GN=PER22 PE=1 SV=2	22	8	74	6	349	38.1	1014	1.118	2.40292e+07	2.82219e+07	1.68566e+07	2.3799e+07	2.13067e+07	2.35221e+07	1.01896e+07	1.58518e+07	1.46274e+07	2.3799e+07	1.96285e+07	21819114	High	High	High	High	High	High	0	High	0.749499	0.262861
O65220	Peptidyl-prolyl cis-trans isomerase CYP28, chloroplastic OS=Arabidopsis thaliana OX=3702 GN=CYP28 PE=1 SV=1	42	9	37	9	281	30.5	676	1.124	1.14587e+07	1.10391e+07	8.71624e+06	8.70601e+06	8.85765e+06	9.58584e+06	4.85909e+06	6.20053e+06	7.56357e+06	8.70601e+06	8160007	8.89182e+06	High	High	High	High	High	High	0	High	0.749499	0.262744
O80837	Remorin OS=Arabidopsis thaliana OX=3702 GN=DBP PE=1 SV=1	17	3	18	2	190	21	437	0.79	8.54011e+06	7.76111e+06	8.47408e+06	9.72824e+06	9.72135e+06	1.11906e+07	3.62145e+06	4.35931e+06	7.35344e+06	9.72824e+06	8.95568e+06	10380405	High	High	High	High	High	High	0	High	0.749499	0.263372
Q9FJI5	Glucose-6-phosphate 1-dehydrogenase 6, cytoplasmic OS=Arabidopsis thaliana OX=3702 GN=G6PD6 PE=1 SV=1	14	7	28	3	515	59.1	340	1.171	1.60589e+06	2.2814e+06	1.95655e+06	1.01636e+06	1.6218e+06	1.99113e+06	680981	1.28143e+06	1.69781e+06	1.01636e+06	1.49407e+06	1.84697e+06	High	High	High	High	High	High	0	High	0.749499	0.263247
P21276	Superoxide dismutase [Fe] 1, chloroplastic OS=Arabidopsis thaliana OX=3702 GN=FSD1 PE=1 SV=4	32	6	109	6	212	23.8	3003	1.144	1.48786e+08	1.54442e+08	2.1125e+08	1.77163e+08	1.79116e+08	1.45217e+08	6.3093e+07	8.67477e+07	1.83314e+08	1.77163e+08	1.65008e+08	1.34703e+08	High	High	High	High	High	High	0	High	0.749736	0.26433
Q9FN52	Methylthioalkylmalate synthase 3, chloroplastic OS=Arabidopsis thaliana OX=3702 GN=MAM3 PE=1 SV=1	32	13	47	9	503	55.2	762	0.813	2.44213e+07	2.76542e+07	1.79548e+07	3.44132e+07	3.72852e+07	3.37143e+07	1.03559e+07	1.5533e+07	1.55804e+07	3.44132e+07	3.43486e+07	3.12733e+07	High	High	High	High	High	High	0	High	0.749736	0.264743
Q9LV09	Protein BOBBER 1 OS=Arabidopsis thaliana OX=3702 GN=BOB1 PE=1 SV=1	31	6	17	6	304	34.5	193	0.789	5.92652e+06	5.64293e+06	9.27413e+06	7.35223e+06	8.08069e+06	7.71175e+06	2.51315e+06	3.16956e+06	8.04769e+06	7.35223e+06	7.44424e+06	7.15342e+06	High	High	High	High	High	High	0	High	0.749736	0.26419
Q9SQZ1	40S ribosomal protein S17-3 OS=Arabidopsis thaliana OX=3702 GN=RPS17C PE=2 SV=3	35	10	99	1	140	16	1905	0.819	738282	625836	1.06352e+06	875164	1.09092e+06	901654	313070	351524	922880	875164	1.00499e+06	836373	Peak Found	Peak Found	High	Peak Found	Peak Found	Peak Found	0	High	0.911595	0.480143
Q9SJW3	Protein SPIRAL1 OS=Arabidopsis thaliana OX=3702 GN=SPR1 PE=2 SV=1	23	2	7	2	119	11.9	188	0.801	1.54282e+07	1.3806e+07	2.06644e+07	1.79228e+07	2.14465e+07	1.92785e+07	6.54237e+06	7.75463e+06	1.79316e+07	1.79228e+07	19757334	17882684	High	High	High	High	High	High	0	High	0.750093	0.265092
Q944I4	D-glycerate 3-kinase, chloroplastic OS=Arabidopsis thaliana OX=3702 GN=GLYK PE=1 SV=2	32	10	42	10	456	51	1269	1.106	1.72809e+07	2.14114e+07	2.02973e+07	1.87522e+07	1.84347e+07	1.99747e+07	7.32798e+06	1.20265e+07	1.76131e+07	1.87522e+07	16982787	1.85285e+07	High	High	High	High	High	High	0	High	0.751132	0.265682
Q93W28	Uncharacterized protein At4g15545 OS=Arabidopsis thaliana OX=3702 GN=At4g15545 PE=1 SV=1	65	14	71	14	337	37.2	900	1.129	3.14437e+07	2.66727e+07	2.58112e+07	2.50592e+07	2.92714e+07	2.8758e+07	1.33338e+07	1.49817e+07	2.23979e+07	2.50592e+07	2.69659e+07	2.66759e+07	High	High	High	High	High	High	0	High	0.751653	0.266197
Q39249	Violaxanthin de-epoxidase, chloroplastic OS=Arabidopsis thaliana OX=3702 GN=VDE1 PE=1 SV=1	25	7	38	7	462	52	877	1.104	1.55932e+07	1.36176e+07	1.24245e+07	1.27915e+07	1.31265e+07	1.20593e+07	6.61234e+06	7.64882e+06	1.07815e+07	1.27915e+07	1.20927e+07	1.11862e+07	High	High	High	High	High	High	0	High	0.751653	0.266313
Q9SWG0	Isovaleryl-CoA dehydrogenase, mitochondrial OS=Arabidopsis thaliana OX=3702 GN=IVD PE=1 SV=2	34	9	38	9	409	44.7	541	1.125	8.87303e+06	8.68165e+06	9.91819e+06	8.2139e+06	7.66163e+06	9.27276e+06	3.76263e+06	4.87637e+06	8.60657e+06	8.2139e+06	7.05819e+06	8.6014e+06	High	High	High	High	High	High	0	High	0.752244	0.266745
B9DGT7	Tubulin alpha-2 chain OS=Arabidopsis thaliana OX=3702 GN=TUBA2 PE=2 SV=2	71	25	241	1	450	49.5	7674	1.135	9.78059e+06	7.65803e+06	7.83915e+06	5.4303e+06	9.93168e+06	6.90455e+06	4147477	4.30141e+06	6.80248e+06	5.4303e+06	9149442	6.40466e+06	High	High	High	High	High	High	0	High	0.752687	0.26804
P92947	Monodehydroascorbate reductase, chloroplastic/mitochondrial OS=Arabidopsis thaliana OX=3702 GN=MDAR5 PE=1 SV=3	67	24	207	24	493	53.3	5793	0.829	2.52256e+08	2.38794e+08	2.31963e+08	2.96465e+08	3.08295e+08	3.14393e+08	1.0697e+08	1.34127e+08	2.01288e+08	2.96465e+08	2.84013e+08	2.91631e+08	High	High	High	High	High	High	0	High	0.752687	0.268304
O80448	Pyridoxal 5'-phosphate synthase subunit PDX1.1 OS=Arabidopsis thaliana OX=3702 GN=PDX11 PE=1 SV=1	49	17	160	9	309	32.8	4795	1.142	6.95267e+07	7.34286e+07	6.08196e+07	5.92588e+07	5.79237e+07	4.91509e+07	2.94829e+07	4.12439e+07	5.27766e+07	5.92588e+07	5.33615e+07	4.55923e+07	High	High	High	High	High	High	0	High	0.752687	0.267911
Q42449	Profilin-1 OS=Arabidopsis thaliana OX=3702 GN=PRO1 PE=1 SV=1	98	10	112	6	131	14.3	3190	1.141	6.88636e+07	5.67201e+07	5.14097e+07	5.14062e+07	5.49725e+07	6.50928e+07	2.92017e+07	3.18589e+07	4.46111e+07	5.14062e+07	5.06428e+07	6.038e+07	High	High	High	High	High	High	0	High	0.752687	0.270029
Q02971	Cinnamyl alcohol dehydrogenase 7 OS=Arabidopsis thaliana OX=3702 GN=CAD7 PE=1 SV=2	47	11	51	11	357	38.2	1159	1.098	1.38428e+07	1.40895e+07	1.33841e+07	1.07964e+07	1.37248e+07	1.36161e+07	5.87008e+06	7.91386e+06	1.16142e+07	1.07964e+07	1.26438e+07	1.26303e+07	High	High	High	High	High	High	0	High	0.752687	0.269738
Q9LZX1	Protein LURP-one-related 15 OS=Arabidopsis thaliana OX=3702 GN=At5g01750 PE=1 SV=1	24	3	15	3	217	24.3	514	1.157	4.17241e+06	3.68942e+06	5.47162e+06	4.09396e+06	3.81655e+06	3.5813e+06	1.76932e+06	2.0723e+06	4.74804e+06	4.09396e+06	3.51595e+06	3.32201e+06	High	High	High	High	High	High	0	High	0.752687	0.268302
Q9LQK7	Protein ABCI7, chloroplastic OS=Arabidopsis thaliana OX=3702 GN=ABCI7 PE=1 SV=1	8	4	16	4	475	52.8	236	0.797	3.84218e+06	2.64841e+06	2.8908e+06	4.63802e+06	5.03468e+06	4.62398e+06	1.62928e+06	1487574	2.50851e+06	4.63802e+06	4.63814e+06	4.2892e+06	High	High	High	High	High	High	0	High	0.752687	0.269072
Q9ZS96	Uncharacterized protein At4g04775 OS=Arabidopsis thaliana OX=3702 GN=At4g04775 PE=2 SV=1	6	1	6	1	160	18.3	0	0.785	1.9691e+06	2.02287e+06	1.30829e+06	2461815	2.57617e+06	2.13975e+06	834998	1.13622e+06	1135279	2461815	2.37327e+06	1.98483e+06	High	High	High	High	High	High	0.009	High	0.752687	0.269628
Q9SII8	Ubiquitin domain-containing protein DSK2b OS=Arabidopsis thaliana OX=3702 GN=DSK2B PE=1 SV=1	36	11	65	7	551	58	1636	0.795	5.57152e+06	4.9737e+06	4.55956e+06	5.23955e+06	7.61939e+06	6.96285e+06	2.36261e+06	2.79366e+06	3.95659e+06	5.23955e+06	7.01927e+06	6.45873e+06	High	High	High	High	High	High	0	High	0.754139	0.271222
Q9SV68	Chloroplast envelope quinone oxidoreductase homolog OS=Arabidopsis thaliana OX=3702 GN=CEQORH PE=1 SV=1	43	10	50	10	329	34.4	962	1.111	2.17001e+07	1.87156e+07	2.60515e+07	1.93358e+07	2.12413e+07	2.25766e+07	9201962	1.05123e+07	2.26064e+07	1.93358e+07	19568277	20942017	High	High	High	High	High	High	0	High	0.754916	0.271949
Q94A65	Rhodanese-like domain-containing protein 14, chloroplastic OS=Arabidopsis thaliana OX=3702 GN=At4g27700 PE=2 SV=1	18	2	20	2	224	24.9	426	0.804	3.19536e+06	3.95808e+06	4.42555e+06	5.49877e+06	5.30968e+06	3.56075e+06	1.355e+06	2.2232e+06	3.8403e+06	5.49877e+06	4.89148e+06	3.30295e+06	High	High	High	High	High	High	0	High	0.755366	0.272335
O64517	Metacaspase-4 OS=Arabidopsis thaliana OX=3702 GN=AMC4 PE=1 SV=1	67	21	117	21	418	45.5	4259	1.14	7.51996e+07	7.76933e+07	6.7213e+07	5.44728e+07	5.79393e+07	5.72207e+07	3.18885e+07	4.36393e+07	5.83245e+07	5.44728e+07	5.33759e+07	5.30778e+07	High	High	High	High	High	High	0	High	0.75743	0.27337
Q9SKU1	Clathrin light chain 1 OS=Arabidopsis thaliana OX=3702 GN=At2g20760 PE=2 SV=1	33	11	62	10	338	37.2	648	0.817	2.93135e+07	2.50871e+07	2.57718e+07	2.84332e+07	3.37844e+07	3.63596e+07	1.24304e+07	1.40911e+07	2.23637e+07	2.84332e+07	3.11235e+07	3.37271e+07	High	High	High	High	High	High	0	High	0.75743	0.273966
Q9SJA6	Serine/arginine-rich splicing factor RSZ22A OS=Arabidopsis thaliana OX=3702 GN=RSZ22A PE=1 SV=1	21	4	23	2	196	21.9	322	1.164	2.82e+06	2.54616e+06	2.70545e+06	2.27753e+06	2.36179e+06	2.32455e+06	1.19583e+06	1.43014e+06	2.34767e+06	2.27753e+06	2.17577e+06	2.15625e+06	High	High	High	High	High	High	0	High	0.75743	0.273978
Q94B52	Translation initiation factor IF3-4, chloroplastic OS=Arabidopsis thaliana OX=3702 GN=IF3-4 PE=2 SV=1	37	8	26	5	281	31.8	375	1.176	1.65319e+06	1.54039e+06	1.60942e+06	1.12831e+06	1.34494e+06	1.40326e+06	701036	865218	1396582	1.12831e+06	1.23901e+06	1.30166e+06	High	High	High	High	High	High	0	High	0.761069	0.275746
O23324	ATP-sulfurylase 3, chloroplastic OS=Arabidopsis thaliana OX=3702 GN=APS3 PE=1 SV=1	35	18	126	2	465	52	1804	0.803	1.05936e+06	848431	1.6533e+06	1.56069e+06	1.47696e+06	1.53256e+06	449225	476552	1.43466e+06	1.56069e+06	1.36064e+06	1.4216e+06	Peak Found	Peak Found	High	High	High	High	0	High	0.841925	0.367432
Q941A6	Succinate dehydrogenase subunit 6, mitochondrial OS=Arabidopsis thaliana OX=3702 GN=SDH6 PE=1 SV=1	51	6	23	6	142	15.8	394	1.096	1.49486e+07	1.48606e+07	1.81209e+07	1.43663e+07	1.61905e+07	1.3733e+07	6.33897e+06	8.34699e+06	1.57245e+07	1.43663e+07	1.49153e+07	1.27387e+07	High	High	High	High	High	High	0	High	0.761222	0.276028
P49689	40S ribosomal protein S30 OS=Arabidopsis thaliana OX=3702 GN=RPS30A PE=3 SV=3	19	3	22	3	62	6.9	338	0.814	2.16312e+07	1.69367e+07	2.84434e+07	2.43974e+07	1.76904e+07	2.83019e+07	9.17273e+06	9.5131e+06	2.4682e+07	2.43974e+07	1.6297e+07	2.62528e+07	High	High	High	High	High	High	0	High	0.762474	0.276708
Q9FGY1	Beta-D-xylosidase 1 OS=Arabidopsis thaliana OX=3702 GN=BXL1 PE=1 SV=1	34	17	85	17	774	83.5	2481	1.127	3.35474e+07	3.89634e+07	3.06838e+07	3.40093e+07	3.00185e+07	3.49976e+07	1.42258e+07	2.18852e+07	2.66261e+07	3.40093e+07	2.76542e+07	3.24637e+07	High	High	High	High	High	High	0	High	0.762871	0.277078
Q9LU05	Plasma membrane-associated cation-binding protein 2 OS=Arabidopsis thaliana OX=3702 GN=PCAP2 PE=1 SV=1	55	10	40	10	168	18.5	519	0.802	1.15243e+07	7.48964e+06	9.11606e+06	1.13995e+07	1.44668e+07	1.05555e+07	4.88689e+06	4.20683e+06	7.91052e+06	1.13995e+07	1.33274e+07	9.79128e+06	High	High	High	High	High	High	0	High	0.763872	0.277822
Q8LBN7	Costars family protein At4g33640 OS=Arabidopsis thaliana OX=3702 GN=At4g33640 PE=1 SV=1	68	5	22	5	95	10.4	628	1.12	9.20441e+06	8.72699e+06	1.22648e+07	7.59064e+06	1.03042e+07	8.93831e+06	3.90315e+06	4.90183e+06	1.06429e+07	7.59064e+06	9.49264e+06	8.29117e+06	High	High	High	High	High	High	0	High	0.765855	0.279299
Q9ZSK4	Actin-depolymerizing factor 3 OS=Arabidopsis thaliana OX=3702 GN=ADF3 PE=1 SV=1	72	7	84	4	139	15.9	3834	1.138	6.26565e+07	6.24458e+07	6.16614e+07	4.34566e+07	5.47016e+07	5.60838e+07	2.65696e+07	3.5075e+07	5.35071e+07	4.34566e+07	5.03931e+07	5.20233e+07	High	High	High	High	High	High	0	High	0.765901	0.279771
Q9SKZ1	Transcription factor Pur-alpha 1 OS=Arabidopsis thaliana OX=3702 GN=PURA1 PE=1 SV=2	48	12	57	12	296	32.2	1432	1.11	2.55855e+07	2.32476e+07	2.71458e+07	2.39019e+07	2.35826e+07	2.37459e+07	1.08496e+07	1.30579e+07	2.35559e+07	2.39019e+07	2.17252e+07	2.20266e+07	High	High	High	High	High	High	0	High	0.765901	0.279782
Q9SCV4	Beta-galactosidase 8 OS=Arabidopsis thaliana OX=3702 GN=BGAL8 PE=2 SV=2	12	6	23	6	852	93.2	670	1.154	4.01779e+06	3.08811e+06	5.35655e+06	3.90734e+06	3.22746e+06	3.52312e+06	1.70375e+06	1.73455e+06	4.64818e+06	3.90734e+06	2.97325e+06	3.26804e+06	High	High	High	High	High	High	0	High	0.765901	0.279997
Q9SMU8	Peroxidase 34 OS=Arabidopsis thaliana OX=3702 GN=PER34 PE=1 SV=1	46	12	111	6	353	38.8	2156	1.137	4.52038e+07	4.04065e+07	4.70567e+07	4.37498e+07	4.27726e+07	4.38659e+07	1.91688e+07	2.26958e+07	4.08337e+07	4.37498e+07	3.94037e+07	4.069e+07	High	High	High	High	High	High	0	High	0.767404	0.280774
Q9SN86	Malate dehydrogenase, chloroplastic OS=Arabidopsis thaliana OX=3702 GN=At3g47520 PE=1 SV=1	69	22	194	20	403	42.4	5679	0.832	1.74022e+08	1.90784e+08	2.03422e+08	2.29598e+08	2.52547e+08	2.43416e+08	7.37942e+07	1.07161e+08	1.76521e+08	2.29598e+08	2.32655e+08	2.25793e+08	High	High	High	High	High	High	0	High	0.767604	0.281303
Q9M888	T-complex protein 1 subunit zeta 1 OS=Arabidopsis thaliana OX=3702 GN=CCT6A PE=1 SV=1	58	24	109	6	535	58.9	2555	1.131	8.65533e+06	9.17579e+06	8.37464e+06	5.38134e+06	5.16848e+06	6.77914e+06	3.67031e+06	5.15392e+06	7.26715e+06	5.38134e+06	4.7614e+06	6288321	High	High	High	High	High	High	0	High	0.767604	0.281143
F4IYF8	Histidine--tRNA ligase, cytoplasmic OS=Arabidopsis thaliana OX=3702 GN=At3g02760 PE=2 SV=1	7	5	21	5	883	97.5	181	1.175	1.62524e+06	1.74387e+06	1.65636e+06	1.68984e+06	1.21727e+06	1.37212e+06	689187	979508	1.43731e+06	1.68984e+06	1.12139e+06	1.27278e+06	High	High	High	High	High	High	0	High	0.767732	0.281578
Q9C5C5	Thioredoxin-like 4, chloroplastic OS=Arabidopsis thaliana OX=3702 GN=At1g07700 PE=2 SV=1	34	6	18	6	204	23	93	0.795	2.54819e+06	2.33458e+06	3.69457e+06	2.7068e+06	3.41309e+06	3.90884e+06	1.08056e+06	1.3113e+06	3.20599e+06	2.7068e+06	3.14426e+06	3.62583e+06	High	High	High	High	High	High	0	High	0.768415	0.282056
Q8RWV0	Transketolase-1, chloroplastic OS=Arabidopsis thaliana OX=3702 GN=TKL-1 PE=1 SV=1	71	36	453	29	741	79.9	11365	1.137	5.24109e+08	6.25267e+08	6.70799e+08	5.58218e+08	5.079e+08	5.96834e+08	2.22249e+08	3.51204e+08	5.8209e+08	5.58218e+08	4.67897e+08	5.53623e+08	High	High	High	High	High	High	0	High	0.769028	0.28251
Q8L7S8	DEAD-box ATP-dependent RNA helicase 3, chloroplastic OS=Arabidopsis thaliana OX=3702 GN=RH3 PE=1 SV=2	47	31	187	31	748	81.1	4097	0.833	8.04956e+07	8.26467e+07	9.04819e+07	1.12878e+08	1.08517e+08	1.0754e+08	3.41343e+07	4.64215e+07	7.85162e+07	1.12878e+08	9.99701e+07	9.97542e+07	High	High	High	High	High	High	0	High	0.770158	0.283382
Q9LZ23	ACT domain-containing protein ACR12 OS=Arabidopsis thaliana OX=3702 GN=ACR12 PE=2 SV=1	48	13	69	13	301	33.2	846	0.833	3.38701e+07	3.051e+07	3.73665e+07	4.06784e+07	3.90592e+07	4.15174e+07	1.43627e+07	1.71371e+07	3.2425e+07	4.06784e+07	3.59828e+07	3.85115e+07	High	High	High	High	High	High	0	High	0.770227	0.28397
Q9M0N1	Plant UBX domain-containing protein 10 OS=Arabidopsis thaliana OX=3702 GN=PUX10 PE=2 SV=1	3	1	7	1	480	52.8	310	0.756	631595	724877	324032	834955	809476	933143	267829	407153	281181	834955	745720	865582	High	High	High	High	High	High	0	High	0.770227	0.284093
Q9FG36	Thioredoxin-like 3-1, chloroplastic OS=Arabidopsis thaliana OX=3702 GN=WCRKC1 PE=2 SV=3	4	1	8	1	210	24.5	85	1.167	1.98436e+06	1.81802e+06	2.34423e+06	1.72177e+06	1.70001e+06	1.65991e+06	841473	1.02116e+06	2.03422e+06	1.72177e+06	1.56612e+06	1.53973e+06	High	High	High	High	High	High	0.003	High	0.770227	0.283719
Q9LF33	UDP-glucose 6-dehydrogenase 3 OS=Arabidopsis thaliana OX=3702 GN=UGD3 PE=1 SV=1	44	17	80	6	480	53.1	1691	0.805	3.36792e+06	3.62686e+06	4.06513e+06	8.39098e+06	8.42154e+06	1.00591e+07	1.42817e+06	2.03716e+06	3.52755e+06	8.39098e+06	7.75824e+06	9.33079e+06	High	High	High	High	High	High	0	High	0.770794	0.285505
Q9ZUY6	UDP-D-apiose/UDP-D-xylose synthase 1 OS=Arabidopsis thaliana OX=3702 GN=AXS1 PE=1 SV=1	56	17	89	3	389	43.6	1520	0.81	4.84837e+06	4.63568e+06	4.22248e+06	5.76625e+06	5.81654e+06	5.28576e+06	2.05596e+06	2.6038e+06	3.66408e+06	5.76625e+06	5.35841e+06	4.90307e+06	High	High	High	High	High	High	0	High	0.770794	0.285131
Q9M337	40S ribosomal protein S21-1 OS=Arabidopsis thaliana OX=3702 GN=RPS21B PE=1 SV=1	71	3	28	1	82	9.1	1393	0.799	7.23604e+06	7.65348e+06	1.05151e+07	9.15891e+06	9.81832e+06	9.58106e+06	3.06845e+06	4.29886e+06	9.12454e+06	9.15891e+06	9.04501e+06	8.88738e+06	High	High	High	High	High	High	0	High	0.770794	0.287732
P16180	30S ribosomal protein S17, chloroplastic OS=Arabidopsis thaliana OX=3702 GN=RPS17 PE=1 SV=1	34	6	60	6	149	16.3	1086	0.834	7.56776e+07	7.19973e+07	6.79142e+07	76280827	7.95313e+07	8.58441e+07	3.20912e+07	4.04399e+07	5.8933e+07	76280827	7.32672e+07	7.96289e+07	High	High	High	High	High	High	0	High	0.770794	0.287525
Q8H7F6	Bifunctional monothiol glutaredoxin-S16, chloroplastic OS=Arabidopsis thaliana OX=3702 GN=GRXS16 PE=1 SV=2	51	11	55	11	293	32.2	939	0.819	2.25561e+07	2.16018e+07	2.41077e+07	2.42793e+07	2.59386e+07	2.75811e+07	9.56497e+06	1.21335e+07	2.09196e+07	2.42793e+07	2.38956e+07	2.55842e+07	High	High	High	High	High	High	0	High	0.770794	0.28715
Q93YZ7	Acetolactate synthase small subunit 2, chloroplastic OS=Arabidopsis thaliana OX=3702 GN=At2g31810 PE=1 SV=1	22	9	43	9	491	53.8	745	0.803	1.07351e+07	1.12616e+07	1.2518e+07	1.64175e+07	1.47157e+07	1.46134e+07	4.55224e+06	6.32551e+06	1.08626e+07	1.64175e+07	1.35567e+07	1.35554e+07	High	High	High	High	High	High	0	High	0.770794	0.286327
A1L4X7	AT-hook motif nuclear-localized protein 14 OS=Arabidopsis thaliana OX=3702 GN=AHL14 PE=1 SV=1	9	2	10	2	411	43.4	395	0.699	162159	177254	105116	231981	244205	212018	68764	99561	91214.7	231981	224971	196668	High	High	High	High	High	High	0	High	0.770794	0.285949
P93042	Protein ROOT HAIR DEFECTIVE 3 OS=Arabidopsis thaliana OX=3702 GN=RHD3 PE=1 SV=1	4	2	8	2	802	89	205	0.751	607105	669238	494713	620761	561164	743656	257444	375902	429290	620761	516966	689815	High	High	High	High	High	High	0	High	0.770794	0.287521
Q9LZ66	Assimilatory sulfite reductase (ferredoxin), chloroplastic OS=Arabidopsis thaliana OX=3702 GN=SIR PE=1 SV=1	43	24	157	24	642	71.9	3476	0.835	9.99036e+07	9.20989e+07	9.81302e+07	1.15743e+08	1.21314e+08	1.14078e+08	4.23643e+07	5.17307e+07	8.51531e+07	1.15743e+08	1.11759e+08	1.05819e+08	High	High	High	High	High	High	0	High	0.771421	0.290027
Q9LKR8	Rubisco accumulation factor 1.1, chloroplastic OS=Arabidopsis thaliana OX=3702 GN=RAF1.1 PE=1 SV=1	46	16	105	16	434	48.2	2527	0.834	4.63634e+07	4.40652e+07	5.2526e+07	5.44055e+07	5.57842e+07	6.17239e+07	1.96605e+07	2.47508e+07	4.55798e+07	5.44055e+07	5.13905e+07	5.72551e+07	High	High	High	High	High	High	0	High	0.771421	0.289794
Q93W77	NifU-like protein 1, chloroplastic OS=Arabidopsis thaliana OX=3702 GN=NIFU1 PE=1 SV=1	32	5	19	5	231	24.8	964	0.809	2.78585e+06	3.78005e+06	3.4212e+06	5.92836e+06	6.14269e+06	5.1147e+06	1.18134e+06	2.1232e+06	2.96877e+06	5.92836e+06	5.65888e+06	4.7444e+06	High	High	High	High	High	High	0	High	0.771421	0.289938
Q9FLN4	50S ribosomal protein L27, chloroplastic OS=Arabidopsis thaliana OX=3702 GN=RPL27 PE=2 SV=1	23	4	36	4	198	21.7	624	0.834	4.26595e+07	5.86112e+07	5.93113e+07	5.81347e+07	6.60854e+07	7.3915e+07	1.80898e+07	3.29211e+07	5.14678e+07	5.81347e+07	6.08804e+07	6.85635e+07	High	High	High	High	High	High	0	High	0.771421	0.289722
F4KDH9	FIP1[V]-like protein OS=Arabidopsis thaliana OX=3702 GN=FIPS5 PE=1 SV=1	4	3	16	3	1196	133.4	424	0.735	264779		518145	481341	543683	467061	112280		449624	481341	500861	433245	High	High	High	High	High	High	0	High	0.771421	0.288518
Q9ZWT2	Cytochrome B5 isoform D OS=Arabidopsis thaliana OX=3702 GN=CYTB5-D PE=1 SV=1	48	4	16	4	140	15.1	366	1.125	7.09989e+06	7.93156e+06	6.25203e+06	3.24557e+06	7.6984e+06	8.21717e+06	3.01072e+06	4.45505e+06	5.42524e+06	3.24557e+06	7.09206e+06	7.62224e+06	High	High	High	High	High	High	0	High	0.771421	0.289754
Q9FLP3	GrpE protein homolog 1, mitochondrial OS=Arabidopsis thaliana OX=3702 GN=Mge1 PE=2 SV=1	25	5	19	5	302	33.2	300	0.801	4.85403e+06	3.31368e+06	5.26329e+06	5.9844e+06	6.29989e+06	4.81737e+06	2.05836e+06	1.86125e+06	4.56726e+06	5.9844e+06	5.8037e+06	4.46859e+06	High	High	High	High	High	High	0	High	0.771421	0.289231
P42643	14-3-3-like protein GF14 chi OS=Arabidopsis thaliana OX=3702 GN=GRF1 PE=1 SV=3	72	20	224	12	267	29.9	6446	1.133	1.91069e+08	1.89323e+08	1.66973e+08	1.78358e+08	1.82314e+08	1.51961e+08	8.10231e+07	1.0634e+08	1.44892e+08	1.78358e+08	1.67955e+08	1.40959e+08	High	High	High	High	High	High	0	High	0.776068	0.292004
Q8VZ74	GTPase ERA-like, chloroplastic OS=Arabidopsis thaliana OX=3702 GN=At5g66470 PE=2 SV=1	11	5	14	5	427	48.9	82	0.803	3.82488e+06	2.76835e+06	4.11553e+06	4.41197e+06	4.2214e+06	4.33471e+06	1.62195e+06	1.55494e+06	3.57128e+06	4.41197e+06	3.88891e+06	4.02087e+06	High	High	High	High	High	High	0	High	0.77608	0.292469
P55229	Glucose-1-phosphate adenylyltransferase large subunit 1, chloroplastic OS=Arabidopsis thaliana OX=3702 GN=ADG2 PE=1 SV=3	59	26	123	26	522	57.6	2483	1.133	6.8072e+07	6.97735e+07	7.29708e+07	68549878	6.21268e+07	6.4306e+07	2.8866e+07	3.91908e+07	6.33209e+07	68549878	5.72335e+07	5.96502e+07	High	High	High	High	High	High	0	High	0.777459	0.29345
Q7Y175	Plant UBX domain-containing protein 5 OS=Arabidopsis thaliana OX=3702 GN=PUX5 PE=1 SV=1	23	7	24	7	421	45	582	0.808	3.84834e+06	4.47128e+06	3.57268e+06	4.89385e+06	5.68769e+06	4.91849e+06	1.63189e+06	2.51146e+06	3.10022e+06	4.89385e+06	5.23972e+06	4.56239e+06	High	High	High	High	High	High	0	High	0.777459	0.293449
P27202	Photosystem II 10 kDa polypeptide, chloroplastic OS=Arabidopsis thaliana OX=3702 GN=PSBR PE=1 SV=1	36	4	70	4	140	14.6	2570	1.133	1.54258e+08	1.22795e+08	1.665e+08	1.43833e+08	1.12015e+08	1.32937e+08	6.54133e+07	6.89723e+07	1.44481e+08	1.43833e+08	1.03192e+08	1.23312e+08	High	High	High	High	High	High	0	High	0.778757	0.294171
O82197	Vacuolar protein sorting-associated protein 32 homolog 1 OS=Arabidopsis thaliana OX=3702 GN=VPS32.1 PE=1 SV=1	35	7	36	3	213	24	896	0.783	2.10256e+06	1.7356e+06	1.17527e+06	1.94909e+06	2.55758e+06	2.2698e+06	891593	974862	1.01985e+06	1.94909e+06	2.35614e+06	2105464	High	High	High	High	High	High	0	High	0.780157	0.295163
Q8RYE9	Haloacid dehalogenase-like hydrolase domain-containing protein At2g33255 OS=Arabidopsis thaliana OX=3702 GN=At2g33255 PE=1 SV=1	14	3	14	3	245	27.5	129	1.152	2.37807e+06	2.36651e+06	1.67828e+06	1.70051e+06	3.06045e+06	2.85238e+06	1.00842e+06	1.32923e+06	1.45634e+06	1.70051e+06	2.8194e+06	2.64586e+06	High	High	High	High	High	High	0	High	0.780157	0.294966
O22773	Thylakoid lumenal 16.5 kDa protein, chloroplastic OS=Arabidopsis thaliana OX=3702 GN=At4g02530 PE=1 SV=3	52	10	62	10	216	23.6	2410	1.132	1.17262e+08	9.27727e+07	1.28692e+08	9.63248e+07	1.07501e+08	9.58955e+07	4.9725e+07	5.21091e+07	1.11673e+08	9.63248e+07	9.90338e+07	8.89526e+07	High	High	High	High	High	High	0	High	0.782185	0.296663
Q9MB58	6-phosphofructo-2-kinase/fructose-2,6-bisphosphatase OS=Arabidopsis thaliana OX=3702 GN=FKFBP PE=1 SV=1	8	5	20	5	744	82.5	420	1.151	2.71826e+06	2.96365e+06	2.63379e+06	2.62646e+06	2.39832e+06	2.49538e+06	1.15268e+06	1.66464e+06	2.28548e+06	2.62646e+06	2.20943e+06	2.31471e+06	High	High	High	High	High	High	0	High	0.782185	0.296936
Q84JT6	Peptide methionine sulfoxide reductase B9 OS=Arabidopsis thaliana OX=3702 GN=MSRB9 PE=2 SV=1	36	4	21	2	143	15.4	301	0.739	151652	276861	454725	721035	816023	719595	64308.3	155509	394590	721035	751751	667495	High	High	High	High	High	High	0	High	0.782185	0.296454
Q38798	Calnexin homolog 2 OS=Arabidopsis thaliana OX=3702 GN=At5g07340 PE=2 SV=2	20	8	30	5	532	60.5	837	0.802	7.89803e+06	8.53899e+06	1.2117e+07	1.05765e+07	9.93692e+06	1.12392e+07	3.34917e+06	4.79623e+06	1.05146e+07	1.05765e+07	9.15427e+06	1.04254e+07	High	High	High	High	High	High	0	High	0.78465	0.299192
Q8S9M1	Probable plastid-lipid-associated protein 13, chloroplastic OS=Arabidopsis thaliana OX=3702 GN=PAP13 PE=1 SV=2	47	11	67	11	299	33	1173	1.114	3.21606e+07	2.90044e+07	2.63995e+07	2.49402e+07	2.6665e+07	2.31261e+07	1.36378e+07	1.62914e+07	2.29083e+07	2.49402e+07	2.45648e+07	2.14517e+07	High	High	High	High	High	High	0	High	0.785393	0.299712
O80925	ADP-ribosylation factor GTPase-activating protein AGD7 OS=Arabidopsis thaliana OX=3702 GN=AGD7 PE=1 SV=1	29	9	43	7	456	49.2	1246	0.802	2.47977e+06	3.04546e+06	2.68778e+06	3.89507e+06	4.12401e+06	3.78253e+06	1.05155e+06	1.71059e+06	2.33234e+06	3.89507e+06	3.7992e+06	3.50867e+06	High	High	High	High	High	High	0	High	0.786623	0.301111
Q1JPL7	Pectinesterase/pectinesterase inhibitor 18 OS=Arabidopsis thaliana OX=3702 GN=PME18 PE=1 SV=3	29	13	74	13	557	61.6	1610	1.13	6.05356e+07	6.03741e+07	5.79447e+07	5.75485e+07	5.7107e+07	4.97651e+07	2.56702e+07	3.39113e+07	5.02818e+07	5.75485e+07	5.26092e+07	4.6162e+07	High	High	High	High	High	High	0	High	0.787284	0.301831
Q9ZUL7	Defensin-like protein 1 OS=Arabidopsis thaliana OX=3702 GN=PDF2.3 PE=2 SV=1	31	2	11	2	77	8.5	101	0.784	1.0747e+06	1.62683e+06	894738	2.0761e+06	1.74581e+06	1.08677e+06	455730	913767	776414	2.0761e+06	1.6083e+06	1.00809e+06	High	High	High	High	High	High	0	High	0.787284	0.301708
P23686	S-adenosylmethionine synthase 1 OS=Arabidopsis thaliana OX=3702 GN=SAM1 PE=1 SV=2	82	33	386	12	393	43.1	9412	0.838	6.67976e+07	6.35433e+07	6.60522e+07	7.47199e+07	7.14174e+07	7.14382e+07	2.83256e+07	3.56914e+07	5.73172e+07	7.47199e+07	6.57924e+07	6.6266e+07	High	High	High	High	High	High	0	High	0.787312	0.302075
P34790	Peptidyl-prolyl cis-trans isomerase CYP18-3 OS=Arabidopsis thaliana OX=3702 GN=CYP18-3 PE=1 SV=1	84	11	125	5	172	18.4	3964	1.129	1.20165e+08	1.31228e+08	1.23286e+08	1.09411e+08	1.13743e+08	1.19458e+08	5.09562e+07	7.37092e+07	1.06982e+08	1.09411e+08	1.04785e+08	1.10809e+08	High	High	High	High	High	High	0	High	0.788061	0.304318
Q5XEP2	Hsp70-Hsp90 organizing protein 2 OS=Arabidopsis thaliana OX=3702 GN=HOP2 PE=1 SV=1	50	21	113	17	571	64.5	3024	0.823	2.47815e+07	2.4444e+07	2.5716e+07	3.23982e+07	3.62433e+07	3.332e+07	1.05086e+07	1.37299e+07	2.23152e+07	3.23982e+07	3.33887e+07	3.09076e+07	High	High	High	High	High	High	0	High	0.788061	0.302855
P93014	30S ribosomal protein S5, chloroplastic OS=Arabidopsis thaliana OX=3702 GN=rps5 PE=2 SV=1	44	16	126	16	303	32.6	2743	0.838	2.13422e+08	1.87122e+08	1.78816e+08	2.26171e+08	2.38818e+08	2.29381e+08	9.0502e+07	1.05104e+08	1.55168e+08	2.26171e+08	2.20008e+08	2.12774e+08	High	High	High	High	High	High	0	High	0.788061	0.303607
Q9LW85	MAR-binding filament-like protein 1 OS=Arabidopsis thaliana OX=3702 GN=MFP1 PE=2 SV=2	30	22	104	22	726	81.9	1910	0.838	4.5339e+07	4.2553e+07	3.86369e+07	4.93865e+07	5.58226e+07	5.0386e+07	1.92261e+07	2.39014e+07	3.35274e+07	4.93865e+07	5.14259e+07	4.6738e+07	High	High	High	High	High	High	0	High	0.788061	0.303997
Q8LER3	Probable xyloglucan endotransglucosylase/hydrolase protein 7 OS=Arabidopsis thaliana OX=3702 GN=XTH7 PE=2 SV=2	51	10	59	10	293	33.7	1438	1.091	1.57397e+07	1.4954e+07	1.5621e+07	1.55313e+07	1.1946e+07	1.45419e+07	6.67445e+06	8.39945e+06	1.35552e+07	1.55313e+07	1.10051e+07	1.34891e+07	High	High	High	High	High	High	0	High	0.788061	0.304701
Q42472	Glutamate decarboxylase 2 OS=Arabidopsis thaliana OX=3702 GN=GAD2 PE=1 SV=1	30	11	47	10	494	56.1	1351	1.096	1.39318e+07	1.69599e+07	1.58309e+07	1.77842e+07	1.46281e+07	1.63815e+07	5.9078e+06	9.52612e+06	1.37374e+07	1.77842e+07	1.3476e+07	1.51954e+07	High	High	High	High	High	High	0	High	0.788061	0.303364
P56792	50S ribosomal protein L14, chloroplastic OS=Arabidopsis thaliana OX=3702 GN=rpl14 PE=3 SV=1	70	9	114	9	122	13.6	2625	1.129	1.57494e+08	1.68005e+08	1.32199e+08	1.47981e+08	1.45142e+08	1.40734e+08	6.67855e+07	9.43658e+07	1.14716e+08	1.47981e+08	1.3371e+08	1.30545e+08	High	High	High	High	High	High	0	High	0.788272	0.305017
Q9SJZ7	Chaperone protein dnaJ A6, chloroplastic OS=Arabidopsis thaliana OX=3702 GN=DJA6 PE=2 SV=2	23	11	54	11	442	47.7	982	0.805	1.28741e+07	1.54189e+07	1.27195e+07	1.89454e+07	2.12663e+07	1.82104e+07	5.45928e+06	8.6606e+06	1.10374e+07	1.89454e+07	1.95913e+07	1.6892e+07	High	High	High	High	High	High	0	High	0.789835	0.305856
Q9SJ36	40S ribosomal protein S17-2 OS=Arabidopsis thaliana OX=3702 GN=RPS17B PE=2 SV=3	62	15	130	2	140	15.9	2662	0.805	1.04215e+06	518514	789751	5.86588e+06	6.30131e+06	6.72774e+06	441927	291242	685312	5.86588e+06	5.80501e+06	6.24064e+06	High	High	High	High	High	High	0	High	0.790779	0.306691
Q9SIN1	Inactive TPR repeat-containing thioredoxin TTL3 OS=Arabidopsis thaliana OX=3702 GN=TTL3 PE=1 SV=2	3	2	7	2	691	75.4	0	1.121	9.27606e+06	9.21503e+06	5.24974e+06	4.6356e+06	4.23388e+06	5.11903e+06	3.93353e+06	5175957	4.55549e+06	4.6356e+06	3.90042e+06	4.7484e+06	High	High	High	High	High	High	0	High	0.792845	0.307727
O24456	Receptor for activated C kinase 1A OS=Arabidopsis thaliana OX=3702 GN=RACK1A PE=1 SV=2	76	25	222	20	327	35.7	5576	1.127	1.96401e+08	2.13473e+08	1.86183e+08	1.99873e+08	1.7686e+08	1.73948e+08	8.32841e+07	1.19905e+08	1.61562e+08	1.99873e+08	1.6293e+08	1.61354e+08	High	High	High	High	High	High	0	High	0.793696	0.308764
P10796	Ribulose bisphosphate carboxylase small chain 1B, chloroplastic OS=Arabidopsis thaliana OX=3702 GN=RBCS-1B PE=1 SV=1	65	17	384	5	181	20.3	10950	1.127	3.50887e+08	3.91234e+08	4.34801e+08	3.28264e+08	3.31144e+08	3.38637e+08	1.48794e+08	2.19751e+08	3.77301e+08	3.28264e+08	3.05062e+08	3.14119e+08	High	High	High	High	High	High	0	High	0.794089	0.309845
Q9ZVA4	EP1-like glycoprotein 3 OS=Arabidopsis thaliana OX=3702 GN=At1g78850 PE=1 SV=1	49	19	151	9	441	49	4567	1.127	4.05754e+07	4.6699e+07	4.95188e+07	4.37895e+07	3.68126e+07	3.74438e+07	1.72061e+07	2.62302e+07	4.29702e+07	4.37895e+07	3.39132e+07	3.47328e+07	High	High	High	High	High	High	0	High	0.794089	0.309773
Q9LIK0	Plastidial pyruvate kinase 1, chloroplastic OS=Arabidopsis thaliana OX=3702 GN=PKP1 PE=1 SV=1	45	17	57	17	596	65.1	1237	0.824	2.25379e+07	2.27791e+07	2.4798e+07	3.51144e+07	2.46308e+07	2.90846e+07	9.55722e+06	1.27947e+07	2.15187e+07	3.51144e+07	2.26908e+07	2.69788e+07	High	High	High	High	High	High	0	High	0.794089	0.3094
P31167	ADP,ATP carrier protein 1, mitochondrial OS=Arabidopsis thaliana OX=3702 GN=AAC1 PE=1 SV=2	37	14	77	14	381	41.4	1112	0.84	4.49447e+07	5.03433e+07	4.7528e+07	7.32792e+07	5.8619e+07	6.76737e+07	1.90589e+07	2.82772e+07	4.12428e+07	7.32792e+07	5.4002e+07	6.27741e+07	High	High	High	High	High	High	0	High	0.794089	0.310221
Q9LXM8	60S acidic ribosomal protein P2-4 OS=Arabidopsis thaliana OX=3702 GN=RPP2D PE=3 SV=1	58	5	30	5	111	11	788	0.811	1.02765e+07	9.30044e+06	1.12027e+07	1.23273e+07	1.4245e+07	1.15599e+07	4.35775e+06	5.22393e+06	9.72125e+06	1.23273e+07	1.3123e+07	1.0723e+07	High	High	High	High	High	High	0	High	0.794089	0.310224
Q949P3	Damage-control phosphatase At2g17340 OS=Arabidopsis thaliana OX=3702 GN=At2g17340 PE=1 SV=1	28	7	22	7	367	40.8	437	1.118	6.82355e+06	7.28853e+06	8.28146e+06	6.74294e+06	6.81423e+06	7.07475e+06	2.89354e+06	4.09386e+06	7.18629e+06	6.74294e+06	6.27753e+06	6.56253e+06	High	High	High	High	High	High	0	High	0.794089	0.310331
Q02166	Anthranilate phosphoribosyltransferase, chloroplastic OS=Arabidopsis thaliana OX=3702 GN=PAT1 PE=2 SV=1	16	5	15	5	444	46.5	89	0.809	3.4639e+06	3.60598e+06	2.29475e+06	4.39605e+06	4.09298e+06	3.89915e+06	1.46887e+06	2.02543e+06	1.99128e+06	4.39605e+06	3.77061e+06	3.61684e+06	High	High	High	High	High	High	0	High	0.794438	0.310703
Q9LMU2	Kunitz trypsin inhibitor 5 OS=Arabidopsis thaliana OX=3702 GN=KTI5 PE=2 SV=1	38	5	17	5	196	22.1	657	1.141	3.8581e+06	2.30005e+06	4.6759e+06	1.69711e+06	1.52371e+06	1.32731e+06	1.63603e+06	1.29191e+06	4.05754e+06	1.69711e+06	1.4037e+06	1.23122e+06	High	High	High	High	High	High	0	High	0.794815	0.311087
Q8GXE2	1,2-dihydroxy-3-keto-5-methylthiopentene dioxygenase 2 OS=Arabidopsis thaliana OX=3702 GN=ARD2 PE=2 SV=1	54	8	30	8	192	22.6	512	0.809	1.17735e+07	1.09491e+07	6.86339e+06	1.31257e+07	1.24965e+07	1.24655e+07	4.99258e+06	6.14996e+06	5.95575e+06	1.31257e+07	1.15122e+07	1.1563e+07	High	High	High	High	High	High	0	High	0.795617	0.311787
O64530	Thiosulfate/3-mercaptopyruvate sulfurtransferase 1, mitochondrial OS=Arabidopsis thaliana OX=3702 GN=STR1 PE=1 SV=1	60	15	77	15	379	41.9	1368	0.84	3.62576e+07	3.83277e+07	3.79234e+07	4.36508e+07	4.20283e+07	4.59252e+07	1.53751e+07	2.15282e+07	3.29083e+07	4.36508e+07	3.87181e+07	4.26002e+07	High	High	High	High	High	High	0	High	0.79597	0.312247
Q9LIR4	Dihydroxy-acid dehydratase, chloroplastic OS=Arabidopsis thaliana OX=3702 GN=DHAD PE=1 SV=1	47	20	101	20	608	64.9	1378	0.841	5.25277e+07	4.97649e+07	4.92146e+07	6.05835e+07	5.71316e+07	6.69107e+07	2.22745e+07	2.79523e+07	4.27063e+07	6.05835e+07	5.26318e+07	6.20663e+07	High	High	High	High	High	High	0	High	0.797038	0.313425
Q9ZPY1	Pyridoxine/pyridoxamine 5'-phosphate oxidase 2 OS=Arabidopsis thaliana OX=3702 GN=PPOX2 PE=1 SV=2	25	2	7	2	198	22.6	36	1.177	847971	640957	787913	546258	687764	788105	359584	360017	683716	546258	633594	731045	High	High	High	High	High	High	0	High	0.797038	0.313824
O23523	RGG repeats nuclear RNA binding protein A OS=Arabidopsis thaliana OX=3702 GN=RGGA PE=1 SV=1	48	13	78	11	355	37.4	2230	1.099	2.03332e+07	1.68128e+07	1.80876e+07	1.49558e+07	2.00168e+07	1.69394e+07	8.62235e+06	9.44353e+06	1.56957e+07	1.49558e+07	18440256	1.5713e+07	High	High	High	High	High	High	0	High	0.798351	0.314839
Q8VYF5	N-carbamoylputrescine amidase OS=Arabidopsis thaliana OX=3702 GN=CPA PE=1 SV=2	9	2	7	2	299	33.5	0	1.138	3.93298e+06	3.78091e+06	3.29961e+06	2.13498e+06	1.97319e+06	1.6992e+06	1.66779e+06	2.12368e+06	2863256	2.13498e+06	1.81778e+06	1576180	High	High	High	High	High	High	0	High	0.798351	0.314833
Q9LR64	Photosystem II repair protein PSB27-H1, chloroplastic OS=Arabidopsis thaliana OX=3702 GN=PSB27-1 PE=1 SV=1	37	6	92	6	174	18.8	3049	1.125	2.1721e+08	1.80014e+08	2.22095e+08	1.70658e+08	1.97503e+08	1.83216e+08	9.21081e+07	1.01111e+08	1.92724e+08	1.70658e+08	1.81947e+08	1.69951e+08	High	High	High	High	High	High	0	High	0.799959	0.316045
Q9FNX5	Dynamin-related protein 1E OS=Arabidopsis thaliana OX=3702 GN=DRP1E PE=1 SV=1	19	9	22	6	624	69.8	131	1.134	2.71462e+06	3.18364e+06	3.42483e+06	3.59376e+06	3.51581e+06	3.44694e+06	1.15114e+06	1.78821e+06	2.97192e+06	3.59376e+06	3.2389e+06	3.19738e+06	High	High	High	High	High	High	0	High	0.799959	0.316185
Q9FLT0	Ribonuclease TUDOR 2 OS=Arabidopsis thaliana OX=3702 GN=TSN2 PE=1 SV=1	57	44	241	32	985	107.7	5705	0.842	5.26203e+07	5.2967e+07	6.55836e+07	7.30586e+07	6.10312e+07	7.29023e+07	2.23137e+07	2.97508e+07	5.69106e+07	7.30586e+07	5.62243e+07	6.76241e+07	High	High	High	High	High	High	0	High	0.80362	0.31811
Q9SJU4	Fructose-bisphosphate aldolase 1, chloroplastic OS=Arabidopsis thaliana OX=3702 GN=FBA1 PE=1 SV=2	70	24	381	11	399	42.9	11611	0.842	2.70357e+08	2.6753e+08	2.52983e+08	2.98249e+08	2.93453e+08	2.8277e+08	1.14646e+08	1.50268e+08	2.19528e+08	2.98249e+08	2.7034e+08	2.62297e+08	High	High	High	High	High	High	0	High	0.803963	0.31862
O82660	Photosystem II stability/assembly factor HCF136, chloroplastic OS=Arabidopsis thaliana OX=3702 GN=HCF136 PE=1 SV=1	68	22	188	22	403	44.1	6723	1.124	2.2541e+08	2.0312e+08	2.18845e+08	1.92635e+08	1.99064e+08	1.95902e+08	9.55855e+07	1.1409e+08	1.89904e+08	1.92635e+08	183385292	1.81718e+08	High	High	High	High	High	High	0	High	0.804666	0.320195
Q5E924	Glyceraldehyde-3-phosphate dehydrogenase GAPCP2, chloroplastic OS=Arabidopsis thaliana OX=3702 GN=GAPCP2 PE=2 SV=1	37	13	94	3	420	44.8	1558	0.666	601474	667315	907759	1.26054e+06	782881	1.56011e+06	255056	374822	787714	1.26054e+06	721220	1.44716e+06	High	High	Peak Found	High	High	High	0	High	0.443938	0.0733781
O49290	Carboxyvinyl-carboxyphosphonate phosphorylmutase, chloroplastic OS=Arabidopsis thaliana OX=3702 GN=At1g77060 PE=1 SV=2	28	6	34	6	339	36.5	1148	1.086	1.48012e+07	1.46542e+07	1.35757e+07	1.12013e+07	1.104e+07	1.35858e+07	6.27647e+06	8.23107e+06	1.17804e+07	1.12013e+07	1.01704e+07	1.26022e+07	High	High	High	High	High	High	0	High	0.804666	0.319902
Q9LU86	Peroxiredoxin Q, chloroplastic OS=Arabidopsis thaliana OX=3702 GN=PRXQ PE=1 SV=1	56	17	224	17	216	23.7	6174	0.843	3.76627e+08	3.77373e+08	4.26342e+08	4.8226e+08	5.05834e+08	4.4241e+08	1.59709e+08	2.11965e+08	3.69961e+08	4.8226e+08	4.65994e+08	4.10379e+08	High	High	High	High	High	High	0	High	0.805222	0.321181
Q96250	ATP synthase subunit gamma, mitochondrial OS=Arabidopsis thaliana OX=3702 GN=ATPC PE=1 SV=1	48	13	80	13	325	35.4	2175	1.123	9.47714e+07	9.83034e+07	7.65908e+07	7.63402e+07	8.1239e+07	6.59903e+07	4.0188e+07	5.52157e+07	6.64621e+07	7.63402e+07	7.48404e+07	6.12126e+07	High	High	High	High	High	High	0	High	0.805222	0.321349
Q38884	Eukaryotic translation initiation factor 3 subunit I OS=Arabidopsis thaliana OX=3702 GN=TIF3I1 PE=2 SV=2	66	15	110	15	328	36.4	1882	0.843	1.0532e+08	1.14231e+08	8.66525e+07	1.1049e+08	1.09115e+08	1.15845e+08	4.4661e+07	6.41621e+07	7.51933e+07	1.1049e+08	1.00521e+08	1.07458e+08	High	High	High	High	High	High	0	High	0.805222	0.321372
Q93ZE5	Probable acylpyruvase FAHD1, mitochondrial OS=Arabidopsis thaliana OX=3702 GN=FAHD1 PE=1 SV=1	28	3	8	3	223	24.3	223	1.135	3.72453e+06	3.98563e+06	7.77514e+06	4.95797e+06	4.49828e+06	3.92726e+06	1.57939e+06	2.23867e+06	6.74693e+06	4.95797e+06	4.14398e+06	3.64293e+06	High	High	High	High	High	High	0	High	0.805222	0.320705
Q42523	Methylcrotonoyl-CoA carboxylase subunit alpha, mitochondrial OS=Arabidopsis thaliana OX=3702 GN=MCCA PE=1 SV=2	18	7	24	7	734	80.4	812	1.134	3.00291e+06	3.11887e+06	4.98932e+06	2.83245e+06	3.4013e+06	3.51876e+06	1.27339e+06	1.75183e+06	4.32951e+06	2.83245e+06	3.13341e+06	3.264e+06	High	High	High	High	High	High	0	High	0.807428	0.322971
Q9XGX9	Mitochondrial import inner membrane translocase subunit TIM9 OS=Arabidopsis thaliana OX=3702 GN=TIM9 PE=1 SV=2	66	5	22	5	93	10.7	487	0.81	1.17106e+07	1.08609e+07	1.65156e+07	1.71746e+07	1.8122e+07	1.57377e+07	4.96592e+06	6.1004e+06	1.43315e+07	1.71746e+07	16694659	1.45983e+07	High	High	High	High	High	High	0	High	0.807428	0.32288
Q9LQ55	Dynamin-2B OS=Arabidopsis thaliana OX=3702 GN=DRP2B PE=1 SV=2	46	34	166	12	920	100.2	3778	0.809	1.31553e+07	1.20534e+07	1.59677e+07	1.64697e+07	1.69959e+07	1.74713e+07	5.57854e+06	6.77023e+06	1.3856e+07	1.64697e+07	1.56572e+07	1.62064e+07	High	High	High	High	High	High	0	High	0.808657	0.323703
Q8LAD2	Succinate--CoA ligase [ADP-forming] subunit alpha-2, mitochondrial OS=Arabidopsis thaliana OX=3702 GN=At5g23250 PE=1 SV=2	48	13	80	5	341	35.3	1589	1.092	1.80502e+07	1.77947e+07	2.26142e+07	1.75825e+07	1.88677e+07	1.78147e+07	7.65422e+06	9.99501e+06	1.96236e+07	1.75825e+07	1.73816e+07	1.65249e+07	High	High	High	High	High	High	0	High	0.811942	0.326283
Q8RX72	Leucine aminopeptidase 3, chloroplastic OS=Arabidopsis thaliana OX=3702 GN=LAP3 PE=2 SV=1	25	9	50	2	581	61.3	1521	0.922	215628	179304	251061	220478	233904	245145	91437.2	100713	217860	220478	215481	227396	High	Peak Found	Peak Found	Peak Found	High	Peak Found	0	High	0.991454	0.952901
F4J2Z7	Short-chain dehydrogenase reductase 4 OS=Arabidopsis thaliana OX=3702 GN=SDR4 PE=2 SV=1	23	4	24	3	298	31.8	1043	1.145	2.89681e+06	2.37686e+06	3.78481e+06	2.12587e+06	2.18739e+06	2.99647e+06	1.2284e+06	1.33505e+06	3.28429e+06	2.12587e+06	2.01511e+06	2.77953e+06	High	High	High	High	High	High	0	High	0.811942	0.327427
Q9LE82	RAN GTPase-activating protein 1 OS=Arabidopsis thaliana OX=3702 GN=RANGAP1 PE=1 SV=1	30	9	29	9	535	58.8	600	1.131	4.44029e+06	3.98728e+06	6.46964e+06	4.9138e+06	5.19852e+06	5.4912e+06	1.88291e+06	2.2396e+06	5.61407e+06	4.9138e+06	4.78907e+06	5.09363e+06	High	High	High	High	High	High	0	High	0.811942	0.326845
Q2V2S7	NAD(P)H-quinone oxidoreductase subunit M, chloroplastic OS=Arabidopsis thaliana OX=3702 GN=ndhM PE=2 SV=1	60	8	33	8	217	24.8	578	1.094	1.78417e+07	1.5797e+07	1.76289e+07	1.80446e+07	1.7457e+07	1.43282e+07	7.5658e+06	8.87297e+06	1.52976e+07	1.80446e+07	1.6082e+07	1.32908e+07	High	High	High	High	High	High	0	High	0.811942	0.326549
Q9S850	Sulfite oxidase OS=Arabidopsis thaliana OX=3702 GN=SOX PE=1 SV=1	38	12	37	12	393	43.3	533	1.098	1.06057e+07	1.14352e+07	1.10505e+07	1.00864e+07	1.00916e+07	1.04485e+07	4.49738e+06	6.42299e+06	9.58913e+06	1.00864e+07	9.29675e+06	9.69203e+06	High	High	High	High	High	High	0	High	0.811942	0.325596
Q9FNB0	Magnesium-chelatase subunit ChlH, chloroplastic OS=Arabidopsis thaliana OX=3702 GN=CHLH PE=1 SV=1	12	12	28	12	1381	153.5	375	1.111	5.30171e+06	5.57354e+06	8.71099e+06	5.68214e+06	5.0882e+06	5.3527e+06	2.2482e+06	3.13058e+06	7.55902e+06	5.68214e+06	4.68744e+06	4.96516e+06	High	High	High	High	High	High	0	High	0.811942	0.327017
Q8RWN5	Glycine-rich RNA-binding protein RZ1C OS=Arabidopsis thaliana OX=3702 GN=RZ1C PE=1 SV=1	28	9	30	9	310	33.5	360	1.098	1.01092e+07	8.97681e+06	1.01459e+07	1.10137e+07	1.13457e+07	1.03369e+07	4.28684e+06	5.04215e+06	8.80414e+06	1.10137e+07	1.04521e+07	9.5885e+06	High	High	High	High	High	High	0	High	0.811942	0.326583
Q9FN42	ATP-dependent Clp protease proteolytic subunit 2, mitochondrial OS=Arabidopsis thaliana OX=3702 GN=CLPP2 PE=1 SV=1	27	4	16	4	241	26.3	110	1.119	7.12615e+06	7.26085e+06	8.34933e+06	5.77707e+06	7.68761e+06	6.40106e+06	3.02186e+06	4.07832e+06	7.24519e+06	5.77707e+06	7.08212e+06	5.93762e+06	High	High	High	High	High	High	0	High	0.811942	0.326752
Q9LVT8	RGG repeats nuclear RNA binding protein C OS=Arabidopsis thaliana OX=3702 GN=RGGC PE=1 SV=1	61	22	281	18	357	38	6905	0.844	1.79315e+08	1.46999e+08	1.73715e+08	1.80799e+08	2.08776e+08	2.01118e+08	7.60387e+07	8.25672e+07	1.50743e+08	1.80799e+08	1.92332e+08	1.86557e+08	High	High	High	High	High	High	0	High	0.812039	0.328344
Q9SR19	Rubisco accumulation factor 1.2, chloroplastic OS=Arabidopsis thaliana OX=3702 GN=RAF1.2 PE=1 SV=1	27	10	52	10	449	50.2	933	0.829	2.14603e+07	2.37481e+07	2.53623e+07	2.85653e+07	3.00424e+07	2.66728e+07	9.10027e+06	1.3339e+07	2.20083e+07	2.85653e+07	2.76762e+07	2.47417e+07	High	High	High	High	High	High	0	High	0.812039	0.32843
Q9SF53	60S ribosomal protein L35-1 OS=Arabidopsis thaliana OX=3702 GN=RPL35A PE=2 SV=1	49	10	67	7	123	14.3	809	0.833	2.89708e+07	3.30655e+07	2.58326e+07	34157078	3.36844e+07	3.54721e+07	1.22851e+07	1.85724e+07	2.24164e+07	34157078	3.10314e+07	3.29039e+07	High	High	High	High	High	High	0	High	0.812039	0.328364
Q42560	Aconitate hydratase 1 OS=Arabidopsis thaliana OX=3702 GN=ACO1 PE=1 SV=2	54	34	188	25	898	98.1	4059	0.845	5.68695e+07	6.02716e+07	5.72384e+07	7.81087e+07	7.05456e+07	7.83628e+07	2.41156e+07	3.38537e+07	4.9669e+07	7.81087e+07	6.49893e+07	7.26893e+07	High	High	High	High	High	High	0	High	0.812609	0.330365
Q9CA83	NADP-dependent malic enzyme 4, chloroplastic OS=Arabidopsis thaliana OX=3702 GN=NADP-ME4 PE=1 SV=1	33	11	56	10	646	71.1	2069	0.817	7.80857e+06	8.7259e+06	1.31567e+07	1.42432e+07	1.40607e+07	1.19508e+07	3.31124e+06	4.90122e+06	1.14168e+07	1.42432e+07	1.29532e+07	1.10855e+07	High	High	High	High	High	High	0	High	0.812609	0.330994
Q9SRY5	Glutathione S-transferase F7 OS=Arabidopsis thaliana OX=3702 GN=GSTF7 PE=2 SV=3	72	15	124	7	209	23.6	1630	1.085	1.48109e+07	1.54134e+07	2.12928e+07	1.49914e+07	1.86854e+07	1.60159e+07	6.28057e+06	8.65751e+06	1.8477e+07	1.49914e+07	1.72137e+07	1.48563e+07	High	High	High	High	High	High	0	High	0.812609	0.332299
F4HYF3	Bifunctional D-cysteine desulfhydrase/1-aminocyclopropane-1-carboxylate deaminase, mitochondrial OS=Arabidopsis thaliana OX=3702 GN=DCD PE=1 SV=1	34	9	47	9	401	43.9	1503	1.099	1.08553e+07	1.0983e+07	1.23628e+07	9.76944e+06	9.55977e+06	9.36894e+06	4.6032e+06	6.16901e+06	1.07279e+07	9.76944e+06	8.80682e+06	8.69062e+06	High	High	High	High	High	High	0	High	0.812609	0.33202
P52901	Pyruvate dehydrogenase E1 component subunit alpha-1, mitochondrial OS=Arabidopsis thaliana OX=3702 GN=E1 ALPHA PE=1 SV=2	42	15	75	12	389	43	1451	1.103	2.93092e+07	3.40814e+07	2.85827e+07	2.95966e+07	2.9505e+07	2.70397e+07	1.24286e+07	1.9143e+07	2.48028e+07	2.95966e+07	2.71811e+07	2.5082e+07	High	High	High	High	High	High	0	High	0.812609	0.329152
O22607	WD-40 repeat-containing protein MSI4 OS=Arabidopsis thaliana OX=3702 GN=MSI4 PE=1 SV=3	37	11	45	11	507	55.7	1334	1.088	1.24031e+07	1.18709e+07	1.30955e+07	1.23414e+07	1.12472e+07	1.28003e+07	5.25955e+06	6.66774e+06	1.13637e+07	1.23414e+07	1.03613e+07	1.18736e+07	High	High	High	High	High	High	0	High	0.812609	0.329374
Q943Z6	Signal recognition particle 19 kDa protein OS=Arabidopsis thaliana OX=3702 GN=SRP19 PE=1 SV=1	26	4	18	4	145	16.3	931	1.134	3.38231e+06	3.88162e+06	4.82989e+06	3.77743e+06	3.33089e+06	3.76809e+06	1.43427e+06	2.18025e+06	4.19116e+06	3.77743e+06	3.06854e+06	3.49527e+06	High	High	High	High	High	High	0	High	0.812609	0.332107
Q9FUP0	12-oxophytodienoate reductase 3 OS=Arabidopsis thaliana OX=3702 GN=OPR3 PE=1 SV=2	36	7	28	7	391	42.7	762	1.132	3.96656e+06	4.19918e+06	5.79416e+06	3.68239e+06	3.85603e+06	4.35444e+06	1.68203e+06	2358620	5.02792e+06	3.68239e+06	3.55232e+06	4.03917e+06	High	High	High	High	High	High	0	High	0.812609	0.330225
Q05728	Phosphoribosylformylglycinamidine cyclo-ligase, chloroplastic OS=Arabidopsis thaliana OX=3702 GN=PUR5 PE=1 SV=2	33	8	28	8	389	41.5	719	0.829	1.99406e+07	1.47417e+07	2.02777e+07	2.13723e+07	2.47459e+07	2.14549e+07	8.45585e+06	8.28021e+06	1.75961e+07	2.13723e+07	2.27969e+07	1.99015e+07	High	High	High	High	High	High	0	High	0.812609	0.329886
Q8LDV3	Uncharacterized protein At4g13200, chloroplastic OS=Arabidopsis thaliana OX=3702 GN=At4g13200 PE=1 SV=2	42	6	28	6	185	20.4	371	1.082	1.14818e+07	9.52654e+06	1.1104e+07	1.02246e+07	1.59683e+07	1.47789e+07	4.86889e+06	5.35093e+06	9.63553e+06	1.02246e+07	1.47106e+07	1.37089e+07	High	High	High	High	High	High	0	High	0.812609	0.330819
Q8LF20	Putative clathrin assembly protein At2g25430 OS=Arabidopsis thaliana OX=3702 GN=At2g25430 PE=1 SV=2	16	7	19	5	653	72	279	0.716	183535	160293	146109	259695	157078	223848	77828.4	90034.2	126787	259695	144706	207641	High	High	High	High	High	High	0	High	0.812609	0.330291
Q9XIK0	Protein PLASTID REDOX INSENSITIVE 2, chloroplastic OS=Arabidopsis thaliana OX=3702 GN=PRIN2 PE=1 SV=1	19	2	10	2	179	20.2	99	0.809	6.72499e+06	6.64127e+06	7.86687e+06	1.10335e+07	9.49615e+06	1.26069e+07	2.85174e+06	3.73031e+06	6.82653e+06	1.10335e+07	8.74822e+06	1.16942e+07	High	High	High	High	High	High	0	High	0.812609	0.332349
Q9CA23	Ubiquitin-fold modifier 1 OS=Arabidopsis thaliana OX=3702 GN=At1g77710 PE=3 SV=1	67	5	36	5	93	9.9	542	1.092	1.89284e+07	1.27291e+07	1.89803e+07	1.52312e+07	1.87703e+07	1.66014e+07	8.02661e+06	7.14975e+06	1.64703e+07	1.52312e+07	1.72919e+07	1.53994e+07	High	High	High	High	High	High	0	High	0.813687	0.333201
Q39016	Calcium-dependent protein kinase 11 OS=Arabidopsis thaliana OX=3702 GN=CPK11 PE=1 SV=2	6	3	10	3	495	55.9	273	1.175	594593	572030	647309	732762	458183	561781	252138	321302	561706	732762	422095	521108	High	High	High	High	High	High	0	High	0.816352	0.334823
Q39089	Protein PALE CRESS, chloroplastic OS=Arabidopsis thaliana OX=3702 GN=PAC PE=2 SV=1	11	4	11	4	313	36.6	142	0.811	2.09276e+06	1.94352e+06	3.80868e+06	2.87931e+06	3.13919e+06	2.33232e+06	887438	1.09165e+06	3.305e+06	2.87931e+06	2.89194e+06	2.16346e+06	High	High	High	High	High	High	0	High	0.816352	0.335019
P25856	Glyceraldehyde-3-phosphate dehydrogenase GAPA1, chloroplastic OS=Arabidopsis thaliana OX=3702 GN=GAPA1 PE=1 SV=3	70	28	579	13	396	42.5	20248	1.118	5.54055e+08	5.26813e+08	6.09147e+08	5.53631e+08	5.40269e+08	5.00426e+08	2.34948e+08	2.95904e+08	5.28591e+08	5.53631e+08	4.97716e+08	4.64195e+08	High	High	High	High	High	High	0	High	0.817254	0.336258
O22886	Uroporphyrinogen decarboxylase 2, chloroplastic OS=Arabidopsis thaliana OX=3702 GN=HEME2 PE=2 SV=1	53	19	127	19	394	43.6	2600	0.846	6.57294e+07	6.41251e+07	7.22325e+07	8.30471e+07	8.09821e+07	7.7166e+07	2.78727e+07	3.60182e+07	6.26802e+07	8.30471e+07	7.46037e+07	7.15791e+07	High	High	High	High	High	High	0	High	0.817254	0.33658
Q9SXS7	Bifunctional L-3-cyanoalanine synthase/cysteine synthase D2 OS=Arabidopsis thaliana OX=3702 GN=CYSD2 PE=1 SV=1	36	9	64	5	323	34.3	1057	0.814	2.97059e+06	2.55389e+06	4.1628e+06	3.40848e+06	3.1163e+06	3.52889e+06	1.25968e+06	1.43448e+06	3.6123e+06	3.40848e+06	2.87085e+06	3.2734e+06	High	High	High	High	High	High	0	High	0.817254	0.336541
Q84QC1	Gamma-glutamylcyclotransferase 2-3 OS=Arabidopsis thaliana OX=3702 GN=GGCT2;3 PE=1 SV=1	24	3	8	3	199	22.2	84	1.148	1.51421e+06	1.50488e+06	1.76129e+06	1.36303e+06	1.52103e+06	1.29776e+06	642102	845271	1.52837e+06	1.36303e+06	1.40123e+06	1.2038e+06	High	High	High	High	High	High	0	High	0.817254	0.335802
Q9LHB9	Peroxidase 32 OS=Arabidopsis thaliana OX=3702 GN=PER32 PE=1 SV=3	46	13	182	6	352	38.8	3531	1.116	2.00593e+08	1.94609e+08	2.64553e+08	1.78964e+08	1.76354e+08	2.08452e+08	8.50618e+07	1.09309e+08	2.29568e+08	1.78964e+08	1.62464e+08	1.9336e+08	High	High	High	High	High	High	0	High	0.818937	0.342155
F4I7I0	Alanine aminotransferase 1, mitochondrial OS=Arabidopsis thaliana OX=3702 GN=ALAAT1 PE=1 SV=1	44	19	109	13	543	59.8	2339	0.848	4.38853e+07	4.87538e+07	5.51476e+07	6.05726e+07	5.00603e+07	6.24721e+07	1.86096e+07	2.73843e+07	4.78547e+07	6.05726e+07	4.61175e+07	5.79491e+07	High	High	High	High	High	High	0	High	0.818937	0.34187
P37107	Signal recognition particle 54 kDa protein, chloroplastic OS=Arabidopsis thaliana OX=3702 GN=FFC PE=1 SV=1	35	19	99	19	564	61.2	2008	0.847	5.94627e+07	5.55693e+07	6.78316e+07	5.72871e+07	6.11239e+07	6.09179e+07	2.52153e+07	3.12125e+07	5.88613e+07	5.72871e+07	5.63097e+07	5.65073e+07	High	High	High	High	High	High	0	High	0.818937	0.340576
Q9SHE8	Photosystem I reaction center subunit III, chloroplastic OS=Arabidopsis thaliana OX=3702 GN=PSAF PE=1 SV=1	44	10	61	10	221	24.2	1357	1.117	9.84643e+07	1.10239e+08	1.18997e+08	9.12701e+07	7.67585e+07	7.74179e+07	4.1754e+07	6.19199e+07	1.03261e+08	9.12701e+07	7.07129e+07	7.18128e+07	High	High	High	High	High	High	0	High	0.818937	0.339796
Q8H103	Glucose-6-phosphate isomerase 1, chloroplastic OS=Arabidopsis thaliana OX=3702 GN=PGI1 PE=1 SV=1	24	11	44	11	613	67	1326	1.086	9.83742e+06	1.12535e+07	1.14961e+07	1.3051e+07	1.1463e+07	1.26936e+07	4.17158e+06	6.32091e+06	9.97581e+06	1.3051e+07	1.05602e+07	1.17746e+07	High	High	High	High	High	High	0	High	0.818937	0.340305
Q9SP02	Peptidyl-prolyl cis-trans isomerase CYP20-1 OS=Arabidopsis thaliana OX=3702 GN=CYP20-1 PE=1 SV=1	42	8	50	6	204	21.9	755	1.104	2.93774e+07	2.89801e+07	3.41086e+07	36016704	3.31872e+07	3.21556e+07	1.24575e+07	1.62777e+07	2.9598e+07	36016704	3.05733e+07	2.98275e+07	High	High	High	High	High	High	0	High	0.818937	0.340546
Q94JY0	Protein IN CHLOROPLAST ATPASE BIOGENESIS, chloroplastic OS=Arabidopsis thaliana OX=3702 GN=PAB PE=1 SV=1	18	5	26	5	330	36.9	480	1.106	8.08232e+06	6.82623e+06	8.44341e+06	7.00746e+06	7.52978e+06	7.41913e+06	3.42732e+06	3.8342e+06	7.32682e+06	7.00746e+06	6.93672e+06	6.88198e+06	High	High	High	High	High	High	0	High	0.818937	0.341458
Q38950	Serine/threonine-protein phosphatase 2A 65 kDa regulatory subunit A beta isoform OS=Arabidopsis thaliana OX=3702 GN=PP2AA2 PE=1 SV=2	18	8	38	5	587	65.6	454	1.145	2.14475e+06	2.54757e+06	2.61671e+06	2.12406e+06	2.07432e+06	2.46998e+06	909483	1.43093e+06	2.27067e+06	2.12406e+06	1.91094e+06	2.29115e+06	High	High	High	High	High	High	0	High	0.818937	0.339598
Q9XII1	Plastid division protein PDV2 OS=Arabidopsis thaliana OX=3702 GN=PDV2 PE=1 SV=1	10	3	11	3	307	33.6	200	1.154	874910	776010	1.38306e+06	777215	785645	681608	371007	435874	1.20016e+06	777215	723766	632259	High	High	High	High	High	High	0	High	0.818937	0.338409
Q9M2V1	Protein NCA1 OS=Arabidopsis thaliana OX=3702 GN=NCA1 PE=1 SV=1	18	7	20	7	405	44.5	168	0.817	2.23411e+06	2.18621e+06	1.59997e+06	2.90492e+06	3.29872e+06	3.19568e+06	947380	1.22796e+06	1.38839e+06	2.90492e+06	3.0389e+06	2.96431e+06	High	High	High	High	High	High	0	High	0.818937	0.340257
Q8GY31	Dual specificity phosphatase Cdc25 OS=Arabidopsis thaliana OX=3702 GN=CDC25 PE=1 SV=1	10	1	6	1	146	16.4	108	0.787	1.09015e+06	808381	1.02833e+06	1.05138e+06	1.04851e+06	1.38501e+06	462279	454057	892344	1.05138e+06	965926	1.28473e+06	High	High	High	High	High	High	0	High	0.818937	0.340419
Q9LHN8	Feruloyl CoA ortho-hydroxylase 1 OS=Arabidopsis thaliana OX=3702 GN=F6'H1 PE=1 SV=1	8	2	8	2	361	40.6	0	0.775	748232	792926	967410	767694	701401	622480	317289	445375	839476	767694	646157	577412	High	High	High	High	High	High	0	High	0.818937	0.338819
Q944G9	Fructose-bisphosphate aldolase 2, chloroplastic OS=Arabidopsis thaliana OX=3702 GN=FBA2 PE=1 SV=2	71	27	455	15	398	43	15400	0.848	9.09328e+08	9.99923e+08	1.1784e+09	1.29965e+09	1.22406e+09	1.14163e+09	3.85602e+08	5.61643e+08	1.02257e+09	1.29965e+09	1.12765e+09	1.05897e+09	High	High	High	High	High	High	0	High	0.820308	0.343293
Q9SHH6	Glutathione S-transferase U24 OS=Arabidopsis thaliana OX=3702 GN=GSTU24 PE=2 SV=1	8	3	28	1	218	25.3	286	1.162	831389	986787	693197	641722	596340	1.20585e+06	352552	554264	601526	641722	549371	1.11854e+06	High	High	High	High	High	High	0	High	0.820308	0.343458
Q9LVY0	Peptide chain release factor PrfB1, chloroplastic OS=Arabidopsis thaliana OX=3702 GN=PRFB1 PE=2 SV=1	15	5	18	5	456	50.9	303	0.813	6.46668e+06	5.47573e+06	5.76274e+06	8.3549e+06	7.91599e+06	7.88923e+06	2.74221e+06	3.07564e+06	5.00065e+06	8.3549e+06	7.29251e+06	7.31804e+06	High	High	High	High	High	High	0	High	0.820864	0.344178
Q9FDZ9	60S ribosomal protein L21-2 OS=Arabidopsis thaliana OX=3702 GN=RPL21E PE=2 SV=1	47	9	80	1	164	18.7	1394	16.813	3.7007e+06	2.26804e+06	290026	125245	145299		1.56929e+06	1.27393e+06	251672	125245	133855		High	Peak Found	Peak Found	Peak Found	Peak Found	Not Found	0	High	3.74444e-16	1e-17
Q9ASV6	30S ribosomal protein S20, chloroplastic OS=Arabidopsis thaliana OX=3702 GN=RPS20 PE=2 SV=1	31	10	66	10	202	21.8	1635	0.848	6.41478e+07	4.56004e+07	4.7562e+07	6.07676e+07	5.91868e+07	6.00263e+07	2.7202e+07	2.56131e+07	4.12722e+07	6.07676e+07	5.45251e+07	5.56804e+07	High	High	High	High	High	High	0	High	0.821096	0.344661
P43296	Cysteine protease RD19A OS=Arabidopsis thaliana OX=3702 GN=RD19A PE=1 SV=1	14	6	19	6	368	40.4	267	1.11	6.50588e+06	7.01661e+06	6.9552e+06	6.08268e+06	6.30899e+06	6.58932e+06	2.75883e+06	3.94113e+06	6.03542e+06	6.08268e+06	5.81208e+06	6.11225e+06	High	High	High	High	High	High	0	High	0.821096	0.344763
Q9SCX3	Elongation factor 1-beta 2 OS=Arabidopsis thaliana OX=3702 GN=At5g19510 PE=1 SV=1	69	12	150	9	224	24.2	3564	0.849	2.23641e+08	2.19606e+08	2.41351e+08	2.60665e+08	2.65255e+08	2.67457e+08	9.48355e+07	1.2335e+08	2.09434e+08	2.60665e+08	2.44363e+08	2.48093e+08	High	High	High	High	High	High	0	High	0.82362	0.347003
Q9SL42	Peptidyl-prolyl cis-trans isomerase Pin1 OS=Arabidopsis thaliana OX=3702 GN=PIN1 PE=1 SV=1	70	8	57	8	119	13	1242	0.849	5.51186e+07	4.67421e+07	5.98024e+07	6.28902e+07	6.8226e+07	6.56685e+07	2.33731e+07	2.62544e+07	5.18939e+07	6.28902e+07	6.28524e+07	6.0914e+07	High	High	High	High	High	High	0	High	0.82362	0.347075
O22822	UDP-glycosyltransferase 74F2 OS=Arabidopsis thaliana OX=3702 GN=UGT74F2 PE=1 SV=1	8	3	13	3	449	50.7	473	0.798	693820	947806	1.686e+06	1.57792e+06	1.05337e+06	1.75229e+06	294216	532369	1.46304e+06	1.57792e+06	970404	1.62542e+06	High	High	High	High	High	High	0	High	0.82362	0.346825
Q43727	Glucose-6-phosphate 1-dehydrogenase 1, chloroplastic OS=Arabidopsis thaliana OX=3702 GN=G6PD1 PE=1 SV=2	10	3	13	3	576	65.4	268	1.167	411884	897705	462437	811652	416023	716998	174660	504229	401282	811652	383256	665086	High	High	High	High	High	High	0	High	0.82362	0.347588
F4IKM1	Tropinone reductase homolog At2g29340 OS=Arabidopsis thaliana OX=3702 GN=At2g29340 PE=2 SV=1	15	3	13	3	307	32.9	172	1.121	3.95068e+06	2.93419e+06	3.51206e+06	3.445e+06	2.97176e+06	3.24501e+06	1.67529e+06	1.64809e+06	3.04761e+06	3.445e+06	2.73769e+06	3.01007e+06	High	High	High	High	High	High	0	High	0.82362	0.347915
Q94AG6	S-adenosylmethionine carrier 1, chloroplastic/mitochondrial OS=Arabidopsis thaliana OX=3702 GN=SAMC1 PE=1 SV=1	4	1	6	1	325	34.8	113	0.756		885621	226040	644280	543057	596966		497441	196148	644280	500285	553746	High	High	High	High	High	High	0.001	High	0.82362	0.347806
Q9FNK4	Ornithine aminotransferase, mitochondrial OS=Arabidopsis thaliana OX=3702 GN=DELTA-OAT PE=1 SV=1	4	2	7	2	475	52.1	49	0.811	1.47886e+06	1.65142e+06	2.18103e+06	2.3418e+06	837580	1.87145e+06	627113	927578	1.89261e+06	2.3418e+06	771610	1735954	High	High	High	High	High	High	0.002	High	0.82362	0.348022
Q9LNB6	Hsp70-Hsp90 organizing protein 1 OS=Arabidopsis thaliana OX=3702 GN=HOP1 PE=2 SV=1	53	24	108	20	572	64.5	1885	0.839	3.35731e+07	2.9647e+07	2.5313e+07	3.27051e+07	3.48173e+07	2.95088e+07	1.42367e+07	1.66523e+07	2.19655e+07	3.27051e+07	3.2075e+07	2.73723e+07	High	High	High	High	High	High	0	High	0.825836	0.349794
Q9XFS9	1-deoxy-D-xylulose 5-phosphate reductoisomerase, chloroplastic OS=Arabidopsis thaliana OX=3702 GN=DXR PE=2 SV=2	52	14	74	14	477	51.9	1650	0.837	2.71e+07	2.89263e+07	2.53921e+07	3.30682e+07	3.24689e+07	3.30915e+07	1.14918e+07	1.62475e+07	2.20341e+07	3.30682e+07	2.99116e+07	3.06956e+07	High	High	High	High	High	High	0	High	0.825836	0.350963
Q9SUI7	Photosystem I reaction center subunit VI-1, chloroplastic OS=Arabidopsis thaliana OX=3702 GN=PSAH1 PE=2 SV=1	53	5	49	1	145	15.2	1366	100		1.15476e+07	1.54527e+07					6486147	13409178				Not Found	Peak Found	High	Not Found	High	Not Found	0	High	3.74444e-16	1e-17
Q9LD90	H/ACA ribonucleoprotein complex subunit 4 OS=Arabidopsis thaliana OX=3702 GN=CBF5 PE=1 SV=1	23	13	47	13	565	63	899	0.817	5.212e+06	5.35633e+06	6.43171e+06	6.80285e+06	6.34e+06	6.5248e+06	2.21016e+06	3.00858e+06	5.58116e+06	6.80285e+06	5.84065e+06	6.0524e+06	High	High	High	High	High	High	0	High	0.825836	0.35089
P56802	30S ribosomal protein S11, chloroplastic OS=Arabidopsis thaliana OX=3702 GN=rps11 PE=3 SV=1	33	4	18	4	138	15	587	0.824	1.50232e+07	1.66823e+07	1.65445e+07	20942029	1.67336e+07	1.8403e+07	6.3706e+06	9370222	1.43566e+07	20942029	1.54156e+07	1.70706e+07	High	High	High	High	High	High	0	High	0.825836	0.350927
Q9M0X9	4-coumarate--CoA ligase-like 7 OS=Arabidopsis thaliana OX=3702 GN=4CLL7 PE=1 SV=1	16	5	15	5	544	59.8	476	0.798	1.07947e+06	995228	832611	1.25234e+06	1.1938e+06	1.32243e+06	457750	559006	722504	1.25234e+06	1.09977e+06	1.22669e+06	High	High	High	High	High	High	0	High	0.825836	0.350638
Q9C5I1	UDP-sugar pyrophosphorylase OS=Arabidopsis thaliana OX=3702 GN=USP PE=1 SV=1	15	8	27	8	614	67.8	373	1.123	4.38619e+06	4.74767e+06	5.76349e+06	4.57521e+06	4.40735e+06	4.83891e+06	1.85997e+06	2.6667e+06	5.00131e+06	4.57521e+06	4.06022e+06	4488566	High	High	High	High	High	High	0	High	0.825836	0.351409
Q9LT75	Phosphatidylinositol 3,4,5-trisphosphate 3-phosphatase and protein-tyrosine-phosphatase PTEN2A OS=Arabidopsis thaliana OX=3702 GN=PTEN2A PE=1 SV=1	9	3	14	3	611	66.4	357	1.133	1.217e+06	1.12315e+06	1.53777e+06	1.02357e+06	1.10095e+06	1.21538e+06	516071	630858	1.33441e+06	1.02357e+06	1.01424e+06	1127384	High	High	High	High	High	High	0	High	0.825836	0.351198
Q9XIP8	Protein CDI OS=Arabidopsis thaliana OX=3702 GN=CDI PE=2 SV=1	20	4	13	4	259	30.2	160	0.82	2.48837e+06	3.42436e+06	4.07612e+06	5.22775e+06	4.62951e+06	4.5227e+06	1.0552e+06	1.92342e+06	3.53708e+06	5.22775e+06	4.26488e+06	4.19525e+06	High	High	High	High	High	High	0	High	0.825836	0.349981
O04202	Eukaryotic translation initiation factor 3 subunit F OS=Arabidopsis thaliana OX=3702 GN=TIF3F1 PE=1 SV=1	66	12	78	12	293	31.8	2096	1.101	3.06698e+07	3.15723e+07	3.75012e+07	3.08206e+07	3.06659e+07	3.31085e+07	1.30056e+07	1.77337e+07	3.25419e+07	3.08206e+07	2.82506e+07	3.07114e+07	High	High	High	High	High	High	0	High	0.827005	0.352152
O65282	20 kDa chaperonin, chloroplastic OS=Arabidopsis thaliana OX=3702 GN=CPN20 PE=1 SV=2	63	17	281	17	253	26.8	9494	0.85	9.86362e+08	8.21374e+08	1.02845e+09	1.03078e+09	1.26992e+09	1.20794e+09	4.18269e+08	4.61355e+08	8.92441e+08	1.03078e+09	1.1699e+09	1.12049e+09	High	High	High	High	High	High	0	High	0.828105	0.352866
Q9LT78	Probable cysteine protease RD21C OS=Arabidopsis thaliana OX=3702 GN=RD21C PE=1 SV=1	13	3	16	3	452	49.3	482	1.133	1.25184e+06	1.47739e+06	2.12125e+06	972099	605251	903416	530844	829832	1.84073e+06	972099	557580	838008	High	High	High	High	High	High	0	High	0.828547	0.353792
Q38942	Protein RAE1 OS=Arabidopsis thaliana OX=3702 GN=RAE1 PE=1 SV=2	14	3	9	3	349	38.2	411	0.802	1.24887e+06	1.05037e+06	1.21151e+06	1.12445e+06	1.11511e+06	1.63579e+06	529587	589981	1.0513e+06	1.12445e+06	1.02728e+06	1.51735e+06	High	High	High	High	High	High	0	High	0.828547	0.353371
F4JEX5	ATPase family AAA domain-containing protein FIGL1 OS=Arabidopsis thaliana OX=3702 GN=FIGL1 PE=2 SV=2	3	2	7	2	680	75.3	22	0.821	4.09616e+06	3.41764e+06	3.25138e+06	4.24785e+06	4.80589e+06	4.84418e+06	1.73698e+06	1.91964e+06	2.8214e+06	4.24785e+06	4.42737e+06	4.49346e+06	High	High	High	High	High	High	0.002	High	0.828547	0.353591
Q9FI53	Fumarate hydratase 2 OS=Arabidopsis thaliana OX=3702 GN=FUM2 PE=1 SV=1	31	11	59	1	499	54	2059	1.136	2.69524e+06	2.96945e+06	2.13602e+06	1.88082e+06	2.05707e+06	2.94876e+06	1.14292e+06	1.6679e+06	1.85354e+06	1.88082e+06	1.89505e+06	2.73527e+06	High	High	High	High	High	High	0	High	0.829596	0.354494
Q9SZ30	Imidazole glycerol phosphate synthase hisHF, chloroplastic OS=Arabidopsis thaliana OX=3702 GN=HISN4 PE=2 SV=1	46	19	77	19	592	64.2	1596	0.835	2.47141e+07	2.23028e+07	2.6689e+07	2.74159e+07	2.78994e+07	2.578e+07	1.048e+07	1.25272e+07	2.31595e+07	2.74159e+07	2.5702e+07	2.39135e+07	High	High	High	High	High	High	0	High	0.82969	0.356003
Q39173	NADP-dependent alkenal double bond reductase P2 OS=Arabidopsis thaliana OX=3702 GN=P2 PE=2 SV=2	32	8	36	2	343	38	872	1.147	649201	696915	868303	674096	603791	602245	275295	391447	753476	674096	556235	558642	High	High	High	High	High	High	0	High	0.82969	0.355727
Q9XFM6	Membrane steroid-binding protein 1 OS=Arabidopsis thaliana OX=3702 GN=MSBP1 PE=1 SV=2	44	5	24	4	220	24.4	454	0.817	2.72399e+06	2.108e+06	2.69393e+06	2.88567e+06	3.98801e+06	3.2057e+06	1.15511e+06	1.18403e+06	2.33768e+06	2.88567e+06	3.6739e+06	2.97361e+06	High	High	High	High	High	High	0	High	0.82969	0.355871
O82221	Probable small nuclear ribonucleoprotein G OS=Arabidopsis thaliana OX=3702 GN=At2g23930 PE=3 SV=1	39	3	9	3	80	8.8	114	0.82	1.05114e+07	9.36652e+06	1.57426e+07	1.41974e+07	1.67295e+07	1.47623e+07	4.45737e+06	5261043	1.36607e+07	1.41974e+07	1.54118e+07	13693503	High	High	High	High	High	High	0	High	0.82969	0.355398
Q949P2	Probable cytosolic oligopeptidase A OS=Arabidopsis thaliana OX=3702 GN=CYOP PE=1 SV=1	34	17	73	7	701	79	879	1.117	4.42368e+06	5.10562e+06	5.83281e+06	5.06404e+06	4.5652e+06	4.52968e+06	1.87587e+06	2.86776e+06	5.06146e+06	5.06404e+06	4.20564e+06	4.20173e+06	High	High	High	High	High	High	0	High	0.830872	0.356757
Q9FJP3	50S ribosomal protein L29, chloroplastic OS=Arabidopsis thaliana OX=3702 GN=RPL29 PE=1 SV=1	27	7	59	7	173	19.4	1943	0.851	5.98375e+07	5.39286e+07	7.70644e+07	6.592e+07	6.75214e+07	6.15503e+07	2.53742e+07	3.0291e+07	6.68732e+07	6.592e+07	6.22032e+07	5.7094e+07	High	High	High	High	High	High	0	High	0.832211	0.357763
Q94BU8	Guanosine deaminase OS=Arabidopsis thaliana OX=3702 GN=GSDA PE=1 SV=1	54	6	43	6	185	20	1157	0.837	2.16558e+07	1.85601e+07	2.64435e+07	2.19642e+07	2.03455e+07	2.23225e+07	9.18318e+06	1.0425e+07	2.29465e+07	2.19642e+07	1.8743e+07	2.07063e+07	High	High	High	High	High	High	0	High	0.834489	0.359301
Q9LH76	Trifunctional UDP-glucose 4,6-dehydratase/UDP-4-keto-6-deoxy-D-glucose 3,5-epimerase/UDP-4-keto-L-rhamnose-reductase RHM3 OS=Arabidopsis thaliana OX=3702 GN=RHM3 PE=2 SV=1	27	14	56	3	664	74.9	1323	0.01				391498	387014	578709				391498	356532	536810	Not Found	High	Not Found	High	High	High	0	High	3.74444e-16	1e-17
Q9LKU2	Sec-independent protein translocase protein TATA, chloroplastic OS=Arabidopsis thaliana OX=3702 GN=TATA PE=1 SV=1	20	2	7	2	147	15.7	0	1.111	5.53832e+06	6.21187e+06	6.97131e+06	6.09094e+06	5.3831e+06	5.59362e+06	2.34853e+06	3.48912e+06	6049400	6.09094e+06	4.95911e+06	5.18864e+06	High	High	High	High	High	High	0	High	0.835783	0.360106
Q9ASR1	Elongation factor 2 OS=Arabidopsis thaliana OX=3702 GN=LOS1 PE=1 SV=1	79	60	473	60	843	93.8	12541	0.852	4.87086e+08	6.11151e+08	6.15307e+08	7.11517e+08	5.93385e+08	7.42377e+08	2.0655e+08	3.43275e+08	5.33936e+08	7.11517e+08	5.46648e+08	6.88628e+08	High	High	High	High	High	High	0	High	0.836015	0.361072
Q94JX9	Nascent polypeptide-associated complex subunit alpha-like protein 2 OS=Arabidopsis thaliana OX=3702 GN=At3g49470 PE=2 SV=2	67	9	49	9	217	23.7	2196	1.098	3.87746e+07	3.23206e+07	3.21644e+07	2.85149e+07	3.32448e+07	3.35593e+07	1.64424e+07	1.8154e+07	2.79109e+07	2.85149e+07	3.06264e+07	3.11295e+07	High	High	High	High	High	High	0	High	0.836015	0.360509
Q9LFE0	SART-1 family protein DOT2 OS=Arabidopsis thaliana OX=3702 GN=DOT2 PE=1 SV=1	11	5	13	5	820	94.1	399	0.817	2.19868e+06	1.75283e+06	2.29141e+06	2.44108e+06	2.85917e+06	2.57066e+06	932354	984542	1.98839e+06	2.44108e+06	2.63397e+06	2.38455e+06	High	High	High	High	High	High	0	High	0.836015	0.361198
Q93Z16	Dolichyl-diphosphooligosaccharide--protein glycosyltransferase subunit 2 OS=Arabidopsis thaliana OX=3702 GN=RPN2 PE=1 SV=1	13	7	20	7	691	74.6	319	0.821	2.43245e+06	2.07224e+06	3.47428e+06	3.28101e+06	3.15445e+06	2.71436e+06	1.03149e+06	1.16395e+06	3.01483e+06	3.28101e+06	2.906e+06	2.51783e+06	High	High	High	High	High	High	0	High	0.8367	0.361808
Q9ZV24	Outer envelope pore protein 16-1, chloroplastic OS=Arabidopsis thaliana OX=3702 GN=OEP161 PE=1 SV=1	44	7	40	7	148	15.5	1206	1.11	7.56536e+07	7.01501e+07	8.15649e+07	6.50076e+07	7.18129e+07	6.43246e+07	3.20811e+07	3.94023e+07	7.07785e+07	6.50076e+07	6.61568e+07	5.96674e+07	High	High	High	High	High	High	0	High	0.83863	0.363821
Q9LPV8	Eukaryotic peptide chain release factor subunit 1-2 OS=Arabidopsis thaliana OX=3702 GN=ERF1-2 PE=1 SV=1	33	10	47	5	434	48.9	881	0.817	2.63397e+06	2.49867e+06	3.53131e+06	3.03456e+06	4.03318e+06	3.17113e+06	1.11694e+06	1.40347e+06	3.06432e+06	3.03456e+06	3.71552e+06	2.94154e+06	High	High	High	High	High	High	0	High	0.83863	0.363638
Q9S7E9	Glutamate--glyoxylate aminotransferase 2 OS=Arabidopsis thaliana OX=3702 GN=GGAT2 PE=1 SV=1	57	23	200	7	481	53.4	5315	0.829	2.67676e+06	4.02606e+06	7.27397e+06	1.24651e+07	8.22737e+06	5.3441e+06	1.13508e+06	2.26138e+06	6.31203e+06	1.24651e+07	7.57936e+06	4.95718e+06	High	High	High	High	High	High	0	High	0.839	0.36448
A2RVS4	AIG2-like protein C OS=Arabidopsis thaliana OX=3702 GN=AIG2LC PE=1 SV=1	34	5	17	5	172	20.1	122	1.118	4.18924e+06	4.77753e+06	5.76106e+06	4.58339e+06	4.79329e+06	5.07148e+06	1.77646e+06	2.68347e+06	4.9992e+06	4.58339e+06	4.41576e+06	4.70431e+06	High	High	High	High	High	High	0	High	0.839	0.364298
O04153	Calreticulin-3 OS=Arabidopsis thaliana OX=3702 GN=CRT3 PE=1 SV=2	20	8	29	8	424	49.8	397	1.088	1.01679e+07	9.75739e+06	1.03672e+07	9.67966e+06	9.11328e+06	9.42419e+06	4.31173e+06	5.48059e+06	8.99625e+06	9.67966e+06	8.3955e+06	8.74187e+06	High	High	High	High	High	High	0	High	0.839156	0.364796
O49485	D-3-phosphoglycerate dehydrogenase 1, chloroplastic OS=Arabidopsis thaliana OX=3702 GN=PGDH1 PE=1 SV=1	52	26	212	20	603	63.3	6597	0.853	1.67145e+08	1.52116e+08	1.66055e+08	1.83961e+08	2.06966e+08	2.03627e+08	7.08782e+07	8.54414e+07	1.44095e+08	1.83961e+08	1.90665e+08	1.88884e+08	High	High	High	High	High	High	0	High	0.841925	0.366546
Q940P8	T-complex protein 1 subunit beta OS=Arabidopsis thaliana OX=3702 GN=CCT2 PE=1 SV=1	50	22	119	22	527	57.3	2811	0.854	6.36729e+07	6.7998e+07	7.27521e+07	8.25083e+07	7.76264e+07	8.46086e+07	2.70006e+07	3.81935e+07	6.31311e+07	8.25083e+07	7.15124e+07	78482841	High	High	High	High	High	High	0	High	0.841925	0.366791
Q42521	Glutamate decarboxylase 1 OS=Arabidopsis thaliana OX=3702 GN=GAD1 PE=1 SV=2	22	9	53	8	502	57	1155	1.076	1.08479e+07	1.43205e+07	1.29985e+07	1.36775e+07	1.10204e+07	1.13954e+07	4.60007e+06	8043620	1.12795e+07	1.36775e+07	1.01524e+07	1.05703e+07	High	High	High	High	High	High	0	High	0.841925	0.368146
Q9LF98	Fructose-bisphosphate aldolase 8, cytosolic OS=Arabidopsis thaliana OX=3702 GN=FBA8 PE=1 SV=1	92	32	501	19	358	38.5	16412	0.858	6.44191e+08	5.9643e+08	5.52072e+08	7.39093e+08	7.51651e+08	7.72142e+08	2.7317e+08	3.35007e+08	4.79064e+08	7.39093e+08	692449856	7.16238e+08	High	High	High	High	High	High	0	High	0.844456	0.387387
Q9LTX9	Heat shock 70 kDa protein 7, chloroplastic OS=Arabidopsis thaliana OX=3702 GN=HSP70-7 PE=2 SV=1	61	46	490	18	718	77	12495	0.859	1.88547e+08	1.60917e+08	2.45733e+08	2.34548e+08	2.42644e+08	2.28932e+08	7.99537e+07	9.03847e+07	2.13236e+08	2.34548e+08	2.23533e+08	2.12357e+08	High	High	High	High	High	High	0	High	0.844456	0.389668
P10795	Ribulose bisphosphate carboxylase small chain 1A, chloroplastic OS=Arabidopsis thaliana OX=3702 GN=RBCS-1A PE=1 SV=2	64	17	428	13	180	20.2	12140	1.103	5.27753e+09	5.12555e+09	4.18823e+09	4.36685e+09	4.61792e+09	4.06615e+09	2.23795e+09	2.87895e+09	3.63436e+09	4.36685e+09	4.2542e+09	3.77176e+09	High	High	High	High	High	High	0	High	0.844456	0.384506
P54609	Cell division control protein 48 homolog A OS=Arabidopsis thaliana OX=3702 GN=CDC48A PE=1 SV=1	71	51	380	13	809	89.3	9674	0.855	3.88917e+07	3.81078e+07	4.49272e+07	4.74894e+07	4.22564e+07	5.0453e+07	1.64921e+07	2.14046e+07	3.89859e+07	4.74894e+07	3.89282e+07	4.68002e+07	High	High	High	High	High	High	0	High	0.844456	0.375013
Q9LYA9	Chloroplast stem-loop binding protein of 41 kDa a, chloroplastic OS=Arabidopsis thaliana OX=3702 GN=CSP41A PE=1 SV=1	73	26	228	26	406	43.9	6625	0.857	2.67743e+08	2.68406e+08	3.16083e+08	3.24917e+08	3.30388e+08	3.39982e+08	1.13537e+08	1.5076e+08	2.74283e+08	3.24917e+08	3.04366e+08	3.15367e+08	High	High	High	High	High	High	0	High	0.844456	0.380888
Q9S7C0	Heat shock 70 kDa protein 14 OS=Arabidopsis thaliana OX=3702 GN=HSP70-14 PE=1 SV=1	58	41	247	7	831	91.7	6068	0.831	2.90039e+06	2.28084e+06	3.74919e+06	6.28197e+06	4.65867e+06	4.22448e+06	1.22992e+06	1.28112e+06	3.25338e+06	6.28197e+06	4.29174e+06	3.91862e+06	High	High	High	High	High	High	0	High	0.844456	0.388866
O48549	40S ribosomal protein S6-1 OS=Arabidopsis thaliana OX=3702 GN=RPS6A PE=1 SV=2	50	15	143	6	250	28.4	4881	0.859	4.92934e+07	5.03707e+07	6.05102e+07	5.43355e+07	5.28779e+07	5.78192e+07	2.0903e+07	2.82925e+07	5.25081e+07	5.43355e+07	4.87131e+07	53633016	High	High	High	High	High	High	0	High	0.844456	0.389703
Q9FK25	Flavone 3'-O-methyltransferase 1 OS=Arabidopsis thaliana OX=3702 GN=OMT1 PE=1 SV=1	86	24	155	24	363	39.6	3671	0.859	7.96926e+07	8.32483e+07	9.92832e+07	1.0805e+08	9.92555e+07	1.14624e+08	3.37938e+07	4.67595e+07	86153652	1.0805e+08	9.14379e+07	1.06325e+08	High	High	High	High	High	High	0	High	0.844456	0.389196
Q42547	Catalase-3 OS=Arabidopsis thaliana OX=3702 GN=CAT3 PE=1 SV=3	65	27	195	18	492	56.7	3398	0.856	8.80767e+07	1.09493e+08	1.15807e+08	1.30066e+08	1.04282e+08	1.30638e+08	3.73491e+07	6.1501e+07	1.00492e+08	1.30066e+08	9.60686e+07	1.2118e+08	High	High	High	High	High	High	0	High	0.844456	0.377768
P40283	Histone H2B.11 OS=Arabidopsis thaliana OX=3702 GN=At5g59910 PE=1 SV=5	42	6	55	1	150	16.4	1286														High	High	Peak Found	Peak Found	Peak Found	Peak Found	0	High
Q76E23	Eukaryotic translation initiation factor 4G OS=Arabidopsis thaliana OX=3702 GN=EIF4G PE=1 SV=2	20	20	95	20	1727	187.8	3215	0.827	1.14869e+07	1.00072e+07	1.25144e+07	1.33615e+07	1.45886e+07	1.47025e+07	4.87106e+06	5.62089e+06	1.08595e+07	1.33615e+07	1.34396e+07	1.3638e+07	High	High	High	High	High	High	0	High	0.844456	0.385188
Q93VR3	GDP-mannose 3,5-epimerase OS=Arabidopsis thaliana OX=3702 GN=At5g28840 PE=1 SV=1	62	21	165	21	377	42.7	3156	1.105	1.68771e+08	1.70043e+08	1.76179e+08	1.57811e+08	1.41084e+08	1.57931e+08	7.15675e+07	9.55106e+07	1.5288e+08	1.57811e+08	1.29972e+08	1.46497e+08	High	High	High	High	High	High	0	High	0.844456	0.377901
Q9LVI8	Glutamine synthetase cytosolic isozyme 1-3 OS=Arabidopsis thaliana OX=3702 GN=GLN1-3 PE=1 SV=1	66	17	138	11	354	38.6	2679	1.092	2.46132e+07	3.1842e+07	3.18759e+07	2.92246e+07	3.23115e+07	2.89024e+07	1.04373e+07	1.78852e+07	2.76605e+07	2.92246e+07	2.97666e+07	2.68098e+07	High	High	High	High	High	High	0	High	0.844456	0.379564
Q9SYM5	Trifunctional UDP-glucose 4,6-dehydratase/UDP-4-keto-6-deoxy-D-glucose 3,5-epimerase/UDP-4-keto-L-rhamnose-reductase RHM1 OS=Arabidopsis thaliana OX=3702 GN=RHM1 PE=1 SV=1	58	27	144	13	669	75.3	2592	0.84	2.05888e+07	2.21506e+07	1.92521e+07	2.71068e+07	2.21174e+07	2.70771e+07	8.7307e+06	1.24417e+07	1.67061e+07	2.71068e+07	2.03753e+07	2.51167e+07	High	High	High	High	High	High	0	High	0.844456	0.380371
Q96528	Catalase-1 OS=Arabidopsis thaliana OX=3702 GN=CAT1 PE=1 SV=3	31	15	106	3	492	56.7	1267	0.968	7.73268e+06	8.523e+06	7.09807e+06	8.68073e+06	7.9125e+06	4.45191e+06	3.27906e+06	4.78725e+06	6.15939e+06	8.68073e+06	7.28929e+06	4.12959e+06	High	High	Peak Found	High	High	Peak Found	0	High	0.98276	0.894065
Q9SI20	Elongation factor 1-delta 2 OS=Arabidopsis thaliana OX=3702 GN=At2g18110 PE=1 SV=1	72	16	123	10	231	25.3	2072	1.08	2.51847e+07	2.05953e+07	2.48763e+07	20449252	1.75789e+07	2.04495e+07	1.06796e+07	1.15681e+07	2.15866e+07	20449252	1.61944e+07	1.89689e+07	High	High	High	High	High	High	0	High	0.844456	0.375443
P81760	Thylakoid lumenal 17.4 kDa protein, chloroplastic OS=Arabidopsis thaliana OX=3702 GN=TL17 PE=1 SV=2	42	9	64	9	236	25.6	1747	1.106	8.32703e+07	7.72399e+07	8.87328e+07	7.73976e+07	8.02888e+07	8.1721e+07	3.53109e+07	4.33846e+07	7.69985e+07	7.73976e+07	7.39651e+07	75804287	High	High	High	High	High	High	0	High	0.844456	0.374968
Q9LDN9	Peroxidase 37 OS=Arabidopsis thaliana OX=3702 GN=PER37 PE=2 SV=1	28	9	63	3	346	38.2	1365	0.823	5.87414e+06	4.87772e+06	6.71831e+06	7.70418e+06	6.33327e+06	8.95868e+06	2.49094e+06	2.73975e+06	5.82986e+06	7.70418e+06	5.83445e+06	8.31007e+06	High	High	High	High	High	High	0	High	0.844456	0.387198
Q9FUS6	Glutathione S-transferase U13 OS=Arabidopsis thaliana OX=3702 GN=GSTU13 PE=2 SV=1	41	8	49	8	227	25.1	1322	1.085	2.72106e+07	2.56135e+07	3.56706e+07	2.85212e+07	2.29873e+07	2.61594e+07	1.15387e+07	1.43867e+07	3.09534e+07	2.85212e+07	2.11767e+07	2.42654e+07	High	High	High	High	High	High	0	High	0.844456	0.384286
P59223	40S ribosomal protein S13-1 OS=Arabidopsis thaliana OX=3702 GN=RPS13A PE=2 SV=1	52	11	78	1	151	17.1	1089	0.82	7.25286e+06	8.89766e+06	4.1591e+06	9997348	8.69822e+06	8.84604e+06	3.07559e+06	4997693	3.60908e+06	9997348	8013135	8.20558e+06	High	High	High	High	High	High	0	High	0.844456	0.378728
O48737	Thioredoxin M1, chloroplastic OS=Arabidopsis thaliana OX=3702 GN=At1g03680 PE=2 SV=1	34	7	54	7	179	19.7	1059	1.105	4.61935e+07	4.71588e+07	6.33598e+07	5.19181e+07	7.73323e+07	6.20305e+07	1.95884e+07	2.64885e+07	5.49809e+07	5.19181e+07	7.12414e+07	5.75394e+07	High	High	High	High	High	High	0	High	0.844456	0.378031
Q8S8T4	UDP-glucuronic acid decarboxylase 4 OS=Arabidopsis thaliana OX=3702 GN=UXS4 PE=2 SV=1	32	10	40	2	443	49.9	869	0.815	1.20483e+06	1.20778e+06	1.17831e+06	1.47597e+06	1.49682e+06	1.37841e+06	510911	678395	1.02249e+06	1.47597e+06	1.37893e+06	1.27861e+06	High	High	High	High	High	High	0	High	0.844456	0.387948
O49292	PsbP domain-containing protein 4, chloroplastic OS=Arabidopsis thaliana OX=3702 GN=PPD4 PE=1 SV=2	32	6	27	6	260	28.5	835	0.829	1.54059e+07	1.59853e+07	2.39245e+07	2.13267e+07	2.11512e+07	1.9156e+07	6.5329e+06	8.97872e+06	20760600	2.13267e+07	1.94852e+07	1.77691e+07	High	High	High	High	High	High	0	High	0.844456	0.383871
Q9SYX1	Light-harvesting complex-like protein 3 isotype 1, chloroplastic OS=Arabidopsis thaliana OX=3702 GN=LIL3.1 PE=1 SV=1	31	6	40	6	262	29.4	693	0.826	1.14665e+07	1.15231e+07	1.39764e+07	1.46267e+07	1.43775e+07	1.37916e+07	4.8624e+06	6.47234e+06	1.21281e+07	1.46267e+07	1.32451e+07	1.27931e+07	High	High	High	High	High	High	0	High	0.844456	0.382192
Q9SA78	Coatomer subunit epsilon-1 OS=Arabidopsis thaliana OX=3702 GN=At1g30630 PE=2 SV=1	39	8	35	8	292	32.6	682	1.069	1.14837e+07	1.22339e+07	1.43478e+07	1.28557e+07	1.22352e+07	1.09912e+07	4.8697e+06	6.8716e+06	1.24504e+07	1.28557e+07	1.12716e+07	1.01954e+07	High	High	High	High	High	High	0	High	0.844456	0.386242
Q8RX87	Probable galactinol--sucrose galactosyltransferase 6 OS=Arabidopsis thaliana OX=3702 GN=RFS6 PE=2 SV=2	10	5	22	5	749	83.1	648	0.832	5.62332e+06	5.66213e+06	6.11936e+06	7.47775e+06	6.9946e+06	6.649e+06	2.38458e+06	3.18034e+06	5.31012e+06	7.47775e+06	6.44369e+06	6.16761e+06	High	High	High	High	High	High	0	High	0.844456	0.387926
Q56YA5	Serine--glyoxylate aminotransferase OS=Arabidopsis thaliana OX=3702 GN=AGT1 PE=1 SV=2	49	12	53	12	401	44.2	637	1.094	3.11916e+07	3.48724e+07	3.87918e+07	3.52469e+07	2.83143e+07	2.93644e+07	1.32269e+07	1.95874e+07	3.36618e+07	3.52469e+07	2.60842e+07	2.72384e+07	High	High	High	High	High	High	0	High	0.844456	0.378444
Q9LK29	Cytochrome c1 1, heme protein, mitochondrial OS=Arabidopsis thaliana OX=3702 GN=CYC11 PE=1 SV=1	38	6	32	3	307	33.6	617	0.829	2.78146e+06	3.68596e+06	3.24176e+06	4.33389e+06	3.85876e+06	4.31864e+06	1.17948e+06	2.07035e+06	2.81306e+06	4.33389e+06	3.55484e+06	4.00597e+06	High	High	High	High	High	High	0	High	0.844456	0.378746
Q945M1	NADH dehydrogenase [ubiquinone] 1 beta subcomplex subunit 9 OS=Arabidopsis thaliana OX=3702 GN=CIB22 PE=1 SV=1	72	7	44	7	117	13.6	549	1.081	2.7971e+07	2.18333e+07	2.69736e+07	2.24265e+07	2.05935e+07	2.26864e+07	1.18611e+07	1.22635e+07	2.34065e+07	2.24265e+07	1.89715e+07	2.10438e+07	High	High	High	High	High	High	0	High	0.844456	0.371832
O48721	Uroporphyrinogen-III synthase, chloroplastic OS=Arabidopsis thaliana OX=3702 GN=UROS PE=2 SV=2	14	2	12	2	321	34.2	488	0.804	868782	1.0595e+06	889934	1.09019e+06	1.07838e+06	1.38783e+06	368408	595109	772246	1.09019e+06	993441	1.28735e+06	High	High	High	High	High	High	0	High	0.844456	0.388582
P92948	Cell division cycle 5-like protein OS=Arabidopsis thaliana OX=3702 GN=CDC5 PE=1 SV=2	15	9	26	9	844	95.7	475	0.828	4.58598e+06	3.72078e+06	3.67313e+06	4.69787e+06	4.5932e+06	4.50172e+06	1.9447e+06	2.08991e+06	3.18739e+06	4.69787e+06	4.23143e+06	4.17579e+06	High	High	High	High	High	High	0	High	0.844456	0.380782
B9DGD6	Acetyl-coenzyme A synthetase, chloroplastic/glyoxysomal OS=Arabidopsis thaliana OX=3702 GN=ACS PE=1 SV=1	11	6	24	6	743	81.8	369	0.821	6.43644e+06	7.58554e+06	4.91868e+06	8.58813e+06	8.53519e+06	8.94678e+06	2.72938e+06	4.26069e+06	4.26821e+06	8.58813e+06	7.86294e+06	8.29903e+06	High	High	High	High	High	High	0	High	0.844456	0.381854
O23179	Patatin-like protein 1 OS=Arabidopsis thaliana OX=3702 GN=PLP1 PE=1 SV=2	18	5	18	5	414	45.8	248	1.12	3.01382e+06	2.93823e+06	3.46217e+06	2.25118e+06	2.23115e+06	2.30175e+06	1.27802e+06	1.65037e+06	3.00432e+06	2.25118e+06	2.05542e+06	2.1351e+06	High	High	High	High	High	High	0	High	0.844456	0.373359
Q9S9N9	Cinnamoyl-CoA reductase 1 OS=Arabidopsis thaliana OX=3702 GN=CCR1 PE=1 SV=1	33	8	23	8	344	37.5	235	0.828	9.52249e+06	1.00384e+07	8.20091e+06	1.32881e+07	1.32479e+07	1.24916e+07	4.03803e+06	5.63842e+06	7.11639e+06	1.32881e+07	12204469	1.15872e+07	High	High	High	High	High	High	0	High	0.844456	0.38244
O22769	NADH dehydrogenase [ubiquinone] flavoprotein 2, mitochondrial OS=Arabidopsis thaliana OX=3702 GN=At4g02580 PE=1 SV=3	37	6	25	6	255	28.4	169	1.068	1.15543e+07	1.24321e+07	1.25591e+07	1.39406e+07	1.15063e+07	1.30378e+07	4.89963e+06	6.98295e+06	1.08983e+07	1.39406e+07	1.06001e+07	1.20939e+07	High	High	High	High	High	High	0	High	0.844456	0.388784
Q9SVG9	Calcium-binding protein CML42 OS=Arabidopsis thaliana OX=3702 GN=CML42 PE=1 SV=1	43	4	10	4	191	21.1	152	1.131	737199	1.56766e+06	1.94976e+06	1.40683e+06	1.7593e+06	1.47246e+06	312611	880531	1.69192e+06	1.40683e+06	1.62074e+06	1.36585e+06	High	High	High	High	High	High	0	High	0.844456	0.374807
Q01474	GTP-binding protein SAR1B OS=Arabidopsis thaliana OX=3702 GN=SAR1B PE=1 SV=1	26	4	15	4	193	22	151	1.109	2.77921e+06	3.19164e+06	4.20918e+06	3.42968e+06	2.10168e+06	2.74e+06	1.17853e+06	1.7927e+06	3.65254e+06	3.42968e+06	1.93615e+06	2.54162e+06	High	High	High	High	High	High	0	High	0.844456	0.374506
Q9SXC8	Ubiquitin-fold modifier-conjugating enzyme 1 OS=Arabidopsis thaliana OX=3702 GN=At1g27530 PE=2 SV=1	20	3	9	3	174	19.6	121	1.114	3.46441e+06	3.68534e+06	3.26999e+06	3.15295e+06	2.94867e+06	2.73676e+06	1.46909e+06	2.07001e+06	2.83755e+06	3.15295e+06	2.71643e+06	2.53862e+06	High	High	High	High	High	High	0	High	0.844456	0.382282
Q8LFS6	RNA-binding protein BRN1 OS=Arabidopsis thaliana OX=3702 GN=BRN1 PE=2 SV=1	8	4	14	4	441	48.2	88	1.122	2.41403e+06	2.66503e+06	3.6706e+06	2.04146e+06	2.46208e+06	2.77453e+06	1.02368e+06	1.49691e+06	3.18518e+06	2.04146e+06	2.26816e+06	2573648	High	High	High	High	High	High	0	High	0.844456	0.382999
Q9LQM7	Heat stress transcription factor A-1d OS=Arabidopsis thaliana OX=3702 GN=HSFA1D PE=1 SV=2	2	1	7	1	485	54.5	48	1.145	648833	719973	480617	530454	628894	533282	275139	404399	417058	530454	579361	494672	High	High	High	High	High	High	0.004	High	0.844456	0.389903
O49160	Eukaryotic translation initiation factor 3 subunit C OS=Arabidopsis thaliana OX=3702 GN=TIF3C1 PE=1 SV=2	4	3	8	3	900	102.9	43	0.812	2.10051e+06	1.96087e+06	1.63061e+06	2.28611e+06	2.29538e+06	2.32258e+06	890727	1.10139e+06	1.41497e+06	2.28611e+06	2.11459e+06	2.15442e+06	High	High	High	High	High	High	0	High	0.844456	0.370206
Q9ZW12	Tropinone reductase homolog At2g29260, chloroplastic OS=Arabidopsis thaliana OX=3702 GN=At2g29260 PE=2 SV=1	2	1	6	1	322	35.2	39	0.828	2.55373e+06	2.6716e+06	2.02236e+06	3.22493e+06	2.83828e+06	2.86054e+06	1.08291e+06	1.5006e+06	1.75491e+06	3.22493e+06	2.61473e+06	2.65343e+06	High	High	High	High	High	High	0.003	High	0.844456	0.388821
F4IV16	Thiamine pyrophosphokinase 2 OS=Arabidopsis thaliana OX=3702 GN=TPK2 PE=2 SV=1	9	2	8	2	267	30.2	19	0.797	906055	599674	1.01104e+06	1.33177e+06	1.06224e+06	1.13148e+06	384214	336829	877336	1.33177e+06	978574	1.04956e+06	High	High	High	High	High	High	0	High	0.844456	0.381496
Q9LSB4	TSA1-like protein OS=Arabidopsis thaliana OX=3702 GN=NAI2 PE=1 SV=1	72	61	483	60	772	85	13431	1.102	4.49673e+08	4.22366e+08	4.6337e+08	3.41348e+08	3.97651e+08	3.94268e+08	1.90685e+08	2.37237e+08	4.02092e+08	3.41348e+08	3.66331e+08	3.65723e+08	High	High	High	High	High	High	0	High	0.844699	0.390627
P27140	Beta carbonic anhydrase 1, chloroplastic OS=Arabidopsis thaliana OX=3702 GN=BCA1 PE=1 SV=2	59	24	384	16	347	37.4	11491	1.102	7.65943e+08	7.58968e+08	6.5037e+08	5.0221e+08	5.32688e+08	6.7118e+08	3.24799e+08	4.26302e+08	5.64363e+08	5.0221e+08	4.90733e+08	6.22586e+08	High	High	High	High	High	High	0	High	0.844699	0.391036
O80517	Uclacyanin-2 OS=Arabidopsis thaliana OX=3702 GN=At2g44790 PE=2 SV=1	24	3	29	3	202	20.3	998	1.075	2.59441e+07	2.22739e+07	3.39468e+07	2.44313e+07	2.40843e+07	2.62757e+07	1.10016e+07	1.25109e+07	2.94576e+07	2.44313e+07	2.21874e+07	2.43733e+07	High	High	High	High	High	High	0	High	0.844699	0.391269
Q9FGZ9	Ubiquitin-like protein 5 OS=Arabidopsis thaliana OX=3702 GN=UBL5 PE=3 SV=1	29	2	7	2	73	8.6	102	0.828	4.94568e+06	4.94224e+06	5.85841e+06	6.02338e+06	6.34208e+06	5.96854e+06	2.09722e+06	2.77599e+06	5083673	6.02338e+06	5842562	5.53642e+06	High	High	High	High	High	High	0	High	0.844699	0.390983
P25819	Catalase-2 OS=Arabidopsis thaliana OX=3702 GN=CAT2 PE=1 SV=3	67	29	315	15	492	56.9	6788	1.101	2.9473e+08	3.36038e+08	3.29491e+08	2.56563e+08	2.59067e+08	2.97098e+08	1.24981e+08	1.88748e+08	2.85918e+08	2.56563e+08	2.38662e+08	2.75588e+08	High	High	High	High	High	High	0	High	0.845653	0.392213
P19366	ATP synthase subunit beta, chloroplastic OS=Arabidopsis thaliana OX=3702 GN=atpB PE=1 SV=2	92	40	1290	39	498	53.9	42916	1.101	4.05244e+09	3.65474e+09	4.69475e+09	3.93146e+09	4.31354e+09	3.97512e+09	1.71844e+09	2.05282e+09	4.0739e+09	3.93146e+09	3.9738e+09	3.68732e+09	High	High	High	High	High	High	0	High	0.845716	0.392493
Q42601	Carbamoyl-phosphate synthase large chain, chloroplastic OS=Arabidopsis thaliana OX=3702 GN=CARB PE=1 SV=1	36	28	111	28	1187	129.9	2563	0.856	3.05342e+07	3.39632e+07	3.49945e+07	4.10621e+07	3.13787e+07	4.01346e+07	1.29481e+07	1.90766e+07	3.03667e+07	4.10621e+07	2.89073e+07	37228811	High	High	High	High	High	High	0	High	0.851322	0.396099
O04331	Prohibitin-3, mitochondrial OS=Arabidopsis thaliana OX=3702 GN=PHB3 PE=1 SV=1	66	13	99	13	277	30.4	2481	1.1	5.30508e+07	5.9351e+07	9.475e+07	6.22546e+07	6.92501e+07	5.86112e+07	2.24963e+07	3.33366e+07	8.22199e+07	6.22546e+07	6.37958e+07	5.43677e+07	High	High	High	High	High	High	0	High	0.851322	0.395433
Q9FE58	60S ribosomal protein L22-3 OS=Arabidopsis thaliana OX=3702 GN=RPL22C PE=2 SV=1	59	11	84	2	124	14	1646	1.102	5.67572e+06	6.13498e+06	6.31963e+06	5.56923e+06	4.04036e+06	6.00444e+06	2.4068e+06	3.44593e+06	5.4839e+06	5.56923e+06	3.72213e+06	5.56971e+06	High	High	High	High	High	High	0	High	0.851322	0.395826
Q8LAS8	S-formylglutathione hydrolase OS=Arabidopsis thaliana OX=3702 GN=SFGH PE=1 SV=2	50	10	48	10	284	31.6	903	0.844	2.20921e+07	2.31702e+07	2.1063e+07	2.58207e+07	2.13972e+07	2.31195e+07	9.36819e+06	1.30144e+07	1.82776e+07	2.58207e+07	1.9712e+07	2.14457e+07	High	High	High	High	High	High	0	High	0.851322	0.396105
P25697	Phosphoribulokinase, chloroplastic OS=Arabidopsis thaliana OX=3702 GN=At1g32060 PE=1 SV=1	66	21	330	21	395	44.4	8970	0.86	5.30702e+08	5.3265e+08	6.90986e+08	7.37622e+08	6.91842e+08	6.7385e+08	2.25045e+08	2.99182e+08	5.99607e+08	7.37622e+08	6.37352e+08	6.25063e+08	High	High	High	High	High	High	0	High	0.85155	0.396716
O04314	PYK10-binding protein 1 OS=Arabidopsis thaliana OX=3702 GN=PBP1 PE=1 SV=1	96	24	514	18	298	32.1	18951	1.1	7.7808e+08	7.49346e+08	7.69339e+08	6.46209e+08	7.58077e+08	7.26556e+08	3.29946e+08	4.20897e+08	6.67599e+08	6.46209e+08	6.98369e+08	6.73953e+08	High	High	High	High	High	High	0	High	0.853625	0.398189
Q96511	Peroxidase 69 OS=Arabidopsis thaliana OX=3702 GN=PER69 PE=1 SV=1	31	7	26	7	331	35.7	565	1.072	1.70008e+07	1.80186e+07	1.79955e+07	1.80596e+07	1.59543e+07	1.75499e+07	7.20922e+06	1.01208e+07	1.56157e+07	1.80596e+07	1.46977e+07	1.62793e+07	High	High	High	High	High	High	0	High	0.853625	0.397955
F4IW47	Transketolase-2, chloroplastic OS=Arabidopsis thaliana OX=3702 GN=TKL-2 PE=1 SV=1	15	9	88	2	741	79.9	2413	0.799	773155	770338	600724	961496	826993	967644	327858	432688	521282	961496	761857	897585	High	High	High	High	High	High	0	High	0.853884	0.398564
Q9SDS7	V-type proton ATPase subunit C OS=Arabidopsis thaliana OX=3702 GN=VHA-C PE=1 SV=1	51	17	77	17	375	42.6	1408	1.099	4.2506e+07	4.67784e+07	3.42055e+07	4.35117e+07	3.98576e+07	3.96852e+07	1.80247e+07	2.62748e+07	2.96821e+07	4.35117e+07	3.67183e+07	3.6812e+07	High	High	High	High	High	High	0	High	0.854882	0.399283
Q9C8P0	Dihydrolipoyllysine-residue acetyltransferase component 5 of pyruvate dehydrogenase complex, chloroplastic OS=Arabidopsis thaliana OX=3702 GN=EMB3003 PE=2 SV=1	50	20	145	18	465	48.3	4125	0.861	8.20082e+07	7.55324e+07	8.56615e+07	8.86364e+07	9.63383e+07	9.31423e+07	3.47757e+07	4.24255e+07	7.43333e+07	8.86364e+07	8.87505e+07	8.63987e+07	High	High	High	High	High	High	0	High	0.858252	0.40137
P59259	Histone H4 OS=Arabidopsis thaliana OX=3702 GN=At1g07660 PE=1 SV=2	54	7	53	7	103	11.4	937	1.099	5.06589e+07	6.20497e+07	4.69414e+07	6.74564e+07	5.49778e+07	4.8775e+07	2.1482e+07	3.48524e+07	4.07337e+07	6.74564e+07	5.06476e+07	4.52436e+07	High	High	High	High	High	High	0	High	0.858252	0.401596
Q9S762	ATP phosphoribosyltransferase 1, chloroplastic OS=Arabidopsis thaliana OX=3702 GN=HISN1A PE=1 SV=1	25	8	32	6	411	44.5	520	0.828	7.47383e+06	8.00866e+06	8.31875e+06	9.3879e+06	9.65629e+06	1.11657e+07	3.16929e+06	4.49835e+06	7.21865e+06	9.3879e+06	8.89574e+06	1.03573e+07	High	High	High	High	High	High	0	High	0.858252	0.401876
Q9LF30	40S ribosomal protein S19-2 OS=Arabidopsis thaliana OX=3702 GN=RPS19B PE=2 SV=1	62	11	85	1	143	15.8	1158	1.624	1.04594e+06	1.0136e+06	903251	485616	624149	838789	443532	569325	783802	485616	574990	778060	Peak Found	Peak Found	High	Peak Found	High	Peak Found	0	High	0.13927	0.0101948
P25864	50S ribosomal protein L9, chloroplastic OS=Arabidopsis thaliana OX=3702 GN=RPL9 PE=2 SV=1	59	14	129	14	197	22.1	3386	0.862	1.31851e+08	1.10268e+08	1.16775e+08	1.32232e+08	1.38293e+08	1.40787e+08	5.59118e+07	6.19358e+07	1.01332e+08	1.32232e+08	1.27401e+08	1.30594e+08	High	High	High	High	High	High	0	High	0.858626	0.402306
Q8W4Q4	MA3 DOMAIN-CONTAINING TRANSLATION REGULATORY FACTOR 3 OS=Arabidopsis thaliana OX=3702 GN=MRF3 PE=1 SV=1	17	8	26	8	702	77.4	559	1.103	4.78449e+06	4.16453e+06	6.2658e+06	4.84572e+06	4.86871e+06	5.4289e+06	2.02887e+06	2.33916e+06	5.43719e+06	4.84572e+06	4.48524e+06	5.03585e+06	High	High	High	High	High	High	0	High	0.858696	0.402848
Q9LDY5	Peptidyl-prolyl cis-trans isomerase FKBP17-2, chloroplastic OS=Arabidopsis thaliana OX=3702 GN=FKBP17-2 PE=1 SV=1	17	3	14	3	247	26.5	392	1.109	4.7207e+06	4.55917e+06	3.46749e+06	4.15544e+06	3.45772e+06	4.08004e+06	2.00182e+06	2.56083e+06	3.00894e+06	4.15544e+06	3.18538e+06	3.78464e+06	High	High	High	High	High	High	0	High	0.858837	0.403169
Q9SYG2	Trihelix transcription factor ASIL1 OS=Arabidopsis thaliana OX=3702 GN=ASIL1 PE=1 SV=1	9	3	11	3	383	41.7	336	1.067	1.03653e+07	1.09023e+07	1.54448e+07	1.18473e+07	1.33019e+07	9.8947e+06	4.39542e+06	6.12369e+06	1.34023e+07	1.18473e+07	1.22542e+07	9.17831e+06	High	High	High	High	High	High	0	High	0.860871	0.404379
Q9FHW7	SKP1-like protein 1B OS=Arabidopsis thaliana OX=3702 GN=SKP1B PE=1 SV=1	38	6	42	3	171	19.1	1025	1.097	5.60805e+06	4.70649e+06	7.61721e+06	4.18395e+06	5.59299e+06	4.71196e+06	2.3781e+06	2.64357e+06	6.60988e+06	4.18395e+06	5.15247e+06	4.37081e+06	High	High	High	High	High	High	0	High	0.860982	0.404687
Q9STW6	Heat shock 70 kDa protein 6, chloroplastic OS=Arabidopsis thaliana OX=3702 GN=HSP70-6 PE=1 SV=1	64	49	526	21	718	76.5	14452	0.862	3.10453e+08	2.44886e+08	3.17302e+08	3.174e+08	3.27586e+08	3.03004e+08	1.31648e+08	1.37549e+08	2.75341e+08	3.174e+08	301784912	2.81066e+08	High	High	High	High	High	High	0	High	0.861938	0.40541
Q9STE8	Protein TOC75-3, chloroplastic OS=Arabidopsis thaliana OX=3702 GN=TOC75-3 PE=1 SV=1	48	24	155	24	818	89.1	4015	1.097	6.36678e+07	6.75524e+07	7.64755e+07	6.18125e+07	6.0579e+07	6.22887e+07	2.69985e+07	3.79432e+07	6.63621e+07	6.18125e+07	5.58077e+07	5.77789e+07	High	High	High	High	High	High	0	High	0.861938	0.405894
Q9LDZ0	Heat shock 70 kDa protein 10, mitochondrial OS=Arabidopsis thaliana OX=3702 GN=HSP70-10 PE=1 SV=1	54	30	228	23	682	72.9	5192	0.863	1.15905e+08	1.05277e+08	1.12718e+08	1.2955e+08	1.39161e+08	1.29072e+08	4.91496e+07	5.91324e+07	9.78122e+07	1.2955e+08	128200633	1.19727e+08	High	High	High	High	High	High	0	High	0.862342	0.407118
Q9SN95	UDP-glucuronic acid decarboxylase 5 OS=Arabidopsis thaliana OX=3702 GN=UXS5 PE=2 SV=1	63	15	97	4	341	38.4	1841	1.106	1.60825e+06	3.57367e+06	2.87993e+06	3.27946e+06	3.45664e+06	3.75841e+06	681983	2.00728e+06	2.49908e+06	3.27946e+06	3.18439e+06	3.4863e+06	High	High	High	High	High	High	0	High	0.862342	0.406919
P47999	Cysteine synthase, chloroplastic/chromoplastic OS=Arabidopsis thaliana OX=3702 GN=OASB PE=1 SV=2	70	21	165	18	392	41.6	4845	0.863	1.05926e+08	1.03225e+08	1.33142e+08	1.30952e+08	1.27349e+08	1.44047e+08	4.49183e+07	5.79802e+07	1.15535e+08	1.30952e+08	1.17318e+08	1.33618e+08	High	High	High	High	High	High	0	High	0.863237	0.409927
O81645	Villin-3 OS=Arabidopsis thaliana OX=3702 GN=VLN3 PE=1 SV=2	36	25	92	19	965	106.3	2787	1.057	1.30399e+07	1.39798e+07	1.55011e+07	1.23513e+07	1.30041e+07	1.4474e+07	5.5296e+06	7.85228e+06	1.34512e+07	1.23513e+07	1.19799e+07	1.34261e+07	High	High	High	High	High	High	0	High	0.863237	0.411838
Q9FME2	Nuclear transport factor 2 OS=Arabidopsis thaliana OX=3702 GN=NTF2 PE=1 SV=1	54	16	92	16	460	49.5	2546	0.863	4.79252e+07	4.36661e+07	4.63251e+07	4.68489e+07	5.51564e+07	4.79951e+07	2.03228e+07	2.45266e+07	4.01989e+07	4.68489e+07	5.08122e+07	4.45202e+07	High	High	High	High	High	High	0	High	0.863237	0.409094
Q9M8M7	Acetylornithine aminotransferase, chloroplastic/mitochondrial OS=Arabidopsis thaliana OX=3702 GN=WIN1 PE=1 SV=1	51	15	95	15	457	48.8	2519	0.864	4.43481e+07	4.41799e+07	4.5938e+07	5.59888e+07	5.22087e+07	5.43794e+07	1.88059e+07	2.48153e+07	39863015	5.59888e+07	4.80966e+07	5.04423e+07	High	High	High	High	High	High	0	High	0.863237	0.411087
Q94JQ4	Reactive Intermediate Deaminase A, chloroplastic OS=Arabidopsis thaliana OX=3702 GN=RIDA PE=1 SV=1	66	12	78	12	187	19.8	2093	1.096	1.16906e+08	1.02369e+08	1.34339e+08	1.13785e+08	1.24961e+08	1.14867e+08	4.9574e+07	5.74994e+07	1.16574e+08	1.13785e+08	1.15118e+08	1.0655e+08	High	High	High	High	High	High	0	High	0.863237	0.409135
Q43870	ATP sulfurylase 2 OS=Arabidopsis thaliana OX=3702 GN=APS2 PE=1 SV=1	41	19	74	14	476	53.6	1252	0.84	1.89066e+07	1.16936e+07	1.75806e+07	2.06033e+07	2.04879e+07	2.13314e+07	8.01738e+06	6.56816e+06	1.52557e+07	2.06033e+07	1.88742e+07	1.9787e+07	High	High	High	High	High	High	0	High	0.863237	0.410792
Q94C69	Cold shock domain-containing protein 3 OS=Arabidopsis thaliana OX=3702 GN=CSP3 PE=1 SV=1	49	7	28	7	301	29.5	761	0.831	8.86992e+06	9.39605e+06	7.29155e+06	1.01849e+07	1.0649e+07	1.05938e+07	3.7613e+06	5.27763e+06	6.32729e+06	1.01849e+07	9.81029e+06	9.82676e+06	High	High	High	High	High	High	0	High	0.863237	0.411321
Q00218	Phospho-2-dehydro-3-deoxyheptonate aldolase 2, chloroplastic OS=Arabidopsis thaliana OX=3702 GN=DHS2 PE=2 SV=2	29	12	54	9	507	56.1	748	0.834	9.14201e+06	1.09229e+07	7.90718e+06	1.1842e+07	9.21026e+06	1.19963e+07	3.87669e+06	6.13523e+06	6.86151e+06	1.1842e+07	8.48484e+06	1.11278e+07	High	High	High	High	High	High	0	High	0.863237	0.409943
O22785	Pre-mRNA-processing factor 19 homolog 2 OS=Arabidopsis thaliana OX=3702 GN=PRP19B PE=1 SV=3	41	13	37	12	525	56.7	685	0.829	7.88379e+06	9.17599e+06	8.31279e+06	9.19315e+06	9.70889e+06	8.77482e+06	3.34314e+06	5.15403e+06	7.21348e+06	9.19315e+06	8.94419e+06	8.13952e+06	High	High	High	High	High	High	0	High	0.863237	0.408227
Q9LVA0	BAG family molecular chaperone regulator 7 OS=Arabidopsis thaliana OX=3702 GN=BAG7 PE=1 SV=1	24	10	43	9	446	51.5	520	0.832	1.16045e+07	1.17224e+07	9.13218e+06	1.27053e+07	1.64648e+07	1.38761e+07	4.92093e+06	6.5843e+06	7.92451e+06	1.27053e+07	1.5168e+07	1.28715e+07	High	High	High	High	High	High	0	High	0.863237	0.409471
Q9LW15	Cytochrome c oxidase subunit 5b-1, mitochondrial OS=Arabidopsis thaliana OX=3702 GN=COX5B-1 PE=1 SV=1	58	8	34	6	176	19.4	281	1.067	1.83524e+07	1.61496e+07	2.14158e+07	1.7819e+07	1.7911e+07	1.75151e+07	7.78238e+06	9.071e+06	1.85837e+07	1.7819e+07	1.65003e+07	1.6247e+07	High	High	High	High	High	High	0	High	0.863237	0.41224
Q9SYI0	Protein translocase subunit SECA1, chloroplastic OS=Arabidopsis thaliana OX=3702 GN=SECA1 PE=1 SV=2	12	9	32	9	1022	115.1	211	1.093	6.67023e+06	7.89892e+06	6.20332e+06	6.09302e+06	6.53669e+06	7.56459e+06	2.82852e+06	4.43671e+06	5.38297e+06	6.09302e+06	6.02185e+06	7.0169e+06	High	High	High	High	High	High	0	High	0.863237	0.412484
Q9LH52	Leucine-rich repeat protein FLOR 1 OS=Arabidopsis thaliana OX=3702 GN=FLR1 PE=1 SV=1	29	5	18	5	325	35.8	207	1.103	4.82762e+06	4.68062e+06	5.10475e+06	4.44826e+06	4.28959e+06	4.63216e+06	2.04716e+06	2.62904e+06	4.42968e+06	4.44826e+06	3.95173e+06	4.29679e+06	High	High	High	High	High	High	0	High	0.863237	0.411389
Q9C7F7	Non-specific lipid transfer protein GPI-anchored 1 OS=Arabidopsis thaliana OX=3702 GN=LTPG1 PE=2 SV=1	9	2	10	2	193	19.7	142	1.095	7.6042e+06	6.06259e+06	6.91934e+06	5.09126e+06	6.75786e+06	5.32957e+06	3.22458e+06	3.40527e+06	6.0043e+06	5.09126e+06	6.2256e+06	4.94371e+06	High	High	High	High	High	High	0	High	0.863237	0.411913
O65719	Heat shock 70 kDa protein 3 OS=Arabidopsis thaliana OX=3702 GN=HSP70-3 PE=1 SV=1	77	50	654	19	649	71.1	17899	0.865	1.45528e+08	1.4471e+08	1.41855e+08	1.79452e+08	1.67875e+08	1.74986e+08	6.17114e+07	8.12814e+07	1.23096e+08	1.79452e+08	1.54653e+08	1.62317e+08	High	High	High	High	High	High	0	High	0.863404	0.416884
Q9ZVA2	EP1-like glycoprotein 2 OS=Arabidopsis thaliana OX=3702 GN=At1g78830 PE=1 SV=1	50	19	170	12	455	50.3	4584	1.094	9.953e+07	8.45323e+07	1.0265e+08	8.30894e+07	9.36061e+07	8.68711e+07	4.22059e+07	4.74806e+07	8.90756e+07	8.30894e+07	8.62335e+07	8.05816e+07	High	High	High	High	High	High	0	High	0.863404	0.416316
Q9SSB5	26S proteasome regulatory subunit 7 homolog A OS=Arabidopsis thaliana OX=3702 GN=RPT1A PE=1 SV=1	58	20	110	18	426	47.8	2071	0.851	3.12873e+07	3.35733e+07	3.11699e+07	3.79324e+07	3.51822e+07	3.55688e+07	1.32674e+07	1.88577e+07	2.70479e+07	3.79324e+07	3.24112e+07	32993549	High	High	High	High	High	High	0	High	0.863404	0.414218
P51414	60S ribosomal protein L26-1 OS=Arabidopsis thaliana OX=3702 GN=RPL26A PE=2 SV=2	51	13	104	13	146	16.9	2011	0.864	8.04445e+07	1.08153e+08	1.17672e+08	1.13872e+08	1.02543e+08	1.17179e+08	3.41126e+07	6.07481e+07	1.02111e+08	1.13872e+08	9.44669e+07	1.08696e+08	High	High	High	High	High	High	0	High	0.863404	0.414024
Q93ZM7	Chaperonin CPN60-like 2, mitochondrial OS=Arabidopsis thaliana OX=3702 GN=At3g13860 PE=1 SV=2	39	18	83	18	572	60.4	2007	0.85	2.51805e+07	2.54223e+07	2.90802e+07	2.91028e+07	2.90892e+07	2.92844e+07	1.06778e+07	1.42794e+07	2.52345e+07	2.91028e+07	2.67981e+07	2.71642e+07	High	High	High	High	High	High	0	High	0.863404	0.418796
Q8H166	Thiol protease aleurain OS=Arabidopsis thaliana OX=3702 GN=ALEU PE=1 SV=2	50	11	83	9	358	38.9	1721	1.078	2.78619e+07	2.9857e+07	3.85942e+07	30176911	2.8625e+07	3.07063e+07	1.18149e+07	1.67703e+07	3.34904e+07	30176911	2.63705e+07	2.84832e+07	High	High	High	High	High	High	0	High	0.863404	0.413033
Q8LGG0	Peptidyl-prolyl cis-trans isomerase FKBP12 OS=Arabidopsis thaliana OX=3702 GN=FKBP12 PE=1 SV=2	49	3	30	3	112	12	690	0.849	2.30549e+07	1.95917e+07	2.44684e+07	2.93891e+07	2.7991e+07	2.9841e+07	9.77649e+06	1.10044e+07	2.12326e+07	2.93891e+07	2.57864e+07	2.76805e+07	High	High	High	High	High	High	0	High	0.863404	0.415302
Q8VZS8	Abscisic acid receptor PYL1 OS=Arabidopsis thaliana OX=3702 GN=PYL1 PE=1 SV=1	59	10	37	10	221	25.3	648	1.057	1.28949e+07	1.30381e+07	1.14933e+07	1.22405e+07	1.26468e+07	1.32354e+07	5.4681e+06	7.32331e+06	9.97338e+06	1.22405e+07	1.16507e+07	1.22772e+07	High	High	High	High	High	High	0	High	0.863404	0.419054
Q93V88	Probable protein phosphatase 2C 62 OS=Arabidopsis thaliana OX=3702 GN=At4g33500 PE=2 SV=1	14	7	26	7	724	78.9	647	0.831	2.62882e+06	2.57924e+06	3.61112e+06	2.1674e+06	2.09869e+06	2.42084e+06	1.11475e+06	1.44873e+06	3.13357e+06	2.1674e+06	1.93339e+06	2.24557e+06	High	High	High	High	High	High	0	High	0.863404	0.413293
Q9LHP1	60S ribosomal protein L7-4 OS=Arabidopsis thaliana OX=3702 GN=RPL7D PE=2 SV=1	51	14	68	2	244	28.4	1089	0.713	2.41426e+06	2.81838e+06	2.45407e+06	4.34889e+06	3.22642e+06	3.29591e+06	1.02377e+06	1.58305e+06	2.12954e+06	4.34889e+06	2.9723e+06	3.05728e+06	High	High	High	Peak Found	High	High	0	High	0.480119	0.0871907
Q9FE63	Profilin-5 OS=Arabidopsis thaliana OX=3702 GN=PRO5 PE=2 SV=1	21	2	12	2	131	14	589	1.111	2.20411e+06	2.33675e+06	1.6469e+06	1.72885e+06	1.49479e+06	1.48264e+06	934655	1.31252e+06	1.42911e+06	1.72885e+06	1.37706e+06	1.37529e+06	High	High	High	High	High	High	0	High	0.863404	0.41825
Q93V74	Cyclase-like protein 1 OS=Arabidopsis thaliana OX=3702 GN=CYCLASE1 PE=1 SV=1	37	7	30	6	255	28.4	473	1.068	1.09172e+07	9.3525e+06	1.42684e+07	1.0199e+07	1.02327e+07	1.19263e+07	4.62945e+06	5.25317e+06	1.23815e+07	1.0199e+07	9.42674e+06	1.10628e+07	High	High	High	High	High	High	0	High	0.863404	0.418698
Q5XF75	Elongation factor Ts, mitochondrial OS=Arabidopsis thaliana OX=3702 GN=EFTS PE=1 SV=1	32	8	27	8	395	43.2	424	0.831	6.67661e+06	1.08551e+07	4.89921e+06	6.74107e+06	9.76862e+06	8.51014e+06	2.83123e+06	6.09715e+06	4.25132e+06	6.74107e+06	8.99923e+06	7.894e+06	High	High	High	High	High	High	0	High	0.863404	0.416999
P49572	Indole-3-glycerol phosphate synthase, chloroplastic OS=Arabidopsis thaliana OX=3702 GN=IGPS PE=1 SV=2	27	10	32	10	402	44.5	407	1.068	1.12464e+07	1.09438e+07	1.14917e+07	1.02328e+07	9.06718e+06	1.08798e+07	4.76906e+06	6.14698e+06	9.972e+06	1.02328e+07	8.35303e+06	1.00921e+07	High	High	High	High	High	High	0	High	0.863404	0.415054
Q9LUV2	Stress-response A/B barrel domain-containing protein HS1 OS=Arabidopsis thaliana OX=3702 GN=HS1 PE=1 SV=1	55	3	13	3	109	12.2	337	1.089	6.81138e+06	5.71738e+06	1.07314e+07	6.97459e+06	8.68114e+06	6.23414e+06	2.88838e+06	3.21138e+06	9.31227e+06	6.97459e+06	7.9974e+06	5.78278e+06	High	High	High	High	High	High	0	High	0.863404	0.415546
Q41963	Aquaporin TIP1-2 OS=Arabidopsis thaliana OX=3702 GN=TIP1-2 PE=1 SV=2	7	1	9	1	253	25.8	314	1.103	3.23415e+06	4.01306e+06	9.53676e+06	5.69822e+06	2.93211e+06	4.18215e+06	1.37145e+06	2.25408e+06	8.27558e+06	5.69822e+06	2.70117e+06	3.87936e+06	High	High	High	High	High	High	0	High	0.863404	0.418068
Q8L9X2	Chaperonin-like RbcX protein 2, chloroplastic OS=Arabidopsis thaliana OX=3702 GN=RBCX2 PE=1 SV=1	7	1	6	1	203	23.5	250	0.817	215889	1.0304e+06	1.63961e+06	1.53545e+06	1.26158e+06	1.08901e+06	91548	578762	1.42279e+06	1.53545e+06	1.16221e+06	1.01016e+06	High	High	High	High	High	High	0	High	0.863404	0.416759
Q9M8D3	Probable phosphoribosylformylglycinamidine synthase, chloroplastic/mitochondrial OS=Arabidopsis thaliana OX=3702 GN=At1g74260 PE=2 SV=3	10	10	26	10	1407	153.9	225	1.1	3.77613e+06	4.71597e+06	5.70895e+06	4.2173e+06	2.44532e+06	4.62681e+06	1.60127e+06	2.6489e+06	4.95398e+06	4.2173e+06	2.25273e+06	4.29182e+06	High	High	High	High	High	High	0	High	0.863404	0.418936
Q9FGX1	ATP-citrate synthase beta chain protein 2 OS=Arabidopsis thaliana OX=3702 GN=ACLB-2 PE=1 SV=1	20	8	35	1	608	65.8	1066	0.795	412293	591004	376953	634513	474132	527873	174834	331959	327104	634513	436788	489654	High	High	Peak Found	High	High	High	0	High	0.911035	0.475097
Q9SLN5	Methionine aminopeptidase 1A OS=Arabidopsis thaliana OX=3702 GN=MAP1A PE=1 SV=1	23	6	15	6	398	44	91	0.837	2.54374e+06	2.04111e+06	2.43006e+06	2.8921e+06	2.53044e+06	2.85788e+06	1.07868e+06	1.14646e+06	2.1087e+06	2.8921e+06	2.33113e+06	2650964	High	High	High	High	High	High	0	High	0.863404	0.419404
Q9ZVH7	Protein FATTY ACID EXPORT 3, chloroplastic OS=Arabidopsis thaliana OX=3702 GN=FAX3 PE=2 SV=2	10	3	11	3	335	36.7	83	0.821	907492	1.82995e+06	1.23628e+06	2.08799e+06	2.17353e+06	1.96719e+06	384824	1.02786e+06	1.07279e+06	2.08799e+06	2.00234e+06	1.82476e+06	High	High	High	High	High	High	0	High	0.863404	0.417857
Q41931	1-aminocyclopropane-1-carboxylate oxidase 2 OS=Arabidopsis thaliana OX=3702 GN=ACO2 PE=1 SV=2	66	16	157	13	320	36.2	5307	0.865	1.62778e+08	1.58098e+08	1.93115e+08	1.93506e+08	1.76959e+08	1.63289e+08	6.90262e+07	8.88015e+07	1.67577e+08	1.93506e+08	1.63021e+08	1.51467e+08	High	High	High	High	High	High	0	High	0.863472	0.419778
Q9M1X0	Ribosome-recycling factor, chloroplastic OS=Arabidopsis thaliana OX=3702 GN=RRF PE=2 SV=2	42	14	106	14	275	30.4	3480	1.093	2.09917e+08	1.57323e+08	2.16464e+08	1.87832e+08	2.05691e+08	2.02736e+08	8.90158e+07	8.83663e+07	1.87838e+08	1.87832e+08	1.8949e+08	1.88058e+08	High	High	High	High	High	High	0	High	0.863472	0.41995
Q9SIB9	Aconitate hydratase 3, mitochondrial OS=Arabidopsis thaliana OX=3702 GN=ACO3 PE=1 SV=2	57	36	232	26	990	108.1	5415	0.866	5.41943e+07	5.89939e+07	6.90102e+07	7.22627e+07	6.41115e+07	8.02143e+07	2.29812e+07	3.3136e+07	5.9884e+07	7.22627e+07	5.9062e+07	7.44067e+07	High	High	High	High	High	High	0	High	0.86722	0.422363
Q9SK22	40S ribosomal protein S16-1 OS=Arabidopsis thaliana OX=3702 GN=RPS16A PE=2 SV=1	60	10	85	8	146	16.6	1782	0.866	3.57271e+07	4.03215e+07	3.14112e+07	4.54036e+07	4.37915e+07	4.79931e+07	1.51501e+07	2.2648e+07	2.72572e+07	4.54036e+07	4.03424e+07	4.45184e+07	High	High	High	High	High	High	0	High	0.86722	0.422757
P35510	Phenylalanine ammonia-lyase 1 OS=Arabidopsis thaliana OX=3702 GN=PAL1 PE=1 SV=3	16	7	30	2	725	78.7	564	0.819	927225	1.38199e+06	960511	1.30561e+06	1.13398e+06	1.50533e+06	393191	776244	833490	1.30561e+06	1.04466e+06	1.39634e+06	High	High	High	High	High	High	0	High	0.870723	0.425285
Q9LSV0	Glyoxylate/succinic semialdehyde reductase 1 OS=Arabidopsis thaliana OX=3702 GN=GLYR1 PE=1 SV=1	73	17	94	17	289	30.7	2115	1.091	6.55887e+07	6.8066e+07	7.7981e+07	6.48861e+07	6.16522e+07	7.36462e+07	2.7813e+07	3.82317e+07	6.76685e+07	6.48861e+07	5.67963e+07	6.83141e+07	High	High	High	High	High	High	0	High	0.872239	0.427254
Q9LS40	Protein ASPARTIC PROTEASE IN GUARD CELL 1 OS=Arabidopsis thaliana OX=3702 GN=ASPG1 PE=1 SV=1	17	5	22	5	500	53.2	1016	1.089	6.12212e+06	6.6629e+06	7.14648e+06	6.49579e+06	6.47922e+06	6.25181e+06	2.59609e+06	3.74246e+06	6.2014e+06	6.49579e+06	5.9689e+06	5.79917e+06	High	High	High	High	High	High	0	High	0.872239	0.426821
Q0WVL7	Golgin candidate 5 OS=Arabidopsis thaliana OX=3702 GN=GC5 PE=1 SV=1	15	11	33	11	956	108.3	830	0.844	5.66178e+06	5.47612e+06	4.25313e+06	6.66998e+06	7.62351e+06	6.9792e+06	2.40089e+06	3.07586e+06	3.69068e+06	6.66998e+06	7.02306e+06	6.4739e+06	High	High	High	High	High	High	0	High	0.872239	0.427034
Q94A52	Eukaryotic initiation factor 4A-III homolog OS=Arabidopsis thaliana OX=3702 GN=EIF4A3 PE=1 SV=2	25	8	39	6	408	45.8	664	1.07	1.20044e+07	1.25489e+07	8.78048e+06	7.59937e+06	8.21212e+06	9.05527e+06	5.09047e+06	7.04852e+06	7.61932e+06	7.59937e+06	7.56532e+06	8.39966e+06	High	High	High	High	High	High	0	High	0.872239	0.42732
Q8VY07	Clathrin interactor EPSIN 1 OS=Arabidopsis thaliana OX=3702 GN=EPSIN1 PE=1 SV=1	36	12	43	12	560	60.6	1045	1.085	5.37446e+06	4.56332e+06	7.26815e+06	5.96311e+06	6.46798e+06	5.64336e+06	2.27905e+06	2.56315e+06	6.30698e+06	5.96311e+06	5.95855e+06	5.23477e+06	High	High	High	High	High	High	0	High	0.872819	0.427863
Q8VYN6	ATP-dependent 6-phosphofructokinase 5, chloroplastic OS=Arabidopsis thaliana OX=3702 GN=PFK5 PE=1 SV=1	12	4	18	3	537	58.6	339	0.798	464257	498546	725612	808274	539089	811866	196869	280026	629654	808274	496630	753087	High	High	High	High	High	High	0	High	0.8744	0.428897
Q949U7	Peroxiredoxin-2E, chloroplastic OS=Arabidopsis thaliana OX=3702 GN=PRXIIE PE=1 SV=2	60	12	194	12	234	24.7	7798	0.868	3.51503e+08	3.36063e+08	3.59766e+08	3.7847e+08	4.33821e+08	4.13408e+08	1.49055e+08	1.88762e+08	3.12189e+08	3.7847e+08	3.99653e+08	3.83477e+08	High	High	High	High	High	High	0	High	0.875124	0.429908
O48741	Protochlorophyllide reductase C, chloroplastic OS=Arabidopsis thaliana OX=3702 GN=PORC PE=1 SV=1	55	16	109	12	401	43.9	2449	0.851	2.03916e+07	1.99124e+07	1.96155e+07	2.32337e+07	2.28342e+07	2.59999e+07	8.64708e+06	1.11845e+07	1.70215e+07	2.32337e+07	2.10357e+07	2.41175e+07	High	High	High	High	High	High	0	High	0.875124	0.430129
Q9FNM7	DEAD-box ATP-dependent RNA helicase 26 OS=Arabidopsis thaliana OX=3702 GN=RH26 PE=1 SV=2	3	2	9	2	850	94.1	389	0.805	772099	624217	455824	673662	1.07531e+06	935705	327410	350614	395544	673662	990613	867959	High	High	High	High	High	High	0	High	0.875124	0.429659
Q9FPT1	Ubiquitin carboxyl-terminal hydrolase 12 OS=Arabidopsis thaliana OX=3702 GN=UBP12 PE=1 SV=2	10	9	33	4	1116	130.5	171	1.103	1.23895e+06	1.0854e+06	1.55853e+06	1.23967e+06	833071	1.52696e+06	525381	609657	1.35243e+06	1.23967e+06	767457	1.41641e+06	High	High	High	High	High	High	0	High	0.875124	0.430291
O64644	Histone deacetylase complex subunit SAP18 OS=Arabidopsis thaliana OX=3702 GN=At2g45640 PE=1 SV=1	36	6	24	6	152	17.2	292	0.837	1.27056e+07	1.18025e+07	1.11264e+07	1.27302e+07	1.49605e+07	1.34906e+07	5.38783e+06	6.62932e+06	9.65502e+06	1.27302e+07	13782184	1.25139e+07	High	High	High	High	High	High	0	High	0.8786	0.432376
Q9SQI8	Dihydrolipoyllysine-residue acetyltransferase component 4 of pyruvate dehydrogenase complex, chloroplastic OS=Arabidopsis thaliana OX=3702 GN=LTA2 PE=2 SV=1	55	19	181	17	480	50	4292	0.868	8.05176e+07	7.64424e+07	7.81492e+07	9.45296e+07	8.70961e+07	8.65639e+07	3.41437e+07	4.29367e+07	6.78145e+07	9.45296e+07	8.02362e+07	8.02966e+07	High	High	High	High	High	High	0	High	0.880521	0.433728
Q9C522	ATP-citrate synthase beta chain protein 1 OS=Arabidopsis thaliana OX=3702 GN=ACLB-1 PE=2 SV=1	23	9	34	2	608	65.8	1040	0.847	992051	1.14716e+06	1.369e+06	1.55146e+06	1.12176e+06	1.56464e+06	420681	644344	1.18796e+06	1.55146e+06	1.03341e+06	1.45136e+06	Peak Found	High	Peak Found	High	Peak Found	High	0	High	0.915701	0.522848
Q9T0G2	Cytochrome c-2 OS=Arabidopsis thaliana OX=3702 GN=CYTC-2 PE=1 SV=1	41	4	32	2	112	12.2	1039	1.047	1.48332e+06	731538	3.56358e+06	560373	1.35561e+06	1.17282e+06	629004	410895	3.09232e+06	560373	1.24884e+06	1.08791e+06	Peak Found	High	High	High	High	High	0	High	0.941231	0.635119
P31265	Translationally-controlled tumor protein 1 OS=Arabidopsis thaliana OX=3702 GN=TCTP1 PE=1 SV=2	73	11	140	11	168	18.9	3897	1.09	3.2761e+08	2.88988e+08	3.02699e+08	3.32012e+08	2.91642e+08	3.04978e+08	1.38924e+08	1.6232e+08	2.62669e+08	3.32012e+08	2.68672e+08	2.82897e+08	High	High	High	High	High	High	0	High	0.88134	0.434393
Q93VB8	40S ribosomal protein S2-2 OS=Arabidopsis thaliana OX=3702 GN=RPS2B PE=2 SV=1	45	14	107	4	284	30.8	2126	0.863	3.54031e+07	4.01123e+07	2.73072e+07	3.86062e+07	3.52723e+07	3.91449e+07	1.50128e+07	2.25305e+07	2.3696e+07	3.86062e+07	3.24942e+07	3.63108e+07	High	High	High	High	High	High	0	High	0.882182	0.435332
P52032	Phospholipid hydroperoxide glutathione peroxidase 1, chloroplastic OS=Arabidopsis thaliana OX=3702 GN=GPX1 PE=2 SV=2	53	12	90	10	236	26	2333	0.869	4.64491e+07	4.93297e+07	7.35607e+07	7.24971e+07	6.62682e+07	6.00595e+07	1.96968e+07	2.77078e+07	6.38328e+07	7.24971e+07	6.10488e+07	5.57111e+07	High	High	High	High	High	High	0	High	0.882622	0.435811
Q9C525	Beta-glucosidase 21 OS=Arabidopsis thaliana OX=3702 GN=BGLU21 PE=1 SV=1	36	18	107	8	524	59.6	1623	1.058	1.17763e+07	1.1701e+07	1.07268e+07	1.20636e+07	8.85553e+06	1.12741e+07	4.99377e+06	6.57228e+06	9.30828e+06	1.20636e+07	8.15805e+06	1.04578e+07	High	High	High	High	High	High	0	High	0.883622	0.437616
Q9LZ08	Protein MODIFIER OF SNC1 11 OS=Arabidopsis thaliana OX=3702 GN=MOS11 PE=1 SV=1	47	5	22	5	214	22.8	547	0.84	4.48243e+06	4.98072e+06	6.57681e+06	6.41678e+06	7.66887e+06	6.14216e+06	1.90078e+06	2797602	5.70707e+06	6.41678e+06	7.06485e+06	5.69746e+06	High	High	High	High	High	High	0	High	0.883622	0.437601
P51420	60S ribosomal protein L31-3 OS=Arabidopsis thaliana OX=3702 GN=RPL31C PE=3 SV=2	22	5	30	2	119	13.8	289	1.048	1.48542e+07	1.48817e+07	1.17793e+07	12140475	1.21953e+07	9.81603e+06	6298966	8358862	10221583	12140475	1.12348e+07	9.10534e+06	High	High	High	High	High	High	0	High	0.883622	0.437437
Q9ZPE7	Protein EXORDIUM OS=Arabidopsis thaliana OX=3702 GN=EXO PE=2 SV=1	6	1	6	1	314	33.6	88	1.127	613453	629907	566075	503170	670810	502218	260136	353810	491215	503170	617975	465857	High	High	High	High	High	High	0	High	0.883622	0.436912
Q39251	Actin-depolymerizing factor 2 OS=Arabidopsis thaliana OX=3702 GN=ADF2 PE=1 SV=1	66	7	63	4	137	15.7	2555	1.097	3.4987e+06	3.46149e+06	5.80501e+06	4.32561e+06	4.4409e+06	4.25876e+06	1.48363e+06	1.94427e+06	5.03733e+06	4.32561e+06	4.09112e+06	3.95042e+06	High	High	High	High	High	High	0	High	0.884982	0.438919
O65639	Cold shock protein 1 OS=Arabidopsis thaliana OX=3702 GN=CSP1 PE=1 SV=1	58	11	49	11	299	30.1	1207	0.836	1.44705e+07	1.49258e+07	1.32266e+07	1.60884e+07	1.68879e+07	1.81065e+07	6.13623e+06	8.38361e+06	1.14775e+07	1.60884e+07	1.55578e+07	1.67955e+07	High	High	High	High	High	High	0	High	0.884982	0.439132
P42814	Ribonuclease 2 OS=Arabidopsis thaliana OX=3702 GN=RNS2 PE=2 SV=1	7	1	6	1	259	29.1	120	1.155	261098	348455	167429	159714	226079	301658	110719	195722	145287	159714	208272	279818	High	High	High	High	High	High	0	High	0.884982	0.43934
Q42262	40S ribosomal protein S3a-2 OS=Arabidopsis thaliana OX=3702 GN=RPS3AB PE=2 SV=3	57	15	112	8	262	29.8	2425	0.854	2.55522e+07	2.35139e+07	1.73425e+07	4.25842e+07	2.78501e+07	3.03909e+07	1.08354e+07	1.32074e+07	1.5049e+07	4.25842e+07	2.56566e+07	2.81906e+07	High	High	High	High	High	High	0	High	0.885716	0.440557
O49543	Cysteine desulfurase, mitochondrial OS=Arabidopsis thaliana OX=3702 GN=NIFS1 PE=1 SV=1	56	16	69	16	453	50.3	1371	0.854	1.92394e+07	3.90022e+07	2.38148e+07	2.75743e+07	2.85844e+07	3.29532e+07	8.1585e+06	2.1907e+07	2.06654e+07	2.75743e+07	2.63331e+07	3.05674e+07	High	High	High	High	High	High	0	High	0.885716	0.440756
P46689	Gibberellin-regulated protein 1 OS=Arabidopsis thaliana OX=3702 GN=GASA1 PE=2 SV=2	47	5	51	5	98	10.7	834	0.87	5.03306e+07	5.72038e+07	5.47711e+07	6.40415e+07	6.13381e+07	6.77891e+07	2.13428e+07	3.21306e+07	4.7528e+07	6.40415e+07	5.6507e+07	6.28812e+07	High	High	High	High	High	High	0	High	0.885716	0.440621
Q681Y3	Putative transferase At1g60990, chloroplastic OS=Arabidopsis thaliana OX=3702 GN=At1g60990 PE=1 SV=1	10	3	10	3	432	47	219	0.812	822114	727464	1.39179e+06	1.19416e+06	1.04482e+06	1.08958e+06	348619	408607	1.20774e+06	1.19416e+06	962523	1.01069e+06	High	High	High	High	High	High	0	High	0.885716	0.440232
Q08112	40S ribosomal protein S15-1 OS=Arabidopsis thaliana OX=3702 GN=RPS15A PE=2 SV=1	73	9	121	2	152	17.1	2975	0.853	2.08096e+07	2.11139e+07	2.84074e+07	21427203	2.29229e+07	2.14528e+07	8.82436e+06	1.18594e+07	2.46507e+07	21427203	2.11175e+07	1.98996e+07	High	High	High	High	High	High	0	High	0.88608	0.4412
P42761	Glutathione S-transferase F10 OS=Arabidopsis thaliana OX=3702 GN=GSTF10 PE=1 SV=3	58	14	122	12	215	24.2	2794	1.087	2.15074e+08	1.87445e+08	2.28247e+08	2.03849e+08	2.21552e+08	1.85401e+08	9.12025e+07	1.05285e+08	1.98063e+08	2.03849e+08	2.04102e+08	1.71978e+08	High	High	High	High	High	High	0	High	0.889006	0.44292
P21218	Protochlorophyllide reductase B, chloroplastic OS=Arabidopsis thaliana OX=3702 GN=PORB PE=1 SV=3	57	18	96	9	401	43.3	2088	0.853	2.47174e+07	2.50767e+07	2.12789e+07	2.4719e+07	2.17088e+07	2.11468e+07	1.04815e+07	1.40852e+07	1.84649e+07	2.4719e+07	1.9999e+07	1.96157e+07	High	High	High	High	High	High	0	High	0.889521	0.443679
Q9LIP2	Proteasome subunit beta type-5-B OS=Arabidopsis thaliana OX=3702 GN=PBE2 PE=1 SV=1	49	10	36	1	273	29.5	1003														Not Found	Not Found	Not Found	High	Not Found	Not Found	0	High
Q9FLT9	Chloroplastic import inner membrane translocase subunit HP30-2 OS=Arabidopsis thaliana OX=3702 GN=HP30-2 PE=1 SV=1	9	2	9	2	259	27.8	177	1.111	659101	428965	1.33788e+06	767691	524355	593208	279493	240944	1.16096e+06	767691	483055	550259	High	High	High	High	High	High	0	High	0.889521	0.443705
P42734	Probable cinnamyl alcohol dehydrogenase 9 OS=Arabidopsis thaliana OX=3702 GN=CAD9 PE=2 SV=2	76	19	107	19	360	38.9	2037	1.087	5.29364e+07	5.34307e+07	5.5423e+07	4.93246e+07	4.91993e+07	5.12583e+07	2.24478e+07	3.00113e+07	4.80936e+07	4.93246e+07	4.53242e+07	47547190	High	High	High	High	High	High	0	High	0.889868	0.444142
P48006	Elongation factor 1-delta 1 OS=Arabidopsis thaliana OX=3702 GN=At1g30230 PE=1 SV=2	72	16	214	11	231	25.1	6405	0.871	1.37096e+08	1.19935e+08	1.63524e+08	1.43051e+08	1.40844e+08	1.57488e+08	5.81357e+07	6.73659e+07	1.41899e+08	1.43051e+08	1.29751e+08	1.46085e+08	High	High	High	High	High	High	0	High	0.889906	0.444518
Q9ZST4	Nitrogen regulatory protein P-II homolog OS=Arabidopsis thaliana OX=3702 GN=GLB1 PE=1 SV=1	41	9	64	9	196	21.3	1219	0.871	4.15096e+07	3.6318e+07	3.15803e+07	3.88714e+07	4.26399e+07	3.84786e+07	1.76022e+07	2.03993e+07	2.7404e+07	3.88714e+07	3.92815e+07	3.56927e+07	High	High	High	High	High	High	0	High	0.891826	0.446178
Q9C891	Dirigent protein 20 OS=Arabidopsis thaliana OX=3702 GN=DIR20 PE=2 SV=1	8	1	6	1	187	20.6	219	0.823	931188	1.01214e+06	2.05642e+06	1.50579e+06	1.13094e+06	1.26882e+06	394872	568505	1.78447e+06	1.50579e+06	1.04186e+06	1176954	High	High	High	High	High	High	0	High	0.891826	0.44607
Q9LRX8	60S ribosomal protein L13a-2 OS=Arabidopsis thaliana OX=3702 GN=RPL13AB PE=2 SV=1	54	14	43	6	206	23.4	655	0.843	9.88476e+06	9.85913e+06	7.78931e+06	1.10431e+07	1.03932e+07	1.1669e+07	4.19165e+06	5.53774e+06	6.75923e+06	1.10431e+07	9.57463e+06	1.08242e+07	High	High	High	High	High	High	0	High	0.892896	0.446978
Q07473	Chlorophyll a-b binding protein CP29.1, chloroplastic OS=Arabidopsis thaliana OX=3702 GN=LHCB4.1 PE=1 SV=1	40	9	85	5	290	31.1	2012	1.086	9.89592e+07	1.18439e+08	9.58634e+07	110598539	1.03498e+08	1.09219e+08	4.19638e+07	6.65258e+07	8.31861e+07	110598539	9.5346e+07	1.01311e+08	High	High	High	High	High	High	0	High	0.893652	0.447621
Q94CE5	Gamma-aminobutyrate transaminase POP2, mitochondrial OS=Arabidopsis thaliana OX=3702 GN=POP2 PE=1 SV=1	47	14	83	14	504	55.2	1630	0.872	3.87625e+07	3.79407e+07	4.02018e+07	5.00688e+07	4.01852e+07	4.28459e+07	1.64373e+07	2.13107e+07	3.48853e+07	5.00688e+07	3.70201e+07	3.97438e+07	High	High	High	High	High	High	0	High	0.893972	0.448047
Q9SZX9	60S ribosomal protein L9-2 OS=Arabidopsis thaliana OX=3702 GN=RPL9D PE=2 SV=1	59	10	65	4	194	22	993	1.05	3.63525e+06	6.7576e+06	7.45211e+06	4.52694e+06	5.87064e+06	5.85742e+06	1.54153e+06	3.79565e+06	6.46661e+06	4.52694e+06	5.40826e+06	5.43334e+06	High	High	High	High	High	Peak Found	0	High	0.928278	0.57423
Q9LM71	Peptidyl-prolyl cis-trans isomerase FKBP18, chloroplastic OS=Arabidopsis thaliana OX=3702 GN=FKBP18 PE=1 SV=2	47	7	32	7	232	25.5	302	1.064	9.13821e+06	8.2601e+06	9.40628e+06	8.22147e+06	9.03394e+06	9.29949e+06	3.87508e+06	4.63959e+06	8.16236e+06	8.22147e+06	8.32241e+06	8.6262e+06	High	High	High	High	High	High	0	High	0.893995	0.448324
Q9FJE8	Probable histone H2A.7 OS=Arabidopsis thaliana OX=3702 GN=At5g59870 PE=1 SV=1	20	2	16	2	150	16	437	1.057	1.14002e+07	1.01926e+07	1.15762e+07	8.90951e+06	1.15933e+07	1.09806e+07	4.83428e+06	5.72504e+06	1.00453e+07	8.90951e+06	1.06802e+07	1.01856e+07	High	High	High	High	High	High	0	High	0.896831	0.450012
P10896	Ribulose bisphosphate carboxylase/oxygenase activase, chloroplastic OS=Arabidopsis thaliana OX=3702 GN=RCA PE=1 SV=2	78	37	1606	37	474	51.9	65127	1.085	5.81657e+09	5.96934e+09	6.09553e+09	6.24362e+09	6.40051e+09	6.38792e+09	2.46653e+09	3.3529e+09	5.28944e+09	6.24362e+09	5.8964e+09	5.92542e+09	High	High	High	High	High	High	0	High	0.897134	0.45043
Q9SUT5	Protein SGT1 homolog B OS=Arabidopsis thaliana OX=3702 GN=SGT1B PE=1 SV=1	63	17	66	16	358	39.7	1575	0.861	3.25546e+07	3.2498e+07	4.19111e+07	3.87398e+07	3.58423e+07	4.25716e+07	1.38048e+07	1.82537e+07	3.63686e+07	3.87398e+07	3.30193e+07	3.94894e+07	High	High	High	High	High	High	0	High	0.899604	0.45223
Q8LB02	Succinate dehydrogenase [ubiquinone] iron-sulfur subunit 2, mitochondrial OS=Arabidopsis thaliana OX=3702 GN=SDH2-2 PE=1 SV=2	50	11	47	3	280	31.1	986	0.748	1.2672e+06	1.39743e+06	1.79759e+06	2.24951e+06	1.95101e+06	1.65263e+06	537360	784917	1.55987e+06	2.24951e+06	1.79734e+06	1.53297e+06	Peak Found	High	High	High	Peak Found	High	0	High	0.661044	0.184582
Q9LYW9	DnaJ protein P58IPK homolog OS=Arabidopsis thaliana OX=3702 GN=P58IPK PE=1 SV=1	15	5	15	5	482	53.7	363	1.091	3.48391e+06	3.2184e+06	3.2355e+06	2.96147e+06	3.16407e+06	3.32547e+06	1.47736e+06	1.80773e+06	2.80762e+06	2.96147e+06	2.91486e+06	3.0847e+06	High	High	High	High	High	High	0	High	0.899604	0.452472
Q9SHC8	Vesicle-associated protein 1-2 OS=Arabidopsis thaliana OX=3702 GN=PVA12 PE=1 SV=1	7	1	7	1	239	26.4	651	0.778	336122	375095	240046	440841	409048	431773	142533	210685	208301	440841	376830	400512	High	High	High	High	High	High	0	High	0.900348	0.45338
O03042	Ribulose bisphosphate carboxylase large chain OS=Arabidopsis thaliana OX=3702 GN=rbcL PE=1 SV=1	70	46	2601	42	479	52.9	59334	1.084	4.21565e+10	4.46206e+10	3.66423e+10	3.62545e+10	3.4033e+10	3.48449e+10	1.78765e+10	2.50628e+10	3.17966e+10	3.62545e+10	3.13525e+10	3.23221e+10	High	High	High	High	High	High	0	High	0.900703	0.454361
O49629	Probable plastid-lipid-associated protein 2, chloroplastic OS=Arabidopsis thaliana OX=3702 GN=PAP2 PE=1 SV=1	49	11	84	10	310	33.6	3506	1.084	4.778e+07	3.85151e+07	4.56527e+07	3.74817e+07	4.57721e+07	3.93609e+07	2.02612e+07	2.16334e+07	3.96154e+07	3.74817e+07	4.2167e+07	3.65112e+07	High	High	High	High	High	High	0	High	0.902352	0.455728
Q0WPW4	1-aminocyclopropane-1-carboxylate oxidase 5 OS=Arabidopsis thaliana OX=3702 GN=At1g77330 PE=2 SV=1	19	4	20	4	307	34.9	635	0.843	2.16187e+06	2.94704e+06	3.37466e+06	3.19775e+06	3.43325e+06	3.36628e+06	916746	1.65531e+06	2.92838e+06	3.19775e+06	3.16284e+06	3.12256e+06	High	High	High	High	High	High	0	High	0.902557	0.456903
Q9SKP6	Triosephosphate isomerase, chloroplastic OS=Arabidopsis thaliana OX=3702 GN=TIM PE=1 SV=1	69	22	267	21	315	33.3	7535	0.873	3.94053e+08	3.60943e+08	3.9098e+08	4.28731e+08	4.2905e+08	4.37181e+08	1.67099e+08	2.02737e+08	3.39276e+08	4.28731e+08	3.95257e+08	4.05529e+08	High	High	High	High	High	High	0	High	0.90272	0.457279
Q9M9K1	Probable 2,3-bisphosphoglycerate-independent phosphoglycerate mutase 2 OS=Arabidopsis thaliana OX=3702 GN=At3g08590 PE=1 SV=1	73	33	276	20	560	60.7	5197	0.874	1.14809e+08	1.01342e+08	1.19507e+08	1.31884e+08	1.31739e+08	1.34925e+08	4.86849e+07	5.69223e+07	1.03703e+08	1.31884e+08	1.21363e+08	1.25157e+08	High	High	High	High	High	High	0	High	0.90272	0.457789
P31168	Dehydrin COR47 OS=Arabidopsis thaliana OX=3702 GN=COR47 PE=1 SV=2	89	24	228	21	265	29.9	5016	1.083	3.4335e+08	2.9925e+08	3.31554e+08	2.64124e+08	2.91769e+08	2.78339e+08	1.45598e+08	1.68085e+08	2.87708e+08	2.64124e+08	2.68789e+08	2.58187e+08	High	High	High	High	High	High	0	High	0.90453	0.460156
P25873	50S ribosomal protein L15, chloroplastic OS=Arabidopsis thaliana OX=3702 GN=RPL15 PE=1 SV=2	50	16	117	16	277	29.7	3718	0.875	1.13136e+08	1.19676e+08	9.36594e+07	1.3041e+08	1.3554e+08	1.26804e+08	4.79753e+07	6.72203e+07	8.12736e+07	1.3041e+08	1.24865e+08	1.17623e+08	High	High	High	High	High	High	0	High	0.90453	0.462892
O81235	Superoxide dismutase [Mn] 1, mitochondrial OS=Arabidopsis thaliana OX=3702 GN=MSD1 PE=1 SV=2	67	13	103	13	231	25.4	2317	1.082	8.41769e+07	6.89153e+07	8.73714e+07	7.03619e+07	8.58433e+07	7.3649e+07	3.56954e+07	3.87088e+07	7.58171e+07	7.03619e+07	7.90821e+07	6.83167e+07	High	High	High	High	High	High	0	High	0.90453	0.461981
P92959	50S ribosomal protein L24, chloroplastic OS=Arabidopsis thaliana OX=3702 GN=RPL24 PE=2 SV=2	37	7	90	7	198	22	1489	0.875	8.33932e+07	7.21807e+07	6.03864e+07	7.61775e+07	9.41186e+07	8.09188e+07	3.53631e+07	4.05429e+07	5.24007e+07	7.61775e+07	8.67056e+07	7.50602e+07	High	High	High	High	High	High	0	High	0.90453	0.463268
Q9SB63	Protein MODIFIER OF SNC1 1 OS=Arabidopsis thaliana OX=3702 GN=MOS1 PE=1 SV=2	19	17	54	17	1412	153.6	1010	0.853	4.1881e+06	3.89951e+06	4.49784e+06	4.62898e+06	5.27414e+06	5.2097e+06	1.77597e+06	2.1903e+06	3.90303e+06	4.62898e+06	4.85873e+06	4.83252e+06	High	High	High	High	High	High	0	High	0.90453	0.460873
Q84WK5	Protein GID8 homolog OS=Arabidopsis thaliana OX=3702 GN=GID8 PE=1 SV=1	30	5	21	5	243	27.8	654	1.068	5.58096e+06	4.44599e+06	6.29283e+06	4.98772e+06	5.4111e+06	5.84238e+06	2.36661e+06	2.49725e+06	5.46064e+06	4.98772e+06	4.98491e+06	5419385	High	High	High	High	High	High	0	High	0.90453	0.463092
Q9FH13	Putative 4-hydroxy-4-methyl-2-oxoglutarate aldolase 3 OS=Arabidopsis thaliana OX=3702 GN=At5g56260 PE=1 SV=1	39	5	22	5	166	17.6	341	1.076	7.06013e+06	6.54827e+06	4.32899e+06	3.92097e+06	4.78164e+06	5.85e+06	2.99386e+06	3.67807e+06	3.75651e+06	3.92097e+06	4.40503e+06	5.42646e+06	High	High	High	High	High	High	0	High	0.90453	0.462053
O80575	6,7-dimethyl-8-ribityllumazine synthase, chloroplastic OS=Arabidopsis thaliana OX=3702 GN=At2g44050 PE=2 SV=1	24	5	23	5	227	24	321	1.047	1.11616e+07	1.25181e+07	1.51178e+07	12993518	1.35984e+07	1.11838e+07	4.7331e+06	7.03127e+06	1.31186e+07	12993518	12527375	1.03741e+07	High	High	High	High	High	High	0	High	0.90453	0.461719
Q9M5J9	Polygalacturonase inhibitor 1 OS=Arabidopsis thaliana OX=3702 GN=PGIP1 PE=1 SV=1	10	2	13	2	330	36.7	221	1.097	1.67322e+06	1.7228e+06	1.23599e+06	1.67761e+06	1.59324e+06	1.55489e+06	709534	967671	1.07254e+06	1.67761e+06	1.46775e+06	1.44232e+06	High	High	High	High	High	High	0	High	0.90453	0.461912
P32746	Dihydroorotate dehydrogenase (quinone), mitochondrial OS=Arabidopsis thaliana OX=3702 GN=PYRD PE=1 SV=2	8	2	11	2	460	48.5	187	0.839	1.43684e+06	1.3493e+06	645127	2.31702e+06	1.4218e+06	2.59617e+06	609293	757886	559814	2.31702e+06	1.30982e+06	2.40821e+06	High	High	High	High	High	High	0	High	0.90453	0.46069
O64864	Protein YLS3 OS=Arabidopsis thaliana OX=3702 GN=YLS3 PE=2 SV=1	9	2	9	2	205	21.6	32	1.103	400529	665825	716627	632155	667168	547625	169845	373985	621858	632155	614621	507976	High	High	High	High	High	High	0	High	0.90453	0.462378
Q94AD1	Putative DNA-binding protein At1g48610 OS=Arabidopsis thaliana OX=3702 GN=At1g48610 PE=1 SV=1	42	6	28	6	212	21.7	679	1.086	4.51759e+06	5.35909e+06	4.00315e+06	4.97182e+06	5.82045e+06	5.32434e+06	1.91569e+06	3.01013e+06	3.47376e+06	4.97182e+06	5.36202e+06	4938857	High	High	High	High	High	High	0	High	0.90464	0.463723
Q38882	Phospholipase D alpha 1 OS=Arabidopsis thaliana OX=3702 GN=PLDALPHA1 PE=1 SV=2	29	14	50	14	810	91.8	673	1.05	1.68838e+07	2.08637e+07	2.11862e+07	1.82591e+07	1.40321e+07	1.77074e+07	7.15961e+06	1.17188e+07	1.83845e+07	1.82591e+07	1.29269e+07	1.64254e+07	High	High	High	High	High	High	0	High	0.90464	0.464291
Q8VYM4	30S ribosomal protein 2, chloroplastic OS=Arabidopsis thaliana OX=3702 GN=PSRP2 PE=2 SV=1	55	11	99	11	253	27.7	3146	0.876	3.86712e+08	3.33984e+08	3.86297e+08	3.863e+08	5.02839e+08	4.28251e+08	1.63986e+08	1.87594e+08	3.35211e+08	3.863e+08	4.63235e+08	3.97246e+08	High	High	High	High	High	High	0	High	0.908739	0.467854
Q9FNN5	NADH dehydrogenase [ubiquinone] flavoprotein 1, mitochondrial OS=Arabidopsis thaliana OX=3702 GN=At5g08530 PE=1 SV=1	26	9	53	9	486	53.4	678	0.847	8.59756e+06	9.92657e+06	1.09906e+07	1.04107e+07	9.95772e+06	1.19134e+07	3.64581e+06	5.57562e+06	9.53718e+06	1.04107e+07	9.17343e+06	1.10509e+07	High	High	High	High	High	High	0	High	0.908739	0.468074
O64888	Ribose-phosphate pyrophosphokinase 5, chloroplastic OS=Arabidopsis thaliana OX=3702 GN=PRS5 PE=2 SV=2	13	3	12	3	394	42.6	174	0.812	559777	699559	582484	843338	752081	901453	237374	392933	505454	843338	692845	836187	High	High	High	High	High	High	0	High	0.908739	0.468122
Q9C500	WPP domain-containing protein 2 OS=Arabidopsis thaliana OX=3702 GN=WPP2 PE=1 SV=1	59	10	50	10	180	19.1	2157	0.86	2.61435e+07	2.13142e+07	2.14972e+07	2.25988e+07	2.79589e+07	2.75903e+07	1.10862e+07	1.19719e+07	1.86543e+07	2.25988e+07	2.57568e+07	2.55927e+07	High	High	High	High	High	High	0	High	0.909397	0.471054
Q9SGY2	ATP-citrate synthase alpha chain protein 1 OS=Arabidopsis thaliana OX=3702 GN=ACLA-1 PE=1 SV=1	34	13	56	8	423	46.6	1049	1.052	1.11115e+07	1.23585e+07	9.20097e+06	1.24749e+07	1.07436e+07	9.906e+06	4.71184e+06	6.94162e+06	7.9842e+06	1.24749e+07	9.89742e+06	9.1888e+06	High	High	High	High	High	High	0	High	0.909397	0.470493
Q9SW21	Acyl carrier protein 4, chloroplastic OS=Arabidopsis thaliana OX=3702 GN=ACP4 PE=2 SV=1	16	2	27	2	137	14.5	851	1.08	4.86225e+07	3.73064e+07	6.42531e+07	48951210	5.09473e+07	4.79392e+07	20618478	2.09545e+07	5.57561e+07	48951210	4.69346e+07	4.44683e+07	High	High	High	High	High	High	0	High	0.909397	0.470026
Q9LKA4	UBP1-associated protein 2C OS=Arabidopsis thaliana OX=3702 GN=UBA2C PE=2 SV=1	11	3	12	3	404	41.8	196	0.851	3.69359e+06	3.18347e+06	3.509e+06	5.20095e+06	5.62431e+06	5.0457e+06	1.56627e+06	1.78811e+06	3.04496e+06	5.20095e+06	5.18133e+06	4.68039e+06	High	High	High	High	High	High	0	High	0.909397	0.46996
P24636	Tubulin beta-4 chain OS=Arabidopsis thaliana OX=3702 GN=TUBB4 PE=2 SV=2	69	24	205	5	444	49.8	5163	1.043	1.60458e+07	1.73136e+07	1.4566e+07	1.47931e+07	1.42841e+07	1.82115e+07	6.80423e+06	9.72482e+06	1.26397e+07	1.47931e+07	1.3159e+07	1.6893e+07	High	High	High	High	High	High	0	High	0.91016	0.472095
P28493	Pathogenesis-related protein 5 OS=Arabidopsis thaliana OX=3702 GN=At1g75040 PE=1 SV=1	25	4	16	4	239	25.2	436	1.094	2.00636e+06	2.03593e+06	1.9339e+06	1.84217e+06	1.77541e+06	1.96603e+06	850799	1.14356e+06	1.67815e+06	1.84217e+06	1.63557e+06	1.82368e+06	High	High	High	High	High	High	0	High	0.91016	0.472084
O04603	50S ribosomal protein L5, chloroplastic OS=Arabidopsis thaliana OX=3702 GN=RPL5 PE=2 SV=1	59	14	147	14	262	28.3	4056	0.877	1.78947e+08	1.75791e+08	2.00083e+08	2.26377e+08	2.20024e+08	2.22953e+08	7.58827e+07	9.87395e+07	1.73624e+08	2.26377e+08	2.02694e+08	2.06811e+08	High	High	High	High	High	High	0	High	0.911035	0.475769
P82869	Peptidyl-prolyl cis-trans isomerase CYP37, chloroplastic OS=Arabidopsis thaliana OX=3702 GN=CYP37 PE=1 SV=3	45	18	108	18	466	50.5	2555	1.079	4.16829e+07	3.78101e+07	5.33933e+07	3.95756e+07	4.79919e+07	4.21757e+07	1.76757e+07	2.12374e+07	4.63324e+07	3.95756e+07	4.4212e+07	3.91221e+07	High	High	High	High	High	High	0	High	0.911035	0.474041
Q5M729	Dihydrolipoyllysine-residue acetyltransferase component 3 of pyruvate dehydrogenase complex, mitochondrial OS=Arabidopsis thaliana OX=3702 GN=At1g54220 PE=1 SV=1	29	11	66	7	539	58.4	1488	0.844	6.24821e+06	6.54019e+06	7.33252e+06	7.55195e+06	7.09295e+06	8.58826e+06	2.64957e+06	3.67353e+06	6.36284e+06	7.55195e+06	6.53429e+06	7.96646e+06	High	High	High	High	High	High	0	High	0.911035	0.476334
Q8GSJ6	Protein disulfide-isomerase LQY1, chloroplastic OS=Arabidopsis thaliana OX=3702 GN=LQY1 PE=1 SV=1	40	4	33	4	154	16.3	918	0.852	4.32019e+06	4.44567e+06	3.56954e+06	4.20427e+06	5.34971e+06	4.39727e+06	1.83199e+06	2.49707e+06	3.09749e+06	4.20427e+06	4.92836e+06	4.0789e+06	High	High	High	High	High	High	0	High	0.911035	0.474994
Q8H1Q2	Cytosolic Fe-S cluster assembly factor NBP35 OS=Arabidopsis thaliana OX=3702 GN=NBP35 PE=1 SV=1	29	5	17	5	350	37.3	558	0.845	2.11207e+06	1.81354e+06	3.0672e+06	2.60577e+06	2.10311e+06	2.65147e+06	895628	1.01864e+06	2.66159e+06	2.60577e+06	1.93747e+06	2.4595e+06	High	High	High	High	High	High	0	High	0.911035	0.472854
Q9T0P4	Ferredoxin-dependent glutamate synthase 2, chloroplastic OS=Arabidopsis thaliana OX=3702 GN=GLU2 PE=1 SV=2	7	10	52	1	1629	177.6	936	0.932	730548	902304	337566	826096	784015	709959	309790	506812	292925	826096	722264	658557	High	High	High	Peak Found	High	High	0	High	0.985065	0.928602
Q9SVN5	Methionine--tRNA ligase, cytoplasmic OS=Arabidopsis thaliana OX=3702 GN=At4g13780 PE=2 SV=1	8	5	15	5	797	89.8	390	0.858	4.17997e+06	4.78545e+06	6.1623e+06	4.89042e+06	5.36692e+06	5.35744e+06	1.77252e+06	2.68792e+06	5.34738e+06	4.89042e+06	4.94421e+06	4.96956e+06	High	High	High	High	High	High	0	High	0.911035	0.473626
Q9C8F1	Probable eukaryotic translation initiation factor 5-1 OS=Arabidopsis thaliana OX=3702 GN=At1g36730 PE=2 SV=1	16	6	23	4	439	48.6	239	1.094	2.84587e+06	2.3806e+06	1.71722e+06	2.175e+06	2.6143e+06	2.29354e+06	1.2068e+06	1.33715e+06	1.49013e+06	2.175e+06	2408390	2.12748e+06	High	High	High	High	High	High	0	High	0.911035	0.474564
Q9C5J7	ATP-dependent 6-phosphofructokinase 7 OS=Arabidopsis thaliana OX=3702 GN=PFK7 PE=1 SV=1	17	7	23	5	485	53.4	166	1.093	1.51038e+06	1.43543e+06	1.72317e+06	1.62509e+06	1.2881e+06	1.41367e+06	640480	806261	1.49529e+06	1.62509e+06	1.18665e+06	1.31132e+06	High	High	High	High	High	High	0	High	0.911035	0.473106
Q9ZQQ0	Serine carboxypeptidase-like 26 OS=Arabidopsis thaliana OX=3702 GN=SCPL26 PE=2 SV=1	14	4	15	4	452	51.5	114	1.094	1.8204e+06	2.36057e+06	2.58998e+06	1.39968e+06	1.41513e+06	1.55945e+06	771945	1.3259e+06	2.24747e+06	1.39968e+06	1.30367e+06	1.44655e+06	High	High	High	High	High	High	0	High	0.911035	0.476214
Q9FMT1	3-isopropylmalate dehydrogenase 1, chloroplastic OS=Arabidopsis thaliana OX=3702 GN=IMDH1 PE=1 SV=1	63	21	204	13	409	44.1	5219	0.878	7.25393e+07	6.38204e+07	8.48046e+07	7.6452e+07	7.96446e+07	8.29785e+07	3.07604e+07	3.5847e+07	7.35897e+07	7.6452e+07	7.33717e+07	7.69708e+07	High	High	High	High	High	High	0	High	0.911595	0.478131
O22914	Calvin cycle protein CP12-1, chloroplastic OS=Arabidopsis thaliana OX=3702 GN=CP12-1 PE=1 SV=1	50	4	76	4	124	13.5	4349	0.878	1.83903e+08	1.64756e+08	1.85712e+08	1.76656e+08	2.13181e+08	2.07636e+08	7.79845e+07	9.2541e+07	1.61153e+08	1.76656e+08	1.9639e+08	1.92603e+08	High	High	High	High	High	High	0	High	0.911595	0.479121
Q96251	ATP synthase subunit O, mitochondrial OS=Arabidopsis thaliana OX=3702 GN=At5g13450 PE=1 SV=2	59	13	98	13	238	26.3	1892	1.078	1.05373e+08	9.9252e+07	1.0587e+08	9.3369e+07	1.06142e+08	9.76575e+07	4.46835e+07	5.57485e+07	9.1869e+07	9.3369e+07	9.7782e+07	9.05871e+07	High	High	High	High	High	High	0	High	0.911595	0.47794
Q9SIK2	40S ribosomal protein S25-2 OS=Arabidopsis thaliana OX=3702 GN=RPS25B PE=3 SV=1	63	10	90	3	108	12.1	1707	1.053	2.3835e+07	2.21726e+07	2.93568e+07	2.54109e+07	2.44912e+07	2.66547e+07	1.01073e+07	1.2454e+07	2.54746e+07	2.54109e+07	2.25622e+07	2.47249e+07	High	High	High	High	High	High	0	High	0.911595	0.479039
O49453	Uncharacterized protein At4g28440 OS=Arabidopsis thaliana OX=3702 GN=At4g28440 PE=1 SV=1	77	9	56	9	153	16.4	1078	0.867	3.37809e+07	2.88903e+07	2.75762e+07	3.29659e+07	3.19444e+07	3.20366e+07	1.43248e+07	1.62273e+07	2.39294e+07	3.29659e+07	2.94284e+07	2.97171e+07	High	High	High	High	High	High	0	High	0.911595	0.480052
Q9LLC1	Biotin carboxyl carrier protein of acetyl-CoA carboxylase 2, chloroplastic OS=Arabidopsis thaliana OX=3702 GN=BCCP2 PE=1 SV=1	26	5	31	4	255	27.3	456	0.844	9.61515e+06	9.51895e+06	8.45302e+06	7.90451e+06	9.76148e+06	1.04224e+07	4.07732e+06	5.34667e+06	7.33516e+06	7.90451e+06	8.99265e+06	9.66782e+06	High	High	High	High	High	High	0	High	0.911595	0.477395
P93008	DEAD-box ATP-dependent RNA helicase 21 OS=Arabidopsis thaliana OX=3702 GN=RH21 PE=2 SV=1	9	5	16	5	733	85.2	361	1.1	1.03185e+06	914069	680654	644692	859222	800484	437557	513420	590642	644692	791548	742528	High	High	High	High	High	High	0	High	0.911595	0.479658
O22827	Molybdopterin synthase catalytic subunit OS=Arabidopsis thaliana OX=3702 GN=MOCS2 PE=2 SV=1	38	5	11	5	198	22.2	110	1.075	7.11133e+06	6.91493e+06	7.3623e+06	5.99426e+06	7.08202e+06	5.1274e+06	3.01557e+06	3.88402e+06	6.38869e+06	5.99426e+06	6.52423e+06	4.75617e+06	High	High	High	High	High	High	0	High	0.911595	0.477193
F4JML5	Probable enoyl-CoA hydratase 2, mitochondrial OS=Arabidopsis thaliana OX=3702 GN=At4g16800 PE=2 SV=1	12	3	11	3	301	32.8	68	1.081	2.74087e+06	2.85095e+06	3.44044e+06	2.57216e+06	2.63829e+06	2.8134e+06	1.16227e+06	1.60134e+06	2.98547e+06	2.57216e+06	2.43049e+06	2.6097e+06	High	High	High	High	High	High	0	High	0.911595	0.479075
Q93YP0	Ubiquitin-conjugating enzyme E2 variant 1A OS=Arabidopsis thaliana OX=3702 GN=UEV1A PE=1 SV=1	8	1	6	1	158	17.8	45	1.115	456172	364377	429430	393769	409247	323370	193441	204666	372641	393769	377014	299958	High	High	High	High	High	High	0.007	High	0.911595	0.479773
A8MS68	Dihydrolipoyl dehydrogenase 1, chloroplastic OS=Arabidopsis thaliana OX=3702 GN=LPD1 PE=2 SV=1	39	16	100	5	623	66.6	2582	0.844	1.1058e+07	1.04391e+07	1.51952e+07	1.24591e+07	1.39761e+07	1.54267e+07	4.68917e+06	5.86353e+06	1.31857e+07	1.24591e+07	1.28753e+07	1.43098e+07	High	High	High	High	High	High	0	High	0.913598	0.481486
O04130	D-3-phosphoglycerate dehydrogenase 2, chloroplastic OS=Arabidopsis thaliana OX=3702 GN=PGDH2 PE=1 SV=2	24	10	49	7	624	66.4	1075	0.858	4.71213e+06	4.88516e+06	4.55835e+06	4.55114e+06	5.32188e+06	5.82655e+06	1.99819e+06	2.74393e+06	3.95553e+06	4.55114e+06	4.90272e+06	5.4047e+06	High	High	High	High	High	High	0	High	0.913598	0.48174
P0DH99	Elongation factor 1-alpha 1 OS=Arabidopsis thaliana OX=3702 GN=A1 PE=1 SV=1	72	29	675	29	449	49.5	16199	0.883	2.56639e+09	2.67174e+09	2.52236e+09	3.06054e+09	2.91566e+09	2.69934e+09	1.08828e+09	1.50068e+09	2.18879e+09	3.06054e+09	2.68602e+09	2.5039e+09	High	High	High	High	High	High	0	High	0.914214	0.504201
Q9SAR5	Ankyrin repeat domain-containing protein 2A OS=Arabidopsis thaliana OX=3702 GN=AKR2A PE=1 SV=2	93	22	199	20	342	37	6047	1.074	1.41504e+08	1.42802e+08	1.44339e+08	1.16108e+08	1.54155e+08	1.38465e+08	6.0005e+07	8.021e+07	1.25251e+08	1.16108e+08	1.42014e+08	1.2844e+08	High	High	High	High	High	High	0	High	0.914214	0.495675
Q9FKW6	Ferredoxin--NADP reductase, leaf isozyme 1, chloroplastic OS=Arabidopsis thaliana OX=3702 GN=LFNR1 PE=1 SV=1	64	25	237	23	360	40.3	5947	1.075	3.30133e+08	3.54302e+08	3.57888e+08	3.51317e+08	3.2255e+08	3.24918e+08	1.39993e+08	1.99007e+08	3.1056e+08	3.51317e+08	2.97146e+08	3.01393e+08	High	High	High	High	High	High	0	High	0.914214	0.492689
Q9LFA3	Monodehydroascorbate reductase 1, peroxisomal OS=Arabidopsis thaliana OX=3702 GN=MDAR1 PE=1 SV=1	73	23	196	23	434	46.5	5444	1.072	1.51586e+08	1.57694e+08	1.65e+08	1.70151e+08	1.53326e+08	1.7745e+08	6.42802e+07	8.85744e+07	1.4318e+08	1.70151e+08	1.4125e+08	1.64603e+08	High	High	High	High	High	High	0	High	0.914214	0.501662
Q08682	40S ribosomal protein Sa-1 OS=Arabidopsis thaliana OX=3702 GN=RPSaA PE=1 SV=3	53	14	169	14	298	32.3	4204	1.075	1.66782e+08	1.79342e+08	1.60031e+08	1.74667e+08	1.6195e+08	1.74236e+08	7.07244e+07	1.00734e+08	1.38868e+08	1.74667e+08	1.49195e+08	1.61621e+08	High	High	High	High	High	High	0	High	0.914214	0.489745
P49227	60S ribosomal protein L5-2 OS=Arabidopsis thaliana OX=3702 GN=RPL5B PE=2 SV=3	66	20	180	3	301	34.4	4203	0.849	7.858e+06	8.10998e+06	6.16777e+06	8.47566e+06	9.04083e+06	9.04054e+06	3332198	4.55527e+06	5.35213e+06	8.47566e+06	8.32875e+06	8.38599e+06	High	High	High	High	High	High	0	High	0.914214	0.504186
Q9S726	Probable ribose-5-phosphate isomerase 3, chloroplastic OS=Arabidopsis thaliana OX=3702 GN=RPI3 PE=1 SV=1	61	14	122	14	276	29.3	4098	1.073	1.25233e+08	1.41441e+08	1.81482e+08	1.47594e+08	1.60571e+08	1.33466e+08	5.31052e+07	7.94453e+07	1.57482e+08	1.47594e+08	1.47924e+08	1.23803e+08	High	High	High	High	High	High	0	High	0.914214	0.497367
Q38799	Pyruvate dehydrogenase E1 component subunit beta-1, mitochondrial OS=Arabidopsis thaliana OX=3702 GN=PDH2 PE=1 SV=2	39	10	113	10	363	39.2	3715	1.073	1.00555e+08	9.92346e+07	1.1305e+08	9.31906e+07	9.84712e+07	1.0393e+08	4.26406e+07	5.57387e+07	9.81002e+07	9.31906e+07	9.07154e+07	9.64056e+07	High	High	High	High	High	High	0	High	0.914214	0.49834
Q9FJA6	40S ribosomal protein S3-3 OS=Arabidopsis thaliana OX=3702 GN=RPS3C PE=1 SV=1	73	20	172	4	248	27.4	3695	0.847	1.35686e+07	1.38634e+07	1.54077e+07	1.66385e+07	1.38681e+07	1.59412e+07	5.7538e+06	7.7869e+06	1.33701e+07	1.66385e+07	1.27758e+07	1.47871e+07	High	High	High	High	High	High	0	High	0.914214	0.497705
Q944P7	Leucine aminopeptidase 2, chloroplastic OS=Arabidopsis thaliana OX=3702 GN=LAP2 PE=2 SV=2	41	16	102	6	583	61.3	3316	0.857	2.92436e+06	4.335e+06	6.96296e+06	7.16579e+06	6.32994e+06	7.65829e+06	1.24008e+06	2.43491e+06	6.04216e+06	7.16579e+06	5.83138e+06	7.10382e+06	High	High	High	High	High	High	0	High	0.914214	0.502244
Q8RWG8	Ran-binding protein 1 homolog b OS=Arabidopsis thaliana OX=3702 GN=RANBP1B PE=1 SV=2	61	12	76	9	217	24.4	2849	1.048	2.5424e+07	2.2704e+07	2.90342e+07	24005928	2.6518e+07	2.39857e+07	1.07811e+07	1.27525e+07	2.51946e+07	24005928	2.44294e+07	2.22491e+07	High	High	High	High	High	High	0	High	0.914214	0.501453
P42742	Proteasome subunit beta type-1 OS=Arabidopsis thaliana OX=3702 GN=PBF1 PE=1 SV=2	66	12	99	12	223	24.6	2790	1.071	6.63316e+07	6.87408e+07	7.46903e+07	6.07899e+07	6.80225e+07	6.35659e+07	2.8128e+07	3.86108e+07	6.4813e+07	6.07899e+07	6.26649e+07	5.89637e+07	High	High	High	High	High	High	0	High	0.914214	0.506215
Q9FIQ0	Probable ADP-ribosylation factor GTPase-activating protein AGD9 OS=Arabidopsis thaliana OX=3702 GN=AGD9 PE=1 SV=1	56	13	57	12	402	43.5	2183	0.848	9.58734e+06	8.51951e+06	1.22881e+07	1.22329e+07	1.49903e+07	1.44734e+07	4.06553e+06	4.78529e+06	1.06631e+07	1.22329e+07	1.38096e+07	1.34255e+07	High	High	High	High	High	High	0	High	0.914214	0.486553
Q8H0U5	Protein TIC 62, chloroplastic OS=Arabidopsis thaliana OX=3702 GN=TIC62 PE=1 SV=1	50	19	92	19	641	68.3	2025	1.061	3.63329e+07	3.40235e+07	3.40608e+07	3.27804e+07	3.44437e+07	3.62875e+07	1.5407e+07	1.91105e+07	2.95565e+07	3.27804e+07	3.17308e+07	3.36602e+07	High	High	High	High	High	High	0	High	0.914214	0.501308
Q42529	Tryptophan synthase alpha chain, chloroplastic OS=Arabidopsis thaliana OX=3702 GN=TSA1 PE=1 SV=1	56	10	54	10	312	33.2	1970	0.864	2.35484e+07	1.79842e+07	2.03885e+07	1.86873e+07	2.43009e+07	2.11531e+07	9.98574e+06	1.01015e+07	1.76923e+07	1.86873e+07	2.23869e+07	1.96216e+07	High	High	High	High	High	High	0	High	0.914214	0.496395
O80585	Methylenetetrahydrofolate reductase 2 OS=Arabidopsis thaliana OX=3702 GN=MTHFR2 PE=1 SV=2	54	24	115	16	594	66.8	1926	1.042	2.04788e+07	2.07596e+07	2.38001e+07	2.48271e+07	1.98938e+07	2.05227e+07	8.68405e+06	1.16604e+07	2.06527e+07	2.48271e+07	1.83269e+07	1.90368e+07	High	High	High	High	High	High	0	High	0.914214	0.498611
Q94AH9	Mediator of RNA polymerase II transcription subunit 36a OS=Arabidopsis thaliana OX=3702 GN=MED36A PE=1 SV=2	48	12	60	1	320	33.6	889	0.883	1.04487e+06	947352	806816	913847	1.18748e+06	995160	443080	532114	700119	913847	1.09395e+06	923109	Peak Found	High	Peak Found	Peak Found	High	Peak Found	0	High	0.95422	0.700074
Q8LE52	Glutathione S-transferase DHAR3, chloroplastic OS=Arabidopsis thaliana OX=3702 GN=DHAR3 PE=1 SV=1	56	15	129	15	258	28.5	1906	0.88	9.53959e+07	9.71426e+07	1.01369e+08	1.01108e+08	1.15467e+08	1.13656e+08	4.04528e+07	5.45637e+07	8.79638e+07	1.01108e+08	1.06373e+08	1.05427e+08	High	High	High	High	High	High	0	High	0.914214	0.489131
O82399	Malate dehydrogenase 1, peroxisomal OS=Arabidopsis thaliana OX=3702 GN=PMDH1 PE=1 SV=1	38	9	68	8	354	37.4	1880	1.042	1.18414e+07	1.21258e+07	1.68868e+07	1.2114e+07	1.38837e+07	1.03227e+07	5.02136e+06	6.81091e+06	1.46536e+07	1.2114e+07	1.27902e+07	9.57533e+06	High	High	High	High	High	High	0	High	0.914214	0.495854
Q93VI3	60S ribosomal protein L17-1 OS=Arabidopsis thaliana OX=3702 GN=RPL17A PE=2 SV=1	56	11	94	2	176	19.9	1704	0.848	6.47154e+06	7.6931e+06	7.79027e+06	8.3208e+06	8.28408e+06	7.19701e+06	2.74427e+06	4.32111e+06	6.76006e+06	8.3208e+06	7.63161e+06	6.67594e+06	High	High	High	High	High	High	0	High	0.914214	0.506177
Q42533	Biotin carboxyl carrier protein of acetyl-CoA carboxylase 1, chloroplastic OS=Arabidopsis thaliana OX=3702 GN=BCCP1 PE=1 SV=2	42	8	54	7	280	29.6	1468	0.883	3.44552e+07	3.18944e+07	3.05051e+07	4.79558e+07	5.10891e+07	3.60866e+07	1.46108e+07	1.79146e+07	2.6471e+07	4.79558e+07	4.70652e+07	33473858	High	High	High	High	High	High	0	High	0.914214	0.503903
Q8VZB9	60S ribosomal protein L10a-1 OS=Arabidopsis thaliana OX=3702 GN=RPL10AA PE=1 SV=1	53	12	87	4	216	24.5	1448	0.847	1.17989e+07	1.51368e+07	8.19284e+06	1.57641e+07	1.60398e+07	1.68147e+07	5.00334e+06	8.50215e+06	7.10939e+06	1.57641e+07	1.47765e+07	1.55973e+07	High	High	High	High	High	High	0	High	0.914214	0.492744
Q9FGT8	Temperature-induced lipocalin-1 OS=Arabidopsis thaliana OX=3702 GN=TIL PE=1 SV=1	37	6	45	6	186	21.4	1280	1.058	3.02603e+07	2.57706e+07	2.69988e+07	27721959	2.7793e+07	2.56449e+07	1.28319e+07	1.4475e+07	2.34284e+07	27721959	2.56039e+07	2.37882e+07	High	High	High	High	High	High	0	High	0.914214	0.490838
Q9SKK4	Probable 2-oxoacid dependent dioxygenase OS=Arabidopsis thaliana OX=3702 GN=GSL-OH PE=1 SV=1	44	11	55	11	359	40.3	1245	1.05	2.00303e+07	2.13421e+07	2.80858e+07	2.47488e+07	2.1437e+07	2.11595e+07	8.49388e+06	1.19876e+07	2.43716e+07	2.47488e+07	1.97486e+07	1.96275e+07	High	High	High	High	High	High	0	High	0.914214	0.483502
Q9FZ48	Ubiquitin-conjugating enzyme E2 36 OS=Arabidopsis thaliana OX=3702 GN=UBC36 PE=1 SV=1	47	5	43	2	153	17.2	1172	1.058	6.92383e+06	8.22641e+06	7.59046e+06	6.33306e+06	7.43295e+06	7.03124e+06	2.93606e+06	4.62066e+06	6.58667e+06	6.33306e+06	6.84751e+06	6.52217e+06	High	High	High	High	High	High	0	High	0.914214	0.50215
Q9SR70	Peptidyl-prolyl cis-trans isomerase FKBP16-4, chloroplastic OS=Arabidopsis thaliana OX=3702 GN=FKBP16-4 PE=1 SV=1	40	9	42	9	230	24.5	1120	1.068	3.67036e+07	3.23792e+07	4.51263e+07	3.59652e+07	3.61028e+07	3.41419e+07	1.55642e+07	1.81869e+07	3.91586e+07	3.59652e+07	3.32593e+07	31670041	High	High	High	High	High	High	0	High	0.914214	0.489906
Q06738	Low-temperature-induced 78 kDa protein OS=Arabidopsis thaliana OX=3702 GN=RD29A PE=1 SV=2	36	14	45	14	710	77.8	1108	0.847	8.36997e+06	7.36554e+06	7.47595e+06	7.55462e+06	1.02e+07	1.0151e+07	3.5493e+06	4.13712e+06	6.48731e+06	7.55462e+06	9.39666e+06	9.41602e+06	High	High	High	High	High	High	0	High	0.914214	0.491987
Q9M401	Branched-chain-amino-acid aminotransferase 3, chloroplastic OS=Arabidopsis thaliana OX=3702 GN=BCAT3 PE=1 SV=1	32	11	43	8	413	44.9	1015	0.865	2.05311e+07	2.12243e+07	1.94166e+07	2.50174e+07	2.29053e+07	2.35061e+07	8.70625e+06	1.19214e+07	1.68489e+07	2.50174e+07	2.11013e+07	2.18043e+07	High	High	High	High	High	High	0	High	0.914214	0.494248
Q9SIZ2	Eukaryotic translation initiation factor 2 subunit alpha homolog OS=Arabidopsis thaliana OX=3702 GN=At2g40290 PE=1 SV=2	28	7	43	7	344	38.7	1002	1.041	1.16662e+07	1.29336e+07	1.33525e+07	1.36671e+07	1.22036e+07	1.14496e+07	4.94707e+06	7.26465e+06	1.15867e+07	1.36671e+07	1.12425e+07	1.06206e+07	High	High	High	High	High	High	0	High	0.914214	0.505943
Q67YI9	Clathrin interactor EPSIN 2 OS=Arabidopsis thaliana OX=3702 GN=EPSIN2 PE=1 SV=1	11	7	34	6	895	95.4	938	1.071	5.33722e+06	5.01601e+06	4.69358e+06	5.13377e+06	5.22068e+06	5.27202e+06	2.26326e+06	2.81742e+06	4.07288e+06	5.13377e+06	4.80949e+06	4.89033e+06	High	High	High	High	High	High	0	High	0.914214	0.502579
Q9LQC8	ADP-ribosylation factor 2-A OS=Arabidopsis thaliana OX=3702 GN=ARF2-A PE=2 SV=2	67	8	39	8	181	20.6	872	0.864	2.17593e+07	2.05748e+07	2.27546e+07	2.72061e+07	2.14583e+07	2.27834e+07	9.22705e+06	1.15566e+07	1.97454e+07	2.72061e+07	1.97682e+07	2.11338e+07	High	High	High	High	High	High	0	High	0.914214	0.490197
Q9M0D2	Probable xyloglucan endotransglucosylase/hydrolase protein 18 OS=Arabidopsis thaliana OX=3702 GN=XTH18 PE=2 SV=1	16	3	15	2	282	32.1	618	0.834	1.16956e+06	1.05513e+06	865061	1.17902e+06	1.09749e+06	1.46685e+06	495955	592653	750662	1.17902e+06	1.01105e+06	1.36064e+06	High	High	High	High	High	High	0	High	0.914214	0.485963
Q8GUN2	Adenylylsulfatase HINT1 OS=Arabidopsis thaliana OX=3702 GN=HINT1 PE=1 SV=1	50	6	29	6	147	16	593	1.049	2.1635e+07	2.00981e+07	2.27938e+07	2.27841e+07	2.25351e+07	1.9048e+07	9.17438e+06	1.12888e+07	1.97795e+07	2.27841e+07	2.07602e+07	1.7669e+07	High	High	High	High	High	High	0	High	0.914214	0.489781
Q94AQ8	Photosynthetic NDH subunit of subcomplex B 2, chloroplastic OS=Arabidopsis thaliana OX=3702 GN=PNSB2 PE=2 SV=1	29	7	32	7	348	38	589	1.05	8.51364e+06	1.01174e+07	8.7834e+06	8.90812e+06	8.23545e+06	8.68084e+06	3.61023e+06	5.68278e+06	7.62185e+06	8.90812e+06	7.58681e+06	8.05234e+06	High	High	High	High	High	High	0	High	0.914214	0.501084
Q9LYK9	40S ribosomal protein S26-3 OS=Arabidopsis thaliana OX=3702 GN=RPS26C PE=2 SV=1	50	4	31	1	130	14.6	868	0.544	1.44722e+06	1.4037e+06	4.09362e+06	2.57972e+06	6.44565e+06	5.37377e+06	613697	788439	3.55227e+06	2.57972e+06	5.93797e+06	4.98471e+06	Peak Found	Peak Found	High	High	High	High	0	High	0.0254601	0.00120123
Q9FFF4	Acetolactate synthase small subunit 1, chloroplastic OS=Arabidopsis thaliana OX=3702 GN=VAT1 PE=1 SV=1	20	7	30	7	477	52.3	538	0.853	4.33451e+06	4.85121e+06	4.98525e+06	6.37457e+06	7.11239e+06	7.36607e+06	1.83805e+06	2.72486e+06	4.32598e+06	6.37457e+06	6.5522e+06	6.83276e+06	High	High	High	High	High	High	0	High	0.914214	0.488133
Q8S9J1	Protoporphyrinogen oxidase 2, chloroplastic/mitochondrial OS=Arabidopsis thaliana OX=3702 GN=PPOX2 PE=1 SV=1	17	6	23	6	508	55.6	524	1.057	4.99469e+06	5.83871e+06	6.26176e+06	5.74488e+06	4.03728e+06	5.16114e+06	2.11801e+06	3.27952e+06	5.43369e+06	5.74488e+06	3.7193e+06	4.78747e+06	High	High	High	High	High	High	0	High	0.914214	0.501779
Q8RX86	Alpha-galactosidase 2 OS=Arabidopsis thaliana OX=3702 GN=AGAL2 PE=1 SV=1	13	3	12	3	396	44	511	1.089	1.11492e+06	1.31672e+06	2.11551e+06	1.44647e+06	1.03085e+06	1.4606e+06	472782	739582	1.83575e+06	1.44647e+06	949657	1.35485e+06	High	High	High	High	High	High	0	High	0.914214	0.487413
Q9M2F9	DEAD-box ATP-dependent RNA helicase 52 OS=Arabidopsis thaliana OX=3702 GN=RH52 PE=1 SV=1	16	8	38	2	646	69.2	488	0.803	502364	436221	296287	625279	488540	476191	213028	245019	257105	625279	450062	441715	High	High	High	High	High	High	0	High	0.914214	0.504413
O23722	Diphosphomevalonate decarboxylase MVD1, peroxisomal OS=Arabidopsis thaliana OX=3702 GN=MVD1 PE=1 SV=1	19	6	29	6	412	45.6	474	1.07	5.01512e+06	4.81379e+06	6.52606e+06	5.51997e+06	4.94252e+06	6.5428e+06	2.12667e+06	2.70384e+06	5.66303e+06	5.51997e+06	4.55323e+06	6.06909e+06	High	High	High	High	High	High	0	High	0.914214	0.494616
Q9XH75	Sec-independent protein translocase protein TATB, chloroplastic OS=Arabidopsis thaliana OX=3702 GN=TATB PE=1 SV=1	41	5	25	5	260	28.2	446	0.857	3.81218e+06	3.43005e+06	6.17394e+06	4.96245e+06	4.9273e+06	4.44526e+06	1.61656e+06	1.92661e+06	5.35748e+06	4.96245e+06	4.53922e+06	4.12342e+06	High	High	High	High	High	High	0	High	0.914214	0.494938
Q94KE2	Protein TIME FOR COFFEE OS=Arabidopsis thaliana OX=3702 GN=TIC PE=1 SV=2	7	7	23	7	1550	164.4	351	0.84	1.03499e+06	1.10761e+06	1.05521e+06	1.37099e+06	1.3842e+06	1.1796e+06	438890	622127	915663	1.37099e+06	1.27518e+06	1.0942e+06	High	High	High	High	High	High	0	High	0.914214	0.504021
Q9FHX5	Glucan endo-1,3-beta-glucosidase 10 OS=Arabidopsis thaliana OX=3702 GN=At5g42100 PE=2 SV=1	18	4	16	4	425	45.3	322	0.86	5.40444e+06	5.63319e+06	4.29925e+06	7.15889e+06	8.13745e+06	5.22155e+06	2.29176e+06	3.16408e+06	3.7307e+06	7.15889e+06	7.49653e+06	4.84351e+06	High	High	High	High	High	High	0	High	0.914214	0.497475
Q9CA90	Glyoxylate/hydroxypyruvate reductase A HPR2 OS=Arabidopsis thaliana OX=3702 GN=HPR2 PE=1 SV=1	21	4	17	4	313	34.1	289	1.08	3.7508e+06	3.39554e+06	2.71494e+06	3.53406e+06	2.08676e+06	2.93283e+06	1.59053e+06	1.90723e+06	2.3559e+06	3.53406e+06	1.9224e+06	2.72049e+06	High	High	High	High	High	High	0	High	0.914214	0.495971
Q9SZB2	Protein TIC 22, chloroplastic OS=Arabidopsis thaliana OX=3702 GN=TIC22 PE=1 SV=1	24	6	27	6	268	30.1	285	1.05	8.94678e+06	8.02357e+06	9.30081e+06	8.36695e+06	9.35618e+06	8.02025e+06	3.7939e+06	4.50673e+06	8.07084e+06	8.36695e+06	8.61927e+06	7439580	High	High	High	High	High	High	0	High	0.914214	0.504943
O49429	Multiple organellar RNA editing factor 1, mitochondrial OS=Arabidopsis thaliana OX=3702 GN=MORF1 PE=1 SV=1	21	4	10	4	419	45.1	282	1.09	2.11443e+06	1.68479e+06	1.87476e+06	2.41533e+06	1.65829e+06	3.0017e+06	896630	946324	1.62683e+06	2.41533e+06	1.52768e+06	2.78437e+06	High	High	High	High	High	High	0	High	0.914214	0.487953
Q9SK74	Zinc finger CCCH domain-containing protein 21 OS=Arabidopsis thaliana OX=3702 GN=At2g20280 PE=4 SV=1	26	8	21	8	371	42.4	261	0.862	4.2387e+06	4.0568e+06	6.38642e+06	5.25836e+06	5.47969e+06	5.38529e+06	1.79743e+06	2.27865e+06	5.54185e+06	5.25836e+06	5.0481e+06	4.99539e+06	High	High	High	High	High	High	0	High	0.914214	0.503489
Q9MA75	Transcription factor VIP1 OS=Arabidopsis thaliana OX=3702 GN=VIP1 PE=1 SV=1	12	3	11	3	341	37.8	237	0.825	815085	681689	645079	892444	1.04261e+06	875836	345638	382896	559772	892444	960488	812425	High	High	High	High	High	High	0	High	0.914214	0.488663
Q9C944	Probable histone H2A variant 3 OS=Arabidopsis thaliana OX=3702 GN=At1g52740 PE=1 SV=1	35	4	12	4	134	14.3	209	1.048	8.61617e+06	5.65539e+06	1.12244e+07	1.26226e+07	1.34784e+07	1.4626e+07	3.6537e+06	3.17655e+06	9.74007e+06	1.26226e+07	1.24168e+07	1.3567e+07	High	High	High	High	High	High	0	High	0.914214	0.491506
Q9LZX6	4-hydroxy-tetrahydrodipicolinate synthase 1, chloroplastic OS=Arabidopsis thaliana OX=3702 GN=DHDPS1 PE=2 SV=2	19	6	23	3	365	40.6	200	0.855	2.48411e+06	2.27117e+06	2.4735e+06	2.86163e+06	2.91335e+06	2.75059e+06	1.05339e+06	1.27568e+06	2.1464e+06	2.86163e+06	2.68389e+06	2.55145e+06	High	High	High	High	High	High	0	High	0.914214	0.499148
P59231	60S ribosomal protein L10a-3 OS=Arabidopsis thaliana OX=3702 GN=RPL10AC PE=1 SV=1	39	8	41	2	217	24.5	842	0.751	1.15321e+06	1.17696e+06	228221	1.3586e+06	1.45797e+06	1.58974e+06	489019	661080	198040	1.3586e+06	1.34314e+06	1.47464e+06	Peak Found	Peak Found	Peak Found	High	Peak Found	High	0	High	0.678984	0.197449
Q9T0I8	5'-methylthioadenosine/S-adenosylhomocysteine nucleosidase 1 OS=Arabidopsis thaliana OX=3702 GN=MTN1 PE=1 SV=1	28	7	21	7	267	28.4	197	0.855	5.2024e+06	5.30464e+06	8.36887e+06	7.36091e+06	6.22071e+06	6.27632e+06	2.20609e+06	2.97954e+06	7.26214e+06	7.36091e+06	5.73075e+06	5.82191e+06	High	High	High	High	High	High	0	High	0.914214	0.49016
Q94JT5	Cyclase-like protein 2 OS=Arabidopsis thaliana OX=3702 GN=CYCLASE2 PE=2 SV=1	21	5	16	4	272	30	192	1.08	2.78549e+06	2.38595e+06	3.55375e+06	2.63867e+06	2.91108e+06	3.0386e+06	1.18119e+06	1.34015e+06	3.08379e+06	2.63867e+06	2.6818e+06	2.8186e+06	High	High	High	High	High	High	0	High	0.914214	0.48264
Q9LU21	Photosynthetic NDH subunit of subcomplex B 3, chloroplastic OS=Arabidopsis thaliana OX=3702 GN=PNSB3 PE=2 SV=1	16	2	11	2	204	22.4	180	0.861	4.1733e+06	6.20705e+06	2.89681e+06	5.07889e+06	4.93685e+06	4.72847e+06	1.7697e+06	3486417	2.51372e+06	5.07889e+06	4.54801e+06	4.38613e+06	High	High	High	High	High	High	0	High	0.914214	0.495327
Q9SEL7	Protease Do-like 5, chloroplastic OS=Arabidopsis thaliana OX=3702 GN=DEGP5 PE=1 SV=3	17	4	11	4	323	34.9	110	0.859	4.26294e+06	3.37317e+06	4.14157e+06	4.23607e+06	4.59982e+06	5.27759e+06	1.80771e+06	1.89466e+06	3.59387e+06	4.23607e+06	4.23753e+06	4.89548e+06	High	High	High	High	High	High	0	High	0.914214	0.499424
O82796	Phosphoserine phosphatase, chloroplastic OS=Arabidopsis thaliana OX=3702 GN=PSP PE=1 SV=2	19	4	12	4	295	32.3	88	0.85	3.01463e+06	3.1636e+06	3.62177e+06	3837997	3.73062e+06	3.61133e+06	1.27836e+06	1.77695e+06	3.14281e+06	3837997	3.43679e+06	3.34987e+06	High	High	High	High	High	High	0	High	0.914214	0.496731
F4JF21	Protein PLASTID TRANSCRIPTIONALLY ACTIVE 10 OS=Arabidopsis thaliana OX=3702 GN=PTAC10 PE=1 SV=1	10	5	16	5	668	78.8	87	0.836	945784	1.05856e+06	1.74765e+06	1.87982e+06	1.51148e+06	1.85982e+06	401061	594578	1.51653e+06	1.87982e+06	1.39244e+06	1.72516e+06	High	High	High	High	High	High	0	High	0.914214	0.505435
Q8VYU6	Golgin candidate 4 OS=Arabidopsis thaliana OX=3702 GN=GC4 PE=2 SV=1	2	1	6	1	725	82.8	18	0.849	1.69801e+06	1.57592e+06	1.66363e+06	1958899	2.45101e+06	1.85065e+06	720046	885175	1.44363e+06	1958899	2.25796e+06	1.71666e+06	High	High	High	High	High	High	0.021	Medium	0.914214	0.490039
Q9SII9	Ubiquitin domain-containing protein DSK2a OS=Arabidopsis thaliana OX=3702 GN=DSK2A PE=1 SV=2	27	9	47	5	538	57.2	1341	0.855	2.39805e+06	2.1731e+06	4.11535e+06	5.01356e+06	5.16148e+06	4.46561e+06	1.0169e+06	1.2206e+06	3571126	5.01356e+06	4.75495e+06	4.14229e+06	High	High	High	High	High	High	0	High	0.915371	0.508582
P42770	Glutathione reductase, chloroplastic OS=Arabidopsis thaliana OX=3702 GN=EMB2360 PE=2 SV=1	52	17	76	17	565	60.8	1043	0.884	3.86521e+07	3.94755e+07	3.79757e+07	4.39965e+07	3.98993e+07	4.37037e+07	1.63905e+07	2.21729e+07	3.29536e+07	4.39965e+07	3.67567e+07	4.05395e+07	High	High	High	High	High	High	0	High	0.915371	0.509201
Q9LHT0	Tropinone reductase homolog At5g06060 OS=Arabidopsis thaliana OX=3702 GN=At5g06060 PE=2 SV=1	44	9	31	8	264	28.3	683	1.05	8.50804e+06	8.99751e+06	5.65134e+06	9.23488e+06	7.21922e+06	8.21813e+06	3.60785e+06	5.05378e+06	4.90398e+06	9.23488e+06	6.65062e+06	7.62313e+06	High	High	High	High	High	High	0	High	0.915371	0.509565
Q9FLP6	Small ubiquitin-related modifier 2 OS=Arabidopsis thaliana OX=3702 GN=SUMO2 PE=1 SV=1	54	7	46	3	103	11.6	833	1.064	1.33638e+07	1.23499e+07	1.22692e+07	1.64721e+07	1.75125e+07	1.77218e+07	5.66694e+06	6.93674e+06	1.06467e+07	1.64721e+07	1.61332e+07	1.64388e+07	High	Peak Found	High	High	High	High	0	High	0.844456	0.384472
Q9FIX1	AIG2-like protein B OS=Arabidopsis thaliana OX=3702 GN=AIG2LB PE=1 SV=1	63	9	41	9	172	20	574	1.046	2.3557e+07	2.29281e+07	2.08734e+07	2.03513e+07	2.27599e+07	2.39808e+07	9.9894e+06	1.28784e+07	1.81131e+07	2.03513e+07	2.09672e+07	2.22445e+07	High	High	High	High	High	High	0	High	0.915371	0.509313
Q8GUK4	Subtilisin-like protease SBT3.13 OS=Arabidopsis thaliana OX=3702 GN=SBT3.13 PE=2 SV=1	4	2	11	2	766	81.4	256	1.093	980080	803491	426446	616422	534888	589008	415605	451310	370051	616422	492760	546363	High	High	High	High	High	High	0	High	0.915371	0.509566
Q9FNJ9	Probable 2-carboxy-D-arabinitol-1-phosphatase OS=Arabidopsis thaliana OX=3702 GN=At5g22620 PE=1 SV=1	9	3	9	3	482	53.1	122	1.098	291703	254973	339064	670298	762526	819181	123697	143215	294225	670298	702468	759872	High	High	High	High	High	High	0	High	0.915371	0.509109
Q9SXP7	Octanoyltransferase LIP2, mitochondrial OS=Arabidopsis thaliana OX=3702 GN=LIP2 PE=1 SV=1	31	5	10	5	235	26.4	33	1.07	4.44342e+06	4.26935e+06	3.64519e+06	3.12869e+06	2.91926e+06	3.28109e+06	1.88424e+06	2.39804e+06	3.16314e+06	3.12869e+06	2.68933e+06	3.04354e+06	High	High	High	High	High	High	0	High	0.915371	0.508825
P21238	Chaperonin 60 subunit alpha 1, chloroplastic OS=Arabidopsis thaliana OX=3702 GN=CPN60A1 PE=1 SV=2	81	37	549	36	586	62	22092	0.885	1.05316e+09	1.01657e+09	1.21028e+09	1.34459e+09	1.42845e+09	1.46727e+09	4.46594e+08	5.70996e+08	1.05023e+09	1.34459e+09	1.31594e+09	1.36104e+09	High	High	High	High	High	High	0	High	0.915701	0.513648
P34791	Peptidyl-prolyl cis-trans isomerase CYP20-3, chloroplastic OS=Arabidopsis thaliana OX=3702 GN=CYP20-3 PE=1 SV=1	55	12	312	12	260	28.2	9682	1.069	5.23442e+08	5.38834e+08	5.76799e+08	5.5274e+08	5.27834e+08	5.84604e+08	2.21967e+08	3.02656e+08	5.00521e+08	5.5274e+08	4.8626e+08	5.42279e+08	High	High	High	High	High	High	0	High	0.915701	0.515701
P51407	60S acidic ribosomal protein P2-1 OS=Arabidopsis thaliana OX=3702 GN=RPP2A PE=3 SV=2	80	10	169	8	115	11.4	7903	1.07	1.16822e+08	1.0299e+08	1.51239e+08	9.80125e+07	1.17212e+08	9.67789e+07	4.95385e+07	5.78479e+07	1.31239e+08	9.80125e+07	1.0798e+08	8.9772e+07	High	High	High	High	High	High	0	High	0.915701	0.5101
Q56WD9	3-ketoacyl-CoA thiolase 2, peroxisomal OS=Arabidopsis thaliana OX=3702 GN=PED1 PE=1 SV=2	59	19	165	17	462	48.5	6251	1.069	8.19355e+07	8.61987e+07	1.06098e+08	9.1913e+07	8.85887e+07	9.07987e+07	3.47449e+07	4.84166e+07	9.20669e+07	9.1913e+07	8.16113e+07	8.42248e+07	High	High	High	High	High	High	0	High	0.915701	0.515815
Q9LY66	50S ribosomal protein L1, chloroplastic OS=Arabidopsis thaliana OX=3702 GN=RPL1 PE=1 SV=1	49	17	184	17	346	37.6	4594	0.886	2.22573e+08	2.20603e+08	2.53955e+08	2.68871e+08	2.77926e+08	2.82993e+08	9.43825e+07	1.2391e+08	2.20371e+08	2.68871e+08	2.56036e+08	2.62505e+08	High	High	High	High	High	High	0	High	0.915701	0.519504
Q9SSS9	ATP synthase subunit delta, chloroplastic OS=Arabidopsis thaliana OX=3702 GN=ATPD PE=1 SV=1	62	16	151	16	234	25.7	3855	1.069	1.62818e+08	1.61164e+08	2.33626e+08	1.82542e+08	2.19427e+08	1.74418e+08	6.90434e+07	9.05234e+07	2.0273e+08	1.82542e+08	2.02144e+08	1.6179e+08	High	High	High	High	High	High	0	High	0.915701	0.51732
Q9ZUB3	Spermidine synthase 1 OS=Arabidopsis thaliana OX=3702 GN=SPDSYN1 PE=1 SV=1	63	15	102	11	334	36.5	3746	1.044	2.52674e+07	2.62135e+07	3.2967e+07	22782287	2.06547e+07	2.45582e+07	1.07147e+07	1.47238e+07	2.86073e+07	22782287	1.90279e+07	2.27801e+07	High	High	High	High	High	High	0	High	0.915701	0.516305
Q9T029	40S ribosomal protein S25-4 OS=Arabidopsis thaliana OX=3702 GN=RPS25E PE=3 SV=1	63	10	120	3	108	12	2876	1.07	8.1798e+07	8.37373e+07	8.69781e+07	8.09351e+07	8.06813e+07	6.81251e+07	3.46866e+07	4.70341e+07	7.54758e+07	8.09351e+07	7.43267e+07	6.31928e+07	High	High	High	High	High	High	0	High	0.915701	0.511508
P34788	40S ribosomal protein S18 OS=Arabidopsis thaliana OX=3702 GN=RPS18A PE=1 SV=1	57	10	88	10	152	17.5	2416	1.067	1.61778e+08	1.79688e+08	1.52207e+08	1.40381e+08	1.34484e+08	1.34849e+08	6.86022e+07	1.00928e+08	1.32078e+08	1.40381e+08	1.23892e+08	1.25086e+08	High	High	High	High	High	High	0	High	0.915701	0.523012
Q9ASS6	Photosynthetic NDH subunit of lumenal location 5, chloroplastic OS=Arabidopsis thaliana OX=3702 GN=PNSL5 PE=1 SV=1	51	11	75	11	259	28.3	1877	1.068	4.77997e+07	5.03116e+07	5.68902e+07	4.71408e+07	4.9742e+07	4.86348e+07	2.02695e+07	2.82594e+07	4.93668e+07	4.71408e+07	4.58242e+07	4.51136e+07	High	High	High	High	High	High	0	High	0.915701	0.521343
P46309	Glutamate--cysteine ligase, chloroplastic OS=Arabidopsis thaliana OX=3702 GN=GSH1 PE=1 SV=2	47	18	81	18	522	58.5	1410	0.885	7.07181e+07	7.32747e+07	6.85642e+07	7.73871e+07	7.38473e+07	7.87338e+07	2.99882e+07	4.11574e+07	5.9497e+07	7.73871e+07	6.80309e+07	7.30335e+07	High	High	High	High	High	High	0	High	0.915701	0.511949
P59224	40S ribosomal protein S13-2 OS=Arabidopsis thaliana OX=3702 GN=RPS13B PE=2 SV=1	52	11	80	1	151	17.1	1325	0.857	8.28865e+06	1.03622e+07	1.03481e+07	12085401	1.12028e+07	1.16e+07	3.51482e+06	5.82033e+06	8979617	12085401	10320456	10760148	High	High	High	High	High	High	0	High	0.915701	0.516661
Q3E902	40S ribosomal protein S21-2 OS=Arabidopsis thaliana OX=3702 GN=RPS21C PE=1 SV=2	71	3	37	1	82	9.1	1189	1.028	1.50349e+07	1.36649e+07	1.48512e+07	1.31519e+07	1.47787e+07	1.44444e+07	6.37557e+06	7.6754e+06	1.28873e+07	1.31519e+07	1.36147e+07	1.33986e+07	High	High	High	High	High	High	0	High	0.915701	0.521003
Q9SJ44	Ubiquitin-conjugating enzyme E2 variant 1C OS=Arabidopsis thaliana OX=3702 GN=UEV1C PE=1 SV=1	79	8	47	5	145	16.5	928	1.072	4.26032e+06	3.64512e+06	4.96643e+06	3.94764e+06	3.91048e+06	4.57766e+06	1.8066e+06	2.04742e+06	4.30966e+06	3.94764e+06	3.60248e+06	4.24624e+06	High	High	High	High	High	High	0	High	0.915701	0.519082
O82234	Translation initiation factor IF3-2, chloroplastic OS=Arabidopsis thaliana OX=3702 GN=IF3-2 PE=2 SV=1	35	9	42	6	312	35.1	747	1.048	8.09551e+06	6.08881e+06	8.7526e+06	7.22371e+06	7.64677e+06	7.46071e+06	3.43292e+06	3.42e+06	7.59512e+06	7.22371e+06	7.04449e+06	6.92055e+06	High	High	High	High	High	High	0	High	0.915701	0.522742
Q42580	Peroxidase 21 OS=Arabidopsis thaliana OX=3702 GN=PER21 PE=1 SV=1	20	4	20	4	327	36.7	646	1.082	760332	950814	1.1182e+06	946020	929523	985439	322420	534059	970321	946020	856312	914093	High	High	High	High	High	High	0	High	0.915701	0.518719
Q8LAD0	Probable pyridoxal 5'-phosphate synthase subunit PDX2 OS=Arabidopsis thaliana OX=3702 GN=PDX2 PE=1 SV=1	59	9	29	9	255	27.4	603	0.862	6.32398e+06	7.37554e+06	6.18753e+06	7.83527e+06	6.22867e+06	6.43539e+06	2.6817e+06	4.14274e+06	5.36927e+06	7.83527e+06	5.73809e+06	5.96946e+06	High	High	High	High	High	High	0	High	0.915701	0.520017
Q38862	Inositol-3-phosphate synthase isozyme 2 OS=Arabidopsis thaliana OX=3702 GN=IPS2 PE=1 SV=2	28	8	40	1	510	56.3	806														High	Not Found	Not Found	Not Found	Not Found	Not Found	0	High
Q8LDP4	Peptidyl-prolyl cis-trans isomerase CYP19-4 OS=Arabidopsis thaliana OX=3702 GN=CYP19-4 PE=1 SV=2	48	6	34	4	201	21.5	540	1.028	1.32691e+07	1.29134e+07	1.40545e+07	1.40022e+07	1.03457e+07	1.37913e+07	5.6268e+06	7.25329e+06	1.21959e+07	1.40022e+07	9.53089e+06	12792800	High	High	High	High	High	High	0	High	0.915701	0.515592
Q9LU01	Ycf3-interacting protein 1, chloroplastic OS=Arabidopsis thaliana OX=3702 GN=Y3IP1 PE=1 SV=1	28	6	19	6	280	31.8	496	1.073	3.42697e+06	3.30507e+06	2.37997e+06	3.08868e+06	3.1014e+06	3.13324e+06	1.45321e+06	1.85641e+06	2.06524e+06	3.08868e+06	2.85713e+06	2906387	High	High	High	High	High	High	0	High	0.915701	0.511178
P56793	50S ribosomal protein L16, chloroplastic OS=Arabidopsis thaliana OX=3702 GN=rpl16 PE=3 SV=1	48	5	29	5	135	15.3	494	0.866	1.67926e+07	1.78239e+07	1.5252e+07	2.59394e+07	2.05118e+07	2.53697e+07	7.12093e+06	1.00114e+07	1.3235e+07	2.59394e+07	1.88963e+07	2.35329e+07	High	High	High	High	High	High	0	High	0.915701	0.515336
Q8L5U0	COP9 signalosome complex subunit 4 OS=Arabidopsis thaliana OX=3702 GN=CSN4 PE=1 SV=2	23	7	23	7	397	44.9	491	1.074	4.29551e+06	3.95212e+06	4.8223e+06	5.09001e+06	4.16385e+06	4.04605e+06	1.82152e+06	2.21985e+06	4.18458e+06	5.09001e+06	3.83589e+06	3.75311e+06	High	High	High	High	High	High	0	High	0.915701	0.513815
Q9CAI3	Probable cinnamyl alcohol dehydrogenase 1 OS=Arabidopsis thaliana OX=3702 GN=CAD1 PE=2 SV=1	12	3	9	3	355	38.6	353	1.078	1.83825e+06	1.33377e+06	2.47455e+06	1.83681e+06	1.78181e+06	1.85264e+06	779515	749158	2.1473e+06	1.83681e+06	1.64147e+06	1.71851e+06	High	High	High	High	High	High	0	High	0.915701	0.522847
Q8L5Z1	GDSL esterase/lipase At1g33811 OS=Arabidopsis thaliana OX=3702 GN=At1g33811 PE=2 SV=1	10	2	10	2	370	41.7	339	0.822	195651	226575	302055	1.01197e+06	1.08468e+06	299428	82966.3	127264	262110	1.01197e+06	999250	277749	High	High	High	High	High	High	0	High	0.915701	0.516473
F4IIU4	187-kDa microtubule-associated protein AIR9 OS=Arabidopsis thaliana OX=3702 GN=AIR9 PE=1 SV=1	3	3	11	3	1708	186.7	338	0.828	734539	251418	688159	846025	1.0033e+06	747630	311482	141218	597155	846025	924277	693501	High	High	High	High	High	High	0	High	0.915701	0.51513
P50699	Thaumatin-like protein OS=Arabidopsis thaliana OX=3702 GN=At1g18250 PE=2 SV=2	7	1	6	1	243	25.9	276	1.12	234650	290216	227358	209485	179548	296957	99503.9	163010	197292	209485	165406	275457	High	High	High	High	High	High	0	High	0.915701	0.518897
Q93WF6	Protein SENESCENCE-ASSOCIATED GENE 21, mitochondrial OS=Arabidopsis thaliana OX=3702 GN=SAG21 PE=2 SV=1	10	1	6	1	97	10.3	109	1.075	4.38798e+06	3.00507e+06	4.71866e+06	3.43087e+06	4.39057e+06	3.56849e+06	1860731	1.6879e+06	4094651	3.43087e+06	4.04476e+06	3310128	High	High	High	High	High	High	0.002	High	0.915701	0.513123
Q9SRE0	5-formyltetrahydrofolate cyclo-ligase-like protein COG0212 OS=Arabidopsis thaliana OX=3702 GN=COG0212 PE=2 SV=1	10	3	9	3	354	39.5	52	0.863	2.59231e+06	2.23077e+06	3.24959e+06	2.67005e+06	2.74393e+06	2.34732e+06	1.09927e+06	1.25299e+06	2.81986e+06	2.67005e+06	2.52781e+06	2.17737e+06	High	High	High	High	High	High	0	High	0.915701	0.524161
O04499	2,3-bisphosphoglycerate-independent phosphoglycerate mutase 1 OS=Arabidopsis thaliana OX=3702 GN=PGM1 PE=2 SV=3	85	39	317	26	557	60.5	6881	0.887	1.94471e+08	1.84741e+08	2.21033e+08	2.2523e+08	2.21922e+08	2.36689e+08	8.24657e+07	1.03766e+08	1.91803e+08	2.2523e+08	2.04443e+08	2.19553e+08	High	High	High	High	High	High	0	High	0.916079	0.525726
Q9FLX7	Probable NADH dehydrogenase [ubiquinone] 1 alpha subcomplex subunit 5, mitochondrial OS=Arabidopsis thaliana OX=3702 GN=At5g52840 PE=1 SV=1	79	12	73	12	169	19.2	1514	0.887	4.71753e+07	4.73469e+07	5.09943e+07	6.02375e+07	6.67912e+07	6.6002e+07	2.00048e+07	2.65941e+07	4.42506e+07	6.02375e+07	6.15306e+07	6.12234e+07	High	High	High	High	High	High	0	High	0.916079	0.525647
Q9S7W1	Chlorophyll a-b binding protein CP29.3, chloroplastic OS=Arabidopsis thaliana OX=3702 GN=LHCB4.3 PE=2 SV=1	14	3	12	2	276	30.2	78	0.859	1.77067e+06	1.82156e+06	2.56445e+06	2.79235e+06	2.09795e+06	2.7276e+06	750858	1.02314e+06	2.22531e+06	2.79235e+06	1932709	2.53012e+06	High	High	High	High	High	High	0	High	0.916863	0.526448
Q944K2	Dolichyl-diphosphooligosaccharide--protein glycosyltransferase 48 kDa subunit OS=Arabidopsis thaliana OX=3702 GN=OST48 PE=2 SV=1	18	7	22	7	437	48.7	573	0.868	4.54727e+06	4.24528e+06	4.23222e+06	4.71493e+06	4.65717e+06	5.25738e+06	1.92828e+06	2.38452e+06	3.67254e+06	4.71493e+06	4.29036e+06	4.87674e+06	High	High	High	High	High	High	0	High	0.917272	0.527318
Q9ZS91	Peptide methionine sulfoxide reductase B5 OS=Arabidopsis thaliana OX=3702 GN=MSRB5 PE=1 SV=1	62	6	31	5	139	15.2	476	1.062	6.59829e+06	5.9314e+06	7.2434e+06	4.12304e+06	7.05153e+06	6.06727e+06	2.79802e+06	3.33159e+06	6.28551e+06	4.12304e+06	6.49614e+06	5.62799e+06	High	High	High	High	High	High	0	High	0.917272	0.527282
Q8L773	THO complex subunit 4A OS=Arabidopsis thaliana OX=3702 GN=ALY1 PE=1 SV=1	41	6	19	6	244	25.7	163	0.857	7.22392e+06	6.74361e+06	5.51536e+06	7.74207e+06	7.54559e+06	9.55902e+06	3.06332e+06	3.78779e+06	4.78599e+06	7.74207e+06	6.95129e+06	8.86694e+06	High	High	High	High	High	High	0	High	0.917272	0.527499
Q9SVD7	Ubiquitin-conjugating enzyme E2 variant 1D OS=Arabidopsis thaliana OX=3702 GN=UEV1D PE=1 SV=1	71	8	50	5	146	16.5	1457	0.857	1.08701e+07	1.15695e+07	5.91504e+06	8.70481e+06	9.29859e+06	9.21697e+06	4.60948e+06	6.49846e+06	5.13282e+06	8.70481e+06	8.56621e+06	8.54965e+06	High	High	High	High	High	High	0	High	0.917516	0.527912
Q9MBH2	Protein AIG2 B OS=Arabidopsis thaliana OX=3702 GN=AIG2B PE=2 SV=1	60	12	79	11	169	19.5	2353	1.066	5.3037e+07	5.16284e+07	5.29252e+07	4.62887e+07	5.08208e+07	4.62992e+07	2.24904e+07	2.89989e+07	4.59262e+07	4.62887e+07	4.68181e+07	4.29471e+07	High	High	High	High	High	High	0	High	0.917627	0.52852
Q84L31	Ubiquitin receptor RAD23c OS=Arabidopsis thaliana OX=3702 GN=RAD23C PE=1 SV=2	32	9	43	6	419	44.2	985	0.855	8.39761e+06	9.44833e+06	6.6822e+06	8.88687e+06	1.079e+07	9.70693e+06	3.56102e+06	5.30699e+06	5.79852e+06	8.88687e+06	9.94017e+06	9.00414e+06	High	High	High	High	High	High	0	High	0.917627	0.528343
Q05758	Ketol-acid reductoisomerase, chloroplastic OS=Arabidopsis thaliana OX=3702 GN=At3g58610 PE=1 SV=2	49	23	218	23	591	63.8	7044	0.888	2.0014e+08	2.05444e+08	2.20499e+08	2.4677e+08	2.41618e+08	2.5096e+08	8.48697e+07	1.15395e+08	1.91339e+08	2.4677e+08	2.22588e+08	2.3279e+08	High	High	High	High	High	High	0	High	0.917658	0.529297
Q9LV28	Receptor for activated C kinase 1C OS=Arabidopsis thaliana OX=3702 GN=RACK1C PE=1 SV=1	68	19	126	5	326	35.8	2653	1.033	9.95543e+06	1.10538e+07	1.1196e+07	1.58445e+07	1.29353e+07	1.24792e+07	4.22162e+06	6208746	9.71537e+06	1.58445e+07	11916462	1.15757e+07	High	High	High	High	High	High	0	High	0.917658	0.5299
Q39101	Ferritin-1, chloroplastic OS=Arabidopsis thaliana OX=3702 GN=FER1 PE=2 SV=1	41	8	58	7	255	28.2	1063	0.881	3.45721e+07	2.97436e+07	3.80868e+07	33328181	3.86644e+07	3.99318e+07	1.46604e+07	1.67066e+07	3.30501e+07	33328181	3.56191e+07	3.70407e+07	High	High	High	High	High	High	0	High	0.917658	0.529629
P53780	Cystathionine beta-lyase, chloroplastic OS=Arabidopsis thaliana OX=3702 GN=At3g57050 PE=1 SV=1	14	4	18	4	464	50.4	714	0.863	3.75611e+06	3.43615e+06	3.54612e+06	4.80572e+06	3.81741e+06	4.57488e+06	1.59278e+06	1.93004e+06	3077170	4.80572e+06	3.51675e+06	4.24366e+06	High	High	High	High	High	High	0	High	0.917658	0.529564
F4J5S1	Clustered mitochondria protein OS=Arabidopsis thaliana OX=3702 GN=FMT PE=2 SV=1	6	6	19	6	1407	153.6	416	0.864	1.90367e+06	2.18018e+06	2.24463e+06	2.9953e+06	2.85123e+06	3.39503e+06	807255	1.22458e+06	1.94779e+06	2.9953e+06	2.62666e+06	3.14923e+06	High	High	High	High	High	High	0	High	0.917658	0.529761
Q9C5Z1	Eukaryotic translation initiation factor 3 subunit B OS=Arabidopsis thaliana OX=3702 GN=TIF3B1 PE=1 SV=1	17	9	36	9	712	81.8	729	1.028	1.33301e+07	1.36506e+07	1.30344e+07	1.40655e+07	1.25362e+07	1.35278e+07	5.65263e+06	7.66735e+06	1.13107e+07	1.40655e+07	1.15488e+07	1.25484e+07	High	High	High	High	High	High	0	High	0.919235	0.531356
Q9FJW4	NADH dehydrogenase [ubiquinone] iron-sulfur protein 4, mitochondrial OS=Arabidopsis thaliana OX=3702 GN=FRO1 PE=1 SV=1	51	8	55	8	154	17.1	944	0.877	3.45555e+07	2.96451e+07	2.65253e+07	3.13639e+07	3.69216e+07	3.11039e+07	1.46533e+07	1.66512e+07	2.30175e+07	3.13639e+07	3.40136e+07	2.8852e+07	High	High	High	High	High	High	0	High	0.920516	0.532369
Q9ZVJ6	Annexin D4 OS=Arabidopsis thaliana OX=3702 GN=ANN4 PE=1 SV=1	22	6	20	6	319	36.2	164	1.061	2.59866e+06	3.11467e+06	4.83428e+06	4.35351e+06	3.74677e+06	3.42153e+06	1.10196e+06	1.74947e+06	4.19498e+06	4.35351e+06	3.45167e+06	3.17381e+06	High	High	High	High	High	High	0	High	0.92125	0.533614
P92549	ATP synthase subunit alpha, mitochondrial OS=Arabidopsis thaliana OX=3702 GN=ATPA PE=1 SV=2	60	27	296	26	507	55	7134	1.064	3.99833e+08	4.39905e+08	4.66397e+08	4.40194e+08	4.22966e+08	4.63545e+08	1.6955e+08	2.47089e+08	4.04719e+08	4.40194e+08	3.89653e+08	4.29984e+08	High	High	High	High	High	High	0	High	0.922336	0.535183
Q9SK39	Probable steroid-binding protein 3 OS=Arabidopsis thaliana OX=3702 GN=MP3 PE=1 SV=1	80	7	58	7	100	11	2238	1.064	8.45836e+07	7.823e+07	7.33085e+07	6.5933e+07	8.44886e+07	7.83418e+07	3.58678e+07	4.39407e+07	6.36139e+07	6.5933e+07	7.78341e+07	7.26697e+07	High	High	High	High	High	High	0	High	0.922336	0.535338
Q9LIN3	Glycine-rich RNA-binding protein RZ1A OS=Arabidopsis thaliana OX=3702 GN=RZ1A PE=1 SV=1	29	7	45	7	245	26.9	996	1.039	2.24032e+07	2.33064e+07	2.57334e+07	2.15496e+07	2.17055e+07	2.04179e+07	9.5001e+06	1.30909e+07	2.23303e+07	2.15496e+07	1.99959e+07	1.89396e+07	High	High	High	High	High	High	0	High	0.922336	0.535338
P57106	Malate dehydrogenase 2, cytoplasmic OS=Arabidopsis thaliana OX=3702 GN=MDH2 PE=1 SV=1	53	19	186	7	332	35.7	6178	1.029	1.32238e+07	1.53179e+07	1.60272e+07	1.68656e+07	1.44411e+07	1.60115e+07	5.60756e+06	8.60383e+06	1.39077e+07	1.68656e+07	1.33037e+07	14852291	High	High	High	High	High	High	0	High	0.922363	0.535928
O04922	Probable glutathione peroxidase 2 OS=Arabidopsis thaliana OX=3702 GN=GPX2 PE=1 SV=1	55	8	48	6	169	18.9	623	0.868	1.71057e+07	1.68663e+07	2.83118e+07	2.48874e+07	2.22024e+07	2.31882e+07	7.25371e+06	9.47359e+06	2.45678e+07	2.48874e+07	2.04537e+07	2.15094e+07	High	High	High	High	High	High	0	High	0.922363	0.53611
Q84WW2	6-phosphogluconolactonase 3, chloroplastic OS=Arabidopsis thaliana OX=3702 GN=PGL3 PE=1 SV=1	46	8	37	8	325	35.6	567	1.043	8.33272e+06	8.86029e+06	9.22013e+06	8.55597e+06	8.84767e+06	8.63307e+06	3.5335e+06	4.9767e+06	8.00083e+06	8.55597e+06	8.15081e+06	8.00802e+06	High	High	High	High	High	High	0	High	0.922363	0.536722
Q9C7C3	Zinc finger CCCH domain-containing protein 36 OS=Arabidopsis thaliana OX=3702 GN=At3g12130 PE=2 SV=1	7	1	6	1	248	25.9	174	0.846	890416	1.13384e+06	979182	1.09068e+06	1.19586e+06	1.15734e+06	377583	636860	849692	1.09068e+06	1.10167e+06	1.07355e+06	High	High	High	High	High	High	0	High	0.922363	0.536659
Q940J8	Pectin acetylesterase 7 OS=Arabidopsis thaliana OX=3702 GN=PAE7 PE=2 SV=1	60	15	76	12	391	42.1	2211	0.873	1.66052e+07	2.12732e+07	2.16288e+07	2.74021e+07	2.25326e+07	2.60045e+07	7.04146e+06	1.19489e+07	1.87685e+07	2.74021e+07	2.07579e+07	2.41218e+07	High	High	High	High	High	High	0	High	0.92259	0.537402
O82659	Probable calcium-binding protein CML20 OS=Arabidopsis thaliana OX=3702 GN=CML20 PE=1 SV=1	41	7	28	7	169	19.4	399	1.06	6.02707e+06	4.40899e+06	8.11837e+06	6.38734e+06	5.74851e+06	6.30029e+06	2.55579e+06	2.47647e+06	7.04477e+06	6.38734e+06	5.29575e+06	5.84414e+06	High	High	High	High	High	High	0	High	0.92259	0.537249
O65396	Aminomethyltransferase, mitochondrial OS=Arabidopsis thaliana OX=3702 GN=GDCST PE=2 SV=1	80	32	400	32	408	44.4	9116	1.064	8.21087e+08	8.38741e+08	7.8982e+08	7.52977e+08	8.03537e+08	7.75761e+08	3.48184e+08	4.71109e+08	6.85372e+08	7.52977e+08	7.40249e+08	7.19595e+08	High	High	High	High	High	High	0	High	0.922805	0.538348
Q9SE83	Dynamin-2A OS=Arabidopsis thaliana OX=3702 GN=DRP2A PE=1 SV=2	44	33	166	11	914	99.1	4323	0.858	6.85455e+06	6.71996e+06	8.17379e+06	8.66e+06	8.7248e+06	8.90956e+06	2.90668e+06	3.77451e+06	7.09286e+06	8.66e+06	8.03762e+06	8.2645e+06	High	High	High	High	High	High	0	High	0.922805	0.537871
Q9M7X9	Thioredoxin-like protein CITRX, chloroplastic OS=Arabidopsis thaliana OX=3702 GN=CITRX PE=1 SV=1	16	2	11	2	183	20.7	171	1.073	1.70017e+06	1.30484e+06	1.29815e+06	1389898	1.58516e+06	749342	720961	732909	1.12648e+06	1389898	1.46031e+06	695089	High	High	High	High	High	High	0	High	0.922805	0.53832
Q9FX54	Glyceraldehyde-3-phosphate dehydrogenase GAPC2, cytosolic OS=Arabidopsis thaliana OX=3702 GN=GAPC2 PE=1 SV=1	84	34	926	5	338	36.9	30086	1.063	2.40439e+08	2.09654e+08	1.44153e+08	1.89531e+08	2.14874e+08	2.20518e+08	1.01959e+08	1.1776e+08	1.2509e+08	1.89531e+08	1.9795e+08	2.04552e+08	High	High	High	High	High	High	0	High	0.922944	0.542261
P21240	Chaperonin 60 subunit beta 1, chloroplastic OS=Arabidopsis thaliana OX=3702 GN=CPN60B1 PE=1 SV=3	74	45	639	13	600	63.8	19502	0.891	2.26895e+08	2.11365e+08	1.95852e+08	2.40776e+08	2.70497e+08	2.60137e+08	9.62153e+07	1.18721e+08	1.69952e+08	2.40776e+08	2.49192e+08	2.41303e+08	High	High	High	High	High	High	0	High	0.922944	0.544504
Q96262	Plasma membrane-associated cation-binding protein 1 OS=Arabidopsis thaliana OX=3702 GN=PCAP1 PE=1 SV=1	73	21	291	21	225	24.6	9477	1.063	4.27606e+08	3.94869e+08	3.79009e+08	3.63913e+08	3.98804e+08	3.87672e+08	1.81327e+08	2.21793e+08	3.28887e+08	3.63913e+08	3.67394e+08	3.59604e+08	High	High	High	High	High	High	0	High	0.922944	0.542757
Q9LYG3	NADP-dependent malic enzyme 2 OS=Arabidopsis thaliana OX=3702 GN=NADP-ME2 PE=1 SV=1	61	21	179	20	588	64.4	6771	1.063	1.12041e+08	1.28455e+08	1.27947e+08	1.02406e+08	1.13189e+08	1.14259e+08	4.75113e+07	7.21515e+07	1.11026e+08	1.02406e+08	1.04274e+08	1.05987e+08	High	High	High	High	High	High	0	High	0.922944	0.540458
Q9SMT7	Oxalate--CoA ligase OS=Arabidopsis thaliana OX=3702 GN=AAE3 PE=1 SV=1	44	20	126	20	514	55.5	4340	0.891	1.17218e+08	1.25002e+08	1.3014e+08	1.37408e+08	1.3085e+08	1.37139e+08	4.97063e+07	7.02121e+07	1.12929e+08	1.37408e+08	1.20544e+08	1.2721e+08	High	High	High	High	High	High	0	High	0.922944	0.543407
P46248	Aspartate aminotransferase, chloroplastic OS=Arabidopsis thaliana OX=3702 GN=ASP5 PE=1 SV=2	71	26	179	26	453	49.8	3067	0.891	1.87706e+08	1.97123e+08	1.40507e+08	2.24634e+08	2.19677e+08	2.16105e+08	7.95969e+07	1.10721e+08	1.21926e+08	2.24634e+08	2.02374e+08	2.00459e+08	High	High	High	High	High	High	0	High	0.922944	0.544959
Q93ZN9	LL-diaminopimelate aminotransferase, chloroplastic OS=Arabidopsis thaliana OX=3702 GN=DAP PE=1 SV=1	47	16	99	16	461	50.4	3002	0.89	5.4182e+07	5.72591e+07	6.89454e+07	7.73686e+07	5.9281e+07	6.89532e+07	2.2976e+07	3.21617e+07	5.98278e+07	7.73686e+07	5.46119e+07	6.39609e+07	High	High	High	High	High	High	0	High	0.922944	0.541151
Q9SA73	Obg-like ATPase 1 OS=Arabidopsis thaliana OX=3702 GN=YchF1 PE=1 SV=1	64	20	135	20	394	44.4	2641	0.891	6.54075e+07	7.02651e+07	8.52903e+07	8.59432e+07	7.34362e+07	9.58658e+07	2.77362e+07	3.9467e+07	7.40113e+07	8.59432e+07	6.76522e+07	8.89251e+07	High	High	High	High	High	High	0	High	0.922944	0.542974
Q9ZNT7	Prohibitin-2, mitochondrial OS=Arabidopsis thaliana OX=3702 GN=PHB2 PE=1 SV=1	62	14	102	9	286	31.8	2549	1.038	2.5592e+07	2.44322e+07	2.83277e+07	2.43093e+07	2.78302e+07	2.32972e+07	1.08523e+07	1.37232e+07	2.45816e+07	2.43093e+07	2.56383e+07	2.16104e+07	High	High	High	High	High	High	0	High	0.922944	0.545169
Q9C658	Protein decapping 5 OS=Arabidopsis thaliana OX=3702 GN=DCP5 PE=1 SV=1	22	9	59	9	611	64.3	2175	1.03	1.90816e+07	1.6822e+07	2.07171e+07	1.92382e+07	2.18829e+07	2.06679e+07	8.09158e+06	9.44867e+06	1.79774e+07	1.92382e+07	2.01594e+07	1.91716e+07	High	High	High	High	High	High	0	High	0.922944	0.542201
Q9S7D8	ATP sulfurylase 4, chloroplastic OS=Arabidopsis thaliana OX=3702 GN=APS4 PE=2 SV=1	51	20	118	9	469	52.1	1950	0.858	6.30146e+06	7.91458e+06	1.01621e+07	9.55927e+06	1.13464e+07	1.00645e+07	2.67215e+06	4.44551e+06	8.81823e+06	9.55927e+06	1.04527e+07	9335850	High	High	High	High	High	High	0	High	0.922944	0.539557
Q94CE4	Beta carbonic anhydrase 4 OS=Arabidopsis thaliana OX=3702 GN=BCA4 PE=1 SV=1	58	14	78	14	280	30.8	1797	1.062	6.40376e+07	6.90113e+07	7.70281e+07	6.8214e+07	6.51774e+07	6.5171e+07	2.71553e+07	3.87627e+07	6.68416e+07	6.8214e+07	6.00439e+07	6.04526e+07	High	High	High	High	High	High	0	High	0.922944	0.544977
O81147	Proteasome subunit alpha type-6-B OS=Arabidopsis thaliana OX=3702 GN=PAA2 PE=1 SV=1	57	14	87	8	246	27.3	1043	0.864	1.52849e+07	1.63346e+07	1.99377e+07	2.13847e+07	2.2755e+07	1.70834e+07	6.48158e+06	9.17493e+06	1.7301e+07	2.13847e+07	2.09627e+07	1.58466e+07	High	High	High	High	High	High	0	High	0.922944	0.542929
Q9C5Z2	Eukaryotic translation initiation factor 3 subunit H OS=Arabidopsis thaliana OX=3702 GN=TIF3H1 PE=1 SV=2	35	9	42	9	337	38.3	762	1.023	1.40147e+07	1.51875e+07	1.51866e+07	1.40644e+07	1.35057e+07	1.36051e+07	5.94298e+06	8.53063e+06	1.31783e+07	1.40644e+07	1.2442e+07	1.26201e+07	High	High	High	High	High	High	0	High	0.922944	0.543613
Q9STT2	Vacuolar protein sorting-associated protein 29 OS=Arabidopsis thaliana OX=3702 GN=VPS29 PE=2 SV=1	55	6	25	6	190	21	612	1.064	5.31879e+06	4.56003e+06	5.10264e+06	4.27998e+06	4.19106e+06	4.59337e+06	2.25544e+06	2.56131e+06	4.42785e+06	4.27998e+06	3.86097e+06	4.26081e+06	High	High	High	High	High	High	0	High	0.922944	0.54389
Q42553	Isopentenyl-diphosphate Delta-isomerase II, chloroplastic OS=Arabidopsis thaliana OX=3702 GN=IPP2 PE=1 SV=1	36	8	40	4	284	32.6	499	0.857	2.98323e+06	2.51738e+06	3.46e+06	3.98924e+06	3.106e+06	3.86606e+06	1.26504e+06	1.41398e+06	3.00244e+06	3.98924e+06	2.86136e+06	3.58616e+06	High	High	High	High	High	High	0	High	0.922944	0.541741
Q6NQ72	THO complex subunit 4D OS=Arabidopsis thaliana OX=3702 GN=ALY4 PE=1 SV=1	31	7	15	6	288	30.4	441	1.058	3.68203e+06	3.44556e+06	3.87815e+06	3.3618e+06	3.68322e+06	3.672e+06	1.56137e+06	1.93533e+06	3.36529e+06	3.3618e+06	3.39312e+06	3.40614e+06	High	High	High	High	High	High	0	High	0.922944	0.544371
Q67Z52	Tubulin-folding cofactor B OS=Arabidopsis thaliana OX=3702 GN=TFCB PE=1 SV=1	34	6	22	6	243	27.3	391	0.862	2.85637e+06	2.47003e+06	3.75013e+06	4.02402e+06	5.08186e+06	4.19609e+06	1.21125e+06	1.38738e+06	3.2542e+06	4.02402e+06	4.6816e+06	3.89229e+06	High	High	High	High	High	High	0	High	0.922944	0.543545
Q0WQ57	Auxilin-related protein 2 OS=Arabidopsis thaliana OX=3702 GN=At4g12770 PE=1 SV=1	5	4	14	4	891	98.3	92	1.069	1.62347e+06	1.496e+06	1.73898e+06	1.41299e+06	2.12479e+06	1.76357e+06	688437	840283	1.50901e+06	1.41299e+06	1.95744e+06	1.63588e+06	High	High	High	High	High	High	0	High	0.922944	0.541341
Q8LAH7	12-oxophytodienoate reductase 1 OS=Arabidopsis thaliana OX=3702 GN=OPR1 PE=1 SV=2	89	26	146	26	372	41.1	2468	1.061	7.08204e+07	7.24921e+07	7.16632e+07	6.69787e+07	6.304e+07	6.84489e+07	3.00315e+07	4.07178e+07	6.21862e+07	6.69787e+07	5.80748e+07	6.34932e+07	High	High	High	High	High	High	0	High	0.923719	0.547969
O23138	Cytochrome c-1 OS=Arabidopsis thaliana OX=3702 GN=CYTC-1 PE=1 SV=1	46	5	44	3	114	12.4	1015	1.031	2.14613e+07	1.9103e+07	1.52576e+07	1.91541e+07	1.97682e+07	1.83579e+07	9100703	10729905	1.32399e+07	1.91541e+07	18211218	17028794	High	High	High	High	High	High	0	High	0.923719	0.546536
Q7DLS1	Proteasome subunit beta type-7-B OS=Arabidopsis thaliana OX=3702 GN=PBB2 PE=1 SV=2	32	8	38	1	274	29.6	723	1.066	796139	496281	1.28299e+06	797490	485916	746541	337604	278754	1.11332e+06	797490	447644	692490	High	High	High	Peak Found	Peak Found	Peak Found	0	High	0.929929	0.588159
Q9LJE2	Lysine--tRNA ligase, chloroplastic/mitochondrial OS=Arabidopsis thaliana OX=3702 GN=OVA5 PE=2 SV=1	6	2	8	2	602	67.5	477	0.836	615662	693520	981914	856576	830868	803639	261072	389541	852062	856576	765427	745455	High	High	High	High	High	High	0	High	0.923719	0.547423
B9DHA6	Ubiquitin-60S ribosomal protein L40-1 OS=Arabidopsis thaliana OX=3702 GN=RPL40A PE=2 SV=1	41	5	50	1	128	14.7	722	100	5.70446e+06	4.05945e+06					2.41899e+06	2.28014e+06					High	High	Not Found	High	Not Found	Not Found	0	High	3.74444e-16	1e-17
Q9SBA5	Inositol-tetrakisphosphate 1-kinase 1 OS=Arabidopsis thaliana OX=3702 GN=ITPK1 PE=1 SV=1	32	7	25	7	319	36.2	412	1.058	3.09196e+06	3.30131e+06	4.47748e+06	3.80984e+06	3.27615e+06	3.83567e+06	1.31115e+06	1.8543e+06	3.88536e+06	3.80984e+06	3.01811e+06	3.55797e+06	High	High	High	High	High	High	0	High	0.923719	0.547997
Q8LDQ4	PP2A regulatory subunit TAP46 OS=Arabidopsis thaliana OX=3702 GN=TAP46 PE=1 SV=2	2	1	6	1	405	45.6	28	1.114	219292	207038	211520	202325	189824	161881	92991	116290	183548	202325	174873	150161	High	High	High	High	High	High	0	High	0.923719	0.547255
F4HTQ1	Probable thimet oligopeptidase OS=Arabidopsis thaliana OX=3702 GN=At1g67690 PE=3 SV=1	1	1	7	1	710	80.2	0	0.892	3.98575e+07	4.50162e+07	2.29819e+07	48688285	4.46935e+07	4.39013e+07	16901655	25285003	1.99426e+07	48688285	41173383	40722808	High	High	High	High	High	High	0.032	Medium	0.923719	0.548476
O23654	V-type proton ATPase catalytic subunit A OS=Arabidopsis thaliana OX=3702 GN=VHA-A PE=1 SV=1	76	39	301	39	623	68.8	8845	1.059	2.52583e+08	2.78811e+08	2.59115e+08	2.88753e+08	2.58273e+08	2.57937e+08	1.07108e+08	1.56604e+08	2.24849e+08	2.88753e+08	2.37931e+08	239262217	High	High	High	High	High	High	0	High	0.92502	0.55858
Q8W493	Ferredoxin--NADP reductase, leaf isozyme 2, chloroplastic OS=Arabidopsis thaliana OX=3702 GN=LFNR2 PE=1 SV=1	60	21	186	19	369	41.1	5392	1.06	2.4107e+08	2.65277e+08	2.4518e+08	2.4822e+08	2.44019e+08	2.29796e+08	1.02226e+08	1.49002e+08	2.12757e+08	2.4822e+08	2.248e+08	2.13158e+08	High	High	High	High	High	High	0	High	0.92502	0.553897
Q9M339	40S ribosomal protein S3-2 OS=Arabidopsis thaliana OX=3702 GN=RPS3B PE=1 SV=1	75	21	164	4	249	27.3	3464	0.877	2.18052e+07	1.7464e+07	2.67886e+07	29888604	2.45336e+07	2.9083e+07	9.24654e+06	9.80927e+06	23245952	29888604	22601253	26977363	High	High	High	High	High	High	0	High	0.92502	0.555415
Q93ZT6	Eukaryotic translation initiation factor isoform 4G-1 OS=Arabidopsis thaliana OX=3702 GN=EIF(ISO)4G1 PE=1 SV=1	53	29	149	29	780	85.5	3353	0.893	6.53908e+07	6.1254e+07	7.269e+07	73962087	7.3171e+07	7.91967e+07	2.77291e+07	3.44055e+07	6.30772e+07	73962087	6.74079e+07	7.34628e+07	High	High	High	High	High	High	0	High	0.92502	0.554051
Q94A28	Aconitate hydratase 2, mitochondrial OS=Arabidopsis thaliana OX=3702 GN=ACO2 PE=1 SV=3	45	30	179	28	995	108.4	3334	0.894	6.25574e+07	6.70963e+07	5.98316e+07	7.88466e+07	7.14077e+07	8.44422e+07	2.65276e+07	3.76871e+07	5.19193e+07	7.88466e+07	6.57835e+07	7.83285e+07	High	High	High	High	High	High	0	High	0.92502	0.557499
Q9FKA5	Uncharacterized protein At5g39570 OS=Arabidopsis thaliana OX=3702 GN=At5g39570 PE=1 SV=1	50	13	136	13	381	43.5	3266	1.06	1.98315e+08	1.68962e+08	2.04996e+08	1.72571e+08	2.03207e+08	1.6338e+08	8.40959e+07	9.49038e+07	1.77886e+08	1.72571e+08	1.87202e+08	1.51551e+08	High	High	High	High	High	High	0	High	0.92502	0.552749
P92985	Ran-binding protein 1 homolog c OS=Arabidopsis thaliana OX=3702 GN=RANBP1C PE=2 SV=1	73	11	62	9	219	24.7	2727	1.018	1.51377e+07	1.40448e+07	1.09409e+07	1.25936e+07	1.4593e+07	1.44408e+07	6.41915e+06	7.88878e+06	9.49403e+06	1.25936e+07	1.34436e+07	1.33953e+07	High	High	High	High	High	High	0	High	0.92502	0.558285
Q9FPF0	Protein DJ-1 homolog A OS=Arabidopsis thaliana OX=3702 GN=DJ1A PE=1 SV=1	56	19	115	19	392	41.8	2711	1.059	1.33749e+08	1.4216e+08	1.32757e+08	1.30555e+08	1.15211e+08	1.22367e+08	5.67166e+07	7.98495e+07	1.15201e+08	1.30555e+08	1.06137e+08	1.13507e+08	High	High	High	High	High	High	0	High	0.92502	0.558033
Q8LEQ0	60S acidic ribosomal protein P1-3 OS=Arabidopsis thaliana OX=3702 GN=RPP1C PE=1 SV=2	73	4	45	3	113	11.2	2091	1.056	3.31617e+07	3.71454e+07	2.12569e+07	4.19259e+07	4.93755e+07	4.04955e+07	1.40623e+07	2.0864e+07	1.84458e+07	4.19259e+07	4.54866e+07	3.75636e+07	High	High	High	High	High	High	0	High	0.92502	0.55743
P41916	GTP-binding nuclear protein Ran-1 OS=Arabidopsis thaliana OX=3702 GN=RAN1 PE=1 SV=1	87	16	108	16	221	25.3	1778	1.059	1.00827e+08	1.10398e+08	9.35095e+07	1.00233e+08	9.50303e+07	1.08521e+08	4.27558e+07	6.20091e+07	8.11435e+07	1.00233e+08	8.75455e+07	1.00664e+08	High	High	High	High	High	High	0	High	0.92502	0.555992
Q9LUW5	DEAD-box ATP-dependent RNA helicase 53, mitochondrial OS=Arabidopsis thaliana OX=3702 GN=RH53 PE=1 SV=1	16	7	32	3	616	65.3	702	0.695	1.32339e+06	1.28208e+06	1.7338e+06	1.88059e+06	1.96046e+06	1.81667e+06	561187	720125	1.50451e+06	1.88059e+06	1.80605e+06	1.68514e+06	Peak Found	Peak Found	High	High	High	High	0	High	0.501576	0.0948083
Q9M352	60S ribosomal protein L36-2 OS=Arabidopsis thaliana OX=3702 GN=RPL36B PE=3 SV=1	35	8	51	2	112	12.7	698	0.81	5.76104e+06	7.09304e+06	8.92782e+06	6.54062e+06	7.49402e+06	8.8551e+06	2442980	3.98407e+06	7.74717e+06	6.54062e+06	6.90378e+06	8.21398e+06	Peak Found	High	Peak Found	High	High	High	0	High	0.812039	0.327765
P43082	Hevein-like preproprotein OS=Arabidopsis thaliana OX=3702 GN=HEL PE=1 SV=1	26	4	34	4	212	22.9	939	0.867	1.41779e+07	1.38337e+07	2.22068e+07	2.32981e+07	1.38055e+07	2.08578e+07	6.01218e+06	7.77021e+06	1.92701e+07	2.32981e+07	1.27182e+07	1.93477e+07	High	High	High	High	High	High	0	High	0.92502	0.55695
P24101	Peroxidase 33 OS=Arabidopsis thaliana OX=3702 GN=PER33 PE=1 SV=1	24	6	55	2	354	38.9	916	1.063	3.64389e+06	4.26549e+06	3.52805e+06	3.60326e+06	3.90548e+06	3.89063e+06	1.5452e+06	2.39587e+06	3.06149e+06	3.60326e+06	3.59788e+06	3.60894e+06	High	High	High	High	High	High	0	High	0.92502	0.556093
O23166	Thioredoxin-like protein HCF164, chloroplastic OS=Arabidopsis thaliana OX=3702 GN=HCF164 PE=1 SV=2	25	5	23	5	261	28.7	676	1.039	7.2795e+06	7.66562e+06	8.12166e+06	7.26122e+06	7.77741e+06	6.47694e+06	3.08688e+06	4305671	7.04762e+06	7.26122e+06	7.16485e+06	6.008e+06	High	High	High	High	High	High	0	High	0.92502	0.5553
P57741	Probable prefoldin subunit 3 OS=Arabidopsis thaliana OX=3702 GN=At5g49510 PE=1 SV=1	26	3	14	3	195	21.5	364	1.056	2.81496e+06	2.94878e+06	3.02248e+06	2969236	3.39788e+06	2.6584e+06	1.19369e+06	1.65629e+06	2.62278e+06	2969236	3.13026e+06	2.46593e+06	High	High	High	High	High	High	0	High	0.92502	0.54996
P56772	Chloroplastic ATP-dependent Clp protease proteolytic subunit 1 OS=Arabidopsis thaliana OX=3702 GN=clpP1 PE=1 SV=2	8	1	7	1	196	22.1	343	1.072	799857	1.01535e+06	1.24507e+06	1.21178e+06	641853	946871	339181	570309	1.08042e+06	1.21178e+06	591299	878316	High	High	High	High	High	High	0	High	0.92502	0.555478
Q9LPT6	OVARIAN TUMOR DOMAIN-containing deubiquitinating enzyme 2 OS=Arabidopsis thaliana OX=3702 GN=OTU2 PE=1 SV=1	28	4	19	4	208	23.4	309	1.062	2.68603e+06	2.54882e+06	3.07665e+06	2.58e+06	2.98259e+06	2.30624e+06	1.13902e+06	1431638	2.66979e+06	2.58e+06	2.74767e+06	2.13926e+06	High	High	High	High	High	High	0	High	0.92502	0.557438
Q9LU10	Protease Do-like 8, chloroplastic OS=Arabidopsis thaliana OX=3702 GN=DEGP8 PE=1 SV=1	15	4	17	4	448	47.5	302	1.046	6.78522e+06	3.20296e+06	7.11796e+06	6.08736e+06	6.81125e+06	6.68246e+06	2.87728e+06	1.79906e+06	6.17666e+06	6.08736e+06	6.27478e+06	6.19864e+06	High	High	High	High	High	High	0	High	0.92502	0.552529
Q39054	Molybdopterin biosynthesis protein CNX1 OS=Arabidopsis thaliana OX=3702 GN=CNX1 PE=1 SV=2	14	7	20	7	670	71.2	296	0.87	3.33689e+06	3.31177e+06	4.99229e+06	4.39051e+06	4.1362e+06	5.26026e+06	1.41501e+06	1.86017e+06	4.33209e+06	4.39051e+06	3.81043e+06	4.87941e+06	High	High	High	High	High	High	0	High	0.92502	0.554615
Q9C5J8	Outer envelope protein 80, chloroplastic OS=Arabidopsis thaliana OX=3702 GN=OEP80 PE=2 SV=1	14	7	25	7	732	79.9	243	1.061	5.05894e+06	4.41236e+06	5.61303e+06	4.61424e+06	4.92025e+06	4.76654e+06	2.14525e+06	2.47836e+06	4.87074e+06	4.61424e+06	4.53272e+06	4.42144e+06	High	High	High	High	High	High	0	High	0.92502	0.553425
O80977	Vacuolar-sorting receptor 3 OS=Arabidopsis thaliana OX=3702 GN=VSR3 PE=2 SV=1	10	6	13	6	628	69.7	212	0.845	902616	1.25042e+06	886820	1.01782e+06	436777	1.11853e+06	382756	702343	769544	1.01782e+06	402376	1.03755e+06	High	High	High	High	High	High	0	High	0.92502	0.55244
Q9SU56	L-galactono-1,4-lactone dehydrogenase, mitochondrial OS=Arabidopsis thaliana OX=3702 GN=GLDH PE=1 SV=1	17	7	15	7	610	68.5	144	1.062	3.09673e+06	2.44432e+06	2.81152e+06	2.52027e+06	2.27864e+06	2.75814e+06	1.31318e+06	1.37294e+06	2.43971e+06	2.52027e+06	2.09917e+06	2.55845e+06	High	High	High	High	High	High	0	High	0.92502	0.557283
Q56Z59	Patellin-3 OS=Arabidopsis thaliana OX=3702 GN=PATL3 PE=1 SV=2	29	8	24	8	490	56.1	104	1.059	2.89055e+06	3.38146e+06	2.70883e+06	2.14113e+06	3.27065e+06	3.87941e+06	1.22574e+06	1.89932e+06	2.3506e+06	2.14113e+06	3.01305e+06	3.59853e+06	High	High	High	High	High	High	0	High	0.92502	0.551113
Q39026	Mitogen-activated protein kinase 6 OS=Arabidopsis thaliana OX=3702 GN=MPK6 PE=1 SV=1	8	2	8	2	395	45	41	1.065	1.29315e+06	1.42365e+06	944183	1.41181e+06	1.18968e+06	1.15266e+06	548361	799646	819321	1.41181e+06	1095978	1.06921e+06	High	High	High	High	High	High	0	High	0.92502	0.553308
Q9ASS2	Protein FREE1 OS=Arabidopsis thaliana OX=3702 GN=FREE1 PE=1 SV=1	15	7	20	7	601	65.4	348	0.874	4.51589e+06	4.1354e+06	3.9515e+06	4.57486e+06	5.3136e+06	4.85364e+06	1.91497e+06	2.3228e+06	3.42894e+06	4.57486e+06	4.89509e+06	4.50223e+06	High	High	High	High	High	High	0	High	0.925093	0.558899
Q9SA14	3-isopropylmalate dehydrogenase 3, chloroplastic OS=Arabidopsis thaliana OX=3702 GN=IMDH3 PE=1 SV=2	54	15	140	7	404	43.8	3607	0.876	1.92787e+07	1.50313e+07	2.03281e+07	2.17673e+07	2.36694e+07	2.42001e+07	8.17516e+06	8.44285e+06	1.76398e+07	2.17673e+07	2.18051e+07	2.2448e+07	High	High	High	High	High	High	0	High	0.925347	0.560199
Q9SJA7	Probable sarcosine oxidase OS=Arabidopsis thaliana OX=3702 GN=At2g24580 PE=2 SV=1	40	10	52	10	416	45.7	1082	1.031	1.04519e+07	1.02747e+07	1.25633e+07	1.02869e+07	1.09024e+07	1.09606e+07	4.43217e+06	5.77114e+06	1.09019e+07	1.02869e+07	1.00437e+07	1.0167e+07	High	High	High	High	High	High	0	High	0.925347	0.559895
Q9LZI2	UDP-glucuronic acid decarboxylase 2 OS=Arabidopsis thaliana OX=3702 GN=UXS2 PE=1 SV=1	31	9	33	1	445	49.9	684														Not Found	High	Not Found	High	Not Found	High	0	High
Q9LDV4	Alanine aminotransferase 2, mitochondrial OS=Arabidopsis thaliana OX=3702 GN=ALAAT2 PE=1 SV=1	25	9	31	4	540	59.5	684	0.98	2.16605e+06	2.78016e+06	3.09785e+06	1985816	1.60463e+06	1.77785e+06	918518	1.56158e+06	2.68818e+06	1985816	1.47825e+06	1.64913e+06	High	Peak Found	High	High	High	High	0	High	0.985264	0.932346
Q9C524	Probable fructokinase-6, chloroplastic OS=Arabidopsis thaliana OX=3702 GN=At1g66430 PE=2 SV=1	23	8	32	8	384	41.4	524	0.863	1.42795e+07	1.90704e+07	1.65954e+07	1.88389e+07	1.50299e+07	1.7335e+07	6.05523e+06	1.07116e+07	1.44007e+07	1.88389e+07	1.38461e+07	1.60799e+07	High	High	High	High	High	High	0	High	0.926751	0.561576
O48802	Protein CLMP1 OS=Arabidopsis thaliana OX=3702 GN=CLMP1 PE=1 SV=1	35	14	66	14	751	82.7	2125	0.864	8.02716e+06	9.44756e+06	1.14541e+07	1.13497e+07	1.18355e+07	1.17985e+07	3.40393e+06	5.30656e+06	9.93934e+06	1.13497e+07	1.09033e+07	1.09442e+07	High	High	High	High	High	High	0	High	0.926774	0.563568
Q9S9W2	Short-chain dehydrogenase/reductase SDRA OS=Arabidopsis thaliana OX=3702 GN=SDRA PE=1 SV=1	51	9	40	9	254	26.7	1329	1.032	1.02718e+07	1.04054e+07	1.21509e+07	1.15205e+07	1.18864e+07	1.05711e+07	4.35579e+06	5.84455e+06	1.0544e+07	1.15205e+07	1.09502e+07	9.80576e+06	High	High	High	High	High	High	0	High	0.926774	0.563507
Q94KD0	Transcription initiation factor TFIID subunit 15b OS=Arabidopsis thaliana OX=3702 GN=TAF15B PE=1 SV=1	30	10	41	10	422	42.3	981	0.862	9.88298e+06	8.34061e+06	6.22276e+06	8.53806e+06	8.38101e+06	8.45048e+06	4.1909e+06	4.68481e+06	5.39984e+06	8.53806e+06	7.72091e+06	7.83866e+06	High	High	High	High	High	High	0	High	0.926774	0.563466
Q43729	Peroxidase 57 OS=Arabidopsis thaliana OX=3702 GN=PER57 PE=1 SV=1	49	9	33	9	313	34.1	836	0.865	5.21949e+06	6.06047e+06	6.83951e+06	9.01182e+06	6.88183e+06	8.15808e+06	2.21333e+06	3.40409e+06	5.93503e+06	9.01182e+06	6.33981e+06	7.56743e+06	High	High	High	High	High	High	0	High	0.926774	0.564337
O80763	Probable nucleoredoxin 1 OS=Arabidopsis thaliana OX=3702 GN=At1g60420 PE=1 SV=1	20	8	31	8	578	65.1	471	1.024	1.25617e+07	1.22009e+07	1.00357e+07	1.23555e+07	1.16456e+07	1.33321e+07	5.32682e+06	6.85306e+06	8.70852e+06	1.23555e+07	1.07284e+07	1.23668e+07	High	High	High	High	High	High	0	High	0.926774	0.565139
Q9C909	Glycine-rich RNA-binding protein 5, mitochondrial OS=Arabidopsis thaliana OX=3702 GN=RBG5 PE=1 SV=1	18	3	17	3	289	28.7	440	1.026	1.27178e+07	1.00773e+07	1.38051e+07	1.12188e+07	1.35508e+07	1.14115e+07	5.39299e+06	5.66026e+06	1.19795e+07	1.12188e+07	12483511	1.05853e+07	High	High	High	High	High	High	0	High	0.926774	0.563731
Q8LAZ7	COP9 signalosome complex subunit 5a OS=Arabidopsis thaliana OX=3702 GN=CSN5A PE=1 SV=2	30	7	27	7	357	39.7	408	1.034	8.30684e+06	9.02518e+06	1.3078e+07	1.07843e+07	1.15519e+07	9.69124e+06	3.52253e+06	5.06932e+06	1.13485e+07	1.07843e+07	1.06421e+07	8.98958e+06	High	High	High	High	High	High	0	High	0.926774	0.562407
Q9LXK7	Probable pectinesterase/pectinesterase inhibitor 32 OS=Arabidopsis thaliana OX=3702 GN=PME32 PE=2 SV=1	1	1	6	1	527	57.6	65	1.027	1.65348e+07	1.9263e+07	2.1454e+07	18753310	1.88686e+07	1.83047e+07	7.01161e+06	10819746	18616834	18753310	17382432	16979430	High	High	High	High	High	High	0.002	High	0.926774	0.564869
Q9LKR6	Jacalin-related lectin 40 OS=Arabidopsis thaliana OX=3702 GN=JAL40 PE=2 SV=1	2	1	6	1	453	50.2	21	0.864	5.2219e+06	5.7878e+06	3.74874e+06	6.04664e+06	6.24244e+06	4.76654e+06	2214354	3.25093e+06	3.25299e+06	6.04664e+06	5750769	4421443	High	High	High	High	High	High	0.032	Medium	0.926774	0.564061
P29197	Chaperonin CPN60, mitochondrial OS=Arabidopsis thaliana OX=3702 GN=CPN60 PE=1 SV=2	77	39	286	26	577	61.2	7648	0.895	1.25423e+08	1.34315e+08	1.29675e+08	1.3229e+08	1.525e+08	1.58809e+08	5.31858e+07	7.54429e+07	1.12526e+08	1.3229e+08	1.40489e+08	1.47311e+08	High	High	High	High	High	High	0	High	0.927698	0.567562
Q9XFT3	Oxygen-evolving enhancer protein 3-1, chloroplastic OS=Arabidopsis thaliana OX=3702 GN=PSBQ1 PE=1 SV=3	49	18	293	16	224	23.9	5972	1.057	9.34129e+08	7.66142e+08	1.41582e+09	9.05592e+08	8.95833e+08	9.86133e+08	3.96119e+08	4.30332e+08	1.22859e+09	9.05592e+08	8.25275e+08	9.14736e+08	High	High	High	High	High	High	0	High	0.927698	0.567046
P20115	Citrate synthase 4, mitochondrial OS=Arabidopsis thaliana OX=3702 GN=CSY4 PE=1 SV=3	33	12	65	12	474	52.7	1530	0.874	1.35047e+07	1.97127e+07	1.81484e+07	2.29589e+07	1.91639e+07	2.29379e+07	5.72669e+06	1.10723e+07	1.57483e+07	2.29589e+07	1.76546e+07	21277156	High	High	High	High	High	High	0	High	0.927698	0.566541
Q8VYN9	Universal stress protein PHOS32 OS=Arabidopsis thaliana OX=3702 GN=PHOS32 PE=1 SV=1	52	10	65	8	242	26.2	1347	1.023	1.57716e+07	1.42048e+07	2.12084e+07	1.5767e+07	1.64568e+07	1.84653e+07	6.68797e+06	7.97863e+06	1.84037e+07	1.5767e+07	15160655	1.71284e+07	High	High	High	High	High	High	0	High	0.927698	0.567293
[truncated: 2,061 more rows]

## Sheet: Col 0 differential proteome
Supplemental Data 1. Data pertinent to quantification of differentially regulated proteins in Arabidopsis wild type Col-0 plants treated by 1uM methyl viologen for 8h as compared to mock-treated plants.
[truncated: 83 more rows]
