# Supplementary material for: Arabidopsis Iron Superoxide Dismutase FSD1 Protects Against Methyl Viologen-Induced Oxidative Stress in a Copper-Dependent Manner
Source: Front Plant Sci. 2022 Mar 11;13:823561. doi: 10.3389/fpls.2022.823561 (PMC8963501; doi:10.3389/fpls.2022.823561)
Supplement: Supplementary file 2 [file Data_Sheet_2.XLSX]

## Sheet: fsd1-1 quantification details
Supplemental Data 2. Data pertinent to quantification of proteins in Arabidopsis fsd1-1 mutant plants treated by 1uM methyl viologen for 8h as compared to mock-treated plants.
Accession	Description	Coverage [%]	# Peptides	# PSMs	# Unique Peptides	# AAs	MW [kDa]	Score Mascot: Mascot	Abundance Ratio: (fsd1-1) / (fsd1-1 Mock)	Abundances (Normalized): F24: Sample, 7, fsd1-1	Abundances (Normalized): F25: Sample, 8, fsd1-1	Abundances (Normalized): F26: Sample, 9, fsd1-1	Abundances (Normalized): F30: Sample, 10, fsd1-1 Mock	Abundances (Normalized): F31: Sample, 11, fsd1-1 Mock	Abundances (Normalized): F32: Sample, 12, fsd1-1 Mock	Abundance: F24: Sample, 7, fsd1-1	Abundance: F25: Sample, 8, fsd1-1	Abundance: F26: Sample, 9, fsd1-1	Abundance: F30: Sample, 10, fsd1-1 Mock	Abundance: F31: Sample, 11, fsd1-1 Mock	Abundance: F32: Sample, 12, fsd1-1 Mock	Found in Sample: [S24] F24: Sample, 7, fsd1-1	Found in Sample: [S25] F25: Sample, 8, fsd1-1	Found in Sample: [S26] F26: Sample, 9, fsd1-1	Found in Sample: [S30] F30: Sample, 10, fsd1-1 Mock	Found in Sample: [S31] F31: Sample, 11, fsd1-1 Mock	Found in Sample: [S32] F32: Sample, 12, fsd1-1 Mock	Exp. q-value: Combined	Protein FDR Confidence: Combined	Abundance Ratio Adj. P-Value: (fsd1-1) / (fsd1-1 Mock)	Abundance Ratio P-Value: (fsd1-1) / (fsd1-1 Mock)
P10896	Ribulose bisphosphate carboxylase/oxygenase activase, chloroplastic OS=Arabidopsis thaliana OX=3702 GN=RCA PE=1 SV=2	77	36	1331	36	474	51.9	60595	0.968	6.78157e+09	6.85506e+09	6.50997e+09	7.82753e+09	7.53762e+09	7.35223e+09	3.22504e+09	5.43423e+09	6.26941e+09	7.82753e+09	7.28618e+09	4.59804e+09	High	High	High	High	High	High	0	High	0.958352	0.699167
O03042	Ribulose bisphosphate carboxylase large chain OS=Arabidopsis thaliana OX=3702 GN=rbcL PE=1 SV=1	67	41	2074	37	479	52.9	50877	0.946	4.58742e+10	3.9077e+10	4.34798e+10	4.13124e+10	4.2792e+10	4.95777e+10	2.18159e+10	3.09777e+10	4.1873e+10	4.13124e+10	4.13646e+10	3.10056e+10	High	High	High	High	High	High	0	High	0.945987	0.594804
P19366	ATP synthase subunit beta, chloroplastic OS=Arabidopsis thaliana OX=3702 GN=atpB PE=1 SV=2	92	40	1110	39	498	53.9	39642	1.298	5.26496e+09	5.54988e+09	5.10172e+09	4.35996e+09	4.53224e+09	4.50995e+09	2.5038e+09	4.39958e+09	4.9132e+09	4.35996e+09	4.38105e+09	2.8205e+09	High	High	High	High	High	High	0	High	0.62763	0.132153
Q9FX54	Glyceraldehyde-3-phosphate dehydrogenase GAPC2, cytosolic OS=Arabidopsis thaliana OX=3702 GN=GAPC2 PE=1 SV=1	86	33	810	4	338	36.9	28638	1.254	2.26791e+08	2.38391e+08	2.48802e+08	2.25983e+08	2.09749e+08	2.09867e+08	1.07853e+08	1.88981e+08	2.39608e+08	2.25983e+08	2.02752e+08	1.3125e+08	High	High	High	High	High	High	0	High	0.737043	0.198748
P25858	Glyceraldehyde-3-phosphate dehydrogenase GAPC1, cytosolic OS=Arabidopsis thaliana OX=3702 GN=GAPC1 PE=1 SV=2	86	34	796	5	338	36.9	28234	1.297	8.72652e+07	1.06679e+08	7.61647e+07	5.79019e+07	6.29484e+07	6.35913e+07	4.14998e+07	8.45684e+07	7.33501e+07	5.79019e+07	6.08486e+07	3.97696e+07	High	High	High	High	High	High	0	High	0.62763	0.133353
Q9LD57	Phosphoglycerate kinase 1, chloroplastic OS=Arabidopsis thaliana OX=3702 GN=PGK1 PE=1 SV=1	82	38	781	20	481	50.1	26559	0.909	1.28926e+09	1.21642e+09	1.17013e+09	1.30132e+09	1.35034e+09	1.25058e+09	6.1312e+08	9.64296e+08	1.12689e+09	1.30132e+09	1.3053e+09	7.82104e+08	High	High	High	High	High	High	0	High	0.901176	0.431789
P22953	Probable mediator of RNA polymerase II transcription subunit 37e OS=Arabidopsis thaliana OX=3702 GN=MED37E PE=1 SV=3	88	56	748	18	651	71.3	25001	0.947	3.57701e+08	3.60034e+08	3.2661e+08	3.93804e+08	3.52603e+08	4.01866e+08	1.70108e+08	2.85411e+08	3.14541e+08	3.93804e+08	3.40841e+08	2.51325e+08	High	High	High	High	High	High	0	High	0.946485	0.598777
P23321	Oxygen-evolving enhancer protein 1-1, chloroplastic OS=Arabidopsis thaliana OX=3702 GN=PSBO1 PE=1 SV=2	61	22	560	10	332	35.1	23375	1.064	1.20319e+09	1.24614e+09	1.10692e+09	9.3253e+08	1.1671e+09	1.11651e+09	5.7219e+08	9.87853e+08	1.06601e+09	9.3253e+08	1.12817e+09	6.98256e+08	High	High	High	High	High	High	0	High	0.987399	0.821142
P25696	Bifunctional enolase 2/transcriptional activator OS=Arabidopsis thaliana OX=3702 GN=ENO2 PE=1 SV=1	84	34	625	34	444	47.7	22623	1.027	1.46526e+09	1.43691e+09	1.4823e+09	1.55697e+09	1.47147e+09	1.35559e+09	6.96818e+08	1.13909e+09	1.42753e+09	1.55697e+09	1.42238e+09	8.47776e+08	High	High	High	High	High	High	0	High	0.999801	0.997987
O50008	5-methyltetrahydropteroyltriglutamate--homocysteine methyltransferase 1 OS=Arabidopsis thaliana OX=3702 GN=MS1 PE=1 SV=1	69	49	755	25	765	84.3	22376	0.989	9.44169e+08	1.0087e+09	1.14463e+09	9.32023e+08	1.11838e+09	1.16163e+09	4.49009e+08	7.99627e+08	1.10233e+09	9.32023e+08	1.08107e+09	7.26477e+08	High	High	High	High	High	High	0	High	0.981553	0.804908
P21238	Chaperonin 60 subunit alpha 1, chloroplastic OS=Arabidopsis thaliana OX=3702 GN=CPN60A1 PE=1 SV=2	81	38	526	37	586	62	20841	0.975	1.3267e+09	1.36337e+09	1.35695e+09	1.41558e+09	1.52494e+09	1.45414e+09	6.30925e+08	1.08079e+09	1.30681e+09	1.41558e+09	1.47407e+09	9.09411e+08	High	High	High	High	High	High	0	High	0.962645	0.737872
P56757	ATP synthase subunit alpha, chloroplastic OS=Arabidopsis thaliana OX=3702 GN=atpA PE=1 SV=1	60	26	511	25	507	55.3	19630	1.38	4.75497e+09	4.78213e+09	4.35755e+09	3.39783e+09	3.38955e+09	3.28083e+09	2.26127e+09	3.79096e+09	4.19652e+09	3.39783e+09	3.27648e+09	2.05181e+09	High	High	High	High	High	High	0	High	0.418256	0.0576107
P25856	Glyceraldehyde-3-phosphate dehydrogenase GAPA1, chloroplastic OS=Arabidopsis thaliana OX=3702 GN=GAPA1 PE=1 SV=3	72	28	531	14	396	42.5	19422	0.974	5.86108e+08	5.90817e+08	6.64673e+08	5.79816e+08	7.4442e+08	6.23211e+08	2.78729e+08	4.6836e+08	6.40111e+08	5.79816e+08	7.19588e+08	3.89753e+08	High	High	High	High	High	High	0	High	0.962041	0.731514
P21240	Chaperonin 60 subunit beta 1, chloroplastic OS=Arabidopsis thaliana OX=3702 GN=CPN60B1 PE=1 SV=3	74	46	610	13	600	63.8	19307	0.955	2.17548e+08	2.33363e+08	2.6395e+08	2.25912e+08	2.77104e+08	2.87532e+08	1.03457e+08	1.84995e+08	2.54196e+08	2.25912e+08	2.67861e+08	1.79821e+08	High	High	High	High	High	High	0	High	0.955116	0.637444
O04314	PYK10-binding protein 1 OS=Arabidopsis thaliana OX=3702 GN=PBP1 PE=1 SV=1	95	23	510	17	298	32.1	18590	1.228	9.26772e+08	1.04787e+09	8.20889e+08	8.25661e+08	7.09015e+08	7.91262e+08	4.40735e+08	8.30684e+08	7.90555e+08	8.25661e+08	6.85363e+08	4.94851e+08	High	High	High	High	High	High	0	High	0.804408	0.251452
P17745	Elongation factor Tu, chloroplastic OS=Arabidopsis thaliana OX=3702 GN=TUFA PE=1 SV=1	72	24	516	23	476	51.6	18555	0.973	1.48406e+09	1.67109e+09	1.50138e+09	1.79093e+09	1.80659e+09	1.73449e+09	7.05756e+08	1.32473e+09	1.4459e+09	1.79093e+09	1.74632e+09	1.08474e+09	High	High	High	High	High	High	0	High	0.960761	0.725682
Q9LJE4	Chaperonin 60 subunit beta 2, chloroplastic OS=Arabidopsis thaliana OX=3702 GN=CPN60B2 PE=1 SV=1	71	42	569	11	596	63.3	18409	0.831	1.17085e+08	1.24396e+08	1.22701e+08	1.54952e+08	1.53181e+08	1.5244e+08	5.56807e+07	9.86128e+07	1.18167e+08	1.54952e+08	1.48071e+08	9.5335e+07	High	High	High	High	High	High	0	High	0.69532	0.172311
Q9S841	Oxygen-evolving enhancer protein 1-2, chloroplastic OS=Arabidopsis thaliana OX=3702 GN=PSBO2 PE=1 SV=1	63	24	465	12	331	35	17109	1.138	7.1607e+08	7.10766e+08	6.01935e+08	5.78322e+08	6.1148e+08	6.0164e+08	3.40534e+08	5.63448e+08	5.79691e+08	5.78322e+08	5.91082e+08	3.76262e+08	High	High	High	High	High	High	0	High	0.922783	0.512097
P25857	Glyceraldehyde-3-phosphate dehydrogenase GAPB, chloroplastic OS=Arabidopsis thaliana OX=3702 GN=GAPB PE=1 SV=2	73	30	503	24	447	47.6	16870	0.951	1.29099e+09	1.41124e+09	1.439e+09	1.59353e+09	1.47064e+09	1.43462e+09	6.13941e+08	1.11874e+09	1.38582e+09	1.59353e+09	1.42159e+09	8.97205e+08	High	High	High	High	High	High	0	High	0.947616	0.61909
O65719	Heat shock 70 kDa protein 3 OS=Arabidopsis thaliana OX=3702 GN=HSP70-3 PE=1 SV=1	80	52	606	21	649	71.1	16704	0.927	1.33742e+08	1.52288e+08	1.50923e+08	1.87945e+08	1.63326e+08	1.56799e+08	6.36024e+07	1.20723e+08	1.45346e+08	1.87945e+08	1.57878e+08	9.80614e+07	High	High	High	High	High	High	0	High	0.921915	0.506597
Q43127	Glutamine synthetase, chloroplastic/mitochondrial OS=Arabidopsis thaliana OX=3702 GN=GLN2 PE=1 SV=1	78	29	530	25	430	47.4	16387	0.613	1.20534e+09	1.31551e+09	1.20459e+09	2.16581e+09	2.07464e+09	2.12214e+09	5.73211e+08	1.04285e+09	1.16008e+09	2.16581e+09	2.00544e+09	1.32717e+09	High	High	High	High	High	High	0	High	0.0205572	0.000874009
P0DH99	Elongation factor 1-alpha 1 OS=Arabidopsis thaliana OX=3702 GN=A1 PE=1 SV=1	73	27	611	27	449	49.5	16004	0.957	2.68133e+09	2.82424e+09	3.07463e+09	3.45522e+09	3.25849e+09	3.16293e+09	1.27513e+09	2.23887e+09	2.96102e+09	3.45522e+09	3.14979e+09	1.97808e+09	High	High	High	High	High	High	0	High	0.956571	0.649683
Q9LF98	Fructose-bisphosphate aldolase 8, cytosolic OS=Arabidopsis thaliana OX=3702 GN=FBA8 PE=1 SV=1	91	31	469	18	358	38.5	15934	0.966	6.71407e+08	7.46995e+08	7.45422e+08	8.01657e+08	7.86569e+08	7.95181e+08	3.19294e+08	5.92168e+08	7.17876e+08	8.01657e+08	7.60331e+08	4.97302e+08	High	High	High	High	High	High	0	High	0.956571	0.689433
Q42029	Oxygen-evolving enhancer protein 2-1, chloroplastic OS=Arabidopsis thaliana OX=3702 GN=PSBP1 PE=1 SV=2	57	11	397	11	263	28.1	15423	1.191	1.59602e+09	1.58148e+09	1.48079e+09	1.21127e+09	1.47236e+09	1.61555e+09	7.59004e+08	1.25369e+09	1.42607e+09	1.21127e+09	1.42324e+09	1.01035e+09	High	High	High	High	High	High	0	High	0.870954	0.342969
Q9SZJ5	Serine hydroxymethyltransferase 1, mitochondrial OS=Arabidopsis thaliana OX=3702 GN=SHM1 PE=1 SV=1	79	36	554	22	517	57.4	15297	1.097	1.04594e+09	1.07022e+09	1.06076e+09	9.96521e+08	9.68469e+08	9.35846e+08	4.97406e+08	8.48397e+08	1.02157e+09	9.96521e+08	9.36162e+08	5.85272e+08	High	High	High	High	High	High	0	High	0.956571	0.674365
Q9STW6	Heat shock 70 kDa protein 6, chloroplastic OS=Arabidopsis thaliana OX=3702 GN=HSP70-6 PE=1 SV=1	60	47	530	20	718	76.5	14826	1.007	3.43616e+08	3.40148e+08	3.32606e+08	3.61127e+08	3.35367e+08	3.30911e+08	1.6341e+08	2.69647e+08	3.20315e+08	3.61127e+08	3.24179e+08	2.06949e+08	High	High	High	High	High	High	0	High	0.991608	0.897575
Q9LSB4	TSA1-like protein OS=Arabidopsis thaliana OX=3702 GN=NAI2 PE=1 SV=1	72	62	493	61	772	85	14754	1.238	5.16312e+08	5.44004e+08	4.98017e+08	4.36954e+08	4.12252e+08	4.1262e+08	2.45537e+08	4.3125e+08	4.79614e+08	4.36954e+08	3.985e+08	2.5805e+08	High	High	High	High	High	High	0	High	0.77465	0.229943
Q9C5A9	ATP synthase subunit beta-3, mitochondrial OS=Arabidopsis thaliana OX=3702 GN=At5g08680 PE=1 SV=1	72	31	445	30	559	59.8	14752	1.238	1.14556e+09	1.20046e+09	1.05469e+09	9.86561e+08	8.96013e+08	8.96077e+08	5.44783e+08	9.51647e+08	1.01572e+09	9.86561e+08	8.66124e+08	5.60401e+08	High	High	High	High	High	High	0	High	0.77465	0.229265
P55737	Heat shock protein 90-2 OS=Arabidopsis thaliana OX=3702 GN=HSP90-2 PE=1 SV=1	71	59	562	4	699	80	14622	1.125	2.67591e+07	2.67761e+07	3.16624e+07	2.89909e+07	2.91133e+07	2.67162e+07	1.27255e+07	2.12263e+07	30492396	2.89909e+07	2.81422e+07	1.67082e+07	High	High	High	High	High	High	0	High	0.917927	0.49987
Q9LHA8	Probable mediator of RNA polymerase II transcription subunit 37c OS=Arabidopsis thaliana OX=3702 GN=MED37C PE=1 SV=1	75	46	488	12	650	71.1	14559	1.1	5.16115e+07	5.7095e+07	6.08912e+07	5.7166e+07	5.15014e+07	4.83484e+07	2.45443e+07	4.52611e+07	5.86411e+07	5.7166e+07	4.97834e+07	3.02368e+07	High	High	High	High	High	High	0	High	0.956571	0.662188
P51818	Heat shock protein 90-3 OS=Arabidopsis thaliana OX=3702 GN=HSP90-3 PE=1 SV=2	69	58	557	2	699	80	14557	1.303	6.61337e+06	7.45674e+06	9.90004e+06	6.69889e+06	9.02446e+06	8.59127e+06	3.14505e+06	5.91121e+06	9.53421e+06	6.69889e+06	8.72342e+06	5.37293e+06	High	High	High	High	High	High	0	High	0.490706	0.0768783
Q9SRV5	5-methyltetrahydropteroyltriglutamate--homocysteine methyltransferase 2 OS=Arabidopsis thaliana OX=3702 GN=MS2 PE=1 SV=1	57	41	461	17	765	84.5	14436	0.923	1.0035e+08	1.00535e+08	1.30334e+08	1.34026e+08	1.20215e+08	1.34361e+08	4.77223e+07	7.96979e+07	1.25517e+08	1.34026e+08	1.16205e+08	8.40285e+07	High	High	High	High	High	High	0	High	0.916222	0.491809
Q39043	Mediator of RNA polymerase II transcription subunit 37f OS=Arabidopsis thaliana OX=3702 GN=MED37F PE=1 SV=2	66	49	497	3	668	73.5	14382	0.754	1.65255e+07	1.78323e+07	1.62693e+07	2.35464e+07	1.64783e+07	1.66194e+07	7.85886e+06	1.41363e+07	1.56681e+07	2.35464e+07	1.59287e+07	1.03937e+07	High	High	High	High	High	High	0	High	0.459086	0.0682301
Q9LKR3	Mediator of RNA polymerase II transcription subunit 37a OS=Arabidopsis thaliana OX=3702 GN=MED37A PE=1 SV=1	67	50	503	3	669	73.6	14281	1.026	1.99182e+07	2.36901e+07	2.52476e+07	2.82356e+07	1.76775e+07	1.8868e+07	9.4723e+06	1.878e+07	24314581	2.82356e+07	1.70879e+07	1.18e+07	High	High	High	High	High	High	0	High	0.991608	0.884693
Q9LPW0	Glyceraldehyde-3-phosphate dehydrogenase GAPA2, chloroplastic OS=Arabidopsis thaliana OX=3702 GN=GAPA2 PE=2 SV=1	69	22	374	8	399	42.8	14189	0.821	1.27209e+08	1.31446e+08	1.15024e+08	1.45639e+08	1.30849e+08	1.36462e+08	6.04955e+07	1.04202e+08	1.10773e+08	1.45639e+08	1.26484e+08	8.53424e+07	High	High	High	High	High	High	0	High	0.658644	0.149505
Q9SAJ4	Phosphoglycerate kinase 3, cytosolic OS=Arabidopsis thaliana OX=3702 GN=PGK3 PE=1 SV=1	82	31	441	24	401	42.1	14086	1.123	6.69335e+08	7.09755e+08	7.0896e+08	6.57883e+08	6.55133e+08	6.27746e+08	3.18309e+08	5.62647e+08	6.82762e+08	6.57883e+08	6.33279e+08	3.92589e+08	High	High	High	High	High	High	0	High	0.93332	0.566134
P50318	Phosphoglycerate kinase 2, chloroplastic OS=Arabidopsis thaliana OX=3702 GN=At1g56190 PE=1 SV=3	76	29	466	11	478	49.9	13650	0.946	1.05018e+08	1.21719e+08	1.06145e+08	1.41358e+08	1.14122e+08	1.09348e+08	4.99424e+07	9.64911e+07	1.02223e+08	1.41358e+08	1.10316e+08	6.83858e+07	High	High	High	High	High	High	0	High	0.94571	0.593703
Q944G9	Fructose-bisphosphate aldolase 2, chloroplastic OS=Arabidopsis thaliana OX=3702 GN=FBA2 PE=1 SV=2	73	28	400	15	398	43	13428	0.892	1.17228e+09	1.34768e+09	1.27328e+09	1.46394e+09	1.47828e+09	1.33494e+09	5.57488e+08	1.06836e+09	1.22623e+09	1.46394e+09	1.42897e+09	8.34865e+08	High	High	High	High	High	High	0	High	0.870954	0.362311
Q9LUT2	S-adenosylmethionine synthase 4 OS=Arabidopsis thaliana OX=3702 GN=METK4 PE=1 SV=1	91	31	484	16	393	42.8	13382	0.837	3.91501e+08	3.14186e+08	3.86602e+08	5.0597e+08	4.43079e+08	4.66868e+08	1.86182e+08	2.49066e+08	3.72315e+08	5.0597e+08	4.28299e+08	2.91976e+08	High	High	High	High	High	High	0	High	0.720072	0.185784
P42737	Beta carbonic anhydrase 2, chloroplastic OS=Arabidopsis thaliana OX=3702 GN=BCA2 PE=1 SV=3	57	21	394	13	331	36.6	13331	1.022	6.01129e+08	5.91812e+08	6.22524e+08	6.24225e+08	6.04942e+08	5.84002e+08	2.85872e+08	4.6915e+08	5.9952e+08	6.24225e+08	5.84763e+08	3.65231e+08	High	High	High	High	High	High	0	High	0.996814	0.973092
Q9ASR1	Elongation factor 2 OS=Arabidopsis thaliana OX=3702 GN=LOS1 PE=1 SV=1	79	61	494	61	843	93.8	13310	0.84	5.59974e+08	5.93124e+08	7.44971e+08	8.51508e+08	7.22723e+08	8.12788e+08	2.66301e+08	4.7019e+08	7.17442e+08	8.51508e+08	6.98614e+08	5.08313e+08	High	High	High	High	High	High	0	High	0.735253	0.195841
Q9LTX9	Heat shock 70 kDa protein 7, chloroplastic OS=Arabidopsis thaliana OX=3702 GN=HSP70-7 PE=2 SV=1	59	45	492	18	718	77	12795	1.007	2.50264e+08	2.64885e+08	2.26885e+08	2.47335e+08	2.41745e+08	2.33998e+08	1.19015e+08	2.09984e+08	2.18501e+08	2.47335e+08	2.33681e+08	1.46341e+08	High	High	High	High	High	High	0	High	0.991608	0.89511
Q9LRR9	(S)-2-hydroxy-acid oxidase GLO1 OS=Arabidopsis thaliana OX=3702 GN=GLO1 PE=1 SV=1	75	23	401	8	367	40.3	12733	1.41	2.22429e+08	2.44589e+08	2.0864e+08	1.99913e+08	1.84465e+08	1.66283e+08	1.05778e+08	1.93894e+08	2.0093e+08	1.99913e+08	1.78311e+08	1.03992e+08	High	High	High	High	High	High	0	High	0.358153	0.0417022
P10795	Ribulose bisphosphate carboxylase small chain 1A, chloroplastic OS=Arabidopsis thaliana OX=3702 GN=RBCS-1A PE=1 SV=2	61	14	442	9	180	20.2	12627	1.005	6.1342e+09	6.17383e+09	5.5613e+09	5.47457e+09	5.81803e+09	5.98936e+09	2.91718e+09	4.8942e+09	5.35579e+09	5.47457e+09	5.62395e+09	3.74571e+09	High	High	High	High	High	High	0	High	0.991608	0.886383
Q9FI56	Chaperone protein ClpC1, chloroplastic OS=Arabidopsis thaliana OX=3702 GN=CLPC1 PE=1 SV=1	60	52	458	23	929	103.4	12567	0.972	2.47242e+08	2.2891e+08	2.52502e+08	2.58975e+08	2.6641e+08	2.67268e+08	1.17578e+08	1.81465e+08	2.43171e+08	2.58975e+08	2.57523e+08	1.67148e+08	High	High	High	High	High	High	0	High	0.959864	0.723414
P10798	Ribulose bisphosphate carboxylase small chain 3B, chloroplastic OS=Arabidopsis thaliana OX=3702 GN=RBCS-3B PE=2 SV=2	65	15	463	4	181	20.3	12251	1.09	2.33567e+09	2.76134e+09	2.39896e+09	2.39366e+09	2.33441e+09	2.24751e+09	1.11075e+09	2.18901e+09	2.31031e+09	2.39366e+09	2.25654e+09	1.40558e+09	High	High	High	High	High	High	0	High	0.958352	0.704517
P22954	Probable mediator of RNA polymerase II transcription subunit 37c OS=Arabidopsis thaliana OX=3702 GN=MED37D PE=1 SV=2	70	38	410	9	653	71.3	12052	0.826	6.43922e+06	6.55485e+06	7.1436e+06	9.23266e+06	8.55171e+06	7.57595e+06	3.06223e+06	5.19625e+06	6.87962e+06	9.23266e+06	8.26644e+06	4.73795e+06	High	High	High	High	High	High	0	High	0.785059	0.236158
Q9SJU4	Fructose-bisphosphate aldolase 1, chloroplastic OS=Arabidopsis thaliana OX=3702 GN=FBA1 PE=1 SV=2	61	25	370	11	399	42.9	11704	0.822	4.39963e+08	4.75566e+08	4.38005e+08	6.24414e+08	5.40931e+08	4.62875e+08	2.09228e+08	3.76998e+08	4.21819e+08	6.24414e+08	5.22886e+08	2.89479e+08	High	High	High	High	High	High	0	High	0.658644	0.151097
O03986	Heat shock protein 90-4 OS=Arabidopsis thaliana OX=3702 GN=HSP90-4 PE=1 SV=1	55	44	410	4	699	80.1	11664	1.208	1.13841e+06	1.01113e+06	858095	998506	956258	915249	541383	801557	826386	998506	924359	572391	High	High	High	High	High	High	0	High	0.826931	0.289288
P27140	Beta carbonic anhydrase 1, chloroplastic OS=Arabidopsis thaliana OX=3702 GN=BCA1 PE=1 SV=2	56	21	349	13	347	37.4	11544	1.074	8.56896e+08	9.03564e+08	8.48521e+08	1.04049e+09	9.10441e+08	8.20993e+08	4.07505e+08	7.16286e+08	8.17166e+08	1.04049e+09	8.80071e+08	5.13444e+08	High	High	High	High	High	High	0	High	0.978281	0.77534
Q9LRS0	(S)-2-hydroxy-acid oxidase GLO2 OS=Arabidopsis thaliana OX=3702 GN=GLO2 PE=1 SV=1	82	25	367	10	367	40.3	11511	1.24	1.5743e+08	1.47381e+08	1.51429e+08	1.18085e+08	1.36355e+08	1.23131e+08	7.48672e+07	1.16834e+08	145833415	1.18085e+08	1.31806e+08	7.70052e+07	High	High	High	High	High	High	0	High	0.771201	0.225802
Q9SRZ6	Cytosolic isocitrate dehydrogenase [NADP] OS=Arabidopsis thaliana OX=3702 GN=CICDH PE=1 SV=1	80	33	394	28	410	45.7	11244	1.086	7.86914e+08	7.99848e+08	8.27531e+08	7.39744e+08	7.68709e+08	7.42426e+08	3.74225e+08	6.34067e+08	7.96951e+08	7.39744e+08	7.43067e+08	4.64309e+08	High	High	High	High	High	High	0	High	0.958352	0.720587
Q9SLF7	60S acidic ribosomal protein P2-2 OS=Arabidopsis thaliana OX=3702 GN=RPP2B PE=1 SV=1	95	11	207	8	115	11.4	11215	1.305	2.78957e+08	3.25438e+08	2.57518e+08	2.45049e+08	2.16016e+08	2.43671e+08	1.3266e+08	2.57986e+08	2.48002e+08	2.45049e+08	2.0881e+08	1.52391e+08	High	High	High	High	High	High	0	High	0.614247	0.1241
P10796	Ribulose bisphosphate carboxylase small chain 1B, chloroplastic OS=Arabidopsis thaliana OX=3702 GN=RBCS-1B PE=1 SV=1	65	16	403	5	181	20.3	11081	1.052	4.23684e+08	5.06306e+08	4.53309e+08	4.65906e+08	4.43181e+08	4.00943e+08	2.01487e+08	4.01366e+08	4.36558e+08	4.65906e+08	4.28397e+08	2.50747e+08	High	High	High	High	High	High	0	High	0.989822	0.878561
Q8RWV0	Transketolase-1, chloroplastic OS=Arabidopsis thaliana OX=3702 GN=TKL-1 PE=1 SV=1	71	35	439	28	741	79.9	11078	1.189	6.36788e+08	6.65191e+08	7.89127e+08	6.72593e+08	5.81932e+08	6.30275e+08	3.0283e+08	5.2732e+08	7.59966e+08	6.72593e+08	5.6252e+08	3.9417e+08	High	High	High	High	High	High	0	High	0.870954	0.346699
P93819	Malate dehydrogenase 1, cytoplasmic OS=Arabidopsis thaliana OX=3702 GN=MDH1 PE=1 SV=2	73	22	344	11	332	35.5	10893	1.152	8.00492e+08	1.02381e+09	8.61628e+08	7.37809e+08	7.87539e+08	8.76323e+08	3.80682e+08	8.11611e+08	8.29788e+08	7.37809e+08	7.61268e+08	5.48047e+08	High	High	High	High	High	High	0	High	0.912431	0.462592
P34791	Peptidyl-prolyl cis-trans isomerase CYP20-3, chloroplastic OS=Arabidopsis thaliana OX=3702 GN=CYP20-3 PE=1 SV=1	55	11	309	11	260	28.2	10792	0.861	7.40539e+08	8.2329e+08	7.33712e+08	8.98626e+08	8.57988e+08	8.47772e+08	3.5217e+08	6.5265e+08	7.066e+08	8.98626e+08	8.29368e+08	5.30191e+08	High	High	High	High	High	High	0	High	0.805586	0.254062
Q9SJL8	S-adenosylmethionine synthase 3 OS=Arabidopsis thaliana OX=3702 GN=METK3 PE=1 SV=1	91	30	424	17	390	42.5	10700	0.872	2.64109e+08	2.88543e+08	2.84342e+08	3.22286e+08	3.35926e+08	3.09312e+08	1.25599e+08	2.28738e+08	273834930	3.22286e+08	3.2472e+08	1.93442e+08	High	High	High	High	High	High	0	High	0.826931	0.289978
P93292	Putative uncharacterized mitochondrial protein AtMg00280 OS=Arabidopsis thaliana OX=3702 GN=AtMg00280 PE=5 SV=1	44	6	353	2	110	12.7	10673	0.762	7.95303e+06	8.33797e+06	8.7704e+06	1.14809e+07	1.28486e+07	1.03125e+07	3.78214e+06	6.60979e+06	8446311	1.14809e+07	1.242e+07	6.44938e+06	High	Peak Found	High	High	High	High	0	High	0.460033	0.0688576
P17562	S-adenosylmethionine synthase 2 OS=Arabidopsis thaliana OX=3702 GN=SAM2 PE=1 SV=1	79	28	382	8	393	43.2	10626	0.938	1.01806e+08	1.20496e+08	1.19455e+08	1.29887e+08	1.25115e+08	1.16647e+08	4.8415e+07	9.55213e+07	1.15041e+08	1.29887e+08	1.20942e+08	7.29506e+07	High	High	High	High	High	High	0	High	0.929315	0.55721
P48491	Triosephosphate isomerase, cytosolic OS=Arabidopsis thaliana OX=3702 GN=CTIMC PE=1 SV=2	79	18	287	17	254	27.2	10544	1.163	7.76231e+08	7.48178e+08	7.68138e+08	6.40087e+08	6.89333e+08	7.40781e+08	3.69144e+08	5.93106e+08	7.39753e+08	6.40087e+08	6.66338e+08	4.6328e+08	High	High	High	High	High	High	0	High	0.900744	0.426122
Q9SIF2	Heat shock protein 90-5, chloroplastic OS=Arabidopsis thaliana OX=3702 GN=HSP90-5 PE=1 SV=1	71	47	364	41	780	88.6	10480	0.938	2.83654e+08	3.20845e+08	3.02298e+08	3.40034e+08	3.28569e+08	3.05213e+08	1.34894e+08	254344764	2.91128e+08	3.40034e+08	3.17609e+08	1.90878e+08	High	High	High	High	High	High	0	High	0.931159	0.558858
Q9SR37	Beta-glucosidase 23 OS=Arabidopsis thaliana OX=3702 GN=BGLU23 PE=1 SV=1	64	32	404	27	524	59.7	10359	1.18	8.72513e+08	9.27114e+08	1.01833e+09	8.91561e+08	7.93522e+08	8.00885e+08	4.14932e+08	7.34955e+08	9.80703e+08	8.91561e+08	7.67051e+08	5.00869e+08	High	High	High	High	High	High	0	High	0.872923	0.374155
O23654	V-type proton ATPase catalytic subunit A OS=Arabidopsis thaliana OX=3702 GN=VHA-A PE=1 SV=1	78	41	340	41	623	68.8	10343	1.138	3.38265e+08	3.30276e+08	3.89138e+08	3.52756e+08	3.09124e+08	3.18075e+08	1.60865e+08	2.61821e+08	3.74758e+08	3.52756e+08	2.98812e+08	1.98922e+08	High	High	High	High	High	High	0	High	0.922783	0.509203
O04310	Jacalin-related lectin 34 OS=Arabidopsis thaliana OX=3702 GN=JAL34 PE=1 SV=1	54	31	279	30	705	72.4	10329	1.316	4.15358e+08	3.93205e+08	3.80277e+08	3.45216e+08	2.96849e+08	2.84179e+08	1.97528e+08	3.11707e+08	3.66225e+08	3.45216e+08	2.86947e+08	1.77724e+08	High	High	High	High	High	High	0	High	0.589303	0.110555
P23686	S-adenosylmethionine synthase 1 OS=Arabidopsis thaliana OX=3702 GN=SAM1 PE=1 SV=2	82	33	387	12	393	43.1	9923	0.865	7.12738e+07	6.87239e+07	6.99182e+07	8.2126e+07	7.93204e+07	8.21065e+07	3.38949e+07	5.44798e+07	6.73345e+07	8.2126e+07	7.66744e+07	5.13489e+07	High	High	High	High	High	High	0	High	0.816211	0.269141
Q9SJQ9	Fructose-bisphosphate aldolase 6, cytosolic OS=Arabidopsis thaliana OX=3702 GN=FBA6 PE=1 SV=1	82	26	312	12	358	38.4	9823	0.872	1.03667e+08	1.1159e+08	1.20673e+08	1.46844e+08	1.38691e+08	1.29994e+08	4.93e+07	8.84613e+07	1.16214e+08	1.46844e+08	1.34065e+08	8.12977e+07	High	High	High	High	High	High	0	High	0.826931	0.292149
Q9SXJ7	Chaperone protein ClpC2, chloroplastic OS=Arabidopsis thaliana OX=3702 GN=CLPC2 PE=1 SV=1	54	44	351	15	952	105.7	9602	0.84	4.29205e+07	4.23171e+07	4.42068e+07	6.05496e+07	5.52527e+07	5.03061e+07	2.04113e+07	3.35462e+07	4.25733e+07	6.05496e+07	5.34096e+07	3.14611e+07	High	High	High	High	High	High	0	High	0.734943	0.194544
Q9LR30	Glutamate--glyoxylate aminotransferase 1 OS=Arabidopsis thaliana OX=3702 GN=GGAT1 PE=1 SV=1	77	32	347	17	481	53.3	9341	0.928	2.02192e+08	1.96738e+08	2.46067e+08	2.88098e+08	2.55036e+08	2.46106e+08	9.61541e+07	1.55961e+08	2.36974e+08	2.88098e+08	2.46529e+08	1.53913e+08	High	High	High	High	High	High	0	High	0.922783	0.511694
C0Z361	Chaperonin 60 subunit beta 3, chloroplastic OS=Arabidopsis thaliana OX=3702 GN=CPN60B3 PE=1 SV=1	58	30	321	12	597	63.3	9319	0.983	2.25705e+07	2.22444e+07	2.27158e+07	2.41034e+07	2.23345e+07	2.50555e+07	1.07336e+07	1.76339e+07	2.18763e+07	2.41034e+07	2.15894e+07	1.56695e+07	High	High	High	High	High	High	0	High	0.989751	0.876767
P46283	Sedoheptulose-1,7-bisphosphatase, chloroplastic OS=Arabidopsis thaliana OX=3702 GN=At3g55800 PE=2 SV=1	57	21	283	21	393	42.4	9241	0.902	7.73288e+08	7.5966e+08	7.3742e+08	9.10291e+08	8.75699e+08	7.95688e+08	3.67744e+08	6.02208e+08	7.1017e+08	9.10291e+08	8.46488e+08	4.97619e+08	High	High	High	High	High	High	0	High	0.883451	0.401744
P25697	Phosphoribulokinase, chloroplastic OS=Arabidopsis thaliana OX=3702 GN=At1g32060 PE=1 SV=1	70	21	336	21	395	44.4	9162	0.909	7.66472e+08	8.695e+08	8.21402e+08	1.10301e+09	9.59592e+08	8.24641e+08	3.64503e+08	6.89282e+08	7.91049e+08	1.10301e+09	9.27582e+08	5.15726e+08	High	High	High	High	High	High	0	High	0.90142	0.432335
Q8GUM2	Heat shock 70 kDa protein 9, mitochondrial OS=Arabidopsis thaliana OX=3702 GN=HSP70-9 PE=1 SV=1	58	39	296	30	682	73	9058	0.928	1.69197e+08	1.86886e+08	1.90045e+08	2.06986e+08	2.02275e+08	1.8691e+08	8.04631e+07	1.48151e+08	1.83022e+08	2.06986e+08	1.95527e+08	1.16892e+08	High	High	High	High	High	High	0	High	0.922783	0.511447
O65282	20 kDa chaperonin, chloroplastic OS=Arabidopsis thaliana OX=3702 GN=CPN20 PE=1 SV=2	63	17	267	17	253	26.8	8966	1.027	1.25186e+09	1.3516e+09	1.07487e+09	1.19912e+09	1.11492e+09	1.11722e+09	5.95332e+08	1.07146e+09	1.03515e+09	1.19912e+09	1.07773e+09	6.987e+08	High	High	High	High	High	High	0	High	0.999801	0.999801
Q9M5K3	Dihydrolipoyl dehydrogenase 1, mitochondrial OS=Arabidopsis thaliana OX=3702 GN=LPD1 PE=1 SV=2	67	31	305	18	507	54	8964	1.107	2.75563e+08	2.76681e+08	2.76112e+08	2.73215e+08	2.59046e+08	2.56713e+08	1.31046e+08	2.19334e+08	2.65909e+08	2.73215e+08	2.50405e+08	1.60547e+08	High	High	High	High	High	High	0	High	0.951567	0.629124
Q9SF85	Adenosine kinase 1 OS=Arabidopsis thaliana OX=3702 GN=ADK1 PE=1 SV=1	75	25	281	10	344	37.8	8898	0.96	8.91873e+07	1.03519e+08	1.01933e+08	1.24218e+08	1.09235e+08	1.13019e+08	4.24138e+07	8.20629e+07	9.81659e+07	1.24218e+08	1.05591e+08	7.06815e+07	High	High	High	High	High	High	0	High	0.956571	0.660932
P54609	Cell division control protein 48 homolog A OS=Arabidopsis thaliana OX=3702 GN=CDC48A PE=1 SV=1	68	50	362	12	809	89.3	8889	0.871	3.83161e+07	4.85213e+07	4.67019e+07	5.94154e+07	4.49261e+07	5.2079e+07	1.82216e+07	3.84645e+07	4.49761e+07	5.94154e+07	4.34275e+07	3.25699e+07	High	High	High	High	High	High	0	High	0.826931	0.288116
Q96262	Plasma membrane-associated cation-binding protein 1 OS=Arabidopsis thaliana OX=3702 GN=PCAP1 PE=1 SV=1	73	21	267	21	225	24.6	8779	1.255	5.06484e+08	5.21531e+08	4.53282e+08	3.86257e+08	3.93679e+08	3.71826e+08	2.40863e+08	4.13435e+08	4.36532e+08	3.86257e+08	3.80547e+08	2.32537e+08	High	High	High	High	High	High	0	High	0.736888	0.198277
Q38900	Peptidyl-prolyl cis-trans isomerase CYP19-1 OS=Arabidopsis thaliana OX=3702 GN=CYP19-1 PE=2 SV=1	80	11	190	8	173	18.5	8485	1.14	3.10968e+08	3.40963e+08	3.05498e+08	3.08205e+08	2.95307e+08	3.03208e+08	1.47884e+08	2.70293e+08	2.94209e+08	3.08205e+08	2.85456e+08	1.89624e+08	High	High	High	High	High	High	0	High	0.917927	0.502699
O23255	Adenosylhomocysteinase 1 OS=Arabidopsis thaliana OX=3702 GN=SAHH1 PE=1 SV=1	82	31	367	12	485	53.3	8476	0.976	2.39624e+08	2.23433e+08	2.96342e+08	2.83835e+08	2.59551e+08	2.69313e+08	1.13955e+08	1.77123e+08	2.85391e+08	2.83835e+08	2.50893e+08	1.68427e+08	High	High	High	High	High	High	0	High	0.963289	0.74056
O65396	Aminomethyltransferase, mitochondrial OS=Arabidopsis thaliana OX=3702 GN=GDCST PE=2 SV=1	79	31	374	31	408	44.4	8405	1.081	8.92648e+08	8.66216e+08	8.96251e+08	8.62297e+08	8.24795e+08	8.34585e+08	4.24507e+08	6.86679e+08	8.63132e+08	8.62297e+08	7.97281e+08	5.21945e+08	High	High	High	High	High	High	0	High	0.963415	0.742035
Q9S7H1	Photosystem I reaction center subunit II-1, chloroplastic OS=Arabidopsis thaliana OX=3702 GN=psaD1 PE=1 SV=1	65	15	324	1	208	22.6	8386	1.113	2.82497e+07	2.43622e+07	2.97804e+07	2.18946e+07	3.34329e+07	2.53924e+07	1.34344e+07	1.93128e+07	2.86799e+07	2.18946e+07	3.23177e+07	1.58803e+07	High	High	High	High	High	High	0	High	0.927156	0.544839
P29511	Tubulin alpha-6 chain OS=Arabidopsis thaliana OX=3702 GN=TUBA6 PE=1 SV=1	71	25	271	1	450	49.5	8352	0.983	7.75003e+06	8.15749e+06	9.29961e+06	1.05135e+07	7.88103e+06	8.19521e+06	3.6856e+06	6.46672e+06	8.95596e+06	1.05135e+07	7.61813e+06	5.12523e+06	High	High	High	High	High	High	0	High	0.992882	0.939603
P11574	V-type proton ATPase subunit B1 OS=Arabidopsis thaliana OX=3702 GN=VHA-B1 PE=2 SV=2	77	27	290	1	486	54.1	8338														Not Found	Not Found	High	Not Found	High	High	0	High
Q9ZP06	Malate dehydrogenase 1, mitochondrial OS=Arabidopsis thaliana OX=3702 GN=At1g53240 PE=1 SV=1	75	18	225	10	341	35.8	8334	1.178	2.16826e+08	2.59818e+08	2.15472e+08	2.28442e+08	2.01125e+08	1.95694e+08	1.03114e+08	2.05966e+08	2.0751e+08	2.28442e+08	1.94416e+08	1.22386e+08	High	High	High	High	High	High	0	High	0.872923	0.378669
Q94B78	Glycine dehydrogenase (decarboxylating) 1, mitochondrial OS=Arabidopsis thaliana OX=3702 GN=GLDP1 PE=1 SV=2	58	46	391	24	1037	112.9	8300	0.874	1.11372e+08	1.13418e+08	1.75227e+08	1.88378e+08	1.44273e+08	1.46967e+08	5.29641e+07	8.99103e+07	1.68752e+08	1.88378e+08	1.39461e+08	9.19121e+07	High	High	High	High	High	High	0	High	0.832887	0.296948
P37702	Myrosinase 1 OS=Arabidopsis thaliana OX=3702 GN=TGG1 PE=1 SV=1	45	21	282	20	541	61.1	8276	1.091	5.70099e+08	5.92262e+08	5.91767e+08	5.61766e+08	5.32429e+08	5.67487e+08	2.71116e+08	4.69506e+08	5.699e+08	5.61766e+08	5.14668e+08	3.54903e+08	High	High	High	High	High	High	0	High	0.958352	0.698795
Q9STX5	Endoplasmin homolog OS=Arabidopsis thaliana OX=3702 GN=HSP90-7 PE=1 SV=1	56	44	297	42	823	94.1	8274	1.071	2.27344e+08	2.19361e+08	2.47008e+08	2.21824e+08	2.43022e+08	2.23284e+08	1.08116e+08	1.73895e+08	2.3788e+08	2.21824e+08	2.34915e+08	1.3964e+08	High	High	High	High	High	High	0	High	0.978532	0.788709
B9DGT7	Tubulin alpha-2 chain OS=Arabidopsis thaliana OX=3702 GN=TUBA2 PE=2 SV=2	71	25	263	1	450	49.5	8265	1	1.21835e+07	1.14398e+07	1.5467e+07	17487162	1.12892e+07	1.21852e+07	5793989	9068737	14895483	17487162	10912578	7620555	High	High	High	High	High	High	0	High	0.996814	0.970834
Q9SA52	Chloroplast stem-loop binding protein of 41 kDa b, chloroplastic OS=Arabidopsis thaliana OX=3702 GN=CSP41B PE=1 SV=1	74	25	295	25	378	42.6	8171	0.898	6.78965e+08	6.83055e+08	6.54539e+08	8.05383e+08	7.0509e+08	7.30047e+08	3.22888e+08	5.41481e+08	6.30352e+08	8.05383e+08	6.8157e+08	4.56567e+08	High	High	High	High	High	High	0	High	0.880288	0.388
Q8W4E2	V-type proton ATPase subunit B3 OS=Arabidopsis thaliana OX=3702 GN=VHA-B3 PE=2 SV=1	77	27	286	1	487	54.3	8143														Not Found	Not Found	High	Not Found	High	Not Found	0	High
Q03250	Glycine-rich RNA-binding protein 7 OS=Arabidopsis thaliana OX=3702 GN=RBG7 PE=1 SV=1	77	13	160	11	176	16.9	8088	0.825	2.9672e+08	3.38017e+08	2.97521e+08	4.0278e+08	3.96168e+08	3.51534e+08	1.41108e+08	2.67958e+08	2.86526e+08	4.0278e+08	3.82952e+08	2.19847e+08	High	High	High	High	High	High	0	High	0.671752	0.158255
P41376	Eukaryotic initiation factor 4A-1 OS=Arabidopsis thaliana OX=3702 GN=EIF4A1 PE=1 SV=1	72	29	366	6	412	46.7	8081	0.96	6.07002e+07	5.89953e+07	6.26451e+07	6.80904e+07	6.41437e+07	6.19209e+07	2.88666e+07	4.67676e+07	6.03302e+07	6.80904e+07	6.2004e+07	3.8725e+07	High	High	High	High	High	High	0	High	0.956571	0.663206
Q9ZUU4	RNA-binding protein CP29B, chloroplastic OS=Arabidopsis thaliana OX=3702 GN=CP29B PE=1 SV=1	49	11	199	8	289	30.7	8044	1.103	3.09288e+08	3.36369e+08	2.90305e+08	2.53318e+08	3.15274e+08	2.73977e+08	1.47085e+08	2.66651e+08	2.79578e+08	2.53318e+08	3.04757e+08	1.71344e+08	High	High	High	High	High	High	0	High	0.956571	0.646254
Q9SA56	Photosystem I reaction center subunit II-2, chloroplastic OS=Arabidopsis thaliana OX=3702 GN=PSAD2 PE=1 SV=1	65	15	313	1	204	22.3	7997	1.073	1.41467e+07	9.38902e+06	1.02143e+07	8747009	9.73924e+06	9.85994e+06	6.72759e+06	7.443e+06	9836860	8747009	9414356	6.16635e+06	Peak Found	Peak Found	High	Peak Found	Peak Found	Peak Found	0	High	0.946485	0.601223
P51407	60S acidic ribosomal protein P2-1 OS=Arabidopsis thaliana OX=3702 GN=RPP2A PE=3 SV=2	95	12	155	9	115	11.4	7965	1.276	1.06889e+08	1.31671e+08	1.02504e+08	8.22309e+07	5.36077e+07	5.99671e+07	5.08319e+07	1.0438e+08	9.87163e+07	8.22309e+07	5.18194e+07	3.75031e+07	High	High	High	High	High	High	0	High	0.680605	0.163313
P53492	Actin-7 OS=Arabidopsis thaliana OX=3702 GN=ACT7 PE=1 SV=1	77	28	333	9	377	41.7	7935	1.085	1.03383e+08	9.88794e+07	9.53215e+07	8.96449e+07	8.06146e+07	9.15838e+07	4.91646e+07	7.83851e+07	9.17991e+07	8.96449e+07	7.79255e+07	5.72759e+07	High	High	High	High	High	High	0	High	0.960789	0.726885
P0DKC3	Phosphoglycolate phosphatase 1A, chloroplastic OS=Arabidopsis thaliana OX=3702 GN=PGLP1A PE=1 SV=1	66	19	196	18	362	39.7	7851	1.063	2.37934e+08	2.58402e+08	2.38959e+08	2.62348e+08	2.34649e+08	2.15828e+08	1.13152e+08	2.04844e+08	2.30129e+08	2.62348e+08	2.26822e+08	1.34978e+08	High	High	High	High	High	High	0	High	0.987399	0.825095
Q9XI01	Protein disulfide isomerase-like 1-1 OS=Arabidopsis thaliana OX=3702 GN=PDIL1-1 PE=1 SV=1	68	37	326	31	501	55.6	7838	1.022	2.97714e+08	2.85954e+08	2.74036e+08	2.90185e+08	2.81971e+08	2.6458e+08	1.41581e+08	2.26685e+08	2.6391e+08	2.90185e+08	2.72565e+08	1.65467e+08	High	High	High	High	High	High	0	High	0.996814	0.972855
P41377	Eukaryotic initiation factor 4A-2 OS=Arabidopsis thaliana OX=3702 GN=TIF4A-2 PE=1 SV=1	73	28	337	5	412	46.7	7813	0.945	1.25165e+07	1.20636e+07	1.44726e+07	1.9114e+07	2.06906e+07	1.8223e+07	5.95233e+06	9.56319e+06	1.39378e+07	1.9114e+07	2.00004e+07	1.13965e+07	High	High	High	High	High	High	0	High	0.958352	0.706543
Q9SZN1	V-type proton ATPase subunit B2 OS=Arabidopsis thaliana OX=3702 GN=VHA-B2 PE=1 SV=1	71	25	271	3	487	54.3	7695	1.206	1.03932e+07	9.89739e+06	1.11279e+07	8.26399e+06	9.18345e+06	7.5403e+06	4.94258e+06	7845998	1.07167e+07	8.26399e+06	8.87711e+06	4.71566e+06	High	High	High	High	High	High	0	High	0.736627	0.197135
Q05431	L-ascorbate peroxidase 1, cytosolic OS=Arabidopsis thaliana OX=3702 GN=APX1 PE=1 SV=2	82	17	269	16	250	27.5	7598	0.999	8.6239e+08	9.30931e+08	8.95961e+08	9.75891e+08	1.00671e+09	9.89885e+08	4.10117e+08	7.3798e+08	8.62853e+08	9.75891e+08	9.73124e+08	6.19068e+08	High	High	High	High	High	High	0	High	0.98928	0.85842
Q01908	ATP synthase gamma chain 1, chloroplastic OS=Arabidopsis thaliana OX=3702 GN=ATPC1 PE=1 SV=1	50	21	291	21	373	40.9	7579	1.201	9.37503e+08	8.75073e+08	8.23613e+08	7.25014e+08	7.24615e+08	6.9098e+08	4.45838e+08	6.937e+08	7.93178e+08	7.25014e+08	7.00443e+08	4.32135e+08	High	High	High	High	High	High	0	High	0.847493	0.31491
Q949U7	Peroxiredoxin-2E, chloroplastic OS=Arabidopsis thaliana OX=3702 GN=PRXIIE PE=1 SV=2	60	12	196	12	234	24.7	7543	1.039	3.86063e+08	4.05785e+08	4.22858e+08	3.80806e+08	4.51947e+08	4.30486e+08	1.83596e+08	3.2168e+08	4.07232e+08	3.80806e+08	4.36871e+08	2.69223e+08	High	High	High	High	High	High	0	High	0.992882	0.942293
O04499	2,3-bisphosphoglycerate-independent phosphoglycerate mutase 1 OS=Arabidopsis thaliana OX=3702 GN=PGM1 PE=2 SV=3	82	36	332	24	557	60.5	7457	0.963	2.47337e+08	2.4569e+08	2.4823e+08	2.70303e+08	2.55232e+08	2.53576e+08	1.17623e+08	1.94767e+08	2.39057e+08	2.70303e+08	2.46718e+08	1.58585e+08	High	High	High	High	High	High	0	High	0.956571	0.677035
Q93WJ8	Monodehydroascorbate reductase 2 OS=Arabidopsis thaliana OX=3702 GN=MDAR2 PE=1 SV=1	83	25	243	25	435	47.5	7436	1.289	2.499e+08	2.5703e+08	2.3276e+08	2.19236e+08	2.02596e+08	1.88332e+08	1.18842e+08	2.03756e+08	2.24158e+08	2.19236e+08	1.95838e+08	1.17782e+08	High	High	High	High	High	High	0	High	0.647082	0.143775
F4HQD4	Heat shock 70 kDa protein 15 OS=Arabidopsis thaliana OX=3702 GN=HSP70-15 PE=1 SV=1	65	41	294	9	831	91.6	7400	0.837	1.49337e+07	1.79024e+07	1.79334e+07	2.40398e+07	1.79216e+07	1.82134e+07	7.10187e+06	1.41919e+07	1.72707e+07	2.40398e+07	1.73238e+07	1.13905e+07	High	High	High	High	High	High	0	High	0.797665	0.245192
Q9FH02	ATP-dependent zinc metalloprotease FTSH 5, chloroplastic OS=Arabidopsis thaliana OX=3702 GN=FTSH5 PE=1 SV=1	50	30	229	10	704	75.2	7269	1.088	4.00779e+07	3.85249e+07	3.91342e+07	3.56166e+07	3.26588e+07	3.78873e+07	1.90594e+07	3.054e+07	3.76881e+07	3.56166e+07	3.15693e+07	2.36945e+07	High	High	High	High	High	High	0	High	0.956571	0.673317
Q96292	Actin-2 OS=Arabidopsis thaliana OX=3702 GN=ACT2 PE=1 SV=1	76	26	356	1	377	41.9	7267	0.992	9.98662e+06	1.27698e+07	1.25151e+07	12867341	1.23578e+07	1.17205e+07	4.74923e+06	1.0123e+07	12052669	12867341	11945564	7.32994e+06	High	High	High	High	High	High	0	High	0.991608	0.920789
O80860	ATP-dependent zinc metalloprotease FTSH 2, chloroplastic OS=Arabidopsis thaliana OX=3702 GN=FTSH2 PE=1 SV=1	59	35	256	17	695	74.1	7197	0.813	1.371e+08	1.46081e+08	1.35812e+08	1.90994e+08	1.71942e+08	1.73644e+08	6.51994e+07	1.15803e+08	1.30794e+08	1.90994e+08	1.66206e+08	1.08596e+08	High	High	High	High	High	High	0	High	0.62763	0.132635
Q42406	Peptidyl-prolyl cis-trans isomerase CYP18-4 OS=Arabidopsis thaliana OX=3702 GN=CYP18-4 PE=1 SV=1	76	13	205	10	172	18.4	7182	1.038	3.63252e+08	4.01937e+08	4.31748e+08	4.72384e+08	4.41434e+08	4.56672e+08	1.72748e+08	3.18629e+08	415793865	4.72384e+08	4.26709e+08	2.856e+08	High	High	High	High	High	High	0	High	0.993813	0.948737
Q9SMX3	Mitochondrial outer membrane protein porin 3 OS=Arabidopsis thaliana OX=3702 GN=VDAC3 PE=1 SV=3	68	17	202	13	274	29.2	7143	1.245	2.90351e+08	3.02697e+08	2.45253e+08	2.20819e+08	2.06244e+08	2.19118e+08	1.38079e+08	2.39958e+08	2.3619e+08	2.20819e+08	1.99365e+08	1.37035e+08	High	High	High	High	High	High	0	High	0.755685	0.216319
Q9LZG0	Adenosine kinase 2 OS=Arabidopsis thaliana OX=3702 GN=ADK2 PE=1 SV=1	72	22	239	7	345	37.8	7113	1.042	3.0284e+07	3.32735e+07	3.40193e+07	3.52744e+07	2.86244e+07	3.07256e+07	1.44018e+07	2.6377e+07	3.27621e+07	3.52744e+07	2.76696e+07	1.92156e+07	High	High	High	High	High	High	0	High	0.991608	0.883099
Q96266	Glutathione S-transferase F8, chloroplastic OS=Arabidopsis thaliana OX=3702 GN=GSTF8 PE=1 SV=3	75	18	262	17	263	29.2	7107	1.169	5.76085e+08	6.09987e+08	5.44218e+08	5.01444e+08	5.41305e+08	5.18861e+08	2.73963e+08	4.83557e+08	5.24107e+08	5.01444e+08	5.23248e+08	3.24493e+08	High	High	High	High	High	High	0	High	0.885516	0.405079
Q9LYA9	Chloroplast stem-loop binding protein of 41 kDa a, chloroplastic OS=Arabidopsis thaliana OX=3702 GN=CSP41A PE=1 SV=1	73	26	239	26	406	43.9	7068	0.826	2.93488e+08	3.12309e+08	3.03505e+08	3.90815e+08	3.9014e+08	3.75656e+08	1.39571e+08	2.47578e+08	2.9229e+08	3.90815e+08	3.77126e+08	2.34933e+08	High	High	High	High	High	High	0	High	0.675729	0.159979
Q94C74	Serine hydroxymethyltransferase 2, mitochondrial OS=Arabidopsis thaliana OX=3702 GN=SHM2 PE=1 SV=2	54	25	289	11	517	57.3	7034	1.071	2.48836e+07	2.49054e+07	2.70612e+07	2.28501e+07	2.39115e+07	2.44041e+07	1.18336e+07	1.97433e+07	2.60612e+07	2.28501e+07	2.31139e+07	1.52622e+07	High	High	High	High	High	High	0	High	0.956571	0.689128
Q96293	Actin-8 OS=Arabidopsis thaliana OX=3702 GN=ACT8 PE=1 SV=2	76	26	346	1	377	41.8	7009														High	High	High	High	High	High	0	High
O23254	Serine hydroxymethyltransferase 4 OS=Arabidopsis thaliana OX=3702 GN=SHM4 PE=1 SV=1	79	31	262	31	471	51.7	7009	0.975	3.06234e+08	3.29427e+08	3.4166e+08	3.62925e+08	3.25168e+08	3.37609e+08	1.45632e+08	2.61148e+08	3.29034e+08	3.62925e+08	314321466	2.11138e+08	High	High	High	High	High	High	0	High	0.962645	0.735207
Q9SI75	Elongation factor G, chloroplastic OS=Arabidopsis thaliana OX=3702 GN=CPEFG PE=1 SV=1	54	34	257	34	783	86	6980	0.791	2.47327e+08	2.51801e+08	2.5884e+08	3.64169e+08	3.25081e+08	3.10429e+08	1.17619e+08	1.99611e+08	2.49275e+08	3.64169e+08	3.14237e+08	1.94141e+08	High	High	High	High	High	High	0	High	0.539524	0.0928659
Q05758	Ketol-acid reductoisomerase, chloroplastic OS=Arabidopsis thaliana OX=3702 GN=At3g58610 PE=1 SV=2	48	22	212	22	591	63.8	6931	0.928	2.38991e+08	2.45407e+08	2.58492e+08	2.92149e+08	2.75028e+08	2.62492e+08	1.13654e+08	1.94542e+08	2.4894e+08	2.92149e+08	2.65854e+08	1.64161e+08	High	High	High	High	High	High	0	High	0.922783	0.512608
P29197	Chaperonin CPN60, mitochondrial OS=Arabidopsis thaliana OX=3702 GN=CPN60 PE=1 SV=2	72	37	247	26	577	61.2	6916	0.981	1.57556e+08	1.59971e+08	1.68232e+08	1.8631e+08	1.61989e+08	1.51386e+08	7.49273e+07	1.26815e+08	1.62016e+08	1.8631e+08	1.56586e+08	9.46758e+07	High	High	High	High	High	High	0	High	0.975597	0.767564
O65581	Fructose-bisphosphate aldolase 5, cytosolic OS=Arabidopsis thaliana OX=3702 GN=FBA5 PE=1 SV=1	75	19	193	16	358	38.3	6764	1.15	1.5694e+08	1.7799e+08	1.64502e+08	1.72497e+08	1.34467e+08	1.38536e+08	7.46341e+07	1.41099e+08	1.58423e+08	1.72497e+08	1.29981e+08	8.66397e+07	High	High	High	High	High	High	0	High	0.913941	0.466933
P48006	Elongation factor 1-delta 1 OS=Arabidopsis thaliana OX=3702 GN=At1g30230 PE=1 SV=2	70	16	216	10	231	25.1	6729	1.076	1.59646e+08	1.99444e+08	1.56087e+08	1.54454e+08	1.54295e+08	1.41034e+08	7.59211e+07	1.58106e+08	1.50319e+08	1.54454e+08	1.49148e+08	8.82018e+07	High	High	High	High	High	High	0	High	0.975597	0.767488
P25819	Catalase-2 OS=Arabidopsis thaliana OX=3702 GN=CAT2 PE=1 SV=3	66	27	328	14	492	56.9	6640	1.027	3.59667e+08	3.23538e+08	3.87451e+08	3.52803e+08	3.55162e+08	3.80883e+08	1.71043e+08	2.56479e+08	3.73133e+08	3.52803e+08	3.43315e+08	2.38202e+08	High	High	High	High	High	High	0	High	0.999801	0.999801
Q9LYG3	NADP-dependent malic enzyme 2 OS=Arabidopsis thaliana OX=3702 GN=NADP-ME2 PE=1 SV=1	58	21	191	19	588	64.4	6576	0.995	1.19541e+08	1.3289e+08	1.453e+08	1.72245e+08	1.26027e+08	1.46293e+08	5.68489e+07	1.05346e+08	1.39931e+08	1.72245e+08	1.21823e+08	9.14906e+07	High	High	High	High	High	High	0	High	0.988359	0.835817
Q56WD9	3-ketoacyl-CoA thiolase 2, peroxisomal OS=Arabidopsis thaliana OX=3702 GN=PED1 PE=1 SV=2	58	19	161	18	462	48.5	6530	1.113	9.90846e+07	1.01663e+08	9.33651e+07	9.50358e+07	8.46157e+07	8.6425e+07	4.71206e+07	8.05916e+07	8.9915e+07	9.50358e+07	8.17931e+07	5.40497e+07	High	High	High	High	High	High	0	High	0.946485	0.606718
O82660	Photosystem II stability/assembly factor HCF136, chloroplastic OS=Arabidopsis thaliana OX=3702 GN=HCF136 PE=1 SV=1	66	21	185	21	403	44.1	6476	1.15	2.58447e+08	2.41218e+08	2.22369e+08	2.07442e+08	2.20086e+08	2.1133e+08	1.22907e+08	1.91222e+08	2.14152e+08	2.07442e+08	2.12744e+08	1.32165e+08	High	High	High	High	High	High	0	High	0.913941	0.467142
O81283	Translocase of chloroplast 159, chloroplastic OS=Arabidopsis thaliana OX=3702 GN=TOC159 PE=1 SV=1	40	43	201	43	1503	160.7	6469	0.93	6.51559e+07	6.28683e+07	6.45803e+07	7.85194e+07	7.03115e+07	7.13954e+07	3.09855e+07	4.98379e+07	6.21939e+07	7.85194e+07	6.7966e+07	4.46502e+07	High	High	High	High	High	High	0	High	0.926945	0.523319
Q9FLT0	Ribonuclease TUDOR 2 OS=Arabidopsis thaliana OX=3702 GN=TSN2 PE=1 SV=1	61	48	257	35	985	107.7	6468	0.926	6.58208e+07	6.97785e+07	7.72211e+07	8.44339e+07	7.62391e+07	7.96093e+07	3.13017e+07	5.53158e+07	7.43676e+07	8.44339e+07	7.36959e+07	4.97872e+07	High	High	High	High	High	High	0	High	0.917927	0.503444
P31168	Dehydrin COR47 OS=Arabidopsis thaliana OX=3702 GN=COR47 PE=1 SV=2	91	27	257	24	265	29.9	6468	1.37	4.03122e+08	4.28705e+08	3.29905e+08	3.09569e+08	2.84433e+08	2.74164e+08	1.91709e+08	3.39849e+08	3.17714e+08	3.09569e+08	2.74945e+08	1.71461e+08	High	High	High	High	High	High	0	High	0.444995	0.0641961
Q8LCE1	Glutamine synthetase cytosolic isozyme 1-2 OS=Arabidopsis thaliana OX=3702 GN=GLN1-2 PE=1 SV=2	76	24	283	7	356	39.2	6464	0.912	5.84762e+07	6.12873e+07	5.99071e+07	6.32165e+07	7.35547e+07	5.89881e+07	2.78089e+07	4.85845e+07	5.76933e+07	6.32165e+07	7.11011e+07	3.68908e+07	High	High	High	High	High	High	0	High	0.905454	0.444232
Q9SAR5	Ankyrin repeat domain-containing protein 2A OS=Arabidopsis thaliana OX=3702 GN=AKR2A PE=1 SV=2	93	23	198	21	342	37	6434	1.152	1.62123e+08	1.70663e+08	1.55197e+08	1.74118e+08	1.45713e+08	1.39534e+08	7.70993e+07	1.35291e+08	1.49462e+08	1.74118e+08	1.40852e+08	8.72635e+07	High	High	High	High	High	High	0	High	0.912385	0.462303
Q9STF2	Protein PLASTID TRANSCRIPTIONALLY ACTIVE 16, chloroplastic OS=Arabidopsis thaliana OX=3702 GN=PTAC16 PE=1 SV=1	60	29	225	29	510	54.3	6296	1.04	3.12083e+08	2.99749e+08	2.8325e+08	3.09836e+08	2.8027e+08	2.73446e+08	1.48414e+08	2.37621e+08	2.72783e+08	3.09836e+08	2.7092e+08	1.71011e+08	High	High	High	High	High	High	0	High	0.992882	0.936757
P42643	14-3-3-like protein GF14 chi OS=Arabidopsis thaliana OX=3702 GN=GRF1 PE=1 SV=3	72	19	229	10	267	29.9	6290	1.191	2.09689e+08	1.98189e+08	2.21029e+08	1.78894e+08	2.01744e+08	1.63013e+08	9.97197e+07	1.57111e+08	2.12861e+08	1.78894e+08	1.95014e+08	1.01947e+08	High	High	High	High	High	High	0	High	0.870954	0.342532
O49485	D-3-phosphoglycerate dehydrogenase 1, chloroplastic OS=Arabidopsis thaliana OX=3702 GN=PGDH1 PE=1 SV=1	52	27	210	22	603	63.3	6234	0.958	1.7705e+08	1.58988e+08	1.75777e+08	1.95735e+08	1.87554e+08	1.8743e+08	8.4198e+07	1.26035e+08	1.69282e+08	1.95735e+08	1.81297e+08	1.17218e+08	High	High	High	High	High	High	0	High	0.956571	0.650867
Q9LZF6	Cell division control protein 48 homolog E OS=Arabidopsis thaliana OX=3702 GN=CDC48E PE=2 SV=2	58	41	279	3	810	89.9	6223	0.979	927104	1.05834e+06	1.09361e+06	1.27129e+06	916897	1.28149e+06	440893	838984	1.0532e+06	1.27129e+06	886312	801439	High	High	High	High	High	High	0	High	0.999801	0.989039
Q9FKW6	Ferredoxin--NADP reductase, leaf isozyme 1, chloroplastic OS=Arabidopsis thaliana OX=3702 GN=LFNR1 PE=1 SV=1	64	25	246	23	360	40.3	6186	1.133	4.25324e+08	4.1609e+08	4.58418e+08	3.88726e+08	4.24087e+08	3.99962e+08	2.02267e+08	3.29849e+08	4.41478e+08	3.88726e+08	4.0994e+08	2.50134e+08	High	High	High	High	High	High	0	High	0.926945	0.530191
P92549	ATP synthase subunit alpha, mitochondrial OS=Arabidopsis thaliana OX=3702 GN=ATPA PE=1 SV=2	62	28	260	27	507	55	6172	1.081	5.40107e+08	5.57421e+08	5.75761e+08	5.5947e+08	5.40818e+08	5.23805e+08	2.56853e+08	4.41886e+08	5.54485e+08	5.5947e+08	5.22778e+08	3.27585e+08	High	High	High	High	High	High	0	High	0.963415	0.74234
P42644	14-3-3-like protein GF14 psi OS=Arabidopsis thaliana OX=3702 GN=GRF3 PE=1 SV=2	73	18	208	11	255	28.6	6136	1.266	1.44981e+08	1.28151e+08	1.56047e+08	1.1153e+08	1.29253e+08	1.15135e+08	6.8947e+07	1.01589e+08	1.5028e+08	1.1153e+08	1.24942e+08	7.20046e+07	High	High	High	High	High	High	0	High	0.707473	0.179238
Q42290	Probable mitochondrial-processing peptidase subunit beta, mitochondrial OS=Arabidopsis thaliana OX=3702 GN=At3g02090 PE=1 SV=2	63	26	222	26	531	59.1	6129	1.137	3.9487e+08	3.80985e+08	3.83472e+08	3.61787e+08	3.43462e+08	3.53639e+08	1.87784e+08	3.0202e+08	3.69302e+08	3.61787e+08	3.32005e+08	2.21164e+08	High	High	High	High	High	High	0	High	0.922783	0.515583
Q9SKP6	Triosephosphate isomerase, chloroplastic OS=Arabidopsis thaliana OX=3702 GN=TIM PE=1 SV=1	69	20	223	19	315	33.3	6115	0.957	4.67497e+08	4.79696e+08	5.06391e+08	4.95349e+08	5.39327e+08	5.01114e+08	2.22323e+08	3.80271e+08	4.87678e+08	4.95349e+08	5.21336e+08	3.13394e+08	High	High	High	High	High	High	0	High	0.956571	0.646433
Q9LU86	Peroxiredoxin Q, chloroplastic OS=Arabidopsis thaliana OX=3702 GN=PRXQ PE=1 SV=1	56	16	217	16	216	23.7	6018	0.902	4.44524e+08	4.69897e+08	4.78674e+08	5.09403e+08	5.85107e+08	4.94209e+08	2.11397e+08	3.72503e+08	4.60986e+08	5.09403e+08	5.65589e+08	3.09076e+08	High	High	High	High	High	High	0	High	0.883451	0.401091
Q9SDM9	Nitrile-specifier protein 1 OS=Arabidopsis thaliana OX=3702 GN=NSP1 PE=1 SV=2	80	29	229	12	470	51.6	6017	1.353	8.60443e+07	8.62532e+07	8.93508e+07	6.72853e+07	7.12028e+07	6.46937e+07	4.09192e+07	6.83758e+07	8.6049e+07	6.72853e+07	6.88276e+07	4.0459e+07	High	High	High	High	High	High	0	High	0.488299	0.0760745
Q9FN48	Calcium sensing receptor, chloroplastic OS=Arabidopsis thaliana OX=3702 GN=CAS PE=1 SV=1	49	17	162	17	387	41.3	5995	0.963	1.73218e+08	1.74329e+08	1.84439e+08	2.23811e+08	1.89623e+08	1.69945e+08	8.23755e+07	1.38196e+08	1.77624e+08	2.23811e+08	1.83297e+08	1.06282e+08	High	High	High	High	High	High	0	High	0.956571	0.675928
Q9M9P3	UTP--glucose-1-phosphate uridylyltransferase 2 OS=Arabidopsis thaliana OX=3702 GN=UGP2 PE=1 SV=1	69	26	222	12	469	51.7	5978	0.98	1.02174e+08	1.00474e+08	9.63623e+07	1.11137e+08	1.02627e+08	9.95515e+07	4.859e+07	7.96491e+07	9.28014e+07	1.11137e+08	9.92032e+07	6.22589e+07	High	High	High	High	High	High	0	High	0.97423	0.762589
O80988	Glycine dehydrogenase (decarboxylating) 2, mitochondrial OS=Arabidopsis thaliana OX=3702 GN=GLDP2 PE=1 SV=1	50	38	283	16	1044	113.7	5966	0.821	4.46468e+07	3.68266e+07	6.10457e+07	6.88709e+07	5.66936e+07	6.30502e+07	2.12322e+07	2.91937e+07	5.87899e+07	6.88709e+07	5.48025e+07	3.94312e+07	High	High	High	High	High	High	0	High	0.658644	0.148795
P46422	Glutathione S-transferase F2 OS=Arabidopsis thaliana OX=3702 GN=GSTF2 PE=1 SV=3	88	17	259	14	212	24.1	5919	1.18	5.41265e+08	5.50639e+08	4.72516e+08	4.26811e+08	4.92095e+08	4.10081e+08	2.57403e+08	4.3651e+08	4.55055e+08	4.26811e+08	4.7568e+08	2.56462e+08	High	High	High	High	High	High	0	High	0.872923	0.373619
Q9LD43	Acetyl-coenzyme A carboxylase carboxyl transferase subunit alpha, chloroplastic OS=Arabidopsis thaliana OX=3702 GN=CAC3 PE=1 SV=1	60	39	230	39	769	85.3	5892	0.866	1.22425e+08	1.26341e+08	1.24804e+08	1.51515e+08	1.37562e+08	1.36006e+08	5.82204e+07	1.00155e+08	1.20192e+08	1.51515e+08	1.32973e+08	8.50575e+07	High	High	High	High	High	High	0	High	0.816211	0.27002
P47998	Cysteine synthase 1 OS=Arabidopsis thaliana OX=3702 GN=OASA1 PE=1 SV=2	65	16	228	14	322	33.8	5876	1.107	2.90716e+08	3.31145e+08	2.85181e+08	3.22286e+08	2.80791e+08	2.64187e+08	1.38253e+08	2.6251e+08	2.74643e+08	3.22286e+08	2.71425e+08	1.65221e+08	High	High	High	High	High	High	0	High	0.953724	0.632668
Q9LFA3	Monodehydroascorbate reductase 1, peroxisomal OS=Arabidopsis thaliana OX=3702 GN=MDAR1 PE=1 SV=1	75	24	202	24	434	46.5	5872	1.116	2.18067e+08	2.42087e+08	2.41367e+08	2.33508e+08	2.12935e+08	1.90739e+08	1.03704e+08	1.9191e+08	2.32448e+08	2.33508e+08	2.05832e+08	1.19287e+08	High	High	High	High	High	High	0	High	0.945987	0.594978
Q9S7C0	Heat shock 70 kDa protein 14 OS=Arabidopsis thaliana OX=3702 GN=HSP70-14 PE=1 SV=1	58	40	246	8	831	91.7	5852	0.858	5.69659e+06	5.2542e+06	7.02394e+06	1.31792e+07	1.20686e+07	6.99965e+06	2.70907e+06	4.16518e+06	6.76438e+06	1.31792e+07	1.1666e+07	4.37754e+06	High	High	High	High	High	High	0	High	0.869347	0.339233
Q9XFT3	Oxygen-evolving enhancer protein 3-1, chloroplastic OS=Arabidopsis thaliana OX=3702 GN=PSBQ1 PE=1 SV=3	49	18	276	16	224	23.9	5839	1.193	1.46916e+09	1.73177e+09	1.21429e+09	1.17943e+09	1.21783e+09	1.10478e+09	6.98672e+08	1.37283e+09	1.16942e+09	1.17943e+09	1.17721e+09	6.90924e+08	High	High	High	High	High	High	0	High	0.864829	0.335707
Q9SYT0	Annexin D1 OS=Arabidopsis thaliana OX=3702 GN=ANN1 PE=1 SV=1	79	27	264	27	317	36.2	5823	1.142	5.51363e+08	5.42032e+08	5.99289e+08	4.79554e+08	5.01309e+08	4.66849e+08	2.62206e+08	4.29687e+08	5.77143e+08	4.79554e+08	4.84587e+08	2.91965e+08	High	High	High	High	High	High	0	High	0.917927	0.495703
Q9ZNZ7	Ferredoxin-dependent glutamate synthase 1, chloroplastic/mitochondrial OS=Arabidopsis thaliana OX=3702 GN=GLU1 PE=1 SV=3	46	55	282	46	1622	176.6	5811	1.292	1.59544e+08	1.5519e+08	2.0644e+08	1.51459e+08	1.09533e+08	1.17446e+08	7.58725e+07	1.23025e+08	1.98811e+08	1.51459e+08	1.05879e+08	7.34501e+07	High	High	High	High	High	High	0	High	0.636605	0.139737
P30184	Leucine aminopeptidase 1 OS=Arabidopsis thaliana OX=3702 GN=LAP1 PE=1 SV=1	75	25	186	17	520	54.5	5792	1.039	1.12238e+08	1.25602e+08	1.21701e+08	1.42641e+08	1.14539e+08	1.09879e+08	5.33759e+07	9.95693e+07	1.17204e+08	1.42641e+08	1.10718e+08	6.87176e+07	High	High	High	High	High	High	0	High	0.992913	0.94362
Q9LVT8	RGG repeats nuclear RNA binding protein C OS=Arabidopsis thaliana OX=3702 GN=RGGC PE=1 SV=1	59	21	246	17	357	38	5781	1.167	1.97358e+08	2.08461e+08	1.80785e+08	1.48946e+08	1.80418e+08	1.73593e+08	9.38555e+07	1.65254e+08	1.74105e+08	1.48946e+08	1.744e+08	1.08564e+08	High	High	High	High	High	High	0	High	0.887487	0.41118
P57106	Malate dehydrogenase 2, cytoplasmic OS=Arabidopsis thaliana OX=3702 GN=MDH2 PE=1 SV=1	46	16	164	5	332	35.7	5778	0.958	1.14558e+07	9.2103e+06	9.61468e+06	11057971	1.09072e+07	1.18314e+07	5.44789e+06	7.30131e+06	9.25939e+06	11057971	1.05433e+07	7399282	High	High	High	High	High	High	0	High	0.981456	0.804002
P92947	Monodehydroascorbate reductase, chloroplastic/mitochondrial OS=Arabidopsis thaliana OX=3702 GN=MDAR5 PE=1 SV=3	67	25	203	25	493	53.3	5717	0.916	2.81698e+08	3.07738e+08	3.05012e+08	3.63907e+08	3.40013e+08	3.35224e+08	1.33964e+08	2.43954e+08	2.93741e+08	3.63907e+08	3.28671e+08	2.09647e+08	High	High	High	High	High	High	0	High	0.912385	0.459563
O24456	Receptor for activated C kinase 1A OS=Arabidopsis thaliana OX=3702 GN=RACK1A PE=1 SV=2	80	25	240	20	327	35.7	5717	1.087	2.46963e+08	2.50199e+08	2.64532e+08	2.2945e+08	2.46188e+08	2.38652e+08	1.17445e+08	1.98341e+08	2.54756e+08	2.2945e+08	2.37976e+08	1.49252e+08	High	High	High	High	High	High	0	High	0.958352	0.715882
Q03251	Glycine-rich RNA-binding protein 8 OS=Arabidopsis thaliana OX=3702 GN=RBG8 PE=1 SV=1	63	10	128	8	169	16.6	5706	1.181	3.23947e+08	3.22113e+08	3.87051e+08	2.45615e+08	3.91522e+08	3.61268e+08	1.54056e+08	2.5535e+08	3.72749e+08	2.45615e+08	3.78462e+08	2.25935e+08	High	High	High	High	High	High	0	High	0.870954	0.37039
Q9SLA8	Enoyl-[acyl-carrier-protein] reductase [NADH], chloroplastic OS=Arabidopsis thaliana OX=3702 GN=MOD1 PE=1 SV=1	62	20	153	20	390	41.2	5684	1.146	2.46919e+08	2.30633e+08	2.2892e+08	2.27066e+08	2.16904e+08	1.94259e+08	1.17425e+08	1.82831e+08	2.2046e+08	2.27066e+08	2.09669e+08	1.21488e+08	High	High	High	High	High	High	0	High	0.916003	0.482844
Q9SN86	Malate dehydrogenase, chloroplastic OS=Arabidopsis thaliana OX=3702 GN=At3g47520 PE=1 SV=1	67	21	195	19	403	42.4	5659	0.945	1.53872e+08	1.76971e+08	1.75896e+08	2.00222e+08	1.99139e+08	1.83467e+08	7.31753e+07	1.40291e+08	1.69397e+08	2.00222e+08	1.92496e+08	1.14739e+08	High	High	High	High	High	High	0	High	0.944372	0.588406
Q41931	1-aminocyclopropane-1-carboxylate oxidase 2 OS=Arabidopsis thaliana OX=3702 GN=ACO2 PE=1 SV=2	56	15	160	12	320	36.2	5642	1.012	1.97616e+08	2.06141e+08	1.92609e+08	1.94472e+08	1.67834e+08	1.83738e+08	9.39784e+07	1.63415e+08	1.85492e+08	1.94472e+08	1.62235e+08	1.14908e+08	High	High	High	High	High	High	0	High	0.991608	0.921696
Q56WH1	Tubulin alpha-3 chain OS=Arabidopsis thaliana OX=3702 GN=TUBA3 PE=1 SV=2	62	22	225	5	450	49.6	5562	0.983	3.57555e+07	4.15445e+07	4.861e+07	5.05514e+07	4.39307e+07	4.03324e+07	1.70039e+07	3.29337e+07	4.68137e+07	5.05514e+07	4.24653e+07	2.52236e+07	High	High	High	High	High	High	0	High	0.979093	0.7937
Q8VZG7	Ribonuclease TUDOR 1 OS=Arabidopsis thaliana OX=3702 GN=TSN1 PE=1 SV=1	59	43	226	30	991	108.2	5532	0.887	5.23562e+07	5.38525e+07	5.92918e+07	6.61734e+07	6.35454e+07	6.14337e+07	2.48985e+07	4.26907e+07	5.71007e+07	6.61734e+07	6.14256e+07	3.84203e+07	High	High	High	High	High	High	0	High	0.870954	0.34319
P24636	Tubulin beta-4 chain OS=Arabidopsis thaliana OX=3702 GN=TUBB4 PE=2 SV=2	60	21	215	5	444	49.8	5527	1.006	1.75559e+07	2.21403e+07	2.39182e+07	2.27935e+07	2.02107e+07	1.92669e+07	8.34886e+06	1.75513e+07	2.30344e+07	2.27935e+07	1.95365e+07	1.20494e+07	High	High	High	High	High	High	0	High	0.999801	0.990581
Q9M5K2	Dihydrolipoyl dehydrogenase 2, mitochondrial OS=Arabidopsis thaliana OX=3702 GN=LPD2 PE=1 SV=1	65	28	239	15	507	54	5522	1.095	1.07916e+08	1.08084e+08	1.38435e+08	9.5482e+07	1.19513e+08	1.31819e+08	5.13205e+07	8.56817e+07	1.3332e+08	9.5482e+07	1.15527e+08	82438615	High	High	High	High	High	High	0	High	0.956571	0.683795
Q9SSA5	Peptidyl-prolyl cis-trans isomerase CYP38, chloroplastic OS=Arabidopsis thaliana OX=3702 GN=CYP38 PE=1 SV=1	60	19	187	19	437	48	5482	1.182	1.4806e+08	1.67454e+08	1.38508e+08	1.39736e+08	1.19902e+08	1.15849e+08	7.04111e+07	1.32746e+08	1.3339e+08	1.39736e+08	1.15902e+08	7.24513e+07	High	High	High	High	High	High	0	High	0.870954	0.366879
Q42112	60S acidic ribosomal protein P0-2 OS=Arabidopsis thaliana OX=3702 GN=RPP0B PE=1 SV=2	72	16	179	5	320	34.1	5481	1.05	1.05967e+08	8.14772e+07	9.60387e+07	9.47561e+07	9.68174e+07	9.39309e+07	5.03938e+07	6.45898e+07	9.24897e+07	9.47561e+07	9.35877e+07	5.87438e+07	High	High	High	High	High	High	0	High	0.991608	0.888517
Q9M9K1	Probable 2,3-bisphosphoglycerate-independent phosphoglycerate mutase 2 OS=Arabidopsis thaliana OX=3702 GN=At3g08590 PE=1 SV=1	75	33	269	21	560	60.7	5460	0.985	1.4542e+08	1.42705e+08	1.60788e+08	1.61844e+08	1.66819e+08	1.54339e+08	6.91559e+07	1.13127e+08	1.54846e+08	1.61844e+08	1.61254e+08	9.65225e+07	High	High	High	High	High	High	0	High	0.978281	0.784668
Q9ZP05	Malate dehydrogenase 2, peroxisomal OS=Arabidopsis thaliana OX=3702 GN=PMDH2 PE=1 SV=1	77	17	162	16	354	37.3	5427	1.134	2.6057e+08	3.25371e+08	2.92542e+08	2.56431e+08	3.02336e+08	2.82534e+08	1.23916e+08	2.57932e+08	2.81732e+08	2.56431e+08	2.9225e+08	1.76695e+08	High	High	High	High	High	High	0	High	0.926945	0.526811
Q8W493	Ferredoxin--NADP reductase, leaf isozyme 2, chloroplastic OS=Arabidopsis thaliana OX=3702 GN=LFNR2 PE=1 SV=1	54	20	191	18	369	41.1	5387	1.058	3.04102e+08	2.76597e+08	3.46978e+08	2.76628e+08	3.3282e+08	3.31423e+08	1.44618e+08	2.19268e+08	334156263	2.76628e+08	3.21718e+08	2.0727e+08	High	High	High	High	High	High	0	High	0.989196	0.849978
Q9S7E9	Glutamate--glyoxylate aminotransferase 2 OS=Arabidopsis thaliana OX=3702 GN=GGAT2 PE=1 SV=1	57	21	206	6	481	53.4	5368	1.103	7.47818e+06	1.73252e+07	1.65055e+07	7.85381e+06	9.45894e+06	9.36683e+06	3.55632e+06	1.37343e+07	1.58955e+07	7.85381e+06	9.14341e+06	5.85796e+06	High	High	High	High	High	High	0	High	0.926945	0.534352
Q9LKA3	Malate dehydrogenase 2, mitochondrial OS=Arabidopsis thaliana OX=3702 GN=At3g15020 PE=1 SV=1	42	12	140	4	341	35.9	5358	1.205	8.88678e+06	1.04448e+07	1.15521e+07	9.39995e+06	8.9944e+06	7.76168e+06	4.22619e+06	8.27997e+06	1.11252e+07	9.39995e+06	8.69436e+06	4.85411e+06	High	High	High	High	High	High	0	High	0.733297	0.193254
Q9SRH5	Mitochondrial outer membrane protein porin 1 OS=Arabidopsis thaliana OX=3702 GN=VDAC1 PE=1 SV=3	60	15	163	11	276	29.4	5352	1.206	1.99621e+08	2.03174e+08	1.57917e+08	1.5886e+08	1.44643e+08	1.52527e+08	9.49317e+07	1.61063e+08	1.52081e+08	1.5886e+08	1.39818e+08	9.53897e+07	High	High	High	High	High	High	0	High	0.838284	0.301786
P49209	60S ribosomal protein L9-1 OS=Arabidopsis thaliana OX=3702 GN=RPL9B PE=1 SV=3	72	18	202	13	194	22	5340	1.198	2.33986e+08	3.12159e+08	2.42997e+08	2.35624e+08	2.2549e+08	2.01037e+08	1.11274e+08	2.47459e+08	2.34017e+08	2.35624e+08	2.17969e+08	1.25727e+08	High	High	High	High	High	High	0	High	0.854328	0.321999
Q9LK36	Adenosylhomocysteinase 2 OS=Arabidopsis thaliana OX=3702 GN=SAHH2 PE=2 SV=1	59	23	251	4	485	53.1	5335	0.985	2.48922e+07	2.88268e+07	3.45543e+07	3.24904e+07	3.28643e+07	2.71382e+07	1.18377e+07	2.2852e+07	3.32774e+07	3.24904e+07	3.1768e+07	1.69721e+07	High	High	High	High	High	High	0	High	0.98928	0.861313
Q9FFR3	6-phosphogluconate dehydrogenase, decarboxylating 3, chloroplastic OS=Arabidopsis thaliana OX=3702 GN=PGD3 PE=1 SV=1	61	23	182	9	487	53.3	5323	0.862	2.38323e+07	2.77742e+07	2.83796e+07	3.29524e+07	3.19402e+07	2.89987e+07	1.13337e+07	2.20176e+07	2.73309e+07	3.29524e+07	3.08747e+07	1.81356e+07	High	High	High	High	High	High	0	High	0.842129	0.308568
Q9C9W5	Glycerate dehydrogenase HPR, peroxisomal OS=Arabidopsis thaliana OX=3702 GN=HPR PE=1 SV=1	82	27	244	27	386	42.2	5271	1.218	4.31366e+08	4.31248e+08	4.4569e+08	3.92561e+08	3.80362e+08	3.56302e+08	2.0514e+08	3.41865e+08	4.2922e+08	3.92561e+08	3.67674e+08	2.22829e+08	High	High	High	High	High	High	0	High	0.816211	0.274051
Q9ZVF3	MLP-like protein 328 OS=Arabidopsis thaliana OX=3702 GN=MLP328 PE=2 SV=1	92	13	190	9	151	17.5	5265	1.159	2.2138e+08	2.58784e+08	2.3056e+08	2.33175e+08	2.0349e+08	1.92911e+08	1.05279e+08	2.05147e+08	2.2204e+08	2.33175e+08	1.96702e+08	1.20645e+08	High	High	High	High	High	High	0	High	0.904585	0.436751
Q01525	14-3-3-like protein GF14 omega OS=Arabidopsis thaliana OX=3702 GN=GRF2 PE=2 SV=2	72	19	177	12	259	29.1	5242	1.176	1.34768e+08	1.18968e+08	1.40041e+08	1.1606e+08	1.23292e+08	1.04447e+08	6.40902e+07	9.43101e+07	1.34866e+08	1.1606e+08	1.19179e+08	6.53208e+07	High	High	High	High	High	High	0	High	0.875649	0.383766
Q9S757	Bifunctional L-3-cyanoalanine synthase/cysteine synthase C1, mitochondrial OS=Arabidopsis thaliana OX=3702 GN=CYSC1 PE=1 SV=1	45	18	208	18	368	39.9	5209	1.107	2.67546e+08	2.62146e+08	2.71696e+08	2.49529e+08	2.56333e+08	2.43015e+08	1.27234e+08	2.07812e+08	2.61656e+08	2.49529e+08	2.47783e+08	1.5198e+08	High	High	High	High	High	High	0	High	0.951567	0.629637
Q9LXC9	Soluble inorganic pyrophosphatase 6, chloroplastic OS=Arabidopsis thaliana OX=3702 GN=PPA6 PE=1 SV=1	51	18	200	18	300	33.4	5193	0.823	2.09286e+08	2.10699e+08	1.89439e+08	2.72002e+08	2.64234e+08	2.49725e+08	9.95281e+07	1.67028e+08	1.82439e+08	2.72002e+08	2.5542e+08	1.56177e+08	High	High	High	High	High	High	0	High	0.660477	0.153085
Q9SIB9	Aconitate hydratase 3, mitochondrial OS=Arabidopsis thaliana OX=3702 GN=ACO3 PE=1 SV=2	57	37	228	27	990	108.1	5177	0.835	6.43539e+07	6.75921e+07	8.42303e+07	9.34957e+07	8.77807e+07	8.8885e+07	3.06041e+07	5.35825e+07	8.11177e+07	9.34957e+07	8.48525e+07	5.55882e+07	High	High	High	High	High	High	0	High	0.714867	0.183021
Q8H1E2	Malate dehydrogenase [NADP], chloroplastic OS=Arabidopsis thaliana OX=3702 GN=At5g58330 PE=2 SV=1	55	18	164	18	443	48.3	5171	0.901	1.50767e+08	1.66351e+08	1.69026e+08	1.77273e+08	1.81325e+08	1.71825e+08	7.16988e+07	1.31872e+08	1.6278e+08	1.77273e+08	1.75276e+08	1.07458e+08	High	High	High	High	High	High	0	High	0.883451	0.399288
Q56ZI2	Patellin-2 OS=Arabidopsis thaliana OX=3702 GN=PATL2 PE=1 SV=2	70	46	263	43	683	76	5153	1.153	2.37309e+08	2.04922e+08	2.17063e+08	1.89429e+08	2.01819e+08	1.96322e+08	1.12855e+08	1.62449e+08	209041983	1.89429e+08	1.95087e+08	1.22779e+08	High	High	High	High	High	High	0	High	0.912385	0.459469
Q56WK6	Patellin-1 OS=Arabidopsis thaliana OX=3702 GN=PATL1 PE=1 SV=2	60	36	216	33	573	64	5132	1.401	2.43847e+08	2.33462e+08	2.42012e+08	1.73048e+08	1.87118e+08	1.67981e+08	1.15964e+08	1.85073e+08	2.33069e+08	1.73048e+08	1.80876e+08	1.05054e+08	High	High	High	High	High	High	0	High	0.375398	0.0461322
P82281	Thylakoid lumenal 29 kDa protein, chloroplastic OS=Arabidopsis thaliana OX=3702 GN=TL29 PE=1 SV=2	59	18	157	18	349	37.9	5130	1.113	2.1904e+08	2.11583e+08	2.13055e+08	2.00108e+08	2.01164e+08	1.93611e+08	1.04167e+08	1.67729e+08	2.05182e+08	2.00108e+08	1.94454e+08	1.21083e+08	High	High	High	High	High	High	0	High	0.946485	0.604711
Q96300	14-3-3-like protein GF14 nu OS=Arabidopsis thaliana OX=3702 GN=GRF7 PE=1 SV=1	73	18	178	6	265	29.8	5113	1.251	2.7629e+07	2.19715e+07	2.41474e+07	2.01129e+07	1.8241e+07	1.92707e+07	1.31392e+07	1.74175e+07	2.32551e+07	2.01129e+07	1.76325e+07	1.20518e+07	High	High	High	High	High	High	0	High	0.655229	0.146775
P47999	Cysteine synthase, chloroplastic/chromoplastic OS=Arabidopsis thaliana OX=3702 GN=OASB PE=1 SV=2	70	21	180	18	392	41.6	5084	0.83	1.39339e+08	1.65585e+08	1.49126e+08	2.04179e+08	1.8621e+08	1.67381e+08	6.62641e+07	1.31265e+08	1.43615e+08	2.04179e+08	1.79998e+08	1.04679e+08	High	High	High	High	High	High	0	High	0.692755	0.169695
Q93VP3	Eukaryotic translation initiation factor 5A-2 OS=Arabidopsis thaliana OX=3702 GN=ELF5A-2 PE=1 SV=1	87	15	175	11	159	17.1	5080	1.012	2.11195e+08	2.02788e+08	2.07467e+08	1.72226e+08	2.24373e+08	2.11942e+08	1.00436e+08	1.60757e+08	1.998e+08	1.72226e+08	2.16889e+08	1.32547e+08	High	High	High	High	High	High	0	High	0.991608	0.921445
P04778	Chlorophyll a-b binding protein 1, chloroplastic OS=Arabidopsis thaliana OX=3702 GN=LHCB1.3 PE=1 SV=1	67	10	150	6	267	28.2	5077	1.053	6.42303e+08	1.14859e+09	8.47409e+08	7.19198e+08	9.49785e+08	6.43435e+08	3.05453e+08	9.10523e+08	8.16094e+08	7.19198e+08	9.18102e+08	4.024e+08	High	High	High	High	High	High	0	High	0.989751	0.873235
Q38814	Thiamine thiazole synthase, chloroplastic OS=Arabidopsis thaliana OX=3702 GN=THI1 PE=1 SV=1	56	13	167	13	349	36.6	5076	1.042	1.88533e+08	1.97276e+08	1.88756e+08	2.14291e+08	1.99639e+08	1.85782e+08	8.96587e+07	1.56388e+08	1.81781e+08	2.14291e+08	1.9298e+08	1.16187e+08	High	High	High	High	High	High	0	High	0.991608	0.927069
O04309	Jacalin-related lectin 35 OS=Arabidopsis thaliana OX=3702 GN=JAL35 PE=1 SV=1	75	21	168	20	451	48.5	5059	1.254	1.21018e+08	1.08493e+08	1.15267e+08	1.06632e+08	8.74103e+07	7.92433e+07	5.75514e+07	8.60065e+07	1.11007e+08	1.06632e+08	8.44945e+07	4.95583e+07	High	High	High	High	High	High	0	High	0.737818	0.199441
Q39161	Ferredoxin--nitrite reductase, chloroplastic OS=Arabidopsis thaliana OX=3702 GN=NIR1 PE=1 SV=1	67	39	256	39	586	65.5	5026	0.542	2.32539e+08	2.36327e+08	2.60647e+08	4.28658e+08	4.15595e+08	4.16607e+08	1.10586e+08	1.87344e+08	2.51015e+08	4.28658e+08	4.01732e+08	2.60544e+08	High	High	High	High	High	High	0	High	0.00123749	3.92798e-05
Q9LDZ0	Heat shock 70 kDa protein 10, mitochondrial OS=Arabidopsis thaliana OX=3702 GN=HSP70-10 PE=1 SV=1	54	32	206	23	682	72.9	5013	1.094	1.44892e+08	1.44703e+08	1.45529e+08	1.36474e+08	1.3795e+08	1.27853e+08	6.89048e+07	1.14711e+08	1.40151e+08	1.36474e+08	1.33349e+08	7.99583e+07	High	High	High	High	High	High	0	High	0.956571	0.685359
Q9SRG3	Protein disulfide isomerase-like 1-2 OS=Arabidopsis thaliana OX=3702 GN=PDIL1-2 PE=2 SV=1	64	32	230	25	508	56.3	5013	1.068	8.89821e+07	9.31348e+07	9.26065e+07	9.15544e+07	8.63374e+07	8.56233e+07	4.23163e+07	7.38311e+07	8.91845e+07	9.15544e+07	8.34574e+07	5.35483e+07	High	High	High	High	High	High	0	High	0.981456	0.803767
O80934	Uncharacterized protein At2g37660, chloroplastic OS=Arabidopsis thaliana OX=3702 GN=At2g37660 PE=1 SV=2	63	17	188	15	325	34.9	5000	0.976	2.59149e+08	3.43785e+08	2.75033e+08	3.12333e+08	3.31825e+08	3.22944e+08	1.23241e+08	2.7253e+08	2.64869e+08	3.12333e+08	3.20756e+08	2.01967e+08	High	High	High	High	High	High	0	High	0.962645	0.739523
Q56YW9	Tubulin beta-2 chain OS=Arabidopsis thaliana OX=3702 GN=TUBB2 PE=2 SV=2	61	23	218	5	450	50.7	4988	0.854	2.09795e+07	2.38995e+07	2.82073e+07	3.09914e+07	2.82256e+07	2.73941e+07	9.97698e+06	1.89459e+07	2.7165e+07	3.09914e+07	2.7284e+07	1.71321e+07	High	High	High	High	High	High	0	High	0.826931	0.290757
Q9S726	Probable ribose-5-phosphate isomerase 3, chloroplastic OS=Arabidopsis thaliana OX=3702 GN=RPI3 PE=1 SV=1	61	14	150	14	276	29.3	4962	1.131	1.88443e+08	2.88656e+08	2.03462e+08	2.16927e+08	2.53963e+08	1.91483e+08	8.9616e+07	2.28828e+08	1.95944e+08	2.16927e+08	2.45491e+08	1.19752e+08	High	High	High	High	High	High	0	High	0.926945	0.534834
Q9SZY1	Nascent polypeptide-associated complex subunit alpha-like protein 4 OS=Arabidopsis thaliana OX=3702 GN=At4g10480 PE=1 SV=1	79	12	126	12	212	23.2	4955	1.129	1.47108e+08	1.64291e+08	1.304e+08	1.39603e+08	1.48715e+08	1.27447e+08	6.99586e+07	1.30239e+08	1.25582e+08	1.39603e+08	1.43754e+08	7.97047e+07	High	High	High	High	High	High	0	High	0.927156	0.545404
O80448	Pyridoxal 5'-phosphate synthase subunit PDX1.1 OS=Arabidopsis thaliana OX=3702 GN=PDX11 PE=1 SV=1	47	16	175	8	309	32.8	4955	1.203	9.51264e+07	8.68006e+07	9.35911e+07	6.27756e+07	7.39309e+07	8.37558e+07	4.52383e+07	6.88098e+07	9.01326e+07	6.27756e+07	7.14648e+07	5.23803e+07	High	High	High	High	High	High	0	High	0.843702	0.310521
Q56WN1	Glutamine synthetase cytosolic isozyme 1-1 OS=Arabidopsis thaliana OX=3702 GN=GLN1-1 PE=1 SV=2	56	20	212	7	356	39.1	4951	0.822	2.58673e+07	2.38297e+07	2.59398e+07	3.47591e+07	2.77569e+07	2.5953e+07	1.23014e+07	1.88906e+07	2.49813e+07	3.47591e+07	2.68309e+07	1.62308e+07	High	High	High	High	High	High	0	High	0.72859	0.191377
O04311	Jacalin-related lectin 33 OS=Arabidopsis thaliana OX=3702 GN=JAL33 PE=1 SV=1	59	19	140	19	300	32	4922	1.397	1.2323e+08	1.31951e+08	1.12384e+08	9.40201e+07	9.11097e+07	7.68127e+07	58603410	1.04602e+08	1.08231e+08	9.40201e+07	8.80705e+07	4.80382e+07	High	High	High	High	High	High	0	High	0.379507	0.0480922
Q9ZUC1	NADPH-dependent alkenal/one oxidoreductase, chloroplastic OS=Arabidopsis thaliana OX=3702 GN=AOR PE=1 SV=2	67	23	179	23	386	41	4912	1.097	2.46815e+08	2.44895e+08	2.21093e+08	2.18991e+08	2.12837e+08	2.20826e+08	1.17375e+08	1.94136e+08	2.12923e+08	2.18991e+08	2.05738e+08	1.38103e+08	High	High	High	High	High	High	0	High	0.956571	0.672899
Q8S9L5	Trigger factor-like protein TIG, Chloroplastic OS=Arabidopsis thaliana OX=3702 GN=TIG PE=1 SV=1	67	39	236	39	547	61.7	4888	0.853	1.90195e+08	2.03011e+08	2.08802e+08	2.71557e+08	2.42027e+08	2.29186e+08	9.04492e+07	1.60933e+08	2.01086e+08	2.71557e+08	2.33953e+08	1.43332e+08	High	High	High	High	High	High	0	High	0.77465	0.22992
Q93VG5	40S ribosomal protein S8-1 OS=Arabidopsis thaliana OX=3702 GN=RPS8A PE=1 SV=1	57	16	150	16	222	25	4885	0.953	2.4071e+08	2.63464e+08	2.89451e+08	3.1092e+08	2.84257e+08	2.86762e+08	1.14472e+08	2.08857e+08	2.78755e+08	3.1092e+08	2.74775e+08	1.79339e+08	High	High	High	High	High	High	0	High	0.951567	0.630193
Q08682	40S ribosomal protein Sa-1 OS=Arabidopsis thaliana OX=3702 GN=RPSaA PE=1 SV=3	53	14	165	14	298	32.3	4874	1.023	2.01265e+08	2.06478e+08	2.11648e+08	2.18371e+08	2.00388e+08	2.25245e+08	9.57136e+07	1.63682e+08	2.03827e+08	2.18371e+08	1.93703e+08	1.40867e+08	High	High	High	High	High	High	0	High	0.996814	0.977948
P31265	Translationally-controlled tumor protein 1 OS=Arabidopsis thaliana OX=3702 GN=TCTP1 PE=1 SV=2	73	11	154	11	168	18.9	4859	1.08	3.86115e+08	3.85944e+08	3.56379e+08	3.50136e+08	3.81671e+08	3.51639e+08	1.83621e+08	3.05951e+08	3.43209e+08	3.50136e+08	3.68939e+08	2.19913e+08	High	High	High	High	High	High	0	High	0.967347	0.748505
P46077	14-3-3-like protein GF14 phi OS=Arabidopsis thaliana OX=3702 GN=GRF4 PE=1 SV=2	73	21	199	11	267	30.2	4857	1.152	1.18121e+08	1.15281e+08	1.13431e+08	8.95507e+07	9.70281e+07	9.22537e+07	5.61735e+07	9.13876e+07	1.09239e+08	8.95507e+07	93791422	5.76949e+07	High	High	High	High	High	High	0	High	0.912385	0.460882
O23593	RGG repeats nuclear RNA binding protein B OS=Arabidopsis thaliana OX=3702 GN=RGGB PE=1 SV=1	57	19	137	17	360	38.9	4854	1.183	1.19183e+08	1.05053e+08	7.88269e+07	6.81536e+07	8.03857e+07	8.80603e+07	5.66787e+07	8.3279e+07	7.5914e+07	6.81536e+07	7.77042e+07	5.50724e+07	High	High	High	High	High	High	0	High	0.870954	0.364756
P29517	Tubulin beta-9 chain OS=Arabidopsis thaliana OX=3702 GN=TUBB9 PE=1 SV=1	54	20	184	2	444	49.6	4828	1.031	2.09881e+06	2.70973e+06	3.7092e+06	3.23382e+06	2.62856e+06	2.16114e+06	998108	2.14809e+06	3572132	3.23382e+06	2540877	1.35157e+06	High	High	High	High	High	High	0	High	0.989751	0.876198
Q8L7B5	Chaperonin CPN60-like 1, mitochondrial OS=Arabidopsis thaliana OX=3702 GN=At2g33210 PE=1 SV=1	46	25	152	14	585	61.9	4812	1.083	5.3128e+07	5.26609e+07	5.62103e+07	5.12757e+07	5.40092e+07	5.55387e+07	2.52655e+07	4.17461e+07	5.41332e+07	5.12757e+07	5.22076e+07	3.47336e+07	High	High	High	High	High	High	0	High	0.962645	0.733992
O22914	Calvin cycle protein CP12-1, chloroplastic OS=Arabidopsis thaliana OX=3702 GN=CP12-1 PE=1 SV=1	51	5	74	5	124	13.5	4804	1.07	2.00452e+08	2.1687e+08	1.80281e+08	1.77529e+08	1.96196e+08	1.8521e+08	9.53267e+07	1.71921e+08	1.73619e+08	1.77529e+08	1.89651e+08	1.15829e+08	High	High	High	High	High	High	0	High	0.979093	0.793767
Q9SJ12	Probable ATP synthase 24 kDa subunit, mitochondrial OS=Arabidopsis thaliana OX=3702 GN=At2g21870 PE=1 SV=1	68	25	203	25	240	27.6	4750	1.289	2.16178e+08	2.18601e+08	1.97295e+08	1.64356e+08	1.7302e+08	1.58928e+08	1.02805e+08	1.73292e+08	1.90004e+08	1.64356e+08	1.67249e+08	9.93924e+07	High	High	High	High	High	High	0	High	0.64812	0.144194
Q39102	ATP-dependent zinc metalloprotease FTSH 1, chloroplastic OS=Arabidopsis thaliana OX=3702 GN=FTSH1 PE=1 SV=2	47	28	173	8	716	76.7	4723	0.771	4.29919e+06	4.06184e+06	4.45084e+06	4.45739e+06	4.31243e+06	4.18688e+06	2.04452e+06	3.21996e+06	4.28636e+06	4.45739e+06	4.16857e+06	2.61845e+06	High	High	High	High	High	High	0	High	0.62763	0.131938
Q9FMT1	3-isopropylmalate dehydrogenase 1, chloroplastic OS=Arabidopsis thaliana OX=3702 GN=IMDH1 PE=1 SV=1	63	20	194	12	409	44.1	4719	0.994	9.13449e+07	1.00692e+08	8.91837e+07	1.02609e+08	9.32136e+07	8.96052e+07	4.34399e+07	7.98219e+07	8.58881e+07	1.02609e+08	9.01041e+07	5.60385e+07	High	High	High	High	High	High	0	High	0.987399	0.833628
Q9ZVA4	EP1-like glycoprotein 3 OS=Arabidopsis thaliana OX=3702 GN=At1g78850 PE=1 SV=1	51	20	159	20	441	49	4718	1.338	1.42656e+08	1.41249e+08	1.46141e+08	1.13416e+08	1.17888e+08	1.02883e+08	6.78414e+07	1.11973e+08	140740213	1.13416e+08	1.13956e+08	6.43422e+07	High	High	High	High	High	High	0	High	0.531132	0.08934
Q9SZX3	Argininosuccinate synthase, chloroplastic OS=Arabidopsis thaliana OX=3702 GN=At4g24830 PE=1 SV=3	69	28	172	28	494	53.8	4700	0.931	1.43667e+08	1.24203e+08	1.49478e+08	1.18279e+08	1.40744e+08	1.44631e+08	6.8322e+07	9.84597e+07	1.43955e+08	1.18279e+08	1.36049e+08	9.04516e+07	High	High	High	High	High	High	0	High	0.926945	0.527565
P42645	14-3-3-like protein GF14 upsilon OS=Arabidopsis thaliana OX=3702 GN=GRF5 PE=1 SV=2	62	18	166	7	268	30.2	4662	1.124	1.76661e+07	1.65815e+07	2.08406e+07	1.35732e+07	1.9067e+07	1.54552e+07	8.40129e+06	1.31447e+07	2.00704e+07	1.35732e+07	1.84309e+07	9.66559e+06	High	High	High	High	High	High	0	High	0.912385	0.462085
Q8L940	Pyridoxal 5'-phosphate synthase subunit PDX1.3 OS=Arabidopsis thaliana OX=3702 GN=PDX13 PE=1 SV=2	47	17	151	9	309	33.2	4662	1.062	7.3815e+07	7.59679e+07	7.95234e+07	7.12821e+07	7.57731e+07	7.44969e+07	3.51034e+07	6.02223e+07	7.65848e+07	7.12821e+07	73245442	46589923	High	High	High	High	High	High	0	High	0.987399	0.829502
Q9SH69	6-phosphogluconate dehydrogenase, decarboxylating 1, chloroplastic OS=Arabidopsis thaliana OX=3702 GN=PGD1 PE=1 SV=1	64	24	174	9	487	53.3	4650	0.965	1.91126e+07	1.77579e+07	1.71184e+07	1.93991e+07	1.76855e+07	2.06957e+07	9.08916e+06	1.40773e+07	1.64858e+07	1.93991e+07	17095510	1.29429e+07	High	High	High	High	High	High	0	High	0.978281	0.785146
P0DH97	Calmodulin-2 OS=Arabidopsis thaliana OX=3702 GN=CAM2 PE=1 SV=1	57	11	130	1	149	16.8	4642	1.089	4.16877e+07	4.42251e+07	3.53373e+07	41787624	3.82885e+07	3.13977e+07	19824974	35058744	34031476	41787624	37011272	19635964	High	High	High	High	High	High	0	High	0.956571	0.682451
Q9LIK9	ATP sulfurylase 1, chloroplastic OS=Arabidopsis thaliana OX=3702 GN=APS1 PE=1 SV=1	63	24	220	11	463	51.4	4590	0.829	6.51956e+07	8.28724e+07	7.50551e+07	9.21184e+07	8.38428e+07	8.30783e+07	3.10044e+07	6.56958e+07	7.22816e+07	9.21184e+07	8.10459e+07	5.19567e+07	High	High	High	High	High	High	0	High	0.68886	0.166974
Q9C8P0	Dihydrolipoyllysine-residue acetyltransferase component 5 of pyruvate dehydrogenase complex, chloroplastic OS=Arabidopsis thaliana OX=3702 GN=EMB3003 PE=2 SV=1	48	18	152	16	465	48.3	4584	0.97	1.10113e+08	1.06185e+08	1.17592e+08	1.05726e+08	1.19879e+08	1.12269e+08	5.2365e+07	8.41763e+07	1.13246e+08	1.05726e+08	1.1588e+08	7.02124e+07	High	High	High	High	High	High	0	High	0.958352	0.712991
Q9LY66	50S ribosomal protein L1, chloroplastic OS=Arabidopsis thaliana OX=3702 GN=RPL1 PE=1 SV=1	49	18	181	18	346	37.6	4583	1.033	3.10675e+08	3.24415e+08	3.17535e+08	3.22064e+08	3.20974e+08	2.98741e+08	1.47745e+08	2.57175e+08	305801032	3.22064e+08	3.10267e+08	1.86831e+08	High	High	High	High	High	High	0	High	0.996814	0.973285
O65390	Aspartic proteinase A1 OS=Arabidopsis thaliana OX=3702 GN=APA1 PE=1 SV=1	56	18	126	18	506	54.6	4561	1.303	9.27554e+07	9.67941e+07	9.63416e+07	7.76902e+07	7.32276e+07	6.94682e+07	4.41107e+07	7.6732e+07	9.27815e+07	7.76902e+07	7.07849e+07	4.3445e+07	High	High	High	High	High	High	0	High	0.61945	0.126194
P57751	UTP--glucose-1-phosphate uridylyltransferase 1 OS=Arabidopsis thaliana OX=3702 GN=UGP1 PE=2 SV=1	60	24	182	10	470	51.9	4557	1.088	3.61493e+07	3.67066e+07	3.75133e+07	37287010	3.25838e+07	3.43008e+07	1.71911e+07	2.90986e+07	3.6127e+07	37287010	3.14968e+07	2.14515e+07	High	High	High	High	High	High	0	High	0.956571	0.670243
Q9LJG3	GDSL esterase/lipase ESM1 OS=Arabidopsis thaliana OX=3702 GN=ESM1 PE=1 SV=1	47	11	116	11	392	44	4538	0.929	1.39361e+08	1.35202e+08	1.665e+08	1.54201e+08	1.42845e+08	1.28613e+08	6.62746e+07	107179159	1.60348e+08	1.54201e+08	1.3808e+08	8.04339e+07	High	High	High	High	High	High	0	High	0.923942	0.517359
Q8LBI1	60S ribosomal protein L5-1 OS=Arabidopsis thaliana OX=3702 GN=ATL5 PE=1 SV=2	64	20	188	4	301	34.3	4529	0.993	2.03036e+07	2.16071e+07	2.2492e+07	2.34438e+07	2.22757e+07	2.25535e+07	9.65558e+06	1.71287e+07	2.16608e+07	2.34438e+07	2.15326e+07	1.41048e+07	High	High	High	High	High	High	0	High	0.992882	0.938856
P49227	60S ribosomal protein L5-2 OS=Arabidopsis thaliana OX=3702 GN=RPL5B PE=2 SV=3	64	18	181	2	301	34.4	4526	0.865	6.18712e+06	5.67542e+06	6.06584e+06	7.07935e+06	6.75236e+06	6.67327e+06	2.94234e+06	4.4991e+06	5.84169e+06	7.07935e+06	6.52711e+06	4.17342e+06	High	High	High	High	High	High	0	High	0.880288	0.389388
Q9SCN8	Cell division control protein 48 homolog D OS=Arabidopsis thaliana OX=3702 GN=CDC48D PE=1 SV=1	42	32	221	1	815	90.3	4513														Not Found	Not Found	High	Not Found	Not Found	Not Found	0	High
Q9ZVA2	EP1-like glycoprotein 2 OS=Arabidopsis thaliana OX=3702 GN=At1g78830 PE=1 SV=1	50	19	161	12	455	50.3	4507	1.412	1.33493e+08	1.32448e+08	1.15512e+08	9.3656e+07	8.90011e+07	7.95547e+07	6.3484e+07	1.04996e+08	1.11244e+08	9.3656e+07	8.60322e+07	4.9753e+07	High	High	High	High	High	High	0	High	0.352029	0.0405666
P32961	Nitrilase 1 OS=Arabidopsis thaliana OX=3702 GN=NIT1 PE=1 SV=2	54	16	143	10	346	38.1	4501	0.939	7.5457e+07	7.5088e+07	8.45597e+07	9.42544e+07	8.90035e+07	8.75089e+07	3.58843e+07	5.95248e+07	8.1435e+07	9.42544e+07	8.60345e+07	5.47276e+07	High	High	High	High	High	High	0	High	0.931346	0.560244
Q39242	Thioredoxin reductase 2 OS=Arabidopsis thaliana OX=3702 GN=NTR2 PE=2 SV=2	60	16	113	10	383	40.6	4497	1.118	5.81686e+07	5.8884e+07	4.88964e+07	5.23626e+07	4.55952e+07	5.19928e+07	2.76626e+07	4.66793e+07	4.70895e+07	5.23626e+07	4.40742e+07	3.2516e+07	High	High	High	High	High	High	0	High	0.944372	0.588514
Q9S714	Photosystem I reaction center subunit IV B, chloroplastic OS=Arabidopsis thaliana OX=3702 GN=PSAE2 PE=2 SV=1	60	7	119	5	145	15.2	4458	1.114	1.60834e+08	1.64148e+08	1.26694e+08	1.26013e+08	1.28494e+08	1.13488e+08	7.6486e+07	1.30126e+08	1.22012e+08	1.26013e+08	1.24207e+08	7.09744e+07	High	High	High	High	High	High	0	High	0.946485	0.602529
O80796	Membrane-associated protein VIPP1, chloroplastic OS=Arabidopsis thaliana OX=3702 GN=VIPP1 PE=1 SV=1	48	15	112	15	330	36.4	4436	1.155	1.24136e+08	1.315e+08	1.04133e+08	1.10244e+08	1.03639e+08	1.03947e+08	5.90338e+07	1.04245e+08	1.00285e+08	1.10244e+08	1.00182e+08	6.50077e+07	High	High	High	High	High	High	0	High	0.909723	0.451691
Q8LPR9	Protein TIC110, chloroplastic OS=Arabidopsis thaliana OX=3702 GN=TIC110 PE=1 SV=1	46	36	167	36	1016	112.1	4435	0.992	7.93511e+07	7.79243e+07	9.09598e+07	8.83376e+07	7.76514e+07	7.82567e+07	3.77362e+07	6.17732e+07	8.75986e+07	8.83376e+07	7.50611e+07	4.89413e+07	High	High	High	High	High	High	0	High	0.987399	0.820668
P51427	40S ribosomal protein S5-2 OS=Arabidopsis thaliana OX=3702 GN=RPS5B PE=1 SV=2	51	13	142	3	207	22.9	4430	1.001	5.92053e+07	6.23154e+07	5.97344e+07	6.66956e+07	5.7269e+07	5.10853e+07	2.81556e+07	4.93995e+07	5.7527e+07	6.66956e+07	5.53586e+07	3.19485e+07	High	High	High	High	High	High	0	High	0.989751	0.869244
Q39258	V-type proton ATPase subunit E1 OS=Arabidopsis thaliana OX=3702 GN=VHA-E1 PE=1 SV=2	79	22	217	14	230	26	4421	1.175	2.23003e+08	2.17815e+08	2.33453e+08	1.90275e+08	2.1581e+08	2.01611e+08	1.06051e+08	1.72669e+08	2.24826e+08	1.90275e+08	2.08611e+08	1.26086e+08	High	High	High	High	High	High	0	High	0.880288	0.388393
Q96291	2-Cys peroxiredoxin BAS1, chloroplastic OS=Arabidopsis thaliana OX=3702 GN=BAS1 PE=1 SV=2	55	13	165	5	266	29.1	4362	1.141	8.58773e+07	1.00558e+08	7.28801e+07	9.88468e+07	9.96578e+07	7.78847e+07	4.08398e+07	79715396	7.01869e+07	9.88468e+07	9.63334e+07	4.87086e+07	High	High	High	High	High	High	0	High	0.917927	0.499876
Q38799	Pyruvate dehydrogenase E1 component subunit beta-1, mitochondrial OS=Arabidopsis thaliana OX=3702 GN=PDH2 PE=1 SV=2	42	11	126	11	363	39.2	4336	1.14	1.37501e+08	1.38108e+08	1.46853e+08	1.34619e+08	1.31615e+08	1.20417e+08	6.53899e+07	1.09483e+08	1.41426e+08	1.34619e+08	1.27225e+08	7.53082e+07	High	High	High	High	High	High	0	High	0.917927	0.503603
Q9XI36	Methyl-CpG-binding domain-containing protein 10 OS=Arabidopsis thaliana OX=3702 GN=MBD10 PE=1 SV=1	70	29	155	27	384	42.3	4316	1.294	4.92979e+07	5.26266e+07	4.28318e+07	3.36052e+07	3.60007e+07	3.4721e+07	2.34441e+07	4.17189e+07	4.12491e+07	3.36052e+07	3.47998e+07	2.17143e+07	High	High	High	High	High	High	0	High	0.627996	0.135511
P42731	Polyadenylate-binding protein 2 OS=Arabidopsis thaliana OX=3702 GN=PAB2 PE=1 SV=1	53	26	174	23	629	68.6	4314	1.046	8.88293e+07	9.92163e+07	8.1485e+07	8.4019e+07	7.86098e+07	8.50419e+07	4.22436e+07	7.86521e+07	7.84739e+07	8.4019e+07	7.59875e+07	5.31847e+07	High	High	High	High	High	High	0	High	0.991608	0.910181
Q9SFH9	Delta-aminolevulinic acid dehydratase 1, chloroplastic OS=Arabidopsis thaliana OX=3702 GN=HEMB1 PE=2 SV=1	54	16	124	16	430	46.7	4295	0.972	8.50153e+07	9.1616e+07	9.84837e+07	1.06853e+08	9.57064e+07	9.14468e+07	40429838	7.26271e+07	9.48444e+07	1.06853e+08	9.25138e+07	5.71903e+07	High	High	High	High	High	High	0	High	0.959864	0.723455
Q9LVJ1	Subtilisin-like protease SBT1.4 OS=Arabidopsis thaliana OX=3702 GN=SBT1.4 PE=2 SV=1	38	16	124	16	777	81.8	4282	1.173	4.63236e+07	5.27599e+07	5.83477e+07	5.36539e+07	4.49141e+07	3.99874e+07	2.20296e+07	4.18245e+07	5.61916e+07	5.36539e+07	4.34159e+07	2.50079e+07	High	High	High	High	High	High	0	High	0.881126	0.392581
O48549	40S ribosomal protein S6-1 OS=Arabidopsis thaliana OX=3702 GN=RPS6A PE=1 SV=2	50	15	130	6	250	28.4	4280	0.733	4.61947e+07	4.22743e+07	6.06332e+07	6.61935e+07	6.04383e+07	5.88171e+07	2.19683e+07	3.35123e+07	5.83926e+07	6.61935e+07	5.84222e+07	3.67838e+07	High	High	High	High	High	High	0	High	0.29184	0.0295749
P94072	Germin-like protein subfamily 3 member 3 OS=Arabidopsis thaliana OX=3702 GN=GER3 PE=1 SV=1	49	6	114	6	211	21.8	4275	1.133	3.73579e+08	4.09374e+08	3.91784e+08	3.12235e+08	3.50824e+08	2.92264e+08	1.77659e+08	3.24524e+08	3.77306e+08	3.12235e+08	3.39121e+08	1.8278e+08	High	High	High	High	High	High	0	High	0.926945	0.529517
Q93VC7	30S ribosomal protein S1, chloroplastic OS=Arabidopsis thaliana OX=3702 GN=RPS1 PE=1 SV=1	46	19	177	19	416	45.1	4273	0.817	2.62718e+08	2.71481e+08	2.71968e+08	3.44781e+08	3.34798e+08	3.14992e+08	1.24938e+08	215212463	2.61918e+08	3.44781e+08	3.2363e+08	1.96994e+08	High	High	High	High	High	High	0	High	0.636605	0.139779
Q9SKX4	50S ribosomal protein L3-1, chloroplastic OS=Arabidopsis thaliana OX=3702 GN=RPL3A PE=2 SV=1	57	18	157	18	271	29.3	4263	1.138	2.51657e+08	2.21788e+08	2.40093e+08	2.21096e+08	2.35501e+08	2.18254e+08	1.19678e+08	1.75819e+08	2.31221e+08	2.21096e+08	2.27645e+08	1.36495e+08	High	High	High	High	High	High	0	High	0.922783	0.511771
Q96533	Alcohol dehydrogenase class-3 OS=Arabidopsis thaliana OX=3702 GN=ADH2 PE=1 SV=2	69	21	168	21	379	40.7	4233	0.99	1.76065e+08	1.72158e+08	2.0081e+08	2.02009e+08	1.85227e+08	1.85755e+08	8.37293e+07	1.36476e+08	1.93389e+08	2.02009e+08	1.79048e+08	1.1617e+08	High	High	High	High	High	High	0	High	0.984186	0.812226
Q1WIQ6	NADP-dependent glyceraldehyde-3-phosphate dehydrogenase OS=Arabidopsis thaliana OX=3702 GN=ALDH11A3 PE=1 SV=2	67	24	167	24	496	53	4228	1.103	1.04894e+08	1.24984e+08	1.37678e+08	1.25055e+08	9.88835e+07	1.1459e+08	4.98834e+07	9.90792e+07	132590489	1.25055e+08	9.5585e+07	7.1664e+07	High	High	High	High	High	High	0	High	0.956571	0.648905
Q42522	Glutamate-1-semialdehyde 2,1-aminomutase 2, chloroplastic OS=Arabidopsis thaliana OX=3702 GN=GSA2 PE=1 SV=2	58	18	186	7	472	50.1	4218	0.968	5.22124e+07	6.57076e+07	7.48401e+07	6.09646e+07	6.00591e+07	5.90421e+07	2.48301e+07	5.20886e+07	7.20745e+07	6.09646e+07	5.80556e+07	3.69246e+07	High	High	High	High	High	High	0	High	0.958352	0.703535
Q8LCW9	60S acidic ribosomal protein P1-1 OS=Arabidopsis thaliana OX=3702 GN=RPP1A PE=3 SV=2	73	4	68	3	112	11.2	4211	1.221	5.8754e+07	6.52001e+07	3.33732e+07	2.17885e+07	5.78491e+07	6.31659e+07	2.7941e+07	5.16863e+07	3.214e+07	2.17885e+07	5.59194e+07	3.95036e+07	High	High	High	High	High	High	0	High	0.816211	0.266805
F4JFN3	Heat shock protein 90-6, mitochondrial OS=Arabidopsis thaliana OX=3702 GN=HSP90-6 PE=1 SV=1	45	28	142	21	799	90.5	4196	0.998	3.00478e+07	2.636e+07	3.00026e+07	3.29484e+07	3.47052e+07	3.1593e+07	1.42895e+07	2.08965e+07	2.88939e+07	3.29484e+07	3.35475e+07	1.97581e+07	High	High	High	High	High	High	0	High	0.991608	0.913114
Q9ZR03	Cytochrome b6-f complex iron-sulfur subunit, chloroplastic OS=Arabidopsis thaliana OX=3702 GN=petC PE=1 SV=1	44	10	128	10	229	24.4	4184	0.777	2.95235e+08	3.74958e+08	3.07223e+08	3.73828e+08	4.85024e+08	3.91019e+08	1.40402e+08	2.97242e+08	2.9587e+08	3.73828e+08	4.68845e+08	2.44541e+08	High	High	High	High	High	High	0	High	0.473073	0.0720492
Q8W4H8	Inactive GDSL esterase/lipase-like protein 23 OS=Arabidopsis thaliana OX=3702 GN=GLL23 PE=1 SV=1	49	13	102	12	386	43.1	4158	1.226	7.85765e+07	1.16929e+08	8.38387e+07	8.76699e+07	7.66309e+07	7.55508e+07	3.73678e+07	9.26939e+07	8.07406e+07	8.76699e+07	7.40746e+07	4.7249e+07	High	High	High	High	High	High	0	High	0.806028	0.256338
Q9ZT91	Elongation factor Tu, mitochondrial OS=Arabidopsis thaliana OX=3702 GN=TUFA PE=1 SV=1	60	24	173	23	454	49.4	4158	0.995	1.49012e+08	1.39602e+08	1.49441e+08	1.59054e+08	1.51398e+08	1.44715e+08	7.08642e+07	1.10667e+08	1.43919e+08	1.59054e+08	1.46348e+08	9.05037e+07	High	High	High	High	High	High	0	High	0.988441	0.836585
Q9SE60	Methylenetetrahydrofolate reductase 1 OS=Arabidopsis thaliana OX=3702 GN=MTHFR1 PE=1 SV=1	70	34	204	26	592	66.2	4148	1.01	9.96071e+07	1.00769e+08	1.107e+08	1.1007e+08	1.00653e+08	1.05526e+08	4.73691e+07	7.98829e+07	1.0661e+08	1.1007e+08	9.72959e+07	6.59956e+07	High	High	High	High	High	High	0	High	0.991608	0.914056
P29515	Tubulin beta-7 chain OS=Arabidopsis thaliana OX=3702 GN=TUBB7 PE=2 SV=1	56	22	192	4	449	50.7	4134	0.864	6.35569e+06	7.29534e+06	7.74452e+06	8.40459e+06	8.08803e+06	8.77043e+06	3.02251e+06	5783264	7.45834e+06	8.40459e+06	7.81823e+06	5.48497e+06	High	High	High	High	High	High	0	High	0.870954	0.357191
Q9SPK5	Formate--tetrahydrofolate ligase OS=Arabidopsis thaliana OX=3702 GN=THFS PE=2 SV=1	65	26	163	26	634	67.8	4122	0.985	8.02929e+07	8.91683e+07	1.05671e+08	9.90474e+07	9.58732e+07	9.56125e+07	3.8184e+07	7.06867e+07	1.01766e+08	9.90474e+07	9.26751e+07	5.97955e+07	High	High	High	High	High	High	0	High	0.978532	0.787049
P39207	Nucleoside diphosphate kinase 1 OS=Arabidopsis thaliana OX=3702 GN=NDK1 PE=1 SV=1	85	13	131	13	149	16.5	4121	0.995	3.85782e+08	3.98604e+08	3.82843e+08	4.07207e+08	4.07377e+08	3.74947e+08	1.83462e+08	3.15987e+08	3.68695e+08	4.07207e+08	3.93788e+08	2.3449e+08	High	High	High	High	High	High	0	High	0.988441	0.838079
O49299	Probable phosphoglucomutase, cytoplasmic 1 OS=Arabidopsis thaliana OX=3702 GN=At1g23190 PE=2 SV=2	66	28	174	14	583	63.1	4119	0.939	4.52242e+07	5.0493e+07	5.29401e+07	5.2621e+07	5.52799e+07	5.32482e+07	2.15068e+07	4.00275e+07	5.09838e+07	5.2621e+07	5.34359e+07	3.33011e+07	High	High	High	High	High	High	0	High	0.931576	0.56346
Q9ZSK4	Actin-depolymerizing factor 3 OS=Arabidopsis thaliana OX=3702 GN=ADF3 PE=1 SV=1	72	7	84	4	139	15.9	4114	1.137	7.97236e+07	9.38347e+07	7.7815e+07	7.54773e+07	6.81275e+07	6.82498e+07	3.79133e+07	7.4386e+07	7.49395e+07	7.54773e+07	6.58549e+07	4.2683e+07	High	High	High	High	High	High	0	High	0.922783	0.513332
P46643	Aspartate aminotransferase, mitochondrial OS=Arabidopsis thaliana OX=3702 GN=ASP1 PE=1 SV=1	68	21	161	21	430	47.7	4099	0.922	1.58686e+08	1.76916e+08	1.70773e+08	1.81919e+08	1.73671e+08	1.52683e+08	7.54648e+07	1.40247e+08	1.64463e+08	1.81919e+08	1.67878e+08	9.54871e+07	High	High	High	High	High	High	0	High	0.916222	0.487793
Q9FVT2	Probable elongation factor 1-gamma 2 OS=Arabidopsis thaliana OX=3702 GN=At1g57720 PE=1 SV=1	49	20	185	14	413	46.4	4074	0.988	1.00842e+08	1.01666e+08	1.14511e+08	1.0675e+08	1.14897e+08	1.0693e+08	4.79562e+07	8.05941e+07	1.1028e+08	1.0675e+08	1.11064e+08	6.68735e+07	High	High	High	High	High	High	0	High	0.981456	0.800427
Q9LQL0	Glycine cleavage system H protein 3, mitochondrial OS=Arabidopsis thaliana OX=3702 GN=GDH3 PE=1 SV=1	54	5	124	2	166	17.9	4069	1.36	1.395e+08	1.66082e+08	1.3331e+08	1.23257e+08	1.2152e+08	1.11008e+08	6.63407e+07	1.31659e+08	1.28384e+08	1.23257e+08	1.17466e+08	6.94238e+07	High	High	High	High	High	High	0	High	0.467751	0.0709663
P29513	Tubulin beta-5 chain OS=Arabidopsis thaliana OX=3702 GN=TUBB5 PE=2 SV=1	66	23	201	6	449	50.3	4048	1.058	1.01838e+07	9.24573e+06	1.16692e+07	1.08559e+07	9.67391e+06	9.16545e+06	4.84298e+06	7.3294e+06	1.1238e+07	1.08559e+07	9.35121e+06	5.73202e+06	High	High	High	High	High	High	0	High	0.956571	0.668925
Q9ZU25	Probable mitochondrial-processing peptidase subunit alpha-1, mitochondrial OS=Arabidopsis thaliana OX=3702 GN=At1g51980 PE=1 SV=1	65	24	193	15	503	54.4	4044	1.147	1.40202e+08	1.66093e+08	1.51159e+08	1.62406e+08	1.42709e+08	1.3583e+08	6.66744e+07	1.31667e+08	1.45574e+08	1.62406e+08	1.37949e+08	8.49474e+07	High	High	High	High	High	High	0	High	0.916003	0.478822
Q9SYL9	50S ribosomal protein L13, chloroplastic OS=Arabidopsis thaliana OX=3702 GN=RPL13 PE=2 SV=1	51	9	117	9	241	26.8	4042	1.019	1.22905e+08	1.25566e+08	1.11452e+08	1.24815e+08	1.34246e+08	1.26252e+08	5.84488e+07	9.95405e+07	1.07333e+08	1.24815e+08	1.29768e+08	7.89571e+07	High	High	High	High	High	High	0	High	0.996035	0.958628
Q8W585	ATP-dependent zinc metalloprotease FTSH 8, chloroplastic OS=Arabidopsis thaliana OX=3702 GN=FTSH8 PE=1 SV=1	52	28	157	9	685	73.2	4021	0.722	1.15815e+07	8.02088e+06	1.13782e+07	1.82703e+07	1.31738e+07	1.62965e+07	5.50769e+06	6.35842e+06	1.09577e+07	1.82703e+07	1.27343e+07	1.01917e+07	High	High	High	High	High	High	0	High	0.276352	0.0266373
Q0WP12	Thiocyanate methyltransferase 1 OS=Arabidopsis thaliana OX=3702 GN=HOL1 PE=1 SV=2	79	11	118	11	227	25.3	4015	1.266	1.23156e+08	1.45869e+08	1.4056e+08	1.1843e+08	1.12525e+08	1.09974e+08	5.85679e+07	1.15635e+08	1.35366e+08	1.1843e+08	1.08772e+08	6.87769e+07	High	High	High	High	High	High	0	High	0.707409	0.179015
Q9FWR4	Glutathione S-transferase DHAR1, mitochondrial OS=Arabidopsis thaliana OX=3702 GN=DHAR1 PE=1 SV=1	91	18	186	18	213	23.6	4007	1.233	2.89891e+08	3.43614e+08	2.90704e+08	2.8063e+08	2.58477e+08	2.49572e+08	1.37861e+08	2.72395e+08	279961698	2.8063e+08	2.49855e+08	1.56081e+08	High	High	High	High	High	High	0	High	0.789701	0.239432
Q9XEX2	Peroxiredoxin-2B OS=Arabidopsis thaliana OX=3702 GN=PRXIIB PE=1 SV=1	81	10	118	8	162	17.4	3996	1.134	9.50149e+07	1.20661e+08	9.79166e+07	8.791e+07	9.89949e+07	9.6602e+07	4.51852e+07	9.56517e+07	9.42983e+07	8.791e+07	9.56926e+07	6.04143e+07	High	High	High	High	High	High	0	High	0.926945	0.525351
P0DH95	Calmodulin-1 OS=Arabidopsis thaliana OX=3702 GN=CAM1 PE=1 SV=1	70	12	123	2	149	16.9	3985	1.363	1.81745e+07	2.42544e+07	1.8293e+07	1.80003e+07	1.84862e+07	1.2477e+07	8643049	1.92273e+07	1.7617e+07	1.80003e+07	1.78696e+07	7.80304e+06	Peak Found	High	High	High	Peak Found	Peak Found	0	High	0.352099	0.0407057
Q8L7S8	DEAD-box ATP-dependent RNA helicase 3, chloroplastic OS=Arabidopsis thaliana OX=3702 GN=RH3 PE=1 SV=2	46	32	182	32	748	81.1	3979	0.757	1.01479e+08	9.58237e+07	1.03296e+08	1.38998e+08	1.32333e+08	1.19194e+08	4.82594e+07	7.59627e+07	9.94785e+07	1.38998e+08	1.27918e+08	7.4543e+07	High	High	High	High	High	High	0	High	0.384656	0.0496222
O23049	50S ribosomal protein L6, chloroplastic OS=Arabidopsis thaliana OX=3702 GN=RPL6 PE=2 SV=1	65	19	160	19	223	24.7	3977	1.045	2.86396e+08	2.96457e+08	2.92641e+08	2.88221e+08	2.87142e+08	2.6551e+08	1.36198e+08	2.35011e+08	2.81827e+08	2.88221e+08	2.77564e+08	1.66048e+08	High	High	High	High	High	High	0	High	0.991608	0.914353
Q9LE22	Probable calcium-binding protein CML27 OS=Arabidopsis thaliana OX=3702 GN=CML27 PE=1 SV=1	94	14	118	14	170	18.3	3969	1.162	8.54054e+07	9.46363e+07	7.83562e+07	7.81824e+07	7.66393e+07	7.57987e+07	4.06154e+07	7.50214e+07	7.54607e+07	7.81824e+07	7.40828e+07	4.7404e+07	High	High	High	High	High	High	0	High	0.900744	0.427532
Q94BS2	Protein MET1, chloroplastic OS=Arabidopsis thaliana OX=3702 GN=MET1 PE=1 SV=1	64	22	149	22	335	37.4	3955	0.965	1.79065e+08	1.74664e+08	1.70058e+08	1.86626e+08	2.04263e+08	1.75662e+08	8.51559e+07	1.38462e+08	1.63773e+08	1.86626e+08	1.97449e+08	1.09858e+08	High	High	High	High	High	High	0	High	0.956571	0.687639
O04603	50S ribosomal protein L5, chloroplastic OS=Arabidopsis thaliana OX=3702 GN=RPL5 PE=2 SV=1	59	15	158	15	262	28.3	3938	0.961	2.45864e+08	2.62811e+08	2.76086e+08	3.02235e+08	2.88418e+08	2.67543e+08	1.16923e+08	2.08339e+08	2.65884e+08	3.02235e+08	2.78797e+08	1.6732e+08	High	High	High	High	High	High	0	High	0.956571	0.668259
P16127	Magnesium-chelatase subunit ChlI-1, chloroplastic OS=Arabidopsis thaliana OX=3702 GN=CHLI1 PE=1 SV=1	52	26	208	15	424	46.2	3930	0.726	1.08155e+08	1.23983e+08	1.21277e+08	173187321	1.63746e+08	1.50902e+08	5.14343e+07	9.82853e+07	1.16795e+08	173187321	1.58284e+08	9.43733e+07	High	High	High	High	High	High	0	High	0.269174	0.0255121
P25873	50S ribosomal protein L15, chloroplastic OS=Arabidopsis thaliana OX=3702 GN=RPL15 PE=1 SV=2	49	15	123	15	277	29.7	3923	0.832	1.48185e+08	1.30778e+08	1.54936e+08	1.55664e+08	1.69639e+08	1.65875e+08	7.04709e+07	1.03672e+08	1.49211e+08	1.55664e+08	1.6398e+08	1.03737e+08	High	High	High	High	High	High	0	High	0.699886	0.174847
Q9SMT7	Oxalate--CoA ligase OS=Arabidopsis thaliana OX=3702 GN=AAE3 PE=1 SV=1	42	20	134	20	514	55.5	3917	1.011	1.14993e+08	1.12087e+08	1.33722e+08	1.20537e+08	1.15822e+08	1.17109e+08	5.4686e+07	8.88553e+07	1.2878e+08	1.20537e+08	1.11958e+08	7.32394e+07	High	High	High	High	High	High	0	High	0.991608	0.919036
O49499	Caffeoyl-CoA O-methyltransferase 1 OS=Arabidopsis thaliana OX=3702 GN=CCOAOMT1 PE=1 SV=1	81	18	140	18	259	29.1	3876	1.094	1.6765e+08	1.97281e+08	1.77489e+08	1.87538e+08	1.7892e+08	1.33587e+08	7.97273e+07	1.56391e+08	1.7093e+08	1.87538e+08	1.72951e+08	8.35443e+07	High	High	High	High	High	High	0	High	0.956571	0.687248
P34790	Peptidyl-prolyl cis-trans isomerase CYP18-3 OS=Arabidopsis thaliana OX=3702 GN=CYP18-3 PE=1 SV=1	84	11	128	5	172	18.4	3865	1.128	1.31633e+08	1.42024e+08	1.6692e+08	1.28821e+08	1.40325e+08	1.44368e+08	6.25992e+07	1.12587e+08	1.60752e+08	1.28821e+08	1.35644e+08	9.02866e+07	High	High	High	High	High	High	0	High	0.927206	0.547035
P56771	Cytochrome f OS=Arabidopsis thaliana OX=3702 GN=petA PE=3 SV=1	58	17	170	17	320	35.3	3863	1.053	3.53199e+08	3.86767e+08	3.84256e+08	3.84867e+08	3.34563e+08	3.3671e+08	1.67967e+08	3.06603e+08	3.70057e+08	3.84867e+08	3.23403e+08	2.10576e+08	High	High	High	High	High	High	0	High	0.989751	0.873385
Q9FK25	Flavone 3'-O-methyltransferase 1 OS=Arabidopsis thaliana OX=3702 GN=OMT1 PE=1 SV=1	82	22	153	22	363	39.6	3858	0.797	8.40192e+07	1.15019e+08	1.09177e+08	1.36421e+08	1.26691e+08	1.04558e+08	3.99561e+07	9.11797e+07	1.05143e+08	1.36421e+08	1.22465e+08	6.53898e+07	High	High	High	High	High	High	0	High	0.560688	0.101557
Q9ZUB3	Spermidine synthase 1 OS=Arabidopsis thaliana OX=3702 GN=SPDSYN1 PE=1 SV=1	66	16	108	12	334	36.5	3856	0.951	2.97694e+07	3.03035e+07	3.46205e+07	3.10133e+07	3.13502e+07	3.37409e+07	1.41571e+07	2.40226e+07	3.33411e+07	3.10133e+07	3.03044e+07	2.11014e+07	High	High	High	High	High	High	0	High	0.956571	0.676655
O64517	Metacaspase-4 OS=Arabidopsis thaliana OX=3702 GN=AMC4 PE=1 SV=1	64	19	109	19	418	45.5	3852	1.19	7.58488e+07	7.82354e+07	6.74082e+07	5.89804e+07	6.2225e+07	6.03311e+07	3.60706e+07	6.20198e+07	6.49173e+07	5.89804e+07	6.01493e+07	3.77307e+07	High	High	High	High	High	High	0	High	0.870954	0.343758
P09468	ATP synthase epsilon chain, chloroplastic OS=Arabidopsis thaliana OX=3702 GN=atpE PE=1 SV=2	92	10	112	10	132	14.5	3849	1.305	1.90918e+08	2.42496e+08	1.5471e+08	1.59502e+08	1.72035e+08	1.46055e+08	9.0793e+07	192234947	1.48993e+08	1.59502e+08	1.66297e+08	9.13421e+07	High	High	High	High	High	High	0	High	0.614247	0.123764
P42799	Glutamate-1-semialdehyde 2,1-aminomutase 1, chloroplastic OS=Arabidopsis thaliana OX=3702 GN=GSA1 PE=1 SV=1	48	15	163	4	474	50.3	3843	0.914	2.61855e+07	3.17213e+07	3.06978e+07	3.62208e+07	2.82722e+07	2.79375e+07	1.24528e+07	2.51466e+07	29563411	3.62208e+07	2.73291e+07	1.7472e+07	High	High	High	High	High	High	0	High	0.926945	0.523546
Q9SE83	Dynamin-2A OS=Arabidopsis thaliana OX=3702 GN=DRP2A PE=1 SV=2	43	31	156	12	914	99.1	3824	0.996	1.13928e+07	1.28702e+07	1.22391e+07	1.35411e+07	1.22441e+07	1.15853e+07	5.41796e+06	1.02027e+07	1.17868e+07	1.35411e+07	1.18357e+07	7.24536e+06	High	High	High	High	High	High	0	High	0.993813	0.94822
P34066	Proteasome subunit alpha type-1-A OS=Arabidopsis thaliana OX=3702 GN=PAF1 PE=1 SV=3	81	15	118	5	278	30.5	3814	1.266	1.45759e+07	1.51613e+07	1.45485e+07	1.47487e+07	1.07947e+07	1.23903e+07	6.93172e+06	1.20189e+07	1.40109e+07	1.47487e+07	1.04346e+07	7.74885e+06	High	High	High	High	High	High	0	High	0.620271	0.128606
Q9CAI7	Eukaryotic initiation factor 4A-3 OS=Arabidopsis thaliana OX=3702 GN=TIF4A-3 PE=1 SV=1	40	15	168	2	414	46.7	3813	0.834	969371	1.10934e+06	1.1574e+06	765862	1.00042e+06	1.51181e+06	460993	879410	1114634	765862	967046	945478	High	Peak Found	High	High	Peak Found	Peak Found	0	High	0.903254	0.434847
Q9SGS4	Thioredoxin-like protein CDSP32, chloroplastic OS=Arabidopsis thaliana OX=3702 GN=CDSP32 PE=1 SV=1	58	16	159	16	302	33.7	3811	0.878	1.45183e+08	1.59687e+08	1.57955e+08	1.96953e+08	1.7933e+08	1.61442e+08	6.90432e+07	1.2659e+08	152118385	1.96953e+08	1.73348e+08	1.00965e+08	High	High	High	High	High	High	0	High	0.843702	0.311294
O81439	Probable plastid-lipid-associated protein 1, chloroplastic OS=Arabidopsis thaliana OX=3702 GN=PAP1 PE=1 SV=1	70	17	106	16	318	34.9	3802	1.147	1.2706e+08	1.07138e+08	1.07e+08	1.02151e+08	1.02527e+08	1.01448e+08	6.04246e+07	8.49322e+07	1.03046e+08	1.02151e+08	9.9107e+07	6.3445e+07	High	High	High	High	High	High	0	High	0.916003	0.477583
Q9XF89	Chlorophyll a-b binding protein CP26, chloroplastic OS=Arabidopsis thaliana OX=3702 GN=LHCB5 PE=1 SV=1	58	15	156	15	280	30.1	3796	0.986	1.41599e+08	2.34835e+08	1.84515e+08	2.00008e+08	2.22306e+08	1.48835e+08	6.73387e+07	1.86162e+08	1.77697e+08	2.00008e+08	2.1489e+08	9.30802e+07	High	High	High	High	High	High	0	High	0.978532	0.792172
Q9SF40	60S ribosomal protein L4-1 OS=Arabidopsis thaliana OX=3702 GN=RPL4A PE=1 SV=1	54	25	162	8	406	44.7	3794	0.82	5.58076e+07	5.13133e+07	5.77149e+07	7.71671e+07	6.893e+07	7.12002e+07	2.65398e+07	4.06778e+07	5.55822e+07	7.71671e+07	6.66306e+07	4.45282e+07	High	High	High	High	High	High	0	High	0.655229	0.146577
Q94AR8	3-isopropylmalate dehydratase large subunit, chloroplastic OS=Arabidopsis thaliana OX=3702 GN=IIL1 PE=1 SV=1	48	17	116	17	509	55	3791	0.544	4.51956e+07	4.85339e+07	5.65135e+07	1.03475e+08	9.12163e+07	9.43638e+07	2.14932e+07	3.84744e+07	5.44252e+07	1.03475e+08	8.81736e+07	5.90146e+07	High	High	High	High	High	High	0	High	0.00131819	4.2609e-05
Q9LMK7	Ran-binding protein 1 homolog a OS=Arabidopsis thaliana OX=3702 GN=RANBP1A PE=1 SV=1	62	15	138	11	228	25.6	3780	1.044	1.23025e+08	9.53536e+07	1.1956e+08	1.02696e+08	1.29389e+08	1.17204e+08	5.85055e+07	7.559e+07	1.15142e+08	1.02696e+08	1.25072e+08	7.32987e+07	High	High	High	High	High	High	0	High	0.991608	0.917685
P49691	60S ribosomal protein L4-2 OS=Arabidopsis thaliana OX=3702 GN=RPL4D PE=1 SV=2	57	25	165	8	407	44.7	3773	0.793	4.7001e+07	4.26418e+07	4.88735e+07	6.42818e+07	5.40492e+07	5.73668e+07	2.23518e+07	3.38036e+07	4.70675e+07	6.42818e+07	5.22462e+07	3.58769e+07	High	High	High	High	High	High	0	High	0.547464	0.0959735
O04313	PYK10-binding protein 2 OS=Arabidopsis thaliana OX=3702 GN=PBP2 PE=1 SV=1	29	9	116	3	296	32.2	3763	1.285	4.15581e+06	3.11005e+06	4.64426e+06	1.91171e+06	4.29907e+06	3.84422e+06	1.97634e+06	2.46544e+06	4.47264e+06	1.91171e+06	4.15566e+06	2.40416e+06	High	High	High	High	High	High	0	High	0.677109	0.1607
Q9CAX6	40S ribosomal protein S14-2 OS=Arabidopsis thaliana OX=3702 GN=RPS14B PE=1 SV=1	46	8	101	1	150	16.3	3761	1.054	3.09842e+07	2.43902e+07	2.47355e+07	25361194	2.3138e+07	2.51155e+07	14734803	19334942	23821470	25361194	22366140	15707066	High	High	High	High	High	High	0	High	0.975597	0.769313
Q9SQI8	Dihydrolipoyllysine-residue acetyltransferase component 4 of pyruvate dehydrogenase complex, chloroplastic OS=Arabidopsis thaliana OX=3702 GN=LTA2 PE=2 SV=1	55	19	178	17	480	50	3744	0.985	1.23988e+08	1.07104e+08	1.17221e+08	1.39499e+08	1.17516e+08	1.17073e+08	5.89635e+07	8.49048e+07	1.1289e+08	1.39499e+08	1.13596e+08	7.3217e+07	High	High	High	High	High	High	0	High	0.978281	0.786028
Q9SIP7	40S ribosomal protein S3-1 OS=Arabidopsis thaliana OX=3702 GN=RPS3A PE=1 SV=1	72	21	161	2	250	27.5	3739	0.968	9.04211e+06	8.828e+06	9.6167e+06	9949081	9.33911e+06	8.74084e+06	4.30006e+06	6.99826e+06	9261332	9949081	9027579	5.46647e+06	High	High	High	High	High	High	0	High	0.989751	0.867667
Q9SD76	Alpha-glucan phosphorylase 2, cytosolic OS=Arabidopsis thaliana OX=3702 GN=PHS2 PE=1 SV=1	52	32	146	31	841	95.1	3724	0.899	4.79394e+07	5.06843e+07	5.62359e+07	5.75023e+07	5.67107e+07	5.70609e+07	2.2798e+07	4.01792e+07	5.41578e+07	5.75023e+07	5.48189e+07	3.56855e+07	High	High	High	High	High	High	0	High	0.880288	0.389352
Q9SIH0	40S ribosomal protein S14-1 OS=Arabidopsis thaliana OX=3702 GN=RPS14A PE=1 SV=1	46	8	97	1	150	16.2	3721	0.896	2.14576e+07	2.39033e+07	2.49846e+07	27341364	2.78759e+07	2.23071e+07	10204362	18948984	24061316	27341364	26946002	13950733	High	High	High	High	High	High	0	High	0.909723	0.453935
Q9SGC1	Probable phosphoglucomutase, cytoplasmic 2 OS=Arabidopsis thaliana OX=3702 GN=At1g70730 PE=1 SV=1	66	26	151	12	585	63.4	3712	1.118	3.53395e+07	3.73166e+07	3.91001e+07	3.41739e+07	3.32023e+07	3.37627e+07	1.6806e+07	2.95821e+07	3.76552e+07	3.41739e+07	3.20948e+07	2.1115e+07	High	High	High	High	High	High	0	High	0.927235	0.547322
Q9SMW7	Basic transcription factor 3 OS=Arabidopsis thaliana OX=3702 GN=BTF3 PE=1 SV=1	68	12	127	9	165	17.9	3709	1.345	7.51396e+07	1.08754e+08	6.95351e+07	6.02981e+07	5.65744e+07	4.87522e+07	3.57334e+07	8.62132e+07	6.69656e+07	6.02981e+07	5.46872e+07	3.04893e+07	High	High	High	High	High	High	0	High	0.509699	0.0832065
Q94EG6	Uncharacterized protein At5g02240 OS=Arabidopsis thaliana OX=3702 GN=At5g02240 PE=1 SV=1	65	15	132	13	253	27.1	3704	1.094	1.36991e+08	1.47292e+08	1.22669e+08	1.27216e+08	1.27747e+08	1.19512e+08	6.51475e+07	1.16764e+08	1.18136e+08	1.27216e+08	1.23485e+08	7.47421e+07	High	High	High	High	High	High	0	High	0.956571	0.685819
Q9LHG9	Nascent polypeptide-associated complex subunit alpha-like protein 1 OS=Arabidopsis thaliana OX=3702 GN=At3g12390 PE=1 SV=1	66	11	102	7	203	22	3703	1.316	9.94073e+07	1.00103e+08	7.49478e+07	75357014	6.76299e+07	6.63195e+07	4.72741e+07	79354849	7.21782e+07	75357014	65373919	4.14758e+07	High	High	High	High	High	High	0	High	0.589303	0.110859
P42699	Plastocyanin major isoform, chloroplastic OS=Arabidopsis thaliana OX=3702 GN=DRT112 PE=1 SV=2	39	2	87	2	167	17	3700	1.348	8.83514e+07	1.23627e+08	1.01835e+08	1.07277e+08	8.21469e+07	7.45331e+07	4.20163e+07	9.80029e+07	9.80719e+07	1.07277e+08	7.94067e+07	4.66126e+07	High	High	High	High	High	High	0	High	0.505085	0.0803845
P48347	14-3-3-like protein GF14 epsilon OS=Arabidopsis thaliana OX=3702 GN=GRF10 PE=1 SV=1	70	19	117	17	254	28.9	3700	1.225	1.74714e+08	1.78892e+08	1.98873e+08	1.55375e+08	1.54366e+08	1.3698e+08	8.30869e+07	141813689	1.91524e+08	1.55375e+08	1.49217e+08	8.56666e+07	High	High	High	High	High	High	0	High	0.806028	0.256549
Q9M339	40S ribosomal protein S3-2 OS=Arabidopsis thaliana OX=3702 GN=RPS3B PE=1 SV=1	63	22	163	4	249	27.3	3699	1.083	3.2537e+07	3.32471e+07	3.60975e+07	2.76553e+07	3.38448e+07	3.38212e+07	1.54733e+07	2.63561e+07	3.47636e+07	2.76553e+07	3.27158e+07	2.11516e+07	High	High	High	High	High	High	0	High	0.958352	0.69763
Q38946	Glutamate dehydrogenase 2 OS=Arabidopsis thaliana OX=3702 GN=GDH2 PE=1 SV=1	65	20	144	16	411	44.7	3698	1.271	1.13705e+08	1.23075e+08	1.21703e+08	1.09794e+08	9.60766e+07	9.23543e+07	5.40736e+07	9.75654e+07	1.17206e+08	1.09794e+08	9.28717e+07	5.77578e+07	High	High	High	High	High	High	0	High	0.69532	0.171453
Q9ZUT9	40S ribosomal protein S5-1 OS=Arabidopsis thaliana OX=3702 GN=RPS5A PE=1 SV=1	44	11	120	1	207	23	3689	0.978	2.09558e+06	2.25813e+06	1.99961e+06	2.29823e+06	2.02224e+06	2.30885e+06	996574	1.7901e+06	1.92572e+06	2.29823e+06	1.95479e+06	1.44394e+06	High	High	High	High	High	High	0	High	0.991608	0.925486
Q9SCX3	Elongation factor 1-beta 2 OS=Arabidopsis thaliana OX=3702 GN=At5g19510 PE=1 SV=1	70	13	149	9	224	24.2	3685	1.174	3.43802e+08	3.82448e+08	3.23083e+08	3.3196e+08	3.12114e+08	2.99893e+08	1.63498e+08	3.0318e+08	3.11144e+08	3.3196e+08	3.01703e+08	1.87551e+08	High	High	High	High	High	High	0	High	0.881126	0.390951
P49107	Photosystem I reaction center subunit N, chloroplastic OS=Arabidopsis thaliana OX=3702 GN=PSAN PE=1 SV=2	35	8	98	8	171	18.4	3668	0.963	2.45495e+08	3.15879e+08	2.27795e+08	2.13485e+08	3.11994e+08	2.39439e+08	1.16747e+08	2.50408e+08	2.19377e+08	2.13485e+08	3.01587e+08	1.49744e+08	High	High	High	High	High	High	0	High	0.956571	0.677238
P53496	Actin-11 OS=Arabidopsis thaliana OX=3702 GN=ACT11 PE=1 SV=1	61	21	212	1	377	41.6	3663	0.01				566215	1.20683e+06	972187				566215	1166570	608000	High	Not Found	Not Found	Peak Found	High	Peak Found	0	High	4.57867e-16	1e-17
P50883	60S ribosomal protein L12-1 OS=Arabidopsis thaliana OX=3702 GN=RPL12A PE=2 SV=2	62	10	121	1	166	17.9	3656														High	High	High	High	High	High	0	High
O82662	Succinate--CoA ligase [ADP-forming] subunit beta, mitochondrial OS=Arabidopsis thaliana OX=3702 GN=At2g20420 PE=1 SV=1	70	27	187	27	421	45.3	3654	1.027	2.11147e+08	2.19796e+08	2.28597e+08	2.43072e+08	2.21798e+08	2.08337e+08	1.00413e+08	1.74239e+08	2.20149e+08	2.43072e+08	2.14399e+08	1.30293e+08	High	High	High	High	High	High	0	High	0.999801	0.999277
P42763	Dehydrin ERD14 OS=Arabidopsis thaliana OX=3702 GN=ERD14 PE=1 SV=1	77	19	205	17	185	20.8	3651	1.332	4.23508e+08	4.48546e+08	4.14047e+08	3.40562e+08	3.39296e+08	3.01867e+08	2.01403e+08	3.55578e+08	3.98747e+08	3.40562e+08	3.27978e+08	1.88786e+08	High	High	High	High	High	High	0	High	0.543228	0.0949372
Q9ZU52	Fructose-bisphosphate aldolase 3, chloroplastic OS=Arabidopsis thaliana OX=3702 GN=FBA3 PE=1 SV=1	60	19	152	16	391	42.3	3650	0.925	1.73026e+08	1.83565e+08	1.81071e+08	1.79152e+08	1.93261e+08	1.83907e+08	8.22842e+07	1.45518e+08	1.7438e+08	1.79152e+08	1.86814e+08	1.15015e+08	High	High	High	High	High	High	0	High	0.917927	0.500657
Q93YR3	FAM10 family protein At4g22670 OS=Arabidopsis thaliana OX=3702 GN=At4g22670 PE=1 SV=1	37	16	119	16	441	46.6	3646	1.145	1.31763e+08	1.31646e+08	1.23684e+08	1.09144e+08	1.11783e+08	1.10965e+08	6.26611e+07	1.0436e+08	1.19113e+08	1.09144e+08	1.08054e+08	6.93966e+07	High	High	High	High	High	High	0	High	0.916222	0.48651
Q9FJA6	40S ribosomal protein S3-3 OS=Arabidopsis thaliana OX=3702 GN=RPS3C PE=1 SV=1	73	20	162	4	248	27.4	3640	0.985	2.01126e+07	1.94659e+07	1.81907e+07	2.27744e+07	2.31006e+07	1.87306e+07	9.56472e+06	1.54313e+07	1.75185e+07	2.27744e+07	2.233e+07	1.1714e+07	High	High	High	High	High	High	0	High	0.991608	0.91091
Q9FJX3	Mitochondrial outer membrane protein porin 2 OS=Arabidopsis thaliana OX=3702 GN=VDAC2 PE=1 SV=1	74	20	150	20	276	29.6	3638	1.048	1.33905e+08	1.46068e+08	1.37704e+08	1.50786e+08	1.35964e+08	1.16814e+08	6.36797e+07	1.15793e+08	1.32615e+08	1.50786e+08	1.31428e+08	7.30546e+07	High	High	High	High	High	High	0	High	0.991608	0.899
O48661	Spermidine synthase 2 OS=Arabidopsis thaliana OX=3702 GN=SPDSYN2 PE=1 SV=2	63	15	102	11	340	37.1	3631	0.909	2.40718e+07	2.66756e+07	2.79118e+07	3.07732e+07	2.65035e+07	2.74749e+07	1.14476e+07	2.11466e+07	2.68804e+07	3.07732e+07	2.56194e+07	1.71826e+07	High	High	High	High	High	High	0	High	0.919462	0.504714
Q41932	Oxygen-evolving enhancer protein 3-2, chloroplastic OS=Arabidopsis thaliana OX=3702 GN=PSBQ2 PE=1 SV=2	48	11	136	9	230	24.6	3609	1.284	1.56765e+08	2.48746e+08	1.19484e+08	1.21552e+08	1.61268e+08	1.21383e+08	7.45511e+07	1.9719e+08	1.15068e+08	1.21552e+08	1.55888e+08	7.59119e+07	High	High	High	High	High	High	0	High	0.658778	0.15158
Q8H0S9	Puromycin-sensitive aminopeptidase OS=Arabidopsis thaliana OX=3702 GN=MPA1 PE=2 SV=1	58	41	193	41	883	99.1	3606	0.997	9.85905e+07	9.69259e+07	1.16125e+08	1.13656e+08	1.07842e+08	9.62628e+07	4.68856e+07	7.68364e+07	1.11833e+08	1.13656e+08	1.04245e+08	6.02022e+07	High	High	High	High	High	High	0	High	0.989196	0.847544
P25855	Glycine cleavage system H protein 1, mitochondrial OS=Arabidopsis thaliana OX=3702 GN=GDH1 PE=1 SV=1	55	6	111	3	165	17.9	3597	1.357	2.3951e+07	3.20047e+07	2.36608e+07	22779103	1.98838e+07	1.65793e+07	1.13901e+07	2.53712e+07	2.27865e+07	22779103	1.92205e+07	1.03686e+07	High	High	High	High	High	High	0	High	0.376086	0.0466853
Q9XEE2	Annexin D2 OS=Arabidopsis thaliana OX=3702 GN=ANN2 PE=1 SV=1	72	21	158	21	317	36.2	3596	1.171	1.3005e+08	1.3215e+08	1.33889e+08	1.21488e+08	1.17154e+08	1.05669e+08	6.18467e+07	1.0476e+08	1.28942e+08	1.21488e+08	1.13246e+08	6.6085e+07	High	High	High	High	High	High	0	High	0.883451	0.398682
Q9LQ55	Dynamin-2B OS=Arabidopsis thaliana OX=3702 GN=DRP2B PE=1 SV=2	47	33	158	14	920	100.2	3565	1	1.83707e+07	1.8787e+07	2.0697e+07	1.99085e+07	2.26166e+07	2.03377e+07	8.73638e+06	1.48931e+07	1.99322e+07	1.99085e+07	2.18622e+07	1.27191e+07	High	High	High	High	High	High	0	High	0.999801	0.992542
O49006	Pectinesterase/pectinesterase inhibitor 3 OS=Arabidopsis thaliana OX=3702 GN=PME3 PE=1 SV=2	33	17	142	17	592	64.2	3563	1.055	1.78462e+08	1.6843e+08	1.8799e+08	1.57616e+08	1.73491e+08	1.61438e+08	8.48691e+07	1.3352e+08	1.81043e+08	1.57616e+08	1.67704e+08	1.00962e+08	High	High	High	High	High	High	0	High	0.98928	0.863738
P46248	Aspartate aminotransferase, chloroplastic OS=Arabidopsis thaliana OX=3702 GN=ASP5 PE=1 SV=2	72	27	192	27	453	49.8	3561	0.961	2.63716e+08	2.56967e+08	2.34736e+08	2.7188e+08	2.69028e+08	2.50782e+08	1.25413e+08	2.03707e+08	2.26061e+08	2.7188e+08	2.60054e+08	1.56838e+08	High	High	High	High	High	High	0	High	0.956571	0.66769
P49688	40S ribosomal protein S2-3 OS=Arabidopsis thaliana OX=3702 GN=RPS2C PE=1 SV=2	61	18	155	6	285	30.9	3548	0.773	5.59053e+07	5.5967e+07	6.50477e+07	7.97892e+07	7.45557e+07	7.33308e+07	2.65863e+07	4.4367e+07	6.2644e+07	7.97892e+07	7.20686e+07	4.58606e+07	High	High	High	High	High	High	0	High	0.45617	0.0676152
Q9LFH5	60S ribosomal protein L12-2 OS=Arabidopsis thaliana OX=3702 GN=RPL12B PE=1 SV=1	62	10	123	1	166	18	3546	1.139	2.18441e+06	2.33142e+07	1.75418e+07	1.6378e+07	1.5395e+07	3.29127e+06	1.03882e+06	18481963	1.68936e+07	1.6378e+07	1.48814e+07	2058340	High	High	High	High	High	High	0	High	0.88782	0.41211
Q94B60	ATP-dependent Clp protease proteolytic subunit 4, chloroplastic OS=Arabidopsis thaliana OX=3702 GN=CLPP4 PE=1 SV=1	65	11	113	11	292	31.5	3540	1.027	8.02537e+07	1.26436e+08	1.00305e+08	1.11314e+08	1.03208e+08	1.04499e+08	3.81654e+07	1.0023e+08	9.65981e+07	1.11314e+08	9.97654e+07	6.53531e+07	High	High	High	High	High	High	0	High	0.999801	0.999303
Q9SSS9	ATP synthase subunit delta, chloroplastic OS=Arabidopsis thaliana OX=3702 GN=ATPD PE=1 SV=1	61	14	147	14	234	25.7	3534	1.425	3.01096e+08	4.20645e+08	2.42913e+08	2.52717e+08	3.12299e+08	2.05946e+08	1.43189e+08	3.33459e+08	2.33936e+08	2.52717e+08	3.01881e+08	1.28798e+08	High	High	High	High	High	High	0	High	0.322703	0.0350519
O04983	Biotin carboxylase, chloroplastic OS=Arabidopsis thaliana OX=3702 GN=CAC2 PE=1 SV=1	55	21	168	21	537	58.4	3524	0.931	1.50543e+08	1.58814e+08	1.70255e+08	1.87839e+08	1.6573e+08	1.53862e+08	7.15922e+07	1.25897e+08	1.63964e+08	1.87839e+08	1.60201e+08	9.62247e+07	High	High	High	High	High	High	0	High	0.926945	0.525036
Q9FY50	50S ribosomal protein L10, chloroplastic OS=Arabidopsis thaliana OX=3702 GN=RPL10 PE=2 SV=1	60	13	104	13	220	24.7	3517	1.096	1.55218e+08	1.82375e+08	1.75132e+08	1.57727e+08	1.6745e+08	1.42131e+08	7.38152e+07	1.44575e+08	1.68661e+08	1.57727e+08	1.61864e+08	8.88879e+07	High	High	High	High	High	High	0	High	0.956571	0.679333
Q9STE8	Protein TOC75-3, chloroplastic OS=Arabidopsis thaliana OX=3702 GN=TOC75-3 PE=1 SV=1	44	23	135	23	818	89.1	3514	1.012	7.87019e+07	7.94631e+07	8.60858e+07	8.51125e+07	7.97153e+07	7.64005e+07	3.74274e+07	6.29931e+07	8.29047e+07	8.51125e+07	7.70562e+07	4.77804e+07	High	High	High	High	High	High	0	High	0.991608	0.922458
Q9FPF0	Protein DJ-1 homolog A OS=Arabidopsis thaliana OX=3702 GN=DJ1A PE=1 SV=1	64	19	133	19	392	41.8	3510	1.195	1.48891e+08	1.54707e+08	1.84699e+08	1.69358e+08	1.48625e+08	1.37175e+08	7.08067e+07	1.22641e+08	1.77873e+08	1.69358e+08	1.43667e+08	8.57884e+07	High	High	High	High	High	High	0	High	0.862338	0.330735
Q93ZN9	LL-diaminopimelate aminotransferase, chloroplastic OS=Arabidopsis thaliana OX=3702 GN=DAP PE=1 SV=1	47	16	102	16	461	50.4	3485	0.883	7.40804e+07	8.82128e+07	8.56956e+07	1.07288e+08	9.82324e+07	8.29319e+07	3.52296e+07	6.99293e+07	82528932	1.07288e+08	9.49556e+07	5.18651e+07	High	High	High	High	High	High	0	High	0.862338	0.330639
Q9LEV3	CBS domain-containing protein CBSX3, mitochondrial OS=Arabidopsis thaliana OX=3702 GN=CBSX3 PE=1 SV=1	62	11	124	11	206	22.7	3479	1.313	1.41175e+08	1.46015e+08	1.49562e+08	1.27044e+08	1.28569e+08	1.144e+08	6.7137e+07	1.15751e+08	1.44035e+08	1.27044e+08	1.2428e+08	7.15449e+07	High	High	High	High	High	High	0	High	0.594437	0.114241
P42036	40S ribosomal protein S14-3 OS=Arabidopsis thaliana OX=3702 GN=RPS14C PE=2 SV=2	46	8	89	2	150	16.2	3472	1.077	1.36158e+07	1.22376e+07	1.21135e+07	11606385	1.14779e+07	1.25148e+07	6.47511e+06	9.70116e+06	1.16659e+07	11606385	1.10951e+07	7.82665e+06	High	High	High	High	High	High	0	High	0.955116	0.636359
Q96529	Adenylosuccinate synthetase, chloroplastic OS=Arabidopsis thaliana OX=3702 GN=PURA PE=1 SV=1	57	25	149	25	490	52.9	3467	0.882	8.51598e+07	9.52837e+07	1.06591e+08	115006529	1.10683e+08	1.04684e+08	4.04985e+07	7.55346e+07	1.02652e+08	115006529	1.06991e+08	6.54688e+07	High	High	High	High	High	High	0	High	0.856074	0.32483
P25851	Fructose-1,6-bisphosphatase 1, chloroplastic OS=Arabidopsis thaliana OX=3702 GN=CFBP1 PE=1 SV=2	41	12	108	12	417	45.1	3456	1.031	7.09098e+07	7.51679e+07	8.26131e+07	9.10319e+07	7.7789e+07	7.43491e+07	3.37218e+07	5.95881e+07	7.95603e+07	9.10319e+07	7.51942e+07	4.64975e+07	High	High	High	High	High	High	0	High	0.999337	0.98275
Q84WV1	T-complex protein 1 subunit gamma OS=Arabidopsis thaliana OX=3702 GN=CCT3 PE=1 SV=1	67	29	143	29	555	60.3	3456	0.946	8.85855e+07	8.88676e+07	9.85229e+07	1.05751e+08	8.95471e+07	9.62334e+07	4.21277e+07	7.04484e+07	9.48822e+07	1.05751e+08	8.65599e+07	6.01838e+07	High	High	High	High	High	High	0	High	0.945987	0.594283
Q9FWS4	50S ribosomal protein L31, chloroplastic OS=Arabidopsis thaliana OX=3702 GN=RPL31 PE=2 SV=1	56	7	114	7	144	16	3448	0.904	9.23741e+07	9.41366e+07	8.3628e+07	9.8471e+07	1.12418e+08	1.02227e+08	4.39294e+07	7.46253e+07	8.05377e+07	9.8471e+07	1.08668e+08	6.39322e+07	High	High	High	High	High	High	0	High	0.887487	0.410356
Q1H583	GDSL esterase/lipase 22 OS=Arabidopsis thaliana OX=3702 GN=GLL22 PE=1 SV=1	42	11	98	9	391	43.2	3435	1.174	4.52748e+07	6.94864e+07	5.88182e+07	5.42751e+07	5.45768e+07	4.00305e+07	2.15308e+07	5.50843e+07	56644690	5.42751e+07	5.27562e+07	2.50349e+07	High	High	High	High	High	High	0	High	0.881126	0.391617
O80852	Glutathione S-transferase F9 OS=Arabidopsis thaliana OX=3702 GN=GSTF9 PE=1 SV=1	62	13	158	12	215	24.1	3431	1.171	6.18804e+08	7.77389e+08	6.11647e+08	4.93046e+08	5.64248e+08	5.78721e+08	2.94278e+08	6.16263e+08	5.89045e+08	4.93046e+08	5.45425e+08	3.61929e+08	High	High	High	High	High	High	0	High	0.883451	0.399197
Q9M1X0	Ribosome-recycling factor, chloroplastic OS=Arabidopsis thaliana OX=3702 GN=RRF PE=2 SV=2	45	14	115	14	275	30.4	3416	1.078	2.39641e+08	2.47725e+08	2.19425e+08	2.23237e+08	2.31936e+08	2.2317e+08	1.13963e+08	1.9638e+08	2.11316e+08	2.23237e+08	2.24199e+08	1.39569e+08	High	High	High	High	High	High	0	High	0.970673	0.757343
Q9ZPI1	Lysine--tRNA ligase, cytoplasmic OS=Arabidopsis thaliana OX=3702 GN=At3g11710 PE=1 SV=1	47	23	141	23	626	70.8	3411	0.959	5.36862e+07	5.48427e+07	5.79408e+07	6.01678e+07	5.42677e+07	6.01255e+07	2.5531e+07	43475696	5.57997e+07	6.01678e+07	5.24574e+07	3.76021e+07	High	High	High	High	High	High	0	High	0.956571	0.656334
Q9C5R8	2-Cys peroxiredoxin BAS1-like, chloroplastic OS=Arabidopsis thaliana OX=3702 GN=At5g06290 PE=2 SV=3	54	12	150	4	273	29.8	3408	1.104	4.31303e+07	4.51422e+07	4.43872e+07	3.81986e+07	4.72658e+07	3.89427e+07	2.0511e+07	3.57858e+07	4.2747e+07	3.81986e+07	4.56891e+07	2.43545e+07	High	High	High	High	High	High	0	High	0.956571	0.639948
Q9FKA5	Uncharacterized protein At5g39570 OS=Arabidopsis thaliana OX=3702 GN=At5g39570 PE=1 SV=1	57	15	131	15	381	43.5	3408	1.118	2.05368e+08	1.90129e+08	1.72627e+08	1.77874e+08	1.70722e+08	1.60995e+08	9.76649e+07	1.50722e+08	1.66248e+08	1.77874e+08	1.65027e+08	1.00685e+08	High	High	High	High	High	High	0	High	0.944229	0.585435
Q9S831	Photosystem I reaction center subunit IV A, chloroplastic OS=Arabidopsis thaliana OX=3702 GN=PSAE1 PE=1 SV=1	61	7	161	5	143	15	3407	1.078	4.33913e+08	4.55198e+08	3.68469e+08	4.84783e+08	4.72843e+08	3.37022e+08	2.06351e+08	3.60851e+08	3.54853e+08	4.84783e+08	4.5707e+08	2.10772e+08	High	High	High	High	High	High	0	High	0.970673	0.758108
Q8VZJ2	Probable glucan endo-1,3-beta-glucosidase At4g16260 OS=Arabidopsis thaliana OX=3702 GN=At4g16260 PE=1 SV=1	57	14	93	14	344	37.7	3403	1.428	8.89823e+07	8.92514e+07	9.40664e+07	6.89011e+07	6.35804e+07	5.85153e+07	4.23164e+07	7.07526e+07	9.05904e+07	6.89011e+07	6.14595e+07	3.65951e+07	High	High	High	High	High	High	0	High	0.316342	0.0339352
O48741	Protochlorophyllide reductase C, chloroplastic OS=Arabidopsis thaliana OX=3702 GN=PORC PE=1 SV=1	54	15	119	12	401	43.9	3394	0.732	3.70656e+07	3.28529e+07	3.68883e+07	4.5506e+07	4.50011e+07	4.34125e+07	1.76269e+07	2.60436e+07	3.55251e+07	4.5506e+07	4.35e+07	2.71499e+07	High	High	High	High	High	High	0	High	0.302161	0.0307943
Q9SHR7	Chlorophyll a-b binding protein 2.1, chloroplastic OS=Arabidopsis thaliana OX=3702 GN=LHCB2.1 PE=1 SV=1	52	8	116	4	265	28.6	3390	1.199	7.16716e+07	1.46413e+08	1.2451e+08	1.04961e+08	1.08828e+08	8.01309e+07	3.40841e+07	1.16067e+08	1.19909e+08	1.04961e+08	1.05197e+08	5.01134e+07	High	High	High	High	High	High	0	High	0.853305	0.320052
P48349	14-3-3-like protein GF14 lambda OS=Arabidopsis thaliana OX=3702 GN=GRF6 PE=1 SV=1	68	14	139	6	248	28	3372	1.309	9.58001e+07	9.52907e+07	9.30211e+07	7.01433e+07	6.98245e+07	6.7917e+07	4.55586e+07	7.55401e+07	8.95837e+07	7.01433e+07	6.74953e+07	4.24749e+07	High	High	High	High	High	High	0	High	0.602895	0.118507
O49629	Probable plastid-lipid-associated protein 2, chloroplastic OS=Arabidopsis thaliana OX=3702 GN=PAP2 PE=1 SV=1	59	14	90	13	310	33.6	3372	1.437	7.85147e+07	7.79921e+07	8.01522e+07	6.32786e+07	5.65156e+07	4.92987e+07	3.73384e+07	6.18269e+07	7.71903e+07	6.32786e+07	5.46303e+07	3.08311e+07	High	High	High	High	High	High	0	High	0.302161	0.0307969
O22173	Polyadenylate-binding protein 4 OS=Arabidopsis thaliana OX=3702 GN=PAB4 PE=1 SV=1	53	24	134	23	662	71.6	3360	0.986	7.8696e+07	8.4931e+07	8.5292e+07	8.75018e+07	8.35483e+07	8.64497e+07	3.74246e+07	6.73277e+07	8.21402e+07	8.75018e+07	8.07613e+07	5.40651e+07	High	High	High	High	High	High	0	High	0.978532	0.789746
Q42449	Profilin-1 OS=Arabidopsis thaliana OX=3702 GN=PRO1 PE=1 SV=1	98	11	117	7	131	14.3	3355	1.303	7.04518e+07	1.26949e+08	6.20753e+07	6.71657e+07	5.67028e+07	5.75245e+07	3.3504e+07	1.00636e+08	5.97814e+07	6.71657e+07	5.48113e+07	3.59755e+07	High	High	High	High	High	High	0	High	0.61945	0.125947
Q9SA14	3-isopropylmalate dehydrogenase 3, chloroplastic OS=Arabidopsis thaliana OX=3702 GN=IMDH3 PE=1 SV=2	54	15	128	7	404	43.8	3341	0.897	2.22239e+07	2.75466e+07	2.31891e+07	3.17932e+07	2.5824e+07	2.57892e+07	1.05688e+07	2.18371e+07	22332161	3.17932e+07	2.49626e+07	1.61284e+07	High	High	High	High	High	High	0	High	0.909723	0.449389
O82089	Copper transport protein CCH OS=Arabidopsis thaliana OX=3702 GN=CCH PE=1 SV=1	71	9	107	9	121	13	3320	1.148	3.64165e+08	3.84904e+08	3.30175e+08	307993698	3.22964e+08	3.06005e+08	173182207	3.05127e+08	3.17974e+08	307993698	3.1219e+08	1.91374e+08	High	High	High	High	High	High	0	High	0.916003	0.475332
Q9LW57	Plastid-lipid-associated protein 6, chloroplastic OS=Arabidopsis thaliana OX=3702 GN=PAP6 PE=1 SV=1	44	10	91	10	284	30.4	3319	1.357	1.86389e+08	1.89273e+08	1.78664e+08	1.51286e+08	1.42716e+08	1.34835e+08	8.86393e+07	1.50043e+08	1.72062e+08	1.51286e+08	1.37955e+08	8.43249e+07	High	High	High	High	High	High	0	High	0.479143	0.0734926
P25864	50S ribosomal protein L9, chloroplastic OS=Arabidopsis thaliana OX=3702 GN=RPL9 PE=2 SV=1	59	14	120	14	197	22.1	3305	0.982	2.1079e+08	2.14705e+08	1.8561e+08	2.32233e+08	1.9095e+08	1.81498e+08	1.00243e+08	1.70204e+08	1.78751e+08	2.32233e+08	1.8458e+08	1.13508e+08	High	High	High	High	High	High	0	High	0.975597	0.769466
Q9FXA2	Polyadenylate-binding protein 8 OS=Arabidopsis thaliana OX=3702 GN=PAB8 PE=1 SV=1	51	25	160	22	671	72.7	3303	0.899	1.11923e+08	1.31904e+08	1.20375e+08	1.29285e+08	1.34806e+08	1.28677e+08	5.32262e+07	1.04565e+08	1.15927e+08	1.29285e+08	1.30309e+08	8.04737e+07	High	High	High	High	High	High	0	High	0.881126	0.391014
Q42547	Catalase-3 OS=Arabidopsis thaliana OX=3702 GN=CAT3 PE=1 SV=3	64	25	176	17	492	56.7	3299	0.928	1.24137e+08	1.36172e+08	1.58965e+08	164859715	1.40248e+08	1.53907e+08	5.90345e+07	1.07948e+08	1.53091e+08	164859715	1.3557e+08	9.62527e+07	High	High	High	High	High	High	0	High	0.922783	0.512602
Q93ZT6	Eukaryotic translation initiation factor isoform 4G-1 OS=Arabidopsis thaliana OX=3702 GN=EIF(ISO)4G1 PE=1 SV=1	54	30	149	30	780	85.5	3280	0.953	7.34176e+07	7.94349e+07	7.68165e+07	8.77228e+07	8.18608e+07	8.01712e+07	3.49144e+07	6.29707e+07	7.39779e+07	8.77228e+07	7.91301e+07	5.01386e+07	High	High	High	High	High	High	0	High	0.951567	0.630072
Q43725	Cysteine synthase, mitochondrial OS=Arabidopsis thaliana OX=3702 GN=OASC PE=1 SV=3	50	15	109	13	430	45.8	3276	1.074	3.41273e+07	4.57309e+07	4.28371e+07	4.64498e+07	3.8956e+07	3.31311e+07	1.62295e+07	3.62525e+07	4.12542e+07	4.64498e+07	3.76565e+07	2.072e+07	High	High	High	High	High	High	0	High	0.976863	0.771761
P62090	Photosystem I iron-sulfur center OS=Arabidopsis thaliana OX=3702 GN=psaC PE=3 SV=2	85	8	120	8	81	9	3263	1.132	2.89111e+08	3.37041e+08	2.68196e+08	2.63116e+08	2.95508e+08	2.66343e+08	1.3749e+08	2.67184e+08	2.58285e+08	2.63116e+08	2.85651e+08	1.66569e+08	High	High	High	High	High	High	0	High	0.926945	0.533685
Q8VYM4	30S ribosomal protein 2, chloroplastic OS=Arabidopsis thaliana OX=3702 GN=PSRP2 PE=2 SV=1	56	12	97	12	253	27.7	3247	1.101	4.26467e+08	4.351e+08	4.082e+08	3.58562e+08	4.63102e+08	4.23875e+08	2.0281e+08	3.44919e+08	3.93116e+08	3.58562e+08	4.47654e+08	2.65089e+08	High	High	High	High	High	High	0	High	0.956571	0.656482
P0CJ46	Actin-1 OS=Arabidopsis thaliana OX=3702 GN=ACT1 PE=1 SV=1	73	23	186	6	377	41.8	3245	0.998	1.20581e+07	1.29031e+07	1.27545e+07	1.27912e+07	1.23019e+07	1.15821e+07	5.73435e+06	1.02288e+07	1.22832e+07	1.27912e+07	1.18916e+07	7.2434e+06	High	High	High	High	High	High	0	High	0.994311	0.951747
Q93VR3	GDP-mannose 3,5-epimerase OS=Arabidopsis thaliana OX=3702 GN=At5g28840 PE=1 SV=1	64	22	171	22	377	42.7	3234	1.098	2.09692e+08	2.0241e+08	2.29715e+08	2.00769e+08	2.09391e+08	1.96353e+08	9.97212e+07	1.60457e+08	2.21226e+08	2.00769e+08	2.02406e+08	1.22798e+08	High	High	High	High	High	High	0	High	0.956571	0.670098
O04316	Nitrile-specifier protein 4 OS=Arabidopsis thaliana OX=3702 GN=NSP4 PE=2 SV=1	50	21	151	4	619	67.6	3230	0.969	4.56189e+06	3.61173e+06	2.06213e+06	4.38998e+06	2.96372e+06	3.74146e+06	2.16945e+06	2.86314e+06	1.98593e+06	4.38998e+06	2.86486e+06	2.33989e+06	High	High	High	High	High	High	0	High	0.987399	0.818569
Q944P7	Leucine aminopeptidase 2, chloroplastic OS=Arabidopsis thaliana OX=3702 GN=LAP2 PE=2 SV=2	45	17	106	6	583	61.3	3228	0.654	7.32677e+06	7.16978e+06	7.28968e+06	1.09084e+07	1.18501e+07	9.22172e+06	3.48432e+06	5.68373e+06	7.02031e+06	1.09084e+07	1.14548e+07	5.76721e+06	High	High	High	High	High	High	0	High	0.105926	0.00632346
Q94A28	Aconitate hydratase 2, mitochondrial OS=Arabidopsis thaliana OX=3702 GN=ACO2 PE=1 SV=3	43	31	164	29	995	108.4	3226	0.875	6.89619e+07	7.53793e+07	8.68648e+07	1.02832e+08	8.64965e+07	8.93897e+07	3.27955e+07	5.97557e+07	8.36549e+07	1.02832e+08	8.36111e+07	5.59038e+07	High	High	High	High	High	High	0	High	0.837782	0.301168
Q9SAJ6	Glyceraldehyde-3-phosphate dehydrogenase GAPCP1, chloroplastic OS=Arabidopsis thaliana OX=3702 GN=GAPCP1 PE=1 SV=1	55	17	117	8	422	44.8	3220	1.105	3.58759e+07	4.06484e+07	3.65736e+07	3.9892e+07	3.52911e+07	3.22825e+07	1.70611e+07	3.22234e+07	3.52221e+07	3.9892e+07	3.41139e+07	2.01893e+07	High	High	High	High	High	High	0	High	0.946485	0.602127
Q42418	Profilin-2 OS=Arabidopsis thaliana OX=3702 GN=PRO2 PE=2 SV=1	59	9	90	5	131	14	3220	1.248	1.04785e+08	1.2248e+08	1.02308e+08	1.05656e+08	9.7759e+07	8.72115e+07	4.98313e+07	9.70937e+07	9.85278e+07	1.05656e+08	9.4498e+07	5.45415e+07	High	High	High	High	High	High	0	High	0.747601	0.210521
Q8L7U4	Co-chaperone protein p23-1 OS=Arabidopsis thaliana OX=3702 GN=P23-1 PE=1 SV=1	42	12	134	12	241	25.5	3218	1.114	2.36971e+08	2.47433e+08	2.40485e+08	2.37965e+08	2.37907e+08	2.04298e+08	1.12694e+08	1.96149e+08	2.31598e+08	2.37965e+08	2.29971e+08	1.27767e+08	High	High	High	High	High	High	0	High	0.946485	0.603944
Q9LZ66	Assimilatory sulfite reductase (ferredoxin), chloroplastic OS=Arabidopsis thaliana OX=3702 GN=SIR PE=1 SV=1	46	25	160	25	642	71.9	3210	0.771	1.19105e+08	1.09896e+08	1.18748e+08	1.66806e+08	1.53518e+08	1.46153e+08	5.66417e+07	8.71179e+07	1.1436e+08	1.66806e+08	1.48397e+08	9.14035e+07	High	High	High	High	High	High	0	High	0.445899	0.065054
Q9MA79	Fructose-1,6-bisphosphatase, cytosolic OS=Arabidopsis thaliana OX=3702 GN=CYFBP PE=1 SV=1	58	16	111	16	341	37.3	3204	1.113	7.76067e+07	7.81678e+07	9.22768e+07	8.36273e+07	7.69864e+07	7.20898e+07	3.69066e+07	6.19662e+07	8.88669e+07	8.36273e+07	7.44183e+07	4.50845e+07	High	High	High	High	High	High	0	High	0.946485	0.607382
P42761	Glutathione S-transferase F10 OS=Arabidopsis thaliana OX=3702 GN=GSTF10 PE=1 SV=3	57	13	126	12	215	24.2	3202	1.16	2.90547e+08	2.99869e+08	2.64119e+08	2.74528e+08	2.87939e+08	2.25155e+08	1.38172e+08	2.37716e+08	2.54359e+08	2.74528e+08	2.78334e+08	1.40811e+08	High	High	High	High	High	High	0	High	0.902141	0.433206
Q5XEP2	Hsp70-Hsp90 organizing protein 2 OS=Arabidopsis thaliana OX=3702 GN=HOP2 PE=1 SV=1	50	21	127	17	571	64.5	3197	0.965	2.86432e+07	3.66388e+07	3.28508e+07	3.87316e+07	3.42319e+07	2.55612e+07	1.36216e+07	2.90448e+07	3.16369e+07	3.87316e+07	3.309e+07	1.59858e+07	High	High	High	High	High	High	0	High	0.961734	0.729926
Q43349	29 kDa ribonucleoprotein, chloroplastic OS=Arabidopsis thaliana OX=3702 GN=CP29A PE=2 SV=2	40	11	140	8	342	36	3192	1.077	1.8956e+08	2.02011e+08	1.41361e+08	1.78709e+08	1.75275e+08	1.69153e+08	9.01472e+07	1.60141e+08	1.36137e+08	1.78709e+08	169428609	1.05787e+08	High	High	High	High	High	High	0	High	0.972695	0.7603
O23708	Proteasome subunit alpha type-2-A OS=Arabidopsis thaliana OX=3702 GN=PAB1 PE=1 SV=1	83	13	107	13	235	25.7	3191	1.209	1.15726e+08	1.15245e+08	1.02132e+08	9.25758e+07	9.38766e+07	8.82979e+07	5.50346e+07	9.13587e+07	9.83579e+07	9.25758e+07	9.07451e+07	5.5221e+07	High	High	High	High	High	High	0	High	0.828168	0.294692
P49690	60S ribosomal protein L23 OS=Arabidopsis thaliana OX=3702 GN=RPL23A PE=2 SV=3	68	13	128	13	140	15	3182	0.884	1.40681e+08	1.2822e+08	1.38378e+08	1.47399e+08	1.4652e+08	1.56721e+08	6.69021e+07	1.01644e+08	1.33264e+08	1.47399e+08	1.41632e+08	9.80121e+07	High	High	High	High	High	High	0	High	0.864021	0.33489
Q9T029	40S ribosomal protein S25-4 OS=Arabidopsis thaliana OX=3702 GN=RPS25E PE=3 SV=1	63	10	135	3	108	12	3167	1.052	1.01869e+08	6.63232e+07	8.85851e+07	8.48192e+07	1.02819e+08	1.07476e+08	4.84449e+07	5.25767e+07	8.53116e+07	8.48192e+07	9.93889e+07	6.72148e+07	High	High	High	High	High	High	0	High	0.989751	0.877431
P55229	Glucose-1-phosphate adenylyltransferase large subunit 1, chloroplastic OS=Arabidopsis thaliana OX=3702 GN=ADG2 PE=1 SV=3	66	26	132	26	522	57.6	3161	1.11	8.72939e+07	8.99785e+07	9.67141e+07	9.19089e+07	8.34965e+07	8.52508e+07	4.15134e+07	7.1329e+07	9.31402e+07	9.19089e+07	8.07113e+07	5.33154e+07	High	High	High	High	High	High	0	High	0.947616	0.620614
O04487	Probable elongation factor 1-gamma 1 OS=Arabidopsis thaliana OX=3702 GN=At1g09640 PE=1 SV=1	46	17	140	11	414	46.6	3158	0.884	3.16152e+07	2.95842e+07	4.13786e+07	4.38117e+07	4.12229e+07	3.76338e+07	1.50349e+07	2.34524e+07	3.98495e+07	4.38117e+07	3.98478e+07	2.3536e+07	High	High	High	High	High	High	0	High	0.870954	0.36288
Q93WN0	Selenium-binding protein 2 OS=Arabidopsis thaliana OX=3702 GN=SBP2 PE=1 SV=1	72	22	120	17	487	53.9	3144	0.937	5.85948e+07	7.32939e+07	7.51979e+07	8.18303e+07	7.51752e+07	7.20254e+07	2.78653e+07	5.81026e+07	7.24191e+07	8.18303e+07	7.26675e+07	4.50443e+07	High	High	High	High	High	High	0	High	0.92794	0.553665
Q9LJL3	Presequence protease 1, chloroplastic/mitochondrial OS=Arabidopsis thaliana OX=3702 GN=PREP1 PE=1 SV=2	39	34	148	34	1080	120.9	3131	0.69	4.74048e+07	4.61977e+07	5.78995e+07	8.27438e+07	6.84458e+07	6.84372e+07	2.25438e+07	3.66225e+07	5.57599e+07	8.27438e+07	6.61626e+07	4.28002e+07	High	High	High	High	High	High	0	High	0.155592	0.0104664
O81149	Proteasome subunit alpha type-5-A OS=Arabidopsis thaliana OX=3702 GN=PAE1 PE=1 SV=1	83	13	78	1	237	25.9	3116	1.137	6.58912e+06	7.48476e+06	5.59159e+06	6181646	5.77361e+06	5.79466e+06	3133519	5933424	5.38496e+06	6181646	5.58101e+06	3.62395e+06	High	High	High	High	High	High	0	High	0.900744	0.426242
Q9SZP8	Eukaryotic translation initiation factor 4B3 OS=Arabidopsis thaliana OX=3702 GN=EIF4B3 PE=1 SV=1	68	24	115	24	452	49	3076	0.774	2.36756e+07	3.15866e+07	2.31249e+07	3.1732e+07	3.75215e+07	3.16256e+07	1.12592e+07	2.50398e+07	2.22704e+07	3.1732e+07	3.62699e+07	1.97784e+07	High	High	High	High	High	High	0	High	0.538312	0.0923314
P29514	Tubulin beta-6 chain OS=Arabidopsis thaliana OX=3702 GN=TUBB6 PE=2 SV=1	60	22	162	6	449	50.6	3068	0.886	1.29323e+07	1.24753e+07	1.54546e+07	1.72262e+07	1.56254e+07	1.5608e+07	6.15007e+06	9.88958e+06	1.48835e+07	1.72262e+07	1.51042e+07	9.76112e+06	High	High	High	High	High	High	0	High	0.881126	0.39226
Q42560	Aconitate hydratase 1 OS=Arabidopsis thaliana OX=3702 GN=ACO1 PE=1 SV=2	52	31	167	22	898	98.1	3053	0.849	3.63896e+07	4.18955e+07	5.56737e+07	5.96067e+07	5.12446e+07	5.20786e+07	1.73054e+07	3.3212e+07	5.36164e+07	5.96067e+07	4.95352e+07	3.25696e+07	High	High	High	High	High	High	0	High	0.760976	0.219397
O82663	Succinate dehydrogenase [ubiquinone] flavoprotein subunit 1, mitochondrial OS=Arabidopsis thaliana OX=3702 GN=SDH1-1 PE=1 SV=1	42	19	107	19	634	69.6	3044	1.073	6.56055e+07	7.01177e+07	7.55298e+07	7.28537e+07	6.05326e+07	6.7851e+07	3.11993e+07	5.55847e+07	7.27388e+07	7.28537e+07	5.85134e+07	4.24336e+07	High	High	High	High	High	High	0	High	0.978281	0.781586
P27323	Heat shock protein 90-1 OS=Arabidopsis thaliana OX=3702 GN=HSP90-1 PE=1 SV=3	33	21	127	9	700	80.6	3027	1.108	8.84467e+06	9.93583e+06	1.02239e+07	8.35006e+06	8.55939e+06	7.83834e+06	4.20617e+06	7.87647e+06	9.84606e+06	8.35006e+06	8.27387e+06	4.90205e+06	High	High	High	High	High	High	0	High	0.916003	0.474246
Q8LD03	40S ribosomal protein S7-3 OS=Arabidopsis thaliana OX=3702 GN=RPS7C PE=1 SV=2	78	20	116	16	190	22	3021	1.006	8.5405e+07	1.00652e+08	9.90365e+07	1.13243e+08	1.00614e+08	8.27446e+07	4.06151e+07	7.97903e+07	9.53768e+07	1.13243e+08	9.72578e+07	5.1748e+07	High	High	High	High	High	High	0	High	0.991608	0.89161
Q9SEI4	26S proteasome regulatory subunit 6B homolog OS=Arabidopsis thaliana OX=3702 GN=RPT3 PE=1 SV=1	68	20	133	19	408	45.7	2984	1.039	8.55674e+07	9.11708e+07	9.05208e+07	9.34265e+07	8.85639e+07	8.43417e+07	4.06924e+07	7.22742e+07	8.71758e+07	9.34265e+07	8.56095e+07	5.27468e+07	High	High	High	High	High	High	0	High	0.992882	0.942985
P33207	3-oxoacyl-[acyl-carrier-protein] reductase, chloroplastic OS=Arabidopsis thaliana OX=3702 GN=At1g24360 PE=1 SV=2	40	11	75	11	319	33.5	2977	1.041	5.54909e+07	6.69979e+07	6.47478e+07	6.72842e+07	5.97974e+07	5.77589e+07	2.63892e+07	5.31115e+07	6.23552e+07	6.72842e+07	5.78027e+07	3.61221e+07	High	High	High	High	High	High	0	High	0.991608	0.930652
F4JLP5	Dihydrolipoyl dehydrogenase 2, chloroplastic OS=Arabidopsis thaliana OX=3702 GN=LPD2 PE=2 SV=2	50	19	134	9	567	60.1	2975	0.85	2.73783e+07	2.92683e+07	3.11045e+07	4.2266e+07	3.13543e+07	3.20068e+07	1.302e+07	2.3202e+07	2.99551e+07	4.2266e+07	3.03084e+07	2.00168e+07	High	High	High	High	High	High	0	High	0.80886	0.259099
Q9SX77	Succinate dehydrogenase subunit 5, mitochondrial OS=Arabidopsis thaliana OX=3702 GN=SDH5 PE=1 SV=1	47	8	91	8	257	28.1	2974	1.332	5.7015e+07	6.61718e+07	5.27877e+07	4.50701e+07	4.86099e+07	4.42887e+07	2.7114e+07	5.24566e+07	5.0837e+07	4.50701e+07	4.69884e+07	2.76979e+07	High	High	High	High	High	High	0	High	0.540947	0.094201
Q9FZ47	ACT domain-containing protein ACR11 OS=Arabidopsis thaliana OX=3702 GN=ACR11 PE=1 SV=1	54	13	120	13	290	31.3	2974	1.149	2.03512e+08	2.43863e+08	2.16211e+08	2.13273e+08	1.87481e+08	1.77092e+08	9.67821e+07	1.93319e+08	2.08221e+08	2.13273e+08	1.81227e+08	1.10752e+08	High	High	High	High	High	High	0	High	0.915675	0.470637
Q42601	Carbamoyl-phosphate synthase large chain, chloroplastic OS=Arabidopsis thaliana OX=3702 GN=CARB PE=1 SV=1	36	30	126	30	1187	129.9	2962	0.754	4.08267e+07	4.54717e+07	5.3545e+07	7.22217e+07	5.97964e+07	5.94424e+07	1.94155e+07	3.6047e+07	5.15664e+07	7.22217e+07	5.78017e+07	3.71749e+07	High	High	High	High	High	High	0	High	0.375398	0.0460726
Q76E23	Eukaryotic translation initiation factor 4G OS=Arabidopsis thaliana OX=3702 GN=EIF4G PE=1 SV=2	21	22	91	22	1727	187.8	2948	0.858	1.21818e+07	1.26532e+07	1.25214e+07	1.49093e+07	1.37299e+07	1.30024e+07	5.79318e+06	1.00306e+07	1.20587e+07	1.49093e+07	1.32719e+07	8.13161e+06	High	High	High	High	High	High	0	High	0.82365	0.285379
Q8LEQ0	60S acidic ribosomal protein P1-3 OS=Arabidopsis thaliana OX=3702 GN=RPP1C PE=1 SV=2	73	3	56	2	113	11.2	2932	1.109	4.41175e+07	5.57382e+07	3.03701e+07	2.37008e+07	4.76385e+07	4.07217e+07	2.09805e+07	4.41856e+07	2.92478e+07	2.37008e+07	4.60494e+07	2.54671e+07	High	High	High	High	High	High	0	High	0.947616	0.618869
P51430	40S ribosomal protein S6-2 OS=Arabidopsis thaliana OX=3702 GN=RPS6B PE=1 SV=3	44	14	111	5	249	28.1	2931	0.755	1.4652e+07	1.46397e+07	1.84462e+07	1.9823e+07	1.6381e+07	1.68403e+07	6967882	1.16054e+07	1.77646e+07	1.9823e+07	1.58345e+07	1.05318e+07	High	High	High	High	High	High	0	High	0.449715	0.0658726
Q9FMD5	Protein TIC 40, chloroplastic OS=Arabidopsis thaliana OX=3702 GN=TIC40 PE=1 SV=1	44	13	90	13	447	48.9	2928	0.86	2.17335e+07	2.5423e+07	2.23077e+07	2.94579e+07	2.83121e+07	2.71795e+07	1.03356e+07	2.01536e+07	2.14834e+07	2.94579e+07	2.73676e+07	1.69979e+07	High	High	High	High	High	High	0	High	0.842129	0.308569
Q9LF37	Chaperone protein ClpB3, chloroplastic OS=Arabidopsis thaliana OX=3702 GN=CLPB3 PE=1 SV=1	36	28	123	28	968	108.9	2916	0.793	6.67703e+07	6.69164e+07	7.09572e+07	9.04353e+07	8.28823e+07	7.54425e+07	3.17532e+07	5.30469e+07	6.83351e+07	9.04353e+07	8.01175e+07	4.71813e+07	High	High	High	High	High	High	0	High	0.543228	0.0950729
Q9S9N1	Heat shock 70 kDa protein 5 OS=Arabidopsis thaliana OX=3702 GN=HSP70-5 PE=2 SV=1	17	9	107	2	646	70.9	2915	0.843	498126	256070	436812		553196	414638	236888	202996	420670		534743	259312	High	High	High	High	Peak Found	High	0	High	0.922783	0.513755
Q08112	40S ribosomal protein S15-1 OS=Arabidopsis thaliana OX=3702 GN=RPS15A PE=2 SV=1	72	8	128	2	152	17.1	2912	0.951	2.4972e+07	1.64976e+07	2.79133e+07	2.66835e+07	2.66658e+07	2.63916e+07	1.18756e+07	1.30782e+07	2.68818e+07	2.66835e+07	2.57763e+07	1.65052e+07	High	High	High	High	High	High	0	High	0.958352	0.710584
Q9CA67	Geranylgeranyl diphosphate reductase, chloroplastic OS=Arabidopsis thaliana OX=3702 GN=CHLP PE=1 SV=1	51	21	107	21	467	51.8	2900	1.001	1.36361e+08	1.28237e+08	1.45699e+08	1.51346e+08	1.20128e+08	1.23083e+08	6.48477e+07	1.01658e+08	1.40315e+08	1.51346e+08	1.16121e+08	7.69756e+07	High	High	High	High	High	High	0	High	0.98928	0.86598
Q9LKR8	Rubisco accumulation factor 1.1, chloroplastic OS=Arabidopsis thaliana OX=3702 GN=RAF1.1 PE=1 SV=1	44	15	94	15	434	48.2	2896	0.87	4.90254e+07	5.30817e+07	5.46968e+07	6.06127e+07	6.18614e+07	6.05624e+07	2.33145e+07	4.20797e+07	5.26756e+07	6.06127e+07	5.97978e+07	3.78754e+07	High	High	High	High	High	High	0	High	0.822482	0.283249
P48348	14-3-3-like protein GF14 kappa OS=Arabidopsis thaliana OX=3702 GN=GRF8 PE=1 SV=2	63	15	136	7	248	28	2894	1.173	4.82947e+07	4.80738e+07	4.80397e+07	4.21383e+07	4.22661e+07	3.58391e+07	2.2967e+07	3.81097e+07	4.62645e+07	4.21383e+07	4.08562e+07	2.24135e+07	High	High	High	High	High	High	0	High	0.883451	0.397602
Q42134	Proteasome subunit alpha type-5-B OS=Arabidopsis thaliana OX=3702 GN=PAE2 PE=1 SV=2	83	13	73	1	237	26	2888	1.305	4.52641e+06	4.87183e+06	4.86609e+06	3.27437e+06	4.07466e+06	3.72989e+06	2152577	3862064	4.68627e+06	3.27437e+06	3.93874e+06	2.33265e+06	High	High	Peak Found	High	Peak Found	Peak Found	0	High	0.61945	0.128234
P11139	Tubulin alpha-1 chain OS=Arabidopsis thaliana OX=3702 GN=TUBA1 PE=2 SV=1	35	12	95	1	450	49.8	2885	1.67	199193	185602	220399	135097	114056	111162	94727.9	147133	212254	135097	110251	69519.9	Peak Found	Peak Found	High	Peak Found	Peak Found	Peak Found	0	High	0.337155	0.0374071
Q9FWA3	6-phosphogluconate dehydrogenase, decarboxylating 2 OS=Arabidopsis thaliana OX=3702 GN=PGD2 PE=1 SV=1	55	22	142	19	486	53.5	2881	1.052	8.74386e+07	8.12674e+07	9.23121e+07	8.75832e+07	8.33004e+07	8.51678e+07	4.15823e+07	6.44234e+07	8.89009e+07	8.75832e+07	8.05217e+07	5.32635e+07	High	High	High	High	High	High	0	High	0.990343	0.879888
Q9ZRW8	Glutathione S-transferase U19 OS=Arabidopsis thaliana OX=3702 GN=GSTU19 PE=1 SV=1	66	25	206	21	219	25.6	2879	1.094	1.98803e+08	2.4002e+08	2.16433e+08	2.11698e+08	2.10197e+08	1.78136e+08	9.45426e+07	1.90272e+08	2.08435e+08	2.11698e+08	2.03186e+08	1.11405e+08	High	High	High	High	High	High	0	High	0.956571	0.686879
P55228	Glucose-1-phosphate adenylyltransferase small subunit, chloroplastic OS=Arabidopsis thaliana OX=3702 GN=APS1 PE=2 SV=2	42	16	110	16	520	56.6	2875	0.969	7.96594e+07	7.60681e+07	8.97418e+07	8.39746e+07	8.69798e+07	8.56081e+07	3.78827e+07	6.03017e+07	8.64256e+07	8.39746e+07	8.40783e+07	5.35388e+07	High	High	High	High	High	High	0	High	0.958352	0.707862
Q9LR64	Photosystem II repair protein PSB27-H1, chloroplastic OS=Arabidopsis thaliana OX=3702 GN=PSB27-1 PE=1 SV=1	42	7	86	7	174	18.8	2870	1.272	2.87266e+08	2.68301e+08	2.16114e+08	1.90558e+08	1.85929e+08	1.96842e+08	1.36612e+08	2.12692e+08	2.08128e+08	1.90558e+08	1.79727e+08	1.23104e+08	High	High	High	High	High	High	0	High	0.690892	0.1688
O22160	Thylakoid lumenal 15 kDa protein 1, chloroplastic OS=Arabidopsis thaliana OX=3702 GN=At2g44920 PE=1 SV=2	43	6	57	6	224	23.8	2868	1.125	4.18114e+07	4.80528e+07	4.50035e+07	4.35901e+07	4.24474e+07	3.65533e+07	1.98838e+07	3.8093e+07	4.33405e+07	4.35901e+07	4.10314e+07	2.28602e+07	High	High	High	High	High	High	0	High	0.942596	0.58329
Q06588	1-aminocyclopropane-1-carboxylate oxidase 4 OS=Arabidopsis thaliana OX=3702 GN=ACO4 PE=1 SV=2	52	12	97	9	323	36.7	2867	0.919	2.01147e+07	2.29784e+07	2.44982e+07	2.54674e+07	2.32395e+07	2.53605e+07	9.56571e+06	1.82158e+07	2.35929e+07	2.54674e+07	2.24643e+07	1.58603e+07	High	High	High	High	High	High	0	High	0.92794	0.551525
Q9SA34	Inosine-5'-monophosphate dehydrogenase 2 OS=Arabidopsis thaliana OX=3702 GN=At1g16350 PE=1 SV=1	56	18	114	18	502	54	2862	0.915	4.71821e+07	4.59958e+07	5.14551e+07	6.1854e+07	5.30881e+07	5.41962e+07	2.24379e+07	3.64625e+07	4.95537e+07	6.1854e+07	5.13172e+07	3.3894e+07	High	High	High	High	High	High	0	High	0.909723	0.454067
P42742	Proteasome subunit beta type-1 OS=Arabidopsis thaliana OX=3702 GN=PBF1 PE=1 SV=2	69	13	104	13	223	24.6	2860	1.113	8.49282e+07	8.90633e+07	7.21895e+07	6.50606e+07	6.96243e+07	7.41942e+07	4.03884e+07	7.06035e+07	69521884	6.50606e+07	6.73017e+07	4.64006e+07	High	High	High	High	High	High	0	High	0.946485	0.608027
O81645	Villin-3 OS=Arabidopsis thaliana OX=3702 GN=VLN3 PE=1 SV=2	35	24	93	19	965	106.3	2850	1.102	2.06791e+07	1.7171e+07	1.81407e+07	1.73081e+07	1.74003e+07	1.62617e+07	9.83413e+06	1.3612e+07	1.74704e+07	1.73081e+07	1.68199e+07	1.017e+07	High	High	High	High	High	High	0	High	0.926945	0.53308
Q9LR75	Coproporphyrinogen-III oxidase 1, chloroplastic OS=Arabidopsis thaliana OX=3702 GN=CPX1 PE=2 SV=1	54	20	117	20	386	43.8	2848	0.835	1.03975e+08	1.0989e+08	1.04301e+08	1.28859e+08	1.27415e+08	1.24112e+08	4.94462e+07	8.71137e+07	1.00447e+08	1.28859e+08	1.23165e+08	7.76192e+07	High	High	High	High	High	High	0	High	0.714867	0.183063
Q9C5U3	26S proteasome regulatory subunit 8 homolog A OS=Arabidopsis thaliana OX=3702 GN=RPT6A PE=1 SV=1	63	24	108	3	419	47.2	2847	0.803	4.167e+06	3.61826e+06	4.20599e+06	4.66639e+06	5.65391e+06	4.11739e+06	1.98165e+06	2.86831e+06	4.05057e+06	4.66639e+06	5.46531e+06	2.57499e+06	High	High	High	High	High	High	0	High	0.736888	0.198184
Q39251	Actin-depolymerizing factor 2 OS=Arabidopsis thaliana OX=3702 GN=ADF2 PE=1 SV=1	73	7	61	4	137	15.7	2833	1.147	9.99191e+06	1.12211e+07	1.0002e+07	9.59424e+06	9.05506e+06	8.62337e+06	4.75175e+06	8.89535e+06	9.63244e+06	9.59424e+06	8.753e+06	5.393e+06	High	High	High	High	High	High	0	High	0.856074	0.324807
O22886	Uroporphyrinogen decarboxylase 2, chloroplastic OS=Arabidopsis thaliana OX=3702 GN=HEME2 PE=2 SV=1	55	20	128	20	394	43.6	2820	0.944	8.31796e+07	9.41998e+07	9.14502e+07	1.05395e+08	1.05883e+08	9.5018e+07	3.95569e+07	7.46754e+07	8.80708e+07	1.05395e+08	1.02351e+08	5.94237e+07	High	High	High	High	High	High	0	High	0.944229	0.586278
Q9FY64	40S ribosomal protein S15-4 OS=Arabidopsis thaliana OX=3702 GN=RPS15D PE=2 SV=1	72	7	111	1	152	17.1	2794	0.853	8.54564e+06	6.7097e+06	1.07145e+07	7.86992e+06	1.16182e+07	1.02276e+07	4.06396e+06	5.319e+06	1.03186e+07	7.86992e+06	11230650	6396291	High	High	High	High	High	High	0	High	0.845377	0.312893
Q9LHB9	Peroxidase 32 OS=Arabidopsis thaliana OX=3702 GN=PER32 PE=1 SV=3	46	13	158	6	352	38.8	2781	1.202	2.08009e+08	2.46626e+08	2.25392e+08	2.12882e+08	2.30826e+08	1.96896e+08	9.89204e+07	1.95509e+08	2.17063e+08	2.12882e+08	2.23126e+08	1.23138e+08	High	High	High	High	High	High	0	High	0.843702	0.311262
O50061	50S ribosomal protein L4, chloroplastic OS=Arabidopsis thaliana OX=3702 GN=RPL4 PE=2 SV=2	56	18	127	18	282	30.5	2771	1.186	2.46111e+08	2.50303e+08	2.23752e+08	2.00822e+08	2.03722e+08	2.03697e+08	1.17041e+08	1.98424e+08	2.15484e+08	2.00822e+08	1.96927e+08	1.27391e+08	High	High	High	High	High	High	0	High	0.870954	0.356567
Q94JX9	Nascent polypeptide-associated complex subunit alpha-like protein 2 OS=Arabidopsis thaliana OX=3702 GN=At3g49470 PE=2 SV=2	66	8	58	8	217	23.7	2765	1.317	5.58065e+07	5.19641e+07	4.48323e+07	3.74e+07	4.28561e+07	4.16317e+07	2.65393e+07	4.11937e+07	4.31756e+07	3.74e+07	4.14265e+07	2.60362e+07	High	High	High	High	High	High	0	High	0.601536	0.116903
P82538	PsbP-like protein 1, chloroplastic OS=Arabidopsis thaliana OX=3702 GN=PPL1 PE=1 SV=1	55	12	98	12	230	25.6	2754	1.21	1.20359e+08	1.0866e+08	9.94735e+07	9.68951e+07	9.70024e+07	8.88663e+07	5.72379e+07	8.61384e+07	9.57977e+07	9.68951e+07	9.37666e+07	5.55764e+07	High	High	High	High	High	High	0	High	0.826931	0.292908
Q9LVI8	Glutamine synthetase cytosolic isozyme 1-3 OS=Arabidopsis thaliana OX=3702 GN=GLN1-3 PE=1 SV=1	67	18	137	11	354	38.6	2742	1.099	2.60391e+07	2.94374e+07	2.93713e+07	2.55918e+07	3.52525e+07	3.05678e+07	1.23832e+07	2.3336e+07	2.82859e+07	2.55918e+07	3.40766e+07	1.91169e+07	High	High	High	High	High	High	0	High	0.946363	0.597471
Q96327	ERBB-3 BINDING PROTEIN 1 OS=Arabidopsis thaliana OX=3702 GN=EBP1 PE=1 SV=1	66	21	138	21	392	43	2717	1.007	1.60304e+08	1.54877e+08	1.61851e+08	1.60069e+08	1.60939e+08	1.58469e+08	7.62342e+07	1.22776e+08	1.5587e+08	1.60069e+08	1.5557e+08	9.91058e+07	High	High	High	High	High	High	0	High	0.991608	0.898634
Q9SEI2	26S proteasome regulatory subunit 6A homolog A OS=Arabidopsis thaliana OX=3702 GN=RPT5A PE=1 SV=1	61	21	127	8	424	47.5	2715	1.073	2.64869e+07	3.3513e+07	2.84016e+07	2.88919e+07	2.47169e+07	2.70181e+07	1.25961e+07	2.65669e+07	2.73521e+07	2.88919e+07	2.38924e+07	1.68969e+07	High	High	High	High	High	High	0	High	0.958352	0.707386
P27202	Photosystem II 10 kDa polypeptide, chloroplastic OS=Arabidopsis thaliana OX=3702 GN=PSBR PE=1 SV=1	43	5	66	5	140	14.6	2712	0.892	2.07612e+08	2.2685e+08	2.02124e+08	1.92197e+08	1.87941e+08	1.72819e+08	9.8732e+07	179831659	1.94654e+08	1.92197e+08	1.81671e+08	1.0808e+08	High	High	High	High	High	High	0	High	0.870954	0.362609
Q56YU0	Aldehyde dehydrogenase family 2 member C4 OS=Arabidopsis thaliana OX=3702 GN=ALDH2C4 PE=1 SV=2	53	22	119	22	501	54.3	2710	0.963	6.29425e+07	7.0246e+07	6.90854e+07	75973838	6.85518e+07	6.71019e+07	2.99329e+07	5.56864e+07	6.65325e+07	75973838	6.62651e+07	4.19651e+07	High	High	High	High	High	High	0	High	0.956571	0.678703
P93014	30S ribosomal protein S5, chloroplastic OS=Arabidopsis thaliana OX=3702 GN=rps5 PE=2 SV=1	44	16	126	16	303	32.6	2699	0.774	2.08059e+08	1.68142e+08	1.88768e+08	2.2939e+08	2.52492e+08	2.37262e+08	9.89443e+07	1.33292e+08	1.81793e+08	2.2939e+08	2.4407e+08	1.48382e+08	High	High	High	High	High	High	0	High	0.460033	0.0687407
Q94BQ2	26S proteasome regulatory subunit 8 homolog B OS=Arabidopsis thaliana OX=3702 GN=RPT6B PE=1 SV=1	61	22	100	1	419	47.1	2698														Peak Found	High	Not Found	Peak Found	Peak Found	Peak Found	0	High
Q940P8	T-complex protein 1 subunit beta OS=Arabidopsis thaliana OX=3702 GN=CCT2 PE=1 SV=1	55	25	143	25	527	57.3	2698	0.9	9.63785e+07	1.01424e+08	1.14966e+08	1.26567e+08	1.07618e+08	1.12018e+08	4.58337e+07	8.04021e+07	1.10718e+08	1.26567e+08	1.04028e+08	7.00554e+07	High	High	High	High	High	High	0	High	0.883451	0.394822
Q9MAP3	50S ribosomal protein L11, chloroplastic OS=Arabidopsis thaliana OX=3702 GN=RPL11 PE=2 SV=1	50	10	102	10	222	23.1	2697	0.945	1.56616e+08	2.00683e+08	1.73966e+08	2.08775e+08	2.12405e+08	1.59817e+08	7.44803e+07	1.59088e+08	1.67538e+08	2.08775e+08	2.05319e+08	9.99488e+07	High	High	High	High	High	High	0	High	0.94571	0.592656
Q39230	Serine--tRNA ligase, cytoplasmic OS=Arabidopsis thaliana OX=3702 GN=At5g27470 PE=1 SV=1	56	26	129	26	451	51.6	2696	0.996	8.3284e+07	8.86236e+07	8.87083e+07	8.81763e+07	7.98079e+07	7.91964e+07	3.96065e+07	7.02549e+07	8.54302e+07	8.81763e+07	7.71457e+07	4.9529e+07	High	High	High	High	High	High	0	High	0.989012	0.841444
Q9ZNT7	Prohibitin-2, mitochondrial OS=Arabidopsis thaliana OX=3702 GN=PHB2 PE=1 SV=1	62	14	108	9	286	31.8	2691	1.093	2.69429e+07	3.08301e+07	2.72536e+07	2.95383e+07	3.07074e+07	2.43334e+07	1.28129e+07	2.44401e+07	2.62465e+07	2.95383e+07	2.9683e+07	1.5218e+07	High	High	High	High	High	High	0	High	0.949982	0.62576
Q9M158	Rhodanese-like domain-containing protein 4, chloroplastic OS=Arabidopsis thaliana OX=3702 GN=STR4 PE=1 SV=2	28	16	103	16	466	49.4	2686	1.214	2.23969e+08	2.15294e+08	1.83354e+08	1.60856e+08	1.65522e+08	1.61985e+08	1.0651e+08	1.70671e+08	1.76578e+08	1.60856e+08	160000110	1.01304e+08	High	High	High	High	High	High	0	High	0.822482	0.282866
Q8W4M5	Pyrophosphate--fructose 6-phosphate 1-phosphotransferase subunit beta 1 OS=Arabidopsis thaliana OX=3702 GN=PFP-BETA1 PE=1 SV=1	52	19	121	13	566	61.4	2681	0.86	2.3661e+07	3.33281e+07	3.39614e+07	4.95186e+07	3.51373e+07	3.74338e+07	1.12522e+07	2.64203e+07	3.27064e+07	4.95186e+07	3.39652e+07	2.34109e+07	High	High	High	High	High	High	0	High	0.816211	0.267731
Q9S7L9	Cytochrome c oxidase subunit 6b-1 OS=Arabidopsis thaliana OX=3702 GN=COX6B-1 PE=1 SV=1	54	12	104	12	191	21.2	2660	1.181	1.31749e+08	1.36579e+08	1.16145e+08	1.07832e+08	1.13982e+08	1.08948e+08	6.26546e+07	1.08271e+08	1.11853e+08	1.07832e+08	110180113	6.81353e+07	High	High	High	High	High	High	0	High	0.870954	0.371032
Q43316	Porphobilinogen deaminase, chloroplastic OS=Arabidopsis thaliana OX=3702 GN=HEMC PE=1 SV=1	49	18	125	18	382	41	2658	0.796	1.9619e+08	2.18618e+08	2.24113e+08	2.79235e+08	2.52789e+08	2.56763e+08	9.33e+07	173305718	2.15832e+08	2.79235e+08	244356688	1.60578e+08	High	High	High	High	High	High	0	High	0.555352	0.0997823
O80950	Jacalin-related lectin 22 OS=Arabidopsis thaliana OX=3702 GN=JAL22 PE=1 SV=1	56	23	116	19	458	50.4	2652	1.138	4.58472e+07	5.17856e+07	4.61914e+07	4.57813e+07	4.18411e+07	4.22788e+07	2.18031e+07	4.10522e+07	4.44845e+07	4.57813e+07	4.04454e+07	2.64409e+07	High	High	High	High	High	High	0	High	0.926945	0.534459
P29402	Calnexin homolog 1 OS=Arabidopsis thaliana OX=3702 GN=CNX1 PE=1 SV=1	35	16	100	13	530	60.4	2645	1.018	4.50912e+07	4.90689e+07	4.98763e+07	5.72202e+07	4.31171e+07	4.68023e+07	2.14436e+07	3.88986e+07	4.80333e+07	5.72202e+07	4.16788e+07	2.92699e+07	High	High	High	High	High	High	0	High	0.994311	0.951445
P93033	Fumarate hydratase 1, mitochondrial OS=Arabidopsis thaliana OX=3702 GN=FUM1 PE=1 SV=2	46	15	93	6	492	53	2638	0.919	1.94835e+07	2.55473e+07	2.19838e+07	2.82889e+07	2.15112e+07	2.32963e+07	9.26557e+06	2.02522e+07	2.11714e+07	2.82889e+07	2.07937e+07	1.45694e+07	High	High	High	High	High	High	0	High	0.930773	0.558355
Q9FG67	Methylthioalkylmalate synthase 1, chloroplastic OS=Arabidopsis thaliana OX=3702 GN=MAM1 PE=1 SV=1	51	20	104	16	506	55.1	2629	0.778	2.71883e+07	3.59664e+07	3.64005e+07	4.56609e+07	4.63632e+07	4.49886e+07	1.29297e+07	2.85118e+07	3.50554e+07	4.56609e+07	4.48166e+07	2.81356e+07	High	High	High	High	High	High	0	High	0.491957	0.0774565
Q9SF16	T-complex protein 1 subunit eta OS=Arabidopsis thaliana OX=3702 GN=CCT7 PE=1 SV=1	53	24	119	24	557	59.7	2620	0.957	7.98602e+07	8.16903e+07	8.81712e+07	9.37686e+07	8.27133e+07	8.67693e+07	3.79783e+07	6.47587e+07	8.4913e+07	9.37686e+07	7.99541e+07	5.4265e+07	High	High	High	High	High	High	0	High	0.956571	0.64798
O22263	Protein disulfide-isomerase like 2-1 OS=Arabidopsis thaliana OX=3702 GN=PDIL2-1 PE=2 SV=1	52	17	133	16	361	39.5	2618	1.078	1.40109e+08	1.42582e+08	1.53232e+08	1.4332e+08	1.42357e+08	1.39534e+08	66629948	1.1303e+08	1.4757e+08	1.4332e+08	1.37608e+08	8.72638e+07	High	High	High	High	High	High	0	High	0.970673	0.758027
Q9SA73	Obg-like ATPase 1 OS=Arabidopsis thaliana OX=3702 GN=YchF1 PE=1 SV=1	64	20	134	20	394	44.4	2615	0.984	1.05521e+08	1.06993e+08	1.19326e+08	1.15391e+08	1.06595e+08	1.06813e+08	5.01813e+07	8.48173e+07	1.14917e+08	1.15391e+08	1.03039e+08	6.68004e+07	High	High	High	High	High	High	0	High	0.978281	0.78013
O23264	Selenium-binding protein 1 OS=Arabidopsis thaliana OX=3702 GN=SBP1 PE=1 SV=1	60	17	90	12	490	54	2600	1.052	1.9792e+07	3.11921e+07	3.2426e+07	3.26387e+07	2.66972e+07	2.46083e+07	9.41229e+06	2.4727e+07	3.12278e+07	3.26387e+07	2.58066e+07	1.53899e+07	High	High	High	High	High	High	0	High	0.982191	0.807433
Q9ZVF2	MLP-like protein 329 OS=Arabidopsis thaliana OX=3702 GN=MLP329 PE=2 SV=1	72	14	108	10	151	17.6	2598	1.16	3.68721e+07	3.88657e+07	3.64046e+07	3.22942e+07	3.18534e+07	3.54933e+07	1.75349e+07	3.08101e+07	35059328	3.22942e+07	3.07909e+07	2.21973e+07	High	High	High	High	High	High	0	High	0.883451	0.399575
F4K0E8	4-hydroxy-3-methylbut-2-en-1-yl diphosphate synthase (ferredoxin), chloroplastic OS=Arabidopsis thaliana OX=3702 GN=ISPG PE=1 SV=1	48	27	122	27	741	82.2	2588	0.761	5.28645e+07	5.11614e+07	6.33092e+07	8.40537e+07	6.93144e+07	6.83404e+07	2.51402e+07	4.05573e+07	6.09698e+07	8.40537e+07	6.70022e+07	4.27397e+07	High	High	High	High	High	High	0	High	0.396084	0.0531577
Q9SIE7	PLAT domain-containing protein 2 OS=Arabidopsis thaliana OX=3702 GN=PLAT2 PE=2 SV=1	38	5	53	4	183	20.1	2587	1.276	3.63799e+07	4.25842e+07	4.32884e+07	3.86589e+07	3.54101e+07	2.76599e+07	17300796	3.37579e+07	4.16888e+07	3.86589e+07	3.42289e+07	1.72983e+07	High	High	High	High	High	High	0	High	0.658644	0.150842
P42759	Dehydrin ERD10 OS=Arabidopsis thaliana OX=3702 GN=ERD10 PE=1 SV=1	80	17	135	16	260	29.5	2585	1.214	1.28516e+08	1.40515e+08	1.20813e+08	1.25705e+08	1.20873e+08	1.04594e+08	6.11168e+07	1.11391e+08	1.16349e+08	1.25705e+08	1.16841e+08	6.54125e+07	High	High	High	High	High	High	0	High	0.822482	0.283674
Q9SJ36	40S ribosomal protein S17-2 OS=Arabidopsis thaliana OX=3702 GN=RPS17B PE=2 SV=3	68	16	131	6	140	15.9	2582	1.155	2.04177e+07	1.98736e+07	1.55055e+07	1.51995e+07	1.55584e+07	1.62103e+07	9.70985e+06	1.57544e+07	1.49326e+07	1.51995e+07	1.50394e+07	1.01378e+07	High	High	High	High	High	High	0	High	0.870954	0.358117
Q9LQ04	Bifunctional dTDP-4-dehydrorhamnose 3,5-epimerase/dTDP-4-dehydrorhamnose reductase OS=Arabidopsis thaliana OX=3702 GN=NRS/ER PE=1 SV=1	74	17	97	14	301	33.6	2575	0.872	5.8836e+07	6.53027e+07	6.82027e+07	8.29335e+07	7.24176e+07	6.97379e+07	2.798e+07	5.17677e+07	6.56824e+07	8.29335e+07	70001867	4.36136e+07	High	High	High	High	High	High	0	High	0.826931	0.291686
Q9LJE5	YTH domain-containing protein ECT2 OS=Arabidopsis thaliana OX=3702 GN=ECT2 PE=1 SV=1	45	18	90	14	667	72.4	2571	0.618	1.19978e+07	1.26172e+07	1.27442e+07	2.23323e+07	2.01099e+07	1.89143e+07	5.70566e+06	1.00021e+07	12273265	2.23323e+07	1.9439e+07	1.18289e+07	High	High	High	High	High	High	0	High	0.0319667	0.00145218
Q9ZSK3	Actin-depolymerizing factor 4 OS=Arabidopsis thaliana OX=3702 GN=ADF4 PE=1 SV=2	50	5	45	2	139	16	2570	1.022		4.05639e+06	3.24703e+06	3154559	3.19856e+06	4.03814e+06		3.21563e+06	3.12705e+06	3154559	3.09186e+06	2.52543e+06	High	High	High	High	High	High	0	High	0.995341	0.953364
Q9LSV0	Glyoxylate/succinic semialdehyde reductase 1 OS=Arabidopsis thaliana OX=3702 GN=GLYR1 PE=1 SV=1	73	17	108	17	289	30.7	2561	1.011	7.56365e+07	7.73964e+07	7.50006e+07	7.78231e+07	7.23269e+07	7.45155e+07	3.59697e+07	6.13547e+07	7.22291e+07	7.78231e+07	6.99142e+07	4.66015e+07	High	High	High	High	High	High	0	High	0.991608	0.915053
Q9LIA8	UDP-glucose 6-dehydrogenase 2 OS=Arabidopsis thaliana OX=3702 GN=UGD2 PE=1 SV=1	55	18	91	9	480	53.1	2554	0.815	1.38476e+07	1.50933e+07	1.45217e+07	1.83576e+07	1.57356e+07	1.64323e+07	6.58535e+06	1.19649e+07	1.39851e+07	1.83576e+07	1.52107e+07	1.02767e+07	High	High	High	High	High	High	0	High	0.692755	0.16986
Q42546	SAL1 phosphatase OS=Arabidopsis thaliana OX=3702 GN=SAL1 PE=1 SV=1	64	14	90	14	353	37.5	2550	0.951	3.9609e+07	4.4709e+07	4.17915e+07	4.96995e+07	4.66903e+07	4.38911e+07	1.88364e+07	3.54423e+07	4.02472e+07	4.96995e+07	4.51328e+07	2.74492e+07	High	High	High	High	High	High	0	High	0.946485	0.605896
A8MS68	Dihydrolipoyl dehydrogenase 1, chloroplastic OS=Arabidopsis thaliana OX=3702 GN=LPD1 PE=2 SV=1	31	14	98	4	623	66.6	2541	0.935	8.41363e+06	1.10056e+07	1.26091e+07	1.1981e+07	1.19707e+07	1.03964e+07	4.00118e+06	8.7245e+06	1.21431e+07	1.1981e+07	1.15714e+07	6.50188e+06	High	High	High	High	High	High	0	High	0.956571	0.650123
P82869	Peptidyl-prolyl cis-trans isomerase CYP37, chloroplastic OS=Arabidopsis thaliana OX=3702 GN=CYP37 PE=1 SV=3	48	21	112	21	466	50.5	2536	1.155	6.51153e+07	6.76027e+07	6.56241e+07	5.65746e+07	6.12734e+07	5.77502e+07	3.09662e+07	5.3591e+07	6.31991e+07	5.65746e+07	5.92294e+07	3.61166e+07	High	High	High	High	High	High	0	High	0.909723	0.452273
Q9SYM5	Trifunctional UDP-glucose 4,6-dehydratase/UDP-4-keto-6-deoxy-D-glucose 3,5-epimerase/UDP-4-keto-L-rhamnose-reductase RHM1 OS=Arabidopsis thaliana OX=3702 GN=RHM1 PE=1 SV=1	55	25	134	12	669	75.3	2534	0.658	1.74082e+07	1.90146e+07	2.2579e+07	3.42645e+07	2.75163e+07	2.66952e+07	8.27864e+06	1.50736e+07	2.17446e+07	3.42645e+07	2.65984e+07	1.66951e+07	High	High	High	High	High	High	0	High	0.0876406	0.00505324
P56792	50S ribosomal protein L14, chloroplastic OS=Arabidopsis thaliana OX=3702 GN=rpl14 PE=3 SV=1	70	9	103	9	122	13.6	2533	1.094	2.51398e+08	2.32004e+08	2.33264e+08	2.118e+08	2.24542e+08	1.99601e+08	1.19555e+08	1.83918e+08	2.24644e+08	2.118e+08	2.17051e+08	1.2483e+08	High	High	High	High	High	High	0	High	0.956571	0.687848
Q9FNE2	Glutaredoxin-C2 OS=Arabidopsis thaliana OX=3702 GN=GRXC2 PE=3 SV=1	65	7	59	7	111	11.7	2532	1.062	4.72148e+07	6.01712e+07	4.60104e+07	5.17379e+07	4.99818e+07	4.07191e+07	2.24534e+07	4.76997e+07	4.43101e+07	5.17379e+07	4.83145e+07	2.54655e+07	High	High	High	High	High	High	0	High	0.987399	0.832723
P82658	Thylakoid lumenal 19 kDa protein, chloroplastic OS=Arabidopsis thaliana OX=3702 GN=At3g63540 PE=1 SV=2	49	10	67	10	229	25	2532	0.994	5.21595e+07	5.34639e+07	5.33073e+07	4.86403e+07	5.17201e+07	4.71136e+07	2.48049e+07	4.23827e+07	5.13374e+07	4.86403e+07	49994774	2.94645e+07	High	High	High	High	High	High	0	High	0.987399	0.833105
P12411	Tubulin beta-1 chain OS=Arabidopsis thaliana OX=3702 GN=TUBB1 PE=2 SV=1	47	18	153	2	447	50.2	2531	0.695	371004	417231	749325	704971	626420	533834	176434	330753	721636	704971	605523	333857	Peak Found	Peak Found	Peak Found	Peak Found	High	High	0	High	0.614247	0.122271
O65398	Lactoylglutathione lyase GLX1 OS=Arabidopsis thaliana OX=3702 GN=GLX1 PE=1 SV=1	50	16	111	14	283	31.9	2527	1.24	2.3991e+08	2.24925e+08	2.26596e+08	1.89637e+08	1.95311e+08	1.77571e+08	1.14092e+08	1.78306e+08	2.18222e+08	1.89637e+08	1.88795e+08	1.11052e+08	High	High	High	High	High	High	0	High	0.771201	0.225669
O81235	Superoxide dismutase [Mn] 1, mitochondrial OS=Arabidopsis thaliana OX=3702 GN=MSD1 PE=1 SV=2	67	14	105	14	231	25.4	2519	1.084	8.34349e+07	1.16008e+08	9.34664e+07	7.95232e+07	9.66253e+07	7.91866e+07	3.96783e+07	9.19635e+07	9.00125e+07	7.95232e+07	9.34021e+07	4.95228e+07	High	High	High	High	High	High	0	High	0.961076	0.728246
Q9FF52	60S ribosomal protein L12-3 OS=Arabidopsis thaliana OX=3702 GN=RPL12C PE=2 SV=1	58	9	93	2	166	17.8	2510	1.046	8.21639e+06	1.20936e+07	9.38604e+06	11226083	8.82554e+06	7.89599e+06	3.90738e+06	9.58698e+06	9.0392e+06	11226083	8.53114e+06	4.9381e+06	High	High	High	High	High	High	0	High	0.962645	0.737707
Q9C9C4	Enolase 1, chloroplastic OS=Arabidopsis thaliana OX=3702 GN=ENO1 PE=1 SV=1	43	17	78	17	477	51.4	2508	1.004	4.34016e+07	4.27143e+07	4.30474e+07	4.59137e+07	4.27609e+07	4.29861e+07	2.064e+07	3.38611e+07	4.14566e+07	4.59137e+07	4.13345e+07	2.68832e+07	High	High	High	High	High	High	0	High	0.991608	0.888988
F4JVN6	Tripeptidyl-peptidase 2 OS=Arabidopsis thaliana OX=3702 GN=TPP2 PE=1 SV=1	33	30	97	30	1380	152.3	2487	1.023	2.7588e+07	2.64556e+07	3.4509e+07	3.65819e+07	2.72456e+07	3.01664e+07	1.31197e+07	2.09722e+07	3.32338e+07	3.65819e+07	2.63368e+07	1.88659e+07	High	High	High	High	High	High	0	High	0.993289	0.944406
Q9SAU2	Ribulose-5-phosphate-3-epimerase, chloroplastic OS=Arabidopsis thaliana OX=3702 GN=RPE PE=2 SV=1	51	7	90	7	281	30	2487	0.772	8.50516e+07	9.61615e+07	8.44796e+07	1.06304e+08	1.22553e+08	1.17605e+08	4.04471e+07	7.62305e+07	8.13578e+07	1.06304e+08	1.18465e+08	7.35493e+07	High	High	High	High	High	High	0	High	0.44618	0.0652249
Q8L4N1	Universal stress protein PHOS34 OS=Arabidopsis thaliana OX=3702 GN=PHOS34 PE=1 SV=1	45	12	107	10	260	28.1	2472	1.149	2.70923e+07	2.46061e+07	2.77757e+07	2.12889e+07	2.58764e+07	2.88728e+07	1.2884e+07	1.95061e+07	2.67493e+07	2.12889e+07	2.50132e+07	1.80569e+07	High	High	High	High	High	High	0	High	0.893718	0.418793
O04202	Eukaryotic translation initiation factor 3 subunit F OS=Arabidopsis thaliana OX=3702 GN=TIF3F1 PE=1 SV=1	66	12	80	12	293	31.8	2454	1.094	3.92004e+07	5.07803e+07	4.81065e+07	4.84997e+07	4.14794e+07	3.86578e+07	1.86421e+07	40255250	4.63288e+07	4.84997e+07	4.00957e+07	2.41763e+07	High	High	High	High	High	High	0	High	0.956571	0.688627
Q96299	14-3-3-like protein GF14 mu OS=Arabidopsis thaliana OX=3702 GN=GRF9 PE=1 SV=2	54	14	106	12	263	29.5	2453	1.321	1.32248e+08	1.34106e+08	1.43323e+08	9.96581e+07	1.08252e+08	9.3258e+07	6.28918e+07	1.0631e+08	1.38027e+08	9.96581e+07	1.0464e+08	5.8323e+07	High	High	High	High	High	High	0	High	0.575448	0.105906
P52410	3-oxoacyl-[acyl-carrier-protein] synthase I, chloroplastic OS=Arabidopsis thaliana OX=3702 GN=KAS1 PE=1 SV=2	69	23	150	23	473	50.4	2452	0.676	1.30485e+08	1.25611e+08	1.41764e+08	205312640	1.9412e+08	1.9062e+08	6.20535e+07	9.95764e+07	1.36525e+08	205312640	1.87644e+08	1.19212e+08	High	High	High	High	High	High	0	High	0.114457	0.00703277
Q9SID0	Probable fructokinase-1 OS=Arabidopsis thaliana OX=3702 GN=At2g31390 PE=2 SV=1	65	16	98	14	325	35.3	2443	1.053	7.02301e+07	8.33473e+07	7.30893e+07	7.93757e+07	7.91352e+07	5.58488e+07	3.33986e+07	6.60722e+07	7.03884e+07	7.93757e+07	7.64954e+07	3.49275e+07	High	High	High	High	High	High	0	High	0.989751	0.873011
Q8RWN9	Dihydrolipoyllysine-residue acetyltransferase component 2 of pyruvate dehydrogenase complex, mitochondrial OS=Arabidopsis thaliana OX=3702 GN=At3g13930 PE=1 SV=2	43	19	108	15	539	58.4	2440	1.038	6.29201e+07	7.1315e+07	6.43372e+07	6.96904e+07	6.31462e+07	6.44512e+07	2.99222e+07	5.65338e+07	6.19597e+07	6.96904e+07	6.10397e+07	4.03074e+07	High	High	High	High	High	High	0	High	0.993379	0.945358
Q9LV77	Asparagine synthetase [glutamine-hydrolyzing] 2 OS=Arabidopsis thaliana OX=3702 GN=ASN2 PE=2 SV=1	49	21	120	12	578	65	2438	0.766	3.13374e+07	3.11007e+07	3.66243e+07	4.75328e+07	4.16399e+07	4.42483e+07	1.49028e+07	2.46546e+07	3.52709e+07	4.75328e+07	4.02508e+07	2.76726e+07	High	High	High	High	High	High	0	High	0.443805	0.0631976
Q9SKQ0	Peptidyl-prolyl cis-trans isomerase CYP19-2 OS=Arabidopsis thaliana OX=3702 GN=CYP19-2 PE=2 SV=1	79	11	75	5	174	18.5	2436	0.916	1.43455e+07	1.43393e+07	1.44374e+07	1.43647e+07	1.54549e+07	1.63788e+07	6.82213e+06	1.13672e+07	1.39039e+07	1.43647e+07	1.49394e+07	1.02432e+07	High	High	High	High	High	High	0	High	0.926945	0.539108
P36210	50S ribosomal protein L12-1, chloroplastic OS=Arabidopsis thaliana OX=3702 GN=RPL12A PE=2 SV=1	57	10	104	10	191	20.1	2435	1.15	4.45104e+08	5.37573e+08	3.08875e+08	3.7537e+08	3.89059e+08	3.6729e+08	2.11674e+08	4.26152e+08	2.97461e+08	3.7537e+08	3.7608e+08	2.29701e+08	High	High	High	High	High	High	0	High	0.914211	0.469352
Q39061	RNA-binding protein CP33, chloroplastic OS=Arabidopsis thaliana OX=3702 GN=CP33 PE=2 SV=1	46	10	81	10	329	35.7	2434	0.923	7.16663e+07	7.71361e+07	7.56384e+07	8.51457e+07	7.7478e+07	7.65618e+07	3.40816e+07	6.11484e+07	7.28433e+07	8.51457e+07	7.48935e+07	4.78813e+07	High	High	High	High	High	High	0	High	0.916222	0.491333
P52032	Phospholipid hydroperoxide glutathione peroxidase 1, chloroplastic OS=Arabidopsis thaliana OX=3702 GN=GPX1 PE=2 SV=2	53	12	91	10	236	26	2432	0.956	6.87236e+07	7.83339e+07	6.51279e+07	5.01845e+07	6.6929e+07	5.85917e+07	3.26821e+07	6.2098e+07	6.27212e+07	5.01845e+07	6.46964e+07	3.66429e+07	High	High	High	High	High	High	0	High	0.956571	0.644288
Q9FGY1	Beta-D-xylosidase 1 OS=Arabidopsis thaliana OX=3702 GN=BXL1 PE=1 SV=1	38	19	93	19	774	83.5	2431	1.125	3.70919e+07	2.90117e+07	4.30196e+07	2.97613e+07	3.43299e+07	3.93267e+07	1.76394e+07	2.29985e+07	4.14299e+07	2.97613e+07	3.31848e+07	2.45947e+07	High	High	High	High	High	High	0	High	0.926945	0.522612
Q9LZ82	Protein BTR1 OS=Arabidopsis thaliana OX=3702 GN=BTR1 PE=1 SV=1	77	18	104	18	313	33.8	2426	1.081	1.15354e+08	1.15322e+08	1.08499e+08	1.02891e+08	1.07336e+08	1.02077e+08	5.48579e+07	9.14199e+07	1.0449e+08	1.02891e+08	1.03755e+08	6.38384e+07	High	High	High	High	High	High	0	High	0.964372	0.743359
Q38867	Peptidyl-prolyl cis-trans isomerase CYP19-3 OS=Arabidopsis thaliana OX=3702 GN=CYP19-3 PE=2 SV=2	68	10	82	9	176	18.9	2424	0.898	2.8968e+07	2.94495e+07	2.93455e+07	3.7558e+07	3.10408e+07	2.83842e+07	1.3776e+07	2.33456e+07	2.82611e+07	3.7558e+07	3.00053e+07	1.77513e+07	High	High	High	High	High	High	0	High	0.906494	0.445327
Q9CAT7	Nascent polypeptide-associated complex subunit beta OS=Arabidopsis thaliana OX=3702 GN=At1g73230 PE=2 SV=1	61	7	84	4	165	18	2421	1.334	3.83845e+07	4.6218e+07	3.25388e+07	3.05506e+07	2.78546e+07	2.91777e+07	1.82541e+07	3.66386e+07	3.13364e+07	3.05506e+07	2.69254e+07	1.82476e+07	High	High	High	High	High	High	0	High	0.508151	0.0822837
Q8LAH7	12-oxophytodienoate reductase 1 OS=Arabidopsis thaliana OX=3702 GN=OPR1 PE=1 SV=2	89	27	148	18	372	41.1	2415	1.02	3.9559e+07	3.84345e+07	4.09781e+07	45936772	3.90636e+07	3.96678e+07	1.88127e+07	3.04683e+07	3.94638e+07	45936772	3.77605e+07	2.4808e+07	High	High	High	High	High	High	0	High	0.999801	0.984687
P43297	Cysteine proteinase RD21A OS=Arabidopsis thaliana OX=3702 GN=RD21A PE=1 SV=1	26	11	89	11	462	50.9	2404	1.181	1.31893e+08	1.50251e+08	1.5555e+08	1.25846e+08	1.23674e+08	1.14026e+08	6.27229e+07	1.19109e+08	1.49802e+08	1.25846e+08	1.19548e+08	7.13112e+07	High	High	High	High	High	High	0	High	0.870954	0.370594
Q8RWG8	Ran-binding protein 1 homolog b OS=Arabidopsis thaliana OX=3702 GN=RANBP1B PE=1 SV=2	57	10	60	8	217	24.4	2404	1.01	2.56571e+07	2.47444e+07	2.66829e+07	2.62443e+07	2.46525e+07	2.45059e+07	1.22015e+07	1.96157e+07	2.56969e+07	2.62443e+07	2.38302e+07	1.53259e+07	High	High	High	High	High	High	0	High	0.999801	0.984005
Q8L7C9	Glutathione S-transferase U20 OS=Arabidopsis thaliana OX=3702 GN=GSTU20 PE=1 SV=1	60	20	163	17	217	25	2401	1.069	2.54347e+08	2.98578e+08	2.8361e+08	2.63766e+08	2.56289e+08	2.34215e+08	1.20957e+08	2.36693e+08	2.73129e+08	2.63766e+08	2.47739e+08	1.46477e+08	High	High	High	High	High	High	0	High	0.981133	0.797706
Q8H1Y0	Pyruvate dehydrogenase E1 component subunit alpha-2, mitochondrial OS=Arabidopsis thaliana OX=3702 GN=IAR4 PE=1 SV=2	51	18	103	13	393	43.3	2391	0.979	5.24701e+07	5.59298e+07	5.62601e+07	6.10097e+07	5.12734e+07	5.26217e+07	2.49526e+07	4.43375e+07	5.41811e+07	6.10097e+07	4.9563e+07	3.29093e+07	High	High	High	High	High	High	0	High	0.969401	0.754845
O04331	Prohibitin-3, mitochondrial OS=Arabidopsis thaliana OX=3702 GN=PHB3 PE=1 SV=1	75	14	95	14	277	30.4	2389	1.089	7.21514e+07	1.19002e+08	7.97325e+07	7.8486e+07	9.1271e+07	8.03099e+07	3.43123e+07	9.43369e+07	7.67862e+07	7.8486e+07	8.82264e+07	5.02254e+07	High	High	High	High	High	High	0	High	0.958352	0.705919
Q9M8M7	Acetylornithine aminotransferase, chloroplastic/mitochondrial OS=Arabidopsis thaliana OX=3702 GN=WIN1 PE=1 SV=1	52	16	90	16	457	48.8	2388	0.8	5.07972e+07	5.37354e+07	6.03737e+07	7.5849e+07	7.54059e+07	6.92007e+07	2.41571e+07	4.25978e+07	58142702	7.5849e+07	7.28905e+07	4.32777e+07	High	High	High	High	High	High	0	High	0.58145	0.107721
Q9LK72	Lectin-like protein At3g16530 OS=Arabidopsis thaliana OX=3702 GN=At3g16530 PE=1 SV=1	62	13	107	9	276	30.5	2387	1.299	1.00835e+08	9.19942e+07	7.91296e+07	7.09031e+07	7.42263e+07	6.69573e+07	4.79529e+07	7.29269e+07	76205526	7.09031e+07	7.17503e+07	4.18747e+07	High	High	High	High	High	High	0	High	0.62763	0.131317
P48641	Glutathione reductase, cytosolic OS=Arabidopsis thaliana OX=3702 GN=At3g24170 PE=1 SV=1	55	22	118	22	499	53.8	2380	1.05	8.72415e+07	8.43421e+07	1.05864e+08	8.86913e+07	1.00104e+08	8.90839e+07	4.14885e+07	6.68608e+07	1.01952e+08	8.86913e+07	9.67646e+07	5.57125e+07	High	High	High	High	High	High	0	High	0.991608	0.890208
Q42545	Cell division protein FtsZ homolog 1, chloroplastic OS=Arabidopsis thaliana OX=3702 GN=FTSZ1 PE=1 SV=2	40	12	59	12	433	45.5	2375	0.966	2.20114e+07	2.67718e+07	2.65286e+07	2.51771e+07	3.06662e+07	2.03264e+07	1.04677e+07	2.12229e+07	2.55483e+07	2.51771e+07	2.96432e+07	1.2712e+07	High	High	High	High	High	High	0	High	0.978281	0.784622
Q8VZF3	Probable glutamyl endopeptidase, chloroplastic OS=Arabidopsis thaliana OX=3702 GN=GEP PE=2 SV=2	39	21	107	21	960	106	2371	0.916	2.83711e+07	2.69708e+07	2.99117e+07	3.49448e+07	3.03306e+07	2.98523e+07	1.34921e+07	2.13807e+07	2.88064e+07	3.49448e+07	2.93188e+07	1.86695e+07	High	High	High	High	High	High	0	High	0.926945	0.532635
P48523	Cinnamyl alcohol dehydrogenase 4 OS=Arabidopsis thaliana OX=3702 GN=CAD4 PE=1 SV=1	52	14	97	13	365	39.1	2364	1.039	5.56086e+07	5.51139e+07	6.41087e+07	5.91586e+07	5.60966e+07	5.72327e+07	2.64452e+07	4.36907e+07	6.17397e+07	5.91586e+07	5.42253e+07	3.5793e+07	High	High	High	High	High	High	0	High	0.992882	0.941002
Q8S4Y1	Acetyl-CoA acetyltransferase, cytosolic 1 OS=Arabidopsis thaliana OX=3702 GN=AAT1 PE=1 SV=1	64	17	100	17	403	41.4	2360	1.032	3.72846e+07	3.61155e+07	3.73036e+07	3.7173e+07	3.09009e+07	3.46561e+07	1.7731e+07	2.863e+07	3.59251e+07	3.7173e+07	2.98701e+07	2.16737e+07	High	High	High	High	High	High	0	High	0.992882	0.938008
Q9SCY0	Phosphoglucomutase, chloroplastic OS=Arabidopsis thaliana OX=3702 GN=PGMP PE=1 SV=2	40	22	125	22	623	67.9	2358	1.066	8.59783e+07	8.67381e+07	1.00854e+08	8.51393e+07	8.6171e+07	7.98423e+07	4.08878e+07	6.87602e+07	9.71269e+07	8.51393e+07	8.32965e+07	4.99329e+07	High	High	High	High	High	High	0	High	0.984744	0.81409
Q93VB8	40S ribosomal protein S2-2 OS=Arabidopsis thaliana OX=3702 GN=RPS2B PE=2 SV=1	52	16	114	4	284	30.8	2352	0.797	3.76491e+07	3.09137e+07	3.51002e+07	38566628	4.02556e+07	4.89657e+07	1.79044e+07	2.45063e+07	3.38031e+07	38566628	38912764	3.06229e+07	High	High	High	High	High	High	0	High	0.593139	0.112099
Q9SPE6	Alpha-soluble NSF attachment protein 2 OS=Arabidopsis thaliana OX=3702 GN=ASNAP2 PE=1 SV=1	73	20	106	20	289	32.7	2346	1	4.94928e+07	5.17058e+07	5.27142e+07	5.14927e+07	5.24326e+07	4.95882e+07	2.35368e+07	4.09889e+07	5.07663e+07	5.14927e+07	5.06835e+07	3.10122e+07	High	High	High	High	High	High	0	High	0.98928	0.860033
O23712	Proteasome subunit alpha type-1-B OS=Arabidopsis thaliana OX=3702 GN=PAF2 PE=1 SV=2	62	11	85	1	277	30.4	2345														Not Found	High	Not Found	High	Not Found	Not Found	0	High
Q93ZM7	Chaperonin CPN60-like 2, mitochondrial OS=Arabidopsis thaliana OX=3702 GN=At3g13860 PE=1 SV=2	46	20	89	20	572	60.4	2345	1.014	2.81231e+07	3.13345e+07	3.15971e+07	3.42025e+07	3.03612e+07	2.87269e+07	1.33742e+07	2.48399e+07	3.04295e+07	3.42025e+07	2.93484e+07	1.79656e+07	High	High	High	High	High	High	0	High	0.999801	0.990531
Q9MBH2	Protein AIG2 B OS=Arabidopsis thaliana OX=3702 GN=AIG2B PE=2 SV=1	60	12	73	11	169	19.5	2345	1.182	6.87416e+07	5.4189e+07	5.57233e+07	5.39086e+07	5.40774e+07	5.84176e+07	3.26907e+07	4.29575e+07	5.36642e+07	5.39086e+07	5.22735e+07	3.6534e+07	High	High	High	High	High	High	0	High	0.870954	0.3667
P21218	Protochlorophyllide reductase B, chloroplastic OS=Arabidopsis thaliana OX=3702 GN=PORB PE=1 SV=3	58	17	110	8	401	43.3	2341	0.68	3.77914e+07	3.50508e+07	3.38226e+07	3.9881e+07	4.47139e+07	5.00281e+07	1.79721e+07	2.7786e+07	3.25728e+07	3.9881e+07	4.32223e+07	3.12873e+07	High	High	High	High	High	High	0	High	0.134811	0.00867595
F4I7I0	Alanine aminotransferase 1, mitochondrial OS=Arabidopsis thaliana OX=3702 GN=ALAAT1 PE=1 SV=1	44	19	102	13	543	59.8	2340	0.901	5.93249e+07	6.31546e+07	7.06528e+07	7.81905e+07	6.66582e+07	6.95255e+07	2.82125e+07	5.00648e+07	6.8042e+07	7.81905e+07	64434595	4.34809e+07	High	High	High	High	High	High	0	High	0.883451	0.398436
P42734	Probable cinnamyl alcohol dehydrogenase 9 OS=Arabidopsis thaliana OX=3702 GN=CAD9 PE=2 SV=2	59	17	105	17	360	38.9	2339	0.976	6.77633e+07	6.78192e+07	6.76376e+07	6.98477e+07	6.51059e+07	7.18182e+07	3.22255e+07	5.37626e+07	6.51382e+07	6.98477e+07	6.29341e+07	4.49147e+07	High	High	High	High	High	High	0	High	0.963401	0.741319
O24457	Pyruvate dehydrogenase E1 component subunit alpha-3, chloroplastic OS=Arabidopsis thaliana OX=3702 GN=PDH-E1 ALPHA PE=2 SV=1	50	19	98	19	428	47.1	2339	0.908	5.50686e+07	5.51445e+07	6.19628e+07	6.28808e+07	6.31226e+07	6.84368e+07	2.61884e+07	43714929	5.96731e+07	6.28808e+07	61016942	4.28e+07	High	High	High	High	High	High	0	High	0.900744	0.427817
Q38931	Peptidyl-prolyl cis-trans isomerase FKBP62 OS=Arabidopsis thaliana OX=3702 GN=FKBP62 PE=1 SV=2	45	26	159	26	551	61.4	2337	1.037	1.22681e+08	1.28559e+08	1.33673e+08	1.12395e+08	1.10867e+08	1.11216e+08	5.83419e+07	1.01913e+08	1.28733e+08	1.12395e+08	1.07168e+08	6.9554e+07	High	High	High	High	High	High	0	High	0.995341	0.954802
Q9SGA6	40S ribosomal protein S19-1 OS=Arabidopsis thaliana OX=3702 GN=RPS19A PE=2 SV=1	62	10	103	3	143	15.8	2331	0.937	3.19036e+07	3.74263e+07	3.6149e+07	3.51429e+07	4.16264e+07	3.40812e+07	1.5172e+07	2.96691e+07	3.48131e+07	3.51429e+07	4.02379e+07	2.13142e+07	High	High	High	High	High	High	0	High	0.941797	0.582469
Q94JQ3	Serine hydroxymethyltransferase 3, chloroplastic OS=Arabidopsis thaliana OX=3702 GN=SHM3 PE=1 SV=2	52	21	105	21	529	57.9	2311	0.782	4.4887e+07	4.4773e+07	4.59314e+07	6.12037e+07	6.22744e+07	5.68486e+07	2.13465e+07	3.54931e+07	4.42341e+07	6.12037e+07	6.01971e+07	3.55528e+07	High	High	High	High	High	High	0	High	0.502199	0.0795563
Q9ZVA1	EP1-like glycoprotein 1 OS=Arabidopsis thaliana OX=3702 GN=At1g78820 PE=2 SV=1	45	15	99	8	455	50.6	2310	1.336	3.12153e+07	3.62617e+07	2.69984e+07	2.59492e+07	2.41457e+07	2.27385e+07	1.48447e+07	2.87459e+07	2.60007e+07	2.59492e+07	2.33402e+07	1.42205e+07	High	High	High	High	High	High	0	High	0.505085	0.0804546
P57691	60S acidic ribosomal protein P0-3 OS=Arabidopsis thaliana OX=3702 GN=RPP0C PE=1 SV=1	56	13	97	2	323	34.4	2306	1.109	4.72231e+06	4.78214e+06	5.10107e+06	4.18565e+06	4.8255e+06	3.99287e+06	2.24574e+06	3.79097e+06	4.91257e+06	4.18565e+06	4664532	2.49711e+06	High	High	High	High	High	High	0	High	0.926945	0.538588
P60040	60S ribosomal protein L7-2 OS=Arabidopsis thaliana OX=3702 GN=RPL7B PE=1 SV=1	65	20	116	8	242	28.2	2298	0.776	3.92132e+07	3.84248e+07	4.67076e+07	5.8579e+07	5.00286e+07	5.20919e+07	1.86482e+07	3.04607e+07	4.49816e+07	5.8579e+07	4.83598e+07	3.2578e+07	High	High	High	High	High	High	0	High	0.479143	0.0735318
Q96255	Phosphoserine aminotransferase 1, chloroplastic OS=Arabidopsis thaliana OX=3702 GN=PSAT1 PE=1 SV=1	43	15	93	8	430	47.3	2285	0.929	2.53159e+07	2.95338e+07	2.99117e+07	4.08846e+07	2.99364e+07	2.71575e+07	1.20392e+07	2.34125e+07	2.88064e+07	4.08846e+07	2.89378e+07	1.69841e+07	High	High	High	High	High	High	0	High	0.944986	0.589267
Q9M888	T-complex protein 1 subunit zeta 1 OS=Arabidopsis thaliana OX=3702 GN=CCT6A PE=1 SV=1	53	24	106	7	535	58.9	2283	0.965	9.8856e+06	1.17184e+07	1.09447e+07	1.25361e+07	9.92631e+06	9.87324e+06	4.70119e+06	9.28961e+06	1.05403e+07	1.25361e+07	9595190	6.17467e+06	High	High	High	High	High	High	0	High	0.988441	0.838573
Q94K71	CBBY-like protein OS=Arabidopsis thaliana OX=3702 GN=CBBY PE=1 SV=1	53	18	116	18	319	34.2	2276	0.818	1.22528e+08	1.20114e+08	1.11667e+08	1.3667e+08	1.2705e+08	1.42045e+08	5.82695e+07	9.52187e+07	1.07541e+08	1.3667e+08	1.22812e+08	8.88339e+07	High	High	High	High	High	High	0	High	0.643954	0.142893
F4IW47	Transketolase-2, chloroplastic OS=Arabidopsis thaliana OX=3702 GN=TKL-2 PE=1 SV=1	18	11	86	4	741	79.9	2276	0.916	1.02056e+06	741756	894786	1.07929e+06	810797	976894	485339	588016	861721	1.07929e+06	783751	610944	High	High	High	High	High	High	0	High	0.966988	0.746795
F4K410	Putative elongation factor TypA-like SVR3, chloroplastic OS=Arabidopsis thaliana OX=3702 GN=SVR3 PE=1 SV=1	25	12	68	12	675	74.3	2270	0.631	2.0109e+07	2.2859e+07	2.37979e+07	3.4668e+07	3.17634e+07	3.10326e+07	9563021	1.81211e+07	2.29185e+07	3.4668e+07	3.07038e+07	1.94076e+07	High	High	High	High	High	High	0	High	0.0578597	0.00296544
Q9T043	60S ribosomal protein L14-2 OS=Arabidopsis thaliana OX=3702 GN=RPL14B PE=1 SV=1	54	11	126	5	134	15.5	2266	1.072	1.74626e+08	1.55302e+08	1.73676e+08	1.46398e+08	1.77703e+08	1.62133e+08	8.30448e+07	1.23113e+08	1.67258e+08	1.46398e+08	1.71775e+08	1.01397e+08	High	High	High	High	High	High	0	High	0.978281	0.78244
Q42592	L-ascorbate peroxidase S, chloroplastic/mitochondrial OS=Arabidopsis thaliana OX=3702 GN=APXS PE=1 SV=2	53	17	129	12	372	40.4	2264	0.737	7.5815e+07	9.09718e+07	7.27238e+07	1.17081e+08	1.08193e+08	9.86983e+07	3.60545e+07	7.21164e+07	7.00364e+07	1.17081e+08	1.04584e+08	6.17254e+07	High	High	High	High	High	High	0	High	0.306897	0.0321733
Q41969	Eukaryotic translation initiation factor 2 subunit beta OS=Arabidopsis thaliana OX=3702 GN=EIF2B PE=1 SV=3	57	10	70	10	268	30.6	2262	0.965	2.75876e+07	2.64832e+07	2.35195e+07	2.84057e+07	2.45348e+07	2.6096e+07	1.31195e+07	2.09942e+07	2.26503e+07	2.84057e+07	2.37164e+07	1.63203e+07	High	High	High	High	High	High	0	High	0.975597	0.769909
P41127	60S ribosomal protein L13-1 OS=Arabidopsis thaliana OX=3702 GN=RPL13B PE=1 SV=1	59	14	107	8	206	23.8	2261	0.754	9.63561e+07	8.147e+07	1.13004e+08	1.3388e+08	1.26201e+08	1.32029e+08	4.5823e+07	6.45841e+07	1.08828e+08	1.3388e+08	1.21991e+08	8.25699e+07	High	High	High	High	High	High	0	High	0.375734	0.0463122
Q29Q26	Ankyrin repeat domain-containing protein 2B OS=Arabidopsis thaliana OX=3702 GN=AKR2B PE=1 SV=1	45	13	86	11	344	36.9	2258	1.065	3.72447e+07	4.53183e+07	3.61789e+07	4.58135e+07	3.90029e+07	3.71433e+07	17712067	3.59254e+07	3.48419e+07	4.58135e+07	3.77019e+07	2.32292e+07	High	High	High	High	High	High	0	High	0.978281	0.782813
F4JL11	Importin subunit alpha-2 OS=Arabidopsis thaliana OX=3702 GN=IMPA2 PE=1 SV=1	41	15	94	10	535	58.9	2252	0.922	2.14743e+07	2.20765e+07	2.44326e+07	3.10558e+07	2.47182e+07	2.3107e+07	1.02123e+07	1.75008e+07	2.35298e+07	3.10558e+07	2.38936e+07	1.4451e+07	High	High	High	High	High	High	0	High	0.931576	0.56378
Q9FJP3	50S ribosomal protein L29, chloroplastic OS=Arabidopsis thaliana OX=3702 GN=RPL29 PE=1 SV=1	28	8	66	8	173	19.4	2242	1.088	8.20108e+07	7.90413e+07	7.29213e+07	7.51914e+07	6.92891e+07	6.47521e+07	3.9001e+07	6.26587e+07	7.02267e+07	7.51914e+07	6.69777e+07	4.04956e+07	High	High	High	High	High	High	0	High	0.958352	0.711654
Q9FF55	Protein disulfide isomerase-like 1-4 OS=Arabidopsis thaliana OX=3702 GN=PDIL1-4 PE=1 SV=1	44	20	132	20	597	66.3	2238	1.055	9.19809e+07	9.96621e+07	1.00418e+08	9.44083e+07	9.06308e+07	8.8747e+07	4.37424e+07	7.90055e+07	96706933	9.44083e+07	8.76075e+07	5.55018e+07	High	High	High	High	High	High	0	High	0.98928	0.865054
Q9FIQ0	Probable ADP-ribosylation factor GTPase-activating protein AGD9 OS=Arabidopsis thaliana OX=3702 GN=AGD9 PE=1 SV=1	56	13	61	12	402	43.5	2237	1.045	1.37025e+07	1.67325e+07	1.5977e+07	1.49396e+07	1.54608e+07	1.38401e+07	6.51636e+06	1.32644e+07	1.53866e+07	1.49396e+07	1.49451e+07	8.65553e+06	High	High	High	High	High	High	0	High	0.981456	0.802941
Q9SK39	Probable steroid-binding protein 3 OS=Arabidopsis thaliana OX=3702 GN=MP3 PE=1 SV=1	78	6	59	6	100	11	2229	1.229	1.06822e+08	1.34186e+08	1.04652e+08	9.73963e+07	1.08177e+08	9.42152e+07	5.08e+07	1.06374e+08	1.00785e+08	9.73963e+07	1.04568e+08	5.89216e+07	High	High	High	High	High	High	0	High	0.800798	0.247907
Q9SAK4	Succinate-semialdehyde dehydrogenase, mitochondrial OS=Arabidopsis thaliana OX=3702 GN=ALDH5F1 PE=1 SV=2	37	15	76	15	528	56.5	2228	1.058	3.78491e+07	4.02554e+07	3.88039e+07	4.0384e+07	3.74074e+07	3.50559e+07	1.79995e+07	3.19118e+07	3.737e+07	4.0384e+07	3.61596e+07	2.19237e+07	High	High	High	High	High	High	0	High	0.987206	0.81788
P28769	T-complex protein 1 subunit alpha OS=Arabidopsis thaliana OX=3702 GN=CCT1 PE=1 SV=1	56	23	100	23	545	59.2	2221	1.005	4.98319e+07	4.97742e+07	5.49359e+07	5.77267e+07	5.26197e+07	5.2137e+07	2.3698e+07	3.94577e+07	5.29058e+07	5.77267e+07	5.08644e+07	3.26062e+07	High	High	High	High	High	High	0	High	0.991608	0.888858
O24653	Guanosine nucleotide diphosphate dissociation inhibitor 2 OS=Arabidopsis thaliana OX=3702 GN=GDI2 PE=2 SV=1	53	18	126	11	444	49.5	2207	1.008	7.23002e+07	6.93288e+07	7.8292e+07	72184928	7.24325e+07	7.53002e+07	3.43831e+07	5.49593e+07	7.53989e+07	72184928	7.00163e+07	4.70923e+07	High	High	High	High	High	High	0	High	0.991608	0.901146
Q42262	40S ribosomal protein S3a-2 OS=Arabidopsis thaliana OX=3702 GN=RPS3AB PE=2 SV=3	59	16	103	9	262	29.8	2204	1.041	5.9482e+07	3.62338e+07	5.34891e+07	4.72794e+07	5.92437e+07	6.7673e+07	2.82872e+07	2.87238e+07	5.15125e+07	4.72794e+07	5.72675e+07	4.23223e+07	High	High	High	High	High	High	0	High	0.992705	0.934311
P56777	Photosystem II CP47 reaction center protein OS=Arabidopsis thaliana OX=3702 GN=psbB PE=1 SV=1	27	11	64	11	508	56	2199	0.749	5.69539e+07	5.78453e+07	8.36536e+07	1.15821e+08	7.20205e+07	7.96387e+07	2.70849e+07	4.58559e+07	8.05623e+07	1.15821e+08	6.96181e+07	4.98056e+07	High	High	High	High	High	High	0	High	0.358153	0.0419034
Q1EBV4	Protein DNA-DAMAGE INDUCIBLE 1 OS=Arabidopsis thaliana OX=3702 GN=DDI1 PE=1 SV=1	44	12	66	12	414	45.3	2198	1.039	1.86787e+07	2.0128e+07	1.82014e+07	1.84648e+07	1.92842e+07	1.64447e+07	8.88285e+06	1.59562e+07	1.75288e+07	1.84648e+07	1.86409e+07	1.02844e+07	High	High	High	High	High	High	0	High	0.987399	0.825307
O80585	Methylenetetrahydrofolate reductase 2 OS=Arabidopsis thaliana OX=3702 GN=MTHFR2 PE=1 SV=2	57	27	127	19	594	66.8	2192	1.031	2.94364e+07	3.33061e+07	3.66164e+07	3.58872e+07	3.02926e+07	2.80486e+07	1.39987e+07	2.64028e+07	3.52634e+07	3.58872e+07	2.92821e+07	1.75414e+07	High	High	High	High	High	High	0	High	0.991608	0.928067
F4JKH6	Protein TSS OS=Arabidopsis thaliana OX=3702 GN=TSS PE=1 SV=1	17	23	89	23	1819	199	2190	0.868	1.86362e+07	1.91823e+07	2.01671e+07	2.37172e+07	2.28163e+07	2.10555e+07	8.86262e+06	1.52065e+07	19421890	2.37172e+07	2.20552e+07	1.3168e+07	High	High	High	High	High	High	0	High	0.870954	0.359322
Q43348	Acid beta-fructofuranosidase 3, vacuolar OS=Arabidopsis thaliana OX=3702 GN=BFRUCT3 PE=2 SV=1	29	14	83	12	648	72.2	2187	1.273	5.73019e+07	5.85261e+07	6.31061e+07	50990268	4.80735e+07	4.3724e+07	27250451	4.63956e+07	6.07741e+07	50990268	4.64699e+07	2.73447e+07	High	High	High	High	High	High	0	High	0.689007	0.167593
Q93Z70	Probable N-acetyl-gamma-glutamyl-phosphate reductase, chloroplastic OS=Arabidopsis thaliana OX=3702 GN=At2g19940 PE=1 SV=2	56	17	83	17	401	44.1	2186	0.952	5.22202e+07	5.03405e+07	4.67731e+07	5.65904e+07	4.60764e+07	5.1752e+07	2.48338e+07	39906634	4.50447e+07	5.65904e+07	4.45394e+07	3.23654e+07	High	High	High	High	High	High	0	High	0.949982	0.625633
P34788	40S ribosomal protein S18 OS=Arabidopsis thaliana OX=3702 GN=RPS18A PE=1 SV=1	62	10	89	10	152	17.5	2183	0.963	2.56422e+08	1.99585e+08	2.65492e+08	2.70821e+08	2.76432e+08	2.72148e+08	1.21944e+08	1.58217e+08	2.55681e+08	2.70821e+08	2.67211e+08	1.702e+08	High	High	High	High	High	High	0	High	0.956571	0.676562
Q9C6B3	Gamma carbonic anhydrase 2, mitochondrial OS=Arabidopsis thaliana OX=3702 GN=GAMMACA2 PE=1 SV=1	66	15	93	12	278	30	2182	1.147	6.14106e+07	6.18964e+07	6.04511e+07	5.43583e+07	5.62232e+07	5.29474e+07	2.92044e+07	4.90673e+07	5.82173e+07	5.43583e+07	5.43478e+07	3.3113e+07	High	High	High	High	High	High	0	High	0.916003	0.478469
Q9SY97	Photosystem I chlorophyll a/b-binding protein 3-1, chloroplastic OS=Arabidopsis thaliana OX=3702 GN=LHCA3 PE=1 SV=1	27	6	71	6	273	29.2	2180	1.264	1.22411e+08	2.1356e+08	1.55546e+08	1.49037e+08	1.61477e+08	1.03109e+08	5.82135e+07	1.69296e+08	1.49798e+08	1.49037e+08	156090265	6.44836e+07	High	High	High	High	High	High	0	High	0.714867	0.182887
Q9S7E4	Formate dehydrogenase, chloroplastic/mitochondrial OS=Arabidopsis thaliana OX=3702 GN=FDH1 PE=1 SV=1	59	20	141	20	384	42.4	2176	1.086	1.82188e+08	1.81523e+08	1.93958e+08	1.75312e+08	1.72267e+08	1.6714e+08	8.66413e+07	1.43899e+08	1.86791e+08	1.75312e+08	1.66521e+08	1.04529e+08	High	High	High	High	High	High	0	High	0.958352	0.720235
P46286	60S ribosomal protein L8-1 OS=Arabidopsis thaliana OX=3702 GN=RPL8A PE=1 SV=2	64	15	124	3	258	27.8	2173	0.825	5.1328e+07	4.68478e+07	4.24395e+07	5.89533e+07	5.52761e+07	6.58283e+07	2.44095e+07	3.71378e+07	4.08712e+07	5.89533e+07	5.34322e+07	4.11686e+07	High	High	High	High	High	High	0	High	0.667641	0.156898
O22229	NADPH-dependent thioredoxin reductase 3 OS=Arabidopsis thaliana OX=3702 GN=NTRC PE=1 SV=2	60	21	83	21	529	57.9	2164	0.824	3.27314e+07	3.46474e+07	3.61228e+07	3.98699e+07	4.07985e+07	4.99992e+07	1.55657e+07	2.74662e+07	3.47879e+07	3.98699e+07	3.94375e+07	3.12692e+07	High	High	High	High	High	High	0	High	0.692498	0.169394
Q9SSB5	26S proteasome regulatory subunit 7 homolog A OS=Arabidopsis thaliana OX=3702 GN=RPT1A PE=1 SV=1	53	19	110	19	426	47.8	2161	1.016	4.4794e+07	4.43301e+07	4.79989e+07	4.47879e+07	4.42719e+07	4.70841e+07	2.13022e+07	3.5142e+07	4.62252e+07	4.47879e+07	4.27951e+07	2.94461e+07	High	High	High	High	High	High	0	High	0.992882	0.941821
Q9SIP1	Stress-response A/B barrel domain-containing protein UP3 OS=Arabidopsis thaliana OX=3702 GN=UP3 PE=1 SV=1	49	10	72	10	263	28.8	2155	1.012	5.79209e+07	6.61311e+07	6.19692e+07	7.6166e+07	6.76575e+07	5.37336e+07	2.75448e+07	5.24244e+07	5.96793e+07	7.6166e+07	6.54006e+07	3.36046e+07	High	High	High	High	High	High	0	High	0.991608	0.924752
P49692	60S ribosomal protein L7a-1 OS=Arabidopsis thaliana OX=3702 GN=RPL7AA PE=2 SV=2	47	14	126	3	257	29.1	2152	0.841	1.2745e+07	9.8215e+06	1.05019e+07	1.31483e+07	1.32768e+07	1.35469e+07	6.061e+06	7.78583e+06	1.01138e+07	1.31483e+07	1.28339e+07	8.47215e+06	High	High	High	High	High	High	0	High	0.747136	0.209303
Q9SI20	Elongation factor 1-delta 2 OS=Arabidopsis thaliana OX=3702 GN=At2g18110 PE=1 SV=1	73	17	121	10	231	25.3	2151	1.136	3.08233e+07	3.03731e+07	2.97884e+07	2.41185e+07	2.9072e+07	2.65538e+07	1.46583e+07	2.40778e+07	2.86876e+07	2.41185e+07	2.81022e+07	1.66066e+07	High	High	High	High	High	High	0	High	0.912385	0.461573
O23627	Glycine--tRNA ligase, mitochondrial 1 OS=Arabidopsis thaliana OX=3702 GN=At1g29880 PE=1 SV=1	35	21	98	21	729	81.9	2148	0.895	3.3935e+07	3.19196e+07	4.37665e+07	4.31577e+07	3.89136e+07	3.91823e+07	1.61381e+07	2.53037e+07	4.21492e+07	4.31577e+07	3.76156e+07	2.45044e+07	High	High	High	High	High	High	0	High	0.883451	0.398296
O04496	Aspartyl protease AED3 OS=Arabidopsis thaliana OX=3702 GN=AED3 PE=1 SV=1	21	10	69	10	449	47.6	2148	1.126	8.05865e+07	8.80301e+07	1.05442e+08	9.01636e+07	7.87157e+07	7.79553e+07	3.83237e+07	6.97845e+07	1.01546e+08	9.01636e+07	7.60899e+07	4.87528e+07	High	High	High	High	High	High	0	High	0.92794	0.554387
Q9FME2	Nuclear transport factor 2 OS=Arabidopsis thaliana OX=3702 GN=NTF2 PE=1 SV=1	54	16	80	16	460	49.5	2147	1.049	5.29078e+07	5.79619e+07	4.83607e+07	5.48595e+07	4.78577e+07	4.6434e+07	2.51608e+07	4.59483e+07	4.65736e+07	5.48595e+07	4.62613e+07	2.90396e+07	High	High	High	High	High	High	0	High	0.991608	0.892159
Q39172	NADPH-dependent oxidoreductase 2-alkenal reductase OS=Arabidopsis thaliana OX=3702 GN=AER PE=1 SV=1	78	17	84	10	345	38.1	2146	1.029	1.75693e+07	1.28806e+07	2.16347e+07	1.8919e+07	1.92107e+07	1.63774e+07	8.35524e+06	1.02109e+07	20835212	1.8919e+07	1.85698e+07	1.02423e+07	High	High	High	High	High	High	0	High	0.989751	0.87609
Q9M9W1	60S ribosomal protein L22-2 OS=Arabidopsis thaliana OX=3702 GN=RPL22B PE=2 SV=1	52	10	86	2	124	14	2141	1.04	1.06546e+08	9.72336e+07	1.00159e+08	106635344	9.82931e+07	8.68018e+07	5.0669e+07	77080370	96458218	106635344	95014251	5.42854e+07	High	High	High	High	High	High	0	High	0.992882	0.938626
P81760	Thylakoid lumenal 17.4 kDa protein, chloroplastic OS=Arabidopsis thaliana OX=3702 GN=TL17 PE=1 SV=2	42	9	67	9	236	25.6	2141	1.218	1.53334e+08	1.67375e+08	1.37809e+08	1.28365e+08	1.26158e+08	1.16923e+08	7.29192e+07	1.32684e+08	1.32717e+08	1.28365e+08	1.21949e+08	7.31228e+07	High	High	High	High	High	High	0	High	0.816211	0.274013
Q9LV28	Receptor for activated C kinase 1C OS=Arabidopsis thaliana OX=3702 GN=RACK1C PE=1 SV=1	64	19	117	5	326	35.8	2135	0.901	1.33873e+07	1.31615e+07	1.10056e+07	1.19655e+07	1.4732e+07	1.4393e+07	6.36646e+06	1.04336e+07	1.05989e+07	1.19655e+07	1.42406e+07	9.00131e+06	High	High	High	High	High	High	0	High	0.912385	0.45828
P68209	Succinate--CoA ligase [ADP-forming] subunit alpha-1, mitochondrial OS=Arabidopsis thaliana OX=3702 GN=At5g08300 PE=1 SV=1	46	13	93	5	347	36.1	2133	1.073	3.43734e+07	3.90515e+07	3.83998e+07	3.55919e+07	3.70595e+07	3.32973e+07	1.63466e+07	3.09574e+07	3.69809e+07	3.55919e+07	3.58233e+07	2.08239e+07	High	High	High	High	High	High	0	High	0.962645	0.739215
P92985	Ran-binding protein 1 homolog c OS=Arabidopsis thaliana OX=3702 GN=RANBP1C PE=2 SV=1	63	10	66	8	219	24.7	2130	1.143	1.33486e+07	1.36948e+07	1.23673e+07	1.15197e+07	1.14981e+07	1.28157e+07	6.34805e+06	1.08563e+07	1.19103e+07	1.15197e+07	1.11146e+07	8.01485e+06	High	High	High	High	High	High	0	High	0.872923	0.377786
Q9S7B5	Threonine synthase 1, chloroplastic OS=Arabidopsis thaliana OX=3702 GN=TS1 PE=1 SV=1	44	15	82	13	526	57.7	2129	0.741	3.43025e+07	3.55463e+07	4.32684e+07	5.76176e+07	5.01168e+07	5.06551e+07	1.63129e+07	2.81788e+07	4.16695e+07	5.76176e+07	4.8445e+07	3.16794e+07	High	High	High	High	High	High	0	High	0.330204	0.0363475
Q9M3C3	60S ribosomal protein L23a-2 OS=Arabidopsis thaliana OX=3702 GN=RPL23AB PE=2 SV=1	51	14	123	14	154	17.4	2129	0.867	2.89301e+08	2.98345e+08	2.88375e+08	3.16026e+08	3.12275e+08	3.23931e+08	1.3758e+08	2.36508e+08	2.77718e+08	3.16026e+08	3.01858e+08	2.02584e+08	High	High	High	High	High	High	0	High	0.816211	0.27375
Q39250	Actin-depolymerizing factor 1 OS=Arabidopsis thaliana OX=3702 GN=ADF1 PE=1 SV=1	42	4	37	1	139	16.1	2125	0.776	550952	674178	530810	720289	869094	632097	262010	534444	511195	720289	840103	395310	High	Peak Found	Peak Found	High	Peak Found	High	0	High	0.816211	0.272611
P93832	3-isopropylmalate dehydrogenase 2, chloroplastic OS=Arabidopsis thaliana OX=3702 GN=IMDH2 PE=1 SV=1	60	18	121	11	405	43.3	2121	0.919	2.74082e+07	2.85084e+07	2.52497e+07	3.13492e+07	2.76412e+07	2.64617e+07	1.30342e+07	2.25996e+07	24316650	3.13492e+07	2.67191e+07	1.6549e+07	High	High	High	High	High	High	0	High	0.927156	0.546111
Q9C658	Protein decapping 5 OS=Arabidopsis thaliana OX=3702 GN=DCP5 PE=1 SV=1	22	9	58	9	611	64.3	2119	1.158	2.39245e+07	2.69017e+07	1.80146e+07	2.26168e+07	2.22467e+07	1.96606e+07	1.13775e+07	21325916	1.73489e+07	2.26168e+07	2.15046e+07	1.22957e+07	High	High	High	High	High	High	0	High	0.870954	0.354885
O82514	Adenylate kinase 4 OS=Arabidopsis thaliana OX=3702 GN=ADK1 PE=1 SV=2	67	16	101	14	246	26.9	2112	1.044	7.74995e+07	8.12166e+07	7.81538e+07	7.63451e+07	7.61364e+07	7.12641e+07	3.68556e+07	6.43832e+07	7.52658e+07	7.63451e+07	7.35966e+07	4.45681e+07	High	High	High	High	High	High	0	High	0.991608	0.916824
Q94AZ4	Probable calcium-binding protein CML13 OS=Arabidopsis thaliana OX=3702 GN=CML13 PE=2 SV=1	86	14	97	5	148	16.5	2111	1.08	3.31426e+07	3.81976e+07	3.2035e+07	2.58266e+07	3.5828e+07	2.88401e+07	1.57613e+07	3.02805e+07	3.08512e+07	2.58266e+07	3.46328e+07	1.80365e+07	High	High	High	High	High	High	0	High	0.958352	0.694586
Q94BT9	Copper transport protein ATX1 OS=Arabidopsis thaliana OX=3702 GN=ATX1 PE=1 SV=2	80	8	65	8	76	8.2	2111	0.97	8.55817e+07	1.07513e+08	8.75519e+07	1.11788e+08	1.01783e+08	8.50935e+07	4.06992e+07	8.52291e+07	8.43166e+07	1.11788e+08	9.83881e+07	5.3217e+07	High	High	High	High	High	High	0	High	0.958352	0.712208
O23523	RGG repeats nuclear RNA binding protein A OS=Arabidopsis thaliana OX=3702 GN=RGGA PE=1 SV=1	51	14	76	12	355	37.4	2103	1.274	2.4516e+07	2.37453e+07	2.25655e+07	1.72221e+07	2.106e+07	1.80702e+07	1.16588e+07	1.88237e+07	2.17316e+07	1.72221e+07	20357469	1.1301e+07	High	High	High	High	High	High	0	High	0.601536	0.117496
Q07473	Chlorophyll a-b binding protein CP29.1, chloroplastic OS=Arabidopsis thaliana OX=3702 GN=LHCB4.1 PE=1 SV=1	40	10	100	5	290	31.1	2100	1.048	1.26438e+08	1.49412e+08	1.45419e+08	1.72493e+08	1.19426e+08	1.26832e+08	6.01287e+07	1.18444e+08	1.40046e+08	1.72493e+08	1.15442e+08	7.93198e+07	High	High	High	High	High	High	0	High	0.991608	0.899286
P05466	3-phosphoshikimate 1-carboxyvinyltransferase, chloroplastic OS=Arabidopsis thaliana OX=3702 GN=At2g45300 PE=2 SV=3	29	12	73	12	520	55.7	2098	0.743	4.02222e+07	3.58234e+07	4.44251e+07	5.89949e+07	5.29058e+07	5.03395e+07	1.9128e+07	2.83984e+07	4.27835e+07	5.89949e+07	5.1141e+07	3.1482e+07	High	High	High	High	High	High	0	High	0.337772	0.0376723
Q94CE4	Beta carbonic anhydrase 4 OS=Arabidopsis thaliana OX=3702 GN=BCA4 PE=1 SV=1	62	15	88	15	280	30.8	2092	1.004	7.74066e+07	7.06358e+07	8.48773e+07	6.67714e+07	7.92313e+07	8.15e+07	3.68115e+07	5.59954e+07	8.17408e+07	6.67714e+07	7.65883e+07	5.09696e+07	High	High	High	High	High	High	0	High	0.991455	0.881743
Q940J8	Pectin acetylesterase 7 OS=Arabidopsis thaliana OX=3702 GN=PAE7 PE=2 SV=1	60	15	69	12	391	42.1	2089	0.798	2.26743e+07	2.12414e+07	3.17051e+07	3.82899e+07	3.13869e+07	2.91257e+07	1.0783e+07	1.68388e+07	3.05335e+07	3.82899e+07	3.03399e+07	1.82151e+07	High	High	High	High	High	High	0	High	0.62763	0.135249
Q5XF33	Magnesium-chelatase subunit ChlI-2, chloroplastic OS=Arabidopsis thaliana OX=3702 GN=CHLI2 PE=1 SV=1	55	21	126	10	418	46.1	2076	0.667	1.28272e+07	1.13777e+07	1.50609e+07	1.93086e+07	1.93695e+07	1.58112e+07	6.10008e+06	9.01951e+06	1.45044e+07	1.93086e+07	1.87234e+07	9.88826e+06	High	High	High	High	High	High	0	High	0.148633	0.00991172
Q96250	ATP synthase subunit gamma, mitochondrial OS=Arabidopsis thaliana OX=3702 GN=ATPC PE=1 SV=1	46	13	73	13	325	35.4	2061	1.246	1.03961e+08	9.7374e+07	1.03819e+08	8.98622e+07	8.3495e+07	7.92459e+07	4.94398e+07	77191642	9.99827e+07	8.98622e+07	8.07098e+07	4.95599e+07	High	High	High	High	High	High	0	High	0.753535	0.214741
Q9SKT0	Protein THYLAKOID FORMATION 1, chloroplastic OS=Arabidopsis thaliana OX=3702 GN=THF1 PE=1 SV=1	38	12	84	12	300	33.8	2056	1.158	9.47399e+07	9.79608e+07	9.94823e+07	9.5261e+07	8.5477e+07	7.95264e+07	4.50544e+07	7.76569e+07	9.58061e+07	9.5261e+07	8.26256e+07	4.97353e+07	High	High	High	High	High	High	0	High	0.905454	0.441114
Q9C5C2	Myrosinase 2 OS=Arabidopsis thaliana OX=3702 GN=TGG2 PE=1 SV=1	43	17	94	16	547	62.7	2054	1.053	5.77615e+07	6.28763e+07	6.68165e+07	5.80375e+07	5.99402e+07	6.26484e+07	2.7469e+07	49844212	6.43474e+07	5.80375e+07	5.79407e+07	3.91799e+07	High	High	High	High	High	High	0	High	0.989751	0.872644
Q9FI53	Fumarate hydratase 2 OS=Arabidopsis thaliana OX=3702 GN=FUM2 PE=1 SV=1	28	10	62	1	499	54	2052	0.951	2.83888e+06	3.16074e+06	3.45359e+06	3845167	2.87455e+06	3.32411e+06	1350056	2.50563e+06	3.32597e+06	3845167	2.77866e+06	2.07888e+06	High	High	High	High	High	High	0	High	0.960789	0.727113
Q94K05	T-complex protein 1 subunit theta OS=Arabidopsis thaliana OX=3702 GN=CCT8 PE=1 SV=1	49	22	114	22	549	58.9	2049	0.956	6.63913e+07	6.35685e+07	7.43272e+07	7.69695e+07	6.77766e+07	7.17662e+07	3.1573e+07	5.03929e+07	7.15806e+07	7.69695e+07	6.55157e+07	4.48821e+07	High	High	High	High	High	High	0	High	0.956571	0.640486
Q42529	Tryptophan synthase alpha chain, chloroplastic OS=Arabidopsis thaliana OX=3702 GN=TSA1 PE=1 SV=1	50	9	48	9	312	33.2	2048	0.848	1.93226e+07	2.77904e+07	2.13048e+07	3.01712e+07	2.50935e+07	2.34489e+07	9.18905e+06	2.20304e+07	2.05175e+07	3.01712e+07	2.42564e+07	1.46648e+07	High	High	High	High	High	High	0	High	0.81264	0.261743
Q9FLQ4	Dihydrolipoyllysine-residue succinyltransferase component of 2-oxoglutarate dehydrogenase complex 1, mitochondrial OS=Arabidopsis thaliana OX=3702 GN=At5g55070 PE=1 SV=1	29	11	86	5	464	50.1	2048	1.084	3.05985e+07	2.51506e+07	3.59108e+07	2.50851e+07	3.20143e+07	2.96276e+07	1.45514e+07	1.99377e+07	3.45838e+07	2.50851e+07	3.09464e+07	1.85289e+07	High	High	High	High	High	High	0	High	0.956571	0.662139
O22773	Thylakoid lumenal 16.5 kDa protein, chloroplastic OS=Arabidopsis thaliana OX=3702 GN=At4g02530 PE=1 SV=3	37	8	62	8	216	23.6	2039	1.315	1.53953e+08	1.72738e+08	1.1655e+08	1.10196e+08	1.20959e+08	1.1184e+08	7.3214e+07	1.36935e+08	1.12243e+08	1.10196e+08	1.16924e+08	6.99442e+07	High	High	High	High	High	High	0	High	0.594437	0.11267
P41916	GTP-binding nuclear protein Ran-1 OS=Arabidopsis thaliana OX=3702 GN=RAN1 PE=1 SV=1	83	15	109	15	221	25.3	2035	0.899	9.06299e+07	9.22568e+07	1.19991e+08	1.01962e+08	1.22498e+08	1.21086e+08	4.30999e+07	7.31351e+07	1.15557e+08	1.01962e+08	1.18412e+08	7.57262e+07	High	High	High	High	High	High	0	High	0.881126	0.390762
Q9SU63	Aldehyde dehydrogenase family 2 member B4, mitochondrial OS=Arabidopsis thaliana OX=3702 GN=ALDH2B4 PE=1 SV=1	50	20	84	18	538	58.6	2032	0.96	5.91233e+07	5.97114e+07	5.73985e+07	7.82663e+07	7.02326e+07	6.03821e+07	2.81166e+07	4.73353e+07	5.52774e+07	7.82663e+07	6.78898e+07	3.77626e+07	High	High	High	High	High	High	0	High	0.956571	0.663376
Q9C4Z6	Receptor for activated C kinase 1B OS=Arabidopsis thaliana OX=3702 GN=RACK1B PE=1 SV=1	72	19	108	5	326	35.8	2026	0.849	6.67864e+06	6.64407e+06	6.92706e+06	9.58337e+06	8.19715e+06	8.06477e+06	3.17609e+06	5.26698e+06	6.67108e+06	9.58337e+06	7.92371e+06	5.04366e+06	High	High	High	High	High	High	0	High	0.834201	0.298311
Q9S7D8	ATP sulfurylase 4, chloroplastic OS=Arabidopsis thaliana OX=3702 GN=APS4 PE=2 SV=1	45	18	132	8	469	52.1	2026	1.02	7.43013e+06	1.01981e+07	9.00185e+06	9.79863e+06	7.94534e+06	6.88606e+06	3.53347e+06	8.08435e+06	8.66921e+06	9.79863e+06	7.6803e+06	4.3065e+06	High	High	High	High	High	High	0	High	0.989751	0.868929
Q9SQT8	Bifunctional 3-dehydroquinate dehydratase/shikimate dehydrogenase, chloroplastic OS=Arabidopsis thaliana OX=3702 GN=EMB3004 PE=1 SV=1	41	17	80	17	603	65.8	2026	0.911	2.23398e+07	2.05529e+07	2.43169e+07	2.2125e+07	2.46339e+07	2.65585e+07	1.06239e+07	1.6293e+07	2.34183e+07	2.2125e+07	23812155	1.66096e+07	High	High	High	High	High	High	0	High	0.922783	0.513828
O81644	Villin-2 OS=Arabidopsis thaliana OX=3702 GN=VLN2 PE=1 SV=2	38	24	99	19	976	107.8	2023	1.085	1.80508e+07	1.75971e+07	1.79755e+07	1.7352e+07	1.67271e+07	1.64175e+07	8.58421e+06	1.39499e+07	1.73112e+07	1.7352e+07	1.61691e+07	1.02674e+07	High	High	High	High	High	High	0	High	0.946485	0.603318
Q9SIK2	40S ribosomal protein S25-2 OS=Arabidopsis thaliana OX=3702 GN=RPS25B PE=3 SV=1	63	10	106	3	108	12.1	2022	0.933	3.02525e+07	2.68726e+07	3.17487e+07	2.95403e+07	3.48362e+07	3.37374e+07	1.43869e+07	2.13028e+07	3.05755e+07	2.95403e+07	3.36741e+07	2.10992e+07	High	High	High	High	High	High	0	High	0.944229	0.586955
Q8H107	Dihydrolipoyllysine-residue succinyltransferase component of 2-oxoglutarate dehydrogenase complex 2, mitochondrial OS=Arabidopsis thaliana OX=3702 GN=At4g26910 PE=1 SV=2	31	13	85	7	464	50	2020	1.102	2.01719e+07	1.41428e+07	1.61161e+07	1.4213e+07	1.61836e+07	1.51601e+07	9.59293e+06	1.12115e+07	1.55205e+07	1.4213e+07	1.56437e+07	9.48107e+06	High	High	High	High	High	High	0	High	0.92794	0.552876
Q9C9C6	60S ribosomal protein L6-2 OS=Arabidopsis thaliana OX=3702 GN=RPL6B PE=2 SV=1	55	18	120	6	233	26	2017	0.786	2.23218e+07	1.84119e+07	2.65449e+07	3.46237e+07	2.89274e+07	2.98359e+07	1.06153e+07	1.45957e+07	2.5564e+07	3.46237e+07	2.79625e+07	1.86592e+07	High	High	High	High	High	High	0	High	0.594437	0.114083
P14671	Tryptophan synthase beta chain 1, chloroplastic OS=Arabidopsis thaliana OX=3702 GN=TSB1 PE=2 SV=1	53	20	121	7	470	50.9	2016	0.964	3.79183e+07	3.84857e+07	3.87786e+07	38616661	4.04458e+07	3.66989e+07	1.80324e+07	3.05089e+07	3.73456e+07	38616661	3.90966e+07	2.29513e+07	High	High	High	High	High	High	0	High	0.958352	0.718373
Q96254	Guanosine nucleotide diphosphate dissociation inhibitor 1 OS=Arabidopsis thaliana OX=3702 GN=GDI1 PE=1 SV=1	52	16	84	9	445	49.8	2011	0.969	1.96391e+07	1.33553e+07	2.24078e+07	2.29294e+07	2.34438e+07	2.23206e+07	9.33957e+06	1.05872e+07	2.15797e+07	2.29294e+07	2.26618e+07	1.39592e+07	High	High	High	High	High	High	0	High	0.987206	0.817871
P42801	Inositol-3-phosphate synthase isozyme 1 OS=Arabidopsis thaliana OX=3702 GN=IPS1 PE=1 SV=3	44	15	78	8	511	56.5	2011	1.002	1.13871e+07	1.32281e+07	1.20734e+07	1.39855e+07	1.16418e+07	1.1073e+07	5.41522e+06	1.04863e+07	1.16273e+07	1.39855e+07	1.12534e+07	6.92497e+06	High	High	High	High	High	High	0	High	0.996814	0.975132
Q9LFD5	Binding partner of ACD11 1 OS=Arabidopsis thaliana OX=3702 GN=BPA1 PE=1 SV=1	55	12	75	12	259	27.2	2007	1.239	4.44363e+07	4.68996e+07	4.07224e+07	3.60204e+07	3.48207e+07	3.2717e+07	2.11321e+07	3.71789e+07	3.92175e+07	3.60204e+07	3.36592e+07	2.0461e+07	High	High	High	High	High	High	0	High	0.76308	0.220436
P51412	50S ribosomal protein L21, chloroplastic OS=Arabidopsis thaliana OX=3702 GN=RPL21 PE=2 SV=1	50	12	98	12	220	24	2001	1.012	1.33272e+08	1.33645e+08	1.42566e+08	1.2489e+08	1.39363e+08	1.23814e+08	6.33789e+07	1.05945e+08	1.37298e+08	1.2489e+08	1.34714e+08	7.74324e+07	High	High	High	High	High	High	0	High	0.991608	0.924274
P51414	60S ribosomal protein L26-1 OS=Arabidopsis thaliana OX=3702 GN=RPL26A PE=2 SV=2	51	13	100	11	146	16.9	1999	0.966	1.11444e+08	1.31609e+08	1.60317e+08	1.40622e+08	1.58491e+08	1.40919e+08	5.29981e+07	1.04331e+08	1.54393e+08	1.40622e+08	1.53204e+08	8.81301e+07	High	High	High	High	High	High	0	High	0.958106	0.692345
Q8H0U5	Protein TIC 62, chloroplastic OS=Arabidopsis thaliana OX=3702 GN=TIC62 PE=1 SV=1	48	18	88	18	641	68.3	1999	1.012	3.21983e+07	2.93317e+07	3.31436e+07	3.48192e+07	3.18949e+07	3.62603e+07	1.53122e+07	2.32522e+07	3.19188e+07	3.48192e+07	3.08309e+07	2.2677e+07	High	High	High	High	High	High	0	High	0.996814	0.963332
Q9XFS9	1-deoxy-D-xylulose 5-phosphate reductoisomerase, chloroplastic OS=Arabidopsis thaliana OX=3702 GN=DXR PE=2 SV=2	58	18	83	18	477	51.9	1996	0.767	3.90791e+07	3.82364e+07	3.78907e+07	5.6618e+07	4.91732e+07	4.54187e+07	1.85844e+07	3.03113e+07	3.64905e+07	5.6618e+07	4.75329e+07	2.84046e+07	High	High	High	High	High	High	0	High	0.43241	0.0611481
Q9ZVL6	UPF0603 protein At1g54780, chloroplastic OS=Arabidopsis thaliana OX=3702 GN=At1g54780 PE=1 SV=1	41	9	77	9	285	31.1	1991	1.284	9.51505e+07	1.09492e+08	1.00703e+08	8.73198e+07	7.55193e+07	7.19428e+07	4.52497e+07	8.67976e+07	9.69821e+07	8.73198e+07	73000153	4.49926e+07	High	High	High	High	High	High	0	High	0.658644	0.151115
Q9FLW9	Plastidial pyruvate kinase 2 OS=Arabidopsis thaliana OX=3702 GN=PKP2 PE=1 SV=1	47	19	108	18	579	63.5	1991	0.844	4.57514e+07	4.03352e+07	5.30115e+07	5.84526e+07	5.56526e+07	6.05468e+07	2.17575e+07	3.19751e+07	5.10526e+07	5.84526e+07	5.37961e+07	3.78656e+07	High	High	High	High	High	High	0	High	0.747136	0.205728
Q9CAV0	40S ribosomal protein S3a-1 OS=Arabidopsis thaliana OX=3702 GN=RPS3AA PE=1 SV=3	60	16	107	9	262	29.8	1989	0.956	4.02698e+07	3.97353e+07	4.85956e+07	5.35908e+07	5.23323e+07	5.88975e+07	1.91507e+07	3.14995e+07	4.67998e+07	5.35908e+07	5.05866e+07	3.68342e+07	High	High	High	High	High	High	0	High	0.956571	0.644159
Q9SHI1	Translation initiation factor IF-2, chloroplastic OS=Arabidopsis thaliana OX=3702 GN=At1g17220 PE=2 SV=2	25	21	102	21	1026	109.7	1986	0.847	3.08134e+07	2.87091e+07	3.22347e+07	3.60705e+07	3.5775e+07	3.78322e+07	1.46536e+07	2.27586e+07	3.10436e+07	3.60705e+07	3.45817e+07	2.36601e+07	High	High	High	High	High	High	0	High	0.78729	0.237517
Q8LD27	Proteasome subunit beta type-6 OS=Arabidopsis thaliana OX=3702 GN=PBA1 PE=1 SV=2	53	13	71	13	233	25.1	1985	1.098	9.97693e+07	1.02188e+08	1.04124e+08	95021581	1.03922e+08	9.19856e+07	4.74462e+07	8.10079e+07	1.00276e+08	95021581	100455299	5.75273e+07	High	High	High	High	High	High	0	High	0.956571	0.669993
Q9SQZ1	40S ribosomal protein S17-3 OS=Arabidopsis thaliana OX=3702 GN=RPS17C PE=2 SV=3	41	11	106	1	140	16	1983	1.019	1.44731e+06	1.5205e+06	1.27722e+06	1250527		1.49416e+06	688282	1.20535e+06	1.23002e+06	1250527		934438	High	High	High	High	Not Found	Peak Found	0	High	0.98928	0.857729
Q9FT52	ATP synthase subunit d, mitochondrial OS=Arabidopsis thaliana OX=3702 GN=At3g52300 PE=1 SV=3	85	20	132	20	168	19.6	1978	1.179	2.04244e+08	2.19461e+08	1.61157e+08	1.59283e+08	1.8701e+08	1.60418e+08	9.71302e+07	1.73974e+08	155202076	1.59283e+08	1.80771e+08	1.00324e+08	High	High	High	High	High	High	0	High	0.872923	0.374571
Q9FJ95	Sorbitol dehydrogenase OS=Arabidopsis thaliana OX=3702 GN=SDH PE=1 SV=1	73	19	104	19	364	39.2	1977	0.968	7.67303e+07	7.79279e+07	9.31062e+07	1.00327e+08	9.19571e+07	9.31857e+07	3.64898e+07	6.17761e+07	89665599	1.00327e+08	8.88896e+07	5.82778e+07	High	High	High	High	High	High	0	High	0.958352	0.701209
Q9LFG2	Diaminopimelate epimerase, chloroplastic OS=Arabidopsis thaliana OX=3702 GN=DAPF PE=1 SV=1	54	14	77	14	362	39	1973	0.888	3.87957e+07	4.39148e+07	3.80957e+07	4.40161e+07	4.18288e+07	4.45883e+07	1.84496e+07	3.48127e+07	3.6688e+07	4.40161e+07	4.04335e+07	2.78852e+07	High	High	High	High	High	High	0	High	0.870954	0.35995
Q9FIE8	UDP-glucuronic acid decarboxylase 3 OS=Arabidopsis thaliana OX=3702 GN=UXS3 PE=1 SV=1	64	17	121	5	342	38.5	1973	0.994	1.28665e+07	1.73731e+07	1.7894e+07	1.86765e+07	1.72704e+07	1.41002e+07	6.11879e+06	1.37723e+07	1.72328e+07	1.86765e+07	1.66943e+07	8.81818e+06	High	High	High	High	High	High	0	High	0.996814	0.967397
Q9SVM8	Glycine-rich RNA-binding protein 2, mitochondrial OS=Arabidopsis thaliana OX=3702 GN=RBG2 PE=1 SV=1	65	5	60	5	158	15.7	1970	1.211	7.06713e+07	7.44881e+07	6.87276e+07	7.66199e+07	6.97445e+07	6.4355e+07	3.36084e+07	5.90493e+07	6.61879e+07	7.66199e+07	6.7418e+07	4.02473e+07	High	High	High	High	High	High	0	High	0.826931	0.291002
Q8VZ50	Probable calcium-binding protein CML14 OS=Arabidopsis thaliana OX=3702 GN=CML14 PE=2 SV=1	84	13	91	4	148	16.6	1970	1.098	1.03266e+07	1.2443e+07	8.29496e+06	7.17524e+06	1.12555e+07	8.16266e+06	4.91089e+06	9.86402e+06	7.98843e+06	7.17524e+06	1.088e+07	5.10488e+06	High	High	High	High	High	High	0	High	0.922783	0.507661
Q9ZW85	3-isopropylmalate dehydratase small subunit 1 OS=Arabidopsis thaliana OX=3702 GN=SSU1 PE=1 SV=1	50	9	59	7	251	26.8	1965	0.796	4.32441e+07	4.12449e+07	4.55227e+07	5.77121e+07	5.97851e+07	5.66696e+07	2.05651e+07	3.26962e+07	4.38405e+07	5.77121e+07	5.77908e+07	3.54409e+07	High	High	High	High	High	High	0	High	0.558621	0.10102
P55034	26S proteasome non-ATPase regulatory subunit 4 homolog OS=Arabidopsis thaliana OX=3702 GN=RPN10 PE=1 SV=1	34	12	72	12	386	40.7	1961	1.131	5.85267e+07	6.6724e+07	5.63477e+07	5.8186e+07	5.20659e+07	5.12361e+07	2.78329e+07	5.28944e+07	5.42655e+07	5.8186e+07	5.03291e+07	3.20428e+07	High	High	High	High	High	High	0	High	0.926945	0.535318
Q9C500	WPP domain-containing protein 2 OS=Arabidopsis thaliana OX=3702 GN=WPP2 PE=1 SV=1	57	9	40	8	180	19.1	1948	1.301	2.09489e+07	2.01689e+07	1.5624e+07	1.4867e+07	1.49572e+07	1.47348e+07	9.96243e+06	1.59886e+07	1.50466e+07	1.4867e+07	1.44583e+07	9.21504e+06	High	High	High	High	High	High	0	High	0.533824	0.0911409
Q9FXT6	Peroxisomal membrane protein PEX14 OS=Arabidopsis thaliana OX=3702 GN=PEX14 PE=1 SV=2	45	14	50	14	507	55.6	1947	1.033	8.75267e+06	1.00049e+07	7.85834e+06	9.02571e+06	8.99872e+06	7.13767e+06	4.16241e+06	7.93126e+06	7.56795e+06	9.02571e+06	8.69854e+06	4.46386e+06	High	High	High	High	High	High	0	High	0.981456	0.801839
Q94JQ4	Reactive Intermediate Deaminase A, chloroplastic OS=Arabidopsis thaliana OX=3702 GN=RIDA PE=1 SV=1	61	10	70	10	187	19.8	1935	1.033	1.38389e+08	1.65428e+08	1.47234e+08	147351416	1.56521e+08	1.31185e+08	6.58123e+07	131140636	1.41793e+08	147351416	1.513e+08	8.20424e+07	High	High	High	High	High	High	0	High	0.996814	0.97036
O23324	ATP-sulfurylase 3, chloroplastic OS=Arabidopsis thaliana OX=3702 GN=APS3 PE=1 SV=1	34	17	132	3	465	52	1933	0.908	2.7086e+06	2.87199e+06	2.08635e+06	2.79384e+06	2.60408e+06	3.17827e+06	1.2881e+06	2.27672e+06	2.00925e+06	2.79384e+06	2.51722e+06	1.98767e+06	Peak Found	High	High	Peak Found	High	High	0	High	0.947616	0.62089
Q9LPR4	2-isopropylmalate synthase 1, chloroplastic OS=Arabidopsis thaliana OX=3702 GN=IPMS1 PE=1 SV=2	55	21	81	9	631	68.6	1932	0.629	7.48435e+06	7.83868e+06	9.87075e+06	1.74946e+07	1.44624e+07	1.37512e+07	3.55925e+06	6.21398e+06	9.50599e+06	1.74946e+07	1.398e+07	8.59995e+06	High	High	High	High	High	High	0	High	0.0405685	0.00198471
Q9SCM3	40S ribosomal protein S2-4 OS=Arabidopsis thaliana OX=3702 GN=RPS2D PE=2 SV=1	34	11	80	1	276	30.1	1932	0.835	1.23234e+07	1.13641e+07	1.2627e+07	14799951	1.20713e+07	1.51186e+07	5.8605e+06	9008746	12160354	14799951	11668668	9455087	High	High	High	High	High	High	0	High	0.747136	0.208422
Q38935	Peptidyl-prolyl cis-trans isomerase FKBP15-1 OS=Arabidopsis thaliana OX=3702 GN=FKBP15-1 PE=2 SV=2	60	6	55	4	153	16.3	1929	1.16	1.23264e+07	1.67318e+07	1.68136e+07	1.52206e+07	1.35044e+07	1.16298e+07	5.86195e+06	1.32639e+07	1.61923e+07	1.52206e+07	1.30539e+07	7.27323e+06	High	High	High	High	High	High	0	High	0.870954	0.354195
Q9CA83	NADP-dependent malic enzyme 4, chloroplastic OS=Arabidopsis thaliana OX=3702 GN=NADP-ME4 PE=1 SV=1	32	11	54	9	646	71.1	1926	0.77	7.7742e+06	9.88776e+06	1.20623e+07	1.62412e+07	1.14447e+07	1.09855e+07	3.6971e+06	7.83836e+06	1.16166e+07	1.62412e+07	1.10629e+07	6.87024e+06	High	High	High	High	High	High	0	High	0.502199	0.0794911
Q9M7T0	Peroxiredoxin-2F, mitochondrial OS=Arabidopsis thaliana OX=3702 GN=PRXIIF PE=1 SV=2	73	13	78	13	201	21.4	1925	1.203	1.0492e+08	1.13649e+08	9.73632e+07	7.61014e+07	8.79572e+07	8.15248e+07	4.98955e+07	9.00933e+07	9.37654e+07	7.61014e+07	8.50231e+07	5.09851e+07	High	High	High	High	High	High	0	High	0.843702	0.310486
Q93VR4	MLP-like protein 423 OS=Arabidopsis thaliana OX=3702 GN=MLP423 PE=2 SV=1	81	12	118	12	155	17	1918	1.019	1.7811e+08	1.87057e+08	1.67934e+08	1.85535e+08	1.80753e+08	1.70931e+08	8.47018e+07	1.48287e+08	1.61728e+08	1.85535e+08	1.74723e+08	1.069e+08	High	High	High	High	High	High	0	High	0.996035	0.959763
Q9LW85	MAR-binding filament-like protein 1 OS=Arabidopsis thaliana OX=3702 GN=MFP1 PE=2 SV=2	29	21	104	21	726	81.9	1917	0.923	4.9895e+07	5.22222e+07	5.33389e+07	5.74327e+07	5.93181e+07	5.40996e+07	2.3728e+07	4.13983e+07	5.13678e+07	5.74327e+07	57339383	3.38336e+07	High	High	High	High	High	High	0	High	0.916222	0.489587
P16972	Ferredoxin-2, chloroplastic OS=Arabidopsis thaliana OX=3702 GN=FD2 PE=1 SV=1	51	2	48	2	148	15.5	1917	0.309	6.52546e+06	1.57424e+07	9.28446e+06	3.97597e+07	4.06336e+07	1.8893e+07	3.10324e+06	1.24796e+07	8.94137e+06	3.97597e+07	3.92781e+07	1.18156e+07	High	High	High	High	High	High	0	High	5.31744e-13	1.17684e-14
Q96321	Importin subunit alpha-1 OS=Arabidopsis thaliana OX=3702 GN=IMPA1 PE=1 SV=2	50	18	98	11	532	58.6	1907	0.874	1.4218e+07	1.63998e+07	1.51241e+07	1.94943e+07	1.57926e+07	1.65533e+07	6.76152e+06	1.30007e+07	1.45652e+07	1.94943e+07	1.52658e+07	1.03523e+07	High	High	High	High	High	High	0	High	0.872923	0.374805
Q9ASS6	Photosynthetic NDH subunit of lumenal location 5, chloroplastic OS=Arabidopsis thaliana OX=3702 GN=PNSL5 PE=1 SV=1	51	11	78	11	259	28.3	1906	0.974	5.52103e+07	5.80726e+07	6.24564e+07	6.8039e+07	6.47927e+07	6.17017e+07	2.62558e+07	4.60361e+07	6.01484e+07	6.8039e+07	6.26314e+07	3.85879e+07	High	High	High	High	High	High	0	High	0.962041	0.731952
P51413	60S ribosomal protein L17-2 OS=Arabidopsis thaliana OX=3702 GN=RPL17B PE=2 SV=2	57	11	95	2	175	19.8	1903	0.78	1.52727e+07	1.31431e+07	1.79142e+07	1.80307e+07	2.12784e+07	2.09269e+07	7.26306e+06	1.04189e+07	1.72522e+07	1.80307e+07	2.05686e+07	1.30876e+07	High	High	High	High	High	High	0	High	0.547886	0.0965262
Q8LE52	Glutathione S-transferase DHAR3, chloroplastic OS=Arabidopsis thaliana OX=3702 GN=DHAR3 PE=1 SV=1	56	16	141	16	258	28.5	1902	0.919	1.15486e+08	1.31328e+08	1.11677e+08	1.3639e+08	1.50638e+08	1.3501e+08	5.49206e+07	1.04108e+08	1.07551e+08	1.3639e+08	1.45613e+08	8.44346e+07	High	High	High	High	High	High	0	High	0.916003	0.474661
O80504	10 kDa chaperonin 2, chloroplastic OS=Arabidopsis thaliana OX=3702 GN=CPN10-2 PE=2 SV=1	47	6	48	4	139	15	1901	1.09	3.12021e+07	3.5915e+07	2.78936e+07	3.15628e+07	3.04571e+07	2.28106e+07	1.48385e+07	2.8471e+07	2.68628e+07	3.15628e+07	2.94411e+07	1.42656e+07	High	High	High	High	High	High	0	High	0.956571	0.652338
Q94AM1	Organellar oligopeptidase A, chloroplastic/mitochondrial OS=Arabidopsis thaliana OX=3702 GN=OOP PE=1 SV=1	42	24	101	15	791	88.7	1899	0.951	1.9993e+07	2.22568e+07	2.33233e+07	2.3301e+07	2.2737e+07	2.31916e+07	9.50786e+06	1.76438e+07	2.24614e+07	2.3301e+07	2.19785e+07	1.45039e+07	High	High	High	High	High	High	0	High	0.958352	0.711103
Q9LNB6	Hsp70-Hsp90 organizing protein 1 OS=Arabidopsis thaliana OX=3702 GN=HOP1 PE=2 SV=1	51	23	110	19	572	64.5	1896	0.985	2.62485e+07	3.16305e+07	3.24406e+07	3.45336e+07	3.48555e+07	2.99916e+07	1.24827e+07	2.50746e+07	3.12418e+07	3.45336e+07	3.36928e+07	1.87566e+07	High	High	High	High	High	High	0	High	0.987399	0.827277
O24616	Proteasome subunit alpha type-7-B OS=Arabidopsis thaliana OX=3702 GN=PAD2 PE=1 SV=2	62	13	65	4	250	27.3	1894	1.215	3.87652e+06	5.19036e+06	3.44511e+06	5.10952e+06	4.94086e+06	4.46928e+06	1.84351e+06	4.11458e+06	3.31781e+06	5.10952e+06	4.77605e+06	2.79506e+06	High	High	High	High	High	High	0	High	0.805272	0.252403
Q9FM01	UDP-glucose 6-dehydrogenase 4 OS=Arabidopsis thaliana OX=3702 GN=UGD4 PE=1 SV=1	55	17	67	11	480	53.1	1894	0.892	8.73755e+06	9.01292e+06	1.20926e+07	1.26061e+07	1.00872e+07	9.92126e+06	4.15522e+06	7.14485e+06	1.16458e+07	1.26061e+07	9.75076e+06	6.2047e+06	High	High	High	High	High	High	0	High	0.916003	0.483731
Q9ASV6	30S ribosomal protein S20, chloroplastic OS=Arabidopsis thaliana OX=3702 GN=RPS20 PE=2 SV=1	31	10	67	10	202	21.8	1889	0.978	8.0533e+07	6.72271e+07	6.12283e+07	6.73244e+07	6.72935e+07	6.69113e+07	3.82982e+07	5.32932e+07	5.89658e+07	6.73244e+07	6.50487e+07	41845951	High	High	High	High	High	High	0	High	0.967898	0.750907
Q1JPL7	Pectinesterase/pectinesterase inhibitor 18 OS=Arabidopsis thaliana OX=3702 GN=PME18 PE=1 SV=3	25	13	77	13	557	61.6	1887	1.172	6.12695e+07	5.20697e+07	7.98986e+07	4.78487e+07	6.5704e+07	6.10719e+07	2.91373e+07	4.12774e+07	7.69462e+07	4.78487e+07	6.35122e+07	3.8194e+07	High	High	High	High	High	High	0	High	0.883451	0.395499
P55826	Protoporphyrinogen oxidase 1, chloroplastic OS=Arabidopsis thaliana OX=3702 GN=PPOX1 PE=1 SV=1	45	16	81	16	537	57.7	1884	0.963	4.32752e+07	4.34184e+07	4.28733e+07	4.81982e+07	4.37583e+07	4.42286e+07	2.05799e+07	3.44192e+07	4.1289e+07	4.81982e+07	4.22986e+07	2.76603e+07	High	High	High	High	High	High	0	High	0.956571	0.671381
P37107	Signal recognition particle 54 kDa protein, chloroplastic OS=Arabidopsis thaliana OX=3702 GN=FFC PE=1 SV=1	35	18	102	18	564	61.2	1882	0.889	6.06589e+07	5.94133e+07	6.52861e+07	7.75467e+07	7.2485e+07	7.02868e+07	2.88469e+07	4.7099e+07	6.28736e+07	7.75467e+07	7.00671e+07	4.3957e+07	High	High	High	High	High	High	0	High	0.870954	0.350657
P30186	Proteasome subunit alpha type-7-A OS=Arabidopsis thaliana OX=3702 GN=PAD1 PE=1 SV=1	57	12	69	3	250	27.3	1881	1.367	1.64297e+07	1.76068e+07	1.39967e+07	1.10287e+07	1.2919e+07	1.37639e+07	7.81331e+06	1.39575e+07	1.34795e+07	1.10287e+07	1.24881e+07	8.60788e+06	High	High	High	High	High	High	0	High	0.356237	0.0412878
Q9FN03	Ultraviolet-B receptor UVR8 OS=Arabidopsis thaliana OX=3702 GN=UVR8 PE=1 SV=1	36	11	52	11	440	47.1	1875	1.124	1.50528e+07	1.24811e+07	1.51383e+07	13282205	1.19255e+07	1.32532e+07	7.1585e+06	9.89419e+06	1.45789e+07	13282205	1.15277e+07	8.28845e+06	High	High	High	High	High	High	0	High	0.913751	0.466454
Q9SW18	Magnesium protoporphyrin IX methyltransferase, chloroplastic OS=Arabidopsis thaliana OX=3702 GN=CHLM PE=1 SV=1	60	17	98	17	312	33.8	1874	0.985	5.18441e+07	5.70788e+07	5.99518e+07	63447776	6.45295e+07	5.63197e+07	2.4655e+07	4.52483e+07	5.77364e+07	63447776	6.23769e+07	3.5222e+07	High	High	High	High	High	High	0	High	0.978281	0.784088
Q9SUI6	Photosystem I reaction center subunit VI-2, chloroplastic OS=Arabidopsis thaliana OX=3702 GN=PSAH2 PE=2 SV=1	53	5	53	1	145	15.3	1871	0.736	1.13494e+07	1.66707e+07	4.50905e+06	1.54264e+07	1.54377e+07	9.04779e+06	5.3973e+06	1.32155e+07	4.34243e+06	1.54264e+07	1.49227e+07	5.65843e+06	High	High	High	High	High	High	0	High	0.329831	0.0360834
P38418	Lipoxygenase 2, chloroplastic OS=Arabidopsis thaliana OX=3702 GN=LOX2 PE=1 SV=1	44	29	112	29	896	102	1870	0.822	3.27938e+07	3.18259e+07	3.379e+07	4.01874e+07	3.69863e+07	3.92925e+07	1.55954e+07	2.52295e+07	3.25413e+07	4.01874e+07	35752524	2.45733e+07	High	High	High	High	High	High	0	High	0.695198	0.170661
Q9C525	Beta-glucosidase 21 OS=Arabidopsis thaliana OX=3702 GN=BGLU21 PE=1 SV=1	40	18	118	8	524	59.6	1869	0.999	1.56224e+07	1.27804e+07	1.53242e+07	1.45529e+07	1.45896e+07	1.50824e+07	7.42937e+06	1.01315e+07	1.47579e+07	1.45529e+07	1.41029e+07	9.43244e+06	High	High	High	High	High	High	0	High	0.996074	0.960449
Q41188	Cold shock protein 2 OS=Arabidopsis thaliana OX=3702 GN=CSP2 PE=1 SV=1	47	5	46	4	203	19.1	1867	0.719	5.42083e+07	6.15674e+07	4.76665e+07	5.68224e+07	4.81146e+07	4.37505e+07	2.57793e+07	4.88066e+07	4.59051e+07	5.68224e+07	4.65096e+07	2.73613e+07	High	High	High	High	High	High	0	High	0.239658	0.0217046
Q9SGE0	UDP-D-apiose/UDP-D-xylose synthase 2 OS=Arabidopsis thaliana OX=3702 GN=AXS2 PE=2 SV=1	53	18	85	3	389	43.8	1865	0.879	5.08394e+06	5.65418e+06	5.36332e+06	7.21827e+06	5.94365e+06	6.65895e+06	2.41771e+06	4.48226e+06	5.16513e+06	7.21827e+06	5.74539e+06	4.16447e+06	High	High	High	High	High	High	0	High	0.904631	0.43879
Q7DLR9	Proteasome subunit beta type-4 OS=Arabidopsis thaliana OX=3702 GN=PBG1 PE=1 SV=2	59	11	69	11	246	27.6	1861	1.197	3.97249e+07	4.34117e+07	4.31103e+07	3.31004e+07	3.89457e+07	3.38776e+07	1.88916e+07	3.4414e+07	4.15172e+07	3.31004e+07	3.76465e+07	2.11869e+07	High	High	High	High	High	High	0	High	0.842057	0.305779
Q9SMN0	Probable carboxylesterase 12 OS=Arabidopsis thaliana OX=3702 GN=CXE12 PE=1 SV=1	51	11	87	10	324	35.5	1857	0.949	2.55775e+07	2.6571e+07	2.66229e+07	2.93503e+07	2.62054e+07	2.48875e+07	1.21636e+07	2.10637e+07	2.56391e+07	2.93503e+07	2.53312e+07	1.55645e+07	High	High	High	High	High	High	0	High	0.956571	0.687008
Q38884	Eukaryotic translation initiation factor 3 subunit I OS=Arabidopsis thaliana OX=3702 GN=TIF3I1 PE=2 SV=2	69	16	112	16	328	36.4	1856	0.876	1.10353e+08	1.20021e+08	1.35786e+08	1.17364e+08	1.16873e+08	1.06878e+08	5.24796e+07	9.51451e+07	1.30768e+08	1.17364e+08	1.12974e+08	6.68411e+07	High	High	High	High	High	High	0	High	0.842129	0.306125
Q9FZ76	60S ribosomal protein L6-1 OS=Arabidopsis thaliana OX=3702 GN=RPL6A PE=2 SV=1	57	19	119	7	233	26.1	1851	0.742	2.97482e+07	2.80764e+07	3.78699e+07	4.4414e+07	4.29219e+07	4.48064e+07	1.4147e+07	22257147	36470500	4.4414e+07	4.14901e+07	2.80216e+07	High	High	High	High	High	High	0	High	0.352029	0.0403214
O82291	Probable plastid-lipid-associated protein 3, chloroplastic OS=Arabidopsis thaliana OX=3702 GN=PAP3 PE=1 SV=1	35	12	84	12	376	40.5	1847	1.1	7.06625e+07	7.2576e+07	6.54876e+07	6.50713e+07	6.95099e+07	6.18497e+07	3.36042e+07	5.75335e+07	6.30676e+07	6.50713e+07	6.71912e+07	3.86804e+07	High	High	High	High	High	High	0	High	0.956571	0.659009
Q9SIM4	60S ribosomal protein L14-1 OS=Arabidopsis thaliana OX=3702 GN=RPL14A PE=2 SV=1	49	9	87	3	134	15.5	1836	1.007	2.75092e+07	2.1727e+07	2.26891e+07	2.4501e+07	2.15514e+07	2.02827e+07	1.30823e+07	1.72237e+07	2.18507e+07	2.4501e+07	2.08325e+07	1.26847e+07	High	High	High	High	High	High	0	High	0.999801	0.9918
O23717	Proteasome subunit beta type-5-A OS=Arabidopsis thaliana OX=3702 GN=PBE1 PE=1 SV=1	58	12	66	4	274	29.6	1826	1.011	1.59416e+07	1.49514e+07	1.46256e+07	1.34078e+07	1.55887e+07	1.46399e+07	7.58119e+06	1.18525e+07	1.40851e+07	1.34078e+07	1.50687e+07	9.15571e+06	High	High	High	High	High	High	0	High	0.996814	0.975266
O23095	60S acidic ribosomal protein P1-2 OS=Arabidopsis thaliana OX=3702 GN=RPP1B PE=1 SV=2	73	4	42	4	113	11.3	1819	1.188	2.84508e+07	3.30892e+07	2.11873e+07	2.64175e+07	2.44932e+07	2.4682e+07	1.35301e+07	2.62309e+07	2.04044e+07	2.64175e+07	2.36762e+07	1.5436e+07	High	High	High	High	High	High	0	High	0.842129	0.308125
Q93W34	Polyadenylate-binding protein RBP45C OS=Arabidopsis thaliana OX=3702 GN=RBP45C PE=2 SV=1	44	11	53	11	415	44.9	1814	0.884	2.13153e+07	2.25668e+07	1.9981e+07	2.43246e+07	2.63686e+07	2.22865e+07	1.01367e+07	1.78895e+07	1.92426e+07	2.43246e+07	2.5489e+07	1.39378e+07	High	High	High	High	High	High	0	High	0.884014	0.403052
O50039	Ornithine carbamoyltransferase, chloroplastic OS=Arabidopsis thaliana OX=3702 GN=OTC PE=1 SV=2	30	9	66	9	375	41	1811	0.984	3.30377e+07	2.98913e+07	3.27325e+07	3.14039e+07	3.59153e+07	3.39221e+07	1.57114e+07	23695822	3.15229e+07	3.14039e+07	3.47172e+07	2.12147e+07	High	High	High	High	High	High	0	High	0.987399	0.823435
Q9LV21	T-complex protein 1 subunit delta OS=Arabidopsis thaliana OX=3702 GN=CCT4 PE=1 SV=1	70	28	118	28	536	57.7	1810	0.887	7.15956e+07	6.16237e+07	7.68035e+07	7.83692e+07	7.91994e+07	8.37154e+07	3.4048e+07	4.88512e+07	7.39654e+07	7.83692e+07	7.65574e+07	5.23551e+07	High	High	High	High	High	High	0	High	0.870954	0.343624
Q9FNP8	40S ribosomal protein S19-3 OS=Arabidopsis thaliana OX=3702 GN=RPS19C PE=2 SV=1	56	8	74	2	143	15.7	1810	0.813	1.46249e+07	1.76278e+07	2.12552e+07	1.9721e+07	2.52086e+07	2.46895e+07	6955000	1.39742e+07	2.04698e+07	1.9721e+07	24367649	1.54407e+07	High	High	High	High	High	High	0	High	0.68499	0.165363
Q8LAD2	Succinate--CoA ligase [ADP-forming] subunit alpha-2, mitochondrial OS=Arabidopsis thaliana OX=3702 GN=At5g23250 PE=1 SV=2	41	11	74	3	341	35.3	1805	1.098	1.71134e+07	1.21676e+07	1.77832e+07	1.21639e+07	2.01675e+07	1.82086e+07	8.13846e+06	9.64566e+06	1.7126e+07	1.21639e+07	1.94948e+07	1.13876e+07	High	High	High	High	High	High	0	High	0.92789	0.549064
Q9SK22	40S ribosomal protein S16-1 OS=Arabidopsis thaliana OX=3702 GN=RPS16A PE=2 SV=1	60	10	84	8	146	16.6	1805	0.822	3.837e+07	3.18184e+07	4.56356e+07	4.95595e+07	5.05166e+07	4.99671e+07	1.82472e+07	2.52235e+07	4.39492e+07	4.95595e+07	4.88315e+07	3.12492e+07	High	High	High	High	High	High	0	High	0.655229	0.146921
Q9SKZ1	Transcription factor Pur-alpha 1 OS=Arabidopsis thaliana OX=3702 GN=PURA1 PE=1 SV=2	49	13	58	13	296	32.2	1795	1.333	2.87863e+07	2.62673e+07	2.60055e+07	1.94872e+07	2.32773e+07	1.9493e+07	1.36896e+07	2.0823e+07	2.50445e+07	1.94872e+07	2.25009e+07	1.21908e+07	High	High	High	High	High	High	0	High	0.461284	0.0692007
Q43314	Glutamate dehydrogenase 1 OS=Arabidopsis thaliana OX=3702 GN=GDH1 PE=2 SV=1	46	13	78	9	411	44.5	1794	1.198	2.18168e+07	2.1501e+07	2.16196e+07	1.84781e+07	1.73575e+07	1.87474e+07	1.03752e+07	1.70445e+07	2.08207e+07	1.84781e+07	1.67785e+07	1.17245e+07	High	High	High	High	High	High	0	High	0.777074	0.23104
O48802	Protein CLMP1 OS=Arabidopsis thaliana OX=3702 GN=CLMP1 PE=1 SV=1	29	12	64	12	751	82.7	1793	0.88	9.37868e+06	1.14822e+07	1.13111e+07	1.55194e+07	1.57473e+07	1.56566e+07	4.46012e+06	9.10236e+06	1.08931e+07	1.55194e+07	1.5222e+07	9.79155e+06	High	High	High	High	High	High	0	High	0.870954	0.367602
Q42064	60S ribosomal protein L8-3 OS=Arabidopsis thaliana OX=3702 GN=RPL8C PE=2 SV=2	60	14	96	2	258	27.9	1792	0.773	8.05573e+06	6.78136e+06	7.26609e+06	10449030	7.91313e+06	1.0436e+07	3.83098e+06	5.37581e+06	6.99759e+06	10449030	7.64916e+06	6.52662e+06	High	High	High	High	High	High	0	High	0.55335	0.0992613
Q8L7N0	T-complex protein 1 subunit zeta 2 OS=Arabidopsis thaliana OX=3702 GN=CCT6B PE=1 SV=1	43	20	94	3	535	58.9	1792	0.945	3.48786e+06	3.76635e+06	3.3028e+06	3.97054e+06	3.86518e+06	3.63393e+06	1.65869e+06	2985712	3.18075e+06	3.97054e+06	3.73624e+06	2.27264e+06	High	High	High	High	High	High	0	High	0.958352	0.71952
P31166	Adenine phosphoribosyltransferase 1, chloroplastic OS=Arabidopsis thaliana OX=3702 GN=APT1 PE=1 SV=2	60	10	76	10	243	26.4	1790	1.121	7.17212e+07	8.31594e+07	5.35026e+07	6.83385e+07	5.01221e+07	5.59523e+07	3.41077e+07	6.59233e+07	5.15256e+07	6.83385e+07	4.84501e+07	3.49922e+07	High	High	High	High	High	High	0	High	0.939347	0.57531
Q9SL67	26S proteasome regulatory subunit 4 homolog B OS=Arabidopsis thaliana OX=3702 GN=RPT2B PE=1 SV=1	47	17	105	2	443	49.3	1786	1.24	1.27571e+06	1.88018e+06	1.12822e+06	991737	1.14232e+06	1.21373e+06	606675	1.49048e+06	1.08653e+06	991737	1.10422e+06	759059	High	High	High	High	High	High	0	High	0.780971	0.232426
Q9FE58	60S ribosomal protein L22-3 OS=Arabidopsis thaliana OX=3702 GN=RPL22C PE=2 SV=1	42	9	75	1	124	14	1784														High	High	High	High	High	High	0	High
Q8VZB9	60S ribosomal protein L10a-1 OS=Arabidopsis thaliana OX=3702 GN=RPL10AA PE=1 SV=1	53	12	98	4	216	24.5	1783	0.86	1.3068e+07	1.31037e+07	1.78748e+07	1.69262e+07	1.92143e+07	1.85932e+07	6.21462e+06	1.03878e+07	1.72143e+07	1.69262e+07	18573375	1.1628e+07	High	High	High	High	High	High	0	High	0.856363	0.325834
Q8LER3	Probable xyloglucan endotransglucosylase/hydrolase protein 7 OS=Arabidopsis thaliana OX=3702 GN=XTH7 PE=2 SV=2	46	9	57	9	293	33.7	1781	1.084	1.85205e+07	1.75588e+07	1.74266e+07	1.62282e+07	1.75047e+07	1.75585e+07	8.80762e+06	1.39195e+07	1.67826e+07	1.62282e+07	1.69208e+07	1.0981e+07	High	High	High	High	High	High	0	High	0.946485	0.605497
Q94CE5	Gamma-aminobutyrate transaminase POP2, mitochondrial OS=Arabidopsis thaliana OX=3702 GN=POP2 PE=1 SV=1	47	14	87	14	504	55.2	1778	0.911	3.91057e+07	4.55803e+07	4.76894e+07	5.32614e+07	4.97775e+07	4.64664e+07	1.85971e+07	3.61331e+07	4.59271e+07	5.32614e+07	4.8117e+07	2.90598e+07	High	High	High	High	High	High	0	High	0.904631	0.438626
P46645	Aspartate aminotransferase, cytoplasmic isozyme 1 OS=Arabidopsis thaliana OX=3702 GN=ASP2 PE=1 SV=2	51	15	66	14	405	44.2	1770	0.98	3.58252e+07	3.65335e+07	3.9053e+07	4.51966e+07	3.79053e+07	3.31371e+07	1.7037e+07	2.89613e+07	3.76099e+07	4.51966e+07	3.66409e+07	2.07237e+07	High	High	High	High	High	High	0	High	0.9799	0.795875
Q56XG6	DEAD-box ATP-dependent RNA helicase 15 OS=Arabidopsis thaliana OX=3702 GN=RH15 PE=1 SV=3	56	17	101	17	427	48.3	1764	0.94	7.04319e+07	8.41551e+07	8.86727e+07	1.03209e+08	8.20403e+07	7.47805e+07	3.34945e+07	6.67126e+07	8.5396e+07	1.03209e+08	7.93036e+07	4.67673e+07	High	High	High	High	High	High	0	High	0.934796	0.568754
O04019	26S proteasome regulatory subunit 6A homolog B OS=Arabidopsis thaliana OX=3702 GN=RPT5B PE=1 SV=3	40	14	76	1	423	47	1758	0.842	414994	282572	456888	536209	488073	492618	197354	224004	440005	536209	471792	308081	High	Peak Found	Peak Found	High	Peak Found	Peak Found	0	High	0.922783	0.508872
Q9SZD4	26S proteasome regulatory subunit 4 homolog A OS=Arabidopsis thaliana OX=3702 GN=RPT2A PE=1 SV=1	47	16	101	1	443	49.3	1751	0.01					74306	339207					71827.3	212138	Not Found	High	Not Found	Not Found	Peak Found	High	0	High	4.57867e-16	1e-17
Q9SMU8	Peroxidase 34 OS=Arabidopsis thaliana OX=3702 GN=PER34 PE=1 SV=1	41	11	96	6	353	38.8	1748	1.197	4.59959e+07	4.9642e+07	4.00342e+07	4.45002e+07	3.54889e+07	4.31014e+07	2.18738e+07	3.93529e+07	3.85548e+07	4.45002e+07	3.43051e+07	2.69553e+07	High	High	High	High	High	High	0	High	0.870954	0.344748
Q9C8E6	Protein PLASTID MOVEMENT IMPAIRED 1 OS=Arabidopsis thaliana OX=3702 GN=PMI1 PE=1 SV=1	23	13	59	13	843	93.8	1745	1.213	9.87135e+06	9.6508e+06	1.09055e+07	9.24363e+06	8.20646e+06	8.34364e+06	4.69441e+06	7.65052e+06	1.05025e+07	9.24363e+06	7.93271e+06	5.21806e+06	High	High	High	High	High	High	0	High	0.734943	0.193933
O81148	Proteasome subunit alpha type-4-A OS=Arabidopsis thaliana OX=3702 GN=PAC1 PE=1 SV=1	32	7	58	7	250	27.5	1743	1.145	6.18544e+07	5.18929e+07	6.30003e+07	5.05641e+07	6.14204e+07	5.62354e+07	2.94154e+07	4.11372e+07	6.06722e+07	5.05641e+07	5.93716e+07	3.51693e+07	High	High	High	High	High	High	0	High	0.916003	0.483852
Q8RX72	Leucine aminopeptidase 3, chloroplastic OS=Arabidopsis thaliana OX=3702 GN=LAP3 PE=2 SV=1	23	9	61	1	581	61.3	1743	0.01				942636	718395					942636	694430		Not Found	Not Found	Not Found	High	Peak Found	Not Found	0	High	4.57867e-16	1e-17
Q9XJ27	30S ribosomal protein S9, chloroplastic OS=Arabidopsis thaliana OX=3702 GN=RPS9 PE=2 SV=1	38	7	62	7	208	22.6	1741	0.893	9.00995e+07	8.38791e+07	1.01398e+08	106165003	1.10819e+08	1.04202e+08	4.28476e+07	6.64938e+07	9.76508e+07	106165003	1.07122e+08	65167517	High	High	High	High	High	High	0	High	0.870954	0.367281
Q8H0V3	Lactoylglutathione lyase OS=Arabidopsis thaliana OX=3702 GN=At1g08110 PE=2 SV=1	88	14	89	14	185	20.8	1739	1.171	6.3881e+07	6.81107e+07	6.04527e+07	5.58136e+07	5.42958e+07	5.20406e+07	3.03792e+07	5.39937e+07	5.82188e+07	5.58136e+07	5.24846e+07	3.25459e+07	High	High	High	High	High	High	0	High	0.883451	0.400766
Q96522	Peroxidase 45 OS=Arabidopsis thaliana OX=3702 GN=PER45 PE=1 SV=1	71	19	79	15	325	35.8	1728	0.913	2.93567e+07	2.86532e+07	3.35477e+07	3.71969e+07	3.2175e+07	3.17514e+07	1.39608e+07	2.27143e+07	3.2308e+07	3.71969e+07	3.11017e+07	1.98571e+07	High	High	High	High	High	High	0	High	0.917927	0.501608
Q9LF33	UDP-glucose 6-dehydrogenase 3 OS=Arabidopsis thaliana OX=3702 GN=UGD3 PE=1 SV=1	50	17	75	8	480	53.1	1726	0.776	5.1983e+06	8.1539e+06	9.46665e+06	9.41421e+06	1.08862e+07	1.14882e+07	2.4721e+06	6.46387e+06	9.11683e+06	9.41421e+06	1.05231e+07	7.18465e+06	High	High	High	High	High	High	0	High	0.586947	0.109706
F4JZY1	COP1-interactive protein 1 OS=Arabidopsis thaliana OX=3702 GN=CIP1 PE=1 SV=1	19	25	81	25	1586	181.9	1723	0.803	2.1582e+07	1.7286e+07	2.27167e+07	2.7532e+07	2.15476e+07	2.48663e+07	1.02635e+07	1.37032e+07	2.18773e+07	2.7532e+07	2.08289e+07	1.55512e+07	High	High	High	High	High	High	0	High	0.62763	0.13492
O82204	60S ribosomal protein L28-1 OS=Arabidopsis thaliana OX=3702 GN=RPL28A PE=1 SV=1	48	6	61	5	143	15.9	1723	1.044	8.2199e+07	8.05816e+07	7.71722e+07	7.89775e+07	7.96047e+07	8.53921e+07	3.90905e+07	6.38798e+07	7.43205e+07	7.89775e+07	7.69493e+07	5.34037e+07	High	High	High	High	High	High	0	High	0.991608	0.919156
P11490	Plastocyanin minor isoform, chloroplastic OS=Arabidopsis thaliana OX=3702 GN=PETE PE=1 SV=2	38	2	40	2	171	17.6	1723	0.98	1.52228e+07	2.93555e+07	2.19112e+07	2.52642e+07	2.00473e+07	1.74924e+07	7.23933e+06	2.32711e+07	2.11015e+07	2.52642e+07	1.93785e+07	1.09396e+07	High	High	High	High	High	High	0	High	0.991608	0.891584
O82533	Cell division protein FtsZ homolog 2-1, chloroplastic OS=Arabidopsis thaliana OX=3702 GN=FTSZ2-1 PE=1 SV=2	30	9	55	5	478	50.7	1721	0.933	1.0963e+07	1.19077e+07	9.73896e+06	1.3048e+07	1.16906e+07	1.0181e+07	5.21355e+06	9.43961e+06	9379080	1.3048e+07	1.13006e+07	6.36712e+06	High	High	High	High	High	High	0	High	0.956571	0.645833
Q9T074	Phosphoenolpyruvate carboxykinase (ATP) OS=Arabidopsis thaliana OX=3702 GN=PCKA PE=1 SV=1	33	13	73	13	671	73.4	1719	0.917	1.64761e+07	2.1884e+07	2.01116e+07	2.28941e+07	1.96137e+07	2.04182e+07	7.83534e+06	1.73482e+07	1.93684e+07	2.28941e+07	1.89595e+07	1.27694e+07	High	High	High	High	High	High	0	High	0.92789	0.549871
Q8H103	Glucose-6-phosphate isomerase 1, chloroplastic OS=Arabidopsis thaliana OX=3702 GN=PGI1 PE=1 SV=1	21	9	49	9	613	67	1716	0.945	8.88856e+06	9.69333e+06	1.06975e+07	1.22062e+07	1.07703e+07	1.05948e+07	4.22704e+06	7.68423e+06	1.03022e+07	1.22062e+07	1.0411e+07	6.62591e+06	High	High	High	High	High	High	0	High	0.962422	0.732753
Q9SN95	UDP-glucuronic acid decarboxylase 5 OS=Arabidopsis thaliana OX=3702 GN=UXS5 PE=2 SV=1	66	17	102	5	341	38.4	1714	1.083	3.11569e+06	3.76599e+06	3.76029e+06	3.22742e+06	3.83363e+06	3.55916e+06	1.4817e+06	2.98543e+06	3.62133e+06	3.22742e+06	3.70574e+06	2.22588e+06	High	High	High	High	High	High	0	High	0.956571	0.683026
Q43291	60S ribosomal protein L21-1 OS=Arabidopsis thaliana OX=3702 GN=RPL21A PE=2 SV=2	48	10	86	10	164	18.6	1713	0.86	8.27776e+07	8.00217e+07	8.8658e+07	121744055	1.11835e+08	1.26757e+08	3.93657e+07	6.34359e+07	8.53818e+07	121744055	1.08105e+08	7.92729e+07	High	High	High	High	High	High	0	High	0.805586	0.25354
Q9LZP9	Calvin cycle protein CP12-2, chloroplastic OS=Arabidopsis thaliana OX=3702 GN=CP12-2 PE=1 SV=1	52	6	49	6	131	14.2	1711	0.863	5.98809e+07	6.8393e+07	4.28425e+07	7.18533e+07	7.09952e+07	5.84596e+07	2.84769e+07	5.42174e+07	4.12594e+07	7.18533e+07	6.86269e+07	3.65603e+07	High	High	High	High	High	High	0	High	0.81264	0.263068
O22607	WD-40 repeat-containing protein MSI4 OS=Arabidopsis thaliana OX=3702 GN=MSI4 PE=1 SV=3	35	10	44	9	507	55.7	1711	0.958	9.70816e+06	1.17769e+07	1.1318e+07	1.25969e+07	1.19595e+07	1.05953e+07	4.61681e+06	9.33594e+06	1.08998e+07	1.25969e+07	1.15606e+07	6.62621e+06	High	High	High	High	High	High	0	High	0.975597	0.767831
Q9LVW7	Carbamoyl-phosphate synthase small chain, chloroplastic OS=Arabidopsis thaliana OX=3702 GN=CARA PE=1 SV=1	37	12	61	12	430	47	1710	0.772	2.7845e+07	2.66512e+07	2.69273e+07	3.43866e+07	3.19293e+07	3.98001e+07	1.3242e+07	2.11273e+07	2.59323e+07	3.43866e+07	3.08642e+07	2.48907e+07	High	High	High	High	High	High	0	High	0.506435	0.0811121
Q9LJR2	Lectin-like protein LEC OS=Arabidopsis thaliana OX=3702 GN=LEC PE=1 SV=1	53	13	76	9	271	29.7	1708	1.28	9.82407e+07	8.67992e+07	7.97105e+07	6.80549e+07	6.94873e+07	6.58265e+07	4.67193e+07	6.88087e+07	7.6765e+07	6.80549e+07	6.71694e+07	4.11675e+07	High	High	High	High	High	High	0	High	0.668271	0.15724
P59230	60S ribosomal protein L10a-2 OS=Arabidopsis thaliana OX=3702 GN=RPL10AB PE=1 SV=1	52	11	96	5	216	24.4	1708	0.772	1.7151e+07	1.83258e+07	2.16042e+07	2.72678e+07	2.2026e+07	2.44853e+07	8.15632e+06	1.45275e+07	2.08058e+07	2.72678e+07	2.12913e+07	1.53129e+07	High	High	High	High	High	High	0	High	0.509699	0.0832676
O82399	Malate dehydrogenase 1, peroxisomal OS=Arabidopsis thaliana OX=3702 GN=PMDH1 PE=1 SV=1	49	11	62	10	354	37.4	1705	1.068	1.67062e+07	1.98849e+07	1.83964e+07	2.19741e+07	1.59789e+07	1.19216e+07	7.94479e+06	1.57635e+07	1.77166e+07	2.19741e+07	1.54459e+07	7.45572e+06	High	High	High	High	High	High	0	High	0.956571	0.670545
Q8LPJ5	Isocitrate dehydrogenase [NADP], chloroplastic/mitochondrial OS=Arabidopsis thaliana OX=3702 GN=At5g14590 PE=1 SV=1	44	18	93	13	485	54.2	1704	0.942	1.28681e+07	1.51712e+07	1.36689e+07	1.65292e+07	1.41488e+07	1.40369e+07	6.11956e+06	1.20267e+07	1.31637e+07	1.65292e+07	1.36768e+07	8.77857e+06	High	High	High	High	High	High	0	High	0.956571	0.651029
Q9C550	2-isopropylmalate synthase 2, chloroplastic OS=Arabidopsis thaliana OX=3702 GN=IPMS2 PE=1 SV=1	42	16	64	4	631	68.1	1698	0.57	472918	495274	533413	1.44926e+06	1.11397e+06	1.09276e+06	224901	392620	513702	1.44926e+06	1.07681e+06	683404	High	High	High	High	High	High	0	High	0.139579	0.009097
Q84W65	SufE-like protein 1, chloroplastic/mitochondrial OS=Arabidopsis thaliana OX=3702 GN=SUFE1 PE=1 SV=2	44	11	54	11	371	40.8	1696	0.879	1.7017e+07	1.81599e+07	1.451e+07	2.27387e+07	1.96717e+07	1.88172e+07	8.0926e+06	14395993	1.39738e+07	2.27387e+07	1.90155e+07	1.17681e+07	High	High	High	High	High	High	0	High	0.872923	0.376462
Q8H166	Thiol protease aleurain OS=Arabidopsis thaliana OX=3702 GN=ALEU PE=1 SV=2	52	11	87	9	358	38.9	1687	1.115	3.71439e+07	3.92565e+07	3.61837e+07	3.93254e+07	3.13883e+07	3.06126e+07	1.76641e+07	3.112e+07	3.48466e+07	3.93254e+07	3.03413e+07	1.9145e+07	High	High	High	High	High	High	0	High	0.931386	0.562032
Q9ZUY6	UDP-D-apiose/UDP-D-xylose synthase 1 OS=Arabidopsis thaliana OX=3702 GN=AXS1 PE=1 SV=1	61	20	87	5	389	43.6	1687	0.836	7.56342e+06	7.55134e+06	7.45845e+06	1.00045e+07	8.53953e+06	7.97588e+06	3.59686e+06	5986204	7182836	1.00045e+07	8.25466e+06	4.98807e+06	High	High	High	High	High	High	0	High	0.806152	0.256823
P59233	Ubiquitin-40S ribosomal protein S27a-3 OS=Arabidopsis thaliana OX=3702 GN=RPS27AC PE=2 SV=2	52	9	66	5	157	17.8	1681	0.695	4.87347e+07	5.62074e+07	5.5579e+07	8.44629e+07	7.38191e+07	6.68266e+07	2.31762e+07	4.45575e+07	5.35252e+07	8.44629e+07	7.13566e+07	4.17929e+07	High	High	High	High	High	High	0	High	0.16724	0.0118831
Q9C7N4	GDSL esterase/lipase At1g29670 OS=Arabidopsis thaliana OX=3702 GN=At1g29670 PE=2 SV=1	55	13	68	13	363	39.8	1680	0.809	1.74587e+07	2.12426e+07	2.08948e+07	2.69606e+07	2.6e+07	2.3372e+07	8.30264e+06	1.68397e+07	20122701	2.69606e+07	2.51327e+07	1.46167e+07	High	High	High	High	High	High	0	High	0.665478	0.156195
O23344	Ferredoxin C 1, chloroplastic OS=Arabidopsis thaliana OX=3702 GN=FDC1 PE=1 SV=1	60	5	37	5	154	16.7	1677	0.493	9.28116e+06	1.15577e+07	9.33721e+06	1.67487e+07	1.51508e+07	1.65911e+07	4.41374e+06	9.16215e+06	8.99218e+06	1.67487e+07	1.46454e+07	1.03759e+07	High	High	High	High	High	High	0	High	5.77946e-05	1.58203e-06
P42770	Glutathione reductase, chloroplastic OS=Arabidopsis thaliana OX=3702 GN=EMB2360 PE=2 SV=1	54	18	91	18	565	60.8	1673	0.937	4.97263e+07	5.29707e+07	6.10969e+07	6.21414e+07	5.57994e+07	6.22145e+07	2.36478e+07	4.19916e+07	5.88391e+07	6.21414e+07	5.3938e+07	3.89086e+07	High	High	High	High	High	High	0	High	0.92794	0.554158
Q9SZ30	Imidazole glycerol phosphate synthase hisHF, chloroplastic OS=Arabidopsis thaliana OX=3702 GN=HISN4 PE=2 SV=1	34	15	62	15	592	64.2	1673	0.867	2.38009e+07	2.51929e+07	2.68878e+07	3.44855e+07	3.44131e+07	3.33894e+07	1.13188e+07	1.99713e+07	2.58943e+07	3.44855e+07	3.32652e+07	2.08815e+07	High	High	High	High	High	High	0	High	0.860481	0.328803
Q9STY6	40S ribosomal protein S20-2 OS=Arabidopsis thaliana OX=3702 GN=RPS20B PE=2 SV=1	53	8	98	2	122	13.7	1673	1.04	2.38988e+07	2.14362e+07	2.11849e+07	2.75254e+07	2.07099e+07	2.25204e+07	1.13653e+07	1.69932e+07	2.0402e+07	2.75254e+07	2.00191e+07	1.40841e+07	High	High	High	High	High	High	0	High	0.987399	0.823002
Q9SVD7	Ubiquitin-conjugating enzyme E2 variant 1D OS=Arabidopsis thaliana OX=3702 GN=UEV1D PE=1 SV=1	71	8	47	5	146	16.5	1670	0.933	1.38505e+07	1.23487e+07	9.63384e+06	1.00273e+07	9.89435e+06	1.32856e+07	6.58674e+06	9.78926e+06	9.27784e+06	1.00273e+07	9.56429e+06	8.30873e+06	High	High	High	High	High	High	0	High	0.956571	0.65607
Q8W593	Probable lactoylglutathione lyase, chloroplastic OS=Arabidopsis thaliana OX=3702 GN=At1g67280 PE=1 SV=1	48	15	91	13	350	39.1	1666	0.768	4.37065e+07	4.91901e+07	4.60092e+07	6.39816e+07	5.97102e+07	6.0451e+07	2.0785e+07	3.89947e+07	4.43091e+07	6.39816e+07	5.77184e+07	3.78057e+07	High	High	High	High	High	High	0	High	0.43241	0.0612587
Q8L7K9	NAD-dependent malic enzyme 2, mitochondrial OS=Arabidopsis thaliana OX=3702 GN=NAD-ME2 PE=1 SV=1	33	13	68	13	607	66.6	1660	0.917	1.39333e+07	1.5714e+07	1.68318e+07	1.87633e+07	1.66384e+07	1.59357e+07	6.62609e+06	1.2457e+07	1.62098e+07	1.87633e+07	1.60834e+07	9.96609e+06	High	High	High	High	High	High	0	High	0.92794	0.552891
Q9LT08	26S proteasome non-ATPase regulatory subunit 14 homolog OS=Arabidopsis thaliana OX=3702 GN=RPN11 PE=1 SV=1	61	11	63	11	308	34.3	1649	1.06	3.77811e+07	4.28165e+07	3.61536e+07	4.87589e+07	4.38026e+07	3.55793e+07	1.79672e+07	3.39421e+07	3.48176e+07	4.87589e+07	4.23415e+07	2.22511e+07	High	High	High	High	High	High	0	High	0.987399	0.827563
Q5M729	Dihydrolipoyllysine-residue acetyltransferase component 3 of pyruvate dehydrogenase complex, mitochondrial OS=Arabidopsis thaliana OX=3702 GN=At1g54220 PE=1 SV=1	32	12	70	8	539	58.4	1643	1.027	9.84756e+06	8.60735e+06	8.67316e+06	8.46901e+06	8.56458e+06	9.54354e+06	4.6831e+06	6.82334e+06	8.35266e+06	8.46901e+06	8.27888e+06	5.96847e+06	High	High	High	High	High	High	0	High	0.987913	0.835152
Q42472	Glutamate decarboxylase 2 OS=Arabidopsis thaliana OX=3702 GN=GAD2 PE=1 SV=1	37	13	56	11	494	56.1	1641	0.982	1.57038e+07	1.74461e+07	2.41765e+07	2.09709e+07	2.01787e+07	1.93645e+07	7.46808e+06	1.38301e+07	2.32831e+07	2.09709e+07	1.95056e+07	1.21105e+07	High	High	High	High	High	High	0	High	0.990059	0.87906
Q9SUI7	Photosystem I reaction center subunit VI-1, chloroplastic OS=Arabidopsis thaliana OX=3702 GN=PSAH1 PE=2 SV=1	53	6	50	2	145	15.2	1640	31.104		1.13989e+06	9.96747e+06	311245	37731.5			903632	9599143	311245	36472.8		Not Found	High	High	Peak Found	High	Not Found	0	High	4.57867e-16	1e-17
Q9SKZ3	40S ribosomal protein S12-2 OS=Arabidopsis thaliana OX=3702 GN=RPS12C PE=1 SV=1	46	7	59	4	144	15.3	1633	0.974	2.38613e+07	2.95197e+07	2.37838e+07	2.56446e+07	3.35582e+07	2.5812e+07	1.13475e+07	2.34013e+07	2.2905e+07	2.56446e+07	3.24387e+07	1.61427e+07	High	High	High	High	High	High	0	High	0.987399	0.827196
Q93VI3	60S ribosomal protein L17-1 OS=Arabidopsis thaliana OX=3702 GN=RPL17A PE=2 SV=1	56	11	85	2	176	19.9	1632	0.703	5.15768e+06	3.20646e+06	7.60794e+06	7.57514e+06	8.45023e+06	7.12827e+06	2.45278e+06	2.54187e+06	7326806	7.57514e+06	8.16835e+06	4.45798e+06	High	Peak Found	High	High	High	High	0	High	0.310539	0.032785
P46416	Glutathione synthetase, chloroplastic OS=Arabidopsis thaliana OX=3702 GN=GSH2 PE=2 SV=3	41	16	82	16	539	60.2	1631	1.028	3.67903e+07	3.91845e+07	3.94066e+07	4.15508e+07	3.95777e+07	3.46672e+07	1.7496e+07	3.10629e+07	3.79504e+07	4.15508e+07	3.82575e+07	2.16807e+07	High	High	High	High	High	High	0	High	0.996814	0.966559
O64530	Thiosulfate/3-mercaptopyruvate sulfurtransferase 1, mitochondrial OS=Arabidopsis thaliana OX=3702 GN=STR1 PE=1 SV=1	60	15	78	15	379	41.9	1627	0.922	4.26737e+07	4.48401e+07	4.82936e+07	4.48668e+07	5.07863e+07	4.80529e+07	2.02939e+07	3.55463e+07	4.6509e+07	4.48668e+07	4.90922e+07	3.0052e+07	High	High	High	High	High	High	0	High	0.916222	0.488845
Q9SUT5	Protein SGT1 homolog B OS=Arabidopsis thaliana OX=3702 GN=SGT1B PE=1 SV=1	63	17	64	16	358	39.7	1626	1.002	4.43044e+07	4.34705e+07	4.50516e+07	4.49087e+07	4.26151e+07	3.93713e+07	2.10694e+07	3.44606e+07	4.33868e+07	4.49087e+07	4.11935e+07	2.46226e+07	High	High	High	High	High	High	0	High	0.989751	0.873211
Q944I4	D-glycerate 3-kinase, chloroplastic OS=Arabidopsis thaliana OX=3702 GN=GLYK PE=1 SV=2	38	13	51	13	456	51	1625	1.103	3.56236e+07	3.99925e+07	4.54615e+07	4.26277e+07	3.73583e+07	3.43754e+07	1.69411e+07	3.17034e+07	4.37815e+07	4.26277e+07	3.61121e+07	2.14981e+07	High	High	High	High	High	High	0	High	0.947616	0.616355
Q9SX68	50S ribosomal protein L18, chloroplastic OS=Arabidopsis thaliana OX=3702 GN=RPL18 PE=2 SV=1	40	11	74	11	170	18.7	1619	0.893	8.11973e+07	8.68342e+07	8.53247e+07	8.94119e+07	9.64693e+07	9.30774e+07	3.86141e+07	6.88365e+07	8.21717e+07	8.94119e+07	9.32512e+07	5.821e+07	High	High	High	High	High	High	0	High	0.870954	0.36511
Q94A94	Diaminopimelate decarboxylase 2, chloroplastic OS=Arabidopsis thaliana OX=3702 GN=LYSA2 PE=1 SV=1	45	18	93	5	489	54.1	1619	0.734	7.92331e+06	7.63829e+06	7.9844e+06	1.16879e+07	9.57597e+06	1.05404e+07	3.76801e+06	6.05513e+06	7.68935e+06	1.16879e+07	9.25653e+06	6.59188e+06	High	High	High	High	High	High	0	High	0.376086	0.0466044
P49200	40S ribosomal protein S20-1 OS=Arabidopsis thaliana OX=3702 GN=RPS20A PE=2 SV=2	54	8	84	2	124	13.9	1612	1.087	4.26131e+07	4.45852e+07	5.39573e+07	39539039	5.61793e+07	5.45829e+07	2.02651e+07	3.53442e+07	51963436	39539039	5.43052e+07	3.41358e+07	High	High	High	High	High	High	0	High	0.958352	0.71676
Q9LVI9	Dihydropyrimidine dehydrogenase (NADP(+)), chloroplastic OS=Arabidopsis thaliana OX=3702 GN=PYD1 PE=1 SV=1	35	11	70	11	426	46.8	1610	1.052	4.12465e+07	4.1533e+07	4.07812e+07	3.98795e+07	4.05799e+07	3.96543e+07	1.96152e+07	3.29246e+07	3.92742e+07	3.98795e+07	3.92262e+07	2.47995e+07	High	High	High	High	High	High	0	High	0.98928	0.856548
O04450	T-complex protein 1 subunit epsilon OS=Arabidopsis thaliana OX=3702 GN=CCT5 PE=1 SV=1	46	17	93	17	535	59.3	1610	0.983	4.58732e+07	4.59468e+07	5.65859e+07	5.71689e+07	5.50595e+07	5.37101e+07	2.18154e+07	3.64236e+07	5.44949e+07	5.71689e+07	5.32228e+07	3.359e+07	High	High	High	High	High	High	0	High	0.978281	0.775525
O22832	Stearoyl-[acyl-carrier-protein] 9-desaturase 7, chloroplastic OS=Arabidopsis thaliana OX=3702 GN=FAB2 PE=1 SV=1	51	16	93	12	401	45.7	1607	0.55	3.31286e+07	3.16374e+07	2.84981e+07	5.54083e+07	5.51934e+07	5.73342e+07	1.57546e+07	2.50801e+07	2.7445e+07	5.54083e+07	5.33522e+07	3.58565e+07	High	High	High	High	High	High	0	High	0.00188465	6.14679e-05
Q9C9D0	Cytosolic sulfotransferase 16 OS=Arabidopsis thaliana OX=3702 GN=SOT16 PE=1 SV=1	54	14	74	9	338	39.2	1606	0.98	1.45882e+07	1.35574e+07	1.44477e+07	1.23359e+07	1.37515e+07	1.35552e+07	6.93758e+06	1.07474e+07	1.39138e+07	1.23359e+07	1.32928e+07	8.47735e+06	High	High	High	High	High	High	0	High	0.989196	0.847242
P56778	Photosystem II CP43 reaction center protein OS=Arabidopsis thaliana OX=3702 GN=psbC PE=1 SV=3	23	9	47	9	473	51.8	1606	0.625	3.38112e+07	4.08605e+07	6.05948e+07	8.15815e+07	6.1591e+07	5.73524e+07	1.60792e+07	3.23915e+07	5.83557e+07	8.15815e+07	5.95364e+07	3.58678e+07	High	High	High	High	High	High	0	High	0.0312086	0.00139957
O49543	Cysteine desulfurase, mitochondrial OS=Arabidopsis thaliana OX=3702 GN=NIFS1 PE=1 SV=1	43	14	68	14	453	50.3	1600	0.972	3.07696e+07	2.96218e+07	3.05593e+07	3.63094e+07	2.95552e+07	3.03664e+07	1.46328e+07	2.34822e+07	2.943e+07	3.63094e+07	2.85693e+07	1.8991e+07	High	High	High	High	High	High	0	High	0.978532	0.792073
Q9ZV24	Outer envelope pore protein 16-1, chloroplastic OS=Arabidopsis thaliana OX=3702 GN=OEP161 PE=1 SV=1	45	8	54	8	148	15.5	1597	1.083	8.64562e+07	8.06334e+07	8.60251e+07	7.09921e+07	8.85717e+07	7.68303e+07	4.11151e+07	6.39209e+07	8.28462e+07	7.09921e+07	8.56172e+07	4.80492e+07	High	High	High	High	High	High	0	High	0.962645	0.733819
Q9LIB2	Alpha-glucan phosphorylase 1 OS=Arabidopsis thaliana OX=3702 GN=PHS1 PE=1 SV=1	31	21	67	20	962	108.5	1590	1.038	1.75611e+07	1.7755e+07	2.07966e+07	2.03105e+07	2.10472e+07	1.58473e+07	8.35134e+06	1.4075e+07	2.00281e+07	2.03105e+07	2.03451e+07	9.91084e+06	High	High	High	High	High	High	0	High	0.987399	0.830333
F4HYF3	Bifunctional D-cysteine desulfhydrase/1-aminocyclopropane-1-carboxylate deaminase, mitochondrial OS=Arabidopsis thaliana OX=3702 GN=DCD PE=1 SV=1	41	11	49	11	401	43.9	1589	0.967	1.28685e+07	1.34415e+07	1.40344e+07	1.3977e+07	1.53257e+07	1.42082e+07	6.11975e+06	1.06555e+07	1.35158e+07	1.3977e+07	1.48145e+07	8.88573e+06	High	High	High	High	High	High	0	High	0.978281	0.782771
Q8LCA1	Protein CURVATURE THYLAKOID 1B, chloroplastic OS=Arabidopsis thaliana OX=3702 GN=CURT1B PE=1 SV=2	29	4	51	4	174	18.5	1580	1.105	7.27634e+07	7.6891e+07	5.53785e+07	5.25168e+07	7.11155e+07	6.56689e+07	34603310	60954138	5.33321e+07	5.25168e+07	68743250	4.10689e+07	High	High	High	High	High	High	0	High	0.955154	0.638345
Q38896	Cold shock domain-containing protein 4 OS=Arabidopsis thaliana OX=3702 GN=CSP4 PE=1 SV=1	44	6	40	5	201	19.1	1576	1.107	1.56181e+07	1.56357e+07	1.44317e+07	1.41952e+07	1.3976e+07	1.20184e+07	7.42733e+06	1.2395e+07	1.38984e+07	1.41952e+07	1.35098e+07	7.51623e+06	High	High	High	High	High	High	0	High	0.926945	0.532254
Q93ZG7	DEAD-box ATP-dependent RNA helicase 38 OS=Arabidopsis thaliana OX=3702 GN=RH38 PE=1 SV=2	49	17	68	17	496	55.3	1575	0.968	2.85819e+07	2.93687e+07	2.81001e+07	2.46605e+07	2.77246e+07	3.02999e+07	1.35924e+07	2.32815e+07	2.70617e+07	2.46605e+07	2.67997e+07	1.89494e+07	High	High	High	High	High	High	0	High	0.978281	0.785867
Q9LIK0	Plastidial pyruvate kinase 1, chloroplastic OS=Arabidopsis thaliana OX=3702 GN=PKP1 PE=1 SV=1	35	15	66	15	596	65.1	1573	0.988	2.99783e+07	3.29041e+07	4.22359e+07	3.66674e+07	3.70864e+07	3.82645e+07	1.42565e+07	2.60842e+07	4.06751e+07	3.66674e+07	35849267	2.39304e+07	High	High	High	High	High	High	0	High	0.988441	0.838737
P17597	Acetolactate synthase, chloroplastic OS=Arabidopsis thaliana OX=3702 GN=ALS PE=1 SV=1	36	19	84	19	670	72.5	1570	0.735	3.75194e+07	3.99772e+07	4.27709e+07	5.99137e+07	5.33233e+07	5.7183e+07	1.78427e+07	3.16912e+07	4.11904e+07	5.99137e+07	5.15445e+07	3.57619e+07	High	High	High	High	High	High	0	High	0.302482	0.0312539
P17094	60S ribosomal protein L3-1 OS=Arabidopsis thaliana OX=3702 GN=ARP1 PE=1 SV=5	37	17	107	12	389	44.5	1563	0.851	6.98925e+07	5.37769e+07	7.83614e+07	7.81122e+07	7.88943e+07	8.17026e+07	3.3238e+07	4.26308e+07	7.54657e+07	7.81122e+07	7.62626e+07	5.10963e+07	High	High	High	High	High	High	0	High	0.771052	0.224984
Q9C8Y9	Beta-glucosidase 22 OS=Arabidopsis thaliana OX=3702 GN=BGLU22 PE=1 SV=1	41	17	104	8	524	59.7	1563	1.135	8.1496e+06	7.90647e+06	1.03363e+07	7.9455e+06	8.08233e+06	7.11154e+06	3.87562e+06	6.26772e+06	9.95433e+06	7.9455e+06	7.81272e+06	4.44751e+06	High	High	High	High	High	High	0	High	0.87605	0.384707
Q9S9P1	40S ribosomal protein S12-1 OS=Arabidopsis thaliana OX=3702 GN=RPS12A PE=2 SV=1	53	8	63	5	144	15.4	1560	0.935	5.7969e+07	7.7732e+07	5.90821e+07	5.55893e+07	7.75038e+07	6.18579e+07	2.75677e+07	6.16208e+07	5.68988e+07	5.55893e+07	74918475	3.86856e+07	High	High	High	High	High	High	0	High	0.927096	0.542381
Q9LPG6	Trifunctional UDP-glucose 4,6-dehydratase/UDP-4-keto-6-deoxy-D-glucose 3,5-epimerase/UDP-4-keto-L-rhamnose-reductase RHM2 OS=Arabidopsis thaliana OX=3702 GN=RHM2 PE=1 SV=1	30	16	68	4	667	75.2	1552	0.905	1.90575e+06	1.97157e+06	2.49863e+06	2.11565e+06	2.39131e+06	2.92448e+06	906299	1.56293e+06	2.40629e+06	2.11565e+06	2.31154e+06	1.82896e+06	Peak Found	High	High	High	High	High	0	High	0.946615	0.611764
O80840	Phosphomannomutase OS=Arabidopsis thaliana OX=3702 GN=PMM PE=1 SV=1	61	12	63	12	246	27.7	1547	0.969	4.63224e+07	3.97923e+07	4.78465e+07	4.42836e+07	4.71994e+07	4.78385e+07	2.20291e+07	3.15447e+07	4.60785e+07	4.42836e+07	4.56249e+07	2.99179e+07	High	High	High	High	High	High	0	High	0.958352	0.70084
Q9ZW35	Proliferating cell nuclear antigen 2 OS=Arabidopsis thaliana OX=3702 GN=PCNA2 PE=1 SV=1	57	12	72	4	264	29.2	1547	1.173	5.09193e+06	5.14355e+06	5.69955e+06	4.66552e+06	4.53975e+06	4.94147e+06	2.42151e+06	4077464	5.48893e+06	4.66552e+06	4.38832e+06	3.09037e+06	High	High	High	High	High	High	0	High	0.863879	0.333546
Q94C48	Protein WVD2-like 5 OS=Arabidopsis thaliana OX=3702 GN=WDL5 PE=1 SV=1	31	9	48	9	437	47.5	1546	1.014	7.04478e+06	7.11994e+06	6.94016e+06	7.03755e+06	7.44097e+06	6.57548e+06	3.35021e+06	5.64422e+06	6.6837e+06	7.03755e+06	7.19275e+06	4.11227e+06	High	High	High	High	High	High	0	High	0.991608	0.922489
Q96251	ATP synthase subunit O, mitochondrial OS=Arabidopsis thaliana OX=3702 GN=At5g13450 PE=1 SV=2	60	13	91	13	238	26.3	1546	1.181	1.10625e+08	1.32785e+08	1.07571e+08	1.03634e+08	9.80732e+07	9.13528e+07	5.26088e+07	1.05264e+08	1.03596e+08	1.03634e+08	94801698	5.71315e+07	High	High	High	High	High	High	0	High	0.870954	0.371056
P46421	Glutathione S-transferase U5 OS=Arabidopsis thaliana OX=3702 GN=GSTU5 PE=2 SV=1	58	14	88	14	224	26	1542	1.13	5.45837e+07	5.61957e+07	5.92728e+07	5.00725e+07	4.87473e+07	4.47555e+07	2.59578e+07	4.45482e+07	5.70825e+07	5.00725e+07	4.71212e+07	2.79898e+07	High	High	High	High	High	High	0	High	0.926945	0.540943
Q9SRX2	60S ribosomal protein L19-1 OS=Arabidopsis thaliana OX=3702 GN=RPL19A PE=2 SV=1	36	6	46	3	214	24.6	1535	0.382	1.20275e+07	1.55191e+07	2.11971e+07	4.10243e+07	4.0152e+07	4.00966e+07	5.7198e+06	1.23026e+07	2.04138e+07	4.10243e+07	3.88126e+07	2.50762e+07	High	High	High	High	High	High	0	High	3.72543e-08	8.78741e-10
Q9LZH9	60S ribosomal protein L7a-2 OS=Arabidopsis thaliana OX=3702 GN=RPL7AB PE=2 SV=1	53	15	111	4	256	29	1525	0.769	2.69256e+07	2.34699e+07	2.64803e+07	3.71886e+07	3.14707e+07	3.16151e+07	1.28047e+07	18605421	25501810	3.71886e+07	3.04209e+07	1.97719e+07	High	High	High	High	High	High	0	High	0.509648	0.0829626
O04905	UMP-CMP kinase 3 OS=Arabidopsis thaliana OX=3702 GN=UMK3 PE=1 SV=1	82	17	101	16	202	22.5	1523	1.012	7.28358e+07	7.81255e+07	7.1187e+07	8.49429e+07	7.78613e+07	7.27093e+07	3.46377e+07	6.19327e+07	6.85564e+07	8.49429e+07	7.5264e+07	4.54719e+07	High	High	High	High	High	High	0	High	0.991608	0.922459
Q8L557	Protein EMBRYO DEFECTIVE 514 OS=Arabidopsis thaliana OX=3702 GN=EMB514 PE=1 SV=1	42	9	55	9	202	22.5	1522	0.876	4.15715e+06	4.42865e+06	3.77667e+06	4.78675e+06	5.14949e+06	4.536e+06	1.97697e+06	3.51074e+06	3.63711e+06	4.78675e+06	4.97772e+06	2.83679e+06	High	High	High	High	High	High	0	High	0.90305	0.433906
Q9SDS7	V-type proton ATPase subunit C OS=Arabidopsis thaliana OX=3702 GN=VHA-C PE=1 SV=1	45	15	77	15	375	42.6	1520	0.996	3.68219e+07	3.40153e+07	4.51675e+07	3.77205e+07	4.02205e+07	4.19856e+07	1.7511e+07	2.69651e+07	4.34984e+07	3.77205e+07	3.88788e+07	2.62576e+07	High	High	High	High	High	High	0	High	0.989751	0.876106
P56791	50S ribosomal protein L2, chloroplastic OS=Arabidopsis thaliana OX=3702 GN=rpl2-A PE=3 SV=1	41	8	49	8	274	29.8	1518	0.877	3.61153e+07	2.91794e+07	3.90057e+07	4.24521e+07	4.0032e+07	4.18594e+07	1.7175e+07	2.31315e+07	3.75643e+07	4.24521e+07	3.86966e+07	2.61786e+07	High	High	High	High	High	High	0	High	0.863879	0.333577
Q43307	Glycerol-3-phosphate acyltransferase, chloroplastic OS=Arabidopsis thaliana OX=3702 GN=ATS1 PE=2 SV=2	38	11	59	11	459	50.4	1518	0.754	1.87466e+07	2.36389e+07	1.9065e+07	3.14925e+07	2.59577e+07	2.40679e+07	8.9151e+06	1.87394e+07	1.83604e+07	3.14925e+07	2.50918e+07	1.50519e+07	High	High	High	High	High	High	0	High	0.418963	0.057952
Q9LDN9	Peroxidase 37 OS=Arabidopsis thaliana OX=3702 GN=PER37 PE=2 SV=1	25	8	69	4	346	38.2	1512	1.057	1.39694e+07	1.16351e+07	1.36058e+07	12802304	1.20858e+07	1.14726e+07	6.6433e+06	9.22354e+06	1.3103e+07	12802304	1.16827e+07	7.17488e+06	High	High	High	High	High	High	0	High	0.962645	0.739302
Q9LFW1	UDP-arabinopyranose mutase 2 OS=Arabidopsis thaliana OX=3702 GN=RGP2 PE=1 SV=1	57	19	99	6	360	40.9	1510	0.93	1.15852e+07	1.38366e+07	1.47713e+07	1.65083e+07	1.44836e+07	1.35231e+07	5.50946e+06	1.09688e+07	14225411	1.65083e+07	1.40004e+07	8.45725e+06	High	High	High	High	High	High	0	High	0.944229	0.587325
Q9SEI3	26S proteasome regulatory subunit 10B homolog A OS=Arabidopsis thaliana OX=3702 GN=RPT4A PE=1 SV=1	42	15	76	2	399	44.8	1510	0.904	2.25629e+06	907791	1.68478e+06	1.83767e+06	1.86272e+06	2.17889e+06	1.073e+06	719637	1.62252e+06	1.83767e+06	1.80058e+06	1.36267e+06	High	High	High	High	High	High	0	High	0.956571	0.66133
Q96528	Catalase-1 OS=Arabidopsis thaliana OX=3702 GN=CAT1 PE=1 SV=3	35	16	109	5	492	56.7	1508	0.859	1.24505e+07	1.16104e+07	1.18617e+07	1.34367e+07	1.39116e+07	1.40451e+07	5.92095e+06	9.20394e+06	1.14234e+07	1.34367e+07	1.34475e+07	8.7837e+06	Peak Found	High	High	High	High	High	0	High	0.82365	0.285903
Q9SEU8	Thioredoxin M2, chloroplastic OS=Arabidopsis thaliana OX=3702 GN=TRXM2 PE=1 SV=2	44	8	62	8	186	20.3	1504	1.017	1.07573e+08	1.24183e+08	1.03343e+08	1.17379e+08	1.31176e+08	1.11056e+08	5.11572e+07	9.84441e+07	9.95239e+07	1.17379e+08	1.268e+08	6.94538e+07	High	High	High	High	High	High	0	High	0.993813	0.948128
P20115	Citrate synthase 4, mitochondrial OS=Arabidopsis thaliana OX=3702 GN=CSY4 PE=1 SV=3	42	15	71	15	474	52.7	1504	0.833	2.09367e+07	2.74835e+07	2.3944e+07	2.92489e+07	2.91326e+07	2.33937e+07	9.95666e+06	2.17871e+07	23059192	2.92489e+07	2.81608e+07	1.46303e+07	High	High	High	High	High	High	0	High	0.765042	0.221537
Q9LHE5	Mitochondrial import receptor subunit TOM40-1 OS=Arabidopsis thaliana OX=3702 GN=TOM40-1 PE=1 SV=3	59	14	68	14	309	34.2	1503	1.164	3.55124e+07	3.74445e+07	3.11974e+07	3.09917e+07	3.04188e+07	3.44645e+07	1.68883e+07	2.96835e+07	3.00446e+07	3.09917e+07	2.94041e+07	2.15539e+07	High	High	High	High	High	High	0	High	0.883451	0.401849
Q5E924	Glyceraldehyde-3-phosphate dehydrogenase GAPCP2, chloroplastic OS=Arabidopsis thaliana OX=3702 GN=GAPCP2 PE=2 SV=1	31	11	71	2	420	44.8	1495														High	Not Found	High	High	High	High	0	High
Q9S7Y7	Alpha-xylosidase 1 OS=Arabidopsis thaliana OX=3702 GN=XYL1 PE=1 SV=1	26	16	85	16	915	102.3	1493	1.145	3.23829e+07	3.98531e+07	4.00833e+07	3.3414e+07	3.14805e+07	2.9526e+07	1.54e+07	3.15929e+07	3.86021e+07	3.3414e+07	3.04304e+07	1.84654e+07	High	High	High	High	High	High	0	High	0.909723	0.451101
O23629	Histone H2B.6 OS=Arabidopsis thaliana OX=3702 GN=H2B PE=1 SV=3	42	6	71	1	150	16.4	1492	1.744	1.79695e+07	1.78216e+07	1.41516e+07	7.32801e+06	1.02186e+07	1.13851e+07	8.54556e+06	1.41278e+07	1.36286e+07	7.32801e+06	9.87776e+06	7.1202e+06	High	High	High	High	High	High	0	High	0.00576782	0.00022171
Q6ICZ8	Nascent polypeptide-associated complex subunit alpha-like protein 3 OS=Arabidopsis thaliana OX=3702 GN=At5g13850 PE=1 SV=1	53	7	58	3	204	22	1490	1.456	2.13236e+07	2.27075e+07	1.78607e+07	1.61529e+07	1.4553e+07	1.49021e+07	1.01406e+07	1.8001e+07	1.72007e+07	1.61529e+07	1.40675e+07	9.31969e+06	High	High	High	High	High	High	0	High	0.188037	0.0142369
Q42479	Calcium-dependent protein kinase 3 OS=Arabidopsis thaliana OX=3702 GN=CPK3 PE=1 SV=1	22	10	48	10	529	59.3	1490	0.871	1.53584e+07	1.39136e+07	1.59577e+07	1.73652e+07	1.82877e+07	1.80031e+07	7.30384e+06	1.10298e+07	1.53681e+07	1.73652e+07	1.76776e+07	1.1259e+07	High	High	High	High	High	High	0	High	0.870954	0.364972
O23715	Proteasome subunit alpha type-3 OS=Arabidopsis thaliana OX=3702 GN=PAG1 PE=1 SV=2	56	12	71	12	249	27.4	1486	1.042	3.64158e+07	3.83819e+07	4.58052e+07	4.21246e+07	4.03215e+07	3.63495e+07	1.73179e+07	3.04266e+07	4.41126e+07	4.21246e+07	3.89765e+07	22732745	High	High	High	High	High	High	0	High	0.991608	0.899886
Q8LFQ6	Glutaredoxin-C4 OS=Arabidopsis thaliana OX=3702 GN=GRXC4 PE=2 SV=2	40	5	41	5	135	14.8	1484	1.078	3.53408e+07	3.17856e+07	3.47115e+07	3.62909e+07	3.69471e+07	3.49397e+07	1.68067e+07	2.51975e+07	3.34288e+07	3.62909e+07	3.57147e+07	2.18511e+07	High	High	High	High	High	High	0	High	0.958352	0.711113
Q9SU40	Monocopper oxidase-like protein SKU5 OS=Arabidopsis thaliana OX=3702 GN=SKU5 PE=1 SV=1	28	14	67	14	587	65.6	1475	1.066	4.4726e+07	4.28893e+07	5.09954e+07	4.74649e+07	4.44631e+07	4.20315e+07	2.12699e+07	3.39998e+07	49110934	4.74649e+07	42979870	2.62863e+07	High	High	High	High	High	High	0	High	0.987399	0.823502
O81146	Proteasome subunit alpha type-6-A OS=Arabidopsis thaliana OX=3702 GN=PAA1 PE=1 SV=2	58	14	86	7	246	27.3	1473	1.136	4.46514e+07	3.76668e+07	4.08338e+07	4.0271e+07	3.17804e+07	3.15618e+07	2.12344e+07	2.98597e+07	3.93248e+07	4.0271e+07	3.07203e+07	1.97386e+07	High	High	High	High	High	High	0	High	0.916222	0.484891
Q9SK66	NADH dehydrogenase [ubiquinone] 1 alpha subcomplex subunit 9, mitochondrial OS=Arabidopsis thaliana OX=3702 GN=At2g20360 PE=1 SV=2	42	16	90	16	402	43.9	1473	1.111	4.97139e+07	6.74047e+07	5.16505e+07	5.27593e+07	5.66534e+07	4.40681e+07	2.36419e+07	5.3434e+07	4.97418e+07	5.27593e+07	5.47636e+07	2.75599e+07	High	High	High	High	High	High	0	High	0.946615	0.613561
O82628	V-type proton ATPase subunit G1 OS=Arabidopsis thaliana OX=3702 GN=VHA-G1 PE=1 SV=1	75	10	60	10	110	12.4	1469	1.276	5.68451e+07	6.474e+07	3.19831e+07	3.33778e+07	3.97582e+07	3.96851e+07	2.70332e+07	5.13216e+07	3.08012e+07	3.33778e+07	3.84319e+07	2.48189e+07	High	High	High	High	High	High	0	High	0.681497	0.163726
P52901	Pyruvate dehydrogenase E1 component subunit alpha-1, mitochondrial OS=Arabidopsis thaliana OX=3702 GN=E1 ALPHA PE=1 SV=2	52	19	93	14	389	43	1469	1.056	3.88593e+07	3.98121e+07	4.19384e+07	4.09867e+07	3.32258e+07	3.59582e+07	1.84799e+07	3.15604e+07	4.03886e+07	4.09867e+07	3.21175e+07	2.24881e+07	High	High	High	High	High	High	0	High	0.987399	0.82339
P57720	Chorismate synthase, chloroplastic OS=Arabidopsis thaliana OX=3702 GN=EMB1144 PE=2 SV=2	39	12	70	12	436	47.3	1466	0.854	3.61675e+07	3.84398e+07	4.1474e+07	3.97298e+07	3.74016e+07	3.66541e+07	1.71998e+07	3.04725e+07	3.99414e+07	3.97298e+07	3.61539e+07	2.29233e+07	High	High	High	High	High	High	0	High	0.81264	0.262084
Q9SHE8	Photosystem I reaction center subunit III, chloroplastic OS=Arabidopsis thaliana OX=3702 GN=PSAF PE=1 SV=1	41	9	58	9	221	24.2	1458	0.934	9.86324e+07	1.33254e+08	1.24693e+08	1.6276e+08	1.21359e+08	1.13886e+08	4.69056e+07	1.05635e+08	120085081	1.6276e+08	1.1731e+08	71223656	High	High	High	High	High	High	0	High	0.926945	0.540403
Q8S9M1	Probable plastid-lipid-associated protein 13, chloroplastic OS=Arabidopsis thaliana OX=3702 GN=PAP13 PE=1 SV=2	53	12	72	12	299	33	1457	1.477	4.86466e+07	4.88894e+07	4.13046e+07	3.26076e+07	2.90127e+07	2.87959e+07	2.31344e+07	3.87563e+07	3.97783e+07	3.26076e+07	2.80449e+07	1.80088e+07	High	High	High	High	High	High	0	High	0.21415	0.0183344
Q93ZN2	Probable aldo-keto reductase 4 OS=Arabidopsis thaliana OX=3702 GN=At1g60710 PE=2 SV=1	62	18	89	14	345	37.9	1454	0.961	5.39284e+07	5.39164e+07	6.07747e+07	6.04938e+07	5.8724e+07	5.72632e+07	2.56461e+07	4.27413e+07	5.85289e+07	6.04938e+07	5.67651e+07	3.58121e+07	High	High	High	High	High	High	0	High	0.956571	0.667682
Q949X7	Diaminopimelate decarboxylase 1, chloroplastic OS=Arabidopsis thaliana OX=3702 GN=LYSA1 PE=1 SV=1	39	15	86	2	484	53.5	1452	0.713	4.79973e+06	3.09195e+06	4.80262e+06	6.1331e+06	4.63163e+06	5.98077e+06	2.28256e+06	2.45109e+06	4.62515e+06	6.1331e+06	4.47713e+06	3.74034e+06	Peak Found	High	High	High	High	High	0	High	0.367179	0.043468
Q9FGT8	Temperature-induced lipocalin-1 OS=Arabidopsis thaliana OX=3702 GN=TIL PE=1 SV=1	42	7	49	7	186	21.4	1442	1.29	3.70295e+07	2.94899e+07	3.23618e+07	2.25809e+07	2.80449e+07	2.58685e+07	1.76097e+07	2.33777e+07	3.1166e+07	2.25809e+07	2.71093e+07	1.6178e+07	High	High	High	High	High	High	0	High	0.614247	0.122955
Q9SHP0	Phosphoserine aminotransferase 2, chloroplastic OS=Arabidopsis thaliana OX=3702 GN=PSAT2 PE=1 SV=1	41	12	77	5	422	46.6	1442	0.865	5.86935e+06	6.23804e+06	6.23563e+06	7.30547e+06	7.1343e+06	6.7636e+06	2.79122e+06	4.94511e+06	6.0052e+06	7.30547e+06	6.89632e+06	4.22991e+06	High	High	High	High	High	High	0	High	0.870954	0.361461
Q9MA55	Acyl-CoA-binding domain-containing protein 4 OS=Arabidopsis thaliana OX=3702 GN=ACBP4 PE=1 SV=1	38	17	67	17	668	73	1441	0.985	1.71737e+07	1.84512e+07	1.76099e+07	1.76346e+07	1.81719e+07	1.77345e+07	8.1671e+06	1.46269e+07	1.69591e+07	1.76346e+07	1.75657e+07	1.10911e+07	High	High	High	High	High	High	0	High	0.991608	0.913353
Q93Y22	Coatomer subunit delta OS=Arabidopsis thaliana OX=3702 GN=At5g05010 PE=1 SV=2	34	12	56	12	527	57.7	1441	0.998	3.47594e+07	3.22349e+07	3.17347e+07	3.31524e+07	3.00422e+07	3.31263e+07	1.65301e+07	2.55537e+07	3.0562e+07	3.31524e+07	2.904e+07	2.0717e+07	High	High	High	High	High	High	0	High	0.991608	0.897708
Q9SR15	Tryptophan--tRNA ligase, cytoplasmic OS=Arabidopsis thaliana OX=3702 GN=At3g04600 PE=2 SV=1	44	12	40	12	402	45.7	1438	1.031	1.49902e+07	1.72829e+07	1.65111e+07	1.9988e+07	1.67734e+07	1.55435e+07	7.12871e+06	1.37008e+07	1.59009e+07	1.9988e+07	1.62139e+07	9.72083e+06	High	High	High	High	High	High	0	High	0.98928	0.854112
Q9M7Q7	Proliferating cellular nuclear antigen 1 OS=Arabidopsis thaliana OX=3702 GN=PCNA PE=1 SV=2	48	10	65	2	263	29.1	1437	1.138	1.64582e+06	1.88537e+06	1.85679e+06	1633234	1.65128e+06	1.56048e+06	782684	1.4946e+06	1.78818e+06	1633234	1.5962e+06	975917	High	High	High	High	High	High	0	High	0.916003	0.476865
Q9SJ66	Probable sucrose-phosphatase 2 OS=Arabidopsis thaliana OX=3702 GN=SPP2 PE=2 SV=2	52	16	80	16	422	47.8	1434	1.007	3.86248e+07	3.89e+07	4.1177e+07	4.02096e+07	4.20837e+07	3.58413e+07	1.83684e+07	3.08373e+07	3.96554e+07	4.02096e+07	4.06799e+07	2.24149e+07	High	High	High	High	High	High	0	High	0.991608	0.924136
Q9SSK5	MLP-like protein 43 OS=Arabidopsis thaliana OX=3702 GN=MLP43 PE=1 SV=1	77	13	75	10	158	17.9	1434	1.007	5.04966e+07	6.82649e+07	5.16589e+07	4.35622e+07	5.34845e+07	5.10864e+07	2.40141e+07	5.41159e+07	4.97499e+07	4.35622e+07	5.17003e+07	3.19491e+07	High	High	High	High	High	High	0	High	0.991608	0.898653
O64740	Protein transport protein SEC13 homolog B OS=Arabidopsis thaliana OX=3702 GN=SEC13B PE=1 SV=1	80	15	67	13	302	32.6	1433	1.037	1.8844e+07	2.0525e+07	2.01928e+07	2.11382e+07	2.10514e+07	2.02393e+07	8.96144e+06	1.62708e+07	1.94466e+07	2.11382e+07	2.03492e+07	1.26575e+07	High	High	High	High	High	High	0	High	0.987399	0.822618
Q9LH76	Trifunctional UDP-glucose 4,6-dehydratase/UDP-4-keto-6-deoxy-D-glucose 3,5-epimerase/UDP-4-keto-L-rhamnose-reductase RHM3 OS=Arabidopsis thaliana OX=3702 GN=RHM3 PE=2 SV=1	30	16	57	5	664	74.9	1429	0.783		907277	1.34421e+06	2.16301e+06	1.36418e+06	1.32387e+06		719229	1.29453e+06	2.16301e+06	1.31868e+06	827941	Not Found	High	High	High	Peak Found	High	0	High	0.816211	0.271146
Q9C829	Nuclear pore complex protein NUP50A OS=Arabidopsis thaliana OX=3702 GN=NUP50A PE=1 SV=1	35	11	45	11	440	46.6	1428	1.109	6.87989e+06	7.28349e+06	5.78649e+06	6.59886e+06	6.42263e+06	6.22683e+06	3.2718e+06	5.77387e+06	5.57266e+06	6.59886e+06	6.20838e+06	3.89422e+06	High	High	High	High	High	High	0	High	0.917927	0.501387
Q8H0X6	Cysteine proteinase inhibitor 6 OS=Arabidopsis thaliana OX=3702 GN=CYS6 PE=1 SV=2	53	12	84	12	234	26.3	1422	0.98	4.18281e+07	6.70823e+07	4.30916e+07	50055247	5.52181e+07	4.68048e+07	1.98917e+07	5.31784e+07	4.14993e+07	50055247	5.33762e+07	2.92715e+07	High	High	High	High	High	High	0	High	0.968688	0.753014
Q9FMH8	Probable cysteine protease RD21B OS=Arabidopsis thaliana OX=3702 GN=RD21B PE=1 SV=1	21	8	42	7	463	51.2	1420	1.213	3.74954e+07	3.40359e+07	3.15755e+07	3.17459e+07	2.58477e+07	2.88761e+07	1.78313e+07	2.69814e+07	3.04087e+07	3.17459e+07	2.49855e+07	1.8059e+07	High	High	High	High	High	High	0	High	0.81264	0.263386
Q9SJ44	Ubiquitin-conjugating enzyme E2 variant 1C OS=Arabidopsis thaliana OX=3702 GN=UEV1C PE=1 SV=1	79	8	52	5	145	16.5	1416	1.116	5.30697e+06	6.12378e+06	4.59e+06	4.86804e+06	4.8132e+06	4.44937e+06	2.52378e+06	4.85453e+06	4420388	4.86804e+06	4652646	2.78261e+06	High	High	High	High	High	High	0	High	0.917927	0.497412
Q9FUS6	Glutathione S-transferase U13 OS=Arabidopsis thaliana OX=3702 GN=GSTU13 PE=2 SV=1	41	8	52	8	227	25.1	1416	1.317	4.57519e+07	4.92622e+07	4.56638e+07	3.74291e+07	3.94696e+07	3.56077e+07	2.17577e+07	3.90518e+07	4.39763e+07	3.74291e+07	3.81529e+07	2.22688e+07	High	High	High	High	High	High	0	High	0.586947	0.109834
Q8VYV7	3-dehydroquinate synthase, chloroplastic OS=Arabidopsis thaliana OX=3702 GN=DHQS PE=1 SV=1	50	18	65	18	442	48	1416	0.777	3.06675e+07	3.04647e+07	3.45336e+07	3.79584e+07	4.84674e+07	4.28068e+07	1.45842e+07	2.41504e+07	3.32574e+07	3.79584e+07	4.68506e+07	2.67711e+07	High	High	High	High	High	High	0	High	0.491957	0.0775039
Q9S795	Betaine aldehyde dehydrogenase 1, chloroplastic OS=Arabidopsis thaliana OX=3702 GN=ALDH10A8 PE=2 SV=1	35	10	55	10	501	54.4	1414	0.97	1.21544e+07	1.47623e+07	1.47583e+07	1.47949e+07	1.24256e+07	1.461e+07	5.78012e+06	1.17025e+07	1.42129e+07	1.47949e+07	1.20111e+07	9.13699e+06	High	High	High	High	High	High	0	High	0.982557	0.809799
Q9LV03	Glutamate synthase 1 [NADH], chloroplastic OS=Arabidopsis thaliana OX=3702 GN=GLT1 PE=1 SV=2	13	18	57	18	2208	241.7	1413	1.013	1.13861e+07	9.67229e+06	1.27082e+07	1.3547e+07	9.6077e+06	9.8649e+06	5.41475e+06	7.66755e+06	1.22386e+07	1.3547e+07	9.2872e+06	6.16945e+06	High	High	High	High	High	High	0	High	0.991608	0.908115
P60039	60S ribosomal protein L7-3 OS=Arabidopsis thaliana OX=3702 GN=RPL7C PE=2 SV=1	69	20	89	4	242	27.9	1413	0.818	1.04922e+07	1.0154e+07	1.44712e+07	1.28541e+07	1.41972e+07	1.6934e+07	4.98965e+06	8.04945e+06	1.39365e+07	1.28541e+07	1.37236e+07	1.05904e+07	High	High	High	High	High	High	0	High	0.664907	0.154706
Q42605	Bifunctional UDP-glucose 4-epimerase and UDP-xylose 4-epimerase 1 OS=Arabidopsis thaliana OX=3702 GN=UGE1 PE=1 SV=2	42	12	58	10	351	39.1	1413	1.045	1.2959e+07	1.40941e+07	1.44525e+07	1.41847e+07	1.30221e+07	1.28254e+07	6.16277e+06	1.11729e+07	1.39184e+07	1.41847e+07	1.25877e+07	8.02093e+06	High	High	High	High	High	High	0	High	0.982557	0.809169
Q8VY07	Clathrin interactor EPSIN 1 OS=Arabidopsis thaliana OX=3702 GN=EPSIN1 PE=1 SV=1	36	11	57	11	560	60.6	1410	1.195	8.46792e+06	1.06015e+07	7.0308e+06	8.03659e+06	7.87016e+06	7.00689e+06	4.027e+06	8.40419e+06	6.77099e+06	8.03659e+06	7.60762e+06	4.38207e+06	High	High	High	High	High	High	0	High	0.772107	0.226641
Q94B35	4-hydroxy-3-methylbut-2-enyl diphosphate reductase, chloroplastic OS=Arabidopsis thaliana OX=3702 GN=ISPH PE=1 SV=1	55	20	77	20	466	52.7	1409	0.656	3.76491e+07	3.83741e+07	4.32474e+07	6.2634e+07	6.27009e+07	6.21065e+07	1.79044e+07	3.04205e+07	4.16493e+07	6.2634e+07	6.06093e+07	3.8841e+07	High	High	High	High	High	High	0	High	0.0701063	0.00387891
Q9LXX5	PsbP domain-containing protein 6, chloroplastic OS=Arabidopsis thaliana OX=3702 GN=PPD6 PE=1 SV=1	44	8	48	8	262	28.6	1408	1.011	1.30403e+07	1.76764e+07	1.63122e+07	1.53566e+07	1.75104e+07	1.33094e+07	6.20142e+06	1.40127e+07	1.57094e+07	1.53566e+07	1.69263e+07	8.32361e+06	High	High	High	High	High	High	0	High	0.996035	0.959165
P92959	50S ribosomal protein L24, chloroplastic OS=Arabidopsis thaliana OX=3702 GN=RPL24 PE=2 SV=2	37	8	89	8	198	22	1407	0.957	1.19041e+08	1.03821e+08	1.0159e+08	1.12907e+08	1.13167e+08	1.06386e+08	5.66109e+07	82302346	97836361	1.12907e+08	1.09392e+08	6.65333e+07	High	High	High	High	High	High	0	High	0.956571	0.648886
F4ICX9	TSK-associating protein 1 OS=Arabidopsis thaliana OX=3702 GN=TSA1 PE=1 SV=1	25	13	60	12	759	84.3	1406	1.091	8.34944e+06	9.23016e+06	8.32069e+06	8.95535e+06	7.76998e+06	7.39154e+06	3.97065e+06	7.31706e+06	8.01322e+06	8.95535e+06	7.51079e+06	4622623	High	High	High	High	High	High	0	High	0.926945	0.540706
P0CAN7	V-type proton ATPase subunit E3 OS=Arabidopsis thaliana OX=3702 GN=VHA-E3 PE=2 SV=1	57	12	78	4	237	27.1	1404	1.38	7.2858e+06	6.97934e+06	6.24748e+06	6.62289e+06	5.19316e+06	5.2704e+06	3.46483e+06	5.53276e+06	6.01661e+06	6.62289e+06	5.01993e+06	3.29608e+06	High	High	High	High	High	High	0	High	0.368194	0.0444914
Q8LFC0	Isocitrate dehydrogenase [NAD] regulatory subunit 1, mitochondrial OS=Arabidopsis thaliana OX=3702 GN=IDH1 PE=1 SV=2	40	10	49	6	367	39.6	1404	1.165	5.35353e+06	1.05224e+07	9.83817e+06	8.55623e+06	8.50529e+06	6.98714e+06	2.54592e+06	8.34147e+06	9.47462e+06	8.55623e+06	8.22157e+06	4.36971e+06	High	High	High	High	High	High	0	High	0.826931	0.293099
O48917	UDP-sulfoquinovose synthase, chloroplastic OS=Arabidopsis thaliana OX=3702 GN=SQD1 PE=1 SV=1	42	15	71	15	477	53.1	1403	0.84	2.07208e+07	1.96096e+07	1.97288e+07	2.43341e+07	2.90074e+07	2.83326e+07	9.85395e+06	1.55452e+07	1.89997e+07	2.43341e+07	2.80398e+07	1.7719e+07	High	High	High	High	High	High	0	High	0.790507	0.240789
O65639	Cold shock protein 1 OS=Arabidopsis thaliana OX=3702 GN=CSP1 PE=1 SV=1	63	12	43	12	299	30.1	1402	0.635	9.28644e+06	8.97929e+06	1.11845e+07	1.02193e+07	1.47161e+07	1.56655e+07	4.41625e+06	7.11819e+06	1.07712e+07	1.02193e+07	1.42252e+07	9.79713e+06	High	High	High	High	High	High	0	High	0.0298447	0.00132972
P46309	Glutamate--cysteine ligase, chloroplastic OS=Arabidopsis thaliana OX=3702 GN=GSH1 PE=1 SV=2	36	16	86	16	522	58.5	1400	0.841	7.41405e+07	7.42711e+07	8.26308e+07	9.37712e+07	8.91813e+07	9.99358e+07	3.52582e+07	5.88772e+07	7.95774e+07	9.37712e+07	8.62064e+07	6.24993e+07	High	High	High	High	High	High	0	High	0.735253	0.196275
O80526	ATP-citrate synthase alpha chain protein 3 OS=Arabidopsis thaliana OX=3702 GN=ACLA-3 PE=2 SV=1	33	12	68	6	424	46.9	1400	1.082	9.70188e+06	9.79157e+06	1.22944e+07	1.0936e+07	1.15778e+07	9.29968e+06	4.61382e+06	7.76211e+06	1.184e+07	1.0936e+07	1.11916e+07	5.81596e+06	High	High	High	High	High	High	0	High	0.93332	0.566061
Q9SAD7	Eukaryotic translation initiation factor 4B2 OS=Arabidopsis thaliana OX=3702 GN=EIF4B2 PE=1 SV=1	43	17	81	16	549	59.3	1397	1.156	2.93489e+07	3.41717e+07	2.50949e+07	2.3602e+07	2.25393e+07	2.37838e+07	1.39572e+07	2.70891e+07	2.41676e+07	2.3602e+07	2.17874e+07	1.48743e+07	High	High	High	High	High	High	0	High	0.883451	0.397652
Q8VX13	Protein disulfide isomerase-like 1-3 OS=Arabidopsis thaliana OX=3702 GN=PDIL1-3 PE=2 SV=1	27	14	79	14	579	64.2	1397	0.975	2.51683e+07	2.54342e+07	2.50071e+07	2.7223e+07	2.76908e+07	2.52112e+07	1.1969e+07	2.01626e+07	2.4083e+07	2.7223e+07	2.67671e+07	1.5767e+07	High	High	High	High	High	High	0	High	0.987399	0.823058
Q9S7M0	Chlorophyll a-b binding protein 3, chloroplastic OS=Arabidopsis thaliana OX=3702 GN=LHCB3 PE=1 SV=1	34	5	53	4	265	28.7	1396	1.134	4.81525e+07	6.11363e+07	6.4008e+07	5.22795e+07	5.32373e+07	4.58822e+07	2.28994e+07	48464836	6.16427e+07	5.22795e+07	5.14614e+07	2.86945e+07	High	High	High	High	High	High	0	High	0.926945	0.524857
P56808	30S ribosomal protein S19, chloroplastic OS=Arabidopsis thaliana OX=3702 GN=rps19 PE=3 SV=1	68	6	59	6	92	10.6	1394	1.026	7.97527e+07	7.43037e+07	7.33978e+07	7.71454e+07	7.6952e+07	6.75427e+07	3.79272e+07	5.89031e+07	7.06856e+07	7.71454e+07	7.4385e+07	4.22408e+07	High	High	High	High	High	High	0	High	0.999801	0.990798
Q9SII8	Ubiquitin domain-containing protein DSK2b OS=Arabidopsis thaliana OX=3702 GN=DSK2B PE=1 SV=1	34	11	60	6	551	58	1393	1.128	7.33002e+06	9.20823e+06	6.12678e+06	5.6837e+06	7.85257e+06	6.22677e+06	3.48586e+06	7.29968e+06	5.90038e+06	5.6837e+06	7.59063e+06	3.89419e+06	High	High	High	High	High	High	0	High	0.901176	0.431956
P42760	Glutathione S-transferase F6 OS=Arabidopsis thaliana OX=3702 GN=GSTF6 PE=2 SV=2	75	16	126	8	208	23.5	1386	1.048	6.89761e+07	8.85405e+07	5.75847e+07	5.77579e+07	9.20747e+07	6.80485e+07	3.28022e+07	7.01891e+07	5.54568e+07	5.77579e+07	8.90033e+07	4.25571e+07	High	High	High	High	High	High	0	High	0.991608	0.898168
Q8RXU5	60S ribosomal protein L37a-2 OS=Arabidopsis thaliana OX=3702 GN=RPL37AC PE=3 SV=1	42	4	38	4	92	10.2	1386	0.995	5.33127e+07	4.31418e+07	4.74837e+07	3.85454e+07	4.70947e+07	5.57964e+07	2.53533e+07	3.42e+07	4.57291e+07	3.85454e+07	4.55237e+07	3.48947e+07	High	High	High	High	High	High	0	High	0.988441	0.83848
Q9ZW84	3-isopropylmalate dehydratase small subunit 2 OS=Arabidopsis thaliana OX=3702 GN=SSU2 PE=1 SV=1	54	8	42	6	256	27	1383	0.671	7.95028e+06	7.14327e+06	9.31121e+06	1.227e+07	1.29681e+07	1.32246e+07	3.78083e+06	5662709	8.96713e+06	1.227e+07	1.25355e+07	8.27057e+06	High	High	High	High	High	High	0	High	0.117252	0.00727276
O81147	Proteasome subunit alpha type-6-B OS=Arabidopsis thaliana OX=3702 GN=PAA2 PE=1 SV=1	54	14	91	7	246	27.3	1383	1.065	2.63537e+07	2.48287e+07	2.31155e+07	2.25556e+07	2.23432e+07	2.28145e+07	1.25328e+07	1.96825e+07	2.22613e+07	2.25556e+07	2.15979e+07	14268049	High	High	High	High	High	High	0	High	0.958352	0.715938
O49203	Nucleoside diphosphate kinase III, chloroplastic/mitochondrial OS=Arabidopsis thaliana OX=3702 GN=NDPK3 PE=1 SV=1	39	11	100	11	238	25.7	1382	1.015	2.42309e+08	2.32879e+08	2.58079e+08	2.49217e+08	2.44228e+08	2.31074e+08	1.15232e+08	1.84611e+08	248542334	2.49217e+08	2.36081e+08	1.44512e+08	High	High	High	High	High	High	0	High	0.992858	0.935204
Q8LBZ7	Succinate dehydrogenase [ubiquinone] iron-sulfur subunit 1, mitochondrial OS=Arabidopsis thaliana OX=3702 GN=SDH2-1 PE=1 SV=2	46	9	52	2	279	31.2	1380	1.111	4.66704e+06	4.89962e+06	4.48991e+06	4.37177e+06	4.07617e+06	4.76584e+06	2.21945e+06	3.88409e+06	4.32399e+06	4.37177e+06	3.9402e+06	2.98053e+06	High	High	High	High	High	High	0	High	0.925335	0.518985
Q02971	Cinnamyl alcohol dehydrogenase 7 OS=Arabidopsis thaliana OX=3702 GN=CAD7 PE=1 SV=2	45	11	48	11	357	38.2	1378	0.691	1.55938e+07	1.5063e+07	1.1723e+07	1.46608e+07	2.01815e+07	2.01097e+07	7.41577e+06	1.1941e+07	1.12898e+07	1.46608e+07	1.95083e+07	1.25765e+07	High	High	High	High	High	High	0	High	0.205391	0.0173285
Q9LTX3	Pyridoxine/pyridoxamine 5'-phosphate oxidase 1, chloroplastic OS=Arabidopsis thaliana OX=3702 GN=PPOX1 PE=1 SV=1	27	10	41	10	530	59.3	1376	1.121	1.225e+07	1.8262e+07	1.6923e+07	1.56137e+07	1.95278e+07	1.3847e+07	5.82562e+06	1.44769e+07	1.62976e+07	1.56137e+07	1.88764e+07	8.65986e+06	High	High	High	High	High	High	0	High	0.912876	0.464385
Q43870	ATP sulfurylase 2 OS=Arabidopsis thaliana OX=3702 GN=APS2 PE=1 SV=1	39	17	97	12	476	53.6	1376	0.954	2.61941e+07	2.51918e+07	1.98397e+07	3.89039e+07	3.61653e+07	2.44506e+07	1.24569e+07	1.99704e+07	1.91065e+07	3.89039e+07	3.49589e+07	1.52913e+07	High	High	High	High	High	High	0	High	0.958352	0.699421
Q42564	L-ascorbate peroxidase 3 OS=Arabidopsis thaliana OX=3702 GN=APX3 PE=1 SV=1	56	12	65	12	287	31.6	1375	1.006	3.84183e+07	5.55729e+07	4.31738e+07	4.55113e+07	4.92011e+07	4.65493e+07	18270188	4.40545e+07	4.15784e+07	4.55113e+07	4.75599e+07	2.91117e+07	High	High	High	High	High	High	0	High	0.991608	0.894727
Q9SKK4	Probable 2-oxoacid dependent dioxygenase OS=Arabidopsis thaliana OX=3702 GN=GSL-OH PE=1 SV=1	46	12	56	12	359	40.3	1366	1.019	2.58948e+07	2.63135e+07	3.16034e+07	3.28084e+07	2.68564e+07	2.53738e+07	1.23145e+07	2.08596e+07	3.04355e+07	3.28084e+07	2.59605e+07	1.58686e+07	High	High	High	High	High	High	0	High	0.996035	0.958372
Q9FGI6	NADH dehydrogenase [ubiquinone] iron-sulfur protein 1, mitochondrial OS=Arabidopsis thaliana OX=3702 GN=EMB1467 PE=1 SV=2	37	18	72	18	748	81.5	1364	0.808	3.44736e+07	3.75073e+07	4.93245e+07	5.01287e+07	4.78258e+07	4.95444e+07	1.63943e+07	2.97333e+07	4.75018e+07	5.01287e+07	4.62304e+07	3.09848e+07	High	High	High	High	High	High	0	High	0.614247	0.122862
O65660	PLAT domain-containing protein 1 OS=Arabidopsis thaliana OX=3702 GN=PLAT1 PE=1 SV=1	22	3	31	2	181	20.1	1362	1.301	2.67286e+07	2.76532e+07	2.43132e+07	2.30065e+07	5.77591e+06	2.06964e+07	1.27111e+07	2.19216e+07	2.34147e+07	2.30065e+07	5.58324e+06	1.29434e+07	High	High	High	High	High	High	0	High	0.539524	0.0933059
Q9SRT9	UDP-arabinopyranose mutase 1 OS=Arabidopsis thaliana OX=3702 GN=RGP1 PE=1 SV=1	62	19	113	6	357	40.6	1361	0.921	1.62139e+07	1.91398e+07	2.08314e+07	2.38336e+07	1.90799e+07	1.5921e+07	7.71069e+06	1.51728e+07	2.00616e+07	2.38336e+07	1.84434e+07	9.9569e+06	High	High	High	High	High	High	0	High	0.940237	0.576627
Q94AU7	Gamma carbonic anhydrase 3, mitochondrial OS=Arabidopsis thaliana OX=3702 GN=GAMMACA3 PE=1 SV=1	67	12	53	7	258	27.8	1359	1.131	1.14105e+07	1.06712e+07	1.41283e+07	1.05529e+07	1.1205e+07	1.10762e+07	5.42636e+06	8.45943e+06	1.36062e+07	1.05529e+07	1.08312e+07	6.92699e+06	High	High	High	High	High	High	0	High	0.882869	0.393615
Q9FLX7	Probable NADH dehydrogenase [ubiquinone] 1 alpha subcomplex subunit 5, mitochondrial OS=Arabidopsis thaliana OX=3702 GN=At5g52840 PE=1 SV=1	79	12	72	12	169	19.2	1358	1.141	5.58913e+07	6.8507e+07	6.28113e+07	47872014	5.52534e+07	4.86235e+07	2.65796e+07	5.43078e+07	6.04903e+07	47872014	5.34103e+07	3.04089e+07	High	High	High	High	High	High	0	High	0.917927	0.500122
O22870	Peptidyl-prolyl cis-trans isomerase FKBP16-3, chloroplastic OS=Arabidopsis thaliana OX=3702 GN=FKBP16-3 PE=1 SV=2	46	10	80	10	223	23.5	1354	1.297	1.08334e+08	9.88106e+07	1.01385e+08	7.6659e+07	9.70914e+07	8.53584e+07	5.15192e+07	7.83305e+07	9.76384e+07	7.6659e+07	9.38526e+07	5.33827e+07	High	High	High	High	High	High	0	High	0.62763	0.133108
Q94C59	Patellin-4 OS=Arabidopsis thaliana OX=3702 GN=PATL4 PE=1 SV=2	51	20	77	20	540	61.2	1353	1.139	2.82098e+07	2.82947e+07	3.10638e+07	2.74378e+07	2.67986e+07	2.5411e+07	1.34154e+07	2.24302e+07	29915892	2.74378e+07	2.59046e+07	1.58919e+07	High	High	High	High	High	High	0	High	0.912335	0.455902
Q9SG80	Alpha-L-arabinofuranosidase 1 OS=Arabidopsis thaliana OX=3702 GN=ASD1 PE=1 SV=1	42	16	74	16	678	75	1352	1.183	2.75636e+07	2.36609e+07	2.95978e+07	2.04135e+07	2.47537e+07	2.40258e+07	1.31081e+07	1.87568e+07	2.85041e+07	2.04135e+07	2.39279e+07	1.50256e+07	High	High	High	High	High	High	0	High	0.842129	0.308495
Q9FL44	Protein MAINTENANCE OF PSII UNDER HIGH LIGHT 1 OS=Arabidopsis thaliana OX=3702 GN=MPH1 PE=1 SV=1	26	5	37	5	235	24.4	1351	0.953	4.66108e+07	4.64573e+07	4.04361e+07	4.482e+07	5.16324e+07	4.16765e+07	2.21662e+07	3.68283e+07	3.89419e+07	4.482e+07	4.99101e+07	2.60642e+07	High	High	High	High	High	High	0	High	0.954031	0.63315
O49562	Pyruvate, phosphate dikinase regulatory protein 1, chloroplastic OS=Arabidopsis thaliana OX=3702 GN=RP1 PE=1 SV=1	38	9	39	7	403	43.7	1345	0.597	3.94586e+06	4.41607e+06	4.24491e+06	7.40968e+06	5.97812e+06	5.9828e+06	1.87649e+06	3500765	4.08805e+06	7.40968e+06	5.7787e+06	3.74161e+06	High	High	High	High	High	High	0	High	0.045897	0.0022855
P56820	Eukaryotic translation initiation factor 3 subunit D OS=Arabidopsis thaliana OX=3702 GN=TIF3D1 PE=1 SV=1	45	18	77	18	591	66.7	1345	1.052	3.23118e+07	3.31769e+07	3.42991e+07	3.28418e+07	3.40648e+07	3.3868e+07	1.53662e+07	2.63005e+07	3.30317e+07	3.28418e+07	3.29284e+07	2.11808e+07	High	High	High	High	High	High	0	High	0.988441	0.8397
Q06738	Low-temperature-induced 78 kDa protein OS=Arabidopsis thaliana OX=3702 GN=RD29A PE=1 SV=2	36	13	51	13	710	77.8	1334	0.982	1.109e+07	1.37864e+07	1.17931e+07	1.31872e+07	1.31625e+07	9.49629e+06	5.27394e+06	1.0929e+07	1.13573e+07	1.31872e+07	1.27234e+07	5.93892e+06	High	High	High	High	High	High	0	High	0.98928	0.864538
Q9LX12	Probable inositol 3-phosphate synthase isozyme 3 OS=Arabidopsis thaliana OX=3702 GN=IPS3 PE=1 SV=1	33	10	48	3	510	56.4	1331	1.026	1.12325e+06	2.42644e+06	2.02896e+06	2.04535e+06	1.43105e+06	1.98606e+06	534172	1.92352e+06	1.95399e+06	2.04535e+06	1.38331e+06	1.24207e+06	High	High	High	High	High	High	0	High	0.98928	0.859155
Q9M337	40S ribosomal protein S21-1 OS=Arabidopsis thaliana OX=3702 GN=RPS21B PE=1 SV=1	71	3	28	1	82	9.1	1330	1.437	1.06323e+07	1.45933e+07	1.01107e+07	1.18078e+07	1.22359e+07	8.21923e+06	5.05627e+06	1.15686e+07	9.73711e+06	1.18078e+07	1.18278e+07	5.14026e+06	High	High	High	High	High	High	0	High	0.177819	0.0129726
Q9SGY2	ATP-citrate synthase alpha chain protein 1 OS=Arabidopsis thaliana OX=3702 GN=ACLA-1 PE=1 SV=1	41	14	68	8	423	46.6	1327	0.933	1.02309e+07	1.21159e+07	1.45441e+07	1.25578e+07	1.39306e+07	1.37529e+07	4.8654e+06	9.60471e+06	1.40067e+07	1.25578e+07	1.34659e+07	8.601e+06	High	High	High	High	High	High	0	High	0.946485	0.60813
P49204	40S ribosomal protein S4-2 OS=Arabidopsis thaliana OX=3702 GN=RPS4B PE=2 SV=4	53	13	81	13	262	29.9	1325	0.751	1.02395e+08	9.05724e+07	1.06978e+08	1.36977e+08	1.29033e+08	1.30759e+08	4.86951e+07	7.17998e+07	1.03025e+08	1.36977e+08	1.24728e+08	8.17758e+07	High	High	High	High	High	High	0	High	0.367179	0.0436959
P31167	ADP,ATP carrier protein 1, mitochondrial OS=Arabidopsis thaliana OX=3702 GN=AAC1 PE=1 SV=2	39	16	81	16	381	41.4	1325	0.776	5.5957e+07	6.62934e+07	8.63322e+07	1.09349e+08	9.46358e+07	8.51207e+07	2.66109e+07	5.2553e+07	8.3142e+07	1.09349e+08	9.1479e+07	5.3234e+07	High	High	High	High	High	High	0	High	0.467751	0.0708283
O49290	Carboxyvinyl-carboxyphosphonate phosphorylmutase, chloroplastic OS=Arabidopsis thaliana OX=3702 GN=At1g77060 PE=1 SV=2	31	7	39	7	339	36.5	1324	0.97	2.29872e+07	2.3472e+07	2.25901e+07	2.26708e+07	2.25662e+07	1.96032e+07	1.09318e+07	1.8607e+07	2.17553e+07	2.26708e+07	2.18135e+07	1.22597e+07	High	High	High	High	High	High	0	High	0.986059	0.816068
Q9LHH7	Bifunctional protein FolD 2 OS=Arabidopsis thaliana OX=3702 GN=FOLD2 PE=2 SV=1	68	16	89	16	299	31.6	1319	0.982	4.72977e+07	5.03432e+07	5.43377e+07	5.43782e+07	5.24928e+07	4.90488e+07	2.24928e+07	3.99087e+07	5.23298e+07	5.43782e+07	5.07418e+07	3.06748e+07	High	High	High	High	High	High	0	High	0.975597	0.769135
P51418	60S ribosomal protein L18a-2 OS=Arabidopsis thaliana OX=3702 GN=RPL18AB PE=1 SV=2	54	11	67	11	178	21.3	1317	0.788	2.7441e+07	3.0208e+07	3.92543e+07	4.76181e+07	4.14417e+07	3.55765e+07	1.30498e+07	2.39469e+07	3.78038e+07	4.76181e+07	4.00593e+07	2.22493e+07	High	High	High	High	High	High	0	High	0.533824	0.0910735
Q9M2W2	Glutathione S-transferase L2, chloroplastic OS=Arabidopsis thaliana OX=3702 GN=GSTL2 PE=2 SV=1	32	7	38	7	292	33	1314	1.021	1.88328e+07	2.16521e+07	1.68234e+07	1.80375e+07	1.6897e+07	1.69707e+07	8.95612e+06	1.71643e+07	1.62017e+07	1.80375e+07	1.63334e+07	1.06134e+07	High	High	High	High	High	High	0	High	0.991608	0.901995
Q8VYN9	Universal stress protein PHOS32 OS=Arabidopsis thaliana OX=3702 GN=PHOS32 PE=1 SV=1	51	10	67	8	242	26.2	1312	1.061	1.66683e+07	2.00056e+07	1.71641e+07	1.77864e+07	1.57761e+07	1.50217e+07	7.92676e+06	1.58591e+07	1.65298e+07	1.77864e+07	1.52499e+07	9.39448e+06	High	High	High	High	High	High	0	High	0.958352	0.717333
Q94BU8	Guanosine deaminase OS=Arabidopsis thaliana OX=3702 GN=GSDA PE=1 SV=1	54	6	41	6	185	20	1310	1.057	3.29431e+07	3.70217e+07	2.27657e+07	2.90064e+07	2.481e+07	2.14162e+07	1.56664e+07	29348322	2.19244e+07	2.90064e+07	2.39824e+07	1.33936e+07	High	High	High	High	High	High	0	High	0.978281	0.785563
P82715	PsbP domain-containing protein 5, chloroplastic OS=Arabidopsis thaliana OX=3702 GN=PPD5 PE=1 SV=3	40	8	49	8	297	33.3	1310	0.883	3.69121e+07	4.13767e+07	4.81401e+07	4.02142e+07	5.66508e+07	5.24133e+07	1.75539e+07	32800707	4.63611e+07	4.02142e+07	54761072	3.2779e+07	High	High	High	High	High	High	0	High	0.860481	0.329008
Q9XF91	Photosystem II 22 kDa protein, chloroplastic OS=Arabidopsis thaliana OX=3702 GN=PSBS PE=2 SV=1	34	7	42	7	265	28	1309	1.089	3.10141e+07	3.77882e+07	3.28551e+07	4.50824e+07	3.89436e+07	3.0454e+07	1.47491e+07	2.9956e+07	3.1641e+07	4.50824e+07	3.76446e+07	1.90457e+07	High	High	High	High	High	High	0	High	0.956571	0.668131
Q9FGX1	ATP-citrate synthase beta chain protein 2 OS=Arabidopsis thaliana OX=3702 GN=ACLB-2 PE=1 SV=1	22	9	30	1	608	65.8	1307	0.756	404773	480985	927779	903999	757957	535116	192493	381294	893494	903999	732674	334658	Peak Found	Peak Found	High	High	High	High	0	High	0.783869	0.235181
Q9SIL6	Prohibitin-6, mitochondrial OS=Arabidopsis thaliana OX=3702 GN=PHB6 PE=1 SV=1	30	7	54	4	286	31.6	1302	1.063	4.28926e+06	4.58265e+06	4.50866e+06	3.91976e+06	4.21063e+06	4.03422e+06	2.0398e+06	3.63283e+06	4342047	3.91976e+06	4070174	2.52298e+06	High	High	High	High	High	High	0	High	0.960789	0.727167
Q9LVC9	60S acidic ribosomal protein P3-2 OS=Arabidopsis thaliana OX=3702 GN=RPP3B PE=2 SV=1	29	4	37	4	120	11.9	1302	1.233	9.80691e+07	8.77112e+07	7.42227e+07	6.37674e+07	6.8718e+07	8.28202e+07	4.66377e+07	6.95316e+07	7.148e+07	6.37674e+07	6.64257e+07	5.17953e+07	High	High	High	High	High	High	0	High	0.789701	0.239624
O65570	Villin-4 OS=Arabidopsis thaliana OX=3702 GN=VLN4 PE=1 SV=1	14	13	63	12	974	109.3	1301	1.195	1.92012e+07	1.91698e+07	1.70584e+07	1.1352e+07	1.08976e+07	1.06893e+07	9.13132e+06	1.51966e+07	1.6428e+07	1.1352e+07	1.0534e+07	6.685e+06	High	High	High	High	High	High	0	High	0.813095	0.264007
Q8LB02	Succinate dehydrogenase [ubiquinone] iron-sulfur subunit 2, mitochondrial OS=Arabidopsis thaliana OX=3702 GN=SDH2-2 PE=1 SV=2	43	9	49	2	280	31.1	1300	0.986	839015	774756	887750	1.26894e+06	783898	850663	399001	614175	854945	1.26894e+06	757749	532000	High	High	High	Peak Found	High	High	0	High	0.999801	0.992228
Q9M2E2	(+)-neomenthol dehydrogenase OS=Arabidopsis thaliana OX=3702 GN=SDR1 PE=1 SV=1	44	11	51	10	296	32.8	1297	1.065	2.48613e+07	2.698e+07	2.78224e+07	2.60019e+07	2.33065e+07	2.1782e+07	1.1823e+07	2.1388e+07	2.67943e+07	2.60019e+07	2.25291e+07	1.36223e+07	High	High	High	High	High	High	0	High	0.958352	0.717227
Q9ZST4	Nitrogen regulatory protein P-II homolog OS=Arabidopsis thaliana OX=3702 GN=GLB1 PE=1 SV=1	46	11	64	11	196	21.3	1297	1.182	6.47601e+07	7.04992e+07	5.79025e+07	5.86066e+07	5.74972e+07	5.26354e+07	3.07973e+07	5.58871e+07	5.57629e+07	5.86066e+07	5.55793e+07	3.29179e+07	High	High	High	High	High	High	0	High	0.870954	0.368359
Q9LV66	Uncharacterized protein At5g48480 OS=Arabidopsis thaliana OX=3702 GN=At5g48480 PE=1 SV=1	93	11	54	11	166	17.5	1292	1.235	4.18153e+07	5.01008e+07	4.25405e+07	3.607e+07	3.32756e+07	3.87519e+07	1.98857e+07	3.97166e+07	4.09685e+07	3.607e+07	3.21656e+07	2.42352e+07	High	High	High	High	High	High	0	High	0.760976	0.219606
Q9C505	Eukaryotic translation initiation factor 5A-3 OS=Arabidopsis thaliana OX=3702 GN=ELF5A-3 PE=2 SV=1	68	9	67	4	158	17.2	1289	1.11	9.84823e+06	8.89984e+06	1.16123e+07	9.42328e+06	9.33449e+06	8.83116e+06	4.68342e+06	7.05521e+06	1.11832e+07	9.42328e+06	9.02311e+06	5.52296e+06	High	High	High	High	High	High	0	High	0.909723	0.452566
Q9SHJ6	Peroxisomal and mitochondrial division factor 2 OS=Arabidopsis thaliana OX=3702 GN=PMD2 PE=1 SV=1	35	11	52	11	323	36.1	1287	0.972	2.43555e+07	2.2074e+07	2.2505e+07	1.94697e+07	2.3976e+07	2.3014e+07	1.15825e+07	1.74988e+07	2.16734e+07	1.94697e+07	2.31762e+07	1.43928e+07	High	High	High	High	High	High	0	High	0.987399	0.826119
Q3E902	40S ribosomal protein S21-2 OS=Arabidopsis thaliana OX=3702 GN=RPS21C PE=1 SV=2	71	3	37	1	82	9.1	1285	1.227	2.015e+07	2.05014e+07	1.43273e+07	1.79952e+07	1.79626e+07	1.5249e+07	9.5825e+06	1.62522e+07	1.37979e+07	1.79952e+07	1.73634e+07	9.53664e+06	High	High	High	High	High	High	0	High	0.723376	0.188954
P59224	40S ribosomal protein S13-2 OS=Arabidopsis thaliana OX=3702 GN=RPS13B PE=2 SV=1	52	11	79	1	151	17.1	1282	0.699	6.36009e+06	5.47636e+06	9.56142e+06	7836741	1.18361e+07	1.14084e+07	3024598	4.34129e+06	9208097	7836741	11441318	7.13472e+06	High	High	High	High	High	High	0	High	0.237186	0.0212045
Q9LXJ0	Cell division protein FtsZ homolog 2-2, chloroplastic OS=Arabidopsis thaliana OX=3702 GN=FTSZ2-2 PE=1 SV=1	34	9	46	5	473	50.3	1279	0.861	5.5096e+06	5.33713e+06	3.59958e+06	7.13634e+06	5.62933e+06	4.30237e+06	2.62014e+06	4.23092e+06	3.46657e+06	7.13634e+06	5.44155e+06	2.69068e+06	High	High	High	High	High	High	0	High	0.872923	0.381001
P42794	60S ribosomal protein L11-2 OS=Arabidopsis thaliana OX=3702 GN=RPL11B PE=2 SV=2	55	9	57	9	182	20.8	1278	0.949	1.24348e+08	1.27789e+08	1.41193e+08	1.60503e+08	1.44976e+08	1.29733e+08	5.91348e+07	1.01302e+08	1.35975e+08	1.60503e+08	1.4014e+08	8.11341e+07	High	High	High	High	High	High	0	High	0.946485	0.606967
Q9ZVD0	Serrate RNA effector molecule OS=Arabidopsis thaliana OX=3702 GN=SE PE=1 SV=2	20	12	43	12	720	81	1276	1.001	7.8157e+06	9.03509e+06	7.95355e+06	8.7512e+06	8.01625e+06	7.65939e+06	3.71683e+06	7.16242e+06	7.65965e+06	8.7512e+06	7.74884e+06	4.79014e+06	High	High	High	High	High	High	0	High	0.996814	0.965092
Q9MAK9	26S proteasome regulatory subunit S10B homolog B OS=Arabidopsis thaliana OX=3702 GN=RPT4B PE=1 SV=1	42	15	73	2	399	44.7	1274	1.039	8.05603e+06	9.30096e+06	8.33041e+06	8.25695e+06	8.51233e+06	8.16278e+06	3.83112e+06	7.37319e+06	8.02257e+06	8.25695e+06	8.22838e+06	5.10495e+06	High	High	High	High	High	High	0	High	0.978281	0.776252
Q0WM29	Methylmalonate-semialdehyde dehydrogenase [acylating], mitochondrial OS=Arabidopsis thaliana OX=3702 GN=ALDH6B2 PE=1 SV=2	20	9	41	9	607	65.9	1273	1.038	2.57897e+07	2.23321e+07	3.29609e+07	3.321e+07	2.626e+07	2.45959e+07	1.22645e+07	1.77034e+07	3.17429e+07	3.321e+07	2.5384e+07	1.53821e+07	High	High	High	High	High	High	0	High	0.98928	0.857365
Q9CAF5	ABC transporter I family member 6, chloroplastic OS=Arabidopsis thaliana OX=3702 GN=ABCI6 PE=1 SV=1	39	11	68	11	338	36.9	1272	0.866	5.0343e+07	5.59979e+07	4.6158e+07	6.71799e+07	5.61716e+07	5.81713e+07	2.39411e+07	4.43914e+07	4.44523e+07	6.71799e+07	5.42978e+07	3.638e+07	High	High	High	High	High	High	0	High	0.816211	0.27205
Q8RUF8	Omega-amidase, chloroplastic OS=Arabidopsis thaliana OX=3702 GN=NLP3 PE=1 SV=1	37	10	46	10	369	40.3	1270	1.048	1.6289e+07	1.61535e+07	1.50688e+07	1.55543e+07	1.42419e+07	1.30215e+07	7.74637e+06	1.28055e+07	1.45119e+07	1.55543e+07	1.37668e+07	8.14355e+06	High	High	High	High	High	High	0	High	0.978532	0.791855
O80565	Outer envelope pore protein 37, chloroplastic OS=Arabidopsis thaliana OX=3702 GN=OEP37 PE=2 SV=2	50	12	49	12	343	38.8	1267	1.221	1.57502e+07	1.61387e+07	1.61126e+07	1.25013e+07	8.78783e+06	1.15709e+07	7.49017e+06	1.27937e+07	1.55172e+07	1.25013e+07	8.49468e+06	7.23638e+06	High	High	High	High	High	High	0	High	0.735253	0.195767
O22265	Signal recognition particle 43 kDa protein, chloroplastic OS=Arabidopsis thaliana OX=3702 GN=CAO PE=1 SV=2	40	11	63	11	373	41.3	1266	0.857	3.02157e+07	2.60204e+07	2.98401e+07	3.47383e+07	3.87755e+07	3.76372e+07	1.43694e+07	2.06272e+07	2.87374e+07	3.47383e+07	3.7482e+07	2.35381e+07	High	High	High	High	High	High	0	High	0.816211	0.268965
Q9SJE1	Magnesium-chelatase subunit ChlD, chloroplastic OS=Arabidopsis thaliana OX=3702 GN=CHLD PE=1 SV=3	39	25	88	25	760	83.2	1263	0.754	5.19674e+07	4.85291e+07	5.19067e+07	7.78728e+07	6.49564e+07	7.33511e+07	2.47136e+07	3.84707e+07	4.99886e+07	7.78728e+07	6.27896e+07	4.58734e+07	High	High	High	High	High	High	0	High	0.375398	0.0459989
Q9FEA2	Glutamate--tRNA ligase, chloroplastic/mitochondrial OS=Arabidopsis thaliana OX=3702 GN=OVA3 PE=1 SV=1	36	14	56	14	570	63.4	1260	0.749	1.21996e+07	1.36115e+07	1.32197e+07	1.73355e+07	1.79827e+07	1.57204e+07	5.80161e+06	1.07903e+07	1.27312e+07	1.73355e+07	1.73828e+07	9.83145e+06	High	High	High	High	High	High	0	High	0.397197	0.0535533
O04090	Ferredoxin-1, chloroplastic OS=Arabidopsis thaliana OX=3702 GN=FD1 PE=1 SV=1	51	2	28	2	148	15.9	1259	0.363	2.36551e+06	5.11057e+06	4.5884e+06	1.37754e+07	1.11702e+07	9.08993e+06	1.12494e+06	4.05132e+06	4.41884e+06	1.37754e+07	1.07975e+07	5.68479e+06	High	High	High	High	High	High	0	High	1.17941e-09	2.67892e-11
F4J2Z7	Short-chain dehydrogenase reductase 4 OS=Arabidopsis thaliana OX=3702 GN=SDR4 PE=2 SV=1	33	7	29	5	298	31.8	1258	1.194	6.75249e+06	6.76786e+06	5.80049e+06	6.2363e+06	5.16435e+06	5.0596e+06	3.21121e+06	5.36511e+06	5.58615e+06	6.2363e+06	4.99208e+06	3.16424e+06	High	High	High	High	High	High	0	High	0.81264	0.262915
Q9LIR4	Dihydroxy-acid dehydratase, chloroplastic OS=Arabidopsis thaliana OX=3702 GN=DHAD PE=1 SV=1	38	15	83	15	608	64.9	1256	0.717	4.37713e+07	4.06507e+07	5.07088e+07	6.79491e+07	5.90525e+07	5.62236e+07	2.08159e+07	3.22252e+07	4.88349e+07	6.79491e+07	5.70826e+07	3.51619e+07	High	High	High	High	High	High	0	High	0.233375	0.0207958
Q42589	Non-specific lipid-transfer protein 1 OS=Arabidopsis thaliana OX=3702 GN=LTP1 PE=2 SV=1	39	5	37	5	118	11.7	1251	0.847	1.5217e+08	1.25451e+08	1.78897e+08	137327628	2.01708e+08	1.96063e+08	72365867	99449546	172286676	137327628	194979491	122616928	High	High	High	High	High	High	0	High	0.752459	0.212986
Q9LS40	Protein ASPARTIC PROTEASE IN GUARD CELL 1 OS=Arabidopsis thaliana OX=3702 GN=ASPG1 PE=1 SV=1	19	6	24	6	500	53.2	1251	1.003	2.82971e+06	6.71707e+06	9.50926e+06	9.72251e+06	7.54735e+06	5.96323e+06	1.34569e+06	5.32485e+06	9.15787e+06	9.72251e+06	7.29558e+06	3.72937e+06	High	High	High	High	High	High	0	High	0.996814	0.967138
Q9S6Z7	Bifunctional L-3-cyanoalanine synthase/cysteine synthase D1 OS=Arabidopsis thaliana OX=3702 GN=CYSD1 PE=1 SV=1	25	8	80	3	324	34.3	1239	0.94	3.76324e+06	4.36229e+06	3.42047e+06	3.81182e+06	3.71006e+06	3.24292e+06	1.78964e+06	3.45814e+06	3.29407e+06	3.81182e+06	3.5863e+06	2.02811e+06	High	High	High	High	High	High	0	High	0.956571	0.681574
Q9C5U8	Histidinol dehydrogenase, chloroplastic OS=Arabidopsis thaliana OX=3702 GN=HISN8 PE=2 SV=1	31	11	48	11	466	50.3	1237	0.833	2.17652e+07	2.16709e+07	2.29411e+07	2.76535e+07	2.66952e+07	2.95763e+07	1.03507e+07	1.71792e+07	2.20934e+07	2.76535e+07	2.58047e+07	1.84968e+07	High	High	High	High	High	High	0	High	0.752459	0.213498
Q9SB63	Protein MODIFIER OF SNC1 1 OS=Arabidopsis thaliana OX=3702 GN=MOS1 PE=1 SV=2	18	16	55	16	1412	153.6	1237	0.964	3.29889e+06	3.99298e+06	2.95284e+06	2.23e+06	3.18949e+06	2.81147e+06	1.56882e+06	3.16537e+06	2.84372e+06	2.23e+06	3.0831e+06	1.75828e+06	High	High	High	High	High	High	0	High	0.982557	0.80987
Q9T0A4	NAD(P)H-quinone oxidoreductase subunit S, chloroplastic OS=Arabidopsis thaliana OX=3702 GN=ndhS PE=1 SV=1	36	10	59	10	250	27.7	1237	0.982	2.46748e+07	2.46871e+07	2.29662e+07	1.86804e+07	2.06489e+07	2.59952e+07	1.17343e+07	1.95703e+07	2.21175e+07	1.86804e+07	1.99601e+07	1.62572e+07	High	High	High	High	High	High	0	High	0.989751	0.877694
Q9SV68	Chloroplast envelope quinone oxidoreductase homolog OS=Arabidopsis thaliana OX=3702 GN=CEQORH PE=1 SV=1	48	11	58	11	329	34.4	1236	1.01	2.64733e+07	2.60621e+07	2.75635e+07	2.90181e+07	2.83462e+07	2.64216e+07	1.25896e+07	2.06603e+07	2.65449e+07	2.90181e+07	2.74007e+07	16523887	High	High	High	High	High	High	0	High	0.999801	0.994922
Q9SRY5	Glutathione S-transferase F7 OS=Arabidopsis thaliana OX=3702 GN=GSTF7 PE=2 SV=3	72	15	122	7	209	23.6	1234	1.136	3.11026e+07	4.19787e+07	2.69918e+07	2.91442e+07	3.33116e+07	2.45381e+07	1.47911e+07	3.32779e+07	2.59944e+07	2.91442e+07	3.22004e+07	1.5346e+07	High	High	High	High	High	High	0	High	0.912385	0.46037
P93028	Ubiquitin-activating enzyme E1 1 OS=Arabidopsis thaliana OX=3702 GN=UBA1 PE=1 SV=1	28	20	66	20	1080	120.2	1230	0.881	1.00223e+07	1.31306e+07	1.818e+07	1.92506e+07	1.38206e+07	1.62029e+07	4.76619e+06	1.04091e+07	1.75082e+07	1.92506e+07	1.33596e+07	1.01332e+07	High	High	High	High	High	High	0	High	0.872923	0.378709
Q9SL42	Peptidyl-prolyl cis-trans isomerase Pin1 OS=Arabidopsis thaliana OX=3702 GN=PIN1 PE=1 SV=1	70	8	65	8	119	13	1227	0.924	5.31899e+07	5.55999e+07	6.15001e+07	5.87681e+07	6.83233e+07	5.57717e+07	2.5295e+07	4.40759e+07	59227480	5.87681e+07	6.60442e+07	3.48793e+07	High	High	High	High	High	High	0	High	0.917927	0.496539
Q9SRI1	Protein transport protein SEC13 homolog A OS=Arabidopsis thaliana OX=3702 GN=SEC13A PE=1 SV=1	67	12	54	10	302	32.6	1224	1.051	3.07267e+07	2.93309e+07	3.05194e+07	2.78065e+07	2.94881e+07	2.69485e+07	1.46124e+07	23251613	2.93916e+07	2.78065e+07	28504463	1.68535e+07	High	High	High	High	High	High	0	High	0.981456	0.804334
Q9SEU6	Thioredoxin M4, chloroplastic OS=Arabidopsis thaliana OX=3702 GN=At3g15360 PE=2 SV=2	33	6	57	6	193	21.2	1222	0.995	1.26712e+08	1.44641e+08	1.25901e+08	1.64591e+08	1.33842e+08	1.16343e+08	6.02592e+07	114661845	1.21249e+08	1.64591e+08	1.29378e+08	7.276e+07	High	High	High	High	High	High	0	High	0.987399	0.834142
Q9C522	ATP-citrate synthase beta chain protein 1 OS=Arabidopsis thaliana OX=3702 GN=ACLB-1 PE=2 SV=1	22	9	29	1	608	65.8	1222	0.831	514436	369641	559295	863765	532305	444961	244645	293027	538628	863765	514549	278276	High	Peak Found	Peak Found	Peak Found	High	High	0	High	0.909723	0.45395
Q8H1Q1	Thylakoid lumenal protein TL20.3, chloroplastic OS=Arabidopsis thaliana OX=3702 GN=TL20.3 PE=1 SV=1	43	8	35	8	280	30	1220	1.297	1.73193e+07	1.70435e+07	1.51105e+07	1.34888e+07	1.29673e+07	1.1644e+07	8.23636e+06	1.3511e+07	1.45521e+07	1.34888e+07	1.25347e+07	7.2821e+06	High	High	High	High	High	High	0	High	0.557574	0.100506
O65271	Bifunctional protein FolD 4, chloroplastic OS=Arabidopsis thaliana OX=3702 GN=FOLD4 PE=1 SV=1	57	13	54	13	360	38.7	1219	0.819	1.65112e+07	1.91123e+07	1.67998e+07	2.57398e+07	2.67315e+07	2.03927e+07	7.85205e+06	1.51509e+07	1.6179e+07	2.57398e+07	2.58398e+07	1.27535e+07	High	High	High	High	High	High	0	High	0.702198	0.17647
F4JGR5	Pyrophosphate--fructose 6-phosphate 1-phosphotransferase subunit beta 2 OS=Arabidopsis thaliana OX=3702 GN=PFP-BETA2 PE=3 SV=1	31	13	65	7	569	62.7	1218	1.14	8.74302e+06	9.30131e+06	1.00903e+07	1.00715e+07	8.00494e+06	7.20663e+06	4.15783e+06	7.37347e+06	9.71747e+06	1.00715e+07	7.73791e+06	4.50698e+06	High	High	High	High	High	High	0	High	0.872923	0.378961
Q9C5M0	Mitochondrial dicarboxylate/tricarboxylate transporter DTC OS=Arabidopsis thaliana OX=3702 GN=DTC PE=1 SV=1	61	13	61	13	298	31.9	1216	0.891	2.05159e+07	2.44027e+07	2.56848e+07	2.73942e+07	2.5525e+07	2.4274e+07	9.75655e+06	1.93448e+07	2.47356e+07	2.73942e+07	2.46735e+07	1.51808e+07	High	High	High	High	High	High	0	High	0.89814	0.424223
Q9LSQ5	NAD(P)H dehydrogenase (quinone) FQR1 OS=Arabidopsis thaliana OX=3702 GN=FQR1 PE=1 SV=1	51	8	52	8	204	21.8	1213	1.247	6.2899e+07	6.49742e+07	6.07751e+07	4.40313e+07	6.24475e+07	4.89622e+07	2.99122e+07	5.15073e+07	5.85293e+07	4.40313e+07	6.03644e+07	3.06207e+07	High	High	High	High	High	High	0	High	0.752459	0.212949
Q570C8	3-ketoacyl-CoA thiolase 5, peroxisomal OS=Arabidopsis thaliana OX=3702 GN=KAT5 PE=1 SV=2	33	9	36	8	457	47.9	1212	0.959	1.19918e+07	1.29516e+07	1.02603e+07	1.22474e+07	1.14464e+07	1.08862e+07	5.70282e+06	1.02672e+07	9.88117e+06	1.22474e+07	1.10645e+07	6.80817e+06	High	High	High	High	High	High	0	High	0.969151	0.753816
Q9ZUF6	Subtilisin-like protease SBT1.8 OS=Arabidopsis thaliana OX=3702 GN=SBT1.8 PE=1 SV=1	35	15	56	15	754	80	1209	0.922	1.22144e+07	1.32478e+07	1.41459e+07	1.70052e+07	1.48259e+07	1.32695e+07	5.80866e+06	1.05019e+07	1.36231e+07	1.70052e+07	1.43313e+07	8.29869e+06	High	High	High	High	High	High	0	High	0.927156	0.546064
Q9ZPF5	Arginase 2, chloroplastic/mitochondrial OS=Arabidopsis thaliana OX=3702 GN=ARGAH2 PE=1 SV=1	46	11	59	9	344	38	1208	1.144	2.15416e+07	2.09235e+07	1.96023e+07	1.6865e+07	1.61101e+07	1.70807e+07	1.02443e+07	1.65868e+07	1.88779e+07	1.6865e+07	1.55727e+07	1.06822e+07	High	High	High	High	High	High	0	High	0.881126	0.39256
Q9FV81	Glutamyl-tRNA(Gln) amidotransferase subunit B, chloroplastic/mitochondrial OS=Arabidopsis thaliana OX=3702 GN=GATB PE=2 SV=1	38	16	67	16	550	60.9	1208	0.713	2.08817e+07	1.94427e+07	2.14336e+07	3.18333e+07	2.70913e+07	2.91531e+07	9.93049e+06	1.54129e+07	2.06416e+07	3.18333e+07	2.61876e+07	1.82322e+07	High	High	High	High	High	High	0	High	0.274891	0.0263364
Q42521	Glutamate decarboxylase 1 OS=Arabidopsis thaliana OX=3702 GN=GAD1 PE=1 SV=2	23	10	50	8	502	57	1208	1.005	1.46074e+07	1.40616e+07	1.90635e+07	1.90267e+07	1.47169e+07	1.49772e+07	6.94667e+06	1.11471e+07	1.83591e+07	1.90267e+07	1.42259e+07	9366683	High	High	High	High	High	High	0	High	0.999801	0.996164
Q8LB47	GrpE protein homolog 2, mitochondrial OS=Arabidopsis thaliana OX=3702 GN=Mge2 PE=1 SV=1	39	11	48	11	327	36.1	1205	1.045	2.42046e+07	2.95305e+07	2.83961e+07	2.60584e+07	2.54569e+07	2.31547e+07	1.15107e+07	2.34098e+07	2.73468e+07	2.60584e+07	2.46077e+07	1.44808e+07	High	High	High	High	High	High	0	High	0.987399	0.832322
Q9M401	Branched-chain-amino-acid aminotransferase 3, chloroplastic OS=Arabidopsis thaliana OX=3702 GN=BCAT3 PE=1 SV=1	23	8	47	6	413	44.9	1201	0.925	1.87091e+07	2.15779e+07	2.22779e+07	2.37617e+07	2.16071e+07	2.21306e+07	8.89729e+06	1.71055e+07	2.14547e+07	2.37617e+07	2.08864e+07	1.38403e+07	High	High	High	High	High	High	0	High	0.941797	0.581839
Q9SR70	Peptidyl-prolyl cis-trans isomerase FKBP16-4, chloroplastic OS=Arabidopsis thaliana OX=3702 GN=FKBP16-4 PE=1 SV=1	40	9	41	9	230	24.5	1196	1.281	5.58114e+07	5.48691e+07	4.45703e+07	4.19301e+07	4.15658e+07	4.00199e+07	2.65416e+07	4.34966e+07	4.29233e+07	4.19301e+07	4.01793e+07	2.50282e+07	High	High	High	High	High	High	0	High	0.665478	0.155639
F4KGQ0	Fructose-bisphosphate aldolase 4, cytosolic OS=Arabidopsis thaliana OX=3702 GN=FBA4 PE=2 SV=1	17	7	67	1	393	42.9	1196	100	486232	1.14803e+06	754913				231232	910084	727016				High	High	High	High	High	High	0	High	4.57867e-16	1e-17
Q94AW8	Chaperone protein dnaJ 3 OS=Arabidopsis thaliana OX=3702 GN=ATJ3 PE=1 SV=2	49	15	70	7	420	46.4	1196	0.84	1.84955e+07	1.99173e+07	2.08988e+07	2.43294e+07	2.36302e+07	2.20823e+07	8.79572e+06	1.57891e+07	2.01265e+07	2.43294e+07	2.28419e+07	1.38101e+07	High	High	High	High	High	High	0	High	0.783869	0.234704
O65686	30S ribosomal protein S16-1, chloroplastic OS=Arabidopsis thaliana OX=3702 GN=RPS16-1 PE=2 SV=1	66	6	69	6	113	12.7	1189	0.997	1.29516e+08	1.16527e+08	1.20057e+08	8.94729e+07	1.13386e+08	1.19168e+08	6.15928e+07	9.2375e+07	1.15621e+08	8.94729e+07	1.09603e+08	7.45269e+07	High	High	High	High	High	High	0	High	0.989196	0.845941
Q84L31	Ubiquitin receptor RAD23c OS=Arabidopsis thaliana OX=3702 GN=RAD23C PE=1 SV=2	26	9	37	6	419	44.2	1188	1.031	8.9271e+06	1.0582e+07	1.02073e+07	1.03047e+07	1.12571e+07	9.15275e+06	4.24537e+06	8.38871e+06	9.83009e+06	1.03047e+07	1.08816e+07	5.72407e+06	High	High	High	High	High	High	0	High	0.981456	0.799476
Q39041	Acid beta-fructofuranosidase 4, vacuolar OS=Arabidopsis thaliana OX=3702 GN=BFRUCT4 PE=1 SV=2	26	12	67	10	664	73.8	1178	1.239	2.36225e+07	2.24035e+07	2.31848e+07	1.9249e+07	2.02289e+07	1.79534e+07	1.12339e+07	1.776e+07	2.23281e+07	1.9249e+07	1.95541e+07	1.12279e+07	High	High	High	High	High	High	0	High	0.679916	0.16295
P61841	30S ribosomal protein S7, chloroplastic OS=Arabidopsis thaliana OX=3702 GN=rps7-A PE=1 SV=1	41	7	55	7	155	17.3	1176	0.822	9.35859e+07	9.14456e+07	1.0565e+08	1.25264e+08	1.08971e+08	1.01189e+08	4.45056e+07	7.2492e+07	1.01746e+08	1.25264e+08	1.05336e+08	6.32828e+07	High	High	High	High	High	High	0	High	0.658644	0.15024
Q945K7	Isocitrate dehydrogenase [NAD] catalytic subunit 5, mitochondrial OS=Arabidopsis thaliana OX=3702 GN=IDH5 PE=1 SV=1	43	12	53	6	374	40.6	1176	1.052	2.48081e+07	2.71978e+07	2.47715e+07	2.79562e+07	2.45635e+07	2.11053e+07	1.17977e+07	2.15606e+07	23856082	2.79562e+07	2.37441e+07	1.31991e+07	High	High	High	High	High	High	0	High	0.978281	0.78304
Q9SAA2	ATP-dependent Clp protease proteolytic subunit 6, chloroplastic OS=Arabidopsis thaliana OX=3702 GN=CLPP6 PE=1 SV=1	27	6	48	6	271	29.4	1173	0.981	2.63822e+07	2.40276e+07	2.41593e+07	2.45474e+07	2.34002e+07	2.31485e+07	1.25463e+07	1.90475e+07	2.32665e+07	2.45474e+07	2.26196e+07	1.4477e+07	High	High	High	High	High	High	0	High	0.989751	0.871023
P32962	Nitrilase 2 OS=Arabidopsis thaliana OX=3702 GN=NIT2 PE=1 SV=1	18	5	34	1	339	37.1	1173	1.727	457202	315176	448904	331359	233128	182501	217427	249851	432315	331359	225351	114135	High	High	High	High	High	High	0	High	0.197941	0.0151597
Q9SII9	Ubiquitin domain-containing protein DSK2a OS=Arabidopsis thaliana OX=3702 GN=DSK2A PE=1 SV=2	28	10	39	5	538	57.2	1171	1.151	2.05885e+06	3.16626e+06	2.73645e+06	3.55713e+06	2.33819e+06	3.12943e+06	979104	2.51e+06	2.63533e+06	3.55713e+06	2.26019e+06	1.95713e+06	High	High	High	High	High	High	0	High	0.912876	0.464614
Q8VXZ7	Alpha-galactosidase 3 OS=Arabidopsis thaliana OX=3702 GN=AGAL3 PE=1 SV=1	19	6	31	6	437	48.3	1167	1.384	1.78161e+07	1.80096e+07	2.01272e+07	1.50003e+07	1.42123e+07	1.30209e+07	8.47263e+06	1.42769e+07	1.93834e+07	1.50003e+07	1.37382e+07	8.14322e+06	High	High	High	High	High	High	0	High	0.326785	0.0355904
Q941D3	Probable plastid-lipid-associated protein 8, chloroplastic OS=Arabidopsis thaliana OX=3702 GN=PAP8 PE=1 SV=1	29	7	47	7	239	26.5	1166	1.042	3.15417e+07	3.16353e+07	3.30758e+07	3.19278e+07	3.52159e+07	2.88552e+07	1.49999e+07	2.50784e+07	3.18535e+07	3.19278e+07	3.40412e+07	1.80459e+07	High	High	High	High	High	High	0	High	0.989751	0.875978
O65902	Cyclase-associated protein 1 OS=Arabidopsis thaliana OX=3702 GN=CAP1 PE=2 SV=1	53	15	59	15	476	50.9	1159	0.847	2.78274e+07	3.18796e+07	3.42549e+07	4.42791e+07	3.94291e+07	3.4639e+07	1.32336e+07	2.5272e+07	3.2989e+07	4.42791e+07	3.81139e+07	2.1663e+07	High	High	High	High	High	High	0	High	0.774318	0.227966
Q9LSA3	60S ribosomal protein L30-3 OS=Arabidopsis thaliana OX=3702 GN=RPL30C PE=3 SV=1	48	6	47	3	112	12.3	1158	1.066	1.5225e+07	1.60501e+07	1.97082e+07	1.60179e+07	2.04801e+07	1.53971e+07	7.24039e+06	1.27235e+07	1.89799e+07	1.60179e+07	19796896	9.62925e+06	High	High	High	High	High	High	0	High	0.956571	0.684957
P43333	U2 small nuclear ribonucleoprotein A' OS=Arabidopsis thaliana OX=3702 GN=At1g09760 PE=2 SV=2	40	10	51	10	249	28	1157	1.095	2.02999e+07	1.92938e+07	1.62381e+07	1.79938e+07	1.63442e+07	1.60201e+07	9.65382e+06	1.52949e+07	1.56381e+07	1.79938e+07	1.5799e+07	1.00189e+07	High	High	High	High	High	High	0	High	0.931386	0.562249
O22969	Uncharacterized protein At2g34160 OS=Arabidopsis thaliana OX=3702 GN=At2g34160 PE=1 SV=1	87	11	54	11	130	14.6	1154	1.207	5.35104e+07	5.96781e+07	4.99531e+07	5.21525e+07	4.99757e+07	3.97626e+07	2.54474e+07	4.73089e+07	4.81072e+07	5.21525e+07	4.83086e+07	2.48673e+07	High	High	High	High	High	High	0	High	0.837782	0.300918
Q9LZ06	Glutathione S-transferase L3 OS=Arabidopsis thaliana OX=3702 GN=GSTL3 PE=2 SV=1	69	14	66	14	235	27.1	1154	1.096	7.24093e+07	7.41611e+07	6.77018e+07	6.5851e+07	6.96003e+07	6.07288e+07	3.44349e+07	5.879e+07	6.52e+07	6.5851e+07	6.72786e+07	3.79794e+07	High	High	High	High	High	High	0	High	0.956571	0.67941
Q9SIU0	NAD-dependent malic enzyme 1, mitochondrial OS=Arabidopsis thaliana OX=3702 GN=NAD-ME1 PE=1 SV=1	29	14	60	14	623	69.6	1154	1.16	1.67391e+07	1.76912e+07	1.71353e+07	1.54361e+07	1.33504e+07	1.43137e+07	7.96046e+06	1.40244e+07	1.65021e+07	1.54361e+07	1.29051e+07	8.95169e+06	High	High	High	High	High	High	0	High	0.870954	0.347781
Q9FLG1	Beta-D-xylosidase 4 OS=Arabidopsis thaliana OX=3702 GN=BXL4 PE=1 SV=1	21	8	31	8	784	84.3	1151	0.942	2.69991e+06	3.96235e+06	4.06854e+06	2.52346e+06	3.13562e+06	3.66811e+06	1.28397e+06	3.14109e+06	3.9182e+06	2.52346e+06	3.03102e+06	2.29401e+06	High	High	High	High	High	High	0	High	0.958352	0.700303
Q9S9W2	Short-chain dehydrogenase/reductase SDRA OS=Arabidopsis thaliana OX=3702 GN=SDRA PE=1 SV=1	51	9	42	9	254	26.7	1150	1.102	1.26954e+07	1.39014e+07	1.40904e+07	1.11933e+07	1.3208e+07	1.20795e+07	6.0374e+06	11020085	1.35698e+07	1.11933e+07	1.27674e+07	7.55443e+06	High	High	High	High	High	High	0	High	0.926945	0.539326
Q9FZ48	Ubiquitin-conjugating enzyme E2 36 OS=Arabidopsis thaliana OX=3702 GN=UBC36 PE=1 SV=1	47	5	38	2	153	17.2	1146	1.067	7.72919e+06	6.43144e+06	6.2538e+06	5.81338e+06	7.30105e+06	7.04869e+06	3.67569e+06	5.09842e+06	6.0227e+06	5.81338e+06	7057497	4.40821e+06	High	High	High	High	High	High	0	High	0.956571	0.67882
Q9FYR6	Proline--tRNA ligase, chloroplastic/mitochondrial OS=Arabidopsis thaliana OX=3702 GN=OVA6 PE=2 SV=1	29	11	50	11	543	60.7	1146	1.015	1.37703e+07	1.56954e+07	1.41908e+07	1.51159e+07	1.42605e+07	1.44174e+07	6.5486e+06	1.24423e+07	1.36664e+07	1.51159e+07	1.37848e+07	9.01653e+06	High	High	High	High	High	High	0	High	0.995341	0.954732
Q9M885	40S ribosomal protein S7-2 OS=Arabidopsis thaliana OX=3702 GN=RPS7B PE=2 SV=1	64	13	66	9	191	22.2	1145	1.19	3.50568e+07	3.17602e+07	2.8407e+07	2.80083e+07	2.77183e+07	2.60419e+07	1.66716e+07	2.51774e+07	2.73573e+07	2.80083e+07	2.67937e+07	1.62864e+07	High	High	High	High	High	High	0	High	0.839445	0.302875
Q5GM68	Phosphoenolpyruvate carboxylase 2 OS=Arabidopsis thaliana OX=3702 GN=PPC2 PE=1 SV=2	27	20	78	10	963	109.7	1144	0.952	8.0999e+06	8.87339e+06	1.25315e+07	1.19426e+07	8.0345e+06	9.28804e+06	3.85198e+06	7.03424e+06	12068460	1.19426e+07	7.76649e+06	5.80868e+06	High	High	High	High	High	High	0	High	0.978281	0.781362
Q94A68	Uncharacterized oxidoreductase At1g06690, chloroplastic OS=Arabidopsis thaliana OX=3702 GN=At1g06690 PE=1 SV=1	26	7	40	7	377	41.5	1142	1.135	1.23122e+07	1.26285e+07	1.15708e+07	9.24682e+06	1.28354e+07	1.19301e+07	5.8552e+06	1.00111e+07	1.11432e+07	9.24682e+06	1.24073e+07	7.46098e+06	High	High	High	High	High	High	0	High	0.884209	0.403481
P59259	Histone H4 OS=Arabidopsis thaliana OX=3702 GN=At1g07660 PE=1 SV=2	55	8	61	8	103	11.4	1141	1.094	8.96764e+07	7.15935e+07	8.24235e+07	9.97036e+07	8.75638e+07	6.81232e+07	4.26465e+07	5.67546e+07	7.93777e+07	9.97036e+07	8.46429e+07	4.26039e+07	High	High	High	High	High	High	0	High	0.956571	0.686911
Q8LGC6	Nascent polypeptide-associated complex subunit alpha-like protein 5 OS=Arabidopsis thaliana OX=3702 GN=At1g33040 PE=2 SV=2	48	6	33	6	209	22.8	1141	1.157	1.92646e+07	1.7254e+07	1.63013e+07	1.70589e+07	1.6595e+07	1.57717e+07	9.16147e+06	1.36778e+07	15698954	1.70589e+07	1.60414e+07	9.86352e+06	High	High	High	High	High	High	0	High	0.870954	0.347744
Q9XJ35	ATP-dependent Clp protease proteolytic subunit-related protein 1, chloroplastic OS=Arabidopsis thaliana OX=3702 GN=CLPR1 PE=1 SV=1	27	8	51	8	387	42.6	1139	1.057	2.25658e+07	1.964e+07	2.62186e+07	2.71071e+07	3.18119e+07	2.45189e+07	1.07314e+07	1.55693e+07	2.52497e+07	2.71071e+07	3.07507e+07	1.5334e+07	High	High	High	High	High	High	0	High	0.970541	0.756592
Q9FFH6	Fasciclin-like arabinogalactan protein 13 OS=Arabidopsis thaliana OX=3702 GN=FLA13 PE=1 SV=1	23	7	52	6	247	26.2	1138	1.067	2.65435e+07	2.60983e+07	2.88622e+07	2.99222e+07	2.39897e+07	2.23804e+07	1.2623e+07	20689021	2.77956e+07	2.99222e+07	2.31894e+07	1.39966e+07	High	High	High	High	High	High	0	High	0.958352	0.708927
Q84WM9	Elongation factor 1-beta 1 OS=Arabidopsis thaliana OX=3702 GN=At5g12110 PE=2 SV=2	50	9	49	5	228	24.8	1136	1.175	1.41878e+07	3.28412e+07	2.72808e+07	1.49189e+07	1.42773e+07	1.24442e+07	6.74715e+06	2.60343e+07	2.62727e+07	1.49189e+07	13800991	7.78255e+06	High	High	High	High	High	High	0	High	0.834201	0.298158
Q9FUZ2	Peptide deformylase 1B, chloroplastic/mitochondrial OS=Arabidopsis thaliana OX=3702 GN=PDF1B PE=1 SV=2	43	10	47	10	273	30.6	1135	0.995	2.11546e+07	2.18846e+07	1.88675e+07	2.21119e+07	2.10888e+07	2.03264e+07	1.00603e+07	1.73487e+07	1.81703e+07	2.21119e+07	2.03853e+07	1.2712e+07	High	High	High	High	High	High	0	High	0.996814	0.9631
Q9LS02	Allene oxide cyclase 2, chloroplastic OS=Arabidopsis thaliana OX=3702 GN=AOC2 PE=1 SV=1	44	10	69	6	253	27.6	1135	1.089	1.86546e+07	1.78834e+07	1.6915e+07	1.81508e+07	1.92394e+07	1.61122e+07	8.87138e+06	1.41768e+07	1.62899e+07	1.81508e+07	1.85976e+07	1.00765e+07	High	High	High	High	High	High	0	High	0.944986	0.589465
A2RVS6	Serine/arginine-rich splicing factor SR34A OS=Arabidopsis thaliana OX=3702 GN=SR34A PE=2 SV=1	30	7	39	7	300	33.6	1130	1.18	1.9991e+07	2.07265e+07	1.94247e+07	1.81379e+07	1.63411e+07	1.81719e+07	9.50691e+06	1.64306e+07	1.87069e+07	1.81379e+07	1.5796e+07	1.13646e+07	High	High	High	High	High	High	0	High	0.826931	0.289617
Q9SGW3	26S proteasome non-ATPase regulatory subunit 8 homolog A OS=Arabidopsis thaliana OX=3702 GN=RPN12A PE=1 SV=1	53	11	54	11	267	30.7	1129	1.079	1.22772e+07	1.46028e+07	1.30529e+07	1.43627e+07	1.10774e+07	1.13942e+07	5.83853e+06	1.15761e+07	1.25706e+07	1.43627e+07	1.07079e+07	7.12584e+06	High	High	High	High	High	High	0	High	0.951011	0.628071
Q9LF30	40S ribosomal protein S19-2 OS=Arabidopsis thaliana OX=3702 GN=RPS19B PE=2 SV=1	62	10	87	1	143	15.8	1129	0.01					996718	805357					963469	503665	Not Found	Not Found	Not Found	Not Found	Peak Found	High	0	High	4.57867e-16	1e-17
Q9LU63	Probable pterin-4-alpha-carbinolamine dehydratase, chloroplastic OS=Arabidopsis thaliana OX=3702 GN=ATP1 PE=1 SV=1	50	7	38	7	220	23.9	1129	0.612	1.29003e+07	1.57687e+07	1.28017e+07	1.78437e+07	2.24458e+07	1.85818e+07	6.13485e+06	1.25004e+07	1.23286e+07	1.78437e+07	2.16971e+07	1.16209e+07	High	High	High	High	High	High	0	High	0.0320528	0.00146543
Q9FHW7	SKP1-like protein 1B OS=Arabidopsis thaliana OX=3702 GN=SKP1B PE=1 SV=1	38	6	45	3	171	19.1	1127	1.43	5.10831e+06	6.97303e+06	4.67848e+06	4.03345e+06	3.91486e+06	3.77654e+06	2429303	5.52776e+06	4.50559e+06	4.03345e+06	3.78427e+06	2.36182e+06	High	High	High	High	High	High	0	High	0.306897	0.0320369
O22609	Protease Do-like 1, chloroplastic OS=Arabidopsis thaliana OX=3702 GN=DEGP1 PE=1 SV=2	35	11	46	11	439	46.6	1125	1.015	4.12423e+07	4.5981e+07	3.95133e+07	4.98839e+07	4.31723e+07	3.69633e+07	1.96131e+07	3.64507e+07	3.80531e+07	4.98839e+07	4.17322e+07	2.31166e+07	High	High	High	High	High	High	0	High	0.995341	0.955333
Q39101	Ferritin-1, chloroplastic OS=Arabidopsis thaliana OX=3702 GN=FER1 PE=2 SV=1	41	8	60	7	255	28.2	1123	0.484	2.96634e+07	3.89016e+07	2.68033e+07	6.26817e+07	6.73995e+07	6.1446e+07	1.41067e+07	3.08386e+07	2.58128e+07	6.26817e+07	65151211	3.8428e+07	High	High	High	High	High	High	0	High	5.47668e-05	1.4832e-06
Q9SS17	40S ribosomal protein S24-1 OS=Arabidopsis thaliana OX=3702 GN=RPS24A PE=2 SV=1	31	5	51	3	133	15.4	1122	0.935	3.19745e+07	2.88692e+07	3.41029e+07	3.78913e+07	3.26413e+07	3.09216e+07	1.52058e+07	2.28856e+07	3.28427e+07	3.78913e+07	3.15524e+07	19338212	High	High	High	High	High	High	0	High	0.946323	0.596863
O23044	Peroxidase 3 OS=Arabidopsis thaliana OX=3702 GN=PER3 PE=2 SV=1	37	8	37	7	326	34.9	1122	1.313	1.03742e+07	1.22665e+07	1.20931e+07	1.01302e+07	8.46912e+06	7.84044e+06	4.93355e+06	9.72411e+06	1.16462e+07	1.01302e+07	8.18661e+06	4.90337e+06	High	High	High	High	High	High	0	High	0.41401	0.0566641
O23144	Proton pump-interactor 1 OS=Arabidopsis thaliana OX=3702 GN=PPI1 PE=1 SV=2	40	20	87	20	612	68.8	1121	0.862	2.3559e+07	2.40719e+07	2.53615e+07	2.8195e+07	2.73609e+07	3.20243e+07	1.12037e+07	1.90826e+07	2.44243e+07	2.8195e+07	2.64482e+07	2.00278e+07	High	High	High	High	High	High	0	High	0.850378	0.317467
Q9FF98	MD-2-related lipid-recognition protein 3 OS=Arabidopsis thaliana OX=3702 GN=ML3 PE=1 SV=1	42	6	35	6	164	17.9	1120	1.2	6.16674e+07	6.30503e+07	5.13324e+07	5.17609e+07	4.2406e+07	4.12087e+07	2.93265e+07	49982079	4.94355e+07	5.17609e+07	4.09914e+07	2.57717e+07	High	High	High	High	High	High	0	High	0.850378	0.317792
Q2V2S7	NAD(P)H-quinone oxidoreductase subunit M, chloroplastic OS=Arabidopsis thaliana OX=3702 GN=ndhM PE=2 SV=1	60	8	46	8	217	24.8	1117	1.071	2.43467e+07	2.35645e+07	2.09584e+07	2.58956e+07	2.31469e+07	2.07309e+07	1.15783e+07	1.86804e+07	2.01839e+07	2.58956e+07	2.23748e+07	1.2965e+07	High	High	High	High	High	High	0	High	0.956571	0.684291
Q8LDU4	Red chlorophyll catabolite reductase, chloroplastic OS=Arabidopsis thaliana OX=3702 GN=RCCR PE=1 SV=2	45	10	53	10	319	36.4	1115	1.057	1.31796e+07	1.45028e+07	1.21898e+07	1.38101e+07	1.11136e+07	1.17104e+07	6.26767e+06	1.14968e+07	1.17393e+07	1.38101e+07	1.07429e+07	7.32362e+06	High	High	High	High	High	High	0	High	0.962645	0.736229
P16181	40S ribosomal protein S11-1 OS=Arabidopsis thaliana OX=3702 GN=RPS11A PE=2 SV=1	55	10	78	6	160	17.9	1114	0.677	2.03567e+07	1.64259e+07	2.70826e+07	2.98271e+07	3.72308e+07	3.29923e+07	9.68083e+06	1.30214e+07	2.60819e+07	2.98271e+07	3.59888e+07	2.06332e+07	High	High	High	High	High	High	0	High	0.163775	0.0114461
O04308	Probable mitochondrial-processing peptidase subunit alpha-2, chloroplastic/mitochondrial OS=Arabidopsis thaliana OX=3702 GN=MPPA2 PE=1 SV=1	31	13	73	4	499	54	1114	1.303	5.73628e+06	5.90336e+06	5.17393e+06	3.90149e+06	4.28161e+06	4.22518e+06	2.72794e+06	4.67979e+06	4.98273e+06	3.90149e+06	4.13878e+06	2.64241e+06	High	High	High	High	High	High	0	High	0.577539	0.106628
Q9ZQG8	Ferredoxin-3, chloroplastic OS=Arabidopsis thaliana OX=3702 GN=FD3 PE=1 SV=1	33	2	29	2	155	16.6	1113	0.794	2.13084e+07	2.53849e+07	1.9255e+07	30620580	2.46811e+07	2.57903e+07	1.01334e+07	2.01235e+07	18543506	30620580	2.38578e+07	16129086	High	High	High	High	High	High	0	High	0.614823	0.124433
Q9C5C8	Peptide methionine sulfoxide reductase B2, chloroplastic OS=Arabidopsis thaliana OX=3702 GN=MSRB2 PE=1 SV=1	56	11	77	9	202	22	1113	0.653	3.1642e+07	3.76171e+07	3.23746e+07	4.91937e+07	5.5698e+07	5.53336e+07	1.50476e+07	2.98204e+07	3.11782e+07	4.91937e+07	5.384e+07	3.46053e+07	High	High	High	High	High	High	0	High	0.0695751	0.00380753
Q9LEU8	Argininosuccinate lyase, chloroplastic OS=Arabidopsis thaliana OX=3702 GN=At5g10920 PE=2 SV=1	29	10	50	10	517	57.5	1110	0.909	9.46108e+06	1.2734e+07	1.35056e+07	1.69463e+07	1.35805e+07	1.27783e+07	4.4993e+06	1.00946e+07	1.30065e+07	1.69463e+07	1.31275e+07	7.99146e+06	High	High	High	High	High	High	0	High	0.917927	0.49891
O48737	Thioredoxin M1, chloroplastic OS=Arabidopsis thaliana OX=3702 GN=At1g03680 PE=2 SV=1	34	7	55	7	179	19.7	1110	1	6.25257e+07	8.65984e+07	6.23119e+07	5.1385e+07	6.60645e+07	3.96628e+07	2.97347e+07	6.86495e+07	60009282	5.1385e+07	6.38607e+07	2.48049e+07	High	High	High	High	High	High	0	High	0.98928	0.859449
P56759	ATP synthase subunit b, chloroplastic OS=Arabidopsis thaliana OX=3702 GN=atpF PE=3 SV=1	44	9	60	9	184	21	1109	1.271	5.36953e+07	6.49529e+07	6.06892e+07	4.75186e+07	5.23441e+07	4.35997e+07	2.55353e+07	5.14903e+07	5.84466e+07	4.75186e+07	5.0598e+07	2.7267e+07	High	High	High	High	High	High	0	High	0.69532	0.171485
Q8H7F6	Bifunctional monothiol glutaredoxin-S16, chloroplastic OS=Arabidopsis thaliana OX=3702 GN=GRXS16 PE=1 SV=2	51	12	64	12	293	32.2	1107	0.923	3.45534e+07	3.72841e+07	3.37592e+07	3.68521e+07	3.69881e+07	3.81966e+07	1.64322e+07	2.95563e+07	3.25117e+07	3.68521e+07	3.57542e+07	2.38879e+07	High	High	High	High	High	High	0	High	0.922783	0.51621
Q9LQC8	ADP-ribosylation factor 2-A OS=Arabidopsis thaliana OX=3702 GN=ARF2-A PE=2 SV=2	67	8	44	8	181	20.6	1106	0.897	2.33268e+07	2.76928e+07	3.41688e+07	4.26103e+07	2.96606e+07	2.87e+07	1.10933e+07	2.1953e+07	3.29061e+07	4.26103e+07	2.86712e+07	1.79488e+07	High	High	High	High	High	High	0	High	0.909723	0.451633
Q9FKM2	Mitochondrial outer membrane protein porin 4 OS=Arabidopsis thaliana OX=3702 GN=VDAC4 PE=1 SV=1	49	9	47	9	274	29.5	1103	1.197	2.96984e+07	3.69346e+07	2.83776e+07	2.68641e+07	2.35378e+07	2.21128e+07	1.41233e+07	2.92793e+07	2.7329e+07	2.68641e+07	2.27527e+07	1.38292e+07	High	High	High	High	High	High	0	High	0.822482	0.283912
P83755	Photosystem II protein D1 OS=Arabidopsis thaliana OX=3702 GN=psbA PE=1 SV=2	19	5	32	5	353	38.9	1103	0.876	2.53788e+07	2.98013e+07	3.43536e+07	3.96687e+07	3.1033e+07	2.57457e+07	1.20691e+07	2.36245e+07	3.30841e+07	3.96687e+07	2.99978e+07	1.61012e+07	High	High	High	High	High	High	0	High	0.870954	0.352512
Q9SJA7	Probable sarcosine oxidase OS=Arabidopsis thaliana OX=3702 GN=At2g24580 PE=2 SV=1	38	9	49	9	416	45.7	1102	1.037	1.31049e+07	1.19581e+07	1.25499e+07	1.31021e+07	1.22598e+07	1.07686e+07	6.23215e+06	9.47957e+06	1.20861e+07	1.31021e+07	1.18508e+07	6.73462e+06	High	High	High	High	High	High	0	High	0.988441	0.837559
Q9ZUG4	Methylthioribose-1-phosphate isomerase OS=Arabidopsis thaliana OX=3702 GN=At2g05830 PE=1 SV=2	46	12	50	12	374	39.6	1101	0.871	2.28093e+07	2.39274e+07	2.5527e+07	2.64979e+07	2.63135e+07	3.10354e+07	1.08472e+07	1.89681e+07	2.45837e+07	2.64979e+07	2.54358e+07	1.94093e+07	High	High	High	High	High	High	0	High	0.870954	0.354042
Q42586	Uridine 5'-monophosphate synthase OS=Arabidopsis thaliana OX=3702 GN=PYRE-F PE=2 SV=2	37	15	57	15	476	51.8	1099	0.907	1.87569e+07	2.1661e+07	2.25698e+07	2.5873e+07	2.28712e+07	2.18711e+07	8.92001e+06	1.71714e+07	2.17358e+07	2.5873e+07	2.21083e+07	1.36781e+07	High	High	High	High	High	High	0	High	0.917927	0.502213
O23553	Beta-amylase 3, chloroplastic OS=Arabidopsis thaliana OX=3702 GN=BAM3 PE=1 SV=3	41	17	84	17	548	61.3	1098	0.998	2.37592e+07	2.20724e+07	2.44087e+07	2.30618e+07	2.41546e+07	2.46691e+07	1.12989e+07	1.74975e+07	2.35067e+07	2.30618e+07	2.33489e+07	1.54279e+07	High	High	High	High	High	High	0	High	0.995341	0.956212
Q42404	U1 small nuclear ribonucleoprotein 70 kDa OS=Arabidopsis thaliana OX=3702 GN=RNU1 PE=1 SV=1	31	12	58	12	427	50.4	1095	1.018	7.95689e+06	9.34751e+06	1.00634e+07	8.73879e+06	9.5909e+06	8.16941e+06	3.78397e+06	7.41009e+06	9.69152e+06	8.73879e+06	9.27097e+06	5.1091e+06	High	High	High	High	High	High	0	High	0.989751	0.871526
Q9FJW4	NADH dehydrogenase [ubiquinone] iron-sulfur protein 4, mitochondrial OS=Arabidopsis thaliana OX=3702 GN=FRO1 PE=1 SV=1	51	7	52	7	154	17.1	1094	0.907	3.24901e+07	2.60135e+07	2.79448e+07	2.92406e+07	3.26243e+07	3.5013e+07	1.5451e+07	2.06218e+07	2.69122e+07	2.92406e+07	3.1536e+07	2.18969e+07	High	High	High	High	High	High	0	High	0.916003	0.483876
Q94A97	Ubiquitin-conjugating enzyme E2 35 OS=Arabidopsis thaliana OX=3702 GN=UBC35 PE=1 SV=1	47	5	39	2	153	17.2	1094	1.049	4.04629e+06	5.10365e+06	3.48217e+06	3247913	4.42793e+06	4.00852e+06	1.92425e+06	4.04583e+06	3.35349e+06	3247913	4.28023e+06	2.50691e+06	High	High	High	High	High	High	0	High	0.981456	0.801998
Q93Y40	Oxysterol-binding protein-related protein 3C OS=Arabidopsis thaliana OX=3702 GN=ORP3C PE=2 SV=1	28	8	33	6	457	51.9	1092	1.168	6.5452e+06	6.83632e+06	6.76087e+06	5.88634e+06	5.8965e+06	6.54166e+06	3.11263e+06	5.41938e+06	6.51103e+06	5.88634e+06	5.6998e+06	4.09112e+06	High	High	High	High	High	High	0	High	0.854328	0.322719
Q9LPV8	Eukaryotic peptide chain release factor subunit 1-2 OS=Arabidopsis thaliana OX=3702 GN=ERF1-2 PE=1 SV=1	35	11	56	5	434	48.9	1091	0.887	5.30588e+06	6.04194e+06	3.98099e+06	7.95025e+06	3.59054e+06	5.53868e+06	2.52326e+06	4.78965e+06	3.83388e+06	7.95025e+06	3.47077e+06	3.46386e+06	High	High	High	High	High	High	0	High	0.916003	0.479953
O49460	Prohibitin-1, mitochondrial OS=Arabidopsis thaliana OX=3702 GN=PHB1 PE=1 SV=1	45	9	50	5	288	31.7	1089	0.986	8.22628e+06	1.00947e+07	8.26569e+06	7.44056e+06	1.05864e+07	9.35541e+06	3.91208e+06	8.00243e+06	7.96025e+06	7.44056e+06	1.02333e+07	5.85082e+06	High	High	High	High	High	High	0	High	0.996692	0.962061
Q9SIV0	S-alkyl-thiohydroximate lyase SUR1 OS=Arabidopsis thaliana OX=3702 GN=SUR1 PE=1 SV=1	26	9	48	9	462	51.1	1086	0.853	8.6664e+06	9.93065e+06	1.12863e+07	1.32109e+07	1.10384e+07	1.19832e+07	4.12139e+06	7.87236e+06	1.08692e+07	1.32109e+07	1.06702e+07	7.49424e+06	High	High	High	High	High	High	0	High	0.839925	0.304027
Q8LAS8	S-formylglutathione hydrolase OS=Arabidopsis thaliana OX=3702 GN=SFGH PE=1 SV=2	51	11	53	11	284	31.6	1084	0.914	2.58445e+07	2.54007e+07	2.84898e+07	3.13219e+07	2.87775e+07	3.06158e+07	1.22906e+07	2.0136e+07	2.74371e+07	3.13219e+07	2.78175e+07	1.9147e+07	High	High	High	High	High	High	0	High	0.926945	0.526598
Q944H0	Phosphomethylethanolamine N-methyltransferase OS=Arabidopsis thaliana OX=3702 GN=NMT2 PE=1 SV=2	40	18	99	8	491	56	1084	1.079	1.37838e+07	1.44832e+07	1.82545e+07	1.49743e+07	1.38909e+07	1.44205e+07	6.555e+06	11481323	17579959	1.49743e+07	1.34276e+07	9.01849e+06	High	High	High	High	High	High	0	High	0.956571	0.6421
O80517	Uclacyanin-2 OS=Arabidopsis thaliana OX=3702 GN=At2g44790 PE=2 SV=1	24	3	29	3	202	20.3	1083	1.527	2.87009e+07	2.18589e+07	3.52671e+07	1.81669e+07	2.09852e+07	2.17869e+07	1.3649e+07	1.73283e+07	3.39639e+07	1.81669e+07	2.02852e+07	1.36254e+07	High	High	High	High	High	High	0	High	0.112751	0.0068951
P34893	10 kDa chaperonin, mitochondrial OS=Arabidopsis thaliana OX=3702 GN=CPN10 PE=1 SV=1	64	6	58	6	98	10.8	1082	1.169	1.74968e+08	1.67594e+08	1.28447e+08	1.38286e+08	1.27966e+08	1.3209e+08	8.32076e+07	132857310	123700948	1.38286e+08	123696830	8.26083e+07	High	High	High	High	High	High	0	High	0.885641	0.406025
P54150	Peptide methionine sulfoxide reductase A4, chloroplastic OS=Arabidopsis thaliana OX=3702 GN=MSR4 PE=1 SV=2	31	6	47	5	258	28.6	1077	0.858	5.04106e+07	4.21556e+07	4.49522e+07	5.86093e+07	5.71962e+07	5.34817e+07	2.39732e+07	3.34182e+07	4.32911e+07	5.86093e+07	5.52882e+07	33447118	High	High	High	High	High	High	0	High	0.797665	0.245429
Q949P2	Probable cytosolic oligopeptidase A OS=Arabidopsis thaliana OX=3702 GN=CYOP PE=1 SV=1	40	19	75	10	701	79	1076	1.162	7.9266e+06	8.19347e+06	8.51614e+06	6.62743e+06	6.12023e+06	6.10624e+06	3.76957e+06	6.49524e+06	8.20144e+06	6.62743e+06	5.91607e+06	3.81881e+06	High	High	High	High	High	High	0	High	0.862338	0.330268
Q8LPJ3	Probable alpha-mannosidase At5g13980 OS=Arabidopsis thaliana OX=3702 GN=At5g13980 PE=2 SV=1	18	13	54	13	1024	115.8	1076	1.378	2.84938e+07	2.65472e+07	2.66244e+07	2.1822e+07	2.07953e+07	1.82795e+07	1.35505e+07	2.10449e+07	2.56406e+07	2.1822e+07	2.01017e+07	1.14319e+07	High	High	High	High	High	High	0	High	0.358153	0.0419271
Q8LBS4	Monothiol glutaredoxin-S12, chloroplastic OS=Arabidopsis thaliana OX=3702 GN=GRXS12 PE=1 SV=2	46	6	37	6	179	19.1	1075	0.869	2.02899e+07	2.30424e+07	1.95757e+07	2.33655e+07	2.71242e+07	2.32084e+07	9.64907e+06	1.82665e+07	1.88523e+07	2.33655e+07	2.62194e+07	1.45144e+07	High	High	High	High	High	High	0	High	0.864021	0.334744
P55852	Small ubiquitin-related modifier 1 OS=Arabidopsis thaliana OX=3702 GN=SUMO1 PE=1 SV=2	57	7	50	3	100	11	1072	1.093	2.1082e+07	2.26653e+07	2.36669e+07	1.77355e+07	2.52775e+07	2.43969e+07	1.00257e+07	1.79676e+07	2.27924e+07	1.77355e+07	2.44343e+07	1.52577e+07	High	High	High	High	High	High	0	High	0.946323	0.596974
P43082	Hevein-like preproprotein OS=Arabidopsis thaliana OX=3702 GN=HEL PE=1 SV=1	26	4	38	4	212	22.9	1069	1.277	2.96736e+07	2.68084e+07	2.58389e+07	1.86673e+07	2.41607e+07	2.14174e+07	1.41115e+07	2.12519e+07	2.48841e+07	1.86673e+07	2.33548e+07	1.33943e+07	High	High	High	High	High	High	0	High	0.612611	0.121487
Q9SSK7	MLP-like protein 34 OS=Arabidopsis thaliana OX=3702 GN=MLP34 PE=2 SV=1	80	16	86	9	316	35.5	1067	1.212	2.88548e+07	3.0373e+07	3.57406e+07	3.10041e+07	3.04463e+07	2.58986e+07	1.37221e+07	2.40777e+07	3.44199e+07	3.10041e+07	2.94307e+07	1.61968e+07	High	High	High	High	High	High	0	High	0.802479	0.248876
Q8VZ19	60S ribosomal protein L30-2 OS=Arabidopsis thaliana OX=3702 GN=RPL30B PE=3 SV=1	53	6	55	3	112	12.3	1061	0.966	1.49962e+07	1.47718e+07	1.56158e+07	1.56314e+07	1.69982e+07	1.47799e+07	7.13158e+06	1.17101e+07	1.50387e+07	1.56314e+07	1.64312e+07	9.24324e+06	High	High	High	High	High	High	0	High	0.978532	0.788272
O48832	Protein EARLY-RESPONSIVE TO DEHYDRATION 7, chloroplastic OS=Arabidopsis thaliana OX=3702 GN=ERD7 PE=1 SV=1	31	11	43	11	452	49	1059	1.115	1.12451e+07	1.28948e+07	1.1877e+07	1.22032e+07	1.16869e+07	9.61419e+06	5.34769e+06	1.02221e+07	1.14381e+07	1.22032e+07	1.12971e+07	6.01266e+06	High	High	High	High	High	High	0	High	0.913699	0.466162
O49453	Uncharacterized protein At4g28440 OS=Arabidopsis thaliana OX=3702 GN=At4g28440 PE=1 SV=1	77	9	57	9	153	16.4	1057	1.294	4.1748e+07	4.48216e+07	4.45328e+07	3.25091e+07	3.39961e+07	3.48611e+07	1.98537e+07	3.55316e+07	4.28872e+07	3.25091e+07	3.2862e+07	2.18019e+07	High	High	High	High	High	High	0	High	0.61945	0.126873
Q56WH4	Histone deacetylase HDT2 OS=Arabidopsis thaliana OX=3702 GN=HDT2 PE=1 SV=2	39	8	50	8	306	32.3	1057	1.183	2.53002e+07	2.57654e+07	1.90046e+07	2.15759e+07	1.90031e+07	1.81102e+07	1.20318e+07	2.04251e+07	1.83023e+07	2.15759e+07	1.83692e+07	1.1326e+07	High	High	High	High	High	High	0	High	0.82108	0.281424
Q9MAB3	Probable nucleolar protein 5-2 OS=Arabidopsis thaliana OX=3702 GN=NOP5-2 PE=1 SV=1	22	12	39	11	533	59	1055	0.875	9.73148e+06	1.09547e+07	1.10795e+07	1.25738e+07	1.21448e+07	1.15094e+07	4.62789e+06	8.68414e+06	1.06701e+07	1.25738e+07	1.17397e+07	7.19789e+06	High	High	High	High	High	High	0	High	0.870954	0.355864
Q9S834	ATP-dependent Clp protease proteolytic subunit 5, chloroplastic OS=Arabidopsis thaliana OX=3702 GN=CLPP5 PE=1 SV=1	38	6	43	6	298	32.3	1048	1.049	1.85947e+07	3.01607e+07	2.07068e+07	2.6008e+07	2.68502e+07	1.90195e+07	8.8429e+06	2.39094e+07	1.99416e+07	2.6008e+07	2.59545e+07	1.18947e+07	High	High	High	High	High	High	0	High	0.978532	0.787648
Q9SL15	Glycine-rich protein 3 OS=Arabidopsis thaliana OX=3702 GN=GRP3 PE=1 SV=1	48	3	14	3	145	14.3	1046	0.879	4.61682e+07	5.61911e+07	3.57712e+07	1.05684e+07	1.9312e+07	4.4696e+07	2.19557e+07	4.45446e+07	3.44494e+07	1.05684e+07	1.86677e+07	2.79526e+07	High	High	High	High	High	High	0	High	0.870954	0.357761
Q9FLP0	65-kDa microtubule-associated protein 1 OS=Arabidopsis thaliana OX=3702 GN=MAP65-1 PE=1 SV=1	31	13	49	10	587	65.7	1045	1.047	1.81442e+07	2.09548e+07	2.00797e+07	1.97395e+07	1.72998e+07	1.6123e+07	8628636	1.66116e+07	1.93377e+07	1.97395e+07	1.67227e+07	1.00832e+07	High	High	High	High	High	High	0	High	0.978532	0.790008
Q9LIN3	Glycine-rich RNA-binding protein RZ1A OS=Arabidopsis thaliana OX=3702 GN=RZ1A PE=1 SV=1	30	8	47	8	245	26.9	1044	1.024	2.07983e+07	1.81167e+07	2.21359e+07	2.04757e+07	2.42803e+07	2.43746e+07	9.89082e+06	1.43618e+07	2.13179e+07	2.04757e+07	2.34704e+07	1.52437e+07	High	High	High	High	High	High	0	High	0.991608	0.900967
Q9FEF8	Probable mediator of RNA polymerase II transcription subunit 36b OS=Arabidopsis thaliana OX=3702 GN=MED36B PE=1 SV=1	52	13	71	3	308	32.8	1042	0.94	2.86945e+06	3.43933e+06	3.85983e+06	4.64504e+06	3.522e+06	3.42263e+06	1.36459e+06	2.72648e+06	3.71719e+06	4.64504e+06	3.40451e+06	2.14049e+06	High	High	High	High	High	High	0	High	0.958352	0.702327
Q9LRX8	60S ribosomal protein L13a-2 OS=Arabidopsis thaliana OX=3702 GN=RPL13AB PE=2 SV=1	46	11	51	5	206	23.4	1041	0.815	9.24122e+06	7.1725e+06	1.06391e+07	1.2024e+07	1.14851e+07	1.11157e+07	4.39475e+06	5.68588e+06	10245931	1.2024e+07	1.1102e+07	6.95171e+06	High	High	High	High	High	High	0	High	0.713285	0.181468
P59223	40S ribosomal protein S13-1 OS=Arabidopsis thaliana OX=3702 GN=RPS13A PE=2 SV=1	52	11	77	1	151	17.1	1041	0.497	4.5366e+06	4.02001e+06	7.01127e+06	8824444	9.39931e+06	9.12363e+06	2.15742e+06	3.1868e+06	6752181	8824444	9085769	5705861	High	High	High	High	High	High	0	High	0.000383521	1.128e-05
P59231	60S ribosomal protein L10a-3 OS=Arabidopsis thaliana OX=3702 GN=RPL10AC PE=1 SV=1	34	7	48	1	217	24.5	1039	0.815	672989	606596	463283	766750	688646	744095	320046	480869	446164	766750	665674	465353	Peak Found	Peak Found	Peak Found	Peak Found	Peak Found	High	0	High	0.872923	0.375206
Q9C5D0	CBS domain-containing protein CBSX2, chloroplastic OS=Arabidopsis thaliana OX=3702 GN=CBSX2 PE=1 SV=1	34	6	38	6	238	25.9	1038	0.744	2.08357e+07	2.43338e+07	1.54464e+07	2.27322e+07	3.0931e+07	2.65972e+07	9.90863e+06	1.92903e+07	1.48756e+07	2.27322e+07	2.98992e+07	1.66337e+07	High	High	High	High	High	High	0	High	0.385812	0.0498837
Q8H124	Uncharacterized protein At2g34460, chloroplastic OS=Arabidopsis thaliana OX=3702 GN=At2g34460 PE=1 SV=1	38	10	50	10	280	30.5	1038	1.111	2.79473e+07	2.90049e+07	3.21434e+07	2.77888e+07	3.17789e+07	2.49654e+07	1.32906e+07	2.29932e+07	3.09556e+07	2.77888e+07	3.07188e+07	1.56132e+07	High	High	High	High	High	High	0	High	0.92794	0.554394
P52420	Phosphoribosylamine--glycine ligase, chloroplastic OS=Arabidopsis thaliana OX=3702 GN=PUR2 PE=2 SV=2	24	8	36	8	532	56.4	1034	0.856	7.70536e+06	9.04726e+06	9.26991e+06	1.20011e+07	9.53971e+06	9.22804e+06	3.66436e+06	7.17207e+06	8.92736e+06	1.20011e+07	9.22148e+06	5.77116e+06	High	High	High	High	High	High	0	High	0.856363	0.325394
Q9LU85	Probable plastid-lipid-associated protein 4, chloroplastic OS=Arabidopsis thaliana OX=3702 GN=PAP4 PE=1 SV=1	44	10	55	10	242	27.1	1031	1.117	4.14147e+07	3.98247e+07	3.56882e+07	3.88537e+07	3.46401e+07	3.11538e+07	1.96951e+07	3.15704e+07	3.43694e+07	3.88537e+07	3.34846e+07	1.94834e+07	High	High	High	High	High	High	0	High	0.92794	0.554238
Q42533	Biotin carboxyl carrier protein of acetyl-CoA carboxylase 1, chloroplastic OS=Arabidopsis thaliana OX=3702 GN=BCCP1 PE=1 SV=2	42	8	46	7	280	29.6	1030	0.997	1.78599e+07	3.30051e+07	3.3268e+07	1.69475e+07	3.45648e+07	2.98841e+07	8.49346e+06	2.61643e+07	3.20386e+07	1.69475e+07	3.34118e+07	1.86893e+07	High	High	High	High	High	High	0	High	0.991608	0.907965
Q9SJZ7	Chaperone protein dnaJ A6, chloroplastic OS=Arabidopsis thaliana OX=3702 GN=DJA6 PE=2 SV=2	24	11	52	11	442	47.7	1029	0.886	1.40934e+07	1.50496e+07	1.53433e+07	1.78439e+07	1.70186e+07	1.91071e+07	6.70225e+06	1.19303e+07	1.47764e+07	1.78439e+07	1.64509e+07	1.19495e+07	High	High	High	High	High	High	0	High	0.891821	0.415284
P40283	Histone H2B.11 OS=Arabidopsis thaliana OX=3702 GN=At5g59910 PE=1 SV=5	42	6	57	1	150	16.4	1026	1.761	523328	316136	161902	91917.4	158607	1.08363e+06	248873	250612	155919	91917.4	153317	677694	High	Peak Found	High	Peak Found	Peak Found	High	0	High	0.19917	0.015419
Q9M336	Uracil phosphoribosyltransferase, chloroplastic OS=Arabidopsis thaliana OX=3702 GN=UPP PE=1 SV=1	42	11	56	11	296	32.2	1026	0.885	2.35861e+07	2.83713e+07	2.68329e+07	3.75005e+07	3.35427e+07	2.78066e+07	1.12166e+07	2.24909e+07	2.58413e+07	3.75005e+07	3.24238e+07	1.73901e+07	High	High	High	High	High	High	0	High	0.883451	0.397344
Q9M1R2	Proline--tRNA ligase, cytoplasmic OS=Arabidopsis thaliana OX=3702 GN=At3g62120 PE=1 SV=1	33	13	50	13	530	60.7	1026	0.957	1.06997e+07	1.09041e+07	1.64917e+07	1.48643e+07	1.40708e+07	1.48313e+07	5.08833e+06	8.64407e+06	1.58823e+07	1.48643e+07	1.36015e+07	9.27542e+06	High	High	High	High	High	High	0	High	0.962645	0.735408
Q8GW48	Heat shock factor-binding protein OS=Arabidopsis thaliana OX=3702 GN=HSBP PE=1 SV=1	86	6	39	6	86	9.3	1023	1.08	1.9801e+07	2.57739e+07	1.40706e+07	1.89428e+07	2.20978e+07	1.6451e+07	9.41656e+06	2.04318e+07	1.35506e+07	1.89428e+07	2.13607e+07	1.02884e+07	High	High	High	High	High	High	0	High	0.947616	0.620084
Q93ZG9	Peptidyl-prolyl cis-trans isomerase FKBP53 OS=Arabidopsis thaliana OX=3702 GN=FKBP53 PE=1 SV=1	14	5	26	5	477	52.2	1023	0.708	2.32839e+06	1.6493e+06	1.99674e+06	2.49506e+06	2.80325e+06	2.93739e+06	1.10729e+06	1.30746e+06	1.92296e+06	2.49506e+06	2.70974e+06	1.83702e+06	High	High	High	High	High	High	0	High	0.489158	0.0764932
Q9LV35	Actin-interacting protein 1-2 OS=Arabidopsis thaliana OX=3702 GN=AIP1-2 PE=2 SV=1	32	14	42	14	609	66	1020	1.013	1.02683e+07	8.94548e+06	1.33863e+07	12635386	1.08122e+07	1.14584e+07	4.88319e+06	7.09139e+06	1.28916e+07	12635386	1.04516e+07	7.166e+06	High	High	High	High	High	High	0	High	0.991608	0.91018
P50700	Osmotin-like protein OSM34 OS=Arabidopsis thaliana OX=3702 GN=OSM34 PE=2 SV=2	37	5	27	5	244	26.6	1019	1.094	1.57529e+07	1.11017e+07	1.75947e+07	1.05308e+07	1.63674e+07	1.63077e+07	7.49144e+06	8.8007e+06	1.69445e+07	1.05308e+07	1.58214e+07	1.01988e+07	High	High	High	High	High	High	0	High	0.933779	0.567175
Q8LA13	DEAD-box ATP-dependent RNA helicase 11 OS=Arabidopsis thaliana OX=3702 GN=RH11 PE=1 SV=1	39	16	70	12	612	66	1018	0.929	1.60148e+07	1.43728e+07	1.62549e+07	1.96745e+07	1.61566e+07	1.91969e+07	7.61599e+06	1.13938e+07	1.56542e+07	1.96745e+07	1.56177e+07	1.20056e+07	High	High	High	High	High	High	0	High	0.951567	0.629664
Q9ZU23	Jacalin-related lectin 5 OS=Arabidopsis thaliana OX=3702 GN=JAL5 PE=2 SV=1	19	7	34	6	730	73.9	1017	1.161	1.85375e+06	2.27406e+06	1.34675e+06	1.15337e+06	1.31339e+06	1.48609e+06	881570	1.80273e+06	1.29698e+06	1.15337e+06	1.26957e+06	929392	High	High	High	High	High	High	0	High	0.891793	0.414473
Q8LC83	40S ribosomal protein S24-2 OS=Arabidopsis thaliana OX=3702 GN=RPS24B PE=2 SV=2	37	6	48	4	133	15.4	1015	0.832	2.33477e+07	2.3932e+07	2.56196e+07	3.03373e+07	2.85397e+07	2.66166e+07	1.11032e+07	1.89717e+07	24672852	3.03373e+07	2.75877e+07	1.66459e+07	High	High	High	High	High	High	0	High	0.76351	0.220782
Q9XI05	Proteasome subunit beta type-3-A OS=Arabidopsis thaliana OX=3702 GN=PBC1 PE=1 SV=2	38	4	25	3	204	22.8	1010	1.364	6.37721e+06	7.28281e+06	6.30073e+06	4.28535e+06	6.3293e+06	3.82855e+06	3.03274e+06	5.77333e+06	6.0679e+06	4.28535e+06	6.11817e+06	2.39435e+06	High	High	High	High	High	High	0	High	0.42904	0.0598456
P49211	60S ribosomal protein L32-1 OS=Arabidopsis thaliana OX=3702 GN=RPL32A PE=2 SV=2	63	11	65	4	133	15.5	1009	0.852	5.00407e+07	4.77562e+07	5.65274e+07	6.64607e+07	6.61603e+07	5.7178e+07	2.37973e+07	3.7858e+07	5.44386e+07	6.64607e+07	6.39533e+07	3.57588e+07	High	High	High	High	High	High	0	High	0.773546	0.227513
P41088	Chalcone--flavonone isomerase 1 OS=Arabidopsis thaliana OX=3702 GN=CHI1 PE=1 SV=2	42	8	47	8	246	26.6	1009	1.213	1.54082e+07	1.95402e+07	1.71165e+07	1.4622e+07	1.21061e+07	1.47399e+07	7.3275e+06	1.54902e+07	1.6484e+07	1.4622e+07	1.17023e+07	9.21827e+06	High	High	High	High	High	High	0	High	0.752459	0.213538
Q9FGS0	RNA-binding protein CP31B, chloroplastic OS=Arabidopsis thaliana OX=3702 GN=CP31B PE=1 SV=1	25	8	42	8	289	31.9	1009	1.152	5.58201e+07	5.58141e+07	5.2086e+07	4.72331e+07	5.90217e+07	5.12976e+07	2.65458e+07	4.42458e+07	5.01612e+07	4.72331e+07	5.70528e+07	3.20812e+07	High	High	High	High	High	High	0	High	0.912385	0.460776
Q84L30	Ubiquitin receptor RAD23d OS=Arabidopsis thaliana OX=3702 GN=RAD23D PE=1 SV=2	28	8	48	5	378	40	1009	1.092	3.35716e+07	3.40247e+07	2.99147e+07	3.46597e+07	2.82249e+07	2.58447e+07	1.59653e+07	2.69726e+07	2.88093e+07	3.46597e+07	2.72834e+07	1.61631e+07	High	High	High	High	High	High	0	High	0.956571	0.643705
O22793	Multiple organellar RNA editing factor 2, chloroplastic OS=Arabidopsis thaliana OX=3702 GN=MORF2 PE=1 SV=1	24	6	47	5	219	24.7	1007	1.098	2.0724e+07	2.46323e+07	1.94128e+07	1.92397e+07	2.10947e+07	2.23797e+07	9.85548e+06	1.95268e+07	1.86954e+07	1.92397e+07	2.03911e+07	1.39962e+07	High	High	High	High	High	High	0	High	0.927156	0.545652
O82179	Glycine cleavage system H protein 2, mitochondrial OS=Arabidopsis thaliana OX=3702 GN=GDH2 PE=2 SV=1	56	5	41	5	156	17.1	1007	1.162	3.02929e+07	3.73295e+07	4.00968e+07	2.81049e+07	3.43701e+07	3.35548e+07	1.44061e+07	2.95924e+07	3.86151e+07	2.81049e+07	3.32236e+07	2.0985e+07	High	High	High	High	High	High	0	High	0.881126	0.390508
Q04836	31 kDa ribonucleoprotein, chloroplastic OS=Arabidopsis thaliana OX=3702 GN=CP31A PE=1 SV=1	30	8	63	8	329	35.8	1004	1.686	1.17362e+08	9.82307e+07	1.03431e+08	7.95276e+07	5.8697e+07	5.76967e+07	5.58125e+07	7.78708e+07	9.96086e+07	7.95276e+07	5.6739e+07	3.60832e+07	High	High	High	High	High	High	0	High	0.0318824	0.00143907
P42758	Dehydrin Xero 2 OS=Arabidopsis thaliana OX=3702 GN=XERO2 PE=2 SV=1	61	7	44	7	193	20.9	1003	1.764	1.41902e+07	1.34951e+07	1.30114e+07	7.85193e+06	8.6528e+06	7.1207e+06	6.74829e+06	1.0698e+07	1.25306e+07	7.85193e+06	8.36416e+06	4.45325e+06	High	High	High	High	High	High	0	High	0.00281323	9.74882e-05
Q8W034	Heterogeneous nuclear ribonucleoprotein 1 OS=Arabidopsis thaliana OX=3702 GN=RNP1 PE=1 SV=1	33	8	31	8	411	42.3	1001	1.305	9.0946e+06	8.87512e+06	5.85166e+06	6.07027e+06	6.18076e+06	6.64546e+06	4.32502e+06	7.03561e+06	5.63543e+06	6.07027e+06	5.97458e+06	4.15603e+06	High	High	High	High	High	High	0	High	0.510318	0.0835174
Q9S818	Naringenin,2-oxoglutarate 3-dioxygenase OS=Arabidopsis thaliana OX=3702 GN=F3H PE=1 SV=1	37	9	37	9	358	40.3	1000	0.961	1.12826e+07	1.3691e+07	1.4167e+07	1.49094e+07	1.35484e+07	1.31282e+07	5.36553e+06	1.08533e+07	1.36435e+07	1.49094e+07	1.30964e+07	8.2103e+06	High	High	High	High	High	High	0	High	0.968688	0.752732
Q9SF53	60S ribosomal protein L35-1 OS=Arabidopsis thaliana OX=3702 GN=RPL35A PE=2 SV=1	47	9	68	6	123	14.3	998	0.93	5.25655e+07	4.67842e+07	6.38211e+07	6.16366e+07	5.84485e+07	5.95871e+07	2.4998e+07	3.70874e+07	6.14627e+07	6.16366e+07	5.64988e+07	3.72654e+07	High	High	High	High	High	High	0	High	0.926945	0.522114
Q9S720	PsbP domain-containing protein 3, chloroplastic OS=Arabidopsis thaliana OX=3702 GN=PPD3 PE=1 SV=2	49	7	33	7	247	27.5	994	1.261	2.60547e+07	2.99475e+07	2.14853e+07	1.18202e+07	2.46816e+07	1.88667e+07	1.23906e+07	2.37404e+07	2.06914e+07	1.18202e+07	2.38583e+07	1.17991e+07	High	High	High	High	High	High	0	High	0.62763	0.133245
Q9LQQ4	Histone H2B.1 OS=Arabidopsis thaliana OX=3702 GN=At1g07790 PE=1 SV=3	46	8	71	3	148	16.4	992	1.192	4.26754e+06	5.53289e+06	5.46869e+06	4.1365e+06	4.35951e+06	3.51921e+06	2.02947e+06	4.38611e+06	5.2666e+06	4.1365e+06	4.21409e+06	2.20089e+06	High	High	High	High	High	High	0	High	0.822482	0.28406
Q9C514	40S ribosomal protein S7-1 OS=Arabidopsis thaliana OX=3702 GN=RPS7A PE=2 SV=1	61	12	55	12	191	21.9	991	1.204	5.87008e+07	6.13708e+07	5.97886e+07	5.01057e+07	4.96422e+07	4.19113e+07	2.79157e+07	4.86507e+07	5.75792e+07	5.01057e+07	47986198	2.62111e+07	High	High	High	High	High	High	0	High	0.842129	0.307659
O81884	L-galactose dehydrogenase OS=Arabidopsis thaliana OX=3702 GN=LGALDH PE=1 SV=1	34	6	41	6	319	34.5	990	1.197	1.25744e+07	1.30327e+07	1.26658e+07	9.36846e+06	1.11192e+07	1.08071e+07	5.97986e+06	1.03314e+07	1.21978e+07	9.36846e+06	1.07483e+07	6.75871e+06	High	High	High	High	High	High	0	High	0.766286	0.222254
Q9ZQ80	Nodulin-related protein 1 OS=Arabidopsis thaliana OX=3702 GN=NRP1 PE=1 SV=1	57	8	60	8	187	19.7	990	1.029	3.58543e+07	4.21689e+07	4.00496e+07	3.6817e+07	4.05168e+07	3.50182e+07	1.70508e+07	3.34288e+07	3.85696e+07	3.6817e+07	3.91652e+07	2.19001e+07	High	High	High	High	High	High	0	High	0.996692	0.962153
Q8L770	ATP-dependent Clp protease proteolytic subunit-related protein 3, chloroplastic OS=Arabidopsis thaliana OX=3702 GN=CLPR3 PE=1 SV=1	46	13	91	13	330	36.3	989	0.925	5.83382e+07	5.94668e+07	5.4744e+07	6.19727e+07	6.12881e+07	5.94309e+07	2.77433e+07	4.71414e+07	5.2721e+07	6.19727e+07	5.92436e+07	3.71677e+07	High	High	High	High	High	High	0	High	0.917927	0.497302
Q93W77	NifU-like protein 1, chloroplastic OS=Arabidopsis thaliana OX=3702 GN=NIFU1 PE=1 SV=1	28	4	20	4	231	24.8	988	0.835	2.70981e+06	4.39495e+06	3.8252e+06	2.56109e+06	3.10141e+06	2.84201e+06	1.28868e+06	3.48403e+06	3.68385e+06	2.56109e+06	2.99796e+06	1.77738e+06	High	High	High	High	High	High	0	High	0.826931	0.291006
Q42342	Cytochrome b5 isoform E OS=Arabidopsis thaliana OX=3702 GN=CYTB5-E PE=1 SV=2	60	5	39	5	134	15.1	983	1.011	3.59345e+07	4.42355e+07	3.74267e+07	4.15812e+07	3.85813e+07	3.70321e+07	1.7089e+07	3.5067e+07	3.60437e+07	4.15812e+07	3.72943e+07	2.31597e+07	High	High	High	High	High	High	0	High	0.996035	0.95816
Q9FFC7	Alanine--tRNA ligase, chloroplastic/mitochondrial OS=Arabidopsis thaliana OX=3702 GN=EMB86 PE=1 SV=2	17	12	41	12	978	107.8	983	0.625	3.40509e+06	4.26998e+06	3.95018e+06	7.62645e+06	7.86404e+06	7.47981e+06	1.61932e+06	3.38496e+06	3.80421e+06	7.62645e+06	7.60171e+06	4.67783e+06	High	High	High	High	High	High	0	High	0.091072	0.00527762
Q8RX87	Probable galactinol--sucrose galactosyltransferase 6 OS=Arabidopsis thaliana OX=3702 GN=RFS6 PE=2 SV=2	15	8	39	8	749	83.1	981	1.121	1.02345e+07	9.41653e+06	1.26599e+07	9138140	7.5019e+06	7.42703e+06	4.86711e+06	7.4648e+06	1.2192e+07	9138140	7251656	4.64482e+06	High	High	High	High	High	High	0	High	0.901176	0.431862
Q9SIZ2	Eukaryotic translation initiation factor 2 subunit alpha homolog OS=Arabidopsis thaliana OX=3702 GN=At2g40290 PE=1 SV=2	33	9	46	9	344	38.7	980	1.106	1.4995e+07	1.69722e+07	1.83838e+07	1.41937e+07	1.49979e+07	1.44535e+07	7.13103e+06	1.34545e+07	17704501	1.41937e+07	1.44976e+07	9.03914e+06	High	High	High	High	High	High	0	High	0.926945	0.533086
Q9SXS7	Bifunctional L-3-cyanoalanine synthase/cysteine synthase D2 OS=Arabidopsis thaliana OX=3702 GN=CYSD2 PE=1 SV=1	36	9	58	5	323	34.3	976	0.955	3.88742e+06	4.77127e+06	4.01218e+06	4697137	4.01387e+06	4.5235e+06	1.8487e+06	3.78235e+06	3.86392e+06	4697137	3.87998e+06	2.82897e+06	High	High	High	High	High	High	0	High	0.978532	0.79194
Q9S9P8	Ferredoxin--NADP reductase, root isozyme 2, chloroplastic OS=Arabidopsis thaliana OX=3702 GN=RFNR2 PE=1 SV=1	36	10	69	4	382	42.8	973	0.878	1.2442e+07	1.4183e+07	1.47339e+07	1.40682e+07	1.69512e+07	1.50172e+07	5.91689e+06	11243375	1.41895e+07	1.40682e+07	1.63858e+07	9.39167e+06	High	High	High	High	High	High	0	High	0.870954	0.368953
Q8GSJ6	Protein disulfide-isomerase LQY1, chloroplastic OS=Arabidopsis thaliana OX=3702 GN=LQY1 PE=1 SV=1	40	4	31	4	154	16.3	970	0.696	2.90374e+06	3.72915e+06	3.04056e+06	3.38352e+06	3.77644e+06	5.39913e+06	1.3809e+06	2.95623e+06	2.9282e+06	3.38352e+06	3.65047e+06	3.37658e+06	High	High	High	High	High	High	0	High	0.352029	0.0405951
Q42536	Protochlorophyllide reductase A, chloroplastic OS=Arabidopsis thaliana OX=3702 GN=PORA PE=1 SV=2	24	9	55	1	405	43.8	970	0.784	4.74328e+06	5.54816e+06	4.83669e+06	6669811	6.04737e+06	6.37808e+06	2.25571e+06	4398212	4.65796e+06	6669811	5.84564e+06	3988813	High	High	High	High	High	High	0	High	0.665478	0.156141
Q9FZA2	Non-classical arabinogalactan protein 31 OS=Arabidopsis thaliana OX=3702 GN=AGP31 PE=1 SV=1	22	6	30	6	359	38.5	969	1.098	4.30917e+07	4.42459e+07	5.08508e+07	4.95118e+07	3.96745e+07	4.29738e+07	2.04927e+07	3.50753e+07	4.89717e+07	4.95118e+07	3.8351e+07	2.68755e+07	High	High	High	High	High	High	0	High	0.956571	0.675999
Q9C5Z1	Eukaryotic translation initiation factor 3 subunit B OS=Arabidopsis thaliana OX=3702 GN=TIF3B1 PE=1 SV=1	21	10	43	10	712	81.8	965	1.12	1.96636e+07	2.02767e+07	2.46846e+07	2.08086e+07	1.99357e+07	1.72408e+07	9351217	1.6074e+07	2.37724e+07	2.08086e+07	1.92707e+07	1.07823e+07	High	High	High	High	High	High	0	High	0.909723	0.453099
Q94AH9	Mediator of RNA polymerase II transcription subunit 36a OS=Arabidopsis thaliana OX=3702 GN=MED36A PE=1 SV=2	50	13	66	3	320	33.6	964	0.595	2.75724e+06	2.5468e+06	1.9781e+06	4.71582e+06	4.78274e+06	4.49618e+06	1.31123e+06	2.01894e+06	1.905e+06	4.71582e+06	4623199	2.81189e+06	High	High	High	High	High	High	0	High	0.0624615	0.00324143
O64903	Nucleoside diphosphate kinase II, chloroplastic OS=Arabidopsis thaliana OX=3702 GN=NDPK2 PE=1 SV=2	30	9	68	9	231	25.5	958	1.008	1.07458e+08	9.75354e+07	9.84864e+07	1.03353e+08	1.15782e+08	1.17443e+08	5.11027e+07	7.73196e+07	9.48471e+07	1.03353e+08	1.1192e+08	7.34482e+07	High	High	High	High	High	High	0	High	0.991608	0.904049
Q9LFE4	WEB family protein At5g16730, chloroplastic OS=Arabidopsis thaliana OX=3702 GN=At5g16730 PE=1 SV=1	10	7	27	7	853	96.2	958	1.063	5.44409e+06	5.53684e+06	4.26447e+06	5.10011e+06	4.85674e+06	4.38284e+06	2.58899e+06	4.38924e+06	4.10688e+06	5.10011e+06	4.69473e+06	2.741e+06	High	High	High	High	High	High	0	High	0.958106	0.692715
O82261	Protease Do-like 2, chloroplastic OS=Arabidopsis thaliana OX=3702 GN=DEGP2 PE=1 SV=2	24	10	30	10	607	66.8	957	0.817	7.1626e+06	9.58711e+06	1.05576e+07	1.07731e+07	1.12821e+07	1.12644e+07	3.40624e+06	7.60003e+06	1.01675e+07	1.07731e+07	1.09057e+07	7.04472e+06	High	High	High	High	High	High	0	High	0.723376	0.187879
Q9FIJ7	Adenylate kinase 2, chloroplastic OS=Arabidopsis thaliana OX=3702 GN=At5g47840 PE=1 SV=1	49	13	67	13	283	31.4	955	0.889	5.26769e+07	5.10358e+07	4.87887e+07	4.92492e+07	5.37947e+07	5.61087e+07	2.5051e+07	4.04578e+07	4.69858e+07	4.92492e+07	5.20002e+07	3.50901e+07	High	High	High	High	High	High	0	High	0.870954	0.352149
Q38936	Peptidyl-prolyl cis-trans isomerase FKBP15-2 OS=Arabidopsis thaliana OX=3702 GN=FKBP15-2 PE=2 SV=2	37	6	36	4	163	17.6	954	1.172	1.61608e+07	1.91405e+07	1.29159e+07	13463391	1.52756e+07	1.49072e+07	7.68543e+06	1.51733e+07	1.24387e+07	13463391	1.47661e+07	9.32288e+06	High	High	High	High	High	High	0	High	0.850378	0.317373
Q00218	Phospho-2-dehydro-3-deoxyheptonate aldolase 2, chloroplastic OS=Arabidopsis thaliana OX=3702 GN=DHS2 PE=2 SV=2	35	13	61	10	507	56.1	950	1.057	1.55869e+07	1.69377e+07	1.78154e+07	1.73698e+07	1.78872e+07	1.5871e+07	7.41249e+06	1.34271e+07	1.71571e+07	1.73698e+07	1.72905e+07	9.92561e+06	High	High	High	High	High	High	0	High	0.958352	0.718482
P16180	30S ribosomal protein S17, chloroplastic OS=Arabidopsis thaliana OX=3702 GN=RPS17 PE=1 SV=1	34	6	54	6	149	16.3	949	0.745	7.40392e+07	7.43324e+07	9.02364e+07	7.7201e+07	1.00239e+08	9.31589e+07	3.521e+07	5.89259e+07	8.69019e+07	7.7201e+07	9.68954e+07	5.8261e+07	High	High	High	High	High	High	0	High	0.344039	0.038772
P93032	Isocitrate dehydrogenase [NAD] regulatory subunit 2, mitochondrial OS=Arabidopsis thaliana OX=3702 GN=IDH2 PE=1 SV=2	20	6	43	2	367	39.6	946	0.976	4.90281e+06	6.10276e+06	5.14785e+06	5.20152e+06	5.76695e+06	6.25866e+06	2.33158e+06	4.83786e+06	4.95763e+06	5.20152e+06	5.57457e+06	3.91413e+06	High	High	High	High	High	High	0	High	0.991608	0.900879
P26569	Histone H1.2 OS=Arabidopsis thaliana OX=3702 GN=At2g30620 PE=1 SV=1	19	5	32	4	273	28.5	940	1.115	8.14578e+06	6.54333e+06	9.09065e+06	8.08163e+06	6.32375e+06	5.58169e+06	3.8738e+06	5.18712e+06	8.75472e+06	8.08163e+06	6.11281e+06	3.49075e+06	High	High	High	High	High	High	0	High	0.916003	0.475628
Q8LG77	Isocitrate dehydrogenase [NAD] catalytic subunit 6, mitochondrial OS=Arabidopsis thaliana OX=3702 GN=IDH6 PE=1 SV=2	37	12	49	6	374	40.6	937	1.177	4.90904e+06	4.35696e+06	4.19587e+06	4.33634e+06	3.31033e+06	3.61403e+06	2.33454e+06	3.45391e+06	4040822	4.33634e+06	3.19991e+06	2.2602e+06	High	High	High	High	High	High	0	High	0.870954	0.367552
Q9SR19	Rubisco accumulation factor 1.2, chloroplastic OS=Arabidopsis thaliana OX=3702 GN=RAF1.2 PE=1 SV=1	30	12	55	12	449	50.2	937	0.908	2.77177e+07	3.04401e+07	2.90437e+07	3.7567e+07	3.50833e+07	3.12692e+07	1.31814e+07	2.41309e+07	2.79704e+07	3.7567e+07	3.3913e+07	1.95556e+07	High	High	High	High	High	High	0	High	0.916003	0.47661
Q9LZ23	ACT domain-containing protein ACR12 OS=Arabidopsis thaliana OX=3702 GN=ACR12 PE=2 SV=1	49	13	62	13	301	33.2	935	1.04	4.3119e+07	5.11153e+07	4.47646e+07	5.04882e+07	4.60176e+07	4.36825e+07	2.05056e+07	4.05209e+07	4.31104e+07	5.04882e+07	4.44826e+07	2.73188e+07	High	High	High	High	High	High	0	High	0.992858	0.935322
O65896	Cytidine deaminase 1 OS=Arabidopsis thaliana OX=3702 GN=CDA1 PE=1 SV=1	33	6	23	6	301	32.6	935	1.016	5.48813e+06	6.46079e+06	5.95094e+06	6.56331e+06	5.31409e+06	5.44603e+06	2.60993e+06	5.12169e+06	5.73103e+06	6.56331e+06	5.13683e+06	3.40592e+06	High	High	High	High	High	High	0	High	0.991608	0.907197
Q9SYP2	Pyrophosphate--fructose 6-phosphate 1-phosphotransferase subunit alpha 1 OS=Arabidopsis thaliana OX=3702 GN=PFP-ALPHA1 PE=2 SV=1	27	11	37	8	614	67.1	934	0.695	3.51336e+06	4.34522e+06	5.15984e+06	1.0238e+07	7.26591e+06	7.53696e+06	1.67081e+06	3.44461e+06	4.96917e+06	1.0238e+07	7.02353e+06	4.71357e+06	High	High	High	High	High	High	0	High	0.275299	0.0264557
Q8LPJ7	40S ribosomal protein S26-2 OS=Arabidopsis thaliana OX=3702 GN=RPS26B PE=2 SV=2	56	5	38	2	133	14.8	929	0.775	3.55509e+06	4.24503e+06	4.24527e+06	3.29139e+06	4.49019e+06	5.69485e+06	1.69065e+06	3.36518e+06	4.08839e+06	3.29139e+06	4.34041e+06	3.56153e+06	High	High	High	High	High	High	0	High	0.630671	0.136757
Q9SZX9	60S ribosomal protein L9-2 OS=Arabidopsis thaliana OX=3702 GN=RPL9D PE=2 SV=1	45	8	54	3	194	22	928	1.022	4.04631e+06	6.81132e+06	4.06716e+06	6.3883e+06	3.99528e+06	3.37252e+06	1.92426e+06	5.39957e+06	3.91687e+06	6.3883e+06	3.862e+06	2.10916e+06	Peak Found	High	High	Peak Found	High	Peak Found	0	High	0.991608	0.912935
Q39173	NADP-dependent alkenal double bond reductase P2 OS=Arabidopsis thaliana OX=3702 GN=P2 PE=2 SV=2	43	10	40	3	343	38	928	0.973	2.35284e+06	1.84365e+06	2.34655e+06	2.19458e+06	3.08793e+06	2.64764e+06	1.11891e+06	1461522	2.25984e+06	2.19458e+06	2.98492e+06	1.65582e+06	High	High	High	High	High	High	0	High	0.991608	0.898579
Q67YI9	Clathrin interactor EPSIN 2 OS=Arabidopsis thaliana OX=3702 GN=EPSIN2 PE=1 SV=1	10	6	37	6	895	95.4	927	1.118	6.26318e+06	7.00865e+06	6.46939e+06	5.6413e+06	6.22735e+06	6.94077e+06	2.97851e+06	5.556e+06	6.23033e+06	5.6413e+06	6.01961e+06	4.34071e+06	High	High	High	High	High	High	0	High	0.916003	0.472935
Q9SJ89	Ferredoxin-thioredoxin reductase catalytic chain, chloroplastic OS=Arabidopsis thaliana OX=3702 GN=FTRC PE=2 SV=1	47	8	43	8	146	16.4	925	0.821	3.49135e+07	2.9892e+07	3.25361e+07	3.43071e+07	4.48556e+07	3.64859e+07	1.66034e+07	2.36964e+07	3.13338e+07	3.43071e+07	4.33593e+07	2.28181e+07	High	High	High	High	High	High	0	High	0.68886	0.1673
Q42523	Methylcrotonoyl-CoA carboxylase subunit alpha, mitochondrial OS=Arabidopsis thaliana OX=3702 GN=MCCA PE=1 SV=2	15	6	24	6	734	80.4	921	1.249	3.15309e+06	3.37634e+06	3.66654e+06	2.75967e+06	2.80435e+06	2.58018e+06	1.49948e+06	2.67654e+06	3.53105e+06	2.75967e+06	2.7108e+06	1.61363e+06	High	High	High	High	High	High	0	High	0.80886	0.258978
Q9LIP2	Proteasome subunit beta type-5-B OS=Arabidopsis thaliana OX=3702 GN=PBE2 PE=1 SV=1	43	10	39	2	273	29.5	920		747888	818671	758421		177147	164775	355665	648988	730395		171238	103049	Peak Found	High	Peak Found	Not Found	High	High	0	High
Q9ZSJ6	Glycine-rich protein 3 short isoform OS=Arabidopsis thaliana OX=3702 GN=GRP3S PE=1 SV=2	59	4	26	4	116	11.6	919	1.084	8.05912e+07	7.8087e+07	3.98047e+07	6.66046e+07	7.44623e+07	5.87518e+07	3.83259e+07	6.19022e+07	3.83338e+07	6.66046e+07	7.19784e+07	3.6743e+07	High	High	High	High	High	High	0	High	0.961734	0.730402
Q9T0G2	Cytochrome c-2 OS=Arabidopsis thaliana OX=3702 GN=CYTC-2 PE=1 SV=1	30	3	29	1	112	12.2	917	0.867	439023	540252	456906	414247	526784	682058	208782	428276	440022	414247	509212	426555	High	High	High	High	High	High	0	High	0.944986	0.589722
Q9SW21	Acyl carrier protein 4, chloroplastic OS=Arabidopsis thaliana OX=3702 GN=ACP4 PE=2 SV=1	37	3	30	3	137	14.5	915	0.927	5.29071e+07	7.54001e+07	4.33535e+07	6.19572e+07	4.1281e+07	5.3286e+07	2.51605e+07	5.97722e+07	4.17514e+07	6.19572e+07	3.9904e+07	3.33247e+07	High	High	High	High	High	High	0	High	0.921915	0.506411
Q9C8L4	Persulfide dioxygenase ETHE1 homolog, mitochondrial OS=Arabidopsis thaliana OX=3702 GN=GLY3 PE=1 SV=3	42	9	45	9	294	32.3	915	1.181	3.3776e+07	3.75823e+07	3.29215e+07	3.45329e+07	2.7673e+07	2.79729e+07	1.60625e+07	2.97928e+07	3.1705e+07	3.45329e+07	2.67498e+07	1.74941e+07	High	High	High	High	High	High	0	High	0.868644	0.337441
Q9XGM1	V-type proton ATPase subunit D OS=Arabidopsis thaliana OX=3702 GN=VHA-D PE=1 SV=2	46	13	69	13	261	29	914	1.264	8.82537e+07	7.55872e+07	7.95708e+07	6.77136e+07	6.77123e+07	6.45498e+07	4.19699e+07	5.99205e+07	7.66304e+07	6.77136e+07	6.54536e+07	4.03691e+07	High	High	High	High	High	High	0	High	0.713827	0.181887
P93031	GDP-mannose 4,6 dehydratase 2 OS=Arabidopsis thaliana OX=3702 GN=MUR1 PE=1 SV=3	38	12	54	8	373	41.9	914	0.949	2.85834e+07	2.3003e+07	2.72966e+07	3.06645e+07	2.96613e+07	2.96148e+07	1.35931e+07	18235230	2.62879e+07	3.06645e+07	2.86718e+07	1.85209e+07	High	High	High	High	High	High	0	High	0.956571	0.688715
Q94KD0	Transcription initiation factor TFIID subunit 15b OS=Arabidopsis thaliana OX=3702 GN=TAF15B PE=1 SV=1	26	9	37	9	422	42.3	910	0.8	7.05233e+06	7.0846e+06	8.12937e+06	7.08801e+06	8.97437e+06	1.01331e+07	3.3538e+06	5.6162e+06	7.82897e+06	7.08801e+06	8.675e+06	6.33719e+06	High	High	High	High	High	High	0	High	0.665478	0.155781
Q9SJ62	Protein WVD2-like 4 OS=Arabidopsis thaliana OX=3702 GN=WDL4 PE=1 SV=2	28	9	40	9	432	46.7	907	1.039	9.17456e+06	9.44294e+06	7.48326e+06	8.07741e+06	9.52372e+06	7.77934e+06	4.36305e+06	7.48574e+06	7.20674e+06	8.07741e+06	9.20603e+06	4.86515e+06	High	High	High	High	High	High	0	High	0.978281	0.774701
Q8LDL0	Protein HHL1, chloroplastic OS=Arabidopsis thaliana OX=3702 GN=HHL1 PE=1 SV=1	32	8	42	8	231	26.1	907	1.201	2.95689e+07	3.15069e+07	3.52214e+07	2.64739e+07	2.70994e+07	2.23763e+07	1.40618e+07	2.49766e+07	3.39198e+07	2.64739e+07	2.61955e+07	1.3994e+07	High	High	High	High	High	High	0	High	0.820547	0.280047
Q9FVR6	Uncharacterized protein At1g32220, chloroplastic OS=Arabidopsis thaliana OX=3702 GN=At1g32220 PE=1 SV=1	38	8	31	8	296	32	905	1.139	2.3236e+07	2.03348e+07	2.07765e+07	1.79657e+07	2.08625e+07	1.90089e+07	1.10501e+07	1.61201e+07	2.00087e+07	1.79657e+07	2.01665e+07	1.18881e+07	High	High	High	High	High	High	0	High	0.883451	0.397578
Q9XF88	Chlorophyll a-b binding protein CP29.2, chloroplastic OS=Arabidopsis thaliana OX=3702 GN=LHCB4.2 PE=1 SV=1	31	9	60	4	287	31.2	903	0.907	5.14804e+07	5.97722e+07	5.62376e+07	7.8599e+07	6.12761e+07	5.79791e+07	2.4482e+07	47383461	5.41595e+07	7.8599e+07	5.92321e+07	3.62598e+07	High	High	High	High	High	High	0	High	0.89442	0.420852
F4K1Z0	YTH domain-containing protein ECT3 OS=Arabidopsis thaliana OX=3702 GN=ECT3 PE=1 SV=1	29	11	33	9	495	55.2	903	0.501	4.81537e+06	5.22894e+06	4.83671e+06	7.57032e+06	7.44525e+06	6.65006e+06	2.28999e+06	4.14516e+06	4.65798e+06	7.57032e+06	7196892	4.15891e+06	High	High	High	High	High	High	0	High	0.000793307	2.47186e-05
Q43729	Peroxidase 57 OS=Arabidopsis thaliana OX=3702 GN=PER57 PE=1 SV=1	52	10	37	10	313	34.1	900	0.84	9.29285e+06	8.74897e+06	8.55929e+06	1.12237e+07	1.01318e+07	1.02288e+07	4.4193e+06	6.93561e+06	8.243e+06	1.12237e+07	9.79387e+06	6.39705e+06	High	High	High	High	High	High	0	High	0.816211	0.267771
P24806	Xyloglucan endotransglucosylase/hydrolase protein 24 OS=Arabidopsis thaliana OX=3702 GN=XTH24 PE=1 SV=2	41	7	25	6	269	30.7	898	0.825	1.59697e+07	1.40249e+07	1.34314e+07	1.81688e+07	1.81811e+07	1.47252e+07	7.59452e+06	1.1118e+07	1.29351e+07	1.81688e+07	17574585	9.20905e+06	High	High	High	High	High	High	0	High	0.753535	0.214825
O04130	D-3-phosphoglycerate dehydrogenase 2, chloroplastic OS=Arabidopsis thaliana OX=3702 GN=PGDH2 PE=1 SV=2	20	9	41	6	624	66.4	898	0.799	2.9926e+06	3.58177e+06	3.27053e+06	4.41605e+06	4.06481e+06	4.3969e+06	1.42316e+06	2.83939e+06	3.14968e+06	4.41605e+06	3.92922e+06	2.7498e+06	High	High	High	High	High	High	0	High	0.702198	0.176195
O78310	Superoxide dismutase [Cu-Zn] 2, chloroplastic OS=Arabidopsis thaliana OX=3702 GN=CSD2 PE=1 SV=2	41	5	21	5	216	22.2	897	1.532	7.1215e+06	8.01691e+06	1.00283e+07	5.07762e+06	5.70691e+06	5.26221e+06	3.3867e+06	6.35527e+06	9.65771e+06	5.07762e+06	5.51654e+06	3.29096e+06	Peak Found	High	High	High	High	High	0	High	0.117252	0.00725252
Q9LHP1	60S ribosomal protein L7-4 OS=Arabidopsis thaliana OX=3702 GN=RPL7D PE=2 SV=1	54	15	62	2	244	28.4	896	0.816	2.87291e+06	2.86625e+06	3.51254e+06	4687259	3.44777e+06	3.45896e+06	1.36624e+06	2.27217e+06	3.38274e+06	4687259	3.33276e+06	2.16321e+06	High	Peak Found	High	High	High	High	0	High	0.805272	0.252791
Q38798	Calnexin homolog 2 OS=Arabidopsis thaliana OX=3702 GN=At5g07340 PE=2 SV=2	22	9	33	6	532	60.5	896	0.964	9.87395e+06	1.17327e+07	1.20725e+07	1.35718e+07	1.25065e+07	9.83238e+06	4.69565e+06	9.30089e+06	1.16264e+07	1.35718e+07	1.20893e+07	6.14911e+06	Peak Found	High	High	High	High	High	0	High	0.974795	0.765302
F4JPR7	Plant UBX domain-containing protein 8 OS=Arabidopsis thaliana OX=3702 GN=PUX8 PE=1 SV=1	21	7	26	6	564	62.3	891	1.155	3.76572e+06	3.79671e+06	3.36406e+06	3.1117e+06	3.65552e+06	3.14754e+06	1.79082e+06	3.00978e+06	3.23975e+06	3.1117e+06	3.53358e+06	1.96845e+06	High	High	High	High	High	High	0	High	0.905454	0.443686
Q8LB10	ATP-dependent Clp protease proteolytic subunit-related protein 4, chloroplastic OS=Arabidopsis thaliana OX=3702 GN=CLPR4 PE=1 SV=1	21	5	37	5	305	33.4	891	0.95	2.61763e+07	3.00125e+07	2.63855e+07	3.01403e+07	3.06838e+07	2.63639e+07	1.24484e+07	2.37919e+07	2.54105e+07	3.01403e+07	2.96603e+07	1.64878e+07	High	High	High	High	High	High	0	High	0.958106	0.693754
Q9FMM3	Protein ESSENTIAL FOR POTEXVIRUS ACCUMULATION 1 OS=Arabidopsis thaliana OX=3702 GN=EXA1 PE=1 SV=1	17	21	60	21	1714	187.5	890	0.855	1.00569e+07	1.08032e+07	1.05186e+07	1.03035e+07	1.37225e+07	1.26632e+07	4.78264e+06	8.56405e+06	1.01299e+07	1.03035e+07	1.32647e+07	7.91951e+06	High	High	High	High	High	High	0	High	0.816852	0.275693
Q9LYK9	40S ribosomal protein S26-3 OS=Arabidopsis thaliana OX=3702 GN=RPS26C PE=2 SV=1	50	4	37	1	130	14.6	888	0.59	3.28719e+06	1.97948e+06	3.17255e+06	2.44787e+06	5.66701e+06	5.37867e+06	1.56325e+06	1.5692e+06	3.05532e+06	2.44787e+06	5477974	3.36379e+06	High	High	High	High	High	High	0	High	0.0518691	0.00259799
Q9XJ36	ATP-dependent Clp protease proteolytic subunit-related protein 2, chloroplastic OS=Arabidopsis thaliana OX=3702 GN=CLPR2 PE=1 SV=1	22	6	42	6	279	31.2	888	0.995	2.44404e+07	2.53681e+07	2.45651e+07	2.40133e+07	2.70129e+07	2.58555e+07	1.16229e+07	2.01101e+07	2.36574e+07	2.40133e+07	26111785	1.61699e+07	High	High	High	High	High	High	0	High	0.992882	0.942302
P46689	Gibberellin-regulated protein 1 OS=Arabidopsis thaliana OX=3702 GN=GASA1 PE=2 SV=2	47	5	50	5	98	10.7	888	1.055	5.206e+07	4.53928e+07	5.85805e+07	5.09595e+07	5.36714e+07	4.99138e+07	2.47576e+07	3.59844e+07	5.64158e+07	5.09595e+07	5.1881e+07	3.12158e+07	High	High	High	High	High	High	0	High	0.98928	0.8641
P42732	30S ribosomal protein S13, chloroplastic OS=Arabidopsis thaliana OX=3702 GN=RPS13 PE=2 SV=1	49	11	73	11	169	19.1	887	1.027	5.09537e+07	4.55858e+07	5.5309e+07	4.69834e+07	5.61903e+07	4.98855e+07	2.42315e+07	3.61374e+07	5.32652e+07	4.69834e+07	5.43159e+07	3.11981e+07	High	High	High	High	High	High	0	High	0.999801	0.997771
Q9FNC9	Mitochondrial import receptor subunit TOM9-2 OS=Arabidopsis thaliana OX=3702 GN=TOM9-2 PE=1 SV=3	59	6	28	6	99	10.4	887	1.185	1.30794e+07	1.49226e+07	1.68147e+07	1.10074e+07	1.56153e+07	1.39897e+07	6.22005e+06	1.18297e+07	1.61934e+07	1.10074e+07	1.50944e+07	8.7491e+06	High	High	High	High	High	High	0	High	0.820508	0.279317
Q9FMV1	Gamma carbonic anhydrase-like 1, mitochondrial OS=Arabidopsis thaliana OX=3702 GN=GAMMACAL1 PE=1 SV=1	49	8	41	3	252	27.6	887	1.311	4.84951e+06	4.05653e+06	4.03448e+06	3.23576e+06	3.35481e+06	3.5285e+06	2.30623e+06	3.21575e+06	3.8854e+06	3.23576e+06	3.2429e+06	2.2067e+06	High	High	High	High	High	High	0	High	0.636605	0.139253
Q9CAF4	Nuclear pore complex protein NUP1 OS=Arabidopsis thaliana OX=3702 GN=NUP1 PE=1 SV=1	14	10	41	10	1309	135.9	885	0.903	2.47463e+06	2.58113e+06	2.40181e+06	3.24626e+06	3.2065e+06	2.99908e+06	1.17683e+06	2.04615e+06	2.31306e+06	3.24626e+06	3.09953e+06	1.87561e+06	High	High	High	High	High	High	0	High	0.946323	0.596443
O48646	Probable phospholipid hydroperoxide glutathione peroxidase 6, mitochondrial OS=Arabidopsis thaliana OX=3702 GN=GPX6 PE=2 SV=2	51	8	38	8	232	25.6	884	1.248	5.98142e+07	8.22347e+07	5.203e+07	5.11446e+07	5.64977e+07	4.61035e+07	2.84452e+07	6.51902e+07	5.01073e+07	5.11446e+07	5.4613e+07	2.88329e+07	High	High	High	High	High	High	0	High	0.747601	0.210127
Q9FLP6	Small ubiquitin-related modifier 2 OS=Arabidopsis thaliana OX=3702 GN=SUMO2 PE=1 SV=1	54	7	48	3	103	11.6	883	1.206	1.07295e+07	1.45142e+07	1.51078e+07	1.2174e+07	1.58296e+07	1.66054e+07	5.10253e+06	1.15059e+07	1.45495e+07	1.2174e+07	1.53016e+07	1.03849e+07	High	High	High	High	High	High	0	High	0.788449	0.238326
Q9LI77	Glutamyl-tRNA(Gln) amidotransferase subunit A, chloroplastic/mitochondrial OS=Arabidopsis thaliana OX=3702 GN=GATA PE=2 SV=1	25	9	45	9	537	57.1	882	0.638	7.50595e+06	7.87709e+06	9.02045e+06	1.25363e+07	1.09069e+07	1.14268e+07	3.56953e+06	6.24443e+06	8.68711e+06	1.25363e+07	1.0543e+07	7146262	High	High	High	High	High	High	0	High	0.0578597	0.00296006
Q9C5Z2	Eukaryotic translation initiation factor 3 subunit H OS=Arabidopsis thaliana OX=3702 GN=TIF3H1 PE=1 SV=2	36	10	46	10	337	38.3	881	0.95	1.6152e+07	1.89829e+07	1.7168e+07	1.92181e+07	1.91711e+07	1.77479e+07	7.68122e+06	1.50484e+07	1.65336e+07	1.92181e+07	1.85316e+07	1.10994e+07	High	High	High	High	High	High	0	High	0.958352	0.708959
O82234	Translation initiation factor IF3-2, chloroplastic OS=Arabidopsis thaliana OX=3702 GN=IF3-2 PE=2 SV=1	35	9	48	6	312	35.1	878	1.087	9.61863e+06	1.03949e+07	8.22585e+06	7.21768e+06	7.85615e+06	7.97535e+06	4574228	8.24037e+06	7.92188e+06	7.21768e+06	7.59408e+06	4.98774e+06	High	High	High	High	High	High	0	High	0.931386	0.561845
Q9LM02	Cycloartenol-C-24-methyltransferase OS=Arabidopsis thaliana OX=3702 GN=SMT1 PE=1 SV=1	29	6	30	6	336	38.2	878	0.887	6.27571e+06	7.29225e+06	7.4677e+06	7.94494e+06	7.58583e+06	7.75264e+06	2.98447e+06	5.78081e+06	7.19175e+06	7.94494e+06	7.33278e+06	4.84846e+06	High	High	High	High	High	High	0	High	0.913699	0.465594
Q9M1C2	10 kDa chaperonin 1, chloroplastic OS=Arabidopsis thaliana OX=3702 GN=CPN10-1 PE=2 SV=1	47	5	33	3	138	15.1	876	0.771	8.74681e+06	8.51462e+06	6.88037e+06	7.50981e+06	7.45396e+06	8.26528e+06	4.15963e+06	6.74983e+06	6.62612e+06	7.50981e+06	7.20531e+06	5.16905e+06	High	High	High	High	High	High	0	High	0.54791	0.0966901
Q9FF90	60S ribosomal protein L13-3 OS=Arabidopsis thaliana OX=3702 GN=RPL13D PE=1 SV=1	52	11	54	5	206	23.5	876	0.76	8.09821e+06	8.57645e+06	1.15073e+07	1.42353e+07	1.23782e+07	1.17052e+07	3.85118e+06	6.79885e+06	1.10821e+07	1.42353e+07	1.19653e+07	7.32035e+06	High	High	High	High	High	High	0	High	0.453182	0.0670404
O23714	Proteasome subunit beta type-2-A OS=Arabidopsis thaliana OX=3702 GN=PBD1 PE=1 SV=1	49	7	42	3	204	22.5	875	1.131	7.90123e+06	7.00181e+06	5.09373e+06	6.22693e+06	6.95468e+06	5.72946e+06	3.75751e+06	5.55058e+06	4.9055e+06	6.22693e+06	6.72268e+06	3.58317e+06	High	High	High	High	High	High	0	High	0.90421	0.436306
O24521	Non-symbiotic hemoglobin 2 OS=Arabidopsis thaliana OX=3702 GN=AHB2 PE=1 SV=1	67	9	56	9	158	17.9	875	0.99	3.11871e+07	4.05429e+07	2.72781e+07	3.56155e+07	3.70403e+07	3.20634e+07	1.48313e+07	3.21397e+07	2.62701e+07	3.56155e+07	3.58047e+07	2.00523e+07	High	High	High	High	High	High	0	High	0.989196	0.850897
Q39249	Violaxanthin de-epoxidase, chloroplastic OS=Arabidopsis thaliana OX=3702 GN=VDE1 PE=1 SV=1	33	9	40	9	462	52	875	1.137	1.45087e+07	1.56918e+07	1.48594e+07	1.15366e+07	1.45783e+07	1.42277e+07	6.89976e+06	1.24394e+07	1.43103e+07	1.15366e+07	1.4092e+07	8.89795e+06	High	High	High	High	High	High	0	High	0.89442	0.420576
O80925	ADP-ribosylation factor GTPase-activating protein AGD7 OS=Arabidopsis thaliana OX=3702 GN=AGD7 PE=1 SV=1	24	8	38	6	456	49.2	873	1.004	2.39727e+06	2.54012e+06	2.24126e+06	2.26707e+06	2.26567e+06	2.22485e+06	1.14005e+06	2.01364e+06	2.15843e+06	2.26707e+06	2.1901e+06	1.39141e+06	High	High	High	High	High	High	0	High	0.996814	0.972874
Q9FXI5	Protein IQ-DOMAIN 32 OS=Arabidopsis thaliana OX=3702 GN=IQD32 PE=1 SV=3	29	15	45	15	794	86.8	873	1.212	6.98914e+06	6.29298e+06	5.9812e+06	5.85846e+06	5.78769e+06	5.2796e+06	3.32375e+06	4.98865e+06	5.76018e+06	5.85846e+06	5.59462e+06	3.30183e+06	High	High	High	High	High	High	0	High	0.769196	0.223546
Q9LZK5	DnaJ protein ERDJ3B OS=Arabidopsis thaliana OX=3702 GN=ERDJ3B PE=1 SV=1	34	11	42	11	346	39.2	872	1.038	1.47808e+07	1.69447e+07	1.36171e+07	1.3715e+07	1.29449e+07	1.42527e+07	7.02916e+06	1.34326e+07	1.31139e+07	1.3715e+07	1.2513e+07	8.91357e+06	High	High	High	High	High	High	0	High	0.989196	0.849206
P49201	40S ribosomal protein S23-2 OS=Arabidopsis thaliana OX=3702 GN=RPS23B PE=2 SV=2	51	8	43	8	142	15.7	869	0.868	5.85608e+07	5.53842e+07	6.6574e+07	5.39001e+07	7.072e+07	5.89239e+07	2.78491e+07	4.39049e+07	6.41139e+07	5.39001e+07	6.83609e+07	3.68507e+07	High	High	High	High	High	High	0	High	0.820508	0.279097
Q9SUI4	Photosystem I reaction center subunit XI, chloroplastic OS=Arabidopsis thaliana OX=3702 GN=PSAL PE=1 SV=2	38	5	33	5	219	23	868	1.074	2.1437e+07	3.32268e+07	3.13609e+07	3.26824e+07	2.87518e+07	2.24843e+07	1.01945e+07	2.634e+07	3.02021e+07	3.26824e+07	2.77927e+07	1.40616e+07	High	High	High	High	High	High	0	High	0.958352	0.701081
Q9STT2	Vacuolar protein sorting-associated protein 29 OS=Arabidopsis thaliana OX=3702 GN=VPS29 PE=2 SV=1	63	7	30	7	190	21	868	1.064	5.80169e+06	5.14809e+06	6.73483e+06	7.06899e+06	6.62074e+06	5.11012e+06	2.75905e+06	4.08106e+06	6.48595e+06	7.06899e+06	6.39989e+06	3.19584e+06	High	High	High	High	High	High	0	High	0.957368	0.690844
O23138	Cytochrome c-1 OS=Arabidopsis thaliana OX=3702 GN=CYTC-1 PE=1 SV=1	59	6	42	4	114	12.4	867	0.919	1.85329e+07	1.76818e+07	1.69976e+07	1.4432e+07	1.97546e+07	1.79117e+07	8.8135e+06	1.4017e+07	1.63695e+07	1.4432e+07	1.90956e+07	1.12019e+07	High	High	High	High	High	High	0	High	0.945351	0.590408
O04209	Clathrin light chain 2 OS=Arabidopsis thaliana OX=3702 GN=CLC2 PE=1 SV=1	41	12	65	12	258	28.8	866	1.025	4.32789e+07	3.76313e+07	3.7653e+07	3.40564e+07	4.14751e+07	3.79824e+07	2.05817e+07	2.98316e+07	3.62616e+07	3.40564e+07	4.00916e+07	2.37539e+07	High	High	High	High	High	High	0	High	0.996814	0.977096
Q9FZ80	Cytosolic sulfotransferase 17 OS=Arabidopsis thaliana OX=3702 GN=SOT17 PE=1 SV=1	35	10	48	6	346	39.9	866	0.881	4.06952e+06	4.36713e+06	4.72883e+06	5.26052e+06	5.19911e+06	4.79323e+06	1.9353e+06	3.46197e+06	4.55408e+06	5.26052e+06	5.02568e+06	2.99766e+06	High	High	High	High	High	High	0	High	0.916003	0.482844
Q9T0P4	Ferredoxin-dependent glutamate synthase 2, chloroplastic OS=Arabidopsis thaliana OX=3702 GN=GLU2 PE=1 SV=2	8	11	52	2	1629	177.6	863	0.564	486821	457026	783965	1.15421e+06	862432	845522	231512	362300	754995	1.15421e+06	833663	528784	High	High	High	High	High	High	0	High	0.134276	0.00856335
Q9LP45	26S proteasome non-ATPase regulatory subunit 11 homolog OS=Arabidopsis thaliana OX=3702 GN=RPN6 PE=1 SV=1	31	11	56	11	419	46.7	863	1.012	3.73836e+07	3.91663e+07	4.70907e+07	4.78604e+07	4.17568e+07	3.79329e+07	1.77781e+07	3.10485e+07	4.53505e+07	4.78604e+07	4.03638e+07	2.3723e+07	High	High	High	High	High	High	0	High	0.993813	0.949421
Q8GYN9	1,4-dihydroxy-2-naphthoyl-CoA synthase, peroxisomal OS=Arabidopsis thaliana OX=3702 GN=MENB PE=1 SV=2	28	6	21	6	337	37	862	1.057	6.93404e+06	6.6237e+06	6.89664e+06	4.69594e+06	5.98486e+06	5.39491e+06	3.29755e+06	5.25083e+06	6.64179e+06	4.69594e+06	5.78522e+06	3.37394e+06	High	High	High	High	High	High	0	High	0.960761	0.725164
P53780	Cystathionine beta-lyase, chloroplastic OS=Arabidopsis thaliana OX=3702 GN=At3g57050 PE=1 SV=1	26	8	29	8	464	50.4	861	0.975	8.18851e+06	8.35288e+06	7.83351e+06	8.62824e+06	8.14521e+06	8.60508e+06	3.89412e+06	6.62161e+06	7.54404e+06	8.62824e+06	7.8735e+06	5.38157e+06	High	High	High	High	High	High	0	High	0.991608	0.895888
Q39255	SKP1-like protein 1A OS=Arabidopsis thaliana OX=3702 GN=SKP1A PE=1 SV=1	32	5	42	2	160	17.8	860	1.372	6.85981e+06	5.45851e+06	5.49641e+06	4.06717e+06	4.53849e+06	4.01207e+06	3.26225e+06	4.32715e+06	5.2933e+06	4.06717e+06	4.38709e+06	2509123	High	High	High	High	High	High	0	High	0.418963	0.0579136
O23710	Proteasome subunit beta type-7-A OS=Arabidopsis thaliana OX=3702 GN=PBB1 PE=1 SV=2	42	10	45	3	273	29.5	859	1.223	5.33703e+06	7.38401e+06	8.51662e+06	8.15546e+06	5.88961e+06	3.97484e+06	2.53808e+06	5853554	8.20191e+06	8.15546e+06	5693144	2.48584e+06	High	High	High	High	High	High	0	High	0.744557	0.20271
O82392	Phosphomethylpyrimidine synthase, chloroplastic OS=Arabidopsis thaliana OX=3702 GN=THIC PE=1 SV=1	22	8	28	8	644	71.9	859	0.664	5.98274e+06	5.86396e+06	6.6211e+06	9.24428e+06	9.85389e+06	9.47515e+06	2.84515e+06	4.64856e+06	6.37643e+06	9.24428e+06	9.52518e+06	5.9257e+06	High	High	High	High	High	High	0	High	0.131856	0.00833511
P42697	Dynamin-related protein 1A OS=Arabidopsis thaliana OX=3702 GN=DRP1A PE=1 SV=3	39	19	74	15	610	68.1	858	0.92	1.4804e+07	1.7714e+07	1.95951e+07	2.0038e+07	1.84901e+07	2.1135e+07	7.04019e+06	1.40425e+07	1.8871e+07	2.0038e+07	1.78733e+07	1.32177e+07	High	High	High	High	High	High	0	High	0.92794	0.554306
P42733	40S ribosomal protein S11-3 OS=Arabidopsis thaliana OX=3702 GN=RPS11C PE=2 SV=2	54	8	50	4	159	17.7	858	0.798	9.53637e+06	6.68347e+06	8.69246e+06	1.10583e+07	1.06619e+07	1.28404e+07	4.53511e+06	5.29822e+06	8.37125e+06	1.10583e+07	1.03063e+07	8.03029e+06	High	High	High	High	High	High	0	High	0.633767	0.138048
Q9SKU1	Clathrin light chain 1 OS=Arabidopsis thaliana OX=3702 GN=At2g20760 PE=2 SV=1	35	10	65	9	338	37.2	855	1.03	2.76532e+07	3.08679e+07	2.50513e+07	2.42586e+07	2.65701e+07	2.5426e+07	1.31507e+07	2.447e+07	2.41256e+07	2.42586e+07	2.56838e+07	1.59012e+07	High	High	High	High	High	High	0	High	0.991608	0.907406
O24633	Proteasome subunit beta type-2-B OS=Arabidopsis thaliana OX=3702 GN=PBD2 PE=1 SV=1	50	7	38	3	199	22	852	1.121	8.73661e+06	8.99878e+06	1.00794e+07	10206404	8.55545e+06	7.77387e+06	4.15478e+06	7.13364e+06	9.70692e+06	10206404	8270057	4.86173e+06	High	High	High	High	High	High	0	High	0.901176	0.43152
A1A6M1	Protein disulfide isomerase pTAC5, chloroplastic OS=Arabidopsis thaliana OX=3702 GN=PTAC5 PE=1 SV=1	32	9	33	9	387	44	851	1.041	1.11724e+07	9.63521e+06	9.83551e+06	8.9641e+06	1.03889e+07	8.87934e+06	5.31312e+06	7.63815e+06	9.47206e+06	8.9641e+06	1.00423e+07	5.55309e+06	High	High	High	High	High	High	0	High	0.967898	0.751341
Q9M0V6	Ferredoxin--NADP reductase, root isozyme 1, chloroplastic OS=Arabidopsis thaliana OX=3702 GN=RFNR1 PE=2 SV=2	51	15	77	9	378	42.4	850	0.784	1.91233e+07	2.08314e+07	2.27795e+07	2.98338e+07	2.81233e+07	2.34367e+07	9.09428e+06	1.65138e+07	2.19377e+07	2.98338e+07	2.71852e+07	1.46572e+07	High	High	High	High	High	High	0	High	0.571375	0.104491
Q9LXA8	Probable beta-D-xylosidase 6 OS=Arabidopsis thaliana OX=3702 GN=BXL6 PE=2 SV=1	18	10	36	10	792	87.1	850	1.297	7.13208e+06	7.56537e+06	7.5465e+06	7.15304e+06	6.12693e+06	5.58775e+06	3.39173e+06	5997323	7.26763e+06	7.15304e+06	5.92255e+06	3.49454e+06	High	High	High	High	High	High	0	High	0.539524	0.0937961
Q8RX79	Peptide chain release factor APG3, chloroplastic OS=Arabidopsis thaliana OX=3702 GN=APG3 PE=2 SV=1	21	6	23	6	422	47.5	850	0.985	6.11094e+06	6.26169e+06	6.79297e+06	6874119	7.28806e+06	6.08536e+06	2.90611e+06	4.96386e+06	6.54195e+06	6874119	7.04495e+06	3.80575e+06	High	High	High	High	High	High	0	High	0.992882	0.941664
Q8L611	Protein transport protein SEC31 homolog B OS=Arabidopsis thaliana OX=3702 GN=SEC31B PE=1 SV=1	21	13	34	13	1104	119.8	850	0.852	1.16133e+08	9.76373e+07	1.14209e+08	1.14321e+08	1.01396e+08	1.08879e+08	5.5228e+07	7.74004e+07	1.09989e+08	1.14321e+08	9.80139e+07	6.80923e+07	High	High	High	High	High	High	0	High	0.77465	0.22954
O64764	Thioredoxin O1, mitochondrial OS=Arabidopsis thaliana OX=3702 GN=At2g35010 PE=1 SV=1	51	8	38	8	194	21.2	847	1.045	2.06135e+07	2.24008e+07	1.87608e+07	1.81274e+07	1.98036e+07	1.32501e+07	9.80292e+06	1.77579e+07	1.80675e+07	1.81274e+07	19143017	8.28654e+06	High	High	High	High	High	High	0	High	0.978281	0.779208
Q8VZ10	Protein SUPPRESSOR OF QUENCHING 1, chloroplastic OS=Arabidopsis thaliana OX=3702 GN=SOQ1 PE=1 SV=1	20	15	65	15	1055	114.3	846	0.951	2.6471e+07	2.65719e+07	2.52737e+07	2.60716e+07	2.5796e+07	2.97534e+07	1.25885e+07	2.10644e+07	2.43398e+07	2.60716e+07	2.49355e+07	1.86076e+07	High	High	High	High	High	High	0	High	0.958352	0.698985
Q8LAP6	Probable plastid-lipid-associated protein 12, chloroplastic OS=Arabidopsis thaliana OX=3702 GN=PAP12 PE=1 SV=1	37	12	38	12	409	45.7	846	1.303	2.8206e+07	2.53127e+07	3.20957e+07	2.50965e+07	2.267e+07	2.51642e+07	1.34136e+07	2.00662e+07	3.09096e+07	2.50965e+07	2.19138e+07	1.57375e+07	High	High	High	High	High	High	0	High	0.585054	0.108867
Q94C69	Cold shock domain-containing protein 3 OS=Arabidopsis thaliana OX=3702 GN=CSP3 PE=1 SV=1	51	8	33	8	301	29.5	846	0.637	8.16234e+06	8.72764e+06	9.46413e+06	1.31924e+07	1.30689e+07	1.29659e+07	3.88168e+06	6.9187e+06	9.1144e+06	1.31924e+07	1.2633e+07	8.10882e+06	High	High	High	High	High	High	0	High	0.0571358	0.00289506
Q93XM7	Mitochondrial carnitine/acylcarnitine carrier-like protein OS=Arabidopsis thaliana OX=3702 GN=BOU PE=1 SV=1	43	10	49	10	300	31	845	1.088	1.70038e+07	1.77704e+07	1.82371e+07	1.6707e+07	1.71741e+07	1.50036e+07	8.0863e+06	1.40872e+07	1.75632e+07	1.6707e+07	1.66013e+07	9.38319e+06	High	High	High	High	High	High	0	High	0.944229	0.585198
Q38929	Isopentenyl-diphosphate Delta-isomerase I, chloroplastic OS=Arabidopsis thaliana OX=3702 GN=IPP1 PE=1 SV=3	30	8	51	4	291	33.2	845	1.022	8.00807e+06	6.32852e+06	7.82496e+06	6.34358e+06	7.50267e+06	7.44504e+06	3.80831e+06	5.01683e+06	7.53581e+06	6.34358e+06	7.2524e+06	4.65608e+06	High	High	High	High	High	High	0	High	0.98928	0.861139
Q7X9V3	Acetyltransferase NSI OS=Arabidopsis thaliana OX=3702 GN=NSI PE=1 SV=1	21	4	27	4	258	28.6	839	0.921	2.4435e+06	1.82504e+06	2.03557e+06	2.46084e+06	2.66971e+06	2.85115e+06	1.16203e+06	1.44677e+06	1.96034e+06	2.46084e+06	2.58066e+06	1.78309e+06	High	High	High	High	High	High	0	High	0.956571	0.680463
Q8W4D6	Protein HIGH CHLOROPHYLL FLUORESCENCE PHENOTYPE 173, chloroplastic OS=Arabidopsis thaliana OX=3702 GN=HCF173 PE=1 SV=1	38	16	67	16	598	65.7	839	1.176	2.10302e+07	2.00453e+07	2.01642e+07	1.91147e+07	1.60688e+07	1.52375e+07	1.00011e+07	1.58906e+07	1.9419e+07	1.91147e+07	1.55328e+07	9.52944e+06	High	High	High	High	High	High	0	High	0.826931	0.28954
O80634	Photosynthetic NDH subunit of lumenal location 1, chloroplastic OS=Arabidopsis thaliana OX=3702 GN=PNSL1 PE=1 SV=2	37	7	37	7	238	26.9	837	1.539	1.67296e+07	1.48835e+07	1.2133e+07	1.08068e+07	9.82337e+06	8.36987e+06	7.95593e+06	1.17986e+07	1.16846e+07	1.08068e+07	9.49568e+06	5.23446e+06	High	High	High	High	High	High	0	High	0.0624615	0.0032647
Q9FRL8	Glutathione S-transferase DHAR2 OS=Arabidopsis thaliana OX=3702 GN=DHAR2 PE=1 SV=1	59	10	49	10	213	23.4	836	1.05	3.75354e+07	4.17632e+07	3.61784e+07	3.82264e+07	3.35928e+07	3.49007e+07	1.78503e+07	3.31071e+07	3.48415e+07	3.82264e+07	3.24722e+07	2.18267e+07	High	High	High	High	High	High	0	High	0.989196	0.849159
P54904	Pyrroline-5-carboxylate reductase OS=Arabidopsis thaliana OX=3702 GN=PROC1 PE=2 SV=1	41	9	40	9	276	28.6	833	1.101	2.56835e+07	2.40647e+07	2.40159e+07	2.25551e+07	2.45726e+07	2.1353e+07	1.2214e+07	1.90769e+07	2.31284e+07	2.25551e+07	2.37529e+07	1.3354e+07	High	High	High	High	High	High	0	High	0.92794	0.552808
Q9C865	SH3 domain-containing protein 1 OS=Arabidopsis thaliana OX=3702 GN=SH3P1 PE=1 SV=1	23	7	27	7	439	49.2	833	1.211	3.84029e+06	4.76132e+06	4.2581e+06	4.00699e+06	3.40052e+06	4.24332e+06	1.82628e+06	3.77446e+06	4.10075e+06	4.00699e+06	3.28708e+06	2.65374e+06	High	High	High	High	High	High	0	High	0.823152	0.284771
Q9FFE0	Putative 4-hydroxy-4-methyl-2-oxoglutarate aldolase 2 OS=Arabidopsis thaliana OX=3702 GN=At5g16450 PE=1 SV=1	37	5	29	2	166	17.8	832	1.194	2.33357e+06	2.38007e+06	3.68384e+06	1.95991e+06	3.20126e+06	2.80506e+06	1.10975e+06	1.88677e+06	3.54771e+06	1.95991e+06	3.09447e+06	1.75427e+06	High	High	High	High	High	High	0	High	0.870954	0.364023
Q8RUD6	Protein HIGH ARSENIC CONTENT 1, mitochondrial OS=Arabidopsis thaliana OX=3702 GN=HAC1 PE=1 SV=1	38	5	32	5	169	19	832	1.074	1.16134e+07	1.53405e+07	1.2129e+07	1.26413e+07	1.35222e+07	8.35286e+06	5.52287e+06	1.21609e+07	1.16808e+07	1.26413e+07	1.30711e+07	5.22383e+06	High	High	High	High	High	High	0	High	0.956571	0.664042
Q9LE06	Methionine aminotransferase BCAT4 OS=Arabidopsis thaliana OX=3702 GN=BCAT4 PE=1 SV=1	49	14	52	13	354	39	830	0.977	2.77885e+07	2.92413e+07	3.48863e+07	3.29984e+07	3.08476e+07	3.06622e+07	1.32151e+07	2.31806e+07	33597112	3.29984e+07	2.98186e+07	1.91759e+07	High	High	High	High	High	High	0	High	0.987399	0.825718
O65351	Subtilisin-like protease SBT1.7 OS=Arabidopsis thaliana OX=3702 GN=SBT1.7 PE=1 SV=1	28	10	36	10	757	79.4	827	1.061	1.50933e+07	1.41605e+07	1.53928e+07	1.4379e+07	1.3007e+07	1.51038e+07	7.17778e+06	1.12255e+07	1.4824e+07	1.4379e+07	1.25731e+07	9.44584e+06	High	High	High	High	High	High	0	High	0.958707	0.721683
Q93W28	Uncharacterized protein At4g15545 OS=Arabidopsis thaliana OX=3702 GN=At4g15545 PE=1 SV=1	65	15	69	15	337	37.2	827	1.216	3.90017e+07	3.95073e+07	3.52413e+07	3.57628e+07	3.18986e+07	2.81818e+07	1.85476e+07	3.13188e+07	3.3939e+07	3.57628e+07	3.08345e+07	1.76247e+07	High	High	High	High	High	High	0	High	0.797223	0.244394
P25702	Acyl carrier protein 3, chloroplastic OS=Arabidopsis thaliana OX=3702 GN=ACP3 PE=1 SV=2	23	2	22	1	136	14.6	827	1.107	1.84966e+07	3.38015e+07		26471290	1.9281e+07	2.15789e+07	8796247	26795572		26471290	18637796	13495300	High	High	High	High	High	High	0	High	0.926945	0.532772
Q9ZV36	UDP-glucuronic acid decarboxylase 6 OS=Arabidopsis thaliana OX=3702 GN=UXS6 PE=2 SV=1	31	11	66	1	343	38.6	824	0.01				1.7938e+06		1.34852e+06				1.7938e+06		843357	Not Found	Not Found	Not Found	High	Not Found	Peak Found	0	High	4.57867e-16	1e-17
Q9FGF0	Phosphoglycerate mutase-like protein 1 OS=Arabidopsis thaliana OX=3702 GN=At5g64460 PE=2 SV=1	41	8	26	8	282	31.6	823	0.921	6.87e+06	8.68952e+06	8.21176e+06	8.72784e+06	9.05012e+06	9.24336e+06	3.26709e+06	6.88848e+06	7.90831e+06	8.72784e+06	8.74823e+06	5.78074e+06	High	High	High	High	High	High	0	High	0.947616	0.619633
Q8L5Z7	Sorting nexin 2A OS=Arabidopsis thaliana OX=3702 GN=SNX2A PE=1 SV=1	21	10	44	7	587	65.5	823	0.989	3.81431e+06	3.0346e+06	3.69629e+06	3.41998e+06	3.90164e+06	3.65153e+06	1.81393e+06	2.40563e+06	3.55971e+06	3.41998e+06	3.77149e+06	2.28365e+06	High	High	High	High	High	High	0	High	0.991608	0.927586
Q9FKK7	Xylose isomerase OS=Arabidopsis thaliana OX=3702 GN=XYLA PE=2 SV=2	41	17	80	17	477	53.7	819	1.224	3.23864e+07	3.36693e+07	4.05189e+07	3.01895e+07	3.20478e+07	2.86344e+07	1.54016e+07	2.66908e+07	3.90216e+07	3.01895e+07	3.09788e+07	1.79078e+07	High	High	High	High	High	High	0	High	0.797665	0.245693
P46010	Nitrilase 3 OS=Arabidopsis thaliana OX=3702 GN=NIT3 PE=1 SV=1	31	8	26	5	346	38	818	0.874	9.02142e+06	9.13252e+06	1.10216e+07	1.32719e+07	1.40059e+07	1.37098e+07	4.29022e+06	7.23966e+06	1.06143e+07	1.32719e+07	1.35387e+07	8.574e+06	High	High	High	High	High	High	0	High	0.870954	0.365075
Q9LIG6	NifU-like protein 4, mitochondrial OS=Arabidopsis thaliana OX=3702 GN=NIFU4 PE=2 SV=1	26	4	19	4	283	30.5	818	1.105	4.657e+06	5.76155e+06	4.78203e+06	4.52667e+06	4.49141e+06	3.85317e+06	2.21468e+06	4.56738e+06	4.60532e+06	4.52667e+06	4341582	2.40975e+06	High	High	High	High	High	High	0	High	0.926945	0.53791
Q8GZQ3	Polyribonucleotide nucleotidyltransferase 1, chloroplastic OS=Arabidopsis thaliana OX=3702 GN=PNP1 PE=1 SV=1	22	15	52	15	922	99.5	816	1.047	2.03188e+07	1.52972e+07	2.30684e+07	2.16394e+07	1.94189e+07	1.92159e+07	9.66278e+06	1.21266e+07	2.2216e+07	2.16394e+07	1.87711e+07	1.20175e+07	High	High	High	High	High	High	0	High	0.977278	0.772659
Q56YA5	Serine--glyoxylate aminotransferase OS=Arabidopsis thaliana OX=3702 GN=AGT1 PE=1 SV=2	34	10	58	10	401	44.2	814	0.885	3.0306e+07	3.90891e+07	4.63964e+07	5.27815e+07	4.7076e+07	4.5654e+07	1.44123e+07	3.09872e+07	4.46819e+07	5.27815e+07	4.55056e+07	2.85517e+07	High	High	High	High	High	High	0	High	0.870954	0.343762
Q9LXM8	60S acidic ribosomal protein P2-4 OS=Arabidopsis thaliana OX=3702 GN=RPP2D PE=3 SV=1	53	5	29	4	111	11	813	1.209	1.20903e+07	1.50568e+07	1.07276e+07	1.1851e+07	1.09459e+07	9.52704e+06	5.74965e+06	1.19361e+07	1.03311e+07	1.1851e+07	1.05807e+07	5.95815e+06	High	High	High	High	High	High	0	High	0.723376	0.188016
O22860	60S ribosomal protein L38 OS=Arabidopsis thaliana OX=3702 GN=RPL38A PE=3 SV=1	59	7	58	7	69	8.1	811	1.041	5.43103e+07	5.68992e+07	5.43966e+07	5.19479e+07	5.1036e+07	4.84706e+07	2.58278e+07	4.51059e+07	5.23864e+07	5.19479e+07	4.93335e+07	3.03132e+07	High	High	High	High	High	High	0	High	0.991608	0.930533
P93004	Aquaporin PIP2-7 OS=Arabidopsis thaliana OX=3702 GN=PIP2-7 PE=1 SV=2	24	3	12	3	280	29.7	809	0.879	699486	872029	1.19486e+06	2.76872e+06	1.78774e+06	1.60858e+06	332647	691287	1.15071e+06	2.76872e+06	1.72811e+06	1.006e+06	High	High	High	High	High	High	0	High	0.946485	0.602909
Q94F00	Phosphatase IMPL1, chloroplastic OS=Arabidopsis thaliana OX=3702 GN=IMPL1 PE=1 SV=2	32	8	41	8	371	40.4	809	0.757	1.32844e+07	1.07707e+07	1.40235e+07	1.82535e+07	1.68159e+07	1.77813e+07	6.31751e+06	8.53827e+06	1.35053e+07	1.82535e+07	1.62549e+07	1.11203e+07	High	High	High	High	High	High	0	High	0.444995	0.0641515
Q93V56	Soluble inorganic pyrophosphatase 1 OS=Arabidopsis thaliana OX=3702 GN=PPA1 PE=1 SV=1	35	7	45	2	212	24.5	808	1.52	7.04585e+06	6.36669e+06	4.62036e+06	1.68239e+06	2.00652e+06	5.70079e+06	3.35072e+06	5.04709e+06	4.44962e+06	1.68239e+06	1.93959e+06	3.56524e+06	High	High	High	High	High	High	0	High	0.209413	0.0177459
O04350	Tubulin-folding cofactor A OS=Arabidopsis thaliana OX=3702 GN=TFCA PE=1 SV=2	49	7	30	7	113	12.8	808	1.065	2.00464e+07	2.03094e+07	2.0528e+07	1.75143e+07	2.05463e+07	1.78289e+07	9.53325e+06	1.61e+07	1.97694e+07	1.75143e+07	1.9861e+07	1.11501e+07	High	High	High	High	High	High	0	High	0.958352	0.69882
Q8S8T4	UDP-glucuronic acid decarboxylase 4 OS=Arabidopsis thaliana OX=3702 GN=UXS4 PE=2 SV=1	28	9	45	2	443	49.9	806	0.719	529605	841922	1.17418e+06	1.28174e+06	1.55238e+06	1.30294e+06	251859	667420	1.13079e+06	1.28174e+06	1.50059e+06	814848	High	High	High	High	High	High	0	High	0.614247	0.123698
Q9M8L4	Glycerol kinase OS=Arabidopsis thaliana OX=3702 GN=GLPK PE=1 SV=1	16	6	29	6	522	56.4	805	1.072	7.77823e+06	6.24472e+06	9.07942e+06	8.36918e+06	7.12981e+06	7.38886e+06	3.69901e+06	4950403	8743910	8.36918e+06	6.89197e+06	4.62095e+06	High	High	High	High	High	High	0	High	0.950861	0.626616
Q66GR6	Single-stranded DNA-binding protein WHY3, chloroplastic OS=Arabidopsis thaliana OX=3702 GN=WHY3 PE=1 SV=1	18	4	14	3	268	29.7	805	1.071	1.79573e+06	2.1578e+06	2.12697e+06	1.71055e+06	2.08447e+06	1.79038e+06	853978	1.71056e+06	2048370	1.71055e+06	2.01494e+06	1.11969e+06	High	High	High	High	High	High	0	High	0.956571	0.687932
P25269	Tryptophan synthase beta chain 2, chloroplastic OS=Arabidopsis thaliana OX=3702 GN=TSB2 PE=1 SV=2	39	15	75	2	475	51.6	804	1.323		141098	205934	202550	98500.4	115392		111853	198324	202550	95214.6	72165.7	High	High	High	High	High	Peak Found	0	High	0.77465	0.230094
O22683	Cyanate hydratase OS=Arabidopsis thaliana OX=3702 GN=CYN PE=2 SV=1	43	7	50	7	168	18.6	802	1.215	6.97632e+07	8.60009e+07	6.77322e+07	6.0193e+07	6.14778e+07	6.03726e+07	3.31766e+07	68175864	6.52293e+07	6.0193e+07	5.9427e+07	3.77567e+07	High	High	High	High	High	High	0	High	0.82108	0.280994
Q9LK29	Cytochrome c1 1, heme protein, mitochondrial OS=Arabidopsis thaliana OX=3702 GN=CYC11 PE=1 SV=1	34	6	32	4	307	33.6	802	1.13	5.83205e+06	7.08108e+06	6.72813e+06	7.5512e+06	4.9161e+06	6.01181e+06	2.77349e+06	5.61341e+06	6.4795e+06	7.5512e+06	4.75211e+06	3.75975e+06	High	High	High	High	High	High	0	High	0.901108	0.428774
Q9LUW6	DEAD-box ATP-dependent RNA helicase 9, mitochondrial OS=Arabidopsis thaliana OX=3702 GN=RH9 PE=1 SV=1	18	7	32	2	610	63.6	801	0.675	477191	433687	348977	709369	840674	787504	226932	343799	336081	709369	812631	492500	High	High	High	High	High	High	0	High	0.508151	0.0824623
Q9FNR1	Glycine-rich RNA-binding protein 3, mitochondrial OS=Arabidopsis thaliana OX=3702 GN=RBG3 PE=1 SV=1	20	4	18	4	309	30	796	0.937	8.391e+06	8.02637e+06	7.02972e+06	7.93567e+06	8.79514e+06	8.8884e+06	3.99042e+06	6.36277e+06	6.76995e+06	7.93567e+06	8.50175e+06	5.55875e+06	High	High	High	High	High	High	0	High	0.956571	0.689195
O49686	Abscisic acid receptor PYR1 OS=Arabidopsis thaliana OX=3702 GN=PYR1 PE=1 SV=1	66	9	36	9	191	21.6	792	1.121	1.34248e+07	1.56045e+07	1.67539e+07	1.5084e+07	1.55159e+07	1.40595e+07	6.38429e+06	1.23702e+07	1.61348e+07	1.5084e+07	1.49983e+07	8.79273e+06	High	High	High	High	High	High	0	High	0.916003	0.481369
O23404	Pyruvate, phosphate dikinase 1, chloroplastic OS=Arabidopsis thaliana OX=3702 GN=PPDK PE=1 SV=2	22	13	41	13	963	105.1	791	1.163	1.55727e+07	1.51794e+07	1.69509e+07	1.70317e+07	1.35358e+07	1.33623e+07	7.40575e+06	1.20332e+07	1.63245e+07	1.70317e+07	1.30843e+07	8.35671e+06	High	High	High	High	High	High	0	High	0.869347	0.338989
Q9SKI2	Vacuolar protein sorting-associated protein 2 homolog 1 OS=Arabidopsis thaliana OX=3702 GN=VPS2.1 PE=1 SV=2	25	5	21	5	225	25.3	789	1.249	1.127e+07	9.32049e+06	9.22546e+06	9.37737e+06	8.52113e+06	8.34623e+06	5.35953e+06	7388666	8.88456e+06	9.37737e+06	8.23689e+06	5.21969e+06	High	High	High	High	High	High	0	High	0.62763	0.134924
Q9FX94	Probable carboxylesterase 5 OS=Arabidopsis thaliana OX=3702 GN=CXE5 PE=2 SV=1	34	6	33	4	319	35.2	787	0.995	5.46851e+06	5.49661e+06	5.28671e+06	5.91748e+06	5.44653e+06	4.64832e+06	2.6006e+06	4.35735e+06	5.09135e+06	5.91748e+06	5.26485e+06	2.90703e+06	High	High	High	High	High	High	0	High	0.999801	0.996651
O65220	Peptidyl-prolyl cis-trans isomerase CYP28, chloroplastic OS=Arabidopsis thaliana OX=3702 GN=CYP28 PE=1 SV=1	38	8	41	8	281	30.5	786	1.083	1.0993e+07	1.19394e+07	1.18051e+07	1.14081e+07	9.28714e+06	9.97909e+06	5.22783e+06	9.4648e+06	1.13689e+07	1.14081e+07	8977339	6.24086e+06	High	High	High	High	High	High	0	High	0.939002	0.574777
P56761	Photosystem II D2 protein OS=Arabidopsis thaliana OX=3702 GN=psbD PE=1 SV=3	22	5	28	5	353	39.5	785	0.857	1.3672e+07	1.99608e+07	2.48971e+07	3.35277e+07	2.11223e+07	1.63268e+07	6.50185e+06	1.58236e+07	2.39771e+07	3.35277e+07	2.04177e+07	1.02107e+07	High	High	High	High	High	High	0	High	0.842129	0.307502
P24102	Peroxidase 22 OS=Arabidopsis thaliana OX=3702 GN=PER22 PE=1 SV=2	22	8	61	6	349	38.1	784	0.992	2.62126e+07	3.35889e+07	3.87475e+07	4.03298e+07	3.19371e+07	3.08572e+07	1.24657e+07	2.66271e+07	3.73157e+07	4.03298e+07	3.08717e+07	1.92979e+07	High	High	High	High	High	High	0	High	0.98928	0.864989
P25071	Calmodulin-like protein 12 OS=Arabidopsis thaliana OX=3702 GN=CML12 PE=1 SV=3	23	6	26	6	324	36.8	784	1.304	1.10888e+07	1.26643e+07	1.04465e+07	8.71387e+06	8.4163e+06	8.86836e+06	5.2734e+06	1.00394e+07	1.00604e+07	8.71387e+06	8.13555e+06	5.54622e+06	High	High	High	High	High	High	0	High	0.444387	0.06341
O82197	Vacuolar protein sorting-associated protein 32 homolog 1 OS=Arabidopsis thaliana OX=3702 GN=VPS32.1 PE=1 SV=1	35	6	32	3	213	24	783	1.198	2.01458e+06	3.79305e+06	1.08299e+06	1.94659e+06	2.08038e+06	2.07975e+06	958053	3.00688e+06	1.04297e+06	1.94659e+06	2.01098e+06	1.30067e+06	High	High	High	High	High	High	0	High	0.860481	0.328722
Q9SUU5	Cytochrome b-c1 complex subunit 7-1 OS=Arabidopsis thaliana OX=3702 GN=QCR7-1 PE=1 SV=1	44	5	30	3	122	14.5	783	1.315	3.44978e+07	3.57641e+07	2.74295e+07	3.22062e+07	2.70854e+07	2.96549e+07	1.64057e+07	2.83514e+07	2.64159e+07	3.22062e+07	2.61819e+07	1.8546e+07	High	High	High	High	High	High	0	High	0.58145	0.108027
Q9XFH8	Thioredoxin F1, chloroplastic OS=Arabidopsis thaliana OX=3702 GN=At3g02730 PE=1 SV=2	21	4	35	4	178	19.3	780	1.005	3.87019e+07	4.51611e+07	3.93921e+07	4.19884e+07	4.81313e+07	3.66017e+07	1.84051e+07	3.58007e+07	3.79364e+07	4.19884e+07	4.65257e+07	2.28905e+07	High	High	High	High	High	High	0	High	0.991608	0.912432
Q9SCY3	Photosynthetic NDH subunit of lumenal location 4, chloroplastic OS=Arabidopsis thaliana OX=3702 GN=PNSL4 PE=1 SV=1	35	5	23	5	217	23.2	779	1.306	1.14031e+07	1.34617e+07	1.21415e+07	1.05762e+07	8.88164e+06	8.66405e+06	5.42283e+06	1.06715e+07	11692874	1.05762e+07	8.58536e+06	5.41844e+06	High	High	High	High	High	High	0	High	0.444995	0.0640445
Q05728	Phosphoribosylformylglycinamidine cyclo-ligase, chloroplastic OS=Arabidopsis thaliana OX=3702 GN=PUR5 PE=1 SV=2	29	8	31	8	389	41.5	777	0.953	2.66099e+07	2.32759e+07	2.15607e+07	2.27734e+07	2.46403e+07	2.35345e+07	1.26546e+07	1.84516e+07	2.0764e+07	2.27734e+07	2.38184e+07	1.47183e+07	High	High	High	High	High	High	0	High	0.958352	0.720524
Q9CAK8	2-C-methyl-D-erythritol 2,4-cyclodiphosphate synthase, chloroplastic OS=Arabidopsis thaliana OX=3702 GN=ISPF PE=1 SV=1	39	7	36	7	231	24.8	777	0.636	1.87005e+07	2.32945e+07	2.14725e+07	35241520	3.79292e+07	3.06371e+07	8.89322e+06	1.84663e+07	20679017	35241520	3.66639e+07	1.91602e+07	High	High	High	High	High	High	0	High	0.0674811	0.00359428
Q38882	Phospholipase D alpha 1 OS=Arabidopsis thaliana OX=3702 GN=PLDALPHA1 PE=1 SV=2	31	16	58	16	810	91.8	776	0.965	2.49945e+07	1.65498e+07	3.10555e+07	3.01875e+07	2.58445e+07	2.69789e+07	1.18864e+07	1.31196e+07	2.99079e+07	3.01875e+07	2.49824e+07	1.68725e+07	High	High	High	High	High	High	0	High	0.978281	0.781004
Q96520	Peroxidase 12 OS=Arabidopsis thaliana OX=3702 GN=PER12 PE=1 SV=1	28	7	25	7	358	39.5	776	1.179	1.45497e+07	1.2253e+07	1.67542e+07	1.41065e+07	1.39538e+07	1.11406e+07	6.91927e+06	9.71339e+06	1.61351e+07	1.41065e+07	1.34884e+07	6967294	High	High	High	High	High	High	0	High	0.832887	0.297113
Q8VWF1	SH3 domain-containing protein 2 OS=Arabidopsis thaliana OX=3702 GN=SH3P2 PE=1 SV=1	27	7	32	7	368	40.9	775	0.877	2.47527e+06	2.35376e+06	3.00773e+06	3.38175e+06	2.49569e+06	3.33628e+06	1.17714e+06	1.86591e+06	2.89658e+06	3.38175e+06	2.41244e+06	2086489	High	High	High	High	High	High	0	High	0.916222	0.490081
Q39129	Thiosulfate sulfurtransferase 16, chloroplastic OS=Arabidopsis thaliana OX=3702 GN=STR16 PE=1 SV=2	81	6	36	6	120	12.7	774	0.861	2.60548e+07	3.11554e+07	2.44626e+07	3.0836e+07	3.16597e+07	3.07719e+07	1.23906e+07	2.46979e+07	2.35586e+07	3.0836e+07	30603571	1.92445e+07	High	High	High	High	High	High	0	High	0.843702	0.310018
Q9LS48	protein SLOW GREEN 1, chloroplastic OS=Arabidopsis thaliana OX=3702 GN=SG1 PE=1 SV=1	26	8	37	8	316	35.6	772	1.02	1.28503e+07	1.33861e+07	1.16802e+07	1.42604e+07	1.54129e+07	1.43328e+07	6.11107e+06	1.06116e+07	1.12486e+07	1.42604e+07	1.48988e+07	8.96367e+06	High	High	High	High	High	High	0	High	0.991608	0.928511
Q9LHT0	Tropinone reductase homolog At5g06060 OS=Arabidopsis thaliana OX=3702 GN=At5g06060 PE=2 SV=1	35	7	37	6	264	28.3	771	0.935	1.0633e+07	1.02378e+07	9.16319e+06	1.19594e+07	1.13792e+07	1.02094e+07	5.05663e+06	8.11585e+06	8.82459e+06	1.19594e+07	1.09996e+07	6.38487e+06	High	High	High	High	High	High	0	High	0.956571	0.668845
P83291	NADH-cytochrome b5 reductase-like protein OS=Arabidopsis thaliana OX=3702 GN=CBR2 PE=1 SV=2	50	12	61	12	328	36	770	1.021	7.06123e+07	8.22036e+07	7.40624e+07	7.53776e+07	7.13267e+07	7.37573e+07	3.35803e+07	6.51656e+07	7.13256e+07	7.53776e+07	6.89474e+07	4.61274e+07	High	High	High	High	High	High	0	High	0.996814	0.968228
P54888	Delta-1-pyrroline-5-carboxylate synthase B OS=Arabidopsis thaliana OX=3702 GN=P5CSB PE=2 SV=1	20	12	59	6	726	78.8	770	0.944	8.02679e+06	9.01298e+06	9.30127e+06	7.24359e+06	8.12337e+06	1.12718e+07	3.81722e+06	7.14489e+06	8957557	7.24359e+06	7.85239e+06	7.04932e+06	High	High	High	High	High	High	0	High	0.962645	0.734718
Q8GW78	ATP-dependent Clp protease ATP-binding subunit CLPT2, chloroplastic OS=Arabidopsis thaliana OX=3702 GN=CLPT2 PE=1 SV=1	28	5	38	5	241	26.5	770	1.016	3.92905e+07	4.82907e+07	3.5185e+07	3.87085e+07	3.99101e+07	3.40099e+07	1.8685e+07	3.82817e+07	3.38848e+07	3.87085e+07	38578779	2.12696e+07	High	High	High	High	High	High	0	High	0.996814	0.970091
Q9LFL3	TOM1-like protein 1 OS=Arabidopsis thaliana OX=3702 GN=TOL1 PE=1 SV=1	46	11	48	11	407	45.3	767	1.089	7.48339e+06	7.92997e+06	7.43761e+06	7.92105e+06	6.84281e+06	6.71554e+06	3.55879e+06	6.28635e+06	7.16277e+06	7.92105e+06	6.61455e+06	4.19986e+06	High	High	High	High	High	High	0	High	0.937813	0.572683
P42825	Chaperone protein dnaJ 2 OS=Arabidopsis thaliana OX=3702 GN=ATJ2 PE=1 SV=2	42	13	53	5	419	46.4	765	0.663	2.34519e+06	2.07847e+06	3.26613e+06	6.40313e+06	5.38824e+06	5.55601e+06	1.11528e+06	1.64768e+06	3.14544e+06	6.40313e+06	5.2085e+06	3.47469e+06	High	Peak Found	High	High	High	High	0	High	0.205391	0.0171152
Q8W0Y8	Photosystem II reaction center PSB28 protein, chloroplastic OS=Arabidopsis thaliana OX=3702 GN=PSB28 PE=2 SV=1	13	2	25	2	183	20.2	765	1.076	3.06637e+07	2.52842e+07	2.16598e+07	2.17489e+07	2.11673e+07	2.46002e+07	1.45824e+07	2.00437e+07	2.08594e+07	2.17489e+07	20461197	15384800	High	High	High	High	High	High	0	High	0.956571	0.667809
Q8GWP5	Riboflavin biosynthesis protein PYRD, chloroplastic OS=Arabidopsis thaliana OX=3702 GN=PYRD PE=1 SV=1	22	5	16	5	426	46.6	765	0.798	1.99064e+06	1.98869e+06	2.38251e+06	2.86271e+06	2.83474e+06	3.16318e+06	946667	1.5765e+06	2.29447e+06	2.86271e+06	2.74018e+06	1.97823e+06	High	High	High	High	High	High	0	High	0.797223	0.24446
Q7Y175	Plant UBX domain-containing protein 5 OS=Arabidopsis thaliana OX=3702 GN=PUX5 PE=1 SV=1	21	6	26	6	421	45	764	0.956	4.90041e+06	4.46013e+06	4.32046e+06	5.80301e+06	5.05305e+06	5.27203e+06	2330436	3.53569e+06	4.1608e+06	5.80301e+06	4.88449e+06	3.29709e+06	High	High	High	High	High	High	0	High	0.98571	0.815206
Q9LT69	D-3-phosphoglycerate dehydrogenase 3, chloroplastic OS=Arabidopsis thaliana OX=3702 GN=PGDH3 PE=1 SV=1	19	8	38	5	588	62.1	762	1.175	2.55036e+06	2.34959e+06	2.51953e+06	3.35117e+06	2.38363e+06	2.2515e+06	1.21285e+06	1.8626e+06	2.42643e+06	3.35117e+06	2304117	1.40807e+06	High	High	High	High	High	High	0	High	0.887487	0.410738
O64700	Urease accessory protein G OS=Arabidopsis thaliana OX=3702 GN=UREG PE=2 SV=1	25	6	33	6	275	30.1	762	0.996	1.15408e+07	1.08149e+07	1.07356e+07	9.41505e+06	9.87495e+06	1.1934e+07	5.48834e+06	8.57331e+06	1.03389e+07	9.41505e+06	9545538	7.46346e+06	High	High	High	High	High	High	0	High	0.999801	0.986274
Q9SYX1	Light-harvesting complex-like protein 3 isotype 1, chloroplastic OS=Arabidopsis thaliana OX=3702 GN=LIL3.1 PE=1 SV=1	35	8	36	8	262	29.4	762	0.86	1.43801e+07	1.80769e+07	1.56602e+07	1.82746e+07	1.92065e+07	2.27864e+07	6.83859e+06	1.43302e+07	1.50815e+07	1.82746e+07	1.85658e+07	1.42505e+07	High	High	High	High	High	High	0	High	0.869347	0.338619
Q42580	Peroxidase 21 OS=Arabidopsis thaliana OX=3702 GN=PER21 PE=1 SV=1	24	5	19	5	327	36.7	761	1.296	2.3229e+06	2.64505e+06	3.02173e+06	2.39576e+06	2.30112e+06	1.21239e+06	1.10468e+06	2.09682e+06	2.91007e+06	2.39576e+06	2.22435e+06	758224	High	High	High	High	Peak Found	High	0	High	0.69532	0.171493
Q9M879	Stearoyl-[acyl-carrier-protein] 9-desaturase 5, chloroplastic OS=Arabidopsis thaliana OX=3702 GN=S-ACP-DES5 PE=1 SV=1	24	8	33	4	396	45.3	761	0.708	1.41476e+06	1.66835e+06	1.55263e+06	2.44611e+06	2.31033e+06	2.15738e+06	672800	1.32255e+06	1.49525e+06	2.44611e+06	2.23326e+06	1.34922e+06	High	High	Peak Found	High	High	High	0	High	0.512234	0.0842784
Q94K73	Phenylalanine--tRNA ligase, chloroplastic/mitochondrial OS=Arabidopsis thaliana OX=3702 GN=At3g58140 PE=1 SV=1	23	8	31	8	429	49.2	761	1.06	7.75999e+06	7.56808e+06	8.65119e+06	1.02068e+07	8.64699e+06	8.49172e+06	3.69033e+06	5.99947e+06	8.3315e+06	1.02068e+07	8.35855e+06	5.31067e+06	High	High	High	High	High	High	0	High	0.956571	0.6738
Q943Z6	Signal recognition particle 19 kDa protein OS=Arabidopsis thaliana OX=3702 GN=SRP19 PE=1 SV=1	26	4	22	4	145	16.3	758	1.171	4.11131e+06	4.43419e+06	5.07971e+06	4.37088e+06	4.16452e+06	3.51371e+06	1.95517e+06	3.51513e+06	4.892e+06	4.37088e+06	4.0256e+06	2.19745e+06	High	High	High	High	High	High	0	High	0.870954	0.368183
Q9FUP0	12-oxophytodienoate reductase 3 OS=Arabidopsis thaliana OX=3702 GN=OPR3 PE=1 SV=2	30	7	31	7	391	42.7	757	1.028	5.22361e+06	7.12391e+06	6.16216e+06	5.84018e+06	6.27679e+06	5.94388e+06	2.48414e+06	5.64737e+06	5.93445e+06	5.84018e+06	6.06741e+06	3.71727e+06	High	High	High	High	High	High	0	High	0.989196	0.844697
Q0WQF7	Dihydrolipoyllysine-residue acetyltransferase component 1 of pyruvate dehydrogenase complex, mitochondrial OS=Arabidopsis thaliana OX=3702 GN=LTA3 PE=1 SV=2	32	12	56	12	637	68.8	757	1.133	1.74103e+07	1.90116e+07	2.19386e+07	1.91967e+07	1.72163e+07	1.69865e+07	8.27964e+06	1.50712e+07	2.11279e+07	1.91967e+07	1.6642e+07	1.06232e+07	High	High	High	High	High	High	0	High	0.891821	0.416941
Q9SMN1	Gamma carbonic anhydrase-like 2, mitochondrial OS=Arabidopsis thaliana OX=3702 GN=GAMMACAL2 PE=1 SV=1	40	7	36	2	256	27.9	756	1.165	2.67144e+06	2.74695e+06	2.97822e+06	1.81425e+06	2.35696e+06	2.93395e+06	1.27043e+06	2177602	2868170	1.81425e+06	2.27834e+06	1.83487e+06	High	High	High	High	High	High	0	High	0.900744	0.426588
Q96511	Peroxidase 69 OS=Arabidopsis thaliana OX=3702 GN=PER69 PE=1 SV=1	31	7	30	7	331	35.7	755	1.075	1.93847e+07	1.9288e+07	2.30917e+07	18899823	1.82901e+07	1.6657e+07	9.2186e+06	1.52903e+07	22238408	18899823	17680019	10417190	High	High	High	High	High	High	0	High	0.956571	0.655443
Q9S850	Sulfite oxidase OS=Arabidopsis thaliana OX=3702 GN=SOX PE=1 SV=1	36	11	40	11	393	43.3	755	1.021	1.13861e+07	1.03539e+07	1.21859e+07	9.38901e+06	1.143e+07	1.21193e+07	5.41475e+06	8.20792e+06	1.17356e+07	9.38901e+06	1.10488e+07	7.57931e+06	High	High	High	High	High	High	0	High	0.989751	0.876653
Q949Y0	Ubiquitin carboxyl-terminal hydrolase 6 OS=Arabidopsis thaliana OX=3702 GN=UBP6 PE=1 SV=1	20	7	35	7	482	53.7	755	0.965	6.87897e+06	5.88877e+06	8.0273e+06	8.1689e+06	7.41788e+06	7.86645e+06	3.27136e+06	4.66823e+06	7.73067e+06	8.1689e+06	7.17043e+06	4.91963e+06	High	High	High	High	High	High	0	High	0.988441	0.837778
Q94AD1	Putative DNA-binding protein At1g48610 OS=Arabidopsis thaliana OX=3702 GN=At1g48610 PE=1 SV=1	50	7	33	7	212	21.7	755	1.246	8.41478e+06	7.94091e+06	6.86302e+06	5.66433e+06	6.78077e+06	6.1686e+06	4.00173e+06	6.29503e+06	6.60941e+06	5.66433e+06	6.55458e+06	3.85781e+06	High	High	High	High	High	High	0	High	0.675729	0.159863
Q9LD90	H/ACA ribonucleoprotein complex subunit 4 OS=Arabidopsis thaliana OX=3702 GN=CBF5 PE=1 SV=1	21	11	40	11	565	63	755	0.853	4.57635e+06	5.29442e+06	6.46837e+06	6.26045e+06	6.74292e+06	7.00501e+06	2.17632e+06	4.19707e+06	6.22935e+06	6.26045e+06	6.51799e+06	4.38089e+06	High	High	High	High	High	High	0	High	0.864021	0.334805
[truncated: 2,142 more rows]

## Sheet: fsd1-1 differential proteome
Supplemental Data 2. Data pertinent to quantification of differentially regulated proteins in Arabidopsis fsd1-1 mutant plants treated by 1uM methyl viologen for 8h as compared to mock-treated plants.
[truncated: 84 more rows]
