# Supplementary material for: Arabidopsis Iron Superoxide Dismutase FSD1 Protects Against Methyl Viologen-Induced Oxidative Stress in a Copper-Dependent Manner
Source: Front Plant Sci. 2022 Mar 11;13:823561. doi: 10.3389/fpls.2022.823561 (PMC8963501; doi:10.3389/fpls.2022.823561)
Supplement: Supplementary file 3 [file Data_Sheet_3.XLSX]

## Sheet: fsd1-2 quantification
Supplemental Data 3. Data pertinent to quantification of proteins in Arabidopsis wild type fsd1-2 mutant plants treated by 1uM methyl viologen for 8h as compared to mock-treated plants.
Accession	Description	Coverage [%]	# Peptides	# PSMs	# Unique Peptides	# AAs	MW [kDa]	Score Mascot: Mascot	Abundance Ratio: (fsd1-2) / (fsd1-2 Mock)	Abundances (Normalized): F33: Sample, 16, fsd1-2 Mock	Abundances (Normalized): F34: Sample, 17, fsd1-2 Mock	Abundances (Normalized): F35: Sample, 18, fsd1-2 Mock	Abundances (Normalized): F36: Sample, 13, fsd1-2	Abundances (Normalized): F37: Sample, 14, fsd1-2	Abundances (Normalized): F38: Sample, 15, fsd1-2	Abundance: F33: Sample, 16, fsd1-2 Mock	Abundance: F34: Sample, 17, fsd1-2 Mock	Abundance: F35: Sample, 18, fsd1-2 Mock	Abundance: F36: Sample, 13, fsd1-2	Abundance: F37: Sample, 14, fsd1-2	Abundance: F38: Sample, 15, fsd1-2	Found in Sample: [S33] F33: Sample, 16, fsd1-2 Mock	Found in Sample: [S34] F34: Sample, 17, fsd1-2 Mock	Found in Sample: [S35] F35: Sample, 18, fsd1-2 Mock	Found in Sample: [S36] F36: Sample, 13, fsd1-2	Found in Sample: [S37] F37: Sample, 14, fsd1-2	Found in Sample: [S38] F38: Sample, 15, fsd1-2	Exp. q-value: Combined	Protein FDR Confidence: Combined	Abundance Ratio Adj. P-Value: (fsd1-2) / (fsd1-2 Mock)	Abundance Ratio P-Value: (fsd1-2) / (fsd1-2 Mock)
P10896	Ribulose bisphosphate carboxylase/oxygenase activase, chloroplastic OS=Arabidopsis thaliana OX=3702 GN=RCA PE=1 SV=2	77	36	1359	36	474	51.9	61470	0.961	1.04649e+10	1.0274e+10	1.04473e+10	8.3422e+09	8.0277e+09	8.58315e+09	9.33983e+09	7.75296e+09	1.04473e+10	5.76538e+09	1.90842e+09	6.81651e+09	High	High	High	High	High	High	0	High	0.995462	0.886303
O03042	Ribulose bisphosphate carboxylase large chain OS=Arabidopsis thaliana OX=3702 GN=rbcL PE=1 SV=1	67	40	2073	36	479	52.9	52602	1.036	5.63155e+10	5.45861e+10	5.55622e+10	5.52721e+10	7.08327e+10	5.53909e+10	5.02611e+10	4.11919e+10	5.55622e+10	3.81991e+10	1.6839e+10	4.399e+10	High	High	High	High	High	High	0	High	0.972442	0.694968
P19366	ATP synthase subunit beta, chloroplastic OS=Arabidopsis thaliana OX=3702 GN=atpB PE=1 SV=2	86	39	1151	38	498	53.9	40434	1.144	6.34303e+09	6.81071e+09	6.29173e+09	7.10979e+09	6.79546e+09	7.36134e+09	5.66109e+09	5.13951e+09	6.29173e+09	4.91365e+09	1.61548e+09	5.84618e+09	High	High	High	High	High	High	0	High	0.817697	0.275085
Q9FX54	Glyceraldehyde-3-phosphate dehydrogenase GAPC2, cytosolic OS=Arabidopsis thaliana OX=3702 GN=GAPC2 PE=1 SV=1	88	35	863	5	338	36.9	30427	1.017	3.14604e+08	3.21135e+08	3.20352e+08	3.66819e+08	3.64806e+08	3.78551e+08	2.80781e+08	2.42336e+08	3.20352e+08	2.53513e+08	8.67251e+07	3.00636e+08	High	High	High	High	High	High	0	High	0.981575	0.795278
P25858	Glyceraldehyde-3-phosphate dehydrogenase GAPC1, cytosolic OS=Arabidopsis thaliana OX=3702 GN=GAPC1 PE=1 SV=2	86	35	850	5	338	36.9	29792	1.089	9.70611e+07	9.99826e+07	9.1074e+07	7.21719e+07	1.14976e+08	1.05905e+08	8.66261e+07	7.54491e+07	9.1074e+07	4.98787e+07	2.73332e+07	8.41069e+07	High	High	High	High	High	High	0	High	0.90784	0.457606
Q9LD57	Phosphoglycerate kinase 1, chloroplastic OS=Arabidopsis thaliana OX=3702 GN=PGK1 PE=1 SV=1	82	38	806	20	481	50.1	26992	0.918	1.73235e+09	1.70647e+09	1.71615e+09	1.62094e+09	1.80889e+09	1.58001e+09	1.54611e+09	1.28774e+09	1.71615e+09	1.12025e+09	4.30026e+08	1.25481e+09	High	High	High	High	High	High	0	High	0.968986	0.64561
P22953	Probable mediator of RNA polymerase II transcription subunit 37e OS=Arabidopsis thaliana OX=3702 GN=MED37E PE=1 SV=3	88	56	782	17	651	71.3	26116	0.928	4.72861e+08	5.12729e+08	4.45782e+08	4.06116e+08	4.83674e+08	4.09853e+08	4.22024e+08	3.86917e+08	4.45782e+08	2.80671e+08	1.14984e+08	3.25495e+08	High	High	High	High	High	High	0	High	0.972442	0.698229
P23321	Oxygen-evolving enhancer protein 1-1, chloroplastic OS=Arabidopsis thaliana OX=3702 GN=PSBO1 PE=1 SV=2	61	22	555	10	332	35.1	23375	1.117	1.49319e+09	1.58043e+09	1.3595e+09	1.75596e+09	1.6596e+09	1.70998e+09	1.33265e+09	1.19263e+09	1.3595e+09	1.21356e+09	3.94536e+08	1.35802e+09	High	High	High	High	High	High	0	High	0.876577	0.35809
P25696	Bifunctional enolase 2/transcriptional activator OS=Arabidopsis thaliana OX=3702 GN=ENO2 PE=1 SV=1	84	34	626	34	444	47.7	23002	0.969	2.09302e+09	2.03663e+09	2.04437e+09	1.85827e+09	1.9002e+09	2.02826e+09	1.868e+09	1.53689e+09	2.04437e+09	1.28427e+09	4.51733e+08	1.61079e+09	High	High	High	High	High	High	0	High	0.995462	0.93682
P21238	Chaperonin 60 subunit alpha 1, chloroplastic OS=Arabidopsis thaliana OX=3702 GN=CPN60A1 PE=1 SV=2	81	38	561	37	586	62	22455	0.916	2.2535e+09	2.39435e+09	2.24159e+09	2.12671e+09	1.9274e+09	2.18388e+09	2.01123e+09	1.80683e+09	2.24159e+09	1.46979e+09	4.582e+08	1.73438e+09	High	High	High	High	High	High	0	High	0.967629	0.632475
P56757	ATP synthase subunit alpha, chloroplastic OS=Arabidopsis thaliana OX=3702 GN=atpA PE=1 SV=1	60	26	564	25	507	55.3	21715	1.232	4.33874e+09	5.34622e+09	4.58855e+09	6.36781e+09	6.6508e+09	6.36106e+09	3.87229e+09	4.03437e+09	4.58855e+09	4.40086e+09	1.58109e+09	5.05178e+09	High	High	High	High	High	High	0	High	0.55177	0.106136
O50008	5-methyltetrahydropteroyltriglutamate--homocysteine methyltransferase 1 OS=Arabidopsis thaliana OX=3702 GN=MS1 PE=1 SV=1	73	53	747	27	765	84.3	21382	0.994	1.23995e+09	1.41841e+09	1.43711e+09	1.36187e+09	1.4634e+09	1.42821e+09	1.10665e+09	1.07036e+09	1.43711e+09	9.41199e+08	3.47894e+08	1.13424e+09	High	High	High	High	High	High	0	High	0.995462	0.922062
P25856	Glyceraldehyde-3-phosphate dehydrogenase GAPA1, chloroplastic OS=Arabidopsis thaliana OX=3702 GN=GAPA1 PE=1 SV=3	76	30	530	15	396	42.5	19773	1.029	9.22221e+08	9.19052e+08	1.03715e+09	1.03319e+09	8.62177e+08	9.93896e+08	8.23073e+08	6.93536e+08	1.03715e+09	7.14047e+08	2.04965e+08	7.89326e+08	High	High	High	High	High	High	0	High	0.97471	0.73395
P17745	Elongation factor Tu, chloroplastic OS=Arabidopsis thaliana OX=3702 GN=TUFA PE=1 SV=1	71	24	525	23	476	51.6	19395	0.872	2.16781e+09	2.50235e+09	2.21065e+09	1.80866e+09	1.76888e+09	2.00561e+09	1.93475e+09	1.88833e+09	2.21065e+09	1.24999e+09	4.20516e+08	1.5928e+09	High	High	High	High	High	High	0	High	0.893239	0.409885
O04314	PYK10-binding protein 1 OS=Arabidopsis thaliana OX=3702 GN=PBP1 PE=1 SV=1	96	24	499	18	298	32.1	19114	1.022	1.05651e+09	1.11321e+09	1.01531e+09	1.04625e+09	1.14163e+09	1.22465e+09	9.42921e+08	8.40055e+08	1.01531e+09	7.23074e+08	2.71399e+08	9.72587e+08	High	High	High	High	High	High	0	High	0.977271	0.768714
P21240	Chaperonin 60 subunit beta 1, chloroplastic OS=Arabidopsis thaliana OX=3702 GN=CPN60B1 PE=1 SV=3	74	47	613	14	600	63.8	19094	0.938	3.96836e+08	4.35063e+08	3.87282e+08	3.99126e+08	3.5237e+08	3.96695e+08	3.54172e+08	3.28308e+08	3.87282e+08	2.7584e+08	8.37688e+07	3.15045e+08	High	High	High	High	High	High	0	High	0.976315	0.754226
O65719	Heat shock 70 kDa protein 3 OS=Arabidopsis thaliana OX=3702 GN=HSP70-3 PE=1 SV=1	82	53	636	21	649	71.1	18925	0.831	2.56976e+08	2.67716e+08	2.64984e+08	1.95563e+08	1.97885e+08	2.22023e+08	2.29349e+08	2.02024e+08	2.64984e+08	1.35156e+08	4.70431e+07	1.76325e+08	High	High	High	High	High	High	0	High	0.786482	0.244701
Q9LJE4	Chaperonin 60 subunit beta 2, chloroplastic OS=Arabidopsis thaliana OX=3702 GN=CPN60B2 PE=1 SV=1	70	41	561	10	596	63.3	18348	0.996	1.90723e+08	1.97358e+08	1.70003e+08	1.70715e+08	1.52455e+08	1.66979e+08	1.70218e+08	1.48931e+08	1.70003e+08	1.17983e+08	3.6243e+07	1.32611e+08	High	High	High	High	High	High	0	High	0.995462	0.912806
P25857	Glyceraldehyde-3-phosphate dehydrogenase GAPB, chloroplastic OS=Arabidopsis thaliana OX=3702 GN=GAPB PE=1 SV=2	74	31	506	25	447	47.6	17613	0.939	1.7422e+09	1.79159e+09	1.80484e+09	1.6694e+09	1.55414e+09	1.70096e+09	1.5549e+09	1.35198e+09	1.80484e+09	1.15374e+09	3.69465e+08	1.35086e+09	High	High	High	High	High	High	0	High	0.976315	0.762231
Q9S841	Oxygen-evolving enhancer protein 1-2, chloroplastic OS=Arabidopsis thaliana OX=3702 GN=PSBO2 PE=1 SV=1	63	23	459	11	331	35	17107	1.163	7.70112e+08	8.07607e+08	7.03957e+08	9.47379e+08	9.31277e+08	9.40639e+08	6.87317e+08	6.09438e+08	7.03957e+08	6.54743e+08	2.21392e+08	7.4703e+08	High	High	High	High	High	High	0	High	0.764761	0.2266
Q43127	Glutamine synthetase, chloroplastic/mitochondrial OS=Arabidopsis thaliana OX=3702 GN=GLN2 PE=1 SV=1	78	29	542	25	430	47.4	16938	0.574	2.62421e+09	2.695e+09	2.72881e+09	1.5915e+09	1.60258e+09	1.69195e+09	2.34208e+09	2.0337e+09	2.72881e+09	1.0999e+09	3.80982e+08	1.3437e+09	High	High	High	High	High	High	0	High	0.00307496	0.000153975
Q9LF98	Fructose-bisphosphate aldolase 8, cytosolic OS=Arabidopsis thaliana OX=3702 GN=FBA8 PE=1 SV=1	92	33	472	20	358	38.5	15726	0.905	1.13297e+09	1.11486e+09	1.10732e+09	1.03695e+09	9.19971e+08	1.07349e+09	1.01116e+09	8.41295e+08	1.10732e+09	7.16644e+08	2.18705e+08	8.52536e+08	High	High	High	High	High	High	0	High	0.938438	0.570509
Q9LHA8	Probable mediator of RNA polymerase II transcription subunit 37c OS=Arabidopsis thaliana OX=3702 GN=MED37C PE=1 SV=1	73	48	516	13	650	71.1	15531	0.82	8.1115e+07	8.39886e+07	8.18445e+07	6.61031e+07	6.40792e+07	6.99834e+07	7.23943e+07	6.33796e+07	8.18445e+07	4.56845e+07	1.52335e+07	5.5579e+07	High	High	High	High	High	High	0	High	0.738325	0.207688
Q42029	Oxygen-evolving enhancer protein 2-1, chloroplastic OS=Arabidopsis thaliana OX=3702 GN=PSBP1 PE=1 SV=2	57	11	408	11	263	28.1	15341	1.337	1.53754e+09	2.00262e+09	1.66933e+09	2.21721e+09	2.41529e+09	2.25491e+09	1.37224e+09	1.51122e+09	1.66933e+09	1.53233e+09	5.74187e+08	1.79079e+09	High	High	High	High	High	High	0	High	0.254608	0.0285731
P0DH99	Elongation factor 1-alpha 1 OS=Arabidopsis thaliana OX=3702 GN=A1 PE=1 SV=1	65	26	599	26	449	49.5	15253	0.899	4.30457e+09	4.38148e+09	4.78647e+09	3.95071e+09	3.64714e+09	4.13525e+09	3.84178e+09	3.30636e+09	4.78647e+09	2.73037e+09	8.67034e+08	3.28411e+09	High	High	High	High	High	High	0	High	0.929173	0.541903
Q9SZJ5	Serine hydroxymethyltransferase 1, mitochondrial OS=Arabidopsis thaliana OX=3702 GN=SHM1 PE=1 SV=1	77	35	564	22	517	57.4	15228	1.144	1.51818e+09	1.40809e+09	1.48153e+09	1.50826e+09	1.60717e+09	1.53269e+09	1.35496e+09	1.06257e+09	1.48153e+09	1.04237e+09	3.82072e+08	1.21722e+09	High	High	High	High	High	High	0	High	0.817697	0.276259
Q39043	Mediator of RNA polymerase II transcription subunit 37f OS=Arabidopsis thaliana OX=3702 GN=MED37F PE=1 SV=2	66	50	519	3	668	73.5	14699	0.788	2.87057e+07	2.70378e+07	3.3031e+07	1.86335e+07	2.74254e+07	2.69128e+07	2.56196e+07	2.04033e+07	3.3031e+07	1.28778e+07	6.51982e+06	2.13734e+07	High	High	High	High	High	High	0	High	0.7896	0.248086
Q9LSB4	TSA1-like protein OS=Arabidopsis thaliana OX=3702 GN=NAI2 PE=1 SV=1	70	60	497	59	772	85	14574	1.162	5.92652e+08	6.20762e+08	6.0505e+08	6.9373e+08	7.22523e+08	7.23316e+08	5.28936e+08	4.68441e+08	6.0505e+08	4.79444e+08	1.71765e+08	5.74439e+08	High	High	High	High	High	High	0	High	0.767731	0.22998
Q9SAJ4	Phosphoglycerate kinase 3, cytosolic OS=Arabidopsis thaliana OX=3702 GN=PGK3 PE=1 SV=1	82	31	445	24	401	42.1	14393	1.027	9.81211e+08	1.01331e+09	9.88327e+08	1.00204e+09	9.39266e+08	1.02491e+09	8.75721e+08	7.64663e+08	9.88327e+08	6.92521e+08	2.23291e+08	8.13958e+08	High	High	High	High	High	High	0	High	0.976315	0.74225
Q9SRV5	5-methyltetrahydropteroyltriglutamate--homocysteine methyltransferase 2 OS=Arabidopsis thaliana OX=3702 GN=MS2 PE=1 SV=1	58	43	464	17	765	84.5	14379	0.916	1.5573e+08	1.53097e+08	1.70167e+08	1.51462e+08	1.52829e+08	1.5586e+08	1.38987e+08	1.1553e+08	1.70167e+08	1.04677e+08	3.6332e+07	1.2378e+08	High	High	High	High	High	High	0	High	0.967629	0.63226
P51818	Heat shock protein 90-3 OS=Arabidopsis thaliana OX=3702 GN=HSP90-3 PE=1 SV=2	66	58	540	1	699	80	14349	0.922	1.23531e+07	1.40435e+07	13552295	1.43309e+07	1.18868e+07	1.31479e+07	11025022	10597518	13552295	9.90424e+06	2.82584e+06	1.04418e+07	High	High	High	High	High	High	0	High	0.995462	0.922488
Q9C5A9	ATP synthase subunit beta-3, mitochondrial OS=Arabidopsis thaliana OX=3702 GN=At5g08680 PE=1 SV=1	75	34	420	33	559	59.8	14344	1.012	1.36466e+09	1.40492e+09	1.48533e+09	1.37119e+09	1.46471e+09	1.53483e+09	1.21795e+09	1.06018e+09	1.48533e+09	9.47645e+08	3.48204e+08	1.21892e+09	High	High	High	High	High	High	0	High	0.981575	0.821888
Q9LKR3	Mediator of RNA polymerase II transcription subunit 37a OS=Arabidopsis thaliana OX=3702 GN=MED37A PE=1 SV=1	67	51	522	3	669	73.6	14315	0.86	3.9979e+07	3.54368e+07	4.22487e+07	3.5544e+07	2.67849e+07	4.01542e+07	3.56809e+07	26741400	4.22487e+07	2.45648e+07	6.36756e+06	31889432	High	High	High	High	High	High	0	High	0.929697	0.542685
P55737	Heat shock protein 90-2 OS=Arabidopsis thaliana OX=3702 GN=HSP90-2 PE=1 SV=1	72	60	551	4	699	80	14305	1.01	3.9145e+07	3.95681e+07	4.14599e+07	4.00399e+07	3.92143e+07	3.95137e+07	3.49365e+07	2.98589e+07	4.14599e+07	2.7672e+07	9.32241e+06	3.13808e+07	High	High	High	High	High	High	0	High	0.972442	0.672692
Q9LPW0	Glyceraldehyde-3-phosphate dehydrogenase GAPA2, chloroplastic OS=Arabidopsis thaliana OX=3702 GN=GAPA2 PE=2 SV=1	72	23	377	8	399	42.8	14290	0.972	1.6053e+08	1.64744e+08	1.70491e+08	1.47905e+08	1.69271e+08	1.78157e+08	1.43272e+08	1.24319e+08	1.70491e+08	1.02218e+08	4.02408e+07	1.41488e+08	High	High	High	High	High	High	0	High	0.995462	0.953127
Q944G9	Fructose-bisphosphate aldolase 2, chloroplastic OS=Arabidopsis thaliana OX=3702 GN=FBA2 PE=1 SV=2	73	28	406	15	398	43	14098	0.884	1.86112e+09	1.91886e+09	1.85203e+09	1.68419e+09	1.29698e+09	1.70838e+09	1.66103e+09	1.44801e+09	1.85203e+09	1.16396e+09	3.0833e+08	1.35675e+09	High	High	High	High	High	High	0	High	0.910274	0.464387
P50318	Phosphoglycerate kinase 2, chloroplastic OS=Arabidopsis thaliana OX=3702 GN=At1g56190 PE=1 SV=3	77	30	481	12	478	49.9	14076	0.884	1.59169e+08	1.59472e+08	1.58108e+08	1.32246e+08	1.38008e+08	1.42201e+08	1.42056e+08	1.20341e+08	1.58108e+08	9.13969e+07	3.28087e+07	1.12932e+08	High	High	High	High	High	High	0	High	0.911597	0.467479
Q9STW6	Heat shock 70 kDa protein 6, chloroplastic OS=Arabidopsis thaliana OX=3702 GN=HSP70-6 PE=1 SV=1	62	48	502	20	718	76.5	13939	0.915	4.75919e+08	4.97284e+08	4.76636e+08	4.21187e+08	4.61237e+08	4.65627e+08	4.24753e+08	3.75261e+08	4.76636e+08	2.91087e+08	1.0965e+08	3.69789e+08	High	High	High	High	High	High	0	High	0.967629	0.628276
P42737	Beta carbonic anhydrase 2, chloroplastic OS=Arabidopsis thaliana OX=3702 GN=BCA2 PE=1 SV=3	57	22	394	14	331	36.6	13564	1.026	8.8181e+08	8.0937e+08	9.03354e+08	8.92357e+08	7.49078e+08	8.68497e+08	7.87007e+08	6.10768e+08	9.03354e+08	6.16717e+08	1.78078e+08	6.89738e+08	High	High	High	High	High	High	0	High	0.976315	0.747596
Q9LUT2	S-adenosylmethionine synthase 4 OS=Arabidopsis thaliana OX=3702 GN=METK4 PE=1 SV=1	91	31	475	16	393	42.8	13360	0.816	6.02013e+08	6.40607e+08	6.26121e+08	4.91926e+08	2.89321e+08	5.57853e+08	5.3729e+08	4.83416e+08	6.26121e+08	3.39975e+08	6.87803e+07	4.43032e+08	High	High	High	High	High	High	0	High	0.722296	0.196677
P22954	Probable mediator of RNA polymerase II transcription subunit 37c OS=Arabidopsis thaliana OX=3702 GN=MED37D PE=1 SV=2	72	40	441	11	653	71.3	13179	0.668	1.98228e+07	2.33318e+07	2.07253e+07	1.25939e+07	1.12868e+07	1.36292e+07	1.76917e+07	1.76067e+07	2.07253e+07	8.70379e+06	2.68322e+06	1.0824e+07	High	High	High	High	High	High	0	High	0.234839	0.0254553
Q9ASR1	Elongation factor 2 OS=Arabidopsis thaliana OX=3702 GN=LOS1 PE=1 SV=1	79	59	498	59	843	93.8	13111	0.805	1.09561e+09	9.14445e+08	1.33333e+09	8.60427e+08	7.17716e+08	1.01986e+09	9.77817e+08	6.9006e+08	1.33333e+09	5.9465e+08	1.70622e+08	809942301	High	High	High	High	High	High	0	High	0.673112	0.165354
P10795	Ribulose bisphosphate carboxylase small chain 1A, chloroplastic OS=Arabidopsis thaliana OX=3702 GN=RBCS-1A PE=1 SV=2	69	16	457	9	180	20.2	12427	1.083	6.9037e+09	6.95168e+09	6.43288e+09	8.16684e+09	8.55766e+09	7.07275e+09	6.16148e+09	5.24589e+09	6.43288e+09	5.64419e+09	2.03441e+09	5.61699e+09	High	High	High	High	High	High	0	High	0.914258	0.480529
Q9LTX9	Heat shock 70 kDa protein 7, chloroplastic OS=Arabidopsis thaliana OX=3702 GN=HSP70-7 PE=2 SV=1	60	45	470	17	718	77	12267	0.891	3.17916e+08	3.55445e+08	3.1239e+08	3.11995e+08	3.13652e+08	2.97297e+08	2.83737e+08	2.68227e+08	3.1239e+08	2.15623e+08	7.45644e+07	2.36106e+08	High	High	High	High	High	High	0	High	0.914768	0.4991
P10797	Ribulose bisphosphate carboxylase small chain 2B, chloroplastic OS=Arabidopsis thaliana OX=3702 GN=RBCS-2B PE=2 SV=2	73	20	465	5	181	20.3	12042	1.023	2.87966e+09	2.78733e+09	3042535083	3.15273e+09	3.30929e+09	2.75056e+09	2.57007e+09	2.10338e+09	3042535083	2.17888e+09	7.86717e+08	2.18442e+09	High	High	High	High	High	High	0	High	0.976315	0.763223
Q9SLF7	60S acidic ribosomal protein P2-2 OS=Arabidopsis thaliana OX=3702 GN=RPP2B PE=1 SV=1	80	11	223	9	115	11.4	12011	0.993	3.20899e+08	3.75139e+08	2.9863e+08	3.50339e+08	3.29824e+08	3.61919e+08	2.86399e+08	2.83088e+08	2.9863e+08	2.42123e+08	7.84089e+07	2.87426e+08	High	High	High	High	High	High	0	High	0.995462	0.927113
Q9LRR9	(S)-2-hydroxy-acid oxidase GLO1 OS=Arabidopsis thaliana OX=3702 GN=GLO1 PE=1 SV=1	78	23	387	8	367	40.3	11982	1.315	2.52754e+08	2.34722e+08	2.49129e+08	3.1996e+08	2.36969e+08	3.12254e+08	2.2558e+08	1.77127e+08	2.49129e+08	2.21127e+08	5.63346e+07	2.47984e+08	High	High	High	High	High	High	0	High	0.305688	0.0381772
Q8RWV0	Transketolase-1, chloroplastic OS=Arabidopsis thaliana OX=3702 GN=TKL-1 PE=1 SV=1	71	36	434	29	741	79.9	11906	1.127	9.36406e+08	7.37587e+08	1.09578e+09	9.72372e+08	8.60384e+08	1.07815e+09	8.35733e+08	5.56599e+08	1.09578e+09	6.72016e+08	2.04539e+08	8.56236e+08	High	High	High	High	High	High	0	High	0.855541	0.32508
Q9FI56	Chaperone protein ClpC1, chloroplastic OS=Arabidopsis thaliana OX=3702 GN=CLPC1 PE=1 SV=1	58	49	455	23	929	103.4	11791	0.9	3.30625e+08	3.60021e+08	3.53269e+08	3.19338e+08	3.31217e+08	3.29827e+08	2.9508e+08	2.7168e+08	3.53269e+08	2.20697e+08	7.87402e+07	2.6194e+08	High	High	High	High	High	High	0	High	0.93251	0.54797
Q9SJU4	Fructose-bisphosphate aldolase 1, chloroplastic OS=Arabidopsis thaliana OX=3702 GN=FBA1 PE=1 SV=2	64	24	364	10	399	42.9	11757	0.731	6.52984e+08	5.98288e+08	5.85378e+08	5.41382e+08	4.88914e+08	5.13658e+08	5.82782e+08	4.51481e+08	5.85378e+08	3.74155e+08	1.16229e+08	4.07934e+08	High	High	High	High	High	High	0	High	0.306303	0.0383442
O03986	Heat shock protein 90-4 OS=Arabidopsis thaliana OX=3702 GN=HSP90-4 PE=1 SV=1	53	42	408	2	699	80.1	11462	1.249	842121	816901	803411	1.34777e+06	1.12397e+06	715072	751585	616451	803411	931459	267202	567892	High	High	High	High	High	Peak Found	0	High	0.633609	0.14695
P93292	Putative uncharacterized mitochondrial protein AtMg00280 OS=Arabidopsis thaliana OX=3702 GN=AtMg00280 PE=5 SV=1	42	5	357	1	110	12.7	11262	0.82	1.33873e+07	1.01203e+07	13399539	8.29434e+06	9.2071e+06	1.13887e+07	11948031	7.63701e+06	13399539	5732300	2188802	9044604	High	High	Peak Found	High	High	Peak Found	0	High	0.893239	0.404034
P93819	Malate dehydrogenase 1, cytoplasmic OS=Arabidopsis thaliana OX=3702 GN=MDH1 PE=1 SV=2	77	25	360	12	332	35.5	11196	1.009	1.32208e+09	9.91187e+08	1.28398e+09	1.11757e+09	1.04854e+09	1.14654e+09	1.17994e+09	7.47971e+08	1.28398e+09	7.72364e+08	2.49268e+08	9.10554e+08	High	High	High	High	High	High	0	High	0.984128	0.837002
O04310	Jacalin-related lectin 34 OS=Arabidopsis thaliana OX=3702 GN=JAL34 PE=1 SV=1	51	30	277	29	705	72.4	11129	1.124	4.69753e+08	4.98055e+08	4.84118e+08	5.18761e+08	5.51623e+08	5.51879e+08	4.1925e+08	3.75843e+08	4.84118e+08	3.58521e+08	1.31137e+08	4.38288e+08	High	High	High	High	High	High	0	High	0.862533	0.333741
Q9LRS0	(S)-2-hydroxy-acid oxidase GLO2 OS=Arabidopsis thaliana OX=3702 GN=GLO2 PE=1 SV=1	84	26	364	11	367	40.3	11093	1.221	1.59764e+08	1.70865e+08	1.37043e+08	2.22599e+08	1.99323e+08	2.01841e+08	1.42588e+08	1.28938e+08	1.37043e+08	1.53841e+08	4.73849e+07	1.60297e+08	High	High	High	High	High	High	0	High	0.579258	0.120936
Q9SRZ6	Cytosolic isocitrate dehydrogenase [NADP] OS=Arabidopsis thaliana OX=3702 GN=CICDH PE=1 SV=1	80	34	405	29	410	45.7	11072	1.032	1.106e+09	1.06201e+09	1.19732e+09	1.14022e+09	1.08981e+09	1.17927e+09	9.87096e+08	8.01413e+08	1.19732e+09	7.8802e+08	2.5908e+08	9.36543e+08	High	High	High	High	High	High	0	High	0.972442	0.715025
P27140	Beta carbonic anhydrase 1, chloroplastic OS=Arabidopsis thaliana OX=3702 GN=BCA1 PE=1 SV=2	57	21	334	13	347	37.4	10927	0.96	1.20444e+09	1.13399e+09	1.19247e+09	9.83721e+08	1.00315e+09	1.02876e+09	1.07495e+09	8.55737e+08	1.19247e+09	6.7986e+08	2.38478e+08	8.17015e+08	High	High	High	High	High	High	0	High	0.995462	0.881861
P48491	Triosephosphate isomerase, cytosolic OS=Arabidopsis thaliana OX=3702 GN=CTIMC PE=1 SV=2	91	19	325	18	254	27.2	10901	1.099	9.77679e+08	1.00637e+09	9.61441e+08	1.03855e+09	1.17154e+09	1.0773e+09	8.72569e+08	7.59432e+08	9.61441e+08	7.17754e+08	2.78509e+08	8.55566e+08	High	High	High	High	High	High	0	High	0.894637	0.418828
P10796	Ribulose bisphosphate carboxylase small chain 1B, chloroplastic OS=Arabidopsis thaliana OX=3702 GN=RBCS-1B PE=1 SV=1	73	19	415	4	181	20.3	10845	0.971	5.94668e+08	5.35993e+08	6.58629e+08	6.08863e+08	5.77688e+08	5.53146e+08	5.30735e+08	4.04472e+08	6.58629e+08	4.20791e+08	1.37334e+08	4.39294e+08	High	High	High	High	High	High	0	High	0.995462	0.949104
Q9SIF2	Heat shock protein 90-5, chloroplastic OS=Arabidopsis thaliana OX=3702 GN=HSP90-5 PE=1 SV=1	66	45	361	40	780	88.6	10511	0.87	4.39529e+08	4.33961e+08	4.55632e+08	3.52263e+08	3.60395e+08	3.85182e+08	3.92275e+08	3.27476e+08	4.55632e+08	2.43453e+08	8.56765e+07	3.05901e+08	High	High	High	High	High	High	0	High	0.89305	0.401412
Q9SR37	Beta-glucosidase 23 OS=Arabidopsis thaliana OX=3702 GN=BGLU23 PE=1 SV=1	64	32	400	27	524	59.7	10450	1.181	1.07488e+09	9.68901e+08	1.12827e+09	1.1318e+09	1.02193e+09	1.22346e+09	9.59322e+08	7.31153e+08	1.12827e+09	7.82202e+08	2.42944e+08	9.71639e+08	High	High	High	High	High	High	0	High	0.717082	0.188529
P34791	Peptidyl-prolyl cis-trans isomerase CYP20-3, chloroplastic OS=Arabidopsis thaliana OX=3702 GN=CYP20-3 PE=1 SV=1	57	13	306	12	260	28.2	10407	0.887	1.01603e+09	1.00523e+09	9.90705e+08	9.52943e+08	9.20913e+08	9.06304e+08	9.06794e+08	7.58566e+08	9.90705e+08	6.58588e+08	2.18928e+08	7.19763e+08	High	High	High	High	High	High	0	High	0.914258	0.47817
Q9SJL8	S-adenosylmethionine synthase 3 OS=Arabidopsis thaliana OX=3702 GN=METK3 PE=1 SV=1	91	30	415	17	390	42.5	10242	0.875	4.00598e+08	3.71652e+08	3.90873e+08	3.29286e+08	3.17528e+08	3.39247e+08	3.5753e+08	2.80457e+08	3.90873e+08	2.27573e+08	7.54859e+07	2.69421e+08	High	High	High	High	High	High	0	High	0.895943	0.423824
Q8GUM2	Heat shock 70 kDa protein 9, mitochondrial OS=Arabidopsis thaliana OX=3702 GN=HSP70-9 PE=1 SV=1	59	41	307	33	682	73	10135	0.789	3.09624e+08	3.30364e+08	3.11595e+08	2.528e+08	2.2281e+08	2.63251e+08	2.76337e+08	2.493e+08	3.11595e+08	1.74712e+08	5.29686e+07	2.09067e+08	High	High	High	High	High	High	0	High	0.586922	0.125615
P17562	S-adenosylmethionine synthase 2 OS=Arabidopsis thaliana OX=3702 GN=SAM2 PE=1 SV=1	80	29	373	9	393	43.2	10066	0.93	2.0329e+08	1.99522e+08	1.92926e+08	1.76627e+08	1.43784e+08	1.8868e+08	1.81434e+08	1.50563e+08	1.92926e+08	1.22069e+08	3.41817e+07	1.49845e+08	High	High	High	High	High	High	0	High	0.972442	0.707851
O23654	V-type proton ATPase catalytic subunit A OS=Arabidopsis thaliana OX=3702 GN=VHA-A PE=1 SV=1	80	42	339	42	623	68.8	9994	1.013	4.86312e+08	4.29748e+08	5.48745e+08	4.53611e+08	4.04816e+08	5.00886e+08	434028406	3.24297e+08	5.48745e+08	3.13495e+08	9.62369e+07	3.9779e+08	High	High	High	High	High	High	0	High	0.981575	0.818309
P54609	Cell division control protein 48 homolog A OS=Arabidopsis thaliana OX=3702 GN=CDC48A PE=1 SV=1	68	51	386	11	809	89.3	9914	0.806	6.97147e+07	6.38683e+07	7.80823e+07	4.67183e+07	5.30637e+07	6.15647e+07	6.22197e+07	4.81964e+07	7.80823e+07	3.22875e+07	1.26148e+07	4.88931e+07	High	High	High	High	High	High	0	High	0.738526	0.207962
P23686	S-adenosylmethionine synthase 1 OS=Arabidopsis thaliana OX=3702 GN=SAM1 PE=1 SV=2	81	32	383	11	393	43.1	9842	0.806	1.03644e+08	1.0056e+08	1.01325e+08	8.09498e+07	8.36968e+07	8.70026e+07	9.25015e+07	7.58847e+07	1.01325e+08	5.59452e+07	1.98972e+07	6.90951e+07	High	High	High	High	High	High	0	High	0.679998	0.167677
O65396	Aminomethyltransferase, mitochondrial OS=Arabidopsis thaliana OX=3702 GN=GDCST PE=2 SV=1	79	32	421	32	408	44.4	9819	1.037	1.21048e+09	1.16224e+09	1.1657e+09	1.21269e+09	1.16179e+09	1.22875e+09	1.08034e+09	8.77052e+08	1.1657e+09	8.38103e+08	2.76191e+08	9.7584e+08	High	High	High	High	High	High	0	High	0.972442	0.69141
Q9SJQ9	Fructose-bisphosphate aldolase 6, cytosolic OS=Arabidopsis thaliana OX=3702 GN=FBA6 PE=1 SV=1	79	26	307	12	358	38.4	9462	0.954	1.73087e+08	1.59404e+08	1.73303e+08	1.57538e+08	1.24823e+08	1.60547e+08	1.54478e+08	1.20289e+08	1.73303e+08	1.08876e+08	2.96742e+07	1.27503e+08	High	High	High	High	High	High	0	High	0.985909	0.845593
P46283	Sedoheptulose-1,7-bisphosphatase, chloroplastic OS=Arabidopsis thaliana OX=3702 GN=At3g55800 PE=2 SV=1	56	20	274	20	393	42.4	9353	0.87	9.57697e+08	1.11556e+09	9.42188e+08	9.64929e+08	9.49677e+08	9.51076e+08	8.54735e+08	8.41823e+08	9.42188e+08	6.66872e+08	2.25767e+08	7.5532e+08	High	High	High	High	High	High	0	High	0.89305	0.397558
O65282	20 kDa chaperonin, chloroplastic OS=Arabidopsis thaliana OX=3702 GN=CPN20 PE=1 SV=2	67	18	288	18	253	26.8	9317	1.014	1.72559e+09	1.94878e+09	1.6996e+09	1.82295e+09	1.87967e+09	1.80834e+09	1.54007e+09	1.47059e+09	1.6996e+09	1.25986e+09	4.46853e+08	1436138004	High	High	High	High	High	High	0	High	0.981575	0.809665
Q96262	Plasma membrane-associated cation-binding protein 1 OS=Arabidopsis thaliana OX=3702 GN=PCAP1 PE=1 SV=1	73	21	264	21	225	24.6	9244	1.106	6.31792e+08	6.38511e+08	5.75442e+08	6.78541e+08	6.74816e+08	6.80684e+08	5.63868e+08	4.81834e+08	5.75442e+08	4.68946e+08	1.60424e+08	5.40582e+08	High	High	High	High	High	High	0	High	0.89305	0.39453
Q9LR30	Glutamate--glyoxylate aminotransferase 1 OS=Arabidopsis thaliana OX=3702 GN=GGAT1 PE=1 SV=1	77	32	346	16	481	53.3	9183	0.918	3.4573e+08	3.1083e+08	3.90904e+08	2.65599e+08	2.25329e+08	2.62851e+08	3.0856e+08	2.34559e+08	3.90904e+08	183558002	5.35673e+07	2.0875e+08	High	High	High	High	High	High	0	High	0.967629	0.640687
P25697	Phosphoribulokinase, chloroplastic OS=Arabidopsis thaliana OX=3702 GN=At1g32060 PE=1 SV=1	66	21	334	21	395	44.4	9155	0.909	1.21288e+09	1.15032e+09	1.30024e+09	1.06157e+09	9.62073e+08	1.12264e+09	1082483997	8.6806e+08	1.30024e+09	7.33663e+08	2.28713e+08	8.91572e+08	High	High	High	High	High	High	0	High	0.949945	0.594842
Q9SXJ7	Chaperone protein ClpC2, chloroplastic OS=Arabidopsis thaliana OX=3702 GN=CLPC2 PE=1 SV=1	55	42	358	16	952	105.7	8985	0.791	8.31906e+07	8.0274e+07	8.29313e+07	5.902e+07	4.7899e+07	6.78567e+07	7.42467e+07	6.05765e+07	8.29313e+07	4.07893e+07	1.1387e+07	5.389e+07	High	High	High	High	High	High	0	High	0.6033	0.131859
C0Z361	Chaperonin 60 subunit beta 3, chloroplastic OS=Arabidopsis thaliana OX=3702 GN=CPN60B3 PE=1 SV=1	60	32	310	14	597	63.3	8900	0.95	3.41488e+07	4.74473e+07	4.13756e+07	3.69244e+07	4.37964e+07	4.10186e+07	3.04775e+07	3.58047e+07	4.13756e+07	2.55188e+07	1.04117e+07	3.25759e+07	High	High	High	High	High	High	0	High	0.999894	0.998623
Q9SA52	Chloroplast stem-loop binding protein of 41 kDa b, chloroplastic OS=Arabidopsis thaliana OX=3702 GN=CSP41B PE=1 SV=1	74	27	301	27	378	42.6	8816	0.867	9.42491e+08	9.21301e+08	9.34375e+08	8.27935e+08	7.895e+08	8.40254e+08	8.41163e+08	6.95234e+08	9.34375e+08	5.72194e+08	1.87688e+08	6.67308e+08	High	High	High	High	High	High	0	High	0.891512	0.386745
Q9SF85	Adenosine kinase 1 OS=Arabidopsis thaliana OX=3702 GN=ADK1 PE=1 SV=1	78	22	271	9	344	37.8	8681	0.907	1.48182e+08	1.36247e+08	1.34067e+08	1.19978e+08	1.32767e+08	1.32659e+08	1.32251e+08	1.02815e+08	1.34067e+08	8.29177e+07	3.15626e+07	1.05354e+08	High	High	High	High	High	High	0	High	0.945047	0.583451
Q38900	Peptidyl-prolyl cis-trans isomerase CYP19-1 OS=Arabidopsis thaliana OX=3702 GN=CYP19-1 PE=2 SV=1	80	12	192	9	173	18.5	8643	1.048	3.18614e+08	4.20865e+08	3.18653e+08	3.87272e+08	4.31914e+08	3.83534e+08	2.8436e+08	3.17594e+08	3.18653e+08	2.67647e+08	1.02679e+08	3.04593e+08	High	High	High	High	High	High	0	High	0.967629	0.639067
O23255	Adenosylhomocysteinase 1 OS=Arabidopsis thaliana OX=3702 GN=SAHH1 PE=1 SV=1	75	31	367	12	485	53.3	8597	0.847	4.08036e+08	3.58462e+08	4.88273e+08	3.26271e+08	3.09141e+08	3.76231e+08	3.64168e+08	2.70504e+08	4.88273e+08	2.2549e+08	7.3492e+07	2.98793e+08	High	High	High	High	High	High	0	High	0.837788	0.303528
P11574	V-type proton ATPase subunit B1 OS=Arabidopsis thaliana OX=3702 GN=VHA-B1 PE=2 SV=2	75	26	291	1	486	54.1	8591	1.162	300718	311077	425037	349428	385090	424569	268388	234746	425037	241493	91547.4	337181	High	Peak Found	High	High	High	High	0	High	0.87378	0.348578
Q03250	Glycine-rich RNA-binding protein 7 OS=Arabidopsis thaliana OX=3702 GN=RBG7 PE=1 SV=1	77	13	171	11	176	16.9	8480	0.841	5.83296e+08	5.95649e+08	5.15548e+08	4.84787e+08	4.36693e+08	4.7482e+08	5.20586e+08	4.4949e+08	5.15548e+08	3.35041e+08	1.03815e+08	3.7709e+08	High	High	High	High	High	High	0	High	0.818555	0.278325
Q05431	L-ascorbate peroxidase 1, cytosolic OS=Arabidopsis thaliana OX=3702 GN=APX1 PE=1 SV=2	78	16	266	15	250	27.5	8463	0.93	1.45568e+09	1.32312e+09	1.41277e+09	1.15834e+09	1.04826e+09	1.1826e+09	1.29918e+09	9.98452e+08	1.41277e+09	8.0054e+08	2.49202e+08	9.39187e+08	High	High	High	High	High	High	0	High	0.972442	0.711248
Q9S7H1	Photosystem I reaction center subunit II-1, chloroplastic OS=Arabidopsis thaliana OX=3702 GN=psaD1 PE=1 SV=1	67	16	330	2	208	22.6	8452	1	4.15658e+07	3.90559e+07	3.7757e+07	4.41948e+07	3.93458e+07	4.33274e+07	3.70971e+07	2.94724e+07	3.7757e+07	3.05435e+07	9.35367e+06	3.44095e+07	High	High	High	High	High	High	0	High	0.974244	0.730654
Q9M5K3	Dihydrolipoyl dehydrogenase 1, mitochondrial OS=Arabidopsis thaliana OX=3702 GN=LPD1 PE=1 SV=2	67	31	305	18	507	54	8408	1.045	3.46595e+08	3.57e+08	3.36778e+08	3.6584e+08	3.41144e+08	3.6371e+08	3.09333e+08	2.694e+08	3.36778e+08	2.52836e+08	8.11e+07	2.88849e+08	High	High	High	High	High	High	0	High	0.972442	0.652801
P41376	Eukaryotic initiation factor 4A-1 OS=Arabidopsis thaliana OX=3702 GN=EIF4A1 PE=1 SV=1	74	31	369	6	412	46.7	8402	0.98	8.70208e+07	8.32756e+07	8.94122e+07	8.46807e+07	5.06155e+07	8.47744e+07	7.76652e+07	6.28416e+07	8.94122e+07	5.85237e+07	1.20328e+07	6.73256e+07	High	High	High	High	High	High	0	High	0.999894	0.999094
P53492	Actin-7 OS=Arabidopsis thaliana OX=3702 GN=ACT7 PE=1 SV=1	75	26	329	9	377	41.7	8402	0.942	1.16686e+08	1.19309e+08	1.28152e+08	1.24369e+08	1.36352e+08	1.19997e+08	1.04141e+08	9.0033e+07	1.28152e+08	8.59525e+07	3.24149e+07	9.52982e+07	High	High	High	High	High	High	0	High	0.979465	0.780175
Q8W4E2	V-type proton ATPase subunit B3 OS=Arabidopsis thaliana OX=3702 GN=VHA-B3 PE=2 SV=1	75	26	287	1	487	54.3	8386														High	Not Found	Not Found	Not Found	Not Found	Not Found	0	High
P51407	60S acidic ribosomal protein P2-1 OS=Arabidopsis thaliana OX=3702 GN=RPP2A PE=3 SV=2	80	11	168	9	115	11.4	8343	1.076	9.60728e+07	9.06034e+07	8.15941e+07	9.1008e+07	1.27826e+08	1.4599e+08	8.5744e+07	6.83713e+07	8.15941e+07	6.28966e+07	3.03881e+07	1.15941e+08	High	High	High	High	High	High	0	High	0.917563	0.510013
Q9ZUU4	RNA-binding protein CP29B, chloroplastic OS=Arabidopsis thaliana OX=3702 GN=CP29B PE=1 SV=1	49	11	202	8	289	30.7	8278	1.072	3.97646e+08	4.19559e+08	3.79528e+08	4.51242e+08	4.47194e+08	4.23754e+08	3.54895e+08	3.16608e+08	3.79528e+08	3.11858e+08	1.06311e+08	3.36534e+08	High	High	High	High	High	High	0	High	0.923821	0.525941
P29511	Tubulin alpha-6 chain OS=Arabidopsis thaliana OX=3702 GN=TUBA6 PE=1 SV=1	71	24	264	1	450	49.5	8198	0.987	1.14285e+07	9.68132e+06	1.21739e+07	1.01794e+07	9.55738e+06	1.2745e+07	10199819	7.30574e+06	1.21739e+07	7.03507e+06	2.27207e+06	1.01217e+07	High	High	High	High	High	High	0	High	0.976315	0.753618
B9DGT7	Tubulin alpha-2 chain OS=Arabidopsis thaliana OX=3702 GN=TUBA2 PE=2 SV=2	71	24	256	1	450	49.5	8155	0.94	2.00762e+07	1.91393e+07	24363391	1.87927e+07	1.88702e+07	2.0297e+07	1.79178e+07	1.44429e+07	24363391	1.29878e+07	4.48601e+06	16119341	High	High	High	High	High	High	0	High	0.999894	0.997048
Q9FH02	ATP-dependent zinc metalloprotease FTSH 5, chloroplastic OS=Arabidopsis thaliana OX=3702 GN=FTSH5 PE=1 SV=1	49	30	261	8	704	75.2	8116	0.957	4.92653e+07	4.52904e+07	4.69794e+07	4.58061e+07	4.3589e+07	5.12509e+07	4.39688e+07	3.41771e+07	4.69794e+07	3.16571e+07	1.03624e+07	4.07021e+07	High	High	High	High	High	High	0	High	0.999894	0.976204
Q9SA56	Photosystem I reaction center subunit II-2, chloroplastic OS=Arabidopsis thaliana OX=3702 GN=PSAD2 PE=1 SV=1	65	15	317	1	204	22.3	8079	1.058	1.75288e+07	1.33992e+07	15070944	1.51726e+07	1.86029e+07	1.41794e+07	15644258	10111312	15070944	10485956	4.42247e+06	11260935	Peak Found	High	Peak Found	High	High	High	0	High	0.894637	0.41735
Q94B78	Glycine dehydrogenase (decarboxylating) 1, mitochondrial OS=Arabidopsis thaliana OX=3702 GN=GLDP1 PE=1 SV=2	57	44	365	23	1037	112.9	8043	0.72	2.47974e+08	1.96878e+08	3.58411e+08	1.6505e+08	1.44189e+08	1.9621e+08	2.21314e+08	1.48568e+08	3.58411e+08	1.14068e+08	3.42781e+07	1.55825e+08	High	High	High	High	High	High	0	High	0.25873	0.0295692
P41377	Eukaryotic initiation factor 4A-2 OS=Arabidopsis thaliana OX=3702 GN=TIF4A-2 PE=1 SV=1	74	30	343	5	412	46.7	8004	0.943	2.19815e+07	1.84666e+07	2.00149e+07	1.8354e+07	1.97415e+07	1.98723e+07	1.96183e+07	1.39353e+07	2.00149e+07	1.26846e+07	4.69315e+06	1.5782e+07	High	High	High	High	High	High	0	High	0.999894	0.985418
Q9SZN1	V-type proton ATPase subunit B2 OS=Arabidopsis thaliana OX=3702 GN=VHA-B2 PE=1 SV=1	71	25	274	3	487	54.3	7978	1.085	1.16789e+07	1.44659e+07	1.33404e+07	1.55418e+07	1.44005e+07	1.48175e+07	10423303	1.09163e+07	1.33404e+07	1.07411e+07	3.42343e+06	1.17677e+07	High	High	High	High	High	High	0	High	0.862208	0.329625
F4HQD4	Heat shock 70 kDa protein 15 OS=Arabidopsis thaliana OX=3702 GN=HSP70-15 PE=1 SV=1	65	42	298	9	831	91.6	7965	0.731	2.53141e+07	2.5814e+07	3.12618e+07	1.6658e+07	1.75746e+07	2.61257e+07	2.25926e+07	1.94798e+07	3.12618e+07	11512525	4.178e+06	2.07483e+07	High	High	High	High	High	High	0	High	0.544552	0.102494
P37702	Myrosinase 1 OS=Arabidopsis thaliana OX=3702 GN=TGG1 PE=1 SV=1	46	22	288	21	541	61.1	7867	1.078	7.16229e+08	7.00627e+08	8.27118e+08	7.6517e+08	8.27027e+08	8.27377e+08	6.39227e+08	5.28708e+08	8.27118e+08	5.28816e+08	1.96609e+08	6.57081e+08	High	High	High	High	High	High	0	High	0.914768	0.500899
Q9XI01	Protein disulfide isomerase-like 1-1 OS=Arabidopsis thaliana OX=3702 GN=PDIL1-1 PE=1 SV=1	70	37	320	31	501	55.6	7863	0.969	4.22896e+08	4.27748e+08	4.27386e+08	3.93072e+08	4.58488e+08	4.22315e+08	3.7743e+08	3.22788e+08	4.27386e+08	2.71656e+08	1.08996e+08	3.35391e+08	High	High	High	High	High	High	0	High	0.995462	0.936325
P29197	Chaperonin CPN60, mitochondrial OS=Arabidopsis thaliana OX=3702 GN=CPN60 PE=1 SV=2	76	41	277	27	577	61.2	7844	0.895	2.66947e+08	2.64728e+08	2.59667e+08	2.15715e+08	1.87697e+08	2.47507e+08	2.38248e+08	1.99769e+08	2.59667e+08	1.49083e+08	44621159	1.96564e+08	High	High	High	High	High	High	0	High	0.921493	0.522258
P0DKC3	Phosphoglycolate phosphatase 1A, chloroplastic OS=Arabidopsis thaliana OX=3702 GN=PGLP1A PE=1 SV=1	66	19	211	18	362	39.7	7838	1.015	3.12984e+08	3.04483e+08	3.01755e+08	3.09182e+08	2.83639e+08	3.17206e+08	2.79335e+08	2.2977e+08	3.01755e+08	2.13678e+08	6.74295e+07	2.51917e+08	High	High	High	High	High	High	0	High	0.981575	0.804167
Q96292	Actin-2 OS=Arabidopsis thaliana OX=3702 GN=ACT2 PE=1 SV=1	75	25	357	1	377	41.9	7772	0.873	1.59673e+07	1.7101e+07	15242888	1.49266e+07	1.26534e+07	1.49182e+07	1.42506e+07	12904793	15242888	10315930	3.00809e+06	1.18476e+07	High	High	High	High	High	High	0	High	0.967629	0.639295
Q9ZP06	Malate dehydrogenase 1, mitochondrial OS=Arabidopsis thaliana OX=3702 GN=At1g53240 PE=1 SV=1	62	17	207	9	341	35.8	7711	0.947	2.90847e+08	2.89378e+08	2.66319e+08	2.57731e+08	2.3152e+08	2.88826e+08	2.59578e+08	2.18371e+08	2.66319e+08	1.78121e+08	5.50392e+07	2.29378e+08	High	High	High	High	High	High	0	High	0.981575	0.809951
Q93WJ8	Monodehydroascorbate reductase 2 OS=Arabidopsis thaliana OX=3702 GN=MDAR2 PE=1 SV=1	85	26	252	25	435	47.5	7623	1.025	3.07589e+08	3.02923e+08	3.03266e+08	2.78441e+08	3.01476e+08	3.16292e+08	2.7452e+08	2.28593e+08	3.03266e+08	1.92433e+08	7.16698e+07	2.51191e+08	High	High	High	High	High	High	0	High	0.976315	0.753605
Q01908	ATP synthase gamma chain 1, chloroplastic OS=Arabidopsis thaliana OX=3702 GN=ATPC1 PE=1 SV=1	48	19	274	19	373	40.9	7574	1.12	9.43741e+08	1.01189e+09	9.25378e+08	1.17366e+09	1.10457e+09	1.13988e+09	8.42279e+08	7.63592e+08	9.25378e+08	8.11127e+08	2.62589e+08	9.0526e+08	High	High	High	High	High	High	0	High	0.873636	0.347139
Q05758	Ketol-acid reductoisomerase, chloroplastic OS=Arabidopsis thaliana OX=3702 GN=At3g58610 PE=1 SV=2	49	23	222	23	591	63.8	7493	0.93	3.83684e+08	3.73603e+08	4.29328e+08	3.53222e+08	3.37277e+08	3.82478e+08	3.42434e+08	2.81929e+08	4.29328e+08	2.44115e+08	8.01809e+07	3.03754e+08	High	High	High	High	High	High	0	High	0.972442	0.709397
Q9STX5	Endoplasmin homolog OS=Arabidopsis thaliana OX=3702 GN=HSP90-7 PE=1 SV=1	56	43	265	41	823	94.1	7483	0.979	3.30447e+08	3.58101e+08	3.70333e+08	3.41007e+08	3.22476e+08	3.48218e+08	2.9492e+08	2.70231e+08	3.70333e+08	2.35673e+08	7.66622e+07	2.76545e+08	High	High	High	High	High	High	0	High	0.999894	0.992605
Q9LZF6	Cell division control protein 48 homolog E OS=Arabidopsis thaliana OX=3702 GN=CDC48E PE=2 SV=2	58	43	315	3	810	89.9	7468	1.072	543697	1.34361e+06	795732	1.21032e+06	1.63918e+06	1.24357e+06	485244	1.01392e+06	795732	836466	389681	987608	High	High	High	High	High	High	0	High	0.906391	0.452528
Q96293	Actin-8 OS=Arabidopsis thaliana OX=3702 GN=ACT8 PE=1 SV=2	75	25	341	1	377	41.8	7457														High	High	High	High	High	High	0	High
Q96266	Glutathione S-transferase F8, chloroplastic OS=Arabidopsis thaliana OX=3702 GN=GSTF8 PE=1 SV=3	73	17	276	16	263	29.2	7376	0.963	8.52216e+08	8.92507e+08	8.17446e+08	7.65103e+08	6.97211e+08	7.58762e+08	7.60594e+08	6.73505e+08	8.17446e+08	5.28771e+08	1.65748e+08	6.02589e+08	High	High	High	High	High	High	0	High	0.995462	0.900871
Q949U7	Peroxiredoxin-2E, chloroplastic OS=Arabidopsis thaliana OX=3702 GN=PRXIIE PE=1 SV=2	60	12	194	12	234	24.7	7357	0.964	6.59472e+08	7.12604e+08	6.93593e+08	6.1912e+08	5.84272e+08	6.594e+08	5.88572e+08	5.37746e+08	6.93593e+08	4.2788e+08	1.38899e+08	5.23678e+08	High	High	High	High	High	High	0	High	0.995462	0.907142
Q9SMX3	Mitochondrial outer membrane protein porin 3 OS=Arabidopsis thaliana OX=3702 GN=VDAC3 PE=1 SV=3	68	17	212	13	274	29.2	7296	1.082	3.12124e+08	3.47639e+08	3.11652e+08	3.16363e+08	3.53262e+08	3.62863e+08	2.78567e+08	2.62336e+08	3.11652e+08	2.18642e+08	8.39808e+07	2.88176e+08	High	High	High	High	High	High	0	High	0.914768	0.48604
O04499	2,3-bisphosphoglycerate-independent phosphoglycerate mutase 1 OS=Arabidopsis thaliana OX=3702 GN=PGM1 PE=2 SV=3	80	34	314	23	557	60.5	7260	0.909	3.1916e+08	3.37138e+08	3.49111e+08	2.9486e+08	2.9081e+08	3.25665e+08	2.84847e+08	2.54412e+08	3.49111e+08	2.0378e+08	6.91341e+07	2.58634e+08	High	High	High	High	High	High	0	High	0.949945	0.591923
O23254	Serine hydroxymethyltransferase 4 OS=Arabidopsis thaliana OX=3702 GN=SHM4 PE=1 SV=1	75	31	270	31	471	51.7	7252	0.83	4.36227e+08	4.18322e+08	4.63568e+08	3.2893e+08	3.46961e+08	3.93931e+08	3.89328e+08	3.15675e+08	4.63568e+08	2.27327e+08	8.2483e+07	3.12849e+08	High	High	High	High	High	High	0	High	0.780846	0.23952
Q9SKP6	Triosephosphate isomerase, chloroplastic OS=Arabidopsis thaliana OX=3702 GN=TIM PE=1 SV=1	69	20	240	19	315	33.3	7176	0.932	7.32809e+08	7.04785e+08	7.40934e+08	6.97952e+08	6.10634e+08	6.91547e+08	6.54025e+08	5.31846e+08	7.40934e+08	4.82361e+08	1.45166e+08	5.49208e+08	High	High	High	High	High	High	0	High	0.972442	0.719561
Q9LZG0	Adenosine kinase 2 OS=Arabidopsis thaliana OX=3702 GN=ADK2 PE=1 SV=1	69	21	238	8	345	37.8	7170	0.86	5.82084e+07	5.21058e+07	68049160	4.51317e+07	5.26845e+07	5.31629e+07	5.19505e+07	3.93202e+07	68049160	3.1191e+07	1.25247e+07	4.22205e+07	High	High	High	High	High	High	0	High	0.893239	0.411141
Q9SI75	Elongation factor G, chloroplastic OS=Arabidopsis thaliana OX=3702 GN=CPEFG PE=1 SV=1	53	34	246	34	783	86	7060	0.705	4.25101e+08	4.1141e+08	4.41319e+08	2.94596e+08	2.83246e+08	3.2095e+08	3.79399e+08	3.10459e+08	4.41319e+08	2.03598e+08	6.7336e+07	2.5489e+08	High	High	High	High	High	High	0	High	0.199448	0.0200329
O81283	Translocase of chloroplast 159, chloroplastic OS=Arabidopsis thaliana OX=3702 GN=TOC159 PE=1 SV=1	33	36	199	36	1503	160.7	6987	0.859	9.4039e+07	1.04073e+08	9.83762e+07	7.8735e+07	8.02256e+07	8.18206e+07	8.39288e+07	7.85357e+07	9.83762e+07	5.44145e+07	1.9072e+07	6.49797e+07	High	High	High	High	High	High	0	High	0.874479	0.351362
O65581	Fructose-bisphosphate aldolase 5, cytosolic OS=Arabidopsis thaliana OX=3702 GN=FBA5 PE=1 SV=1	77	21	181	18	358	38.3	6977	1.128	1.8751e+08	1.79533e+08	1.8563e+08	2.04439e+08	1.97564e+08	2.08924e+08	1.67351e+08	1.35479e+08	1.8563e+08	1.4129e+08	4.69668e+07	1.65922e+08	High	High	High	High	High	High	0	High	0.851864	0.322178
Q42406	Peptidyl-prolyl cis-trans isomerase CYP18-4 OS=Arabidopsis thaliana OX=3702 GN=CYP18-4 PE=1 SV=1	80	14	187	10	172	18.4	6958	0.997	6.41378e+08	6.32824e+08	672769455	6.54533e+08	5.59572e+08	6.43405e+08	5.72424e+08	4.77543e+08	672769455	4.52355e+08	1.33027e+08	5.10975e+08	High	High	High	High	High	High	0	High	0.995462	0.904907
Q94C74	Serine hydroxymethyltransferase 2, mitochondrial OS=Arabidopsis thaliana OX=3702 GN=SHM2 PE=1 SV=2	56	26	295	13	517	57.3	6894	0.962	3.28891e+07	3.82149e+07	3.1986e+07	3.61268e+07	3.11555e+07	3.58806e+07	2.93532e+07	2.88378e+07	3.1986e+07	2.49676e+07	7.40659e+06	2.84955e+07	High	High	High	High	High	High	0	High	0.988903	0.856078
P48006	Elongation factor 1-delta 1 OS=Arabidopsis thaliana OX=3702 GN=At1g30230 PE=1 SV=2	73	17	216	11	231	25.1	6856	1.068	2.29922e+08	2.46144e+08	2.15514e+08	2.48875e+08	2.87775e+08	2.55956e+08	2.05203e+08	1.85745e+08	2.15514e+08	1.72e+08	6.84127e+07	2.03274e+08	High	High	High	High	High	High	0	High	0.930637	0.544128
P92549	ATP synthase subunit alpha, mitochondrial OS=Arabidopsis thaliana OX=3702 GN=ATPA PE=1 SV=2	62	27	291	26	507	55	6828	0.98	8.03324e+08	7.84382e+08	8.31404e+08	7.76276e+08	6.62951e+08	8.14746e+08	7.16959e+08	5.91911e+08	8.31404e+08	5.36492e+08	1.57603e+08	6.4705e+08	High	High	High	High	High	High	0	High	0.999894	0.999305
O80860	ATP-dependent zinc metalloprotease FTSH 2, chloroplastic OS=Arabidopsis thaliana OX=3702 GN=FTSH2 PE=1 SV=1	54	32	264	16	695	74.1	6810	0.737	2.70014e+08	2.68565e+08	2.41689e+08	1.76876e+08	1.6715e+08	1.94657e+08	2.40985e+08	2.02665e+08	2.41689e+08	1.22241e+08	3.97366e+07	1.54592e+08	High	High	High	High	High	High	0	High	0.335327	0.0440518
Q9STF2	Protein PLASTID TRANSCRIPTIONALLY ACTIVE 16, chloroplastic OS=Arabidopsis thaliana OX=3702 GN=PTAC16 PE=1 SV=1	63	32	243	32	510	54.3	6749	1.053	3.93472e+08	4.02255e+08	374107857	4.19319e+08	3.89938e+08	4.21806e+08	3.5117e+08	3.03551e+08	374107857	2.89796e+08	9.26998e+07	3.34987e+08	High	High	High	High	High	High	0	High	0.959749	0.613129
P42643	14-3-3-like protein GF14 chi OS=Arabidopsis thaliana OX=3702 GN=GRF1 PE=1 SV=3	78	21	233	11	267	29.9	6718	1.202	2.71661e+08	2.74335e+08	2.84942e+08	3.53653e+08	3.27964e+08	3.31439e+08	2.42454e+08	2.07019e+08	2.84942e+08	2.44413e+08	7.79668e+07	2.6322e+08	High	High	High	High	High	High	0	High	0.64036	0.149763
Q9LYA9	Chloroplast stem-loop binding protein of 41 kDa a, chloroplastic OS=Arabidopsis thaliana OX=3702 GN=CSP41A PE=1 SV=1	73	26	216	26	406	43.9	6707	0.784	4.997e+08	5.18781e+08	5.06997e+08	4.06849e+08	4.0202e+08	3.9854e+08	4.45977e+08	3.91483e+08	5.06997e+08	2.81178e+08	9.55722e+07	316509713	High	High	High	High	High	High	0	High	0.572055	0.114496
Q8LCE1	Glutamine synthetase cytosolic isozyme 1-2 OS=Arabidopsis thaliana OX=3702 GN=GLN1-2 PE=1 SV=2	76	24	285	7	356	39.2	6705	1.057	4.54892e+07	8.18164e+07	6.85099e+07	8.12523e+07	5.97328e+07	9.25761e+07	40598645	6.17405e+07	6.85099e+07	5.61543e+07	1.42003e+07	7.35215e+07	High	High	High	High	High	High	0	High	0.949945	0.594957
Q9LYG3	NADP-dependent malic enzyme 2 OS=Arabidopsis thaliana OX=3702 GN=NADP-ME2 PE=1 SV=1	59	21	182	20	588	64.4	6663	0.771	2.24501e+08	2.00087e+08	2.34294e+08	1.50454e+08	1.53551e+08	1.97448e+08	2.00365e+08	1.5099e+08	2.34294e+08	1.0398e+08	3.65037e+07	1.56808e+08	High	High	High	High	High	High	0	High	0.503439	0.0904558
O82660	Photosystem II stability/assembly factor HCF136, chloroplastic OS=Arabidopsis thaliana OX=3702 GN=HCF136 PE=1 SV=1	68	22	183	22	403	44.1	6629	1.014	3.40657e+08	3.4594e+08	3.25613e+08	3.52447e+08	3.54172e+08	3.50923e+08	3.04033e+08	2.61054e+08	3.25613e+08	2.4358e+08	8.41971e+07	2.78693e+08	High	High	High	High	High	High	0	High	0.981575	0.809773
Q56WD9	3-ketoacyl-CoA thiolase 2, peroxisomal OS=Arabidopsis thaliana OX=3702 GN=PED1 PE=1 SV=2	63	21	184	19	462	48.5	6548	1.046	1.32176e+08	1.41865e+08	1.3954e+08	1.2705e+08	1.3533e+08	1.49179e+08	1.17965e+08	1.07055e+08	1.3954e+08	8.78055e+07	3.2172e+07	1.18474e+08	High	High	High	High	High	High	0	High	0.969505	0.648524
P31168	Dehydrin COR47 OS=Arabidopsis thaliana OX=3702 GN=COR47 PE=1 SV=2	92	30	265	26	265	29.9	6524	1.3	4.21226e+08	4.17686e+08	3.67564e+08	4.92618e+08	6.21243e+08	5.61715e+08	3.7594e+08	3.15195e+08	3.67564e+08	3.40453e+08	1.47688e+08	4.46099e+08	High	High	High	High	High	High	0	High	0.345712	0.0463326
Q9LD43	Acetyl-coenzyme A carboxylase carboxyl transferase subunit alpha, chloroplastic OS=Arabidopsis thaliana OX=3702 GN=CAC3 PE=1 SV=1	60	38	228	38	769	85.3	6477	0.776	1.94683e+08	2.09336e+08	1.82086e+08	1.54473e+08	1.48189e+08	1.6615e+08	1.73753e+08	1.5797e+08	1.82086e+08	1.06758e+08	3.52289e+07	1.31952e+08	High	High	High	High	High	High	0	High	0.53432	0.0991521
P25819	Catalase-2 OS=Arabidopsis thaliana OX=3702 GN=CAT2 PE=1 SV=3	68	28	320	14	492	56.9	6465	1.03	4.48753e+08	4.25572e+08	4.53883e+08	4.40623e+08	4.31319e+08	4.52439e+08	400507989	3.21146e+08	4.53883e+08	3.04519e+08	1.02537e+08	3.59315e+08	High	High	High	High	High	High	0	High	0.974244	0.728664
Q9SAR5	Ankyrin repeat domain-containing protein 2A OS=Arabidopsis thaliana OX=3702 GN=AKR2A PE=1 SV=2	93	22	203	20	342	37	6446	1.023	2.473e+08	2.38548e+08	2.33843e+08	2.17946e+08	2.21238e+08	2.40099e+08	2.20713e+08	1.80014e+08	2.33843e+08	1.50625e+08	5.25947e+07	1.9068e+08	High	High	High	High	High	High	0	High	0.976567	0.764339
Q8W493	Ferredoxin--NADP reductase, leaf isozyme 2, chloroplastic OS=Arabidopsis thaliana OX=3702 GN=LFNR2 PE=1 SV=1	60	20	198	18	369	41.1	6443	1.003	4.36898e+08	3.48777e+08	4.3401e+08	3.95191e+08	3.50579e+08	3.97167e+08	3.89927e+08	2.63195e+08	4.3401e+08	2.73121e+08	8.33431e+07	3.1542e+08	High	High	High	High	High	High	0	High	0.994455	0.87395
Q9LFA3	Monodehydroascorbate reductase 1, peroxisomal OS=Arabidopsis thaliana OX=3702 GN=MDAR1 PE=1 SV=1	79	25	210	25	434	46.5	6412	1.031	3.06076e+08	2.94753e+08	3.32769e+08	3.01487e+08	2.72557e+08	3.27307e+08	2.73169e+08	2.22427e+08	3.32769e+08	2.08361e+08	6.4795e+07	2.59938e+08	High	High	High	High	High	High	0	High	0.972442	0.721608
Q42112	60S acidic ribosomal protein P0-2 OS=Arabidopsis thaliana OX=3702 GN=RPP0B PE=1 SV=2	72	16	185	5	320	34.1	6343	1.176	1.23674e+08	1.28944e+08	1.08914e+08	1.43403e+08	1.4681e+08	1.33811e+08	1.10378e+08	9.73039e+07	1.08914e+08	9.9107e+07	3.49011e+07	1.06269e+08	High	High	High	High	High	High	0	High	0.723124	0.198071
Q9FKW6	Ferredoxin--NADP reductase, leaf isozyme 1, chloroplastic OS=Arabidopsis thaliana OX=3702 GN=LFNR1 PE=1 SV=1	64	25	240	23	360	40.3	6244	1.065	5.97421e+08	5.11863e+08	5.89162e+08	6.19016e+08	5.74093e+08	6.12349e+08	5.33192e+08	3.86263e+08	5.89162e+08	4.27808e+08	1.36479e+08	4.86311e+08	High	High	High	High	High	High	0	High	0.93541	0.556123
P42644	14-3-3-like protein GF14 psi OS=Arabidopsis thaliana OX=3702 GN=GRF3 PE=1 SV=2	75	19	198	11	255	28.6	6233	1.169	1.5468e+08	1.67169e+08	1.71486e+08	1.90589e+08	1.74225e+08	1.96914e+08	1.38051e+08	126149548	1.71486e+08	1.31718e+08	4.14184e+07	1.56384e+08	High	High	High	High	High	High	0	High	0.74811	0.214627
P57106	Malate dehydrogenase 2, cytoplasmic OS=Arabidopsis thaliana OX=3702 GN=MDH2 PE=1 SV=1	48	17	182	4	332	35.7	6166	0.946	1.93146e+07	1.66705e+07	1.66301e+07	1.61051e+07	1.59261e+07	1.53867e+07	1.72381e+07	1.25799e+07	1.66301e+07	1.11304e+07	3.7861e+06	1.22197e+07	High	High	High	High	High	High	0	High	0.995462	0.952183
Q9LVT8	RGG repeats nuclear RNA binding protein C OS=Arabidopsis thaliana OX=3702 GN=RGGC PE=1 SV=1	59	21	257	18	357	38	6118	1.066	2.7778e+08	3.11725e+08	2.61369e+08	3.16539e+08	3.15513e+08	3.10978e+08	2.47916e+08	2.35234e+08	2.61369e+08	2.18763e+08	7.50069e+07	2.46971e+08	High	High	High	High	High	High	0	High	0.93541	0.555527
Q9ZUC1	NADPH-dependent alkenal/one oxidoreductase, chloroplastic OS=Arabidopsis thaliana OX=3702 GN=AOR PE=1 SV=2	65	23	196	23	386	41	6037	1.057	2.6748e+08	2.95898e+08	2.58901e+08	3.01618e+08	3.06495e+08	3.05805e+08	2.38723e+08	2.23291e+08	2.58901e+08	2.08451e+08	7.28629e+07	2.42862e+08	High	High	High	High	High	High	0	High	0.949945	0.593274
Q9XFT3	Oxygen-evolving enhancer protein 3-1, chloroplastic OS=Arabidopsis thaliana OX=3702 GN=PSBQ1 PE=1 SV=3	46	17	278	15	224	23.9	6016	1.124	1.49048e+09	1.52952e+09	1.30095e+09	1.61886e+09	1.7151e+09	1.72095e+09	1.33024e+09	1.15421e+09	1.30095e+09	1.11881e+09	4.0773e+08	1.36673e+09	High	High	High	High	High	High	0	High	0.862533	0.334763
P46422	Glutathione S-transferase F2 OS=Arabidopsis thaliana OX=3702 GN=GSTF2 PE=1 SV=3	88	17	264	14	212	24.1	6009	0.785	6.96111e+08	6.84864e+08	6.13375e+08	5.6514e+08	4.63712e+08	5.61998e+08	6.21272e+08	5.16813e+08	6.13375e+08	3.90574e+08	1.10238e+08	4.46324e+08	High	High	High	High	High	High	0	High	0.57904	0.117002
Q9S7C0	Heat shock 70 kDa protein 14 OS=Arabidopsis thaliana OX=3702 GN=HSP70-14 PE=1 SV=1	57	40	239	7	831	91.7	6003	0.758	7.55546e+06	7.93248e+06	9.88506e+06	7.02137e+06	2.21318e+06	7.02519e+06	6.74317e+06	5.98602e+06	9.88506e+06	4.85254e+06	526139	5.57922e+06	High	High	High	High	High	High	0	High	0.723124	0.198597
Q9SLA8	Enoyl-[acyl-carrier-protein] reductase [NADH], chloroplastic OS=Arabidopsis thaliana OX=3702 GN=MOD1 PE=1 SV=1	62	20	158	20	390	41.2	5983	0.991	2.61554e+08	2.99666e+08	2.74767e+08	2.77955e+08	2.72326e+08	2.85925e+08	2.33434e+08	2.26135e+08	2.74767e+08	1.92097e+08	6.47399e+07	227073835	High	High	High	High	High	High	0	High	0.995462	0.941205
O80988	Glycine dehydrogenase (decarboxylating) 2, mitochondrial OS=Arabidopsis thaliana OX=3702 GN=GLDP2 PE=1 SV=1	49	37	278	16	1044	113.7	5926	0.735	9.43786e+07	8.20668e+07	1.15994e+08	6.51929e+07	6.77403e+07	7.59988e+07	8.4232e+07	6.19294e+07	1.15994e+08	4.50555e+07	1.61039e+07	6.03562e+07	High	High	High	High	High	High	0	High	0.324765	0.0419947
Q42290	Probable mitochondrial-processing peptidase subunit beta, mitochondrial OS=Arabidopsis thaliana OX=3702 GN=At3g02090 PE=1 SV=2	66	28	222	28	531	59.1	5918	1.015	5.38965e+08	5.35182e+08	4.94062e+08	5.12082e+08	4.92781e+08	5.38976e+08	4.81021e+08	4.0386e+08	4.94062e+08	3.53905e+08	1.17149e+08	4.28041e+08	High	High	High	High	High	High	0	High	0.981575	0.806284
Q56WH1	Tubulin alpha-3 chain OS=Arabidopsis thaliana OX=3702 GN=TUBA3 PE=1 SV=2	64	23	216	6	450	49.6	5888	0.97	6.66319e+07	6.54098e+07	8.90289e+07	5.92722e+07	6.47419e+07	8.87904e+07	5.94683e+07	4.93597e+07	8.90289e+07	4.09636e+07	1.53911e+07	7.0515e+07	High	High	High	High	High	High	0	High	0.998796	0.968087
Q9M9P3	UTP--glucose-1-phosphate uridylyltransferase 2 OS=Arabidopsis thaliana OX=3702 GN=UGP2 PE=1 SV=1	69	26	230	12	469	51.7	5881	0.922	1.47965e+08	1.50065e+08	1.38936e+08	1.3547e+08	1.22748e+08	1.33567e+08	1.32058e+08	1.13242e+08	1.38936e+08	9.36245e+07	2.91808e+07	1.06075e+08	High	High	High	High	High	High	0	High	0.972442	0.666619
Q9SDM9	Nitrile-specifier protein 1 OS=Arabidopsis thaliana OX=3702 GN=NSP1 PE=1 SV=2	85	33	238	14	470	51.6	5876	1.305	1.03337e+08	9.75107e+07	1.18586e+08	1.32159e+08	1.27137e+08	1.31213e+08	9.2227e+07	7.35837e+07	1.18586e+08	9.13362e+07	3.02243e+07	1.04206e+08	High	High	High	High	High	High	0	High	0.333955	0.0434781
Q9LK36	Adenosylhomocysteinase 2 OS=Arabidopsis thaliana OX=3702 GN=SAHH2 PE=2 SV=1	53	23	256	4	485	53.1	5872	0.817	5.39169e+07	4.53363e+07	59682415	4.42577e+07	2.94924e+07	4.63216e+07	4.81203e+07	3.42118e+07	59682415	3.0587e+07	7.01122e+06	3.67874e+07	High	High	High	High	High	High	0	High	0.825394	0.281995
O49485	D-3-phosphoglycerate dehydrogenase 1, chloroplastic OS=Arabidopsis thaliana OX=3702 GN=PGDH1 PE=1 SV=1	52	26	201	21	603	63.3	5845	0.83	3.12551e+08	2.95436e+08	2.98431e+08	2.23162e+08	2.23223e+08	2.48182e+08	2.78948e+08	2.22942e+08	2.98431e+08	1.5423e+08	5.30668e+07	1.97099e+08	High	High	High	High	High	High	0	High	0.781712	0.241076
Q9SSA5	Peptidyl-prolyl cis-trans isomerase CYP38, chloroplastic OS=Arabidopsis thaliana OX=3702 GN=CYP38 PE=1 SV=1	60	18	184	18	437	48	5830	0.998	1.78443e+08	1.92278e+08	1.74227e+08	1.78218e+08	1.94708e+08	1.87107e+08	1.59259e+08	1.45097e+08	1.74227e+08	1.23168e+08	4.6288e+07	1.48596e+08	High	High	High	High	High	High	0	High	0.995462	0.90026
Q9FN48	Calcium sensing receptor, chloroplastic OS=Arabidopsis thaliana OX=3702 GN=CAS PE=1 SV=1	49	17	151	17	387	41.3	5823	1.027	2.46242e+08	2.38886e+08	2.56466e+08	2.55879e+08	2.10445e+08	2.47526e+08	2.19769e+08	1.80269e+08	2.56466e+08	1.76841e+08	5.00291e+07	1.96579e+08	High	High	High	High	High	High	0	High	0.976315	0.74138
Q9SYT0	Annexin D1 OS=Arabidopsis thaliana OX=3702 GN=ANN1 PE=1 SV=1	79	28	249	28	317	36.2	5811	1.075	7.83214e+08	8.23947e+08	8.13725e+08	8.50376e+08	7.76742e+08	9.11925e+08	6.99011e+08	6.21768e+08	8.13725e+08	5.87704e+08	1.84655e+08	7.24226e+08	High	High	High	High	High	High	0	High	0.917563	0.516066
Q9FLT0	Ribonuclease TUDOR 2 OS=Arabidopsis thaliana OX=3702 GN=TSN2 PE=1 SV=1	62	48	242	36	985	107.7	5802	0.895	1.11705e+08	1.10958e+08	1.18765e+08	8.92796e+07	9.21314e+07	1.06473e+08	9.96959e+07	8.37313e+07	1.18765e+08	6.1702e+07	2.19024e+07	8.45582e+07	High	High	High	High	High	High	0	High	0.921493	0.522748
O24456	Receptor for activated C kinase 1A OS=Arabidopsis thaliana OX=3702 GN=RACK1A PE=1 SV=2	80	25	221	20	327	35.7	5772	0.989	2.73759e+08	2.60499e+08	3.25346e+08	2.70023e+08	2.64758e+08	2.96028e+08	2.44327e+08	1.96578e+08	3.25346e+08	1.86616e+08	6.29407e+07	2.35098e+08	High	High	High	High	High	High	0	High	0.995462	0.947679
P47998	Cysteine synthase 1 OS=Arabidopsis thaliana OX=3702 GN=OASA1 PE=1 SV=2	66	16	234	14	322	33.8	5767	1.111	3.79147e+08	4.44182e+08	4.12907e+08	4.57334e+08	3.78305e+08	4.76762e+08	3.38385e+08	3.35189e+08	4.12907e+08	3.16068e+08	8.99342e+07	3.78632e+08	High	High	High	High	High	High	0	High	0.886926	0.375425
Q9ZNZ7	Ferredoxin-dependent glutamate synthase 1, chloroplastic/mitochondrial OS=Arabidopsis thaliana OX=3702 GN=GLU1 PE=1 SV=3	46	55	280	45	1622	176.6	5753	1.241	1.61492e+08	1.11309e+08	2.35485e+08	2.20212e+08	1.91528e+08	2.40054e+08	1.4413e+08	8.39958e+07	2.35485e+08	1.52191e+08	4.55318e+07	1.90645e+08	High	High	High	High	High	High	0	High	0.52368	0.0959438
Q9LU86	Peroxiredoxin Q, chloroplastic OS=Arabidopsis thaliana OX=3702 GN=PRXQ PE=1 SV=1	56	17	216	17	216	23.7	5730	0.839	7.75326e+08	8.06998e+08	6.95024e+08	7.06029e+08	5.73285e+08	6.31975e+08	6.91971e+08	6.08979e+08	6.95024e+08	4.87944e+08	1.36287e+08	5.01898e+08	High	High	High	High	High	High	0	High	0.811777	0.269955
Q9SCN8	Cell division control protein 48 homolog D OS=Arabidopsis thaliana OX=3702 GN=CDC48D PE=1 SV=1	45	35	259	2	815	90.3	5724	0.915	1.13398e+06	690510		1.11275e+06		589304	1.01207e+06	521074		769034		468010	Peak Found	High	High	Peak Found	Not Found	High	0	High	0.999894	0.999272
P30184	Leucine aminopeptidase 1 OS=Arabidopsis thaliana OX=3702 GN=LAP1 PE=1 SV=1	73	24	180	16	520	54.5	5641	0.949	1.46502e+08	1.40875e+08	1.51826e+08	1.22542e+08	1.24767e+08	1.53026e+08	130751746	1.06308e+08	1.51826e+08	8.469e+07	2.96609e+07	1.21529e+08	High	High	High	High	High	High	0	High	0.981575	0.815991
P49209	60S ribosomal protein L9-1 OS=Arabidopsis thaliana OX=3702 GN=RPL9B PE=1 SV=3	72	18	206	13	194	22	5599	1.076	2.91465e+08	3.53626e+08	3.98036e+08	3.88921e+08	2.81452e+08	4.73077e+08	2.6013e+08	266854036	3.98036e+08	2.68788e+08	6.69095e+07	3.75705e+08	High	High	High	High	High	High	0	High	0.917563	0.509699
Q41931	1-aminocyclopropane-1-carboxylate oxidase 2 OS=Arabidopsis thaliana OX=3702 GN=ACO2 PE=1 SV=2	56	15	152	12	320	36.2	5548	0.926	2.24296e+08	2.49019e+08	2.25446e+08	2.22141e+08	2.66068e+08	2.3123e+08	2.00182e+08	1.87915e+08	2.25446e+08	1.53524e+08	6.32523e+07	1.83637e+08	High	High	High	High	High	High	0	High	0.972442	0.688608
Q9M5K2	Dihydrolipoyl dehydrogenase 2, mitochondrial OS=Arabidopsis thaliana OX=3702 GN=LPD2 PE=1 SV=1	65	28	243	15	507	54	5547	1.014	1.684e+08	1.83471e+08	1.79117e+08	1.88139e+08	1.59113e+08	2.04189e+08	1.50295e+08	1.38452e+08	1.79117e+08	1.30025e+08	3.78259e+07	1.62161e+08	High	High	High	High	High	High	0	High	0.981575	0.811423
Q9SN86	Malate dehydrogenase, chloroplastic OS=Arabidopsis thaliana OX=3702 GN=At3g47520 PE=1 SV=1	64	21	196	19	403	42.4	5532	0.845	2.89399e+08	2.9371e+08	2.88767e+08	2.38172e+08	2.09154e+08	2.4643e+08	2.58286e+08	221640070	2.88767e+08	1.64603e+08	4.9722e+07	1.95708e+08	High	High	High	High	High	High	0	High	0.833527	0.292655
Q9SRH5	Mitochondrial outer membrane protein porin 1 OS=Arabidopsis thaliana OX=3702 GN=VDAC1 PE=1 SV=3	67	17	172	13	276	29.4	5511	1.065	2.35725e+08	2.42543e+08	2.40926e+08	2.47302e+08	2.5929e+08	2.67145e+08	2.10382e+08	1.83028e+08	2.40926e+08	1.70913e+08	6.16409e+07	2.12159e+08	High	High	High	High	High	High	0	High	0.93541	0.560492
Q9S7E9	Glutamate--glyoxylate aminotransferase 2 OS=Arabidopsis thaliana OX=3702 GN=GGAT2 PE=1 SV=1	61	23	208	7	481	53.4	5453	0.948	1.57044e+07	1.72497e+07	1.85941e+07	1.88931e+07	8.14479e+06	1.89863e+07	1.4016e+07	1.3017e+07	1.85941e+07	1.30572e+07	1.93626e+06	1.50784e+07	High	High	High	High	High	High	0	High	0.995462	0.949209
Q38814	Thiamine thiazole synthase, chloroplastic OS=Arabidopsis thaliana OX=3702 GN=THI1 PE=1 SV=1	60	15	183	15	349	36.6	5406	1.006	2.80997e+08	2.98312e+08	2.68948e+08	2.79693e+08	2.65412e+08	2.54414e+08	2.50787e+08	2.25113e+08	2.68948e+08	1.93299e+08	6.30964e+07	2.02049e+08	High	High	High	High	High	High	0	High	0.988084	0.853479
Q39102	ATP-dependent zinc metalloprotease FTSH 1, chloroplastic OS=Arabidopsis thaliana OX=3702 GN=FTSH1 PE=1 SV=2	47	30	203	8	716	76.7	5389	0.665	5.25573e+06	4.70302e+06	5.33016e+06	1.10139e+07	1.003e+07	8.63209e+06	4.69068e+06	3.549e+06	5.33016e+06	7.61182e+06	2.38443e+06	6.85538e+06	High	High	High	High	High	High	0	High	0.289867	0.0353475
Q56ZI2	Patellin-2 OS=Arabidopsis thaliana OX=3702 GN=PATL2 PE=1 SV=2	72	49	280	47	683	76	5381	0.964	3.22564e+08	3.30142e+08	3.01245e+08	3.10398e+08	3.02937e+08	3.22383e+08	2.87885e+08	2.49133e+08	3.01245e+08	2.1452e+08	7.20171e+07	2.56028e+08	High	High	High	High	High	High	0	High	0.995462	0.903469
Q56WN1	Glutamine synthetase cytosolic isozyme 1-1 OS=Arabidopsis thaliana OX=3702 GN=GLN1-1 PE=1 SV=2	56	20	215	7	356	39.1	5348	0.639	3.68581e+07	3.63112e+07	3.54646e+07	2.64967e+07	2.29101e+07	2.54397e+07	3.28955e+07	2.74013e+07	3.54646e+07	1.83122e+07	5.44642e+06	2.02036e+07	High	High	High	High	High	High	0	High	0.0936648	0.00783529
Q03251	Glycine-rich RNA-binding protein 8 OS=Arabidopsis thaliana OX=3702 GN=RBG8 PE=1 SV=1	63	10	121	8	169	16.6	5340	1.04	5.25129e+08	6.00653e+08	4.74654e+08	5.2214e+08	4.87332e+08	5.01223e+08	4.68672e+08	4.53266e+08	4.74654e+08	3.60856e+08	1.15853e+08	3.98059e+08	High	High	High	High	High	High	0	High	0.972442	0.67639
Q9ZVF3	MLP-like protein 328 OS=Arabidopsis thaliana OX=3702 GN=MLP328 PE=2 SV=1	92	13	190	9	151	17.5	5326	1.289	2.48442e+08	2.50896e+08	2.27345e+08	2.95745e+08	2.57384e+08	3.04234e+08	2.21732e+08	1.89331e+08	2.27345e+08	2.04392e+08	6.11879e+07	2.41615e+08	High	High	High	High	High	High	0	High	0.379163	0.053496
Q56WK6	Patellin-1 OS=Arabidopsis thaliana OX=3702 GN=PATL1 PE=1 SV=2	60	39	230	37	573	64	5315	1.215	2.6716e+08	2.83149e+08	2.37444e+08	3.4309e+08	3.45154e+08	3.45821e+08	2.38438e+08	213670526	2.37444e+08	2.37113e+08	8.20534e+07	2.74642e+08	High	High	High	High	High	High	0	High	0.599689	0.129963
Q8VZG7	Ribonuclease TUDOR 1 OS=Arabidopsis thaliana OX=3702 GN=TSN1 PE=1 SV=1	56	40	210	28	991	108.2	5279	0.841	6.80407e+07	6.91547e+07	7.61205e+07	6.13987e+07	5.86976e+07	6.82982e+07	6.07257e+07	5.21856e+07	7.61205e+07	4.24333e+07	1.39542e+07	5.42406e+07	High	High	High	High	High	High	0	High	0.854893	0.324582
P92947	Monodehydroascorbate reductase, chloroplastic/mitochondrial OS=Arabidopsis thaliana OX=3702 GN=MDAR5 PE=1 SV=3	68	25	195	24	493	53.3	5240	0.869	5.13405e+08	4.88234e+08	5.0253e+08	4.30292e+08	4.03229e+08	4.5503e+08	4.58208e+08	368431806	5.0253e+08	2.97379e+08	9.58594e+07	3.61373e+08	High	High	High	High	High	High	0	High	0.89305	0.394716
Q9LXC9	Soluble inorganic pyrophosphatase 6, chloroplastic OS=Arabidopsis thaliana OX=3702 GN=PPA6 PE=1 SV=1	58	20	192	20	300	33.4	5235	0.78	5.19356e+08	5.04907e+08	4.69546e+08	3.86723e+08	3.73958e+08	3.82711e+08	4.6352e+08	3.81014e+08	4.69546e+08	2.67268e+08	8.8901e+07	3.03939e+08	High	High	High	High	High	High	0	High	0.555493	0.107172
Q9SZY1	Nascent polypeptide-associated complex subunit alpha-like protein 4 OS=Arabidopsis thaliana OX=3702 GN=At4g10480 PE=1 SV=1	79	11	135	11	212	23.2	5233	1.022	1.9837e+08	2.04927e+08	1.84979e+08	1.99457e+08	1.91878e+08	1.99465e+08	1.77043e+08	1.54642e+08	1.84979e+08	1.37847e+08	4.56152e+07	1.5841e+08	High	High	High	High	High	High	0	High	0.978027	0.770899
Q9S757	Bifunctional L-3-cyanoalanine synthase/cysteine synthase C1, mitochondrial OS=Arabidopsis thaliana OX=3702 GN=CYSC1 PE=1 SV=1	45	18	218	18	368	39.9	5231	1.041	3.59888e+08	3.50726e+08	3.51796e+08	3.54732e+08	3.3795e+08	3.73862e+08	3.21196e+08	2.64665e+08	3.51796e+08	2.45159e+08	8.03407e+07	2.96911e+08	High	High	High	High	High	High	0	High	0.972442	0.672774
Q9C9W5	Glycerate dehydrogenase HPR, peroxisomal OS=Arabidopsis thaliana OX=3702 GN=HPR PE=1 SV=1	82	28	251	28	386	42.2	5129	1.263	4.57082e+08	4.26538e+08	501273479	5.75469e+08	5.05749e+08	5.5833e+08	4.07942e+08	3.21875e+08	501273479	3.97713e+08	1.20232e+08	443411331	High	High	High	High	High	High	0	High	0.451139	0.0738831
Q9LIK9	ATP sulfurylase 1, chloroplastic OS=Arabidopsis thaliana OX=3702 GN=APS1 PE=1 SV=1	61	23	225	10	463	51.4	5120	0.73	1.04777e+08	1.36431e+08	1.25556e+08	7.56491e+07	7.66885e+07	8.89603e+07	9.35126e+07	1.02954e+08	1.25556e+08	5.22819e+07	1.82311e+07	7.06499e+07	High	High	High	High	High	High	0	High	0.298409	0.0371803
Q9SIB9	Aconitate hydratase 3, mitochondrial OS=Arabidopsis thaliana OX=3702 GN=ACO3 PE=1 SV=2	55	36	205	27	990	108.1	5119	0.759	1.05181e+08	1.01838e+08	1.28277e+08	8.22577e+07	7.71153e+07	1.03285e+08	9.38734e+07	7.6849e+07	1.28277e+08	5.68492e+07	1.83326e+07	8.20265e+07	High	High	High	High	High	High	0	High	0.443899	0.07139
Q8L940	Pyridoxal 5'-phosphate synthase subunit PDX1.3 OS=Arabidopsis thaliana OX=3702 GN=PDX13 PE=1 SV=2	45	16	164	8	309	33.2	5110	0.917	8.53874e+07	8.35957e+07	8.69362e+07	8.47372e+07	8.05468e+07	8.3116e+07	7.62074e+07	6.30831e+07	8.69362e+07	5.85628e+07	1.91484e+07	6.60085e+07	High	High	High	High	High	High	0	High	0.967629	0.636474
Q9M9K1	Probable 2,3-bisphosphoglycerate-independent phosphoglycerate mutase 2 OS=Arabidopsis thaliana OX=3702 GN=At3g08590 PE=1 SV=1	73	32	262	21	560	60.7	5088	0.993	2.02531e+08	2.12999e+08	2.04501e+08	2.09546e+08	1.85193e+08	2.17535e+08	1.80757e+08	1.60733e+08	2.04501e+08	1.44819e+08	4.40258e+07	1.72761e+08	High	High	High	High	High	High	0	High	0.995462	0.928784
P47999	Cysteine synthase, chloroplastic/chromoplastic OS=Arabidopsis thaliana OX=3702 GN=OASB PE=1 SV=2	69	20	172	18	392	41.6	5066	0.783	2.49764e+08	2.53058e+08	2.36185e+08	1.95844e+08	1.62096e+08	1.99694e+08	2.22912e+08	1.90963e+08	2.36185e+08	1.35349e+08	3.8535e+07	1.58592e+08	High	High	High	High	High	High	0	High	0.567564	0.11251
Q9ZP05	Malate dehydrogenase 2, peroxisomal OS=Arabidopsis thaliana OX=3702 GN=PMDH2 PE=1 SV=1	77	16	165	15	354	37.3	5048	1.102	3.61107e+08	3.36783e+08	3.45449e+08	3.98124e+08	3.04249e+08	3.4641e+08	3.22284e+08	2.54144e+08	3.45449e+08	2.75147e+08	7.23291e+07	2.7511e+08	High	High	High	High	High	High	0	High	0.893239	0.406866
P46077	14-3-3-like protein GF14 phi OS=Arabidopsis thaliana OX=3702 GN=GRF4 PE=1 SV=2	77	24	209	13	267	30.2	5025	1.153	1.45942e+08	1.36781e+08	1.33097e+08	1.66004e+08	1.57672e+08	1.50176e+08	1.30251e+08	1.03218e+08	1.33097e+08	1.14727e+08	3.74833e+07	1.19266e+08	High	High	High	High	High	High	0	High	0.792446	0.252786
Q8L7B5	Chaperonin CPN60-like 1, mitochondrial OS=Arabidopsis thaliana OX=3702 GN=At2g33210 PE=1 SV=1	62	32	170	18	585	61.9	5014	0.918	5.32475e+07	6.11026e+07	5.77819e+07	5.71933e+07	4.81481e+07	5.50269e+07	4.75228e+07	4.61094e+07	5.77819e+07	3.95269e+07	1.14462e+07	4.37009e+07	High	High	High	High	High	High	0	High	0.972442	0.705115
O04309	Jacalin-related lectin 35 OS=Arabidopsis thaliana OX=3702 GN=JAL35 PE=1 SV=1	69	20	153	19	451	48.5	5011	1.206	1.21543e+08	1.2165e+08	1.25371e+08	1.26252e+08	1.4513e+08	1.57652e+08	1.08476e+08	9.18e+07	1.25371e+08	8.7254e+07	3.45017e+07	1.25203e+08	High	High	High	High	High	High	0	High	0.629696	0.144191
Q9FFR3	6-phosphogluconate dehydrogenase, decarboxylating 3, chloroplastic OS=Arabidopsis thaliana OX=3702 GN=PGD3 PE=1 SV=1	69	25	178	11	487	53.3	5008	0.819	4.82346e+07	4.40358e+07	5.19329e+07	3.81379e+07	3.59989e+07	4.07755e+07	4.30489e+07	33230404	5.19329e+07	2.63575e+07	8.55801e+06	3.23828e+07	High	High	High	High	High	High	0	High	0.851349	0.32028
P24636	Tubulin beta-4 chain OS=Arabidopsis thaliana OX=3702 GN=TUBB4 PE=2 SV=2	72	23	211	5	444	49.8	4979	1.039	2.97247e+07	2.48431e+07	3.08546e+07	2.81347e+07	2.31971e+07	3.38479e+07	2.6529e+07	1.87471e+07	3.08546e+07	1.94442e+07	5.51465e+06	2.68811e+07	High	High	High	High	High	High	0	High	0.904778	0.441329
Q01525	14-3-3-like protein GF14 omega OS=Arabidopsis thaliana OX=3702 GN=GRF2 PE=2 SV=2	75	20	172	12	259	29.1	4978	1.179	1.75991e+08	1.75039e+08	1.76964e+08	2.13644e+08	2.04641e+08	1.95468e+08	157070226	1.32088e+08	1.76964e+08	1.47651e+08	4.86493e+07	1.55236e+08	High	High	High	High	High	High	0	High	0.717402	0.192604
Q9ZVA4	EP1-like glycoprotein 3 OS=Arabidopsis thaliana OX=3702 GN=At1g78850 PE=1 SV=1	51	21	158	21	441	49	4945	1.221	1.75681e+08	1.54953e+08	1.98081e+08	2.01966e+08	1.89928e+08	2.10632e+08	1.56794e+08	1.16931e+08	1.98081e+08	1.39581e+08	4.51515e+07	1.67279e+08	High	High	High	High	High	High	0	High	0.579258	0.121268
O23593	RGG repeats nuclear RNA binding protein B OS=Arabidopsis thaliana OX=3702 GN=RGGB PE=1 SV=1	58	19	138	17	360	38.9	4933	1.11	1.01049e+08	1.31091e+08	9.76776e+07	1.31773e+08	1.51483e+08	1.28314e+08	9.01856e+07	9.89241e+07	9.76776e+07	9.10697e+07	3.60121e+07	1.01904e+08	High	High	High	High	High	High	0	High	0.888739	0.380888
Q96300	14-3-3-like protein GF14 nu OS=Arabidopsis thaliana OX=3702 GN=GRF7 PE=1 SV=1	76	20	182	7	265	29.8	4928	1.098	2.89883e+07	2.79247e+07	3.11435e+07	3.04137e+07	3.67024e+07	3.38894e+07	2.58718e+07	2.10726e+07	3.11435e+07	2.10192e+07	8.72525e+06	2.6914e+07	High	High	High	High	High	High	0	High	0.792446	0.253663
Q93VP3	Eukaryotic translation initiation factor 5A-2 OS=Arabidopsis thaliana OX=3702 GN=ELF5A-2 PE=1 SV=1	87	15	163	11	159	17.1	4920	1.018	2.95187e+08	2.91982e+08	3.21352e+08	2.76728e+08	3.44622e+08	3.03585e+08	2.63451e+08	2.20336e+08	3.21352e+08	1.91249e+08	8.19268e+07	2.41099e+08	High	High	High	High	High	High	0	High	0.981575	0.790012
O04311	Jacalin-related lectin 33 OS=Arabidopsis thaliana OX=3702 GN=JAL33 PE=1 SV=1	72	20	140	20	300	32	4905	1.158	1.24709e+08	1.3945e+08	1.12829e+08	1.48792e+08	1.49754e+08	1.55217e+08	1.11301e+08	1.05232e+08	1.12829e+08	1.02832e+08	3.56009e+07	1.23269e+08	High	High	High	High	High	High	0	High	0.778174	0.23838
Q93VG5	40S ribosomal protein S8-1 OS=Arabidopsis thaliana OX=3702 GN=RPS8A PE=1 SV=1	58	17	146	17	222	25	4902	0.868	4.34193e+08	4.19897e+08	4.62613e+08	3.51882e+08	3.40122e+08	4.19634e+08	3.87513e+08	3.16863e+08	4.62613e+08	2.43189e+08	8.0857e+07	3.33262e+08	High	High	High	High	High	High	0	High	0.891512	0.388513
P82281	Thylakoid lumenal 29 kDa protein, chloroplastic OS=Arabidopsis thaliana OX=3702 GN=TL29 PE=1 SV=2	59	18	141	18	349	37.9	4898	1.014	2.64589e+08	2.41963e+08	2.50758e+08	2.48483e+08	2.55196e+08	2.63915e+08	2.36143e+08	1.82591e+08	2.50758e+08	1.71729e+08	6.06676e+07	2.09594e+08	High	High	High	High	High	High	0	High	0.981575	0.809787
Q42449	Profilin-1 OS=Arabidopsis thaliana OX=3702 GN=PRO1 PE=1 SV=1	98	11	157	7	131	14.3	4861	0.992	1.63756e+08	1.517e+08	1.40875e+08	1.41491e+08	1.23322e+08	1.62065e+08	1.46151e+08	1.14476e+08	1.40875e+08	97785989	2.93172e+07	1.28708e+08	High	High	High	High	High	High	0	High	0.995462	0.934946
P51427	40S ribosomal protein S5-2 OS=Arabidopsis thaliana OX=3702 GN=RPS5B PE=1 SV=2	75	15	166	4	207	22.9	4860	1.041	7.73274e+07	7.66982e+07	8.05665e+07	8.2457e+07	7.08791e+07	8.48535e+07	6.9014e+07	5.78781e+07	8.05665e+07	5.69869e+07	1.68501e+07	6.73884e+07	High	High	High	High	High	High	0	High	0.972442	0.673563
Q9SRG3	Protein disulfide isomerase-like 1-2 OS=Arabidopsis thaliana OX=3702 GN=PDIL1-2 PE=2 SV=1	62	30	220	23	508	56.3	4847	0.911	1.22724e+08	1.23181e+08	1.3285e+08	1.10533e+08	1.05426e+08	1.09852e+08	1.0953e+08	9.29552e+07	1.3285e+08	7.63908e+07	2.50629e+07	8.72413e+07	High	High	High	High	High	High	0	High	0.954831	0.603273
Q9LKA3	Malate dehydrogenase 2, mitochondrial OS=Arabidopsis thaliana OX=3702 GN=At3g15020 PE=1 SV=1	42	12	128	4	341	35.9	4825	1.018	1.50424e+07	1.48095e+07	1.54385e+07	1.63343e+07	1.17734e+07	1.64558e+07	1.34252e+07	1.11756e+07	1.54385e+07	1.12888e+07	2.79888e+06	1.30688e+07	High	High	High	High	High	High	0	High	0.949945	0.592879
O80448	Pyridoxal 5'-phosphate synthase subunit PDX1.1 OS=Arabidopsis thaliana OX=3702 GN=PDX11 PE=1 SV=1	50	17	173	9	309	32.8	4801	1.135	9.89434e+07	9.74183e+07	9.86768e+07	1.28107e+08	1.41402e+08	1.19335e+08	8.8306e+07	7.3514e+07	9.86768e+07	8.85359e+07	3.36154e+07	9.47725e+07	High	High	High	High	High	High	0	High	0.837788	0.300983
Q39258	V-type proton ATPase subunit E1 OS=Arabidopsis thaliana OX=3702 GN=VHA-E1 PE=1 SV=2	82	24	216	16	230	26	4761	1.066	2.92101e+08	3.06528e+08	2.99499e+08	3.40209e+08	3.0481e+08	3.26602e+08	2.60697e+08	2.31312e+08	2.99499e+08	2.35122e+08	7.24624e+07	2.59379e+08	High	High	High	High	High	High	0	High	0.93541	0.554841
Q9LDZ0	Heat shock 70 kDa protein 10, mitochondrial OS=Arabidopsis thaliana OX=3702 GN=HSP70-10 PE=1 SV=1	55	32	208	24	682	72.9	4744	0.914	2.05947e+08	2.10864e+08	2.03059e+08	1.92363e+08	1.7859e+08	1.95825e+08	1.83805e+08	1.59122e+08	2.03059e+08	1.32944e+08	4.24561e+07	155519060	High	High	High	High	High	High	0	High	0.964428	0.622937
O80934	Uncharacterized protein At2g37660, chloroplastic OS=Arabidopsis thaliana OX=3702 GN=At2g37660 PE=1 SV=2	63	17	179	15	325	34.9	4739	0.971	4.16685e+08	4.57859e+08	4.12197e+08	4.25645e+08	3.55063e+08	4.16259e+08	3.71887e+08	3.4551e+08	4.12197e+08	2.94167e+08	8.4409e+07	3.30582e+08	High	High	High	High	High	High	0	High	0.995462	0.944191
P31265	Translationally-controlled tumor protein 1 OS=Arabidopsis thaliana OX=3702 GN=TCTP1 PE=1 SV=2	73	11	150	11	168	18.9	4721	0.984	4.73783e+08	4.79637e+08	4.65035e+08	4.9712e+08	4.87731e+08	4.72121e+08	4.22847e+08	3.61944e+08	4.65035e+08	3.43565e+08	1.15948e+08	3.74946e+08	High	High	High	High	High	High	0	High	0.999894	0.976567
Q9SJ12	Probable ATP synthase 24 kDa subunit, mitochondrial OS=Arabidopsis thaliana OX=3702 GN=At2g21870 PE=1 SV=1	70	27	196	27	240	27.6	4710	1.075	3.13752e+08	3.24172e+08	287301720	3.34838e+08	3.11824e+08	3.3583e+08	2.8002e+08	2.44627e+08	287301720	2.3141e+08	7.41299e+07	2.66707e+08	High	High	High	High	High	High	0	High	0.917563	0.516566
Q8S9L5	Trigger factor-like protein TIG, Chloroplastic OS=Arabidopsis thaliana OX=3702 GN=TIG PE=1 SV=1	67	35	229	35	547	61.7	4709	0.839	2.88932e+08	2.7981e+08	2.63973e+08	2.26122e+08	2.04383e+08	2.26326e+08	2.57869e+08	2.11151e+08	2.63973e+08	1.56275e+08	4.8588e+07	1.79742e+08	High	High	High	High	High	High	0	High	0.817669	0.273359
Q8LBI1	60S ribosomal protein L5-1 OS=Arabidopsis thaliana OX=3702 GN=ATL5 PE=1 SV=2	69	22	192	4	301	34.3	4705	0.957	3.18463e+07	3.12151e+07	3.25706e+07	3.10755e+07	2.51563e+07	3.33377e+07	2.84225e+07	2.35556e+07	3.25706e+07	21476614	5.9804e+06	2.64759e+07	High	High	High	High	High	High	0	High	0.988971	0.857302
Q39242	Thioredoxin reductase 2 OS=Arabidopsis thaliana OX=3702 GN=NTR2 PE=2 SV=2	60	16	124	10	383	40.6	4683	1.051	6.40243e+07	6.96227e+07	6.65037e+07	6.62346e+07	7.32053e+07	7.24997e+07	5.71411e+07	5.25388e+07	6.65037e+07	4.57754e+07	1.74031e+07	5.75774e+07	High	High	High	High	High	High	0	High	0.964428	0.624096
Q56YW9	Tubulin beta-2 chain OS=Arabidopsis thaliana OX=3702 GN=TUBB2 PE=2 SV=2	70	24	217	5	450	50.7	4642	0.785	3.33478e+07	2.75446e+07	3.86386e+07	2.52944e+07	1.98624e+07	2.91416e+07	2.97626e+07	2.07858e+07	3.86386e+07	17481235	4.72188e+06	2.31435e+07	High	High	High	High	High	High	0	High	0.760108	0.224282
P0CJ48	Chlorophyll a-b binding protein 2, chloroplastic OS=Arabidopsis thaliana OX=3702 GN=LHCB1.1 PE=1 SV=1	63	9	150	5	267	28.2	4632	1.321	6.09757e+08	7.77723e+08	6.63021e+08	1.16619e+09	6.7021e+08	8.06757e+08	5.44202e+08	5.86887e+08	6.63021e+08	805964573	1.59329e+08	6.40705e+08	High	High	High	High	High	High	0	High	0.288519	0.0350132
O22914	Calvin cycle protein CP12-1, chloroplastic OS=Arabidopsis thaliana OX=3702 GN=CP12-1 PE=1 SV=1	56	6	73	6	124	13.5	4600	0.84	3.01848e+08	2.84071e+08	2.48666e+08	2.38522e+08	2.55307e+08	2.47744e+08	2.69396e+08	2.14366e+08	2.48666e+08	1.64845e+08	6.0694e+07	1.96752e+08	High	High	High	High	High	High	0	High	0.817697	0.274088
Q8H1E2	Malate dehydrogenase [NADP], chloroplastic OS=Arabidopsis thaliana OX=3702 GN=At5g58330 PE=2 SV=1	55	20	153	20	443	48.3	4591	0.973	2.27925e+08	2.36652e+08	2.32145e+08	2.22395e+08	2.07899e+08	2.36338e+08	2.03421e+08	1.78583e+08	2.32145e+08	1.537e+08	4.94238e+07	1.87693e+08	High	High	High	High	High	High	0	High	0.99586	0.958313
Q08682	40S ribosomal protein Sa-1 OS=Arabidopsis thaliana OX=3702 GN=RPSaA PE=1 SV=3	53	14	162	14	298	32.3	4578	0.992	2.92287e+08	2.75107e+08	3.2584e+08	2.56196e+08	2.90304e+08	2.9343e+08	2.60863e+08	2.07602e+08	3.2584e+08	1.7706e+08	6.90139e+07	2.33034e+08	High	High	High	High	High	High	0	High	0.995462	0.93361
P29517	Tubulin beta-9 chain OS=Arabidopsis thaliana OX=3702 GN=TUBB9 PE=1 SV=1	66	22	191	2	444	49.6	4573	0.763	4.27133e+06	3.97913e+06	4670199	3.37636e+06	2.53693e+06	3.56111e+06	3.81212e+06	3.00274e+06	4670199	2333436	603103	2.82814e+06	High	High	High	High	High	High	0	High	0.792446	0.251742
O48549	40S ribosomal protein S6-1 OS=Arabidopsis thaliana OX=3702 GN=RPS6A PE=1 SV=2	48	14	136	5	250	28.4	4569	0.74	8.7899e+07	8.59567e+07	1.04272e+08	7.55036e+07	6.20082e+07	9.11085e+07	7.8449e+07	6.48648e+07	1.04272e+08	5.21813e+07	1.47412e+07	7.2356e+07	High	High	High	High	High	High	0	High	0.34871	0.0472576
Q39161	Ferredoxin--nitrite reductase, chloroplastic OS=Arabidopsis thaliana OX=3702 GN=NIR1 PE=1 SV=1	58	33	235	33	586	65.5	4555	0.541	5.33071e+08	5.14906e+08	5.52117e+08	3.38379e+08	3.00493e+08	3.58777e+08	4.75761e+08	3.88559e+08	5.52117e+08	2.33857e+08	7.14361e+07	2.84931e+08	High	High	High	High	High	High	0	High	0.000574549	2.64005e-05
Q9SZX3	Argininosuccinate synthase, chloroplastic OS=Arabidopsis thaliana OX=3702 GN=At4g24830 PE=1 SV=3	66	27	158	27	494	53.8	4549	0.941	1.93244e+08	2.06654e+08	1.81568e+08	1.90633e+08	1.8876e+08	1.86489e+08	1.72468e+08	1.55945e+08	1.81568e+08	1.31749e+08	4.48738e+07	1.48105e+08	High	High	High	High	High	High	0	High	0.977893	0.770505
Q9LY66	50S ribosomal protein L1, chloroplastic OS=Arabidopsis thaliana OX=3702 GN=RPL1 PE=1 SV=1	49	18	173	18	346	37.6	4541	0.954	4.43217e+08	4.33152e+08	4.26131e+08	4.16753e+08	3.65429e+08	4.22835e+08	3.95567e+08	3.26866e+08	4.26131e+08	2.88022e+08	8.68733e+07	3.35804e+08	High	High	High	High	High	High	0	High	0.985909	0.845407
Q9ZVA2	EP1-like glycoprotein 2 OS=Arabidopsis thaliana OX=3702 GN=At1g78830 PE=1 SV=1	50	19	168	12	455	50.3	4516	1.221	1.33766e+08	1.33743e+08	1.32993e+08	1.636e+08	1.57772e+08	1.61806e+08	1.19385e+08	1.00925e+08	1.32993e+08	1.13066e+08	3.75071e+07	1.28502e+08	High	High	High	High	High	High	0	High	0.579258	0.120358
O65390	Aspartic proteinase A1 OS=Arabidopsis thaliana OX=3702 GN=APA1 PE=1 SV=1	56	19	136	19	506	54.6	4512	1.157	9.60181e+07	1.07365e+08	1.10146e+08	1.25007e+08	1.35516e+08	1.42354e+08	8.56952e+07	8.10203e+07	1.10146e+08	8.63935e+07	3.22161e+07	1.13054e+08	High	High	High	High	High	High	0	High	0.781583	0.240692
P49227	60S ribosomal protein L5-2 OS=Arabidopsis thaliana OX=3702 GN=RPL5B PE=2 SV=3	69	20	179	2	301	34.4	4506	1.077	8.35899e+06	8.78681e+06	8.12987e+06	9.07751e+06	6.9062e+06	9.22735e+06	7.46031e+06	6.63072e+06	8.12987e+06	6.27356e+06	1.64181e+06	7.32812e+06	High	High	High	High	High	High	0	High	0.892506	0.391909
Q9C8P0	Dihydrolipoyllysine-residue acetyltransferase component 5 of pyruvate dehydrogenase complex, chloroplastic OS=Arabidopsis thaliana OX=3702 GN=EMB3003 PE=2 SV=1	51	21	157	19	465	48.3	4481	0.883	1.51132e+08	1.56004e+08	1.51803e+08	1.49647e+08	1.3029e+08	1.45993e+08	1.34884e+08	1.17724e+08	1.51803e+08	1.03423e+08	3.09739e+07	1.15944e+08	High	High	High	High	High	High	0	High	0.908239	0.458801
O49299	Probable phosphoglucomutase, cytoplasmic 1 OS=Arabidopsis thaliana OX=3702 GN=At1g23190 PE=2 SV=2	65	27	166	13	583	63.1	4464	0.986	6.28167e+07	5.96972e+07	7.19963e+07	6.27611e+07	5.659e+07	6.38854e+07	5.60633e+07	4.50488e+07	7.19963e+07	4.33748e+07	1.34531e+07	5.07361e+07	High	High	High	High	High	High	0	High	0.995462	0.936935
Q9SE60	Methylenetetrahydrofolate reductase 1 OS=Arabidopsis thaliana OX=3702 GN=MTHFR1 PE=1 SV=1	71	34	214	26	592	66.2	4463	0.923	1.35346e+08	1.2372e+08	1.62005e+08	1.26655e+08	1.19868e+08	1.42787e+08	1.20795e+08	9.33621e+07	1.62005e+08	8.75327e+07	2.84962e+07	1.13398e+08	High	High	High	High	High	High	0	High	0.972442	0.673041
Q9LMK7	Ran-binding protein 1 homolog a OS=Arabidopsis thaliana OX=3702 GN=RANBP1A PE=1 SV=1	62	15	142	11	228	25.6	4460	0.997	1.81783e+08	1.80213e+08	1.58959e+08	1.87691e+08	1.67476e+08	1.76285e+08	1.6224e+08	1.35993e+08	1.58959e+08	1.29715e+08	3.9814e+07	1.40001e+08	High	High	High	High	High	High	0	High	0.995462	0.906005
P34790	Peptidyl-prolyl cis-trans isomerase CYP18-3 OS=Arabidopsis thaliana OX=3702 GN=CYP18-3 PE=1 SV=1	88	13	128	5	172	18.4	4439	1.264	1.46589e+08	1.5713e+08	1.35931e+08	1.98937e+08	1.77314e+08	2.29652e+08	1.30829e+08	1.18574e+08	1.35931e+08	1.37488e+08	4.21529e+07	1.82384e+08	High	High	High	High	High	High	0	High	0.445188	0.0722528
P57751	UTP--glucose-1-phosphate uridylyltransferase 1 OS=Arabidopsis thaliana OX=3702 GN=UGP1 PE=2 SV=1	62	24	178	10	470	51.9	4439	0.96	5.15266e+07	4.85608e+07	4.93656e+07	4.33919e+07	4.35094e+07	5.10896e+07	4.5987e+07	3.6645e+07	4.93656e+07	2.99886e+07	1.03435e+07	4.0574e+07	High	High	High	High	High	High	0	High	0.99586	0.95754
Q9SH69	6-phosphogluconate dehydrogenase, decarboxylating 1, chloroplastic OS=Arabidopsis thaliana OX=3702 GN=PGD1 PE=1 SV=1	69	24	169	9	487	53.3	4420	0.86	1.99392e+07	1.90606e+07	2.07027e+07	1.68788e+07	1.8659e+07	1.69174e+07	1.77956e+07	1.43835e+07	2.07027e+07	1.16651e+07	4.43579e+06	1.34354e+07	High	High	High	High	High	High	0	High	0.93541	0.559597
Q9FMT1	3-isopropylmalate dehydrogenase 1, chloroplastic OS=Arabidopsis thaliana OX=3702 GN=IMDH1 PE=1 SV=1	63	21	178	13	409	44.1	4407	0.851	1.29975e+08	1.3009e+08	1.34632e+08	1.02831e+08	1.00544e+08	1.2171e+08	1.16002e+08	9.81691e+07	1.34632e+08	71067892	2.39023e+07	9.66586e+07	High	High	High	High	High	High	0	High	0.851349	0.319351
Q9XI36	Methyl-CpG-binding domain-containing protein 10 OS=Arabidopsis thaliana OX=3702 GN=MBD10 PE=1 SV=1	82	35	162	33	384	42.3	4381	1.241	5.49438e+07	6.12133e+07	4.92903e+07	7.5524e+07	7.43872e+07	7.06154e+07	4.90368e+07	4.61929e+07	4.92903e+07	5.21954e+07	1.76841e+07	5.60809e+07	High	High	High	High	High	High	0	High	0.55177	0.106279
P32961	Nitrilase 1 OS=Arabidopsis thaliana OX=3702 GN=NIT1 PE=1 SV=2	55	18	141	12	346	38.1	4376	1.05	1.2081e+08	1.12365e+08	1.43229e+08	1.23858e+08	1.18604e+08	1.4029e+08	1.07822e+08	8.47928e+07	1.43229e+08	8.55996e+07	2.81956e+07	1.11415e+08	High	High	High	High	High	High	0	High	0.96658	0.625786
P42645	14-3-3-like protein GF14 upsilon OS=Arabidopsis thaliana OX=3702 GN=GRF5 PE=1 SV=2	65	19	158	7	268	30.2	4358	1.169	2.32568e+07	2.35868e+07	3.27948e+07	3.43552e+07	2.92234e+07	3.47499e+07	2.07565e+07	1.77991e+07	3.27948e+07	2.37433e+07	6.94727e+06	2.75975e+07	High	High	High	High	High	High	0	High	0.556279	0.107651
Q9SQI8	Dihydrolipoyllysine-residue acetyltransferase component 4 of pyruvate dehydrogenase complex, chloroplastic OS=Arabidopsis thaliana OX=3702 GN=LTA2 PE=2 SV=1	58	21	203	19	480	50	4335	0.9	1.65826e+08	1.81381e+08	1.53866e+08	1.36152e+08	1.27666e+08	1.36369e+08	1.47998e+08	1.36874e+08	1.53866e+08	9.40958e+07	3.03501e+07	1.08301e+08	High	High	High	High	High	High	0	High	0.931	0.544889
Q9ZU25	Probable mitochondrial-processing peptidase subunit alpha-1, mitochondrial OS=Arabidopsis thaliana OX=3702 GN=At1g51980 PE=1 SV=1	65	25	200	16	503	54.4	4334	0.913	2.34517e+08	2.4588e+08	2.27152e+08	2.26799e+08	1.99007e+08	2.35606e+08	2.09304e+08	1.85547e+08	2.27152e+08	1.56743e+08	4.73099e+07	1.87112e+08	High	High	High	High	High	High	0	High	0.960216	0.616857
Q1WIQ6	NADP-dependent glyceraldehyde-3-phosphate dehydrogenase OS=Arabidopsis thaliana OX=3702 GN=ALDH11A3 PE=1 SV=2	75	25	179	25	496	53	4316	0.98	1.52463e+08	1.46279e+08	1.71528e+08	1.54683e+08	1.66956e+08	1.77123e+08	1.36072e+08	1.10385e+08	1.71528e+08	1.06903e+08	3.96904e+07	1.40666e+08	High	High	High	High	High	High	0	High	0.999894	0.999305
Q96533	Alcohol dehydrogenase class-3 OS=Arabidopsis thaliana OX=3702 GN=ADH2 PE=1 SV=2	68	20	173	20	379	40.7	4307	0.922	2.43067e+08	2.19609e+08	2.79182e+08	2.16612e+08	2.31972e+08	2.51968e+08	2.16935e+08	1.65721e+08	2.79182e+08	1.49703e+08	5.51466e+07	2.00107e+08	High	High	High	High	High	High	0	High	0.972442	0.664229
P34066	Proteasome subunit alpha type-1-A OS=Arabidopsis thaliana OX=3702 GN=PAF1 PE=1 SV=3	89	18	128	6	278	30.5	4291	1.124	1.81598e+07	1.70638e+07	16244313	1.7808e+07	1.7542e+07	2.13782e+07	1.62074e+07	1.28767e+07	16244313	1.23073e+07	4.17025e+06	1.6978e+07	High	High	High	High	High	High	0	High	0.767254	0.229385
P94072	Germin-like protein subfamily 3 member 3 OS=Arabidopsis thaliana OX=3702 GN=GER3 PE=1 SV=1	49	6	114	6	211	21.8	4288	1.209	4.07941e+08	4.26043e+08	4.00851e+08	5.41324e+08	5.22764e+08	4.62333e+08	3.64083e+08	3.21501e+08	4.00851e+08	3.74115e+08	1.24276e+08	3.67172e+08	High	High	High	High	High	High	0	High	0.613564	0.138436
Q94EG6	Uncharacterized protein At5g02240 OS=Arabidopsis thaliana OX=3702 GN=At5g02240 PE=1 SV=1	66	16	142	14	253	27.1	4272	1.111	1.67351e+08	1.69003e+08	1.53314e+08	1.92107e+08	1.81821e+08	1.75575e+08	1.49359e+08	1.27533e+08	1.53314e+08	1.32767e+08	4.32242e+07	1.39437e+08	High	High	High	High	High	High	0	High	0.888716	0.377599
Q42522	Glutamate-1-semialdehyde 2,1-aminomutase 2, chloroplastic OS=Arabidopsis thaliana OX=3702 GN=GSA2 PE=1 SV=2	58	17	190	6	472	50.1	4266	0.997	4.88699e+07	4.70891e+07	4.7963e+07	4.91811e+07	4.69102e+07	7.03079e+07	43615929	3.55345e+07	4.7963e+07	3.39895e+07	1.11519e+07	5.58367e+07	High	High	High	High	High	High	0	High	0.981575	0.81253
Q9SCX3	Elongation factor 1-beta 2 OS=Arabidopsis thaliana OX=3702 GN=At5g19510 PE=1 SV=1	70	13	166	9	224	24.2	4250	1.029	5.24993e+08	5.18776e+08	4.92676e+08	5.05305e+08	4.59985e+08	5.1799e+08	4.68551e+08	3.91479e+08	4.92676e+08	3.49221e+08	1.09352e+08	4.11374e+08	High	High	High	High	High	High	0	High	0.974434	0.731902
Q0WP12	Thiocyanate methyltransferase 1 OS=Arabidopsis thaliana OX=3702 GN=HOL1 PE=1 SV=2	79	12	133	12	227	25.3	4248	1.116	1.85136e+08	1.64538e+08	1.80521e+08	1.9346e+08	1.99123e+08	1.88551e+08	1.65232e+08	1.24164e+08	1.80521e+08	1.33702e+08	4.73374e+07	1.49742e+08	High	High	High	High	High	High	0	High	0.878272	0.361379
Q8LPR9	Protein TIC110, chloroplastic OS=Arabidopsis thaliana OX=3702 GN=TIC110 PE=1 SV=1	49	39	174	39	1016	112.1	4247	0.893	1.26431e+08	1.07579e+08	1.3796e+08	1.0946e+08	9.88678e+07	1.18667e+08	1.12838e+08	8.11818e+07	1.3796e+08	7.56486e+07	2.35038e+07	9.42418e+07	High	High	High	High	High	High	0	High	0.917563	0.511485
Q9SPK5	Formate--tetrahydrofolate ligase OS=Arabidopsis thaliana OX=3702 GN=THFS PE=2 SV=1	55	24	150	24	634	67.8	4243	0.879	1.33075e+08	1.27415e+08	1.5299e+08	1.11447e+08	1.00321e+08	1.2479e+08	1.18768e+08	9.615e+07	1.5299e+08	7.70218e+07	2.38493e+07	9.91048e+07	High	High	High	High	High	High	0	High	0.905385	0.443492
Q9S726	Probable ribose-5-phosphate isomerase 3, chloroplastic OS=Arabidopsis thaliana OX=3702 GN=RPI3 PE=1 SV=1	61	14	118	14	276	29.3	4243	0.954	2.33857e+08	2.47966e+08	1.95566e+08	2.75764e+08	1.98989e+08	1.91339e+08	2.08715e+08	1.8712e+08	1.95566e+08	1.90583e+08	4.73056e+07	1.51956e+08	High	High	High	High	High	High	0	High	0.985909	0.847821
Q9FWR4	Glutathione S-transferase DHAR1, mitochondrial OS=Arabidopsis thaliana OX=3702 GN=DHAR1 PE=1 SV=1	91	17	193	17	213	23.6	4239	1.039	3.63302e+08	3.72462e+08	3.47719e+08	3.7955e+08	3.60779e+08	3.86681e+08	3.24243e+08	2.81068e+08	3.47719e+08	2.62311e+08	8.57679e+07	3.07092e+08	High	High	High	High	High	High	0	High	0.972442	0.681374
P42763	Dehydrin ERD14 OS=Arabidopsis thaliana OX=3702 GN=ERD14 PE=1 SV=1	78	21	214	19	185	20.8	4204	1.23	4.74089e+08	4.97833e+08	4.06936e+08	6.07196e+08	5.99752e+08	5.77886e+08	4.2312e+08	3.75676e+08	4.06936e+08	4.19639e+08	1.42579e+08	4.58942e+08	High	High	High	High	High	High	0	High	0.5595	0.108769
Q9S714	Photosystem I reaction center subunit IV B, chloroplastic OS=Arabidopsis thaliana OX=3702 GN=PSAE2 PE=2 SV=1	60	7	107	5	145	15.2	4204	0.959	1.8668e+08	1.93918e+08	1.63647e+08	1.95753e+08	1.88138e+08	1.83285e+08	1.6661e+08	1.46335e+08	1.63647e+08	1.35287e+08	4.47261e+07	1.4556e+08	High	High	High	High	High	High	0	High	0.994455	0.874945
Q9ZSK4	Actin-depolymerizing factor 3 OS=Arabidopsis thaliana OX=3702 GN=ADF3 PE=1 SV=1	72	7	81	4	139	15.9	4201	0.858	9.9663e+07	9.51992e+07	1.11767e+08	1.02669e+08	8.79237e+07	1.08929e+08	8.89483e+07	7.18394e+07	1.11767e+08	7.09555e+07	2.09021e+07	8.65088e+07	High	High	High	High	High	High	0	High	0.872326	0.346104
F4JFN3	Heat shock protein 90-6, mitochondrial OS=Arabidopsis thaliana OX=3702 GN=HSP90-6 PE=1 SV=1	47	26	146	20	799	90.5	4193	0.89	3.58043e+07	3.66797e+07	3.42702e+07	3.24331e+07	3.28249e+07	3.77206e+07	3.1955e+07	2.76793e+07	3.42702e+07	2.24149e+07	7.80344e+06	2.99567e+07	High	High	High	High	High	High	0	High	0.972442	0.7116
P0DH97	Calmodulin-2 OS=Arabidopsis thaliana OX=3702 GN=CAM2 PE=1 SV=1	57	12	138	1	149	16.8	4187	1.285	5.25655e+07	5.2876e+07	45498724	6.75502e+07	5.66937e+07	6.88187e+07	46914160	39901368	45498724	46684628	13477766	54653980	High	High	High	High	High	High	0	High	0.411767	0.0624624
O64517	Metacaspase-4 OS=Arabidopsis thaliana OX=3702 GN=AMC4 PE=1 SV=1	57	17	107	17	418	45.5	4183	1.082	7.47202e+07	8.15872e+07	7.32185e+07	8.03152e+07	8.84072e+07	8.64608e+07	6.6687e+07	6.15675e+07	7.32185e+07	5.55067e+07	2.1017e+07	6.86649e+07	High	High	High	High	High	High	0	High	0.914768	0.484444
Q96291	2-Cys peroxiredoxin BAS1, chloroplastic OS=Arabidopsis thaliana OX=3702 GN=BAS1 PE=1 SV=2	55	13	149	5	266	29.1	4180	1.124	1.19317e+08	1.08542e+08	1.16512e+08	1.29093e+08	9.79012e+07	9.57983e+07	1.0649e+08	8.19085e+07	1.16512e+08	8.92175e+07	2.3274e+07	7.60805e+07	High	High	High	High	High	High	0	High	0.862533	0.333858
Q8W585	ATP-dependent zinc metalloprotease FTSH 8, chloroplastic OS=Arabidopsis thaliana OX=3702 GN=FTSH8 PE=1 SV=1	46	25	162	8	685	73.2	4177	0.813	2.44458e+07	3.10844e+07	2.44065e+07	2.30914e+07	2.14921e+07	1.96182e+07	2.18177e+07	2.3457e+07	2.44065e+07	1.59587e+07	5.10932e+06	1.55802e+07	High	High	High	High	High	High	0	High	0.876614	0.35865
Q93VC7	30S ribosomal protein S1, chloroplastic OS=Arabidopsis thaliana OX=3702 GN=RPS1 PE=1 SV=1	44	17	164	17	416	45.1	4155	0.781	4.93167e+08	4.73883e+08	4.85654e+08	3.75339e+08	3.26051e+08	3.64926e+08	4.40147e+08	3.57602e+08	4.85654e+08	2.59401e+08	7.75121e+07	2.89815e+08	High	High	High	High	High	High	0	High	0.556279	0.107627
Q9ZU52	Fructose-bisphosphate aldolase 3, chloroplastic OS=Arabidopsis thaliana OX=3702 GN=FBA3 PE=1 SV=1	56	20	164	17	391	42.3	4152	0.854	2.5366e+08	3.11898e+08	2.46623e+08	2.84749e+08	2.62447e+08	2.71635e+08	2.26389e+08	2.35365e+08	2.46623e+08	1.96793e+08	6.23914e+07	2.15726e+08	High	High	High	High	High	High	0	High	0.862208	0.33042
O49499	Caffeoyl-CoA O-methyltransferase 1 OS=Arabidopsis thaliana OX=3702 GN=CCOAOMT1 PE=1 SV=1	80	16	145	16	259	29.1	4144	0.994	2.30703e+08	2.25873e+08	2.31342e+08	2.23206e+08	1.7896e+08	2.31365e+08	2.05901e+08	1.70449e+08	2.31342e+08	1.5426e+08	4.25441e+07	183744143	High	High	High	High	High	High	0	High	0.995462	0.919449
O80852	Glutathione S-transferase F9 OS=Arabidopsis thaliana OX=3702 GN=GSTF9 PE=1 SV=1	59	12	168	10	215	24.1	4136	1.025	6.40517e+08	7.82479e+08	6.72256e+08	7.74766e+08	7.12828e+08	7.82588e+08	5.71655e+08	5.90476e+08	6.72256e+08	5.35449e+08	1.6946e+08	6.21511e+08	High	High	High	High	High	High	0	High	0.976315	0.751455
P53496	Actin-11 OS=Arabidopsis thaliana OX=3702 GN=ACT11 PE=1 SV=1	59	19	211	1	377	41.6	4134	0.888	1.59813e+06	1.59272e+06	1.88821e+06		1.27233e+06	1.86396e+06	1.42631e+06	1.2019e+06	1.88821e+06		302470	1.48031e+06	Peak Found	High	High	High	High	High	0	High	0.995462	0.891222
P39207	Nucleoside diphosphate kinase 1 OS=Arabidopsis thaliana OX=3702 GN=NDK1 PE=1 SV=1	85	13	147	13	149	16.5	4124	0.975	6.20382e+08	5.90831e+08	5.45457e+08	6.19477e+08	5.31381e+08	5.46822e+08	5.53685e+08	4.45854e+08	5.45457e+08	4.28127e+08	1.26325e+08	4.34272e+08	High	High	High	High	High	High	0	High	0.998805	0.969498
O82662	Succinate--CoA ligase [ADP-forming] subunit beta, mitochondrial OS=Arabidopsis thaliana OX=3702 GN=At2g20420 PE=1 SV=1	72	29	205	29	421	45.3	4110	0.931	3.73005e+08	3.4594e+08	3.70013e+08	3.19185e+08	2.96887e+08	3.51007e+08	3.32904e+08	2.61054e+08	3.70013e+08	2.20592e+08	7.05789e+07	2.7876e+08	High	High	High	High	High	High	0	High	0.972442	0.717268
Q94BS2	Protein MET1, chloroplastic OS=Arabidopsis thaliana OX=3702 GN=MET1 PE=1 SV=1	64	22	156	22	335	37.4	4106	0.938	2.63821e+08	2.53649e+08	2.58122e+08	2.26624e+08	2.0955e+08	2.26127e+08	2.35457e+08	1.91409e+08	2.58122e+08	1.56622e+08	4.98162e+07	1.79585e+08	High	High	High	High	High	High	0	High	0.976315	0.755161
Q9LQL0	Glycine cleavage system H protein 3, mitochondrial OS=Arabidopsis thaliana OX=3702 GN=GDH3 PE=1 SV=1	54	5	128	2	166	17.9	4097	1.261	1.70519e+08	1.75532e+08	1.69963e+08	1.89944e+08	2.03337e+08	2.07324e+08	1.52187e+08	1.3246e+08	1.69963e+08	1.31272e+08	4.83393e+07	1.64651e+08	High	High	High	High	High	High	0	High	0.456981	0.0756475
Q9CAI7	Eukaryotic initiation factor 4A-3 OS=Arabidopsis thaliana OX=3702 GN=TIF4A-3 PE=1 SV=1	39	15	171	1	414	46.7	4088	0.761	815944	611482	417409	256995	525084	620567	728222	461438	417409	177612	124828	492838	High	High	High	Peak Found	High	Peak Found	0	High	0.914258	0.475691
P56771	Cytochrome f OS=Arabidopsis thaliana OX=3702 GN=petA PE=3 SV=1	58	17	188	17	320	35.3	4085	1.1	5.19381e+08	4.55315e+08	5.35849e+08	5.4145e+08	5.02834e+08	5.67176e+08	4.63543e+08	3.43591e+08	5.35849e+08	3.74202e+08	1.19539e+08	4.50436e+08	High	High	High	High	High	High	0	High	0.894359	0.415884
P29516	Tubulin beta-8 chain OS=Arabidopsis thaliana OX=3702 GN=TUBB8 PE=2 SV=2	63	23	202	1	449	50.6	4081	0.88	1.51932e+06	1.302e+06	2.04878e+06	1.43915e+06	1.14515e+06	1.58241e+06	1.35597e+06	982518	2.04878e+06	994614	272237	1.25671e+06	Peak Found	Peak Found	High	Peak Found	Peak Found	Peak Found	0	High	0.994455	0.87245
O04603	50S ribosomal protein L5, chloroplastic OS=Arabidopsis thaliana OX=3702 GN=RPL5 PE=2 SV=1	59	15	159	15	262	28.3	4068	0.905	4.52835e+08	4.18418e+08	4.3101e+08	3.81078e+08	3.22503e+08	3.93237e+08	4.04151e+08	3.15748e+08	4.3101e+08	2.63367e+08	7.66685e+07	3.12298e+08	High	High	High	High	High	High	0	High	0.939341	0.571905
Q9SD76	Alpha-glucan phosphorylase 2, cytosolic OS=Arabidopsis thaliana OX=3702 GN=PHS2 PE=1 SV=1	52	31	153	30	841	95.1	4068	0.851	9.37672e+07	7.47363e+07	9.5313e+07	7.44472e+07	5.8436e+07	7.76438e+07	8.36863e+07	5.63977e+07	9.5313e+07	5.14512e+07	1.3892e+07	6.16627e+07	High	High	High	High	High	High	0	High	0.851349	0.31927
Q9FKA5	Uncharacterized protein At5g39570 OS=Arabidopsis thaliana OX=3702 GN=At5g39570 PE=1 SV=1	62	18	143	18	381	43.5	4061	1.101	2.41176e+08	2.48464e+08	2.14458e+08	2.66598e+08	2.93045e+08	2.58251e+08	2.15247e+08	1.87496e+08	2.14458e+08	1.84249e+08	6.96656e+07	2.05096e+08	High	High	High	High	High	High	0	High	0.893239	0.411517
Q9ZUT9	40S ribosomal protein S5-1 OS=Arabidopsis thaliana OX=3702 GN=RPS5A PE=1 SV=1	58	12	138	1	207	23	4059	1.179	4.78366e+06	6.19535e+06	5.37294e+06	6.33727e+06	7.49382e+06	5.16823e+06	4.26937e+06	4.67515e+06	5.37294e+06	4.37975e+06	1.7815e+06	4.10447e+06	High	High	High	High	High	High	0	High	0.668697	0.161834
Q38799	Pyruvate dehydrogenase E1 component subunit beta-1, mitochondrial OS=Arabidopsis thaliana OX=3702 GN=PDH2 PE=1 SV=2	42	11	123	11	363	39.2	4054	1.016	2.07716e+08	2.02175e+08	2.16236e+08	2.13128e+08	1.87652e+08	2.20718e+08	1.85385e+08	1.52566e+08	2.16236e+08	1.47295e+08	4.46104e+07	1.75288e+08	High	High	High	High	High	High	0	High	0.981575	0.80115
Q9STE8	Protein TOC75-3, chloroplastic OS=Arabidopsis thaliana OX=3702 GN=TOC75-3 PE=1 SV=1	51	26	162	26	818	89.1	4044	0.982	1.30788e+08	1.26407e+08	1.32817e+08	1.28611e+08	1.22081e+08	1.44601e+08	1.16727e+08	95389625	1.32817e+08	8.8884e+07	2.90224e+07	1.14838e+08	High	High	High	High	High	High	0	High	0.999894	0.987921
P29513	Tubulin beta-5 chain OS=Arabidopsis thaliana OX=3702 GN=TUBB5 PE=2 SV=1	75	24	199	6	449	50.3	4043	0.982	1.12086e+07	1.14733e+07	1.4525e+07	1.15575e+07	1.16656e+07	1.39361e+07	1.00036e+07	8.65798e+06	1.4525e+07	7.98749e+06	2.77325e+06	1.10677e+07	High	High	High	High	High	High	0	High	0.97874	0.77217
O81439	Probable plastid-lipid-associated protein 1, chloroplastic OS=Arabidopsis thaliana OX=3702 GN=PAP1 PE=1 SV=1	69	17	106	16	318	34.9	4038	0.867	1.55889e+08	1.67273e+08	1.5232e+08	1.39898e+08	1.47799e+08	1.35971e+08	1.3913e+08	1.26228e+08	1.5232e+08	9.66851e+07	3.51362e+07	1.07985e+08	High	High	High	High	High	High	0	High	0.891512	0.386818
Q9LEV3	CBS domain-containing protein CBSX3, mitochondrial OS=Arabidopsis thaliana OX=3702 GN=CBSX3 PE=1 SV=1	62	11	120	11	206	22.7	4027	1.225	1.83844e+08	1.92157e+08	1.75634e+08	2.24265e+08	2.15592e+08	2.08289e+08	1.64079e+08	1.45006e+08	1.75634e+08	1.54992e+08	5.12525e+07	1.65418e+08	High	High	High	High	High	High	0	High	0.575078	0.115354
Q9S831	Photosystem I reaction center subunit IV A, chloroplastic OS=Arabidopsis thaliana OX=3702 GN=PSAE1 PE=1 SV=1	61	7	180	5	143	15	4020	0.913	7.63279e+08	6.45192e+08	6.08023e+08	6.27176e+08	5.26572e+08	5.43741e+08	6.81219e+08	4.86876e+08	6.08023e+08	4.33447e+08	1.25182e+08	4.31825e+08	High	High	High	High	High	High	0	High	0.959828	0.613505
Q9SGC1	Probable phosphoglucomutase, cytoplasmic 2 OS=Arabidopsis thaliana OX=3702 GN=At1g70730 PE=1 SV=1	67	27	146	13	585	63.4	4008	1.108	5.94267e+07	5.61484e+07	6.82485e+07	7.1044e+07	6.18923e+07	8.60265e+07	5.30378e+07	4.23708e+07	6.82485e+07	4.90993e+07	1.47136e+07	6.832e+07	High	High	High	High	High	High	0	High	0.888739	0.380089
Q9SMT7	Oxalate--CoA ligase OS=Arabidopsis thaliana OX=3702 GN=AAE3 PE=1 SV=1	38	17	134	17	514	55.5	4007	0.98	1.49907e+08	1.51621e+08	1.66013e+08	1.41407e+08	1.3956e+08	1.64056e+08	133790418	1.14417e+08	1.66013e+08	9.77281e+07	3.31776e+07	1.30289e+08	High	High	High	High	High	High	0	High	0.999894	0.998179
Q9LFH5	60S ribosomal protein L12-2 OS=Arabidopsis thaliana OX=3702 GN=RPL12B PE=1 SV=1	62	10	120	1	166	18	4001	1.05	2.57252e+07	2.35634e+07	2.03406e+07	2.70156e+07	5.33237e+06	2.66977e+07	2.29594e+07	1.77814e+07	2.03406e+07	1.86708e+07	1.26766e+06	21202585	High	High	High	High	High	High	0	High	0.902408	0.436718
Q9SSS9	ATP synthase subunit delta, chloroplastic OS=Arabidopsis thaliana OX=3702 GN=ATPD PE=1 SV=1	62	15	148	15	234	25.7	3985	1.136	4.38613e+08	3.66017e+08	2.69074e+08	4.36869e+08	3.28955e+08	3.48608e+08	3.91458e+08	2.76204e+08	2.69074e+08	3.01925e+08	7.82025e+07	2.76856e+08	High	High	High	High	High	High	0	High	0.837788	0.297833
Q9SF40	60S ribosomal protein L4-1 OS=Arabidopsis thaliana OX=3702 GN=RPL4A PE=1 SV=1	51	23	155	7	406	44.7	3984	0.828	9.73568e+07	9.27854e+07	1.09923e+08	6.90872e+07	6.08169e+07	8.28751e+07	8.68899e+07	7.00179e+07	1.09923e+08	4.77469e+07	1.4458e+07	6.58172e+07	High	High	High	High	High	High	0	High	0.771821	0.233451
P50883	60S ribosomal protein L12-1 OS=Arabidopsis thaliana OX=3702 GN=RPL12A PE=2 SV=2	62	10	116	1	166	17.9	3973	1.078	1.32503e+07	1.22012e+07	11322995	1.42775e+07	8.65004e+06	1.42654e+07	11825734	9207278	11322995	9867310	2.05637e+06	11329186	High	High	High	High	High	High	0	High	0.874196	0.349421
Q8LCW9	60S acidic ribosomal protein P1-1 OS=Arabidopsis thaliana OX=3702 GN=RPP1A PE=3 SV=2	73	4	73	3	112	11.2	3965	1.18	6.94832e+07	5.54465e+07	4.9777e+07	5.3875e+07	8.60574e+07	4.61733e+07	6.20131e+07	4.18411e+07	4.9777e+07	3.72336e+07	2.04584e+07	3.66696e+07	High	High	High	High	High	High	0	High	0.71239	0.185074
Q9SMW7	Basic transcription factor 3 OS=Arabidopsis thaliana OX=3702 GN=BTF3 PE=1 SV=1	68	12	137	9	165	17.9	3964	1.138	5.32909e+07	8.66823e+07	7.63345e+07	8.61938e+07	6.09104e+07	9.77854e+07	4.75616e+07	6.54123e+07	7.63345e+07	5.95694e+07	1.44802e+07	7.76586e+07	High	High	High	High	High	High	0	High	0.833527	0.29241
Q9SFH9	Delta-aminolevulinic acid dehydratase 1, chloroplastic OS=Arabidopsis thaliana OX=3702 GN=HEMB1 PE=2 SV=1	54	16	114	16	430	46.7	3958	0.976	1.4651e+08	1.31927e+08	1.4784e+08	1.26678e+08	1.19923e+08	1.39645e+08	1.30759e+08	9.95547e+07	1.4784e+08	8.75483e+07	2.85094e+07	1.10903e+08	High	High	High	High	High	High	0	High	0.999894	0.976262
O23049	50S ribosomal protein L6, chloroplastic OS=Arabidopsis thaliana OX=3702 GN=RPL6 PE=2 SV=1	65	18	165	18	223	24.7	3950	0.999	3.88142e+08	4.12146e+08	3.87531e+08	3.87962e+08	3.72781e+08	4.24125e+08	3.46413e+08	3.11015e+08	3.87531e+08	2.68124e+08	8.8621e+07	3.36829e+08	High	High	High	High	High	High	0	High	0.995462	0.891317
Q9LE22	Probable calcium-binding protein CML27 OS=Arabidopsis thaliana OX=3702 GN=CML27 PE=1 SV=1	99	13	107	13	170	18.3	3948	1.056	9.91433e+07	1.31631e+08	1.03405e+08	1.32845e+08	1.26697e+08	1.18508e+08	8.84845e+07	9.9332e+07	1.03405e+08	9.18108e+07	3.01196e+07	9.41162e+07	High	High	High	High	High	High	0	High	0.95084	0.598511
Q9CAX6	40S ribosomal protein S14-2 OS=Arabidopsis thaliana OX=3702 GN=RPS14B PE=1 SV=1	66	10	109	1	150	16.3	3938	1.127	3.50806e+07	3.35726e+07	33492916	3.7982e+07	3.95477e+07	3.40967e+07	31309114	25334644	33492916	26249726	9401670	27078732	High	High	High	High	High	High	0	High	0.738325	0.206596
P49691	60S ribosomal protein L4-2 OS=Arabidopsis thaliana OX=3702 GN=RPL4D PE=1 SV=2	56	24	158	8	407	44.7	3937	0.72	9.69672e+07	8.45702e+07	108135207	6.27747e+07	5.34707e+07	7.90063e+07	8.65423e+07	6.38185e+07	108135207	4.33843e+07	1.27116e+07	6.27447e+07	High	High	High	High	High	High	0	High	0.256751	0.0291241
Q84WV1	T-complex protein 1 subunit gamma OS=Arabidopsis thaliana OX=3702 GN=CCT3 PE=1 SV=1	65	29	171	29	555	60.3	3936	0.843	1.42766e+08	1.34177e+08	1.45101e+08	1.13814e+08	1.0304e+08	1.27759e+08	1.27417e+08	1.01253e+08	1.45101e+08	7.86577e+07	2.44957e+07	1.01462e+08	High	High	High	High	High	High	0	High	0.828592	0.286747
Q9FK25	Flavone 3'-O-methyltransferase 1 OS=Arabidopsis thaliana OX=3702 GN=OMT1 PE=1 SV=1	81	22	162	22	363	39.6	3933	0.768	1.86569e+08	1.79357e+08	1.88439e+08	1.52414e+08	1.07619e+08	1.50849e+08	1.66511e+08	1.35347e+08	1.88439e+08	1.05335e+08	2.55842e+07	1.198e+08	High	High	High	High	High	High	0	High	0.485769	0.0847341
Q9LVJ1	Subtilisin-like protease SBT1.4 OS=Arabidopsis thaliana OX=3702 GN=SBT1.4 PE=2 SV=1	38	17	113	17	777	81.8	3909	1.062	7.91353e+07	6.70653e+07	7.14544e+07	7.63182e+07	6.66958e+07	8.16678e+07	7.06275e+07	5.06089e+07	7.14544e+07	5.27443e+07	1.58556e+07	6.48584e+07	High	High	High	High	High	High	0	High	0.940517	0.573896
Q9ZT91	Elongation factor Tu, mitochondrial OS=Arabidopsis thaliana OX=3702 GN=TUFA PE=1 SV=1	58	21	172	20	454	49.4	3902	0.976	1.98313e+08	2.02658e+08	1.9962e+08	1.90486e+08	1.77556e+08	1.89819e+08	1.76992e+08	1.5293e+08	1.9962e+08	1.31647e+08	4.22104e+07	1.50749e+08	High	High	High	High	High	High	0	High	0.999894	0.97558
Q9ZPI1	Lysine--tRNA ligase, cytoplasmic OS=Arabidopsis thaliana OX=3702 GN=At3g11710 PE=1 SV=1	51	27	151	27	626	70.8	3900	0.878	9.98138e+07	9.22806e+07	1.12655e+08	8.61975e+07	8.01231e+07	9.54545e+07	8.90828e+07	6.9637e+07	1.12655e+08	5.95719e+07	1.90476e+07	7.58075e+07	High	High	High	High	High	High	0	High	0.901856	0.435388
P42699	Plastocyanin major isoform, chloroplastic OS=Arabidopsis thaliana OX=3702 GN=DRT112 PE=1 SV=2	39	2	89	2	167	17	3884	1.008	1.26411e+08	1.23877e+08	1.23458e+08	1.11389e+08	8.59659e+07	1.15024e+08	1.12821e+08	9.34805e+07	1.23458e+08	7.69818e+07	2.04366e+07	9.13491e+07	High	High	High	High	High	High	0	High	0.98519	0.843288
P0DH95	Calmodulin-1 OS=Arabidopsis thaliana OX=3702 GN=CAM1 PE=1 SV=1	70	13	138	2	149	16.9	3872	1.267	1.83262e+07	1.96551e+07	1.78651e+07	2.22644e+07	2.53376e+07	2.08514e+07	1.6356e+07	1.48322e+07	1.78651e+07	15387179	6.02351e+06	16559614	High	High	High	High	High	High	0	High	0.341381	0.0452493
Q9LJG3	GDSL esterase/lipase ESM1 OS=Arabidopsis thaliana OX=3702 GN=ESM1 PE=1 SV=1	48	11	105	11	392	44	3866	1.231	1.40591e+08	1.29374e+08	157280893	1.68137e+08	1.54081e+08	1.74296e+08	1.25476e+08	9.76284e+07	157280893	1.16201e+08	3.66296e+07	1.38421e+08	High	High	High	High	High	High	0	High	0.556838	0.107923
P42799	Glutamate-1-semialdehyde 2,1-aminomutase 1, chloroplastic OS=Arabidopsis thaliana OX=3702 GN=GSA1 PE=1 SV=1	50	17	165	6	474	50.3	3854	0.864	4.38669e+07	4.12198e+07	4.64304e+07	4.04988e+07	3.51265e+07	4.23767e+07	3.91508e+07	3.11054e+07	4.64304e+07	2.79891e+07	8.3506e+06	3.36544e+07	High	High	High	High	High	High	0	High	0.924851	0.527023
Q9ZR03	Cytochrome b6-f complex iron-sulfur subunit, chloroplastic OS=Arabidopsis thaliana OX=3702 GN=petC PE=1 SV=1	44	10	122	10	229	24.4	3831	0.708	5.8858e+08	5.53605e+08	520270441	4.30863e+08	3.75099e+08	3.96644e+08	5.25302e+08	4.17763e+08	520270441	2.97774e+08	8.91722e+07	3.15004e+08	High	High	High	High	High	High	0	High	0.208222	0.0215848
P25873	50S ribosomal protein L15, chloroplastic OS=Arabidopsis thaliana OX=3702 GN=RPL15 PE=1 SV=2	50	18	120	18	277	29.7	3829	0.94	2.07718e+08	1.97979e+08	2.06224e+08	2.17479e+08	1.53213e+08	2.14238e+08	1.85386e+08	1.494e+08	2.06224e+08	1.50302e+08	3.64232e+07	1.70142e+08	High	High	High	High	High	High	0	High	0.977271	0.767209
Q9SIH0	40S ribosomal protein S14-1 OS=Arabidopsis thaliana OX=3702 GN=RPS14A PE=1 SV=1	66	10	104	1	150	16.2	3825	0.933	3.65398e+07	3.5183e+07	35710436	3.3463e+07	2.85423e+07	3.40768e+07	32611394	26549868	35710436	23126640	6.78536e+06	27062888	High	High	High	High	High	High	0	High	0.999824	0.972845
P16127	Magnesium-chelatase subunit ChlI-1, chloroplastic OS=Arabidopsis thaliana OX=3702 GN=CHLI1 PE=1 SV=1	53	27	202	16	424	46.2	3821	0.735	1.86522e+08	2.2629e+08	1.83822e+08	1.65238e+08	1.37999e+08	1.61402e+08	1.66469e+08	1.70763e+08	1.83822e+08	1.14198e+08	3.28066e+07	1.28181e+08	High	High	High	High	High	High	0	High	0.322896	0.041539
P29515	Tubulin beta-7 chain OS=Arabidopsis thaliana OX=3702 GN=TUBB7 PE=2 SV=1	64	23	200	2	449	50.7	3793	0.609	9.41157e+06	9.81747e+06	1.18267e+07	6.93324e+06	4.06758e+06	6.53212e+06	8.39974e+06	7.40848e+06	1.18267e+07	4791634	966984	5.18764e+06	High	High	High	High	High	High	0	High	0.105938	0.00923645
P09468	ATP synthase epsilon chain, chloroplastic OS=Arabidopsis thaliana OX=3702 GN=atpE PE=1 SV=2	92	10	101	10	132	14.5	3789	1.123	2.10564e+08	1.84258e+08	1.28801e+08	2.2737e+08	2.30969e+08	1.84165e+08	1.87926e+08	1.39045e+08	1.28801e+08	1.57138e+08	5.49083e+07	1.46259e+08	High	High	High	High	High	High	0	High	0.862533	0.33588
P42731	Polyadenylate-binding protein 2 OS=Arabidopsis thaliana OX=3702 GN=PAB2 PE=1 SV=1	56	30	165	27	629	68.6	3781	0.925	1.0442e+08	1.16376e+08	1.075e+08	1.01308e+08	1.21632e+08	1.11143e+08	9.31941e+07	8.78199e+07	1.075e+08	7.00149e+07	2.89155e+07	8.82667e+07	High	High	High	High	High	High	0	High	0.972442	0.682611
Q9LQ55	Dynamin-2B OS=Arabidopsis thaliana OX=3702 GN=DRP2B PE=1 SV=2	49	35	162	14	920	100.2	3776	0.825	3.34064e+07	3.107e+07	3.65655e+07	2.15914e+07	2.2799e+07	2.63404e+07	2.98148e+07	2.34461e+07	3.65655e+07	1.49221e+07	5.42e+06	2.09188e+07	High	High	High	High	High	High	0	High	0.893239	0.408629
Q38946	Glutamate dehydrogenase 2 OS=Arabidopsis thaliana OX=3702 GN=GDH2 PE=1 SV=1	65	20	142	16	411	44.7	3765	1.128	1.3992e+08	1.26467e+08	1.3849e+08	1.47898e+08	1.27615e+08	1.63207e+08	1.24877e+08	9.54348e+07	1.3849e+08	1.02214e+08	3.03379e+07	1.29615e+08	High	High	High	High	High	High	0	High	0.851349	0.321058
Q9SYL9	50S ribosomal protein L13, chloroplastic OS=Arabidopsis thaliana OX=3702 GN=RPL13 PE=2 SV=1	51	9	132	9	241	26.8	3761	0.981	1.6984e+08	1.71905e+08	1.47234e+08	1.88825e+08	1.69209e+08	1.65829e+08	1.51581e+08	1.29723e+08	1.47234e+08	1.30499e+08	4.02261e+07	1.31697e+08	High	High	High	High	High	High	0	High	0.999894	0.996193
Q9SKX4	50S ribosomal protein L3-1, chloroplastic OS=Arabidopsis thaliana OX=3702 GN=RPL3A PE=2 SV=1	56	18	144	18	271	29.3	3737	1.06	3.44406e+08	3.44001e+08	3.2459e+08	3.60129e+08	3.29148e+08	3.62193e+08	3.07379e+08	2.59591e+08	3.2459e+08	2.48889e+08	7.82482e+07	2.87644e+08	High	High	High	High	High	High	0	High	0.941769	0.579486
P25851	Fructose-1,6-bisphosphatase 1, chloroplastic OS=Arabidopsis thaliana OX=3702 GN=CFBP1 PE=1 SV=2	36	12	109	12	417	45.1	3734	1.07	1.77179e+08	1.05649e+08	1.81578e+08	1.23837e+08	1.17004e+08	1.35776e+08	1.5813e+08	7.97248e+07	1.81578e+08	8.55848e+07	2.78153e+07	1.07829e+08	High	High	High	High	High	High	0	High	0.924959	0.536176
P42036	40S ribosomal protein S14-3 OS=Arabidopsis thaliana OX=3702 GN=RPS14C PE=2 SV=2	47	9	96	2	150	16.2	3702	1.093	1.55291e+07	1.60276e+07	14776063	1.87007e+07	1.53825e+07	1.67406e+07	13859529	1.20948e+07	14776063	1.29243e+07	3.65688e+06	1.32949e+07	High	High	High	High	High	High	0	High	0.846822	0.311309
Q9FVT2	Probable elongation factor 1-gamma 2 OS=Arabidopsis thaliana OX=3702 GN=At1g57720 PE=1 SV=1	49	21	189	15	413	46.4	3695	0.93	1.74398e+08	1.48632e+08	1.7452e+08	1.55883e+08	1.31627e+08	1.55839e+08	1.55649e+08	1.12161e+08	1.7452e+08	1.07732e+08	3.12916e+07	1.23763e+08	High	High	High	High	High	High	0	High	0.972442	0.707551
Q9XF89	Chlorophyll a-b binding protein CP26, chloroplastic OS=Arabidopsis thaliana OX=3702 GN=LHCB5 PE=1 SV=1	58	15	148	15	280	30.1	3662	0.979	2.47172e+08	2.06758e+08	1.67024e+08	2.69895e+08	1.77013e+08	1.65285e+08	2.20599e+08	1.56024e+08	1.67024e+08	1.86527e+08	4.20813e+07	1.31265e+08	High	High	High	High	High	High	0	High	0.999894	0.994622
Q93YR3	FAM10 family protein At4g22670 OS=Arabidopsis thaliana OX=3702 GN=At4g22670 PE=1 SV=1	39	16	116	16	441	46.6	3661	1.075	1.52924e+08	1.92019e+08	1.43182e+08	1.98087e+08	1.81135e+08	1.89094e+08	1.36483e+08	1.44901e+08	1.43182e+08	1.369e+08	4.30612e+07	1.50173e+08	High	High	High	High	High	High	0	High	0.917563	0.515578
Q9XEE2	Annexin D2 OS=Arabidopsis thaliana OX=3702 GN=ANN2 PE=1 SV=1	64	19	155	19	317	36.2	3658	1.071	1.6553e+08	1.65028e+08	1.60602e+08	1.67496e+08	1.54695e+08	1.79609e+08	1.47734e+08	1.24533e+08	1.60602e+08	1.15758e+08	3.67755e+07	1.42641e+08	High	High	High	High	High	High	0	High	0.924959	0.531936
O49006	Pectinesterase/pectinesterase inhibitor 3 OS=Arabidopsis thaliana OX=3702 GN=PME3 PE=1 SV=2	38	19	137	15	592	64.2	3655	1.143	1.41478e+08	1.53017e+08	1.46269e+08	1.94208e+08	1.51612e+08	1.72452e+08	1.26268e+08	1.1547e+08	1.46269e+08	1.34219e+08	3.60427e+07	1.36957e+08	High	High	High	High	High	High	0	High	0.818555	0.276979
Q8L7S8	DEAD-box ATP-dependent RNA helicase 3, chloroplastic OS=Arabidopsis thaliana OX=3702 GN=RH3 PE=1 SV=2	47	33	164	33	748	81.1	3625	0.728	1.80668e+08	1.84002e+08	1.762e+08	1.31497e+08	1.171e+08	1.42178e+08	1.61244e+08	1.38852e+08	1.762e+08	9.08786e+07	2.78382e+07	1.12914e+08	High	High	High	High	High	High	0	High	0.289867	0.0353104
P25864	50S ribosomal protein L9, chloroplastic OS=Arabidopsis thaliana OX=3702 GN=RPL9 PE=2 SV=1	60	15	135	15	197	22.1	3619	0.953	3.22597e+08	3.30265e+08	2.70139e+08	2.88994e+08	2.61298e+08	2.79868e+08	2.87915e+08	2.49225e+08	2.70139e+08	1.99727e+08	6.21184e+07	2.22264e+08	High	High	High	High	High	High	0	High	0.984312	0.839744
Q94AR8	3-isopropylmalate dehydratase large subunit, chloroplastic OS=Arabidopsis thaliana OX=3702 GN=IIL1 PE=1 SV=1	48	17	108	17	509	55	3619	0.534	1.30507e+08	1.18162e+08	1.36591e+08	6.40319e+07	5.75718e+07	6.88036e+07	1.16476e+08	8.91677e+07	1.36591e+08	4.42531e+07	1.36865e+07	5.4642e+07	High	High	High	High	High	High	0	High	0.000395361	1.74681e-05
Q93WN0	Selenium-binding protein 2 OS=Arabidopsis thaliana OX=3702 GN=SBP2 PE=1 SV=1	70	25	143	19	487	53.9	3601	0.925	1.11905e+08	1.03559e+08	1.22424e+08	9.45146e+07	8.31145e+07	1.19135e+08	9.9874e+07	7.81477e+07	1.22424e+08	6.532e+07	1.97588e+07	9.46135e+07	High	High	High	High	High	High	0	High	0.972442	0.679216
Q41932	Oxygen-evolving enhancer protein 3-2, chloroplastic OS=Arabidopsis thaliana OX=3702 GN=PSBQ2 PE=1 SV=2	44	10	138	8	230	24.6	3570	1.167	2.20372e+08	1.83757e+08	108170008	2.24424e+08	1.77545e+08	1.72856e+08	1.9668e+08	1.38667e+08	108170008	1.55102e+08	4.22077e+07	1.37278e+08	High	High	High	High	High	High	0	High	0.753067	0.218826
Q8W4H8	Inactive GDSL esterase/lipase-like protein 23 OS=Arabidopsis thaliana OX=3702 GN=GLL23 PE=1 SV=1	49	13	100	12	386	43.1	3569	1.081	1.15776e+08	1.16768e+08	1.05757e+08	1.22917e+08	9.83117e+07	1.24506e+08	1.03329e+08	8.81159e+07	1.05757e+08	8.49493e+07	2.33716e+07	9.88797e+07	High	High	High	High	High	High	0	High	0.914768	0.489325
Q9FZ47	ACT domain-containing protein ACR11 OS=Arabidopsis thaliana OX=3702 GN=ACR11 PE=1 SV=1	57	13	127	13	290	31.3	3565	1.014	2.71548e+08	3.05304e+08	2.67836e+08	2.99643e+08	2.5885e+08	3.11077e+08	2.42354e+08	2.30389e+08	2.67836e+08	2.07086e+08	6.15363e+07	2.47049e+08	High	High	High	High	High	High	0	High	0.981575	0.810315
Q94A28	Aconitate hydratase 2, mitochondrial OS=Arabidopsis thaliana OX=3702 GN=ACO2 PE=1 SV=3	41	30	168	29	995	108.4	3552	0.749	1.32508e+08	1.22902e+08	1.37322e+08	8.6433e+07	8.56424e+07	1.05649e+08	1.18262e+08	9.27447e+07	1.37322e+08	5.97347e+07	2.03597e+07	8.39035e+07	High	High	High	High	High	High	0	High	0.395484	0.0573131
P49688	40S ribosomal protein S2-3 OS=Arabidopsis thaliana OX=3702 GN=RPS2C PE=1 SV=2	59	17	157	6	285	30.9	3536	0.826	1.02308e+08	9.11209e+07	1.09241e+08	8.68819e+07	7.33648e+07	9.10077e+07	9.13087e+07	6.87618e+07	1.09241e+08	6.0045e+07	1.7441e+07	7.22759e+07	High	High	High	High	High	High	0	High	0.765491	0.227913
Q9XEX2	Peroxiredoxin-2B OS=Arabidopsis thaliana OX=3702 GN=PRXIIB PE=1 SV=1	81	10	109	8	162	17.4	3535	0.952	1.21732e+08	1.40789e+08	1.17819e+08	1.3334e+08	1.33232e+08	1.13896e+08	1.08645e+08	1.06242e+08	1.17819e+08	9.21524e+07	3.16731e+07	9.04531e+07	High	High	High	High	High	High	0	High	0.984128	0.835848
P49107	Photosystem I reaction center subunit N, chloroplastic OS=Arabidopsis thaliana OX=3702 GN=PSAN PE=1 SV=2	35	8	96	8	171	18.4	3522	0.911	4.81657e+08	4.22326e+08	2.482e+08	4.36034e+08	3.19666e+08	3.62913e+08	4.29874e+08	3.18697e+08	2.482e+08	3.01348e+08	7.5994e+07	2.88216e+08	High	High	High	High	High	High	0	High	0.955777	0.604997
O81149	Proteasome subunit alpha type-5-A OS=Arabidopsis thaliana OX=3702 GN=PAE1 PE=1 SV=1	83	13	94	1	237	25.9	3522	0.995	7.46773e+06	8.33254e+06	5979248	7.30604e+06	8.86927e+06	5.94637e+06	6664871	6.28791e+06	5979248	5.04928e+06	2.10849e+06	4722452	High	High	High	High	High	High	0	High	0.972442	0.685585
Q9FPF0	Protein DJ-1 homolog A OS=Arabidopsis thaliana OX=3702 GN=DJ1A PE=1 SV=1	64	19	134	19	392	41.8	3519	1.001	2.14917e+08	2.06056e+08	2.49922e+08	2.03289e+08	1.73923e+08	2.1915e+08	1.91811e+08	1.55494e+08	2.49922e+08	1.40495e+08	4.13467e+07	1.74043e+08	High	High	High	High	High	High	0	High	0.995462	0.884888
O22173	Polyadenylate-binding protein 4 OS=Arabidopsis thaliana OX=3702 GN=PAB4 PE=1 SV=1	53	23	138	22	662	71.6	3513	0.936	1.1438e+08	1.07627e+08	1.13574e+08	9.49505e+07	9.63147e+07	9.91048e+07	1.02083e+08	8.12176e+07	1.13574e+08	6.56213e+07	2.28969e+07	7.87065e+07	High	High	High	High	High	High	0	High	0.976315	0.746228
Q93ZN9	LL-diaminopimelate aminotransferase, chloroplastic OS=Arabidopsis thaliana OX=3702 GN=DAP PE=1 SV=1	45	15	111	15	461	50.4	3497	0.821	1.19444e+08	1.0827e+08	1.32333e+08	1.0986e+08	8.82146e+07	1.13748e+08	1.06603e+08	8.17026e+07	1.32333e+08	7.59255e+07	2.09712e+07	9.03355e+07	High	High	High	High	High	High	0	High	0.743781	0.211632
O49629	Probable plastid-lipid-associated protein 2, chloroplastic OS=Arabidopsis thaliana OX=3702 GN=PAP2 PE=1 SV=1	49	11	88	10	310	33.6	3490	0.923	8.23908e+07	7.78955e+07	68822816	6.71246e+07	6.6099e+07	7.34129e+07	7.3533e+07	5.87816e+07	68822816	4.63905e+07	1.57137e+07	5.83026e+07	High	High	High	High	High	High	0	High	0.972442	0.670132
P48347	14-3-3-like protein GF14 epsilon OS=Arabidopsis thaliana OX=3702 GN=GRF10 PE=1 SV=1	78	23	125	21	254	28.9	3483	1.275	1.82654e+08	2.19681e+08	2.08364e+08	2.96202e+08	2.67017e+08	2.60649e+08	1.63017e+08	1.65776e+08	2.08364e+08	2.04708e+08	6.34778e+07	2.07e+08	High	High	High	High	High	High	0	High	0.416114	0.0636773
Q42418	Profilin-2 OS=Arabidopsis thaliana OX=3702 GN=PRO2 PE=2 SV=1	59	9	106	5	131	14	3466	1.274	1.26776e+08	1.39998e+08	1.21479e+08	1.42029e+08	1.50935e+08	1.35293e+08	1.13146e+08	1.05646e+08	1.21479e+08	9.8158e+07	3.58818e+07	1.07446e+08	High	High	High	High	High	High	0	High	0.418077	0.0642389
Q9M1X0	Ribosome-recycling factor, chloroplastic OS=Arabidopsis thaliana OX=3702 GN=RRF PE=2 SV=2	44	14	112	14	275	30.4	3464	1.074	3.46801e+08	3.88505e+08	2.99131e+08	3.63872e+08	3.45474e+08	3.5445e+08	3.09517e+08	2.93175e+08	2.99131e+08	2.51475e+08	8.21294e+07	2.81495e+08	High	High	High	High	High	High	0	High	0.917563	0.517139
Q9FWS4	50S ribosomal protein L31, chloroplastic OS=Arabidopsis thaliana OX=3702 GN=RPL31 PE=2 SV=1	56	7	110	7	144	16	3459	0.913	1.56359e+08	1.51053e+08	1.45482e+08	1.23662e+08	1.34091e+08	1.22473e+08	1.39549e+08	1.13988e+08	1.45482e+08	8.54639e+07	3.18775e+07	9.7265e+07	High	High	High	High	High	High	0	High	0.959883	0.61571
Q9SA14	3-isopropylmalate dehydrogenase 3, chloroplastic OS=Arabidopsis thaliana OX=3702 GN=IMDH3 PE=1 SV=2	54	15	135	7	404	43.8	3439	0.75	4.22951e+07	4.49747e+07	4.21438e+07	3.06439e+07	2.87159e+07	3.3883e+07	3.7748e+07	3.39389e+07	4.21438e+07	2.11783e+07	6.82663e+06	2.6909e+07	High	High	High	High	High	High	0	High	0.57104	0.113703
P27323	Heat shock protein 90-1 OS=Arabidopsis thaliana OX=3702 GN=HSP90-1 PE=1 SV=3	36	23	144	11	700	80.6	3436	0.841	1.51523e+07	1.57601e+07	1.63131e+07	1.51906e+07	1.32326e+07	1.51651e+07	1.35233e+07	1.18929e+07	1.63131e+07	1.04984e+07	3.14578e+06	1.20438e+07	High	High	High	High	High	High	0	High	0.914258	0.475251
Q9SGS4	Thioredoxin-like protein CDSP32, chloroplastic OS=Arabidopsis thaliana OX=3702 GN=CDSP32 PE=1 SV=1	57	15	147	15	302	33.7	3431	0.836	2.56253e+08	2.35897e+08	2.65669e+08	2.0057e+08	1.69962e+08	2.09479e+08	2.28703e+08	1.78013e+08	2.65669e+08	1.38616e+08	4.0405e+07	1.66363e+08	High	High	High	High	High	High	0	High	0.805148	0.261821
P48349	14-3-3-like protein GF14 lambda OS=Arabidopsis thaliana OX=3702 GN=GRF6 PE=1 SV=1	62	15	141	5	248	28	3413	1.33	8.94041e+07	9.91905e+07	95675399	1.34101e+08	1.30405e+08	1.17142e+08	7.97923e+07	7.48513e+07	95675399	9.26782e+07	3.10011e+07	9.30308e+07	High	High	High	High	High	High	0	High	0.269444	0.0313491
O82663	Succinate dehydrogenase [ubiquinone] flavoprotein subunit 1, mitochondrial OS=Arabidopsis thaliana OX=3702 GN=SDH1-1 PE=1 SV=1	46	20	113	11	634	69.6	3378	0.904	6.25399e+07	5.946e+07	6.65153e+07	5.68932e+07	5.50951e+07	6.2093e+07	5.58162e+07	4.48698e+07	6.65153e+07	3.93195e+07	1.30977e+07	4.93126e+07	High	High	High	High	High	High	0	High	0.967629	0.632536
Q9LVI8	Glutamine synthetase cytosolic isozyme 1-3 OS=Arabidopsis thaliana OX=3702 GN=GLN1-3 PE=1 SV=1	67	18	142	11	354	38.6	3365	1.041	4.50035e+07	4.07624e+07	4.4595e+07	4.00732e+07	4.24403e+07	4.48631e+07	4.01652e+07	3.07602e+07	4.4595e+07	2.7695e+07	1.00893e+07	3.56291e+07	High	High	High	High	High	High	0	High	0.93541	0.554243
Q9LIA8	UDP-glucose 6-dehydrogenase 2 OS=Arabidopsis thaliana OX=3702 GN=UGD2 PE=1 SV=1	52	17	109	8	480	53.1	3363	0.741	1.92415e+07	1.61005e+07	2.14614e+07	1.29621e+07	1.65619e+07	1.45418e+07	1.71728e+07	1.21498e+07	2.14614e+07	8.95825e+06	3.93727e+06	1.15487e+07	High	High	High	High	High	High	0	High	0.579258	0.120129
Q96529	Adenylosuccinate synthetase, chloroplastic OS=Arabidopsis thaliana OX=3702 GN=PURA PE=1 SV=1	55	23	143	23	490	52.9	3359	0.847	9.28157e+07	9.89282e+07	1.09196e+08	8.37409e+07	7.99458e+07	8.95748e+07	8.28371e+07	7.46534e+07	1.09196e+08	5.78742e+07	1.90055e+07	7.11379e+07	High	High	High	High	High	High	0	High	0.837788	0.302523
Q94B60	ATP-dependent Clp protease proteolytic subunit 4, chloroplastic OS=Arabidopsis thaliana OX=3702 GN=CLPP4 PE=1 SV=1	56	10	94	10	292	31.5	3352	0.929	1.34475e+08	1.70486e+08	1.35804e+08	1.23057e+08	9.67545e+07	1.64369e+08	1.20018e+08	1.28652e+08	1.35804e+08	8.50459e+07	2.30014e+07	1.30537e+08	High	High	High	High	High	High	0	High	0.972442	0.707037
P46248	Aspartate aminotransferase, chloroplastic OS=Arabidopsis thaliana OX=3702 GN=ASP5 PE=1 SV=2	72	27	187	27	453	49.8	3352	0.954	3.47653e+08	3.52384e+08	3.28328e+08	3.39218e+08	3.15101e+08	3.39661e+08	3.10276e+08	2.65916e+08	3.28328e+08	2.34437e+08	7.49089e+07	2.6975e+08	High	High	High	High	High	High	0	High	0.985909	0.846068
Q42547	Catalase-3 OS=Arabidopsis thaliana OX=3702 GN=CAT3 PE=1 SV=3	65	27	188	18	492	56.7	3351	0.833	1.98352e+08	1.69169e+08	2.47091e+08	1.64786e+08	1.50407e+08	1.94894e+08	1.77027e+08	1.27659e+08	2.47091e+08	1.13885e+08	3.57561e+07	1.5478e+08	High	High	High	High	High	High	0	High	0.7896	0.248574
Q9ZUB3	Spermidine synthase 1 OS=Arabidopsis thaliana OX=3702 GN=SPDSYN1 PE=1 SV=1	66	16	86	12	334	36.5	3346	0.905	3.96244e+07	3.97219e+07	4.25368e+07	3.35195e+07	3.07768e+07	3.40258e+07	3.53644e+07	2.9975e+07	4.25368e+07	2.31657e+07	7.31656e+06	2.70224e+07	High	High	High	High	High	High	0	High	0.981575	0.794208
O04983	Biotin carboxylase, chloroplastic OS=Arabidopsis thaliana OX=3702 GN=CAC2 PE=1 SV=1	55	21	155	21	537	58.4	3343	0.846	2.5896e+08	2.51931e+08	2.64203e+08	2.15413e+08	1.8654e+08	2.35884e+08	2.31119e+08	1.90112e+08	2.64203e+08	1.48874e+08	4.43461e+07	1.87333e+08	High	High	High	High	High	High	0	High	0.837788	0.297733
Q8VYM4	30S ribosomal protein 2, chloroplastic OS=Arabidopsis thaliana OX=3702 GN=PSRP2 PE=2 SV=1	55	11	105	11	253	27.7	3342	0.941	6.87107e+08	7.33078e+08	6.06327e+08	6.75178e+08	6.00739e+08	6.06842e+08	6.13236e+08	5.53197e+08	6.06327e+08	4.66623e+08	1.42813e+08	4.81938e+08	High	High	High	High	High	High	0	High	0.97874	0.773402
Q9SE83	Dynamin-2A OS=Arabidopsis thaliana OX=3702 GN=DRP2A PE=1 SV=2	44	33	153	12	914	99.1	3339	0.86	1.71658e+07	1.86654e+07	1.8418e+07	1.48752e+07	1.40136e+07	1.65849e+07	1.53203e+07	1.40853e+07	1.8418e+07	1.02804e+07	3.33145e+06	1.31713e+07	High	High	High	High	High	High	0	High	0.940517	0.574178
O04316	Nitrile-specifier protein 4 OS=Arabidopsis thaliana OX=3702 GN=NSP4 PE=2 SV=1	54	24	156	5	619	67.6	3331	0.962	5.63995e+06	4.51724e+06	3.81865e+06	4.64179e+06	8.24652e+06	4.59321e+06	5.0336e+06	3.4088e+06	3.81865e+06	3.20799e+06	1.96044e+06	3647806	High	High	High	High	High	High	0	High	0.985943	0.848289
Q9S9N1	Heat shock 70 kDa protein 5 OS=Arabidopsis thaliana OX=3702 GN=HSP70-5 PE=2 SV=1	18	10	112	2	646	70.9	3323	100				831942	544101	660519				574964	129349	524567	High	Not Found	High	High	High	High	0	High	3.03125e-16	1e-17
Q8H0S9	Puromycin-sensitive aminopeptidase OS=Arabidopsis thaliana OX=3702 GN=MPA1 PE=2 SV=1	58	41	179	41	883	99.1	3306	0.89	1.40864e+08	1.32899e+08	1.64541e+08	1.28823e+08	1.17482e+08	1.34004e+08	1.2572e+08	1.00289e+08	1.64541e+08	8.90312e+07	2.7929e+07	1.06423e+08	High	High	High	High	High	High	0	High	0.914768	0.496504
Q9LHG9	Nascent polypeptide-associated complex subunit alpha-like protein 1 OS=Arabidopsis thaliana OX=3702 GN=At3g12390 PE=1 SV=1	66	11	98	7	203	22	3305	1.097	8.44745e+07	9.27797e+07	77658382	9.523e+07	1.14395e+08	9.46833e+07	75392683	70013547	77658382	6.58144e+07	2.71952e+07	7.5195e+07	High	High	High	High	High	High	0	High	0.896551	0.426748
Q42560	Aconitate hydratase 1 OS=Arabidopsis thaliana OX=3702 GN=ACO1 PE=1 SV=2	47	30	161	22	898	98.1	3297	0.667	9.18855e+07	8.28236e+07	1.05383e+08	5.81946e+07	5.34213e+07	7.24735e+07	8.20069e+07	6.25005e+07	1.05383e+08	4.02189e+07	1.26998e+07	5.75566e+07	High	High	High	High	High	High	0	High	0.0822999	0.00652096
Q43349	29 kDa ribonucleoprotein, chloroplastic OS=Arabidopsis thaliana OX=3702 GN=CP29A PE=2 SV=2	38	12	131	9	342	36	3296	1.037	2.22669e+08	2.41572e+08	2.10146e+08	2.28372e+08	2.56217e+08	2.30447e+08	1.98729e+08	1.82296e+08	2.10146e+08	1.5783e+08	6.09105e+07	1.83015e+08	High	High	High	High	High	High	0	High	0.972442	0.693752
Q29Q26	Ankyrin repeat domain-containing protein 2B OS=Arabidopsis thaliana OX=3702 GN=AKR2B PE=1 SV=1	64	14	104	12	344	36.9	3290	0.952	6.20042e+07	5.44146e+07	5.83583e+07	5.29338e+07	5.36335e+07	5.84869e+07	5.53382e+07	4.10624e+07	5.83583e+07	3.65831e+07	1.27503e+07	4.64488e+07	High	High	High	High	High	High	0	High	0.995462	0.893022
Q9C5U3	26S proteasome regulatory subunit 8 homolog A OS=Arabidopsis thaliana OX=3702 GN=RPT6A PE=1 SV=1	62	22	128	3	419	47.2	3280	0.774	2.86947e+07	2.37778e+07	3.47875e+07	2.57512e+07	2.2809e+07	2.33687e+07	2.56097e+07	1.79433e+07	3.47875e+07	1.77969e+07	5.42238e+06	1.85588e+07	High	High	High	High	High	High	0	High	0.742279	0.210112
P33207	3-oxoacyl-[acyl-carrier-protein] reductase, chloroplastic OS=Arabidopsis thaliana OX=3702 GN=At1g24360 PE=1 SV=2	40	11	87	11	319	33.5	3279	0.886	9.56731e+07	8.92635e+07	9.22553e+07	8.42976e+07	7.21788e+07	9.32196e+07	85387277	6.73602e+07	9.22553e+07	5.82589e+07	1.7159e+07	7.40326e+07	High	High	High	High	High	High	0	High	0.914258	0.476155
Q42134	Proteasome subunit alpha type-5-B OS=Arabidopsis thaliana OX=3702 GN=PAE2 PE=1 SV=2	83	13	86	1	237	26	3278	1.014	5.61607e+06	5.55791e+06	5570303	6.21592e+06	5.64583e+06	5.26825e+06	5.01229e+06	4.19412e+06	5570303	4.29588e+06	1.34218e+06	4.1839e+06	Peak Found	Peak Found	High	High	Peak Found	Peak Found	0	High	0.964428	0.624064
Q8L7U4	Co-chaperone protein p23-1 OS=Arabidopsis thaliana OX=3702 GN=P23-1 PE=1 SV=1	42	12	129	12	241	25.5	3273	1.071	3.14525e+08	3.31518e+08	3.12852e+08	3.56272e+08	3.19629e+08	3.37011e+08	2.80711e+08	250170733	3.12852e+08	2.46223e+08	7.59854e+07	2.67646e+08	High	High	High	High	High	High	0	High	0.924959	0.532411
Q1H583	GDSL esterase/lipase 22 OS=Arabidopsis thaliana OX=3702 GN=GLL22 PE=1 SV=1	46	12	89	10	391	43.2	3273	0.962	6.49629e+07	6.26913e+07	6.4055e+07	6.84962e+07	6.09832e+07	6.41537e+07	5.79788e+07	4.73082e+07	6.4055e+07	4.73384e+07	1.44975e+07	5.09492e+07	High	High	High	High	High	High	0	High	0.995462	0.924438
Q5XEP2	Hsp70-Hsp90 organizing protein 2 OS=Arabidopsis thaliana OX=3702 GN=HOP2 PE=1 SV=1	52	23	117	18	571	64.5	3269	0.874	5.05806e+07	4.70963e+07	4.63264e+07	3.91147e+07	3.15627e+07	4.4562e+07	4.51426e+07	3.55399e+07	4.63264e+07	2.70326e+07	7.50339e+06	3.539e+07	High	High	High	High	High	High	0	High	0.939546	0.572583
O23708	Proteasome subunit alpha type-2-A OS=Arabidopsis thaliana OX=3702 GN=PAB1 PE=1 SV=1	83	13	100	1	235	25.7	3266	0.868	1.00844e+07	1.22574e+07	10441475	9.91119e+06	7.7365e+06	1.064e+07	9000234	9249664	10441475	6.84972e+06	1.8392e+06	8450003	High	High	High	High	High	High	0	High	0.967629	0.632997
Q9LW57	Plastid-lipid-associated protein 6, chloroplastic OS=Arabidopsis thaliana OX=3702 GN=PAP6 PE=1 SV=1	44	10	93	10	284	30.4	3245	1.083	2.47843e+08	2.2819e+08	2.3269e+08	2.52004e+08	2.27543e+08	2.50324e+08	2.21198e+08	1.72197e+08	2.3269e+08	1.74163e+08	5.40938e+07	1.98801e+08	High	High	High	High	High	High	0	High	0.914258	0.480606
Q9SF16	T-complex protein 1 subunit eta OS=Arabidopsis thaliana OX=3702 GN=CCT7 PE=1 SV=1	54	26	138	26	557	59.7	3234	0.807	1.32579e+08	1.31117e+08	1.31923e+08	1.05047e+08	1.05859e+08	1.16358e+08	1.18326e+08	9.89437e+07	1.31923e+08	7.25992e+07	2.51659e+07	9.24087e+07	High	High	High	High	High	High	0	High	0.682634	0.170709
Q9FMD5	Protein TIC 40, chloroplastic OS=Arabidopsis thaliana OX=3702 GN=TIC40 PE=1 SV=1	48	14	98	14	447	48.9	3234	0.863	3.51602e+07	3.48793e+07	3.28265e+07	2.91549e+07	3.2077e+07	2.92791e+07	3.13801e+07	2.63207e+07	3.28265e+07	2.01492e+07	7.62566e+06	2.32527e+07	High	High	High	High	High	High	0	High	0.945522	0.584302
P0CJ46	Actin-1 OS=Arabidopsis thaliana OX=3702 GN=ACT1 PE=1 SV=1	67	20	178	5	377	41.8	3230	0.98	1.53532e+07	1.20702e+07	1.7279e+07	1.4776e+07	1.34207e+07	1.59051e+07	1.37026e+07	9.10842e+06	1.7279e+07	1.02118e+07	3.19049e+06	1.26314e+07	High	High	High	High	High	High	0	High	0.976315	0.762125
Q8LD03	40S ribosomal protein S7-3 OS=Arabidopsis thaliana OX=3702 GN=RPS7C PE=1 SV=2	75	19	120	16	190	22	3226	0.952	9.11335e+07	9.30711e+07	9.82098e+07	8.20613e+07	1.09221e+08	9.17447e+07	8.13357e+07	7.02335e+07	9.82098e+07	5.67134e+07	2.59652e+07	7.28612e+07	High	High	High	High	High	High	0	High	0.984312	0.837872
Q93VR3	GDP-mannose 3,5-epimerase OS=Arabidopsis thaliana OX=3702 GN=At5g28840 PE=1 SV=1	65	23	170	23	377	42.7	3206	1.023	3.04236e+08	2.75885e+08	327961857	3.12622e+08	2.83379e+08	3.15997e+08	2.71527e+08	2.08189e+08	327961857	2.16057e+08	6.73676e+07	2.50957e+08	High	High	High	High	High	High	0	High	0.976315	0.762092
P42761	Glutathione S-transferase F10 OS=Arabidopsis thaliana OX=3702 GN=GSTF10 PE=1 SV=3	61	15	138	13	215	24.2	3202	1.029	3.78705e+08	4.0767e+08	3.52449e+08	4.38627e+08	3.44473e+08	4.17916e+08	3.3799e+08	3.07637e+08	3.52449e+08	3.0314e+08	8.18915e+07	3.31898e+08	High	High	High	High	High	High	0	High	0.97471	0.733565
Q9SZP8	Eukaryotic translation initiation factor 4B3 OS=Arabidopsis thaliana OX=3702 GN=EIF4B3 PE=1 SV=1	71	26	112	26	452	49	3196	0.674	4.6745e+07	5.53225e+07	4.37112e+07	3.3854e+07	3.60198e+07	3.35429e+07	4.17194e+07	4.17476e+07	4.37112e+07	2.33969e+07	8.56296e+06	2.66389e+07	High	High	High	High	High	High	0	High	0.228937	0.0243126
P25855	Glycine cleavage system H protein 1, mitochondrial OS=Arabidopsis thaliana OX=3702 GN=GDH1 PE=1 SV=1	54	5	100	2	165	17.9	3184	1.426	2.28361e+07	2.42669e+07	20982406	2.83274e+07	2.82686e+07	3.02611e+07	2.0381e+07	1.83123e+07	20982406	1.95774e+07	6.7203e+06	2.40325e+07	High	High	High	High	High	High	0	High	0.0634984	0.00466792
Q9SIP7	40S ribosomal protein S3-1 OS=Arabidopsis thaliana OX=3702 GN=RPS3A PE=1 SV=1	74	20	148	2	250	27.5	3175	0.924	1.46531e+07	1.22672e+07	15387510	1.34794e+07	1.13338e+07	1.49013e+07	13077718	9257062	15387510	9315782	2.69438e+06	11834197	High	High	High	High	High	High	0	High	0.995462	0.932593
P29402	Calnexin homolog 1 OS=Arabidopsis thaliana OX=3702 GN=CNX1 PE=1 SV=1	35	16	104	13	530	60.4	3170	0.769	8.27654e+07	7.27494e+07	8.74518e+07	5.47377e+07	6.0596e+07	6.72177e+07	7.38673e+07	5.48983e+07	8.74518e+07	3.78298e+07	1.44055e+07	53382513	High	High	High	High	High	High	0	High	0.491217	0.0865236
Q9FJA6	40S ribosomal protein S3-3 OS=Arabidopsis thaliana OX=3702 GN=RPS3C PE=1 SV=1	76	19	153	4	248	27.4	3168	1.052	2.55429e+07	2.65855e+07	2.64295e+07	2.80156e+07	2.46555e+07	3.44312e+07	2.27968e+07	2.0062e+07	2.64295e+07	1.93619e+07	5.86133e+06	2.73443e+07	High	High	High	High	High	High	0	High	0.893239	0.407293
Q9M339	40S ribosomal protein S3-2 OS=Arabidopsis thaliana OX=3702 GN=RPS3B PE=1 SV=1	60	19	148	3	249	27.3	3164	0.989	4.31382e+07	4.53856e+07	46754952	4.88446e+07	3.78095e+07	4.57784e+07	38500450	3.42489e+07	46754952	33756990	8988443	36355997	High	High	High	High	High	High	0	High	0.981575	0.803377
O04313	PYK10-binding protein 2 OS=Arabidopsis thaliana OX=3702 GN=PBP2 PE=1 SV=1	26	8	96	2	296	32.2	3152	1.122	7.31831e+06	7.70201e+06	6.75279e+06	8.18287e+06	6.78371e+06	7.88167e+06	6.53152e+06	5.81211e+06	6.75279e+06	5.65526e+06	1.61269e+06	6.25941e+06	High	High	High	High	High	High	0	High	0.801133	0.259546
Q9C5R8	2-Cys peroxiredoxin BAS1-like, chloroplastic OS=Arabidopsis thaliana OX=3702 GN=At5g06290 PE=2 SV=3	54	12	134	4	273	29.8	3150	1.243	6.41108e+07	5.44487e+07	6.04653e+07	7.76072e+07	5.93842e+07	6.52979e+07	5.72182e+07	4.10882e+07	6.04653e+07	5.36351e+07	1.41174e+07	5.18579e+07	High	High	High	High	High	High	0	High	0.55029	0.104702
Q9FXA2	Polyadenylate-binding protein 8 OS=Arabidopsis thaliana OX=3702 GN=PAB8 PE=1 SV=1	59	28	173	25	671	72.7	3147	0.81	2.00915e+08	1.93981e+08	1.91948e+08	1.55259e+08	1.48738e+08	1.63828e+08	1.79315e+08	1.46382e+08	1.91948e+08	1.07301e+08	3.53595e+07	1.30108e+08	High	High	High	High	High	High	0	High	0.694401	0.176719
Q8VZJ2	Probable glucan endo-1,3-beta-glucosidase At4g16260 OS=Arabidopsis thaliana OX=3702 GN=At4g16260 PE=1 SV=1	56	14	96	14	344	37.7	3147	1.101	1.02529e+08	8.76667e+07	87540928	9.90032e+07	9.80495e+07	1.03168e+08	9.15065e+07	6.61552e+07	87540928	6.84221e+07	2.33093e+07	8.19336e+07	High	High	High	High	High	High	0	High	0.893239	0.413021
Q944P7	Leucine aminopeptidase 2, chloroplastic OS=Arabidopsis thaliana OX=3702 GN=LAP2 PE=2 SV=2	52	18	106	7	583	61.3	3127	0.554	2.31341e+07	1.21701e+07	5.57103e+06	4.68741e+06	5.46144e+06	6.1434e+06	2.0647e+07	9.18384e+06	5.57103e+06	3.23952e+06	1.29835e+06	4.87892e+06	High	High	High	High	High	High	0	High	0.0205347	0.00124669
Q9T029	40S ribosomal protein S25-4 OS=Arabidopsis thaliana OX=3702 GN=RPS25E PE=3 SV=1	63	10	125	3	108	12	3122	1.091	8.23463e+07	8.57513e+07	8.13996e+07	8.97532e+07	7.0605e+07	8.65292e+07	7.34932e+07	6.47098e+07	8.13996e+07	6.20294e+07	1.67849e+07	6.87192e+07	High	High	High	High	High	High	0	High	0.905926	0.450716
O80796	Membrane-associated protein VIPP1, chloroplastic OS=Arabidopsis thaliana OX=3702 GN=VIPP1 PE=1 SV=1	48	15	95	15	330	36.4	3102	1.061	1.16753e+08	1.32257e+08	1.18573e+08	1.23567e+08	1.16363e+08	1.18845e+08	1.04201e+08	9.9804e+07	1.18573e+08	8.53986e+07	2.7663e+07	9.43838e+07	High	High	High	High	High	High	0	High	0.940517	0.576874
Q8L4A7	Proteasome subunit alpha type-2-B OS=Arabidopsis thaliana OX=3702 GN=PAB2 PE=1 SV=1	83	13	95	1	235	25.7	3097	100				801463	925363	957862				553899	219986	760709	Not Found	Not Found	Not Found	Peak Found	High	Peak Found	0	High	3.03125e-16	1e-17
Q9M158	Rhodanese-like domain-containing protein 4, chloroplastic OS=Arabidopsis thaliana OX=3702 GN=STR4 PE=1 SV=2	31	18	96	18	466	49.4	3093	1.088	2.33249e+08	2.17262e+08	2.21426e+08	2.61856e+08	2.19561e+08	2.47125e+08	2.08173e+08	1.6395e+08	2.21426e+08	1.80971e+08	5.21961e+07	196260285	High	High	High	High	High	High	0	High	0.909344	0.4633
P49690	60S ribosomal protein L23 OS=Arabidopsis thaliana OX=3702 GN=RPL23A PE=2 SV=3	68	13	127	13	140	15	3090	0.861	2.24207e+08	1.9381e+08	2.35263e+08	1.97193e+08	1.8037e+08	1.99166e+08	2.00103e+08	1.46253e+08	2.35263e+08	1.36282e+08	4.28793e+07	1.58172e+08	High	High	High	High	High	High	0	High	0.878272	0.361538
O80950	Jacalin-related lectin 22 OS=Arabidopsis thaliana OX=3702 GN=JAL22 PE=1 SV=1	56	21	116	17	458	50.4	3053	1.131	5.56676e+07	5.67182e+07	5.64315e+07	6.23465e+07	5.93773e+07	6.92473e+07	4.96828e+07	4.28008e+07	5.64315e+07	4.30883e+07	1.41158e+07	5.49944e+07	High	High	High	High	High	High	0	High	0.844948	0.309238
O82089	Copper transport protein CCH OS=Arabidopsis thaliana OX=3702 GN=CCH PE=1 SV=1	71	9	103	9	121	13	3046	1.174	4.08144e+08	5.1249e+08	4.01261e+08	5.18502e+08	4.52141e+08	5.05023e+08	3.64264e+08	3.86736e+08	4.01261e+08	3.58342e+08	1.07487e+08	4.01076e+08	High	High	High	High	High	High	0	High	0.728897	0.202245
P46643	Aspartate aminotransferase, mitochondrial OS=Arabidopsis thaliana OX=3702 GN=ASP1 PE=1 SV=1	68	21	138	21	430	47.7	3036	0.863	2.12889e+08	2.19454e+08	2.22345e+08	2.22067e+08	2.03721e+08	2.06983e+08	1.90002e+08	1.65605e+08	2.22345e+08	1.53473e+08	4.84305e+07	1.6438e+08	High	High	High	High	High	High	0	High	0.88646	0.370006
Q76E23	Eukaryotic translation initiation factor 4G OS=Arabidopsis thaliana OX=3702 GN=EIF4G PE=1 SV=2	22	22	87	22	1727	187.8	3033	0.769	1.92924e+07	1.8997e+07	1.69208e+07	1.49001e+07	1.33953e+07	1.52167e+07	1.72183e+07	1.43355e+07	1.69208e+07	1.02976e+07	3.18447e+06	1.20847e+07	High	High	High	High	High	High	0	High	0.715852	0.186817
Q9SX77	Succinate dehydrogenase subunit 5, mitochondrial OS=Arabidopsis thaliana OX=3702 GN=SDH5 PE=1 SV=1	47	8	91	8	257	28.1	3013	1.031	7.25315e+07	7.27722e+07	6.54272e+07	7.58138e+07	7.19279e+07	7.13224e+07	6.47337e+07	5.49155e+07	6.54272e+07	5.23957e+07	1.70994e+07	5.66423e+07	High	High	High	High	High	High	0	High	0.972442	0.712881
Q9MA79	Fructose-1,6-bisphosphatase, cytosolic OS=Arabidopsis thaliana OX=3702 GN=CYFBP PE=1 SV=1	60	18	102	18	341	37.3	3000	1.001	1.16051e+08	1.06215e+08	1.31081e+08	1.17968e+08	1.07385e+08	1.23606e+08	1.03574e+08	8.01523e+07	1.31081e+08	8.15288e+07	2.55286e+07	9.81647e+07	High	High	High	High	High	High	0	High	0.995462	0.882952
Q96327	ERBB-3 BINDING PROTEIN 1 OS=Arabidopsis thaliana OX=3702 GN=EBP1 PE=1 SV=1	68	22	145	22	392	43	2999	0.949	2.0945e+08	2.02094e+08	2.05748e+08	2.03678e+08	1.85046e+08	2.02199e+08	1.86932e+08	1.52505e+08	2.05748e+08	1.40764e+08	4.39909e+07	1.60581e+08	High	High	High	High	High	High	0	High	0.981575	0.816661
Q9SHR7	Chlorophyll a-b binding protein 2.1, chloroplastic OS=Arabidopsis thaliana OX=3702 GN=LHCB2.1 PE=1 SV=1	52	8	112	4	265	28.6	2968	1.079	1.77627e+08	1.35308e+08	1.59572e+08	1.77624e+08	8.58681e+07	1.45915e+08	1.58531e+08	1.02107e+08	1.59572e+08	1.22758e+08	2.04134e+07	1.15882e+08	High	High	High	High	High	High	0	High	0.914768	0.498675
Q8LEQ0	60S acidic ribosomal protein P1-3 OS=Arabidopsis thaliana OX=3702 GN=RPP1C PE=1 SV=2	73	3	58	2	113	11.2	2965	1.222	5.18474e+07	5.67633e+07	5.10733e+07	5.11541e+07	5.5952e+07	4.65666e+07	4.62733e+07	4.28349e+07	5.10733e+07	3.53531e+07	1.33015e+07	3.6982e+07	High	High	High	High	High	High	0	High	0.579258	0.121588
Q9FY50	50S ribosomal protein L10, chloroplastic OS=Arabidopsis thaliana OX=3702 GN=RPL10 PE=2 SV=1	58	14	96	14	220	24.7	2957	1.098	2.10924e+08	2.25549e+08	198731419	2.56962e+08	1.84638e+08	2.27092e+08	1.88247e+08	1.70204e+08	198731419	1.77589e+08	4.38939e+07	1.80351e+08	High	High	High	High	High	High	0	High	0.894966	0.421517
Q9LR75	Coproporphyrinogen-III oxidase 1, chloroplastic OS=Arabidopsis thaliana OX=3702 GN=CPX1 PE=2 SV=1	62	23	137	23	386	43.8	2956	0.88	1.87113e+08	1.70362e+08	1.84493e+08	1.60838e+08	1.49833e+08	1.6136e+08	1.66996e+08	1.28559e+08	1.84493e+08	1.11157e+08	3.56199e+07	1.28148e+08	High	High	High	High	High	High	0	High	0.905926	0.445126
P48348	14-3-3-like protein GF14 kappa OS=Arabidopsis thaliana OX=3702 GN=GRF8 PE=1 SV=2	67	16	143	6	248	28	2955	1.148	6.45399e+07	5.35926e+07	5.94251e+07	7.24306e+07	5.70458e+07	7.09012e+07	5.76013e+07	4.04422e+07	5.94251e+07	50057489	1.35615e+07	5.63078e+07	High	High	High	High	High	High	0	High	0.809781	0.266201
Q93ZT6	Eukaryotic translation initiation factor isoform 4G-1 OS=Arabidopsis thaliana OX=3702 GN=EIF(ISO)4G1 PE=1 SV=1	51	28	130	28	780	85.5	2951	0.855	1.06209e+08	1.13433e+08	1.05352e+08	8.94126e+07	9.02978e+07	9.85593e+07	9.47902e+07	8.55987e+07	1.05352e+08	6.17939e+07	2.14665e+07	7.82732e+07	High	High	High	High	High	High	0	High	0.862533	0.335595
Q94BQ2	26S proteasome regulatory subunit 8 homolog B OS=Arabidopsis thaliana OX=3702 GN=RPT6B PE=1 SV=1	59	20	111	1	419	47.1	2947														Peak Found	Peak Found	High	Peak Found	Peak Found	Peak Found	0	High
P55228	Glucose-1-phosphate adenylyltransferase small subunit, chloroplastic OS=Arabidopsis thaliana OX=3702 GN=APS1 PE=2 SV=2	40	15	104	15	520	56.6	2938	0.976	1.03584e+08	1.03983e+08	1.10371e+08	1.08901e+08	9.07216e+07	1.06902e+08	9.24473e+07	7.84681e+07	1.10371e+08	7.52629e+07	2.15672e+07	8.48988e+07	High	High	High	High	High	High	0	High	0.999894	0.974636
Q9CA67	Geranylgeranyl diphosphate reductase, chloroplastic OS=Arabidopsis thaliana OX=3702 GN=CHLP PE=1 SV=1	62	23	113	23	467	51.8	2935	0.957	1.97939e+08	1.65226e+08	1.95414e+08	1.87652e+08	1.6909e+08	1.98028e+08	1.76658e+08	1.24683e+08	1.95414e+08	1.29688e+08	4.01977e+07	1.57269e+08	High	High	High	High	High	High	0	High	0.991719	0.865933
P93014	30S ribosomal protein S5, chloroplastic OS=Arabidopsis thaliana OX=3702 GN=rps5 PE=2 SV=1	44	16	121	16	303	32.6	2927	0.81	3.76408e+08	3.64607e+08	3.34368e+08	2.8728e+08	2.89935e+08	2.75054e+08	3.3594e+08	2.75141e+08	3.34368e+08	1.98542e+08	6.89262e+07	2.1844e+08	High	High	High	High	High	High	0	High	0.694944	0.177197
O48661	Spermidine synthase 2 OS=Arabidopsis thaliana OX=3702 GN=SPDSYN2 PE=1 SV=2	63	15	91	11	340	37.1	2905	0.802	4.15964e+07	3.8004e+07	4.59623e+07	3.3567e+07	3.10947e+07	3.69422e+07	3.71244e+07	2.86787e+07	4.59623e+07	2.31985e+07	7.39213e+06	2.93385e+07	High	High	High	High	High	High	0	High	0.828592	0.28565
Q9SYM5	Trifunctional UDP-glucose 4,6-dehydratase/UDP-4-keto-6-deoxy-D-glucose 3,5-epimerase/UDP-4-keto-L-rhamnose-reductase RHM1 OS=Arabidopsis thaliana OX=3702 GN=RHM1 PE=1 SV=1	55	25	141	12	669	75.3	2894	0.626	4.33857e+07	3.67224e+07	4.7089e+07	2.59637e+07	2.46485e+07	2.84689e+07	3.87213e+07	2.77115e+07	4.7089e+07	1.79438e+07	5.85968e+06	2.26093e+07	High	High	High	High	High	High	0	High	0.064832	0.00479318
P51430	40S ribosomal protein S6-2 OS=Arabidopsis thaliana OX=3702 GN=RPS6B PE=1 SV=3	43	13	111	4	249	28.1	2890	0.646	3.29921e+07	2.94611e+07	3.48757e+07	2.45126e+07	2.18253e+07	3.18321e+07	2.94451e+07	2.2232e+07	3.48757e+07	1.69409e+07	5.18852e+06	2.52802e+07	High	High	High	High	High	High	0	High	0.108383	0.00948152
Q9FJX3	Mitochondrial outer membrane protein porin 2 OS=Arabidopsis thaliana OX=3702 GN=VDAC2 PE=1 SV=1	74	20	140	20	276	29.6	2890	0.996	1.73735e+08	1.71569e+08	165076952	1.57132e+08	1.26425e+08	1.72782e+08	1.55057e+08	1.2947e+08	165076952	1.08596e+08	3.0055e+07	1.37219e+08	High	High	High	High	High	High	0	High	0.995462	0.911053
Q43725	Cysteine synthase, mitochondrial OS=Arabidopsis thaliana OX=3702 GN=OASC PE=1 SV=3	50	15	92	13	430	45.8	2888	0.982	5.03281e+07	5.474e+07	5.2172e+07	5.25043e+07	4.02742e+07	5.30768e+07	4.49173e+07	4.1308e+07	5.2172e+07	3.62863e+07	9.57437e+06	4.21522e+07	High	High	High	High	High	High	0	High	0.995462	0.940757
Q42545	Cell division protein FtsZ homolog 1, chloroplastic OS=Arabidopsis thaliana OX=3702 GN=FTSZ1 PE=1 SV=2	41	11	64	11	433	45.5	2887	0.85	3.99209e+07	4.84154e+07	4.11129e+07	4.14737e+07	3.15358e+07	3.77735e+07	3.5629e+07	3.65353e+07	4.11129e+07	2.86629e+07	7.497e+06	2.99987e+07	High	High	High	High	High	High	0	High	0.914192	0.473583
P48523	Cinnamyl alcohol dehydrogenase 4 OS=Arabidopsis thaliana OX=3702 GN=CAD4 PE=1 SV=1	58	16	106	15	365	39.1	2882	0.895	1.10546e+08	9.82709e+07	1.09958e+08	9.49946e+07	8.12705e+07	9.42952e+07	9.86613e+07	7.41574e+07	1.09958e+08	6.56518e+07	1.93204e+07	7.48867e+07	High	High	High	High	High	High	0	High	0.917563	0.518423
Q8W4M5	Pyrophosphate--fructose 6-phosphate 1-phosphotransferase subunit beta 1 OS=Arabidopsis thaliana OX=3702 GN=PFP-BETA1 PE=1 SV=1	52	19	122	13	566	61.4	2878	0.802	5.38568e+07	5.34991e+07	5.75849e+07	4.06228e+07	3.65656e+07	4.93851e+07	4.80666e+07	4.03716e+07	5.75849e+07	2.80748e+07	8.69274e+06	3.92203e+07	High	High	High	High	High	High	0	High	0.792446	0.253181
Q9SCY0	Phosphoglucomutase, chloroplastic OS=Arabidopsis thaliana OX=3702 GN=PGMP PE=1 SV=2	42	23	129	23	623	67.9	2871	1.004	1.24535e+08	1.20374e+08	1.32928e+08	1.35277e+08	1.23137e+08	1.42498e+08	111146386	9.08371e+07	1.32928e+08	9.34916e+07	2.92733e+07	1.13168e+08	High	High	High	High	High	High	0	High	0.992391	0.867282
Q9SEI4	26S proteasome regulatory subunit 6B homolog OS=Arabidopsis thaliana OX=3702 GN=RPT3 PE=1 SV=1	62	18	131	17	408	45.7	2867	0.938	1.1756e+08	1.19732e+08	1.11535e+08	9.98401e+07	8.83971e+07	1.02036e+08	1.04921e+08	9.03521e+07	1.11535e+08	6.90005e+07	2.10146e+07	8.1034e+07	High	High	High	High	High	High	0	High	0.976315	0.757601
P11139	Tubulin alpha-1 chain OS=Arabidopsis thaliana OX=3702 GN=TUBA1 PE=2 SV=1	34	11	92	1	450	49.8	2865	1.299	177197	202994	159119	230209	314805	151130	158147	153184	159119	159100	74838.6	120024	Peak Found	High	Peak Found	Peak Found	Peak Found	Peak Found	0	High	0.738325	0.207272
Q9FWA3	6-phosphogluconate dehydrogenase, decarboxylating 2 OS=Arabidopsis thaliana OX=3702 GN=PGD2 PE=1 SV=1	56	22	130	19	486	53.5	2851	0.914	1.22456e+08	1.19262e+08	1.36744e+08	1.07413e+08	1.1429e+08	1.26449e+08	1.09291e+08	8.99977e+07	1.36744e+08	7.42339e+07	2.717e+07	1.00423e+08	High	High	High	High	High	High	0	High	0.964428	0.621846
Q8RWN9	Dihydrolipoyllysine-residue acetyltransferase component 2 of pyruvate dehydrogenase complex, mitochondrial OS=Arabidopsis thaliana OX=3702 GN=At3g13930 PE=1 SV=2	43	20	116	16	539	58.4	2849	0.925	9.59627e+07	9.12856e+07	9.21814e+07	8.56148e+07	7.78264e+07	9.15561e+07	8.56457e+07	6.88861e+07	9.21814e+07	5.91692e+07	1.85016e+07	7.27115e+07	High	High	High	High	High	High	0	High	0.972442	0.684611
Q9ZRW8	Glutathione S-transferase U19 OS=Arabidopsis thaliana OX=3702 GN=GSTU19 PE=1 SV=1	63	24	208	20	219	25.6	2847	1.108	2.45508e+08	2.28132e+08	2.32604e+08	2.92266e+08	2.25585e+08	2.67181e+08	2.19113e+08	1.72153e+08	2.32604e+08	2.01988e+08	5.36283e+07	2.12188e+08	High	High	High	High	High	High	0	High	0.891512	0.386313
Q9SA34	Inosine-5'-monophosphate dehydrogenase 2 OS=Arabidopsis thaliana OX=3702 GN=At1g16350 PE=1 SV=1	57	18	108	18	502	54	2834	0.867	7.26351e+07	7.3216e+07	7.3961e+07	5.94839e+07	5.83818e+07	6.04893e+07	6.48261e+07	5.52504e+07	7.3961e+07	4.11099e+07	1.38791e+07	4.8039e+07	High	High	High	High	High	High	0	High	0.894637	0.418386
Q9S7L9	Cytochrome c oxidase subunit 6b-1 OS=Arabidopsis thaliana OX=3702 GN=COX6B-1 PE=1 SV=1	59	13	107	13	191	21.2	2834	1.132	1.42936e+08	1.41457e+08	1.12645e+08	1.45568e+08	1.5639e+08	1.37442e+08	1.27569e+08	1.06746e+08	1.12645e+08	1.00604e+08	3.71785e+07	1.09153e+08	High	High	High	High	High	High	0	High	0.846822	0.310973
Q9FF52	60S ribosomal protein L12-3 OS=Arabidopsis thaliana OX=3702 GN=RPL12C PE=2 SV=1	58	9	93	2	166	17.8	2826	1.13	1.0212e+07	1.17231e+07	9.77263e+06	1.12785e+07	1.176e+07	1.29141e+07	9114132	8.84649e+06	9.77263e+06	7.79468e+06	2.7957e+06	10256060	High	High	High	High	High	High	0	High	0.792446	0.250978
P29514	Tubulin beta-6 chain OS=Arabidopsis thaliana OX=3702 GN=TUBB6 PE=2 SV=1	72	24	156	6	449	50.6	2824	0.921	1.12914e+07	1.0246e+07	1.34208e+07	1.06995e+07	1.06789e+07	1.02733e+07	1.00775e+07	7.73188e+06	1.34208e+07	7.39453e+06	2.53868e+06	8.15878e+06	High	High	High	High	High	High	0	High	0.995462	0.907423
O50061	50S ribosomal protein L4, chloroplastic OS=Arabidopsis thaliana OX=3702 GN=RPL4 PE=2 SV=2	59	19	127	19	282	30.5	2823	1.142	2.36688e+08	2.99517e+08	2.26191e+08	2.92849e+08	3.26688e+08	2.7635e+08	2.11242e+08	2.26022e+08	2.26191e+08	2.02391e+08	7.76634e+07	2.1947e+08	High	High	High	High	High	High	0	High	0.825394	0.282239
O22263	Protein disulfide-isomerase like 2-1 OS=Arabidopsis thaliana OX=3702 GN=PDIL2-1 PE=2 SV=1	55	19	131	18	361	39.5	2818	0.934	2.35045e+08	2.38985e+08	2.23423e+08	2.11348e+08	1.97863e+08	2.16806e+08	2.09776e+08	1.80343e+08	2.23423e+08	1.46064e+08	4.70379e+07	1.72182e+08	High	High	High	High	High	High	0	High	0.97471	0.732833
O48741	Protochlorophyllide reductase C, chloroplastic OS=Arabidopsis thaliana OX=3702 GN=PORC PE=1 SV=1	56	17	113	13	401	43.9	2803	0.822	5.08669e+07	5.27324e+07	5.20732e+07	4.8024e+07	4.53484e+07	4.60756e+07	45398236	3.9793e+07	5.20732e+07	3.31899e+07	1.07807e+07	3.6592e+07	High	High	High	High	High	High	0	High	0.837788	0.303193
O04487	Probable elongation factor 1-gamma 1 OS=Arabidopsis thaliana OX=3702 GN=At1g09640 PE=1 SV=1	43	15	130	9	414	46.6	2801	0.985	5.92657e+07	4.29428e+07	6.20498e+07	5.53215e+07	4.78159e+07	6.01434e+07	5.2894e+07	3.24056e+07	6.20498e+07	3.82332e+07	1.13673e+07	4.77643e+07	High	High	High	High	High	High	0	High	0.995462	0.919254
Q9SIE7	PLAT domain-containing protein 2 OS=Arabidopsis thaliana OX=3702 GN=PLAT2 PE=2 SV=1	38	5	54	4	183	20.1	2795	1.062	5.29513e+07	4.69182e+07	5.64256e+07	5.62848e+07	4.50362e+07	5.54904e+07	4.72585e+07	3.54055e+07	5.64256e+07	3.8899e+07	1.07064e+07	4.4069e+07	High	High	High	High	High	High	0	High	0.924959	0.535439
F4JLP5	Dihydrolipoyl dehydrogenase 2, chloroplastic OS=Arabidopsis thaliana OX=3702 GN=LPD2 PE=2 SV=2	47	19	117	8	567	60.1	2787	0.709	3.64359e+07	3.77309e+07	4.70411e+07	2.58436e+07	2.18856e+07	2.79945e+07	32518689	2.84725e+07	4.70411e+07	1.78608e+07	5.20285e+06	2.22325e+07	High	High	High	High	High	High	0	High	0.388707	0.0558731
Q9LHB9	Peroxidase 32 OS=Arabidopsis thaliana OX=3702 GN=PER32 PE=1 SV=3	46	13	150	6	352	38.8	2786	0.988	2.99443e+08	3.07875e+08	2.94169e+08	3.30921e+08	2.79932e+08	3.10804e+08	2.6725e+08	2.32329e+08	2.94169e+08	228703076	6.65482e+07	2.46833e+08	High	High	High	High	High	High	0	High	0.99586	0.95805
Q08112	40S ribosomal protein S15-1 OS=Arabidopsis thaliana OX=3702 GN=RPS15A PE=2 SV=1	73	9	140	2	152	17.1	2778	1.022	3.97473e+07	3.42622e+07	3.57299e+07	4.03819e+07	3.19605e+07	3.79352e+07	3.5474e+07	2.5855e+07	3.57299e+07	2.79083e+07	7.59796e+06	3.01272e+07	High	High	High	High	High	High	0	High	0.94106	0.578218
Q9SAJ6	Glyceraldehyde-3-phosphate dehydrogenase GAPCP1, chloroplastic OS=Arabidopsis thaliana OX=3702 GN=GAPCP1 PE=1 SV=1	59	18	110	8	422	44.8	2775	0.95	4.44532e+07	3.74746e+07	3.96683e+07	4.26742e+07	3.81729e+07	4.03256e+07	3.9674e+07	2.82792e+07	3.96683e+07	2.94926e+07	9.07483e+06	3.20255e+07	High	High	High	High	High	High	0	High	0.999894	0.990199
P55229	Glucose-1-phosphate adenylyltransferase large subunit 1, chloroplastic OS=Arabidopsis thaliana OX=3702 GN=ADG2 PE=1 SV=3	60	25	141	24	522	57.6	2773	1.028	1.12629e+08	1.0163e+08	1.23848e+08	1.19768e+08	1.10291e+08	1.24605e+08	1.00521e+08	7.66924e+07	1.23848e+08	8.27731e+07	2.62193e+07	9.89581e+07	High	High	High	High	High	High	0	High	0.97471	0.734778
P93832	3-isopropylmalate dehydrogenase 2, chloroplastic OS=Arabidopsis thaliana OX=3702 GN=IMDH2 PE=1 SV=1	60	18	130	11	405	43.3	2770	0.848	4.02488e+07	4.40275e+07	4.11792e+07	3.63764e+07	3.27894e+07	3.60805e+07	3.59216e+07	3.32241e+07	4.11792e+07	2.51401e+07	7.79501e+06	28654152	High	High	High	High	High	High	0	High	0.912544	0.470115
Q9MAP3	50S ribosomal protein L11, chloroplastic OS=Arabidopsis thaliana OX=3702 GN=RPL11 PE=2 SV=1	54	11	106	11	222	23.1	2764	0.919	2.70541e+08	2.63448e+08	2.67007e+08	2.60192e+08	2.05394e+08	2.33347e+08	2.41456e+08	1.98804e+08	2.67007e+08	179821467	4.88283e+07	1.85318e+08	High	High	High	High	High	High	0	High	0.969505	0.648888
O23264	Selenium-binding protein 1 OS=Arabidopsis thaliana OX=3702 GN=SBP1 PE=1 SV=1	63	21	102	15	490	54	2762	0.877	3.90212e+07	4.14895e+07	4.60859e+07	3.56648e+07	2.46948e+07	4.18539e+07	3.4826e+07	3.13088e+07	4.60859e+07	2.46483e+07	5.87069e+06	3.32392e+07	High	High	High	High	High	High	0	High	0.959883	0.616301
O22886	Uroporphyrinogen decarboxylase 2, chloroplastic OS=Arabidopsis thaliana OX=3702 GN=HEME2 PE=2 SV=1	46	18	138	18	394	43.6	2762	0.989	1.10587e+08	1.20407e+08	1.13138e+08	1.18811e+08	1.11107e+08	1.1454e+08	9.86974e+07	9.08615e+07	1.13138e+08	8.21116e+07	2.64133e+07	9.09647e+07	High	High	High	High	High	High	0	High	0.995462	0.952727
Q9LV28	Receptor for activated C kinase 1C OS=Arabidopsis thaliana OX=3702 GN=RACK1C PE=1 SV=1	56	17	127	4	326	35.8	2752	0.817	1.24085e+07	1.07939e+07	1.16195e+07	9.41195e+06	7.61036e+06	9.29508e+06	1.10745e+07	8.14535e+06	1.16195e+07	6.5047e+06	1.80921e+06	7.3819e+06	High	High	High	High	High	High	0	High	0.89305	0.396492
P52410	3-oxoacyl-[acyl-carrier-protein] synthase I, chloroplastic OS=Arabidopsis thaliana OX=3702 GN=KAS1 PE=1 SV=2	66	22	129	22	473	50.4	2751	0.681	2.19142e+08	2.33626e+08	2.17925e+08	1.48828e+08	1.29683e+08	1.54392e+08	1.95582e+08	1.763e+08	2.17925e+08	1.02857e+08	3.08296e+07	1.22614e+08	High	High	High	High	High	High	0	High	0.115902	0.0102417
P56792	50S ribosomal protein L14, chloroplastic OS=Arabidopsis thaliana OX=3702 GN=rpl14 PE=3 SV=1	70	9	110	9	122	13.6	2746	1.062	2.42369e+08	2.64184e+08	2.49695e+08	3.17675e+08	2.91367e+08	2.67246e+08	216311509	1.99359e+08	2.49695e+08	2.19548e+08	6.92665e+07	2.1224e+08	High	High	High	High	High	High	0	High	0.939048	0.57145
Q9FME2	Nuclear transport factor 2 OS=Arabidopsis thaliana OX=3702 GN=NTF2 PE=1 SV=1	50	15	94	15	460	49.5	2731	0.996	7.96603e+07	8.77424e+07	7.68398e+07	8.01351e+07	7.86606e+07	7.99747e+07	7.1096e+07	6.62123e+07	7.68398e+07	5.53822e+07	1.86999e+07	6.35138e+07	High	High	High	High	High	High	0	High	0.995462	0.910333
Q9LR64	Photosystem II repair protein PSB27-H1, chloroplastic OS=Arabidopsis thaliana OX=3702 GN=PSB27-1 PE=1 SV=1	42	7	84	7	174	18.8	2727	1.26	2.96905e+08	3.06745e+08	287180695	3.66563e+08	3.88226e+08	3.40369e+08	2.64985e+08	231476643	287180695	2.53335e+08	9.22929e+07	2.70312e+08	High	High	High	High	High	High	0	High	0.458427	0.0764225
O22160	Thylakoid lumenal 15 kDa protein 1, chloroplastic OS=Arabidopsis thaliana OX=3702 GN=At2g44920 PE=1 SV=2	43	6	52	6	224	23.8	2725	0.991	6.10253e+07	5.81255e+07	5.41814e+07	5.69851e+07	5.08848e+07	5.9297e+07	5.44645e+07	4.38628e+07	5.41814e+07	3.93829e+07	1.20968e+07	4.70921e+07	High	High	High	High	High	High	0	High	0.995462	0.88768
Q9LK72	Lectin-like protein At3g16530 OS=Arabidopsis thaliana OX=3702 GN=At3g16530 PE=1 SV=1	59	12	110	9	276	30.5	2715	0.991	1.04111e+08	1.08956e+08	9.23471e+07	9.71642e+07	1.03679e+08	1.07997e+08	9.29185e+07	8.22205e+07	9.23471e+07	6.71511e+07	2.46476e+07	8.57685e+07	High	High	High	High	High	High	0	High	0.995462	0.937056
Q9SKQ0	Peptidyl-prolyl cis-trans isomerase CYP19-2 OS=Arabidopsis thaliana OX=3702 GN=CYP19-2 PE=2 SV=1	75	12	79	4	174	18.5	2714	0.918	1.30611e+07	1.45214e+07	1.46666e+07	1.67467e+07	1.44803e+07	1.51362e+07	1.16569e+07	1.09581e+07	1.46666e+07	1.15738e+07	3.4424e+06	1.20208e+07	High	High	High	High	High	High	0	High	0.995462	0.896197
P82538	PsbP-like protein 1, chloroplastic OS=Arabidopsis thaliana OX=3702 GN=PPL1 PE=1 SV=1	55	12	110	12	230	25.6	2704	1.138	1.28411e+08	1.3544e+08	1.18566e+08	1.44286e+08	1.60388e+08	1.41681e+08	1.14605e+08	1.02206e+08	1.18566e+08	9.97176e+07	3.8129e+07	1.1252e+08	High	High	High	High	High	High	0	High	0.833217	0.290946
Q43316	Porphobilinogen deaminase, chloroplastic OS=Arabidopsis thaliana OX=3702 GN=HEMC PE=1 SV=1	57	20	130	20	382	41	2704	0.817	3.45887e+08	3.58472e+08	3.55179e+08	2.90561e+08	2.53199e+08	3.00705e+08	3.08701e+08	2.70511e+08	3.55179e+08	2.0081e+08	6.01928e+07	2.38812e+08	High	High	High	High	High	High	0	High	0.723124	0.198014
O23712	Proteasome subunit alpha type-1-B OS=Arabidopsis thaliana OX=3702 GN=PAF2 PE=1 SV=2	67	13	95	1	277	30.4	2698	0.943		3.76818e+06	2.51124e+06	2.70207e+06		3.11674e+06		2.84355e+06	2.51124e+06	1.86743e+06		2.47523e+06	High	High	High	High	Not Found	High	0	High	0.995462	0.911091
Q9ZVF2	MLP-like protein 329 OS=Arabidopsis thaliana OX=3702 GN=MLP329 PE=2 SV=1	93	15	113	11	151	17.6	2694	1.247	5.2555e+07	4.95557e+07	4.67836e+07	5.97645e+07	5.48318e+07	5.87396e+07	4.69048e+07	3.73958e+07	4.67836e+07	4.13039e+07	1.30351e+07	4.66494e+07	High	High	High	High	High	High	0	High	0.524319	0.0966324
Q9LQ04	Bifunctional dTDP-4-dehydrorhamnose 3,5-epimerase/dTDP-4-dehydrorhamnose reductase OS=Arabidopsis thaliana OX=3702 GN=NRS/ER PE=1 SV=1	74	17	98	14	301	33.6	2692	0.895	8.38155e+07	7.92261e+07	85642191	9.13856e+07	7.37736e+07	7.52743e+07	7.48045e+07	59785735	85642191	6.31575e+07	1.75382e+07	5.97809e+07	High	High	High	High	High	High	0	High	0.917563	0.51836
P57691	60S acidic ribosomal protein P0-3 OS=Arabidopsis thaliana OX=3702 GN=RPP0C PE=1 SV=1	56	13	95	2	323	34.4	2682	1.343	5.42671e+06	6.01059e+06	5910159	8.0246e+06	8.17145e+06	7.43572e+06	4.84328e+06	4.53572e+06	5910159	5.54588e+06	1.9426e+06	5.90525e+06	High	High	High	High	High	High	0	High	0.256751	0.0291785
P93033	Fumarate hydratase 1, mitochondrial OS=Arabidopsis thaliana OX=3702 GN=FUM1 PE=1 SV=2	49	16	103	6	492	53	2681	0.738	3.88261e+07	2.91077e+07	38109022	2.88464e+07	2.1705e+07	2.71337e+07	3.46519e+07	2.19653e+07	38109022	1.99361e+07	5.15992e+06	2.15489e+07	High	High	High	High	High	High	0	High	0.513723	0.0932296
Q8S4Y1	Acetyl-CoA acetyltransferase, cytosolic 1 OS=Arabidopsis thaliana OX=3702 GN=AAT1 PE=1 SV=1	69	17	107	17	403	41.4	2659	0.921	5.91094e+07	4.98712e+07	6.26587e+07	4.48419e+07	5.0965e+07	4.99064e+07	5.27545e+07	3.76339e+07	6.26587e+07	3.09907e+07	1.21159e+07	3.96343e+07	High	High	High	High	High	High	0	High	0.975158	0.73618
Q940P8	T-complex protein 1 subunit beta OS=Arabidopsis thaliana OX=3702 GN=CCT2 PE=1 SV=1	63	28	129	28	527	57.3	2659	0.804	1.85611e+08	1.79088e+08	1.90229e+08	1.43199e+08	1.20521e+08	1.4982e+08	1.65656e+08	1.35143e+08	1.90229e+08	9.89661e+07	2.86515e+07	1.18983e+08	High	High	High	High	High	High	0	High	0.668697	0.162299
Q9LJL3	Presequence protease 1, chloroplastic/mitochondrial OS=Arabidopsis thaliana OX=3702 GN=PREP1 PE=1 SV=2	41	35	138	35	1080	120.9	2649	0.582	9.59792e+07	7.63947e+07	1.06554e+08	5.65213e+07	4.09581e+07	6.15644e+07	8.56605e+07	5.76491e+07	1.06554e+08	3.90625e+07	9.73696e+06	4.88928e+07	High	High	High	High	High	High	0	High	0.00443333	0.000227216
P12411	Tubulin beta-1 chain OS=Arabidopsis thaliana OX=3702 GN=TUBB1 PE=2 SV=1	51	18	150	1	447	50.2	2642														Not Found	Not Found	Not Found	Not Found	High	Not Found	0	High
Q42262	40S ribosomal protein S3a-2 OS=Arabidopsis thaliana OX=3702 GN=RPS3AB PE=2 SV=3	66	18	126	10	262	29.8	2641	0.906	9.04184e+07	9.99518e+07	1.06395e+08	6.78429e+07	9.78677e+07	8.35422e+07	8.06976e+07	7.54258e+07	1.06395e+08	4.68869e+07	2.3266e+07	6.6347e+07	High	High	High	High	High	High	0	High	0.940517	0.577608
P36210	50S ribosomal protein L12-1, chloroplastic OS=Arabidopsis thaliana OX=3702 GN=RPL12A PE=2 SV=1	57	11	101	11	191	20.1	2637	0.982	5.51617e+08	5.57755e+08	3.83523e+08	5.18893e+08	6.09214e+08	4.34272e+08	4.92313e+08	4.20894e+08	3.83523e+08	3.58612e+08	1.44828e+08	3.44888e+08	High	High	High	High	High	High	0	High	0.999894	0.989883
O80504	10 kDa chaperonin 2, chloroplastic OS=Arabidopsis thaliana OX=3702 GN=CPN10-2 PE=2 SV=1	47	6	57	4	139	15	2634	1.06	3.35555e+07	3.2002e+07	3.66112e+07	3.41203e+07	3.98056e+07	3.01661e+07	2.99479e+07	2.41494e+07	3.66112e+07	2.35809e+07	9.46298e+06	2.39571e+07	High	High	High	High	High	High	0	High	0.886926	0.376454
Q9SEI2	26S proteasome regulatory subunit 6A homolog A OS=Arabidopsis thaliana OX=3702 GN=RPT5A PE=1 SV=1	61	20	128	19	424	47.5	2633	0.877	1.01761e+08	1.03478e+08	9.52318e+07	8.95586e+07	8.48732e+07	9.38501e+07	90821098	7.80865e+07	9.52318e+07	6.18949e+07	2.01769e+07	7.45333e+07	High	High	High	High	High	High	0	High	0.898008	0.430176
Q9ZNT7	Prohibitin-2, mitochondrial OS=Arabidopsis thaliana OX=3702 GN=PHB2 PE=1 SV=1	62	14	113	8	286	31.8	2632	0.882	3.25484e+07	3.71125e+07	30996666	3.43668e+07	2.77466e+07	3.06713e+07	2.90491e+07	2.80059e+07	30996666	2.37512e+07	6.59618e+06	2.43583e+07	High	High	High	High	High	High	0	High	0.972442	0.699606
Q9C6B3	Gamma carbonic anhydrase 2, mitochondrial OS=Arabidopsis thaliana OX=3702 GN=GAMMACA2 PE=1 SV=1	66	15	101	12	278	30	2609	1.014	7.86743e+07	8.50658e+07	7.815e+07	8.40693e+07	8.10736e+07	8.34291e+07	7.0216e+07	6.41925e+07	7.815e+07	5.81011e+07	1.92736e+07	6.62572e+07	High	High	High	High	High	High	0	High	0.981575	0.81332
P62090	Photosystem I iron-sulfur center OS=Arabidopsis thaliana OX=3702 GN=psaC PE=3 SV=2	85	8	97	8	81	9	2609	1.156	4.14171e+08	3.37149e+08	3.40585e+08	4.44154e+08	4.89362e+08	3.42008e+08	3.69643e+08	2.5442e+08	3.40585e+08	3.06959e+08	1.16336e+08	2.71613e+08	High	High	High	High	High	High	0	High	0.783033	0.243098
Q9M888	T-complex protein 1 subunit zeta 1 OS=Arabidopsis thaliana OX=3702 GN=CCT6A PE=1 SV=1	55	24	118	7	535	58.9	2606	0.833	1.75692e+07	1.99917e+07	2.02356e+07	1.48551e+07	1.0146e+07	1.69457e+07	1.56804e+07	1.50862e+07	2.02356e+07	1.02665e+07	2.41201e+06	1.34578e+07	High	High	High	High	High	High	0	High	0.896551	0.426013
O81645	Villin-3 OS=Arabidopsis thaliana OX=3702 GN=VLN3 PE=1 SV=2	32	20	76	16	965	106.3	2605	0.96	2.19717e+07	2.2877e+07	2.29717e+07	2.29886e+07	2.17532e+07	2.30712e+07	1.96095e+07	1.72635e+07	2.29717e+07	1.58876e+07	5.17139e+06	1.83225e+07	High	High	High	High	High	High	0	High	0.987427	0.852369
Q9LJE5	YTH domain-containing protein ECT2 OS=Arabidopsis thaliana OX=3702 GN=ECT2 PE=1 SV=1	47	19	96	15	667	72.4	2599	0.598	3.28094e+07	3.48495e+07	3.49271e+07	2.08673e+07	1.86987e+07	2.00104e+07	2.92821e+07	2.62982e+07	3.49271e+07	1.44216e+07	4.44523e+06	1.58917e+07	High	High	High	High	High	High	0	High	0.0359119	0.00241175
Q9LZ82	Protein BTR1 OS=Arabidopsis thaliana OX=3702 GN=BTR1 PE=1 SV=1	77	18	110	18	313	33.8	2599	1.011	1.62854e+08	1.60048e+08	1.60535e+08	1.46802e+08	1.55945e+08	1.60349e+08	1.45345e+08	1.20776e+08	1.60535e+08	1.01457e+08	3.70727e+07	1.27345e+08	High	High	High	High	High	High	0	High	0.981869	0.825233
O04202	Eukaryotic translation initiation factor 3 subunit F OS=Arabidopsis thaliana OX=3702 GN=TIF3F1 PE=1 SV=1	66	12	83	12	293	31.8	2591	0.942	5.81201e+07	6.4747e+07	6.21608e+07	5.63046e+07	5.27039e+07	6.08081e+07	5.18716e+07	4.88595e+07	6.21608e+07	3.89127e+07	1.25293e+07	4.82922e+07	High	High	High	High	High	High	0	High	0.985909	0.845797
Q39230	Serine--tRNA ligase, cytoplasmic OS=Arabidopsis thaliana OX=3702 GN=At5g27470 PE=1 SV=1	57	25	127	25	451	51.6	2586	0.965	1.05489e+08	9.9389e+07	1.10157e+08	1.10509e+08	1.12825e+08	1.1662e+08	9.4148e+07	7.50011e+07	1.10157e+08	7.63737e+07	2.68219e+07	9.26167e+07	High	High	High	High	High	High	0	High	0.995462	0.914094
O24653	Guanosine nucleotide diphosphate dissociation inhibitor 2 OS=Arabidopsis thaliana OX=3702 GN=GDI2 PE=2 SV=1	57	21	136	13	444	49.5	2583	0.966	9.96549e+07	1.02063e+08	9.80414e+07	1.00018e+08	9.69836e+07	1.02533e+08	8.8941e+07	7.70193e+07	9.80414e+07	6.91237e+07	2.30559e+07	8.14288e+07	High	High	High	High	High	High	0	High	0.995462	0.919705
Q94JQ3	Serine hydroxymethyltransferase 3, chloroplastic OS=Arabidopsis thaliana OX=3702 GN=SHM3 PE=1 SV=2	50	20	98	20	529	57.9	2579	0.746	7.28681e+07	8.09263e+07	7.62931e+07	5.74375e+07	4.85361e+07	5.94647e+07	6.50341e+07	6.10688e+07	7.62931e+07	3.96956e+07	1.15385e+07	4.72253e+07	High	High	High	High	High	High	0	High	0.398496	0.0581897
Q94JX9	Nascent polypeptide-associated complex subunit alpha-like protein 2 OS=Arabidopsis thaliana OX=3702 GN=At3g49470 PE=2 SV=2	67	9	66	9	217	23.7	2577	1.212	8.85645e+07	1.01731e+08	8.8066e+07	1.1067e+08	1.18233e+08	1.0139e+08	7.9043e+07	7.67685e+07	8.8066e+07	7.64854e+07	2.81074e+07	8.05212e+07	High	High	High	High	High	High	0	High	0.60465	0.133931
F4K0E8	4-hydroxy-3-methylbut-2-en-1-yl diphosphate synthase (ferredoxin), chloroplastic OS=Arabidopsis thaliana OX=3702 GN=ISPG PE=1 SV=1	38	24	114	24	741	82.2	2573	0.671	8.95537e+07	8.76816e+07	1.00934e+08	6.39467e+07	4.87355e+07	6.67493e+07	7.99258e+07	6.61665e+07	1.00934e+08	4.41942e+07	1.15859e+07	5.30106e+07	High	High	High	High	High	High	0	High	0.0907073	0.00753445
P27202	Photosystem II 10 kDa polypeptide, chloroplastic OS=Arabidopsis thaliana OX=3702 GN=PSBR PE=1 SV=1	43	5	67	5	140	14.6	2565	0.945	2.43476e+08	2.21004e+08	2.21933e+08	2.76472e+08	2.5234e+08	2.81482e+08	2.173e+08	1.66775e+08	2.21933e+08	1.91073e+08	5.99887e+07	2.23545e+08	High	High	High	High	High	High	0	High	0.981575	0.793321
Q39251	Actin-depolymerizing factor 2 OS=Arabidopsis thaliana OX=3702 GN=ADF2 PE=1 SV=1	74	8	54	5	137	15.7	2564	1.012	1.2502e+07	1.15635e+07	1.22711e+07	1.30022e+07	1.3774e+07	1.08905e+07	1.11579e+07	8.7261e+06	1.22711e+07	8.98592e+06	3.27449e+06	8.64895e+06	High	High	High	High	High	High	0	High	0.964428	0.6241
Q9FLQ4	Dihydrolipoyllysine-residue succinyltransferase component of 2-oxoglutarate dehydrogenase complex 1, mitochondrial OS=Arabidopsis thaliana OX=3702 GN=At5g55070 PE=1 SV=1	32	12	91	6	464	50.1	2552	1.108	3.71618e+07	4.16066e+07	3.61369e+07	4.79954e+07	5.04782e+07	4.26094e+07	3.31665e+07	3.13973e+07	3.61369e+07	3.31701e+07	1.20002e+07	3.38392e+07	High	High	High	High	High	High	0	High	0.851349	0.320696
Q9M8M7	Acetylornithine aminotransferase, chloroplastic/mitochondrial OS=Arabidopsis thaliana OX=3702 GN=WIN1 PE=1 SV=1	55	17	97	17	457	48.8	2552	0.856	8.95841e+07	8.83501e+07	93289372	8.22976e+07	7.41471e+07	7.74551e+07	7.9953e+07	6.66709e+07	93289372	5.68767e+07	1.7627e+07	6.15128e+07	High	High	High	High	High	High	0	High	0.863054	0.339713
Q9SJ36	40S ribosomal protein S17-2 OS=Arabidopsis thaliana OX=3702 GN=RPS17B PE=2 SV=3	68	16	145	2	140	15.9	2548	1.379	6.40409e+06	1.30976e+07	3.61047e+06	5.75673e+06	6.40799e+06	1.68248e+06	5.71559e+06	9.88376e+06	3.61047e+06	3.97854e+06	1.52337e+06	1.33618e+06	High	High	High	High	High	High	0	High	0.202481	0.0203972
P42734	Probable cinnamyl alcohol dehydrogenase 9 OS=Arabidopsis thaliana OX=3702 GN=CAD9 PE=2 SV=2	66	17	112	17	360	38.9	2546	0.994	9.27998e+07	8.3997e+07	9.088e+07	8.12424e+07	1.12465e+08	1.19115e+08	82822915	6.33859e+07	9.088e+07	5.61474e+07	2.67363e+07	9.45982e+07	High	High	High	High	High	High	0	High	0.995462	0.920577
P60040	60S ribosomal protein L7-2 OS=Arabidopsis thaliana OX=3702 GN=RPL7B PE=1 SV=1	62	19	129	8	242	28.2	2543	0.808	7.18447e+07	6.72608e+07	8.07317e+07	6.21028e+07	4.91448e+07	6.33275e+07	6.41206e+07	5.07565e+07	8.07317e+07	4.29198e+07	1.16832e+07	5.02931e+07	High	High	High	High	High	High	0	High	0.694401	0.176506
F4IW47	Transketolase-2, chloroplastic OS=Arabidopsis thaliana OX=3702 GN=TKL-2 PE=1 SV=1	21	12	88	5	741	79.9	2542	0.82	1.69095e+06	1.52995e+06	2.44577e+06	1.41153e+06	1.37661e+06	1.61662e+06	1.50915e+06	1.15453e+06	2.44577e+06	975523	327261	1.28388e+06	High	High	High	High	High	High	0	High	0.959749	0.612424
Q96299	14-3-3-like protein GF14 mu OS=Arabidopsis thaliana OX=3702 GN=GRF9 PE=1 SV=2	62	17	120	15	263	29.5	2540	1.415	1.27727e+08	1.62696e+08	1.35471e+08	2.19435e+08	2.25389e+08	1.98206e+08	1.13995e+08	1.22774e+08	1.35471e+08	1.51654e+08	5.35817e+07	1.5741e+08	High	High	High	High	High	High	0	High	0.108857	0.00955506
Q9LKR8	Rubisco accumulation factor 1.1, chloroplastic OS=Arabidopsis thaliana OX=3702 GN=RAF1.1 PE=1 SV=1	45	15	93	15	434	48.2	2540	0.834	8.17186e+07	8.36771e+07	8.04165e+07	7.10264e+07	7.58408e+07	7.64961e+07	7.2933e+07	6.31446e+07	8.04165e+07	4.90871e+07	1.80296e+07	6.07512e+07	High	High	High	High	High	High	0	High	0.792446	0.253367
Q42601	Carbamoyl-phosphate synthase large chain, chloroplastic OS=Arabidopsis thaliana OX=3702 GN=CARB PE=1 SV=1	38	30	110	30	1187	129.9	2530	0.667	7.12382e+07	6.20194e+07	8.9111e+07	4.78234e+07	4.61476e+07	5.1445e+07	6.35794e+07	4.68012e+07	8.9111e+07	3.30512e+07	1.09706e+07	4.08563e+07	High	High	High	High	High	High	0	High	0.133559	0.012038
Q9FNE2	Glutaredoxin-C2 OS=Arabidopsis thaliana OX=3702 GN=GRXC2 PE=3 SV=1	88	8	67	8	111	11.7	2527	1.002	7.99253e+07	7.55849e+07	7.38599e+07	7.75005e+07	6.19502e+07	7.00334e+07	7.13325e+07	5.7038e+07	7.38599e+07	5.35614e+07	1.47274e+07	5.56187e+07	High	High	High	High	High	High	0	High	0.994656	0.876014
Q9ZSK3	Actin-depolymerizing factor 4 OS=Arabidopsis thaliana OX=3702 GN=ADF4 PE=1 SV=2	50	5	44	2	139	16	2526	0.843	3.81971e+06	4.16398e+06	4.72632e+06	5.60191e+06	5.70584e+06	3.21273e+06	3.40905e+06	3.14223e+06	4.72632e+06	3.87154e+06	1.35645e+06	2.55147e+06	High	High	High	High	High	High	0	High	0.931	0.544664
Q9LF37	Chaperone protein ClpB3, chloroplastic OS=Arabidopsis thaliana OX=3702 GN=CLPB3 PE=1 SV=1	35	26	111	25	968	108.9	2523	0.738	7.99882e+07	8.26197e+07	8.08984e+07	7.08336e+07	5.34417e+07	7.51968e+07	7.13887e+07	6.23466e+07	8.08984e+07	4.89538e+07	1.27047e+07	5.97193e+07	High	High	High	High	High	High	0	High	0.339087	0.0447455
Q9T043	60S ribosomal protein L14-2 OS=Arabidopsis thaliana OX=3702 GN=RPL14B PE=1 SV=1	54	11	131	5	134	15.5	2507	1.023	2.4016e+08	2.49368e+08	242767045	2.65724e+08	2.43557e+08	2.4529e+08	214340083	1.88179e+08	242767045	1.83645e+08	5.79007e+07	194802708	High	High	High	High	High	High	0	High	0.976315	0.761769
P92985	Ran-binding protein 1 homolog c OS=Arabidopsis thaliana OX=3702 GN=RANBP1C PE=2 SV=1	67	11	66	9	219	24.7	2503	1.075	2.26089e+07	2.07846e+07	1.73476e+07	2.27874e+07	3.6892e+07	2.04071e+07	2.01782e+07	1.56845e+07	1.73476e+07	1.57486e+07	8.77033e+06	1.62068e+07	High	High	High	High	High	High	0	High	0.886926	0.375286
Q9C4Z6	Receptor for activated C kinase 1B OS=Arabidopsis thaliana OX=3702 GN=RACK1B PE=1 SV=1	69	19	123	6	326	35.8	2502	0.839	1.78239e+07	1.38366e+07	1.77585e+07	1.27196e+07	1.05023e+07	1.37927e+07	1.59077e+07	1.04414e+07	1.77585e+07	8.79062e+06	2.49671e+06	1.09538e+07	High	High	High	High	High	High	0	High	0.911393	0.466367
P42759	Dehydrin ERD10 OS=Arabidopsis thaliana OX=3702 GN=ERD10 PE=1 SV=1	83	20	138	18	260	29.5	2501	1.176	1.77213e+08	1.73281e+08	1.58322e+08	1.90868e+08	1.55393e+08	1.9815e+08	1.58161e+08	1.30762e+08	1.58322e+08	1.31911e+08	3.69416e+07	1.57365e+08	High	High	High	High	High	High	0	High	0.723433	0.199648
P34788	40S ribosomal protein S18 OS=Arabidopsis thaliana OX=3702 GN=RPS18A PE=1 SV=1	62	11	85	11	152	17.5	2494	1.006	3.55985e+08	3.27625e+08	3.72936e+08	3.70223e+08	3.19447e+08	3.5532e+08	3.17713e+08	2.47233e+08	3.72936e+08	2.55865e+08	7.5942e+07	2.82186e+08	High	High	High	High	High	High	0	High	0.98868	0.855594
Q56YU0	Aldehyde dehydrogenase family 2 member C4 OS=Arabidopsis thaliana OX=3702 GN=ALDH2C4 PE=1 SV=2	52	22	116	22	501	54.3	2492	0.867	9.03267e+07	9.36307e+07	1.01347e+08	7.96537e+07	8.10236e+07	8.72839e+07	8.06157e+07	7.06557e+07	1.01347e+08	5.50495e+07	1.92617e+07	6.93186e+07	High	High	High	High	High	High	0	High	0.891512	0.385793
Q93VB8	40S ribosomal protein S2-2 OS=Arabidopsis thaliana OX=3702 GN=RPS2B PE=2 SV=1	46	14	110	3	284	30.8	2490	0.846	4.29401e+07	3.94225e+07	4.7285e+07	3.62564e+07	3.20664e+07	3.9092e+07	3.83237e+07	2.97491e+07	4.7285e+07	2.50572e+07	7.62313e+06	3.10459e+07	High	High	High	High	High	High	0	High	0.90784	0.457768
P43297	Cysteine proteinase RD21A OS=Arabidopsis thaliana OX=3702 GN=RD21A PE=1 SV=1	26	11	94	11	462	50.9	2488	1.093	1.8079e+08	1.76738e+08	1.79031e+08	1.94847e+08	1.8329e+08	2.02581e+08	1.61354e+08	1.3337e+08	1.79031e+08	134660667	4.35734e+07	1.60885e+08	High	High	High	High	High	High	0	High	0.904778	0.441232
Q94AZ4	Probable calcium-binding protein CML13 OS=Arabidopsis thaliana OX=3702 GN=CML13 PE=2 SV=1	86	13	101	4	148	16.5	2486	1.015	5.07691e+07	5.32654e+07	43733193	5.21278e+07	4.6325e+07	5.08702e+07	4.53109e+07	4.01952e+07	43733193	3.60261e+07	1.10128e+07	4.03997e+07	High	High	High	High	High	High	0	High	0.976315	0.739921
A8MS68	Dihydrolipoyl dehydrogenase 1, chloroplastic OS=Arabidopsis thaliana OX=3702 GN=LPD1 PE=2 SV=1	36	17	97	6	623	66.6	2482	0.765	1.66436e+07	1.80463e+07	1.63668e+07	1.40255e+07	1.24614e+07	1.3436e+07	1.48542e+07	1.36181e+07	1.63668e+07	9.69317e+06	2.96245e+06	1.06705e+07	High	High	High	High	High	High	0	High	0.703652	0.180372
Q9FY64	40S ribosomal protein S15-4 OS=Arabidopsis thaliana OX=3702 GN=RPS15D PE=2 SV=1	73	9	121	2	152	17.1	2482	0.775	1.79511e+07	1.5043e+07	1.82067e+07	1.48422e+07	1.05503e+07	1.47469e+07	1.60212e+07	1.13518e+07	1.82067e+07	1.02576e+07	2.50812e+06	1.17116e+07	High	High	High	High	High	High	0	High	0.742501	0.210578
Q9FG67	Methylthioalkylmalate synthase 1, chloroplastic OS=Arabidopsis thaliana OX=3702 GN=MAM1 PE=1 SV=1	54	20	104	16	506	55.1	2465	0.89	4.35145e+07	4.4257e+07	4.30664e+07	3.5196e+07	3.29653e+07	4.1403e+07	3.88363e+07	3.33973e+07	4.30664e+07	2.43243e+07	7.83683e+06	3.28812e+07	High	High	High	High	High	High	0	High	0.972442	0.680723
Q9LZ66	Assimilatory sulfite reductase (ferredoxin), chloroplastic OS=Arabidopsis thaliana OX=3702 GN=SIR PE=1 SV=1	42	22	135	22	642	71.9	2460	0.779	1.75083e+08	1.76212e+08	1.93036e+08	1.31189e+08	1.40515e+08	1.42303e+08	1.5626e+08	1.32974e+08	1.93036e+08	9.06659e+07	3.34046e+07	113013284	High	High	High	High	High	High	0	High	0.55029	0.105474
Q38931	Peptidyl-prolyl cis-trans isomerase FKBP62 OS=Arabidopsis thaliana OX=3702 GN=FKBP62 PE=1 SV=2	52	27	153	26	551	61.4	2456	0.962	1.89091e+08	1.94346e+08	1.78983e+08	1.85917e+08	1.59742e+08	1.97066e+08	1.68762e+08	1.46658e+08	1.78983e+08	1.28489e+08	3.79753e+07	1.56505e+08	High	High	High	High	High	High	0	High	0.995462	0.894685
P37107	Signal recognition particle 54 kDa protein, chloroplastic OS=Arabidopsis thaliana OX=3702 GN=FFC PE=1 SV=1	37	20	116	20	564	61.2	2454	0.873	1.18778e+08	1.22936e+08	1.1733e+08	1.05182e+08	9.74666e+07	1.07508e+08	1.06009e+08	9.27699e+07	1.1733e+08	7.26921e+07	2.31707e+07	8.538e+07	High	High	High	High	High	High	0	High	0.893239	0.411028
Q9MBH2	Protein AIG2 B OS=Arabidopsis thaliana OX=3702 GN=AIG2B PE=2 SV=1	60	11	71	10	169	19.5	2450	1.017	1.12207e+08	1.06271e+08	1.06118e+08	1.10813e+08	1.03993e+08	1.02222e+08	1.00144e+08	8.01947e+07	1.06118e+08	7.6584e+07	2.47222e+07	8.11819e+07	High	High	High	High	High	High	0	High	0.981575	0.796819
Q9C9C4	Enolase 1, chloroplastic OS=Arabidopsis thaliana OX=3702 GN=ENO1 PE=1 SV=1	39	14	69	14	477	51.4	2444	0.897	4.70509e+07	4.87226e+07	4.92446e+07	4.43918e+07	4.43545e+07	4.61313e+07	4.19924e+07	3.67671e+07	4.92446e+07	3.06796e+07	1.05444e+07	3.66363e+07	High	High	High	High	High	High	0	High	0.972442	0.697675
Q9CAT7	Nascent polypeptide-associated complex subunit beta OS=Arabidopsis thaliana OX=3702 GN=At1g73230 PE=2 SV=1	70	8	94	5	165	18	2444	1.158	3.76454e+07	6.43661e+07	5.5166e+07	6.38322e+07	3.89326e+07	7.6283e+07	3.35981e+07	4.85721e+07	5.5166e+07	4.41151e+07	9.25544e+06	6.0582e+07	High	High	High	High	High	High	0	High	0.781583	0.240806
Q9M9W1	60S ribosomal protein L22-2 OS=Arabidopsis thaliana OX=3702 GN=RPL22B PE=2 SV=1	51	9	90	2	124	14	2434	1.064	1.33748e+08	1.35646e+08	122092902	1.51298e+08	1.01886e+08	1.40586e+08	119369153	102361574	122092902	104563614	2.42213e+07	111649919	High	High	High	High	High	High	0	High	0.937992	0.565005
Q94K71	CBBY-like protein OS=Arabidopsis thaliana OX=3702 GN=CBBY PE=1 SV=1	52	17	103	17	319	34.2	2430	0.834	1.89294e+08	1.67373e+08	1.88238e+08	1.61015e+08	1.48877e+08	1.5306e+08	1.68943e+08	1.26303e+08	1.88238e+08	1.11279e+08	3.53924e+07	1.21556e+08	High	High	High	High	High	High	0	High	0.792446	0.253245
O80585	Methylenetetrahydrofolate reductase 2 OS=Arabidopsis thaliana OX=3702 GN=MTHFR2 PE=1 SV=2	59	26	133	18	594	66.8	2424	0.872	4.3887e+07	3.9831e+07	5.50546e+07	3.74306e+07	3.15113e+07	4.55625e+07	3.91687e+07	3.00574e+07	5.50546e+07	2.58687e+07	7.49117e+06	3.61845e+07	High	High	High	High	High	High	0	High	0.939048	0.571181
Q9SL67	26S proteasome regulatory subunit 4 homolog B OS=Arabidopsis thaliana OX=3702 GN=RPT2B PE=1 SV=1	47	18	117	1	443	49.3	2423	1.017	1.89663e+06	1.36057e+06	1990535	1.92815e+06	1.07557e+06	2.08133e+06	1.69273e+06	1.02671e+06	1990535	1.33257e+06	255694	1.65294e+06	High	High	High	High	Peak Found	High	0	High	0.959883	0.616005
P41127	60S ribosomal protein L13-1 OS=Arabidopsis thaliana OX=3702 GN=RPL13B PE=1 SV=1	60	15	114	9	206	23.8	2412	0.724	1.98058e+08	1.67405e+08	2.07077e+08	1.3917e+08	1.18519e+08	1.50102e+08	1.76765e+08	1.26328e+08	2.07077e+08	96181573	2.81754e+07	1.19207e+08	High	High	High	High	High	High	0	High	0.273289	0.032038
Q8H1Y0	Pyruvate dehydrogenase E1 component subunit alpha-2, mitochondrial OS=Arabidopsis thaliana OX=3702 GN=IAR4 PE=1 SV=2	47	16	101	12	393	43.3	2411	0.926	6.71483e+07	6.81008e+07	7.54129e+07	6.35693e+07	5.88606e+07	6.6261e+07	59929171	5.13904e+07	7.54129e+07	4.39334e+07	1.39929e+07	5.26227e+07	High	High	High	High	High	High	0	High	0.974244	0.724505
O65398	Lactoylglutathione lyase GLX1 OS=Arabidopsis thaliana OX=3702 GN=GLX1 PE=1 SV=1	50	16	106	14	283	31.9	2406	1.237	2.54172e+08	2.45201e+08	2.42627e+08	3.12042e+08	2.67273e+08	2.96651e+08	2.26846e+08	1.85034e+08	2.42627e+08	215655717	63538630	2.35592e+08	High	High	High	High	High	High	0	High	0.536101	0.0999359
Q42592	L-ascorbate peroxidase S, chloroplastic/mitochondrial OS=Arabidopsis thaliana OX=3702 GN=APXS PE=1 SV=2	53	18	128	13	372	40.4	2394	0.713	1.39288e+08	1.28202e+08	1.13382e+08	9.1665e+07	8.17127e+07	9.5346e+07	1.24313e+08	9.67439e+07	1.13382e+08	6.33506e+07	1.94255e+07	7.57213e+07	High	High	High	High	High	High	0	High	0.228937	0.0242698
Q9CAV0	40S ribosomal protein S3a-1 OS=Arabidopsis thaliana OX=3702 GN=RPS3AA PE=1 SV=3	62	16	123	8	262	29.8	2393	0.915	5.37215e+07	5.85104e+07	6.49472e+07	4.96152e+07	5.38279e+07	5.2849e+07	4.79459e+07	4.41533e+07	6.49472e+07	3.42896e+07	1.27965e+07	4.19713e+07	High	High	High	High	High	High	0	High	0.972442	0.690628
O04496	Aspartyl protease AED3 OS=Arabidopsis thaliana OX=3702 GN=AED3 PE=1 SV=1	27	11	83	11	449	47.6	2390	1.092	1.0879e+08	1.11224e+08	1.23956e+08	1.14008e+08	1.14984e+08	1.32141e+08	9.70936e+07	8.39318e+07	1.23956e+08	7.87918e+07	2.73351e+07	1.04943e+08	High	High	High	High	High	High	0	High	0.905926	0.446876
Q9FGY1	Beta-D-xylosidase 1 OS=Arabidopsis thaliana OX=3702 GN=BXL1 PE=1 SV=1	31	15	77	15	774	83.5	2389	0.89	4.35426e+07	3.66874e+07	45165392	4.05438e+07	3.47841e+07	3.91835e+07	3.88614e+07	2.76851e+07	45165392	2.80202e+07	8.26921e+06	3.11185e+07	High	High	High	High	High	High	0	High	0.972442	0.670706
Q8H107	Dihydrolipoyllysine-residue succinyltransferase component of 2-oxoglutarate dehydrogenase complex 2, mitochondrial OS=Arabidopsis thaliana OX=3702 GN=At4g26910 PE=1 SV=2	30	11	78	5	464	50	2387	1.002	2.61611e+07	1.94103e+07	22914765	1.87191e+07	1.94741e+07	1.81949e+07	2.33485e+07	1.46474e+07	22914765	1.2937e+07	4.62957e+06	1.44499e+07	High	High	High	High	High	High	0	High	0.972442	0.678265
Q8RWG8	Ran-binding protein 1 homolog b OS=Arabidopsis thaliana OX=3702 GN=RANBP1B PE=1 SV=2	57	10	63	8	217	24.4	2386	0.941	3.9429e+07	3.20818e+07	3.61282e+07	3.61684e+07	2.77589e+07	3.49449e+07	35190002	2.42096e+07	3.61282e+07	2.49964e+07	6.59911e+06	2.77523e+07	High	High	High	High	High	High	0	High	0.999894	0.994659
P82869	Peptidyl-prolyl cis-trans isomerase CYP37, chloroplastic OS=Arabidopsis thaliana OX=3702 GN=CYP37 PE=1 SV=3	47	20	111	20	466	50.5	2383	1.112	8.18685e+07	9.67539e+07	8.25161e+07	9.20116e+07	9.0157e+07	9.87585e+07	7.30668e+07	7.30126e+07	8.25161e+07	6.35901e+07	2.1433e+07	7.84314e+07	High	High	High	High	High	High	0	High	0.886926	0.373372
P52032	Phospholipid hydroperoxide glutathione peroxidase 1, chloroplastic OS=Arabidopsis thaliana OX=3702 GN=GPX1 PE=2 SV=2	53	12	92	10	236	26	2370	0.848	1.01338e+08	9.85112e+07	8.18625e+07	9.69508e+07	7.97815e+07	8.67316e+07	9.04428e+07	7.43387e+07	8.18625e+07	6.70037e+07	1.89664e+07	6.88799e+07	High	High	High	High	High	High	0	High	0.838967	0.30445
Q9SA73	Obg-like ATPase 1 OS=Arabidopsis thaliana OX=3702 GN=YchF1 PE=1 SV=1	66	22	135	22	394	44.4	2359	0.901	2.21686e+08	2.05404e+08	2.31413e+08	2.07547e+08	1.73492e+08	2.19081e+08	1.97852e+08	1.55002e+08	2.31413e+08	1.43438e+08	4.12442e+07	1.73989e+08	High	High	High	High	High	High	0	High	0.93541	0.553407
O23324	ATP-sulfurylase 3, chloroplastic OS=Arabidopsis thaliana OX=3702 GN=APS3 PE=1 SV=1	31	17	142	2	465	52	2356	0.855	3.04949e+06	2.91384e+06	2.7177e+06	2.43877e+06	2.65702e+06	2.51438e+06	2.72164e+06	2.19885e+06	2.7177e+06	1.68546e+06	631653	1.99686e+06	High	High	High	High	High	High	0	High	0.972442	0.689303
Q9C9C6	60S ribosomal protein L6-2 OS=Arabidopsis thaliana OX=3702 GN=RPL6B PE=2 SV=1	55	17	114	6	233	26	2356	0.833	4.7315e+07	4.49781e+07	4.63118e+07	3.83643e+07	3.67811e+07	3.87822e+07	4.22282e+07	3.39415e+07	4.63118e+07	2.65139e+07	8.74396e+06	3.07998e+07	High	High	High	High	High	High	0	High	0.888739	0.380711
O23523	RGG repeats nuclear RNA binding protein A OS=Arabidopsis thaliana OX=3702 GN=RGGA PE=1 SV=1	46	12	72	11	355	37.4	2350	1.309	2.68319e+07	2.69107e+07	2.06956e+07	3.32824e+07	3.40442e+07	3.10864e+07	2.39472e+07	2.03074e+07	2.06956e+07	2.30018e+07	8.09332e+06	2.4688e+07	High	High	High	High	High	High	0	High	0.152284	0.0143089
P42742	Proteasome subunit beta type-1 OS=Arabidopsis thaliana OX=3702 GN=PBF1 PE=1 SV=2	58	11	92	11	223	24.6	2345	1.009	8.95032e+07	9.65197e+07	8.80212e+07	1.02675e+08	9.86198e+07	8.8621e+07	7.98808e+07	7.28359e+07	8.80212e+07	7.09596e+07	2.34449e+07	7.03805e+07	High	High	High	High	High	High	0	High	0.984312	0.838683
Q9S7D8	ATP sulfurylase 4, chloroplastic OS=Arabidopsis thaliana OX=3702 GN=APS4 PE=2 SV=1	51	20	135	9	469	52.1	2341	0.718	1.48574e+07	1.48052e+07	1.59092e+07	1.04297e+07	1.17726e+07	1.10221e+07	1.32601e+07	1.11723e+07	1.59092e+07	7.20807e+06	2.79871e+06	8.75344e+06	High	High	High	High	High	High	0	High	0.472324	0.0808184
Q96254	Guanosine nucleotide diphosphate dissociation inhibitor 1 OS=Arabidopsis thaliana OX=3702 GN=GDI1 PE=1 SV=1	46	18	93	10	445	49.8	2332	0.976	3.26696e+07	2.8146e+07	4.31618e+07	3.93829e+07	2.60011e+07	3.85964e+07	2.91573e+07	2.12396e+07	4.31618e+07	2.72179e+07	6.18124e+06	3.06523e+07	High	High	High	High	High	High	0	High	0.981575	0.802052
Q94BT9	Copper transport protein ATX1 OS=Arabidopsis thaliana OX=3702 GN=ATX1 PE=1 SV=2	80	8	70	8	76	8.2	2332	0.979	1.48357e+08	1.5253e+08	137803971	1.38256e+08	1.22071e+08	1.39262e+08	1.32407e+08	1.15102e+08	137803971	9.55501e+07	2.90199e+07	110597939	High	High	High	High	High	High	0	High	0.999894	0.992852
Q9SAU2	Ribulose-5-phosphate-3-epimerase, chloroplastic OS=Arabidopsis thaliana OX=3702 GN=RPE PE=2 SV=1	51	7	74	7	281	30	2328	0.876	1.38875e+08	1.29608e+08	1.18621e+08	1.12471e+08	1.1274e+08	1.09433e+08	1.23945e+08	9.78053e+07	1.18621e+08	7.77302e+07	2.68018e+07	8.69085e+07	High	High	High	High	High	High	0	High	0.897138	0.42852
Q9SZD4	26S proteasome regulatory subunit 4 homolog A OS=Arabidopsis thaliana OX=3702 GN=RPT2A PE=1 SV=1	47	18	113	1	443	49.3	2328	100				134440	1.7382e+06					92913.1	413222		Not Found	Not Found	Not Found	Peak Found	High	Not Found	0	High	3.03125e-16	1e-17
F4I7I0	Alanine aminotransferase 1, mitochondrial OS=Arabidopsis thaliana OX=3702 GN=ALAAT1 PE=1 SV=1	39	17	98	12	543	59.8	2327	0.829	9.85982e+07	8.57606e+07	1.2303e+08	7.84968e+07	7.44371e+07	8.99591e+07	8.7998e+07	6.47168e+07	1.2303e+08	5.42499e+07	1.76959e+07	7.14431e+07	High	High	High	High	High	High	0	High	0.773486	0.236162
Q9SID0	Probable fructokinase-1 OS=Arabidopsis thaliana OX=3702 GN=At2g31390 PE=2 SV=1	52	15	95	13	325	35.3	2326	0.917	8.89993e+07	9.3652e+07	1.03055e+08	8.5254e+07	8.43144e+07	8.49021e+07	7.9431e+07	7.06719e+07	1.03055e+08	5.89199e+07	2.0044e+07	6.7427e+07	High	High	High	High	High	High	0	High	0.967629	0.639106
Q38867	Peptidyl-prolyl cis-trans isomerase CYP19-3 OS=Arabidopsis thaliana OX=3702 GN=CYP19-3 PE=2 SV=2	68	10	76	9	176	18.9	2319	0.843	4.36689e+07	4.19122e+07	4.4353e+07	3.77936e+07	3.52362e+07	3.83008e+07	3.8974e+07	3.16278e+07	4.4353e+07	2.61195e+07	8.3767e+06	3.04175e+07	High	High	High	High	High	High	0	High	0.898008	0.430649
Q96250	ATP synthase subunit gamma, mitochondrial OS=Arabidopsis thaliana OX=3702 GN=ATPC PE=1 SV=1	53	14	88	14	325	35.4	2314	1.121	1.20954e+08	1.33767e+08	1.27116e+08	1.43381e+08	1.52317e+08	1.58011e+08	1.0795e+08	1.00944e+08	1.27116e+08	9.90921e+07	3.62102e+07	1.25488e+08	High	High	High	High	High	High	0	High	0.868739	0.343657
F4JVN6	Tripeptidyl-peptidase 2 OS=Arabidopsis thaliana OX=3702 GN=TPP2 PE=1 SV=1	35	32	106	32	1380	152.3	2310	0.821	5.17896e+07	3.68629e+07	6.18268e+07	3.94695e+07	3.21168e+07	3.90159e+07	4.62217e+07	2.78175e+07	6.18268e+07	2.72778e+07	7.63511e+06	3.09854e+07	High	High	High	High	High	High	0	High	0.859753	0.327093
F4JL11	Importin subunit alpha-2 OS=Arabidopsis thaliana OX=3702 GN=IMPA2 PE=1 SV=1	37	14	88	9	535	58.9	2306	0.814	2.92996e+07	3.51116e+07	3.83204e+07	2.9949e+07	2.71746e+07	3.01364e+07	2.61496e+07	2.6496e+07	3.83204e+07	2.06981e+07	6.4602e+06	2.39335e+07	High	High	High	High	High	High	0	High	0.862157	0.32861
O82514	Adenylate kinase 4 OS=Arabidopsis thaliana OX=3702 GN=ADK1 PE=1 SV=2	58	15	109	13	246	26.9	2305	0.978	1.11886e+08	1.10908e+08	9.92933e+07	1.15304e+08	9.39494e+07	1.07198e+08	9.98568e+07	8.36933e+07	9.92933e+07	7.96876e+07	2.23346e+07	8.51335e+07	High	High	High	High	High	High	0	High	0.999894	0.987774
Q41188	Cold shock protein 2 OS=Arabidopsis thaliana OX=3702 GN=CSP2 PE=1 SV=1	47	5	46	4	203	19.1	2291	0.699	6.4211e+07	6.67965e+07	6.02498e+07	6.65479e+07	8.03993e+07	5.43913e+07	5.73077e+07	5.04061e+07	6.02498e+07	4.5992e+07	1.91133e+07	4.31962e+07	High	High	High	High	High	High	0	High	0.23142	0.024812
O04331	Prohibitin-3, mitochondrial OS=Arabidopsis thaliana OX=3702 GN=PHB3 PE=1 SV=1	75	14	95	8	277	30.4	2288	0.799	8.17358e+07	7.26413e+07	6.09969e+07	6.37553e+07	5.04936e+07	5.29733e+07	7.29484e+07	5.48167e+07	6.09969e+07	4.4062e+07	1.20038e+07	4.207e+07	High	High	High	High	High	High	0	High	0.708191	0.183531
Q8LAH7	12-oxophytodienoate reductase 1 OS=Arabidopsis thaliana OX=3702 GN=OPR1 PE=1 SV=2	87	26	138	16	372	41.1	2286	0.864	4.42028e+07	4.50483e+07	4.4501e+07	4.41164e+07	4.56151e+07	3.78891e+07	3.94506e+07	3.39944e+07	4.4501e+07	3.04893e+07	1.08441e+07	3.00905e+07	High	High	High	High	High	High	0	High	0.921985	0.523698
Q8L7K9	NAD-dependent malic enzyme 2, mitochondrial OS=Arabidopsis thaliana OX=3702 GN=NAD-ME2 PE=1 SV=1	43	16	72	16	607	66.6	2283	0.825	2.69736e+07	2.5369e+07	30369017	2.09882e+07	1.84365e+07	2.33542e+07	2.40736e+07	1.9144e+07	30369017	1.45052e+07	4.38291e+06	1.85473e+07	High	High	High	High	High	High	0	High	0.893239	0.411776
O22229	NADPH-dependent thioredoxin reductase 3 OS=Arabidopsis thaliana OX=3702 GN=NTRC PE=1 SV=2	42	15	69	15	529	57.9	2277	0.848	4.78801e+07	5.0696e+07	4.89772e+07	3.68869e+07	3.91073e+07	4.16423e+07	4.27325e+07	3.82563e+07	4.89772e+07	2.54929e+07	9.29697e+06	3.30712e+07	High	High	High	High	High	High	0	High	0.905926	0.446939
Q8L7C9	Glutathione S-transferase U20 OS=Arabidopsis thaliana OX=3702 GN=GSTU20 PE=1 SV=1	60	21	156	18	217	25	2267	1.171	3.10792e+08	3.00027e+08	3.24295e+08	3.76943e+08	3.16041e+08	4.15149e+08	2.77379e+08	2.26407e+08	3.24295e+08	2.60509e+08	7.51324e+07	3.297e+08	High	High	High	High	High	High	0	High	0.742279	0.210067
Q42546	SAL1 phosphatase OS=Arabidopsis thaliana OX=3702 GN=SAL1 PE=1 SV=1	55	13	81	13	353	37.5	2262	0.91	4.86526e+07	5.52768e+07	5.03161e+07	4.9613e+07	4.6312e+07	4.78787e+07	4.3422e+07	4.1713e+07	5.03161e+07	3.4288e+07	1.10097e+07	3.8024e+07	High	High	High	High	High	High	0	High	0.972442	0.714723
Q9SVM8	Glycine-rich RNA-binding protein 2, mitochondrial OS=Arabidopsis thaliana OX=3702 GN=RBG2 PE=1 SV=1	65	5	64	5	158	15.7	2254	0.856	1.15111e+08	1.18723e+08	1.08979e+08	9.45816e+07	9.96892e+07	9.7316e+07	1.02735e+08	8.9591e+07	1.08979e+08	6.53663e+07	2.36991e+07	7.72858e+07	High	High	High	High	High	High	0	High	0.862605	0.339198
Q93VR4	MLP-like protein 423 OS=Arabidopsis thaliana OX=3702 GN=MLP423 PE=2 SV=1	88	14	118	14	155	17	2253	1.01	2.89183e+08	3.10062e+08	2.62179e+08	2.77416e+08	2.63694e+08	3.01303e+08	2.58093e+08	2.33979e+08	2.62179e+08	1.91725e+08	6.26878e+07	2.39287e+08	High	High	High	High	High	High	0	High	0.982658	0.830625
Q9SGA6	40S ribosomal protein S19-1 OS=Arabidopsis thaliana OX=3702 GN=RPS19A PE=2 SV=1	63	11	99	3	143	15.8	2251	0.856	5.80418e+07	4.74852e+07	5.94193e+07	5.09915e+07	4.29794e+07	5.25863e+07	5.18017e+07	3.58334e+07	5.94193e+07	3.52408e+07	1.02175e+07	4.17626e+07	High	High	High	High	High	High	0	High	0.893239	0.408966
Q940J8	Pectin acetylesterase 7 OS=Arabidopsis thaliana OX=3702 GN=PAE7 PE=2 SV=1	60	14	79	10	391	42.1	2244	0.853	4.1477e+07	3.33143e+07	4.17473e+07	3.3638e+07	2.19628e+07	3.45736e+07	3.70178e+07	2.51397e+07	4.17473e+07	2.32475e+07	5.22121e+06	2.74574e+07	High	High	High	High	High	High	0	High	0.914768	0.496016
Q43348	Acid beta-fructofuranosidase 3, vacuolar OS=Arabidopsis thaliana OX=3702 GN=BFRUCT3 PE=2 SV=1	31	15	85	13	648	72.2	2234	1.287	6.96367e+07	6.88151e+07	7.53213e+07	8.91786e+07	8.12595e+07	9.02763e+07	6.21501e+07	5.19294e+07	7.53213e+07	6.16323e+07	1.93178e+07	7.1695e+07	High	High	High	High	High	High	0	High	0.383867	0.0548381
Q9SK39	Probable steroid-binding protein 3 OS=Arabidopsis thaliana OX=3702 GN=MP3 PE=1 SV=1	80	7	58	7	100	11	2233	1.182	1.05943e+08	1.29345e+08	9.36279e+07	1.30967e+08	1.31244e+08	1.2076e+08	9.45532e+07	9.76067e+07	9.36279e+07	9.05128e+07	3.12007e+07	9.59047e+07	High	High	High	High	High	High	0	High	0.715786	0.186589
Q9LPR4	2-isopropylmalate synthase 1, chloroplastic OS=Arabidopsis thaliana OX=3702 GN=IPMS1 PE=1 SV=2	55	25	92	11	631	68.6	2228	0.628	2.43061e+07	1.99238e+07	2.42469e+07	1.4777e+07	1.13269e+07	1.9651e+07	2.16929e+07	1.50349e+07	2.42469e+07	1.02125e+07	2.69274e+06	1.56063e+07	High	High	High	High	High	High	0	High	0.0799258	0.00626223
Q9C658	Protein decapping 5 OS=Arabidopsis thaliana OX=3702 GN=DCP5 PE=1 SV=1	22	9	62	9	611	64.3	2225	0.969	3.25697e+07	3.62511e+07	2.75531e+07	3.12561e+07	3.00908e+07	3.30554e+07	2.90682e+07	2.73558e+07	2.75531e+07	2.16014e+07	7.15347e+06	2.62517e+07	High	High	High	High	High	High	0	High	0.981575	0.789128
Q9SY97	Photosystem I chlorophyll a/b-binding protein 3-1, chloroplastic OS=Arabidopsis thaliana OX=3702 GN=LHCA3 PE=1 SV=1	27	6	72	6	273	29.2	2224	1.208	1.90535e+08	1.53533e+08	1.67254e+08	2.43244e+08	1.50949e+08	1.69941e+08	1.7005e+08	1.15859e+08	1.67254e+08	1.68108e+08	3.58852e+07	1.34963e+08	High	High	High	High	High	High	0	High	0.617669	0.139726
Q7DLR9	Proteasome subunit beta type-4 OS=Arabidopsis thaliana OX=3702 GN=PBG1 PE=1 SV=2	63	12	72	12	246	27.6	2218	1.129	4.69804e+07	4.92569e+07	5.16422e+07	6.0443e+07	5.00202e+07	5.35898e+07	4.19295e+07	3.71703e+07	5.16422e+07	4.17728e+07	1.18913e+07	4.25596e+07	High	High	High	High	High	High	0	High	0.839045	0.305409
Q9M3C3	60S ribosomal protein L23a-2 OS=Arabidopsis thaliana OX=3702 GN=RPL23AB PE=2 SV=1	51	13	111	13	154	17.4	2218	0.988	3.45974e+08	3.64857e+08	3.31187e+08	3.54099e+08	3.34587e+08	3.56657e+08	3.08779e+08	2.75329e+08	3.31187e+08	2.44721e+08	7.95413e+07	2.83247e+08	High	High	High	High	High	High	0	High	0.995462	0.955543
Q8VZF3	Probable glutamyl endopeptidase, chloroplastic OS=Arabidopsis thaliana OX=3702 GN=GEP PE=2 SV=2	31	18	90	18	960	106	2203	0.854	4.10329e+07	3.71373e+07	4.79085e+07	3.34232e+07	3.21034e+07	3.85722e+07	3.66214e+07	2.80246e+07	4.79085e+07	2.30991e+07	7.63193e+06	3.0633e+07	High	High	High	High	High	High	0	High	0.917563	0.508837
Q9CA83	NADP-dependent malic enzyme 4, chloroplastic OS=Arabidopsis thaliana OX=3702 GN=NADP-ME4 PE=1 SV=1	33	11	59	10	646	71.1	2203	0.58	2.20226e+07	1.84735e+07	2.40162e+07	1.50759e+07	8.56497e+06	1.70482e+07	1.9655e+07	1.39405e+07	2.40162e+07	1.04191e+07	2.03615e+06	1.35392e+07	High	High	High	High	High	High	0	High	0.0200569	0.00120519
Q9FT52	ATP synthase subunit d, mitochondrial OS=Arabidopsis thaliana OX=3702 GN=At3g52300 PE=1 SV=3	79	21	145	21	168	19.6	2202	1.047	2.10827e+08	2.40967e+08	1.80358e+08	2.38216e+08	2.46346e+08	2.12675e+08	1.88161e+08	1.81839e+08	1.80358e+08	1.64634e+08	5.85637e+07	1.68901e+08	High	High	High	High	High	High	0	High	0.967629	0.643233
Q9FM01	UDP-glucose 6-dehydrogenase 4 OS=Arabidopsis thaliana OX=3702 GN=UGD4 PE=1 SV=1	43	14	79	8	480	53.1	2191	0.819	1.17153e+07	1.13107e+07	1.53844e+07	1.04713e+07	1.12228e+07	1.24449e+07	1.04558e+07	8.53527e+06	1.53844e+07	7.23683e+06	2.66798e+06	9.88343e+06	High	High	High	High	High	High	0	High	0.89305	0.393993
Q9SHI1	Translation initiation factor IF-2, chloroplastic OS=Arabidopsis thaliana OX=3702 GN=At1g17220 PE=2 SV=2	25	23	99	23	1026	109.7	2187	0.777	5.57435e+07	6.1033e+07	5.77812e+07	4.72631e+07	3.94751e+07	4.6103e+07	4.97505e+07	4.60568e+07	5.77812e+07	3.2664e+07	9.38441e+06	3.66138e+07	High	High	High	High	High	High	0	High	0.639348	0.149338
Q9LSV0	Glyoxylate/succinic semialdehyde reductase 1 OS=Arabidopsis thaliana OX=3702 GN=GLYR1 PE=1 SV=1	73	17	103	17	289	30.7	2181	0.917	9.50134e+07	1.00159e+08	8.99286e+07	1.00912e+08	9.6061e+07	1.00635e+08	8.47985e+07	7.55822e+07	8.99286e+07	6.97411e+07	2.28366e+07	7.99215e+07	High	High	High	High	High	High	0	High	0.967629	0.638012
Q9S7E4	Formate dehydrogenase, chloroplastic/mitochondrial OS=Arabidopsis thaliana OX=3702 GN=FDH1 PE=1 SV=1	59	20	140	20	384	42.4	2172	1.037	2.47374e+08	2.25658e+08	239578489	2.50946e+08	2.04807e+08	2.53718e+08	2.20779e+08	1.70287e+08	239578489	1.73431e+08	4.86886e+07	2.01496e+08	High	High	High	High	High	High	0	High	0.972442	0.690345
Q9SPE6	Alpha-soluble NSF attachment protein 2 OS=Arabidopsis thaliana OX=3702 GN=ASNAP2 PE=1 SV=1	70	20	105	20	289	32.7	2168	0.938	7.27043e+07	6.69117e+07	7.36361e+07	6.63241e+07	5.73397e+07	6.68669e+07	6.48878e+07	5.0493e+07	7.36361e+07	4.58373e+07	1.36313e+07	5.3104e+07	High	High	High	High	High	High	0	High	0.976315	0.756353
O24457	Pyruvate dehydrogenase E1 component subunit alpha-3, chloroplastic OS=Arabidopsis thaliana OX=3702 GN=PDH-E1 ALPHA PE=2 SV=1	55	21	97	21	428	47.1	2167	0.914	1.04742e+08	1.03255e+08	1.13221e+08	9.56036e+07	9.93318e+07	9.73555e+07	93481324	7.79187e+07	1.13221e+08	6.60726e+07	2.36141e+07	7.73172e+07	High	High	High	High	High	High	0	High	0.963291	0.619968
Q9LV77	Asparagine synthetase [glutamine-hydrolyzing] 2 OS=Arabidopsis thaliana OX=3702 GN=ASN2 PE=2 SV=1	46	19	110	12	578	65	2165	0.768	5.6054e+07	4.56959e+07	6.5939e+07	3.96172e+07	3.59505e+07	4.45001e+07	5.00276e+07	3.44831e+07	6.5939e+07	2.73799e+07	8.54649e+06	3.53408e+07	High	High	High	High	High	High	0	High	0.639348	0.149166
Q9LZ17	40S ribosomal protein S17-4 OS=Arabidopsis thaliana OX=3702 GN=RPS17D PE=2 SV=3	68	15	126	1	141	16	2163	100				154363	1.12584e+06	198989				106682	267645	158032	Not Found	Not Found	Not Found	Peak Found	High	Peak Found	0	High	3.03125e-16	1e-17
Q9S7B5	Threonine synthase 1, chloroplastic OS=Arabidopsis thaliana OX=3702 GN=TS1 PE=1 SV=1	43	15	86	13	526	57.7	2153	0.641	7.66033e+07	6.52592e+07	7.99871e+07	4.9861e+07	4.25508e+07	5.27866e+07	6.83676e+07	4.9246e+07	7.99871e+07	3.44594e+07	1.01156e+07	4.19217e+07	High	High	High	High	High	High	0	High	0.065757	0.00488093
Q9SCM3	40S ribosomal protein S2-4 OS=Arabidopsis thaliana OX=3702 GN=RPS2D PE=2 SV=1	31	10	82	1	276	30.1	2153	0.698	2.60885e+07	2.01097e+07	28655570	1.60329e+07	1.64987e+07	2.00121e+07	2.32837e+07	1.51752e+07	28655570	1.10805e+07	3.92224e+06	1.58931e+07	High	High	High	High	High	High	0	High	0.378423	0.0532801
Q41969	Eukaryotic translation initiation factor 2 subunit beta OS=Arabidopsis thaliana OX=3702 GN=EIF2B PE=1 SV=3	66	13	75	13	268	30.6	2149	0.984	4.35661e+07	4.09235e+07	3.76943e+07	4.63172e+07	4.20794e+07	4.4173e+07	38882349	3.08818e+07	3.76943e+07	3.20103e+07	1.00035e+07	3.50811e+07	High	High	High	High	High	High	0	High	0.981869	0.828812
P81760	Thylakoid lumenal 17.4 kDa protein, chloroplastic OS=Arabidopsis thaliana OX=3702 GN=TL17 PE=1 SV=2	42	9	67	9	236	25.6	2148	1.106	1.31784e+08	1.34929e+08	1.16786e+08	1.44401e+08	1.37003e+08	1.45565e+08	1.17616e+08	1.0182e+08	1.16786e+08	9.97969e+07	3.25697e+07	1.15604e+08	High	High	High	High	High	High	0	High	0.89305	0.394403
Q96255	Phosphoserine aminotransferase 1, chloroplastic OS=Arabidopsis thaliana OX=3702 GN=PSAT1 PE=1 SV=1	43	15	94	8	430	47.3	2142	0.729	5.26196e+07	4.11428e+07	6.12604e+07	3.33636e+07	2.89357e+07	3.50697e+07	4.69624e+07	3.10472e+07	6.12604e+07	2.30579e+07	6.87888e+06	2.78514e+07	High	High	High	High	High	High	0	High	0.467598	0.0786446
Q9FIQ0	Probable ADP-ribosylation factor GTPase-activating protein AGD9 OS=Arabidopsis thaliana OX=3702 GN=AGD9 PE=1 SV=1	56	15	62	13	402	43.5	2140	0.94	2.73961e+07	2.99078e+07	2.40054e+07	2.60988e+07	2.02879e+07	2.44379e+07	2.44507e+07	2.25691e+07	2.40054e+07	1.80371e+07	4.82303e+06	1.94079e+07	High	High	High	High	High	High	0	High	0.995462	0.9536
P21218	Protochlorophyllide reductase B, chloroplastic OS=Arabidopsis thaliana OX=3702 GN=PORB PE=1 SV=3	60	19	100	9	401	43.3	2133	1.047	4.56135e+07	4.10484e+07	4.3351e+07	4.46509e+07	4.53731e+07	4.395e+07	4.07096e+07	3.0976e+07	4.3351e+07	3.08587e+07	1.07865e+07	3.4904e+07	High	High	High	High	High	High	0	High	0.924959	0.531882
Q9ZVA1	EP1-like glycoprotein 1 OS=Arabidopsis thaliana OX=3702 GN=At1g78820 PE=2 SV=1	47	16	99	9	455	50.6	2123	1.212	3.44047e+07	3.68426e+07	3.6663e+07	4.34321e+07	4.081e+07	4.62809e+07	3.07059e+07	2.78022e+07	3.6663e+07	3.00164e+07	9.70175e+06	3.67551e+07	High	High	High	High	High	High	0	High	0.546115	0.103271
Q9XFS9	1-deoxy-D-xylulose 5-phosphate reductoisomerase, chloroplastic OS=Arabidopsis thaliana OX=3702 GN=DXR PE=2 SV=2	55	17	85	17	477	51.9	2118	0.736	4.84946e+07	4.3786e+07	4.43315e+07	3.23177e+07	3.30864e+07	3.30545e+07	4.32809e+07	3.30419e+07	4.43315e+07	2.23351e+07	7.86561e+06	2.6251e+07	High	High	High	High	High	High	0	High	0.530828	0.0981914
P55034	26S proteasome non-ATPase regulatory subunit 4 homolog OS=Arabidopsis thaliana OX=3702 GN=RPN10 PE=1 SV=1	34	12	68	12	386	40.7	2104	0.982	8.23484e+07	8.54876e+07	8.12763e+07	7.88231e+07	7.47607e+07	8.74951e+07	7.34951e+07	6.45108e+07	8.12763e+07	5.44754e+07	1.77728e+07	6.94863e+07	High	High	High	High	High	High	0	High	0.999894	0.992281
Q8L7N0	T-complex protein 1 subunit zeta 2 OS=Arabidopsis thaliana OX=3702 GN=CCT6B PE=1 SV=1	57	24	107	7	535	58.9	2104	0.805	8.74177e+06	7.69281e+06	8.98906e+06	6.96792e+06	8.04979e+06	7.03239e+06	7.80195e+06	5.80516e+06	8.98906e+06	4.8156e+06	1.91367e+06	5.58494e+06	High	High	High	High	High	High	0	High	0.878272	0.361676
Q9FJP3	50S ribosomal protein L29, chloroplastic OS=Arabidopsis thaliana OX=3702 GN=RPL29 PE=1 SV=1	28	8	60	8	173	19.4	2104	1.09	1.16098e+08	1.21756e+08	1.09244e+08	1.34697e+08	1.18607e+08	1.26344e+08	1.03616e+08	9.18799e+07	1.09244e+08	9.30908e+07	2.81963e+07	1.00339e+08	High	High	High	High	High	High	0	High	0.907109	0.454073
P16972	Ferredoxin-2, chloroplastic OS=Arabidopsis thaliana OX=3702 GN=FD2 PE=1 SV=1	57	3	53	2	148	15.5	2100	0.344	3.68825e+07	1.83533e+07	2.68616e+07	5.87011e+06	1.02895e+07	6.26689e+06	3.29172e+07	1.38498e+07	2.68616e+07	4.05689e+06	2.44611e+06	4.977e+06	High	High	High	High	High	High	0	High	1.09842e-09	3.9472e-11
O23717	Proteasome subunit beta type-5-A OS=Arabidopsis thaliana OX=3702 GN=PBE1 PE=1 SV=1	70	13	75	4	274	29.6	2096	1.072	1.8002e+07	2.1878e+07	2.06049e+07	2.39658e+07	2.31139e+07	1.98645e+07	1.60666e+07	1.65096e+07	2.06049e+07	1.6563e+07	5.49487e+06	1.57758e+07	High	High	High	High	High	High	0	High	0.891512	0.386034
P14671	Tryptophan synthase beta chain 1, chloroplastic OS=Arabidopsis thaliana OX=3702 GN=TSB1 PE=2 SV=1	54	21	114	7	470	50.9	2091	0.851	4.71321e+07	5.39704e+07	5.00898e+07	4.72633e+07	4.46783e+07	4.32368e+07	4.20649e+07	4.07272e+07	5.00898e+07	3.26642e+07	1.06214e+07	3.43376e+07	High	High	High	High	High	High	0	High	0.905926	0.44747
Q9LVW7	Carbamoyl-phosphate synthase small chain, chloroplastic OS=Arabidopsis thaliana OX=3702 GN=CARA PE=1 SV=1	40	12	70	12	430	47	2090	0.722	5.59378e+07	5.63803e+07	6.00389e+07	4.07416e+07	4.15221e+07	4.75128e+07	4.9924e+07	4.25458e+07	6.00389e+07	2.81569e+07	9.87103e+06	3.77334e+07	High	High	High	High	High	High	0	High	0.406775	0.0605372
O81235	Superoxide dismutase [Mn] 1, mitochondrial OS=Arabidopsis thaliana OX=3702 GN=MSD1 PE=1 SV=2	58	12	98	12	231	25.4	2088	1.025	1.29211e+08	1.19242e+08	1.03998e+08	1.28258e+08	9.84564e+07	1.16119e+08	1.15319e+08	8.99829e+07	1.03998e+08	8.86403e+07	2.3406e+07	9.22183e+07	High	High	High	High	High	High	0	High	0.976315	0.753738
P51412	50S ribosomal protein L21, chloroplastic OS=Arabidopsis thaliana OX=3702 GN=RPL21 PE=2 SV=1	44	10	95	10	220	24	2087	1.065	1.72756e+08	1.79363e+08	1.76263e+08	1.92632e+08	1.75052e+08	1.78532e+08	1.54183e+08	1.35351e+08	1.76263e+08	1.3313e+08	4.16151e+07	1.41785e+08	High	High	High	High	High	High	0	High	0.93541	0.558771
Q9FE58	60S ribosomal protein L22-3 OS=Arabidopsis thaliana OX=3702 GN=RPL22C PE=2 SV=1	51	9	82	2	124	14	2082	1.085	8.08983e+06	8.45327e+06	7777745	8.71523e+06	9.54368e+06	8.43902e+06	7220094	6.37902e+06	7777745	6.02319e+06	2.26882e+06	6.70205e+06	High	High	High	High	High	High	0	High	0.886926	0.37281
Q8LD27	Proteasome subunit beta type-6 OS=Arabidopsis thaliana OX=3702 GN=PBA1 PE=1 SV=2	52	12	72	12	233	25.1	2078	1.084	1.05396e+08	1.20633e+08	9.75115e+07	1.26046e+08	1.08282e+08	1.13179e+08	9.40644e+07	9.10322e+07	9.75115e+07	8.71117e+07	2.57419e+07	8.98839e+07	High	High	High	High	High	High	0	High	0.914258	0.475669
Q9FJ95	Sorbitol dehydrogenase OS=Arabidopsis thaliana OX=3702 GN=SDH PE=1 SV=1	71	17	92	17	364	39.2	2074	0.868	1.18237e+08	1.08659e+08	1.26566e+08	1.02404e+08	8.22865e+07	1.09617e+08	1.05525e+08	8.19967e+07	1.26566e+08	7.07722e+07	1.9562e+07	8.70552e+07	High	High	High	High	High	High	0	High	0.892506	0.392104
Q5XF33	Magnesium-chelatase subunit ChlI-2, chloroplastic OS=Arabidopsis thaliana OX=3702 GN=CHLI2 PE=1 SV=1	57	19	133	8	418	46.1	2069	0.651	2.75623e+07	2.85815e+07	2.30622e+07	1.78231e+07	1.69011e+07	1.904e+07	2.45991e+07	2.15682e+07	2.30622e+07	1.23177e+07	4.01789e+06	1.51211e+07	High	High	High	High	High	High	0	High	0.168724	0.0162512
P46286	60S ribosomal protein L8-1 OS=Arabidopsis thaliana OX=3702 GN=RPL8A PE=1 SV=2	65	15	120	3	258	27.8	2067	0.844	5.58512e+07	7.04382e+07	6.17959e+07	5.65312e+07	6.37832e+07	5.88672e+07	4.98466e+07	53154202	6.17959e+07	3.90693e+07	1.51632e+07	4.67508e+07	High	High	High	High	High	High	0	High	0.862605	0.339118
Q9FZ76	60S ribosomal protein L6-1 OS=Arabidopsis thaliana OX=3702 GN=RPL6A PE=2 SV=1	57	18	119	7	233	26.1	2064	0.749	6.41971e+07	5.73396e+07	74944494	4.57218e+07	4.54182e+07	4.94019e+07	5.72953e+07	4.32697e+07	74944494	31598833	1.07973e+07	3.92337e+07	High	High	High	High	High	High	0	High	0.471831	0.0804683
P68209	Succinate--CoA ligase [ADP-forming] subunit alpha-1, mitochondrial OS=Arabidopsis thaliana OX=3702 GN=At5g08300 PE=1 SV=1	46	13	96	5	347	36.1	2062	0.957	5.50459e+07	5.58493e+07	5.46945e+07	5.36703e+07	4.17315e+07	5.45305e+07	4.91279e+07	4.21451e+07	5.46945e+07	3.70921e+07	9.92081e+06	4.33067e+07	High	High	High	High	High	High	0	High	0.995462	0.947527
Q9SU63	Aldehyde dehydrogenase family 2 member B4, mitochondrial OS=Arabidopsis thaliana OX=3702 GN=ALDH2B4 PE=1 SV=1	45	19	81	17	538	58.6	2060	0.862	7.42638e+07	9.1909e+07	9.9016e+07	8.03753e+07	6.81852e+07	9.75668e+07	6.62797e+07	6.93565e+07	9.9016e+07	5.55482e+07	1.62097e+07	7.7485e+07	High	High	High	High	High	High	0	High	0.880261	0.36429
Q9SIM4	60S ribosomal protein L14-1 OS=Arabidopsis thaliana OX=3702 GN=RPL14A PE=2 SV=1	49	9	96	3	134	15.5	2060	1.102	3.15092e+07	3.14627e+07	3.19932e+07	3.46419e+07	3.37338e+07	3.43295e+07	2.81216e+07	2.37424e+07	3.19932e+07	2.39414e+07	8019526	2.72636e+07	High	High	High	High	High	High	0	High	0.792446	0.255158
Q8L4N1	Universal stress protein PHOS34 OS=Arabidopsis thaliana OX=3702 GN=PHOS34 PE=1 SV=1	54	13	99	11	260	28.1	2056	1.098	3.97656e+07	3.70047e+07	3.2528e+07	3.41727e+07	3.47861e+07	3.78098e+07	3.54904e+07	2.79245e+07	3.2528e+07	2.36171e+07	8.26969e+06	3.00276e+07	High	High	High	High	High	High	0	High	0.820915	0.279713
Q42529	Tryptophan synthase alpha chain, chloroplastic OS=Arabidopsis thaliana OX=3702 GN=TSA1 PE=1 SV=1	47	8	48	8	312	33.2	2054	0.666	3.37969e+07	3.76629e+07	3.44463e+07	2.39404e+07	2.17587e+07	2.44378e+07	3.01634e+07	2.84212e+07	3.44463e+07	1.65455e+07	5.17269e+06	1.94079e+07	High	High	High	High	High	High	0	High	0.168398	0.0161702
Q9FXT6	Peroxisomal membrane protein PEX14 OS=Arabidopsis thaliana OX=3702 GN=PEX14 PE=1 SV=2	40	12	47	12	507	55.6	2052	0.961	1.03123e+07	1.17563e+07	1.02813e+07	1.16025e+07	9.89642e+06	1.15257e+07	9.20366e+06	8.87158e+06	1.02813e+07	8.01861e+06	2.35267e+06	9.1534e+06	High	High	High	High	High	High	0	High	0.995462	0.883478
Q39172	NADPH-dependent oxidoreductase 2-alkenal reductase OS=Arabidopsis thaliana OX=3702 GN=AER PE=1 SV=1	74	18	83	12	345	38.1	2051	0.949	2.42725e+07	2.39836e+07	2.83682e+07	2.68655e+07	2.56713e+07	2.32764e+07	2.1663e+07	1.80985e+07	2.83682e+07	1.85671e+07	6.10284e+06	1.84855e+07	High	High	High	High	High	High	0	High	0.995462	0.928155
Q1JPL7	Pectinesterase/pectinesterase inhibitor 18 OS=Arabidopsis thaliana OX=3702 GN=PME18 PE=1 SV=3	29	14	85	14	557	61.6	2050	1.112	9.73109e+07	9.58963e+07	105604922	1.11714e+08	9.86439e+07	1.1109e+08	8.6849e+07	7.23655e+07	105604922	7.72065e+07	2.34506e+07	8.82247e+07	High	High	High	High	High	High	0	High	0.886926	0.374459
Q9FLW9	Plastidial pyruvate kinase 2 OS=Arabidopsis thaliana OX=3702 GN=PKP2 PE=1 SV=1	53	22	108	20	579	63.5	2049	0.776	8.43089e+07	7.65928e+07	9.15767e+07	6.60467e+07	5.88302e+07	6.42325e+07	7.52448e+07	57798574	9.15767e+07	4.56456e+07	1.39857e+07	5.10117e+07	High	High	High	High	High	High	0	High	0.532396	0.0986383
Q9FF55	Protein disulfide isomerase-like 1-4 OS=Arabidopsis thaliana OX=3702 GN=PDIL1-4 PE=1 SV=1	43	19	126	19	597	66.3	2045	0.92	1.09386e+08	1.34079e+08	1.26835e+08	1.14357e+08	1.21055e+08	1.18637e+08	9.76256e+07	1.01179e+08	1.26835e+08	7.9033e+07	2.87784e+07	9.42185e+07	High	High	High	High	High	High	0	High	0.972442	0.654806
Q9SQT8	Bifunctional 3-dehydroquinate dehydratase/shikimate dehydrogenase, chloroplastic OS=Arabidopsis thaliana OX=3702 GN=EMB3004 PE=1 SV=1	44	20	85	20	603	65.8	2044	0.867	3.7633e+07	3.9044e+07	4.03144e+07	3.24286e+07	3.54303e+07	3.56034e+07	3.3587e+07	2.94634e+07	4.03144e+07	2.24117e+07	8.42284e+06	2.82753e+07	High	High	High	High	High	High	0	High	0.938438	0.569585
Q8LER3	Probable xyloglucan endotransglucosylase/hydrolase protein 7 OS=Arabidopsis thaliana OX=3702 GN=XTH7 PE=2 SV=2	51	10	62	10	293	33.7	2039	1.162	3.19986e+07	2.58936e+07	3.69351e+07	3.9472e+07	3.2593e+07	3.75996e+07	2.85585e+07	1.95399e+07	3.69351e+07	2.72795e+07	7.74831e+06	2.98606e+07	High	High	High	High	High	High	0	High	0.605207	0.134233
P55826	Protoporphyrinogen oxidase 1, chloroplastic OS=Arabidopsis thaliana OX=3702 GN=PPOX1 PE=1 SV=1	47	17	94	17	537	57.7	2037	0.857	6.84224e+07	6.4419e+07	6.56922e+07	5.39463e+07	5.27871e+07	5.91936e+07	6.10663e+07	4.8612e+07	6.56922e+07	3.72828e+07	1.25491e+07	4.701e+07	High	High	High	High	High	High	0	High	0.89305	0.39817
Q9SAK4	Succinate-semialdehyde dehydrogenase, mitochondrial OS=Arabidopsis thaliana OX=3702 GN=ALDH5F1 PE=1 SV=2	39	16	72	16	528	56.5	2035	1.026	7.13694e+07	5.47022e+07	6.10761e+07	5.73798e+07	5.7335e+07	5.84764e+07	6.36965e+07	4.12795e+07	6.10761e+07	3.96557e+07	1.36302e+07	4.64404e+07	High	High	High	High	High	High	0	High	0.972442	0.709344
Q8VYV7	3-dehydroquinate synthase, chloroplastic OS=Arabidopsis thaliana OX=3702 GN=DHQS PE=1 SV=1	45	16	73	16	442	48	2034	0.798	5.52379e+07	5.70226e+07	5.61279e+07	4.64527e+07	3.88113e+07	4.75372e+07	4.92992e+07	4.30305e+07	5.61279e+07	3.21039e+07	9.22661e+06	3.77528e+07	High	High	High	High	High	High	0	High	0.751951	0.21789
P17597	Acetolactate synthase, chloroplastic OS=Arabidopsis thaliana OX=3702 GN=ALS PE=1 SV=1	40	19	97	19	670	72.5	2033	0.695	7.40449e+07	7.59488e+07	8.07008e+07	5.42754e+07	5.5297e+07	5.83544e+07	6.60844e+07	5.73126e+07	8.07008e+07	3.75103e+07	1.31457e+07	46343555	High	High	High	High	High	High	0	High	0.205752	0.0209085
P30186	Proteasome subunit alpha type-7-A OS=Arabidopsis thaliana OX=3702 GN=PAD1 PE=1 SV=1	54	11	75	2	250	27.3	2032	1.132	1.95122e+07	1.78522e+07	20332881	1.99994e+07	2.11548e+07	2.36164e+07	1.74145e+07	13471675	20332881	1.38218e+07	5.02912e+06	18755505	High	High	High	High	High	High	0	High	0.742279	0.209556
Q1EBV4	Protein DNA-DAMAGE INDUCIBLE 1 OS=Arabidopsis thaliana OX=3702 GN=DDI1 PE=1 SV=1	50	13	61	13	414	45.3	2016	0.981	2.58104e+07	2.51889e+07	2.66655e+07	2.62056e+07	2.58139e+07	2.66634e+07	2.30355e+07	1.90081e+07	2.66655e+07	1.8111e+07	6.13673e+06	2.11754e+07	High	High	High	High	High	High	0	High	0.97441	0.731597
Q93ZM7	Chaperonin CPN60-like 2, mitochondrial OS=Arabidopsis thaliana OX=3702 GN=At3g13860 PE=1 SV=2	39	18	79	18	572	60.4	2016	0.814	3.84273e+07	3.744e+07	3.97765e+07	3.14988e+07	2.89484e+07	3.23353e+07	3.4296e+07	2.82531e+07	3.97765e+07	2.17691e+07	6.88191e+06	2.56799e+07	High	High	High	High	High	High	0	High	0.851349	0.315944
Q07473	Chlorophyll a-b binding protein CP29.1, chloroplastic OS=Arabidopsis thaliana OX=3702 GN=LHCB4.1 PE=1 SV=1	40	10	92	5	290	31.1	2014	0.927	1.95876e+08	1.82741e+08	2.26111e+08	1.70613e+08	1.61913e+08	1.88332e+08	1.74817e+08	1.37901e+08	2.26111e+08	1.17912e+08	3.84916e+07	1.49568e+08	High	High	High	High	High	High	0	High	0.972442	0.695256
P42801	Inositol-3-phosphate synthase isozyme 1 OS=Arabidopsis thaliana OX=3702 GN=IPS1 PE=1 SV=3	44	15	88	8	511	56.5	2012	0.674	2.43811e+07	2.21293e+07	2.14321e+07	1.48814e+07	1.34859e+07	1.7378e+07	2.17599e+07	1.66993e+07	2.14321e+07	1.02847e+07	3.20601e+06	1.38011e+07	High	High	High	High	High	High	0	High	0.250421	0.0278082
Q8LE52	Glutathione S-transferase DHAR3, chloroplastic OS=Arabidopsis thaliana OX=3702 GN=DHAR3 PE=1 SV=1	56	15	139	15	258	28.5	2012	0.827	2.13476e+08	2.08695e+08	1.88307e+08	1.68065e+08	1.50263e+08	1.58558e+08	1.90525e+08	1.57486e+08	1.88307e+08	1.16151e+08	3.5722e+07	1.25922e+08	High	High	High	High	High	High	0	High	0.766064	0.228804
P28769	T-complex protein 1 subunit alpha OS=Arabidopsis thaliana OX=3702 GN=CCT1 PE=1 SV=1	53	22	104	22	545	59.2	2012	0.984	1.4817e+08	1.46754e+08	1.73922e+08	1.40417e+08	1.23616e+08	1.50197e+08	1.3224e+08	1.10744e+08	1.73922e+08	9.70438e+07	2.93872e+07	1.19283e+08	High	High	High	High	High	High	0	High	0.999894	0.979149
P41916	GTP-binding nuclear protein Ran-1 OS=Arabidopsis thaliana OX=3702 GN=RAN1 PE=1 SV=1	87	15	117	15	221	25.3	2009	0.948	1.86355e+08	1.79624e+08	1.98008e+08	1.80365e+08	1.42127e+08	1.81334e+08	1.6632e+08	1.35548e+08	1.98008e+08	1.24652e+08	3.37877e+07	1.4401e+08	High	High	High	High	High	High	0	High	0.981575	0.810856
O82291	Probable plastid-lipid-associated protein 3, chloroplastic OS=Arabidopsis thaliana OX=3702 GN=PAP3 PE=1 SV=1	36	12	80	12	376	40.5	2005	1.062	9.94187e+07	9.58887e+07	9.90068e+07	9.26968e+07	8.22733e+07	9.36764e+07	88730192	7.23597e+07	9.90068e+07	6.40637e+07	1.95588e+07	7.43953e+07	High	High	High	High	High	High	0	High	0.938438	0.569831
F4K410	Putative elongation factor TypA-like SVR3, chloroplastic OS=Arabidopsis thaliana OX=3702 GN=SVR3 PE=1 SV=1	29	14	69	14	675	74.3	2002	0.571	5.26714e+07	5.05245e+07	6.02401e+07	2.90052e+07	3.11482e+07	3.73981e+07	4.70087e+07	3.81269e+07	6.02401e+07	2.00458e+07	7.40486e+06	29700559	High	High	High	High	High	High	0	High	0.0124106	0.000706726
Q06588	1-aminocyclopropane-1-carboxylate oxidase 4 OS=Arabidopsis thaliana OX=3702 GN=ACO4 PE=1 SV=2	53	12	75	9	323	36.7	1998	0.846	5.0213e+07	4.44301e+07	4.29678e+07	3.83491e+07	3.11937e+07	4.16554e+07	4.48146e+07	3.35279e+07	4.29678e+07	2.65035e+07	7.41567e+06	3.30816e+07	High	High	High	High	High	High	0	High	0.905926	0.446707
Q9ZW85	3-isopropylmalate dehydratase small subunit 1 OS=Arabidopsis thaliana OX=3702 GN=SSU1 PE=1 SV=1	50	9	54	7	251	26.8	1992	0.744	8.6331e+07	8.50208e+07	8.23449e+07	6.7508e+07	5.9947e+07	6.25712e+07	7.70496e+07	6.41585e+07	8.23449e+07	4.66555e+07	1.42512e+07	4.96924e+07	High	High	High	High	High	High	0	High	0.368068	0.0510125
Q9C8E6	Protein PLASTID MOVEMENT IMPAIRED 1 OS=Arabidopsis thaliana OX=3702 GN=PMI1 PE=1 SV=1	32	19	66	19	843	93.8	1990	1.03	1.50298e+07	1.61613e+07	1.55281e+07	1.77028e+07	1.91744e+07	1.86652e+07	1.34139e+07	1.21957e+07	1.55281e+07	1.22346e+07	4.55833e+06	1.48234e+07	High	High	High	High	High	High	0	High	0.924959	0.534256
Q94CE4	Beta carbonic anhydrase 4 OS=Arabidopsis thaliana OX=3702 GN=BCA4 PE=1 SV=1	65	16	90	16	280	30.8	1983	0.93	1.02235e+08	1.03478e+08	1.12435e+08	9.33252e+07	9.66306e+07	1.04423e+08	9.12442e+07	7.80868e+07	1.12435e+08	6.4498e+07	2.2972e+07	8.29298e+07	High	High	High	High	High	High	0	High	0.972442	0.710958
Q9ZPX5	Succinate dehydrogenase [ubiquinone] flavoprotein subunit 2, mitochondrial OS=Arabidopsis thaliana OX=3702 GN=SDH1-2 PE=1 SV=1	26	10	49	1	632	69.3	1982														Not Found	Not Found	Not Found	Not Found	Not Found	High	0	High
Q9XJ27	30S ribosomal protein S9, chloroplastic OS=Arabidopsis thaliana OX=3702 GN=RPS9 PE=2 SV=1	38	7	66	7	208	22.6	1971	0.989	1.39993e+08	1.31429e+08	1.43062e+08	1.51593e+08	1.26843e+08	1.3496e+08	1.24942e+08	9.9179e+07	1.43062e+08	1.04768e+08	3.01544e+07	107181488	High	High	High	High	High	High	0	High	0.995462	0.952213
Q39061	RNA-binding protein CP33, chloroplastic OS=Arabidopsis thaliana OX=3702 GN=CP33 PE=2 SV=1	37	9	73	9	329	35.7	1968	0.806	7.64583e+07	9.7194e+07	8.31915e+07	5.49355e+07	7.84604e+07	5.44696e+07	6.82382e+07	7.33447e+07	8.31915e+07	3.79665e+07	1.86524e+07	4.32583e+07	High	High	High	High	High	High	0	High	0.679998	0.168098
P56777	Photosystem II CP47 reaction center protein OS=Arabidopsis thaliana OX=3702 GN=psbB PE=1 SV=1	25	11	61	11	508	56	1955	0.865	9.62937e+07	7.04624e+07	1.26967e+08	7.52821e+07	6.27049e+07	8.14681e+07	8.59412e+07	5.31725e+07	1.26967e+08	5.20282e+07	1.49068e+07	6.46998e+07	High	High	High	High	High	High	0	High	0.886926	0.375568
Q9C500	WPP domain-containing protein 2 OS=Arabidopsis thaliana OX=3702 GN=WPP2 PE=1 SV=1	51	8	42	5	180	19.1	1953	1.148	1.86511e+07	1.99485e+07	1.68324e+07	2.02197e+07	2.79278e+07	1.9109e+07	1.66459e+07	1.50536e+07	1.68324e+07	1.3974e+07	6.63927e+06	1.51758e+07	High	High	High	High	High	High	0	High	0.694401	0.176621
Q9ASV6	30S ribosomal protein S20, chloroplastic OS=Arabidopsis thaliana OX=3702 GN=RPS20 PE=2 SV=1	31	9	72	9	202	21.8	1950	0.95	9.92691e+07	9.22963e+07	9.45714e+07	8.49989e+07	9.08249e+07	9.49561e+07	8.85967e+07	6.96488e+07	9.45714e+07	5.87436e+07	2.15918e+07	7.54116e+07	High	High	High	High	High	High	0	High	0.981869	0.826813
P51414	60S ribosomal protein L26-1 OS=Arabidopsis thaliana OX=3702 GN=RPL26A PE=2 SV=2	51	13	101	13	146	16.9	1942	0.998	2.23988e+08	2.1673e+08	2.30463e+08	2.38829e+08	1.62713e+08	2.3177e+08	1.99907e+08	1.6355e+08	2.30463e+08	1.65057e+08	3.86817e+07	1.84065e+08	High	High	High	High	High	High	0	High	0.995462	0.901618
Q9SKZ1	Transcription factor Pur-alpha 1 OS=Arabidopsis thaliana OX=3702 GN=PURA1 PE=1 SV=2	41	10	50	10	296	32.2	1942	1.205	2.74935e+07	2.81538e+07	2.38338e+07	3.18869e+07	2.87729e+07	3.08112e+07	2.45376e+07	2.12455e+07	2.38338e+07	2.20374e+07	6.84017e+06	2.44695e+07	High	High	High	High	High	High	0	High	0.425755	0.06634
Q9SN95	UDP-glucuronic acid decarboxylase 5 OS=Arabidopsis thaliana OX=3702 GN=UXS5 PE=2 SV=1	69	18	110	4	341	38.4	1941	1.066	4.829e+06	4.99838e+06	4.40732e+06	4.76137e+06	4.93592e+06	4.80753e+06	4.30984e+06	3.77188e+06	4.40732e+06	3.29063e+06	1.17341e+06	3.81801e+06	High	High	High	High	High	High	0	High	0.90784	0.456447
Q9FI53	Fumarate hydratase 2 OS=Arabidopsis thaliana OX=3702 GN=FUM2 PE=1 SV=1	31	11	61	1	499	54	1938	0.855	5.21828e+06	4.32384e+06	4.35166e+06	3.77719e+06	3.69875e+06	4.20233e+06	4.65726e+06	3.26286e+06	4.35166e+06	2.61045e+06	879302	3.33738e+06	High	High	High	High	High	High	0	High	0.967629	0.634064
Q39250	Actin-depolymerizing factor 1 OS=Arabidopsis thaliana OX=3702 GN=ADF1 PE=1 SV=1	42	4	34	1	139	16.1	1937	0.01	667467	705271					595707	532213					High	Peak Found	High	Peak Found	High	Peak Found	0	High	3.03125e-16	1e-17
Q38884	Eukaryotic translation initiation factor 3 subunit I OS=Arabidopsis thaliana OX=3702 GN=TIF3I1 PE=2 SV=2	70	17	116	17	328	36.4	1935	0.875	1.71561e+08	1.7091e+08	1.66412e+08	1.90767e+08	1.33189e+08	1.78291e+08	1.53117e+08	1.28973e+08	1.66412e+08	1.31841e+08	3.16629e+07	1.41594e+08	High	High	High	High	High	High	0	High	0.89537	0.422416
O04450	T-complex protein 1 subunit epsilon OS=Arabidopsis thaliana OX=3702 GN=CCT5 PE=1 SV=1	47	17	97	17	535	59.3	1932	0.857	7.46889e+07	7.02724e+07	7.6681e+07	6.77614e+07	5.40787e+07	6.97733e+07	6.66591e+07	5.30291e+07	7.6681e+07	4.68306e+07	1.28561e+07	5.54121e+07	High	High	High	High	High	High	0	High	0.87043	0.344839
Q8RX72	Leucine aminopeptidase 3, chloroplastic OS=Arabidopsis thaliana OX=3702 GN=LAP3 PE=2 SV=1	27	10	67	2	581	61.3	1928	0.69	1.99515e+06	2.09839e+06	1.73403e+06	1.37125e+06	733690	1.32125e+06	1.78065e+06	1.58349e+06	1.73403e+06	947683	174420	1.0493e+06	High	High	High	High	High	Peak Found	0	High	0.691126	0.174503
Q8LFC0	Isocitrate dehydrogenase [NAD] regulatory subunit 1, mitochondrial OS=Arabidopsis thaliana OX=3702 GN=IDH1 PE=1 SV=2	25	6	48	3	367	39.6	1926	0.998	6.33289e+06	6.20096e+06	5.48644e+06	5.47305e+06	9.55954e+06	1.31697e+07	5652045	4.67938e+06	5.48644e+06	3.78248e+06	2.27259e+06	1.0459e+07	High	High	High	High	High	High	0	High	0.972442	0.701752
Q94JQ4	Reactive Intermediate Deaminase A, chloroplastic OS=Arabidopsis thaliana OX=3702 GN=RIDA PE=1 SV=1	61	10	74	10	187	19.8	1926	0.992	2.15669e+08	2.18922e+08	1.84843e+08	2.27204e+08	1.87473e+08	1.92404e+08	1.92483e+08	1.65203e+08	1.84843e+08	1.57023e+08	4.45679e+07	1.52802e+08	High	High	High	High	High	High	0	High	0.995462	0.9354
P05466	3-phosphoshikimate 1-carboxyvinyltransferase, chloroplastic OS=Arabidopsis thaliana OX=3702 GN=At2g45300 PE=2 SV=3	34	15	72	15	520	55.7	1922	0.687	8.26466e+07	7.58345e+07	8.62105e+07	5.73481e+07	5.31534e+07	6.13917e+07	7.37613e+07	5.72264e+07	8.62105e+07	3.96338e+07	1.26362e+07	4.87557e+07	High	High	High	High	High	High	0	High	0.13519	0.0123045
Q9C5C2	Myrosinase 2 OS=Arabidopsis thaliana OX=3702 GN=TGG2 PE=1 SV=1	43	17	108	16	547	62.7	1917	1.099	7.95474e+07	6.88217e+07	8.67904e+07	8.41854e+07	8.18669e+07	8.79499e+07	7.09952e+07	5.19344e+07	8.67904e+07	5.81814e+07	1.94622e+07	6.98475e+07	High	High	High	High	High	High	0	High	0.894637	0.419076
O82399	Malate dehydrogenase 1, peroxisomal OS=Arabidopsis thaliana OX=3702 GN=PMDH1 PE=1 SV=1	38	9	74	8	354	37.4	1908	0.925	2.16501e+07	1.91179e+07	2.18924e+07	2.12699e+07	1.70276e+07	1.87195e+07	1.93225e+07	1.44268e+07	2.18924e+07	1.46998e+07	4.04798e+06	1.48665e+07	High	High	High	High	High	High	0	High	0.995462	0.916033
Q8VZB9	60S ribosomal protein L10a-1 OS=Arabidopsis thaliana OX=3702 GN=RPL10AA PE=1 SV=1	53	12	96	4	216	24.5	1905	0.769	2.39265e+07	2.50446e+07	2.73956e+07	2.34739e+07	1.49865e+07	2.11417e+07	2.13542e+07	1.88992e+07	2.73956e+07	1.6223e+07	3.56273e+06	1.67902e+07	High	High	High	High	High	High	0	High	0.723124	0.198578
O81644	Villin-2 OS=Arabidopsis thaliana OX=3702 GN=VLN2 PE=1 SV=2	37	23	85	19	976	107.8	1900	0.996	2.69055e+07	2.71327e+07	3.0417e+07	2.61456e+07	2.86827e+07	2.97742e+07	2.40129e+07	2.04749e+07	3.0417e+07	1.80695e+07	6.81874e+06	2.36459e+07	High	High	High	High	High	High	0	High	0.968986	0.644875
Q94C48	Protein WVD2-like 5 OS=Arabidopsis thaliana OX=3702 GN=WDL5 PE=1 SV=1	34	10	58	10	437	47.5	1897	1.007	1.17291e+07	1.0341e+07	1.02657e+07	1.15638e+07	1.06153e+07	1.07787e+07	1.04681e+07	7.80358e+06	1.02657e+07	7.99187e+06	2.52356e+06	8.56017e+06	High	High	High	High	High	High	0	High	0.972442	0.665289
Q9SI20	Elongation factor 1-delta 2 OS=Arabidopsis thaliana OX=3702 GN=At2g18110 PE=1 SV=1	73	16	116	9	231	25.3	1894	1.046	3.51096e+07	3.68076e+07	3.62068e+07	4.61554e+07	4.3854e+07	3.80362e+07	3.13349e+07	2.77758e+07	3.62068e+07	3.18984e+07	1.04254e+07	3.02073e+07	High	High	High	High	High	High	0	High	0.917563	0.517549
P42760	Glutathione S-transferase F6 OS=Arabidopsis thaliana OX=3702 GN=GSTF6 PE=2 SV=2	75	16	136	8	208	23.5	1885	0.883	8.68552e+07	7.75239e+07	7.08807e+07	7.59711e+07	5.70272e+07	7.32508e+07	7.75174e+07	5.85013e+07	7.08807e+07	5.25044e+07	1.35571e+07	5.81739e+07	High	High	High	High	High	High	0	High	0.909344	0.46234
Q8LPJ5	Isocitrate dehydrogenase [NADP], chloroplastic/mitochondrial OS=Arabidopsis thaliana OX=3702 GN=At5g14590 PE=1 SV=1	42	18	112	13	485	54.2	1874	0.836	2.33059e+07	2.18202e+07	2.67713e+07	1.93755e+07	1.75456e+07	2.26637e+07	2.08003e+07	1.6466e+07	2.67713e+07	1.33906e+07	4.17111e+06	1.79989e+07	High	High	High	High	High	High	0	High	0.905926	0.447636
Q9LW85	MAR-binding filament-like protein 1 OS=Arabidopsis thaliana OX=3702 GN=MFP1 PE=2 SV=2	30	21	101	21	726	81.9	1873	0.859	9.00726e+07	8.60015e+07	8.39689e+07	7.62811e+07	6.84623e+07	7.90812e+07	8.03889e+07	6.48986e+07	8.39689e+07	5.27186e+07	1.62755e+07	6.28042e+07	High	High	High	High	High	High	0	High	0.874479	0.352363
P59233	Ubiquitin-40S ribosomal protein S27a-3 OS=Arabidopsis thaliana OX=3702 GN=RPS27AC PE=2 SV=2	52	9	74	5	157	17.8	1872	0.671	9.51015e+07	1.00146e+08	1.07991e+08	6.99634e+07	6.42767e+07	8.03838e+07	8.48772e+07	7.55724e+07	1.07991e+08	4.83524e+07	1.52805e+07	6.38387e+07	High	High	High	High	High	High	0	High	0.0907073	0.00751067
Q9SIP1	Stress-response A/B barrel domain-containing protein UP3 OS=Arabidopsis thaliana OX=3702 GN=UP3 PE=1 SV=1	49	10	67	10	263	28.8	1870	0.937	1.01702e+08	1.03991e+08	9.24945e+07	9.27672e+07	7.38146e+07	8.95771e+07	9.07676e+07	7.84738e+07	9.24945e+07	6.41123e+07	1.75479e+07	7.11398e+07	High	High	High	High	High	High	0	High	0.976315	0.748074
P59230	60S ribosomal protein L10a-2 OS=Arabidopsis thaliana OX=3702 GN=RPL10AB PE=1 SV=1	52	11	95	5	216	24.4	1864	0.769	3.08768e+07	2.86488e+07	3.28866e+07	2.32786e+07	2.1063e+07	2.67058e+07	2.75573e+07	2.1619e+07	3.28866e+07	1.60881e+07	5.0073e+06	2.1209e+07	High	High	High	High	High	High	0	High	0.717402	0.192786
O82204	60S ribosomal protein L28-1 OS=Arabidopsis thaliana OX=3702 GN=RPL28A PE=1 SV=1	48	6	63	5	143	15.9	1861	1.012	1.36317e+08	1.18602e+08	140973635	1.27178e+08	1.1324e+08	1.33898e+08	121661570	8.94999e+07	140973635	8.78942e+07	2.69206e+07	106338404	High	High	High	High	High	High	0	High	0.981575	0.821197
O22607	WD-40 repeat-containing protein MSI4 OS=Arabidopsis thaliana OX=3702 GN=MSI4 PE=1 SV=3	39	12	53	12	507	55.7	1858	0.867	2.17719e+07	2.00389e+07	2.14279e+07	1.6471e+07	1.53702e+07	2.00693e+07	1.94312e+07	1.51218e+07	2.14279e+07	1.13833e+07	3.65395e+06	1.59385e+07	High	High	High	High	High	High	0	High	0.948039	0.587254
Q8W593	Probable lactoylglutathione lyase, chloroplastic OS=Arabidopsis thaliana OX=3702 GN=At1g67280 PE=1 SV=1	40	13	94	11	350	39.1	1856	0.785	9.49999e+07	9.48944e+07	8.9202e+07	6.98244e+07	6.00068e+07	6.97608e+07	8.47865e+07	7.16094e+07	8.9202e+07	4.82563e+07	1.42654e+07	5.54022e+07	High	High	High	High	High	High	0	High	0.57904	0.116559
Q96321	Importin subunit alpha-1 OS=Arabidopsis thaliana OX=3702 GN=IMPA1 PE=1 SV=2	51	17	89	10	532	58.6	1853	0.76	1.92531e+07	1.9383e+07	2.08816e+07	1.45536e+07	1.34612e+07	1.54587e+07	1.71832e+07	1.46269e+07	2.08816e+07	1.00581e+07	3.20012e+06	1.22769e+07	High	High	High	High	High	High	0	High	0.668697	0.161117
P49692	60S ribosomal protein L7a-1 OS=Arabidopsis thaliana OX=3702 GN=RPL7AA PE=2 SV=2	51	15	113	4	257	29.1	1849	0.897	2.05156e+07	2.62374e+07	2.66217e+07	2.23083e+07	1.57528e+07	2.397e+07	1.831e+07	1.97993e+07	2.66217e+07	1.54175e+07	3.74492e+06	1.90363e+07	High	High	High	High	High	High	0	High	0.981575	0.791765
Q84W65	SufE-like protein 1, chloroplastic/mitochondrial OS=Arabidopsis thaliana OX=3702 GN=SUFE1 PE=1 SV=2	41	10	55	10	371	40.8	1846	0.863	2.86041e+07	2.8956e+07	2.91379e+07	3.4932e+07	2.9456e+07	2.4788e+07	2.55289e+07	2.18508e+07	2.91379e+07	2.41419e+07	7.00257e+06	1.9686e+07	High	High	High	High	High	High	0	High	0.943262	0.581794
O22773	Thylakoid lumenal 16.5 kDa protein, chloroplastic OS=Arabidopsis thaliana OX=3702 GN=At4g02530 PE=1 SV=3	52	9	61	9	216	23.6	1838	1.082	1.67825e+08	1.84023e+08	1.39545e+08	1.87008e+08	1.77261e+08	1.7227e+08	1.49782e+08	1.38867e+08	1.39545e+08	1.29243e+08	4.21403e+07	1.36812e+08	High	High	High	High	High	High	0	High	0.914768	0.483751
Q9SMU8	Peroxidase 34 OS=Arabidopsis thaliana OX=3702 GN=PER34 PE=1 SV=1	46	12	96	6	353	38.8	1837	0.964	7.51548e+07	7.35663e+07	7.98232e+07	6.7981e+07	6.85053e+07	8.23227e+07	6.7075e+07	5.55147e+07	7.98232e+07	4.69824e+07	1.62857e+07	6.53785e+07	High	High	High	High	High	High	0	High	0.995462	0.908691
Q9S7Y7	Alpha-xylosidase 1 OS=Arabidopsis thaliana OX=3702 GN=XYL1 PE=1 SV=1	25	16	93	16	915	102.3	1836	1.029	3.70106e+07	4.13206e+07	5.19568e+07	4.78861e+07	4.39124e+07	4.96447e+07	3.30316e+07	3.11814e+07	5.19568e+07	3.30946e+07	1.04393e+07	3.94265e+07	High	High	High	High	High	High	0	High	0.959828	0.614064
Q9LVI9	Dihydropyrimidine dehydrogenase (NADP(+)), chloroplastic OS=Arabidopsis thaliana OX=3702 GN=PYD1 PE=1 SV=1	43	13	71	13	426	46.8	1836	0.925	5.27986e+07	5.32355e+07	5.4764e+07	4.9191e+07	4.83979e+07	5.41806e+07	4.71222e+07	4.01726e+07	5.4764e+07	3.39964e+07	1.15056e+07	4.30288e+07	High	High	High	High	High	High	0	High	0.981575	0.791113
P48641	Glutathione reductase, cytosolic OS=Arabidopsis thaliana OX=3702 GN=At3g24170 PE=1 SV=1	52	21	96	21	499	53.8	1830	1.002	1.24918e+08	1.19925e+08	1.32034e+08	1.17126e+08	1.1068e+08	1.29057e+08	1.11488e+08	9.0498e+07	1.32034e+08	8.09467e+07	2.63119e+07	1.02494e+08	High	High	High	High	High	High	0	High	0.994455	0.874643
Q9C550	2-isopropylmalate synthase 2, chloroplastic OS=Arabidopsis thaliana OX=3702 GN=IPMS2 PE=1 SV=1	42	18	70	4	631	68.1	1822	0.669	1.11917e+06	1.08844e+06	976726	620550	716149	801412	998845	821357	976726	428869	170250	636460	High	High	High	High	High	High	0	High	0.6548	0.154384
Q9ZVL6	UPF0603 protein At1g54780, chloroplastic OS=Arabidopsis thaliana OX=3702 GN=At1g54780 PE=1 SV=1	41	10	79	10	285	31.1	1820	1.205	1.33771e+08	1.2278e+08	1.19272e+08	1.55444e+08	1.34364e+08	1.73802e+08	1.19389e+08	9.26523e+07	1.19272e+08	1.07429e+08	3.19423e+07	138029301	High	High	High	High	High	High	0	High	0.630976	0.145169
Q6ICZ8	Nascent polypeptide-associated complex subunit alpha-like protein 3 OS=Arabidopsis thaliana OX=3702 GN=At5g13850 PE=1 SV=1	53	7	66	3	204	22	1819	1.199	3.68e+07	3.59124e+07	2.22095e+07	3.42564e+07	4.26198e+07	4.75825e+07	3.28436e+07	2.71002e+07	2.22095e+07	2.36749e+07	1.0132e+07	3.77888e+07	High	High	High	High	High	High	0	High	0.579258	0.119989
Q94AM1	Organellar oligopeptidase A, chloroplastic/mitochondrial OS=Arabidopsis thaliana OX=3702 GN=OOP PE=1 SV=1	43	26	110	16	791	88.7	1813	0.95	3.24591e+07	2.92777e+07	3.57425e+07	2.7011e+07	2.34168e+07	3.18093e+07	2.89694e+07	2.20936e+07	3.57425e+07	1.86676e+07	5.56687e+06	2.52621e+07	High	High	High	High	High	High	0	High	0.995462	0.891323
Q9SUI6	Photosystem I reaction center subunit VI-2, chloroplastic OS=Arabidopsis thaliana OX=3702 GN=PSAH2 PE=2 SV=1	53	4	49	1	145	15.3	1813	1.213	9.95949e+06	8.22598e+06	3.47156e+06	7.03398e+06	1.20801e+07	8.74935e+06	8.88874e+06	6.20751e+06	3.47156e+06	4.86125e+06	2.87179e+06	6.9485e+06	High	High	High	High	High	High	0	High	0.561371	0.109406
Q9SW18	Magnesium protoporphyrin IX methyltransferase, chloroplastic OS=Arabidopsis thaliana OX=3702 GN=CHLM PE=1 SV=1	60	17	95	17	312	33.8	1811	1.096	8.53344e+07	7.76636e+07	8.66739e+07	8.43042e+07	6.8602e+07	8.71131e+07	7.61601e+07	5.86067e+07	8.66739e+07	5.82635e+07	1.63087e+07	6.91829e+07	High	High	High	High	High	High	0	High	0.897705	0.429153
Q9SSB5	26S proteasome regulatory subunit 7 homolog A OS=Arabidopsis thaliana OX=3702 GN=RPT1A PE=1 SV=1	58	21	115	21	426	47.8	1809	0.881	7.06072e+07	6.9696e+07	7.68481e+07	6.10245e+07	6.40809e+07	6.54952e+07	6.30162e+07	5.25941e+07	7.68481e+07	4.21747e+07	1.52339e+07	5.20146e+07	High	High	High	High	High	High	0	High	0.906699	0.453483
Q9LFD5	Binding partner of ACD11 1 OS=Arabidopsis thaliana OX=3702 GN=BPA1 PE=1 SV=1	55	11	66	11	259	27.2	1809	1.056	5.91649e+07	5.49064e+07	5.52971e+07	6.04781e+07	5.86807e+07	5.91388e+07	5.28041e+07	4.14336e+07	5.52971e+07	4.1797e+07	1.39501e+07	4.69664e+07	High	High	High	High	High	High	0	High	0.938438	0.569886
F4ICX9	TSK-associating protein 1 OS=Arabidopsis thaliana OX=3702 GN=TSA1 PE=1 SV=1	31	17	56	16	759	84.3	1806	1.143	1.40382e+07	1.34872e+07	1.43232e+07	1.52797e+07	1.4149e+07	1.69694e+07	1.25289e+07	1.01777e+07	1.43232e+07	1.05599e+07	3.36363e+06	1.34766e+07	High	High	High	High	High	High	0	High	0.717402	0.193913
O23095	60S acidic ribosomal protein P1-2 OS=Arabidopsis thaliana OX=3702 GN=RPP1B PE=1 SV=2	73	4	44	4	113	11.3	1804	0.954	3.37711e+07	3.57402e+07	3.081e+07	2.98315e+07	2.92254e+07	2.78081e+07	3.01404e+07	2.69703e+07	3.081e+07	2.06169e+07	6.94775e+06	2.20845e+07	High	High	High	High	High	High	0	High	0.994455	0.872641
P17094	60S ribosomal protein L3-1 OS=Arabidopsis thaliana OX=3702 GN=ARP1 PE=1 SV=5	40	20	119	13	389	44.5	1803	0.756	1.08859e+08	1.10344e+08	1.37564e+08	9.01285e+07	8.42072e+07	9.02083e+07	9.71555e+07	8.32678e+07	1.37564e+08	6.22887e+07	2.00185e+07	7.1641e+07	High	High	High	High	High	High	0	High	0.429413	0.0671629
Q8VZ50	Probable calcium-binding protein CML14 OS=Arabidopsis thaliana OX=3702 GN=CML14 PE=2 SV=1	84	13	90	4	148	16.6	1802	0.997	1.58341e+07	1.45662e+07	1.1886e+07	1.53752e+07	1.34914e+07	1.25642e+07	1.41318e+07	1.0992e+07	1.1886e+07	10625981	3.20731e+06	9.97815e+06	High	High	High	High	High	High	0	High	0.972442	0.678009
Q94A94	Diaminopimelate decarboxylase 2, chloroplastic OS=Arabidopsis thaliana OX=3702 GN=LYSA2 PE=1 SV=1	44	18	96	5	489	54.1	1800	0.805	2.03552e+07	1.73504e+07	1.94824e+07	1.59695e+07	1.31701e+07	1.62905e+07	1.81668e+07	1.3093e+07	1.94824e+07	1.10367e+07	3130923	1.29375e+07	High	High	High	High	High	High	0	High	0.842843	0.307842
Q94CE5	Gamma-aminobutyrate transaminase POP2, mitochondrial OS=Arabidopsis thaliana OX=3702 GN=POP2 PE=1 SV=1	44	14	91	14	504	55.2	1794	0.779	8.26019e+07	7.36056e+07	9.64883e+07	6.78531e+07	5.49085e+07	7.57465e+07	7.37214e+07	5.55444e+07	9.64883e+07	4.6894e+07	1.30534e+07	6.01558e+07	High	High	High	High	High	High	0	High	0.547184	0.103635
O23627	Glycine--tRNA ligase, mitochondrial 1 OS=Arabidopsis thaliana OX=3702 GN=At1g29880 PE=1 SV=1	39	24	104	24	729	81.9	1794	0.806	6.65266e+07	5.85069e+07	8.06317e+07	5.59331e+07	5.02661e+07	6.15809e+07	5.93743e+07	4.41506e+07	8.06317e+07	3.8656e+07	1.19497e+07	4.89059e+07	High	High	High	High	High	High	0	High	0.742279	0.209427
Q96251	ATP synthase subunit O, mitochondrial OS=Arabidopsis thaliana OX=3702 GN=At5g13450 PE=1 SV=2	56	12	98	12	238	26.3	1792	1.035	1.63664e+08	1.73038e+08	162699906	1.65493e+08	1.5792e+08	1.60792e+08	1.46069e+08	1.30578e+08	162699906	1.14374e+08	3.75424e+07	1.27697e+08	High	High	High	High	High	High	0	High	0.972442	0.700949
Q9FNP8	40S ribosomal protein S19-3 OS=Arabidopsis thaliana OX=3702 GN=RPS19C PE=2 SV=1	57	9	74	2	143	15.7	1791	0.996	3.39854e+07	3.38863e+07	3.52071e+07	3.59209e+07	3.17723e+07	3.5147e+07	3.03317e+07	2.55714e+07	3.52071e+07	2.48253e+07	7.55323e+06	2.79128e+07	High	High	High	High	High	High	0	High	0.972442	0.677465
Q9ASS6	Photosynthetic NDH subunit of lumenal location 5, chloroplastic OS=Arabidopsis thaliana OX=3702 GN=PNSL5 PE=1 SV=1	53	11	73	10	259	28.3	1787	0.989	8.10926e+07	8.10092e+07	8.8595e+07	8.61252e+07	7.21407e+07	8.18382e+07	7.23743e+07	6.11313e+07	8.8595e+07	5.9522e+07	1.715e+07	6.49937e+07	High	High	High	High	High	High	0	High	0.995462	0.950845
P51413	60S ribosomal protein L17-2 OS=Arabidopsis thaliana OX=3702 GN=RPL17B PE=2 SV=2	57	13	99	2	175	19.8	1787	0.757	3.99198e+07	2.49319e+07	32748549	2.52311e+07	2.37306e+07	2.64119e+07	35628015	1.88141e+07	32748549	1.74375e+07	5.64146e+06	20975656	High	High	High	High	High	High	0	High	0.613564	0.138311
Q9SGE0	UDP-D-apiose/UDP-D-xylose synthase 2 OS=Arabidopsis thaliana OX=3702 GN=AXS2 PE=2 SV=1	50	17	95	3	389	43.8	1785	0.842	9.80743e+06	9.30594e+06	9.13591e+06	8.39858e+06	6.43082e+06	8.66554e+06	8.75303e+06	7.02247e+06	9.13591e+06	5.80434e+06	1.5288e+06	6.88194e+06	High	High	High	High	High	High	0	High	0.917563	0.513509
Q96522	Peroxidase 45 OS=Arabidopsis thaliana OX=3702 GN=PER45 PE=1 SV=1	72	19	80	15	325	35.8	1778	0.885	4.41157e+07	4.1809e+07	4.06106e+07	3.8495e+07	3.08526e+07	3.98862e+07	3.93728e+07	3.155e+07	4.06106e+07	2.66043e+07	7.33459e+06	3.16765e+07	High	High	High	High	High	High	0	High	0.972061	0.651381
P82658	Thylakoid lumenal 19 kDa protein, chloroplastic OS=Arabidopsis thaliana OX=3702 GN=At3g63540 PE=1 SV=2	42	8	56	8	229	25	1776	0.949	6.05106e+07	5.85913e+07	5.72071e+07	6.31184e+07	6.37651e+07	6.08512e+07	5.40051e+07	4.42143e+07	5.72071e+07	4.36218e+07	1.51588e+07	4.83264e+07	High	High	High	High	High	High	0	High	0.994455	0.871575
Q9SQZ1	40S ribosomal protein S17-3 OS=Arabidopsis thaliana OX=3702 GN=RPS17C PE=2 SV=3	41	11	107	1	140	16	1776	1.467	1.16059e+06	1.33096e+06	1.3822e+06	1.70282e+06	1.83174e+06	2.11165e+06	1.03582e+06	1.00437e+06	1.3822e+06	1.17684e+06	435459	1.67702e+06	Peak Found	High	High	High	Peak Found	Peak Found	0	High	0.251855	0.0281158
Q38896	Cold shock domain-containing protein 4 OS=Arabidopsis thaliana OX=3702 GN=CSP4 PE=1 SV=1	44	6	43	5	201	19.1	1773	0.995	2.09726e+07	2.00515e+07	1.89567e+07	1.97901e+07	2.02794e+07	1.89975e+07	1.87178e+07	1.51313e+07	1.89567e+07	1.36771e+07	4.82101e+06	1.50873e+07	High	High	High	High	High	High	0	High	0.972442	0.698064
Q9FN03	Ultraviolet-B receptor UVR8 OS=Arabidopsis thaliana OX=3702 GN=UVR8 PE=1 SV=1	27	8	50	8	440	47.1	1772	1.05	1.89044e+07	1.61033e+07	1.92932e+07	1.7986e+07	1.91849e+07	1.96643e+07	1.6872e+07	1.21519e+07	1.92932e+07	1.24303e+07	4.56082e+06	1.56169e+07	High	High	High	High	High	High	0	High	0.909344	0.46182
Q9SKT0	Protein THYLAKOID FORMATION 1, chloroplastic OS=Arabidopsis thaliana OX=3702 GN=THF1 PE=1 SV=1	36	11	68	11	300	33.8	1771	1.082	1.24061e+08	1.21211e+08	1.27426e+08	1.43757e+08	1.07211e+08	1.34624e+08	1.10723e+08	9.14686e+07	1.27426e+08	9.93518e+07	2.54873e+07	1.06915e+08	High	High	High	High	High	High	0	High	0.914768	0.485532
Q8RXU5	60S ribosomal protein L37a-2 OS=Arabidopsis thaliana OX=3702 GN=RPL37AC PE=3 SV=1	43	4	40	4	92	10.2	1770	1.101	5.62339e+07	5.25089e+07	6.28104e+07	6.16765e+07	6.18256e+07	5.53275e+07	5.01882e+07	3.96244e+07	6.28104e+07	4.26253e+07	1.46978e+07	4.39396e+07	High	High	High	High	High	High	0	High	0.89305	0.394803
Q93Z70	Probable N-acetyl-gamma-glutamyl-phosphate reductase, chloroplastic OS=Arabidopsis thaliana OX=3702 GN=At2g19940 PE=1 SV=2	60	18	80	18	401	44.1	1766	0.884	6.96215e+07	7.68905e+07	6.8279e+07	6.24884e+07	6.60082e+07	6.37184e+07	6.21365e+07	5.80233e+07	6.8279e+07	4.31864e+07	1.56921e+07	5.06035e+07	High	High	High	High	High	High	0	High	0.914768	0.496649
P46645	Aspartate aminotransferase, cytoplasmic isozyme 1 OS=Arabidopsis thaliana OX=3702 GN=ASP2 PE=1 SV=2	50	13	68	13	405	44.2	1764	0.887	5.8884e+07	5.07949e+07	6.35982e+07	5.79332e+07	4.25943e+07	5.82041e+07	5.25534e+07	3.83309e+07	6.35982e+07	4.00382e+07	1.01259e+07	4.62242e+07	High	High	High	High	High	High	0	High	0.93541	0.551518
O24616	Proteasome subunit alpha type-7-B OS=Arabidopsis thaliana OX=3702 GN=PAD2 PE=1 SV=2	62	13	69	4	250	27.3	1764	1.091	4.16265e+06	4.82293e+06	4.21905e+06	3.85486e+06	6.87059e+06	4.88165e+06	3.71512e+06	3.63949e+06	4.21905e+06	2.66413e+06	1.63334e+06	3.87688e+06	High	High	High	High	High	High	0	High	0.876577	0.358118
Q9LJR2	Lectin-like protein LEC OS=Arabidopsis thaliana OX=3702 GN=LEC PE=1 SV=1	51	12	77	9	271	29.7	1760	1.047	9.9233e+07	1.04415e+08	9.83517e+07	9.96112e+07	1.0567e+08	1.07741e+08	8.85644e+07	7.87937e+07	9.83517e+07	6.88423e+07	2.51209e+07	8.55652e+07	High	High	High	High	High	High	0	High	0.967629	0.643272
P60039	60S ribosomal protein L7-3 OS=Arabidopsis thaliana OX=3702 GN=RPL7C PE=2 SV=1	62	18	99	3	242	27.9	1756	0.859	1.87759e+07	2.20939e+07	2.12456e+07	1.78694e+07	1.67167e+07	1.57037e+07	16757271	1.66725e+07	2.12456e+07	1.23498e+07	3.97407e+06	1.24715e+07	High	High	High	High	High	High	0	High	0.929173	0.541855
Q9LF33	UDP-glucose 6-dehydrogenase 3 OS=Arabidopsis thaliana OX=3702 GN=UGD3 PE=1 SV=1	44	15	77	6	480	53.1	1752	0.755	1.37283e+07	1.19126e+07	1.44664e+07	1.09438e+07	7.51836e+06	1.07998e+07	1.22524e+07	8.98949e+06	1.44664e+07	7.56336e+06	1.78734e+06	8.57693e+06	High	High	High	High	High	High	0	High	0.691126	0.174664
Q8LAD2	Succinate--CoA ligase [ADP-forming] subunit alpha-2, mitochondrial OS=Arabidopsis thaliana OX=3702 GN=At5g23250 PE=1 SV=2	48	12	79	4	341	35.3	1745	0.939	3.12157e+07	3.40615e+07	3.13779e+07	2.99018e+07	2.75754e+07	2.85538e+07	2.78597e+07	2.57036e+07	3.13779e+07	2.06655e+07	6.55549e+06	2.26767e+07	High	High	High	High	High	High	0	High	0.995462	0.954297
O48802	Protein CLMP1 OS=Arabidopsis thaliana OX=3702 GN=CLMP1 PE=1 SV=1	35	16	59	16	751	82.7	1744	0.694	2.52203e+07	2.62071e+07	2.62112e+07	1.7639e+07	1.4323e+07	2.16158e+07	2.25089e+07	1.97764e+07	2.62112e+07	1.21905e+07	3.405e+06	1.71667e+07	High	High	High	High	High	High	0	High	0.348607	0.0468232
P57720	Chorismate synthase, chloroplastic OS=Arabidopsis thaliana OX=3702 GN=EMB1144 PE=2 SV=2	36	11	74	11	436	47.3	1744	0.74	6.57625e+07	6.19141e+07	6.75033e+07	5.02029e+07	4.87188e+07	5.48851e+07	5.86924e+07	4.67217e+07	6.75033e+07	3.46957e+07	1.15819e+07	4.35883e+07	High	High	High	High	High	High	0	High	0.444022	0.0716155
P42770	Glutathione reductase, chloroplastic OS=Arabidopsis thaliana OX=3702 GN=EMB2360 PE=2 SV=1	45	16	99	16	565	60.8	1742	0.946	8.05939e+07	7.80107e+07	9.02433e+07	6.96564e+07	6.92469e+07	7.47213e+07	7.19293e+07	5.88686e+07	9.02433e+07	4.81402e+07	1.6462e+07	5.93417e+07	High	High	High	High	High	High	0	High	0.981575	0.801926
Q9FGI6	NADH dehydrogenase [ubiquinone] iron-sulfur protein 1, mitochondrial OS=Arabidopsis thaliana OX=3702 GN=EMB1467 PE=1 SV=2	34	16	77	16	748	81.5	1739	0.729	5.93928e+07	5.3081e+07	7.27701e+07	4.32855e+07	4.20801e+07	5.26311e+07	5.30075e+07	4.00561e+07	7.27701e+07	2.9915e+07	1.00037e+07	4.17982e+07	High	High	High	High	High	High	0	High	0.43771	0.0696211
P11490	Plastocyanin minor isoform, chloroplastic OS=Arabidopsis thaliana OX=3702 GN=PETE PE=1 SV=2	38	2	42	2	171	17.6	1734	1.038	2.49718e+07	2.51503e+07	2.81086e+07	2.93349e+07	2.31056e+07	2.64346e+07	2.22871e+07	1.8979e+07	2.81086e+07	2.02736e+07	5.49288e+06	2.09936e+07	High	High	High	High	High	High	0	High	0.912073	0.469465
P49200	40S ribosomal protein S20-1 OS=Arabidopsis thaliana OX=3702 GN=RPS20A PE=2 SV=2	54	8	80	2	124	13.9	1727	1.036	7.43234e+07	7.43098e+07	6.72073e+07	8.25239e+07	6.47848e+07	7.71676e+07	6.63329e+07	5.60758e+07	6.72073e+07	5.70331e+07	1.54013e+07	6.12845e+07	High	High	High	High	High	High	0	High	0.972442	0.6944
Q9LFG2	Diaminopimelate epimerase, chloroplastic OS=Arabidopsis thaliana OX=3702 GN=DAPF PE=1 SV=1	51	14	74	14	362	39	1723	0.825	5.56257e+07	6.04774e+07	5.84606e+07	4.77539e+07	5.19448e+07	5.09454e+07	4.96453e+07	4.56376e+07	5.84606e+07	3.30032e+07	1.23488e+07	4.04595e+07	High	High	High	High	High	High	0	High	0.825394	0.282177
Q8L557	Protein EMBRYO DEFECTIVE 514 OS=Arabidopsis thaliana OX=3702 GN=EMB514 PE=1 SV=1	35	8	51	8	202	22.5	1723	0.96	5.64294e+06	6.01278e+06	6.84654e+06	6.0855e+06	5.17019e+06	5.36103e+06	5.03627e+06	4.53737e+06	6.84654e+06	4.20575e+06	1.22911e+06	4.25759e+06	High	High	High	High	High	High	0	High	0.995462	0.887511
Q38935	Peptidyl-prolyl cis-trans isomerase FKBP15-1 OS=Arabidopsis thaliana OX=3702 GN=FKBP15-1 PE=2 SV=2	67	7	42	5	153	16.3	1717	1.101	2.02765e+07	2.23364e+07	2.09956e+07	2.25557e+07	1.75949e+07	2.46883e+07	1.80966e+07	1.68556e+07	2.09956e+07	1.55885e+07	4.18284e+06	1.96068e+07	High	High	High	High	High	High	0	High	0.837788	0.300685
Q9C525	Beta-glucosidase 21 OS=Arabidopsis thaliana OX=3702 GN=BGLU21 PE=1 SV=1	39	19	112	8	524	59.6	1715	1.057	1.82582e+07	1.55177e+07	1.55639e+07	1.97216e+07	1.68801e+07	1.78418e+07	1.62952e+07	1.171e+07	1.55639e+07	1.36298e+07	4.01291e+06	1.41695e+07	High	High	High	High	High	High	0	High	0.896551	0.427281
Q8H0U5	Protein TIC 62, chloroplastic OS=Arabidopsis thaliana OX=3702 GN=TIC62 PE=1 SV=1	42	17	86	17	641	68.3	1713	0.971	5.16732e+07	4.92693e+07	5.19866e+07	4.88712e+07	5.29441e+07	5.33497e+07	4.61178e+07	3.71797e+07	5.19866e+07	3.37754e+07	1.25864e+07	4.23689e+07	High	High	High	High	High	High	0	High	0.999894	0.997911
Q9FIE8	UDP-glucuronic acid decarboxylase 3 OS=Arabidopsis thaliana OX=3702 GN=UXS3 PE=1 SV=1	71	20	122	6	342	38.5	1705	0.996	1.36709e+07	1.43943e+07	1.37077e+07	1.31056e+07	1.46968e+07	1.3857e+07	1.22011e+07	10862270	1.37077e+07	9.05743e+06	3.49387e+06	1.10049e+07	High	High	High	High	High	High	0	High	0.972442	0.679633
Q9M7T0	Peroxiredoxin-2F, mitochondrial OS=Arabidopsis thaliana OX=3702 GN=PRXIIF PE=1 SV=2	73	13	72	13	201	21.4	1700	1.091	1.21152e+08	1.23121e+08	1.16692e+08	1.2933e+08	1.29385e+08	1.33149e+08	1.08127e+08	9.29095e+07	1.16692e+08	8.93809e+07	3.07587e+07	1.05743e+08	High	High	High	High	High	High	0	High	0.905926	0.4489
Q93ZN2	Probable aldo-keto reductase 4 OS=Arabidopsis thaliana OX=3702 GN=At1g60710 PE=2 SV=1	49	17	83	12	345	37.9	1691	0.865	8.69387e+07	7.50342e+07	9.10303e+07	7.52135e+07	6.36166e+07	7.94306e+07	7.75919e+07	56622423	9.10303e+07	5.19808e+07	1.51236e+07	6.30817e+07	High	High	High	High	High	High	0	High	0.886926	0.375559
O81148	Proteasome subunit alpha type-4-A OS=Arabidopsis thaliana OX=3702 GN=PAC1 PE=1 SV=1	36	8	51	8	250	27.5	1681	1.087	9.28874e+07	8.65605e+07	87820888	9.63007e+07	8.60796e+07	9.34826e+07	8.29011e+07	6.53205e+07	87820888	6.65544e+07	2.04637e+07	7.42414e+07	High	High	High	High	High	High	0	High	0.910956	0.465392
O23344	Ferredoxin C 1, chloroplastic OS=Arabidopsis thaliana OX=3702 GN=FDC1 PE=1 SV=1	60	5	33	5	154	16.7	1679	0.483	2.38324e+07	2.32423e+07	2.30139e+07	1.42285e+07	1.52477e+07	1.53276e+07	2.12702e+07	17539164	2.30139e+07	9.83346e+06	3.62484e+06	1.21728e+07	High	High	High	High	High	High	0	High	0.000168857	7.26161e-06
O82533	Cell division protein FtsZ homolog 2-1, chloroplastic OS=Arabidopsis thaliana OX=3702 GN=FTSZ2-1 PE=1 SV=2	32	9	52	6	478	50.7	1678	0.752	1.64418e+07	1.69521e+07	1.53787e+07	1.46143e+07	1.27507e+07	1.45881e+07	1.46741e+07	1.27924e+07	1.53787e+07	1.01001e+07	3.03123e+06	1.15855e+07	High	High	High	High	High	High	0	High	0.646509	0.151392
Q570C8	3-ketoacyl-CoA thiolase 5, peroxisomal OS=Arabidopsis thaliana OX=3702 GN=KAT5 PE=1 SV=2	46	12	55	10	457	47.9	1677	0.77	1.74176e+07	1.3873e+07	1.77106e+07	1.00859e+07	9.48969e+06	1.25841e+07	1.55451e+07	1.04688e+07	1.77106e+07	6.97045e+06	2.25598e+06	9.99394e+06	High	High	High	High	High	High	0	High	0.717402	0.192627
O49543	Cysteine desulfurase, mitochondrial OS=Arabidopsis thaliana OX=3702 GN=NIFS1 PE=1 SV=1	57	18	85	18	453	50.3	1675	0.934	4.7393e+07	4.74888e+07	4.57096e+07	4.10903e+07	4.36587e+07	4.35429e+07	4.22978e+07	3.58361e+07	4.57096e+07	2.83979e+07	1.0379e+07	3.45807e+07	High	High	High	High	High	High	0	High	0.995462	0.897672
P52901	Pyruvate dehydrogenase E1 component subunit alpha-1, mitochondrial OS=Arabidopsis thaliana OX=3702 GN=E1 ALPHA PE=1 SV=2	47	17	97	13	389	43	1674	0.987	4.61624e+07	4.60892e+07	5.13908e+07	4.65909e+07	4.14508e+07	4.91826e+07	4.11995e+07	3.47799e+07	5.13908e+07	3.21995e+07	9.85409e+06	3.90595e+07	High	High	High	High	High	High	0	High	0.981575	0.817284
Q9SEU8	Thioredoxin M2, chloroplastic OS=Arabidopsis thaliana OX=3702 GN=TRXM2 PE=1 SV=2	44	7	69	7	186	20.3	1674	1.032	1.63977e+08	1.58278e+08	1.47233e+08	1.45195e+08	1.31249e+08	1.44059e+08	1.46348e+08	1.1944e+08	1.47233e+08	1.00345e+08	3.12018e+07	1.14408e+08	High	High	High	High	High	High	0	High	0.972442	0.715444
Q42064	60S ribosomal protein L8-3 OS=Arabidopsis thaliana OX=3702 GN=RPL8C PE=2 SV=2	60	14	96	2	258	27.9	1669	0.727	1.29927e+07	1.13856e+07	1.41034e+07	8.75351e+06	9.12894e+06	1.00536e+07	1.15958e+07	8.59182e+06	1.41034e+07	6.04964e+06	2170219	7.98429e+06	High	High	High	High	High	High	0	High	0.572055	0.114131
Q8H1Q1	Thylakoid lumenal protein TL20.3, chloroplastic OS=Arabidopsis thaliana OX=3702 GN=TL20.3 PE=1 SV=1	46	9	37	9	280	30	1669	1.116	2.16454e+07	2.19248e+07	2.10519e+07	2.39596e+07	2.31153e+07	2.36539e+07	1.93183e+07	1.65449e+07	2.10519e+07	1.65587e+07	5.4952e+06	1.87853e+07	High	High	High	High	High	High	0	High	0.785251	0.244018
O22832	Stearoyl-[acyl-carrier-protein] 9-desaturase 7, chloroplastic OS=Arabidopsis thaliana OX=3702 GN=FAB2 PE=1 SV=1	43	15	87	9	401	45.7	1666	0.609	4.70202e+07	5.15289e+07	4.8839e+07	3.07291e+07	3.0164e+07	2.88175e+07	4.19651e+07	3.88848e+07	4.8839e+07	2.12372e+07	7.17088e+06	2.28861e+07	High	High	High	High	High	High	0	High	0.0517969	0.00355484
Q9S795	Betaine aldehyde dehydrogenase 1, chloroplastic OS=Arabidopsis thaliana OX=3702 GN=ALDH10A8 PE=2 SV=1	38	11	56	11	501	54.4	1666	0.848	1.99662e+07	1.772e+07	2.38957e+07	1.7595e+07	1.51311e+07	2.11508e+07	1.78196e+07	1.33719e+07	2.38957e+07	1.21601e+07	3.5971e+06	1.67974e+07	High	High	High	High	High	High	0	High	0.914768	0.484581
Q9SKK4	Probable 2-oxoacid dependent dioxygenase OS=Arabidopsis thaliana OX=3702 GN=GSL-OH PE=1 SV=1	51	13	71	13	359	40.3	1662	0.882	3.96333e+07	3.18262e+07	4.42557e+07	3.37073e+07	2.99277e+07	3.41478e+07	3.53724e+07	2.40168e+07	4.42557e+07	23295462	7.11471e+06	2.71193e+07	High	High	High	High	High	High	0	High	0.972442	0.653542
F4JKH6	Protein TSS OS=Arabidopsis thaliana OX=3702 GN=TSS PE=1 SV=1	14	19	70	19	1819	199	1662	0.886	2.5194e+07	2.4978e+07	2.28248e+07	2.57842e+07	2.39479e+07	2.69244e+07	2.24854e+07	1.88489e+07	2.28248e+07	1.78197e+07	5.69313e+06	2.13826e+07	High	High	High	High	High	High	0	High	0.974244	0.730951
Q94K05	T-complex protein 1 subunit theta OS=Arabidopsis thaliana OX=3702 GN=CCT8 PE=1 SV=1	42	21	100	21	549	58.9	1662	0.863	1.05636e+08	1.00812e+08	1.25926e+08	9.4622e+07	8.29766e+07	1.04748e+08	9.42787e+07	7.60749e+07	1.25926e+08	6.53942e+07	1.9726e+07	8.31884e+07	High	High	High	High	High	High	0	High	0.88646	0.369502
Q42472	Glutamate decarboxylase 2 OS=Arabidopsis thaliana OX=3702 GN=GAD2 PE=1 SV=1	41	15	55	13	494	56.1	1656	0.918	4.52195e+07	4.04628e+07	5.99367e+07	3.89931e+07	3.44612e+07	5.13737e+07	4.03579e+07	3.05341e+07	5.99367e+07	2.69485e+07	8.19245e+06	4.07997e+07	High	High	High	High	High	High	0	High	0.981575	0.821808
Q9ZUY6	UDP-D-apiose/UDP-D-xylose synthase 1 OS=Arabidopsis thaliana OX=3702 GN=AXS1 PE=1 SV=1	61	20	96	6	389	43.6	1655	0.793	1.70345e+07	1.6636e+07	1.681e+07	1.51313e+07	1.16792e+07	1.35631e+07	1.52031e+07	1.25539e+07	1.681e+07	1.04574e+07	2.77649e+06	1.07714e+07	High	High	High	High	High	High	0	High	0.8132	0.270668
Q9SSK5	MLP-like protein 43 OS=Arabidopsis thaliana OX=3702 GN=MLP43 PE=1 SV=1	64	10	67	8	158	17.9	1647	1.13	5.29298e+07	5.15448e+07	5.31073e+07	6.08403e+07	4.55117e+07	6.70222e+07	4.72393e+07	3.88968e+07	5.31073e+07	4.20473e+07	1.08195e+07	5.32273e+07	High	High	High	High	High	High	0	High	0.846822	0.310951
Q9STY6	40S ribosomal protein S20-2 OS=Arabidopsis thaliana OX=3702 GN=RPS20B PE=2 SV=1	53	8	90	2	122	13.7	1646	1.315	3.04792e+07	3.07652e+07	2.58831e+07	2.97807e+07	3.32846e+07	3.03673e+07	2.72024e+07	2.32161e+07	2.58831e+07	2.05817e+07	7.91275e+06	2.41169e+07	High	High	High	High	High	High	0	High	0.153252	0.0144901
Q8LCA1	Protein CURVATURE THYLAKOID 1B, chloroplastic OS=Arabidopsis thaliana OX=3702 GN=CURT1B PE=1 SV=2	42	5	50	5	174	18.5	1645	1.091	9.99905e+07	9.14625e+07	84038684	1.18621e+08	1.01339e+08	9.80541e+07	89240521	6.90196e+07	84038684	81980452	2.40912e+07	7.7872e+07	High	High	High	High	High	High	0	High	0.905926	0.449507
Q9LV21	T-complex protein 1 subunit delta OS=Arabidopsis thaliana OX=3702 GN=CCT4 PE=1 SV=1	54	23	94	23	536	57.7	1645	0.891	6.95453e+07	6.67739e+07	6.73221e+07	5.49266e+07	6.81263e+07	5.7877e+07	6.20685e+07	5.0389e+07	6.73221e+07	3.79604e+07	1.61956e+07	4.59644e+07	High	High	High	High	High	High	0	High	0.93541	0.555094
Q9S7M0	Chlorophyll a-b binding protein 3, chloroplastic OS=Arabidopsis thaliana OX=3702 GN=LHCB3 PE=1 SV=1	48	6	54	5	265	28.7	1634	1.112	6.95874e+07	6.25052e+07	7.68326e+07	9.31906e+07	5.98065e+07	8.48775e+07	62106060	4.71678e+07	7.68326e+07	64404965	1.42178e+07	67407453	High	High	High	High	High	High	0	High	0.886926	0.373807
Q94AW8	Chaperone protein dnaJ 3 OS=Arabidopsis thaliana OX=3702 GN=ATJ3 PE=1 SV=2	45	15	88	6	420	46.4	1633	0.762	5.18573e+07	5.01403e+07	5.20772e+07	5.01221e+07	3.67247e+07	4.23636e+07	4.62821e+07	3.78369e+07	5.20772e+07	3.46399e+07	8.73055e+06	3.36441e+07	High	High	High	High	High	High	0	High	0.633609	0.146867
Q9SIK2	40S ribosomal protein S25-2 OS=Arabidopsis thaliana OX=3702 GN=RPS25B PE=3 SV=1	63	10	94	3	108	12.1	1630	0.875	4.95418e+07	4.84104e+07	45461280	4.88033e+07	3.51892e+07	4.42359e+07	4.42156e+07	3.65315e+07	45461280	3.37285e+07	8.36553e+06	3.5131e+07	High	High	High	High	High	High	0	High	0.945047	0.583374
Q9SX68	50S ribosomal protein L18, chloroplastic OS=Arabidopsis thaliana OX=3702 GN=RPL18 PE=2 SV=1	40	11	71	11	170	18.7	1624	1.079	1.3594e+08	1.42155e+08	1.31443e+08	1.41024e+08	1.18846e+08	1.20376e+08	1.21325e+08	1.07273e+08	1.31443e+08	9.74632e+07	2.82532e+07	9.55991e+07	High	High	High	High	High	High	0	High	0.914768	0.498025
Q9LNB6	Hsp70-Hsp90 organizing protein 1 OS=Arabidopsis thaliana OX=3702 GN=HOP1 PE=2 SV=1	57	28	97	23	572	64.5	1624	0.865	4.73309e+07	5.41192e+07	4.64599e+07	4.35146e+07	4.40337e+07	4.68988e+07	4.22424e+07	4.08396e+07	4.64599e+07	3.00734e+07	1.04681e+07	3.72458e+07	High	High	High	High	High	High	0	High	0.924959	0.530442
Q9ZW84	3-isopropylmalate dehydratase small subunit 2 OS=Arabidopsis thaliana OX=3702 GN=SSU2 PE=1 SV=1	66	10	41	8	256	27	1623	0.73	1.51902e+07	1.55897e+07	1.58139e+07	1.17726e+07	1.19027e+07	1.14996e+07	1.35571e+07	1.17643e+07	1.58139e+07	8.13613e+06	2.82962e+06	9.13265e+06	High	High	High	High	High	High	0	High	0.524861	0.0969332
Q43314	Glutamate dehydrogenase 1 OS=Arabidopsis thaliana OX=3702 GN=GDH1 PE=2 SV=1	51	16	75	12	411	44.5	1619	0.993	3.75612e+07	3.72152e+07	3.81947e+07	3.78785e+07	3.51724e+07	4.17903e+07	3.3523e+07	2.80834e+07	3.81947e+07	2.61782e+07	8.36153e+06	3.31888e+07	High	High	High	High	High	High	0	High	0.974244	0.728735
O80840	Phosphomannomutase OS=Arabidopsis thaliana OX=3702 GN=PMM PE=1 SV=1	59	11	62	11	246	27.7	1613	0.917	3.5947e+07	3.48688e+07	3.5585e+07	3.16422e+07	3.0245e+07	3.42978e+07	3.20824e+07	2.63127e+07	3.5585e+07	2.18682e+07	7.19014e+06	2.72384e+07	High	High	High	High	High	High	0	High	0.995462	0.879152
Q9FMH8	Probable cysteine protease RD21B OS=Arabidopsis thaliana OX=3702 GN=RD21B PE=1 SV=1	21	7	42	7	463	51.2	1607	1.049	4.18642e+07	3.72436e+07	3.69663e+07	3.5298e+07	4.13578e+07	4.15873e+07	3.73634e+07	2.81049e+07	3.69663e+07	2.43948e+07	9.83197e+06	3.30276e+07	High	High	High	High	High	High	0	High	0.914768	0.495019
Q9SZ30	Imidazole glycerol phosphate synthase hisHF, chloroplastic OS=Arabidopsis thaliana OX=3702 GN=HISN4 PE=2 SV=1	39	17	58	17	592	64.2	1602	0.773	4.14195e+07	4.46674e+07	4.17619e+07	3.66274e+07	3.4963e+07	3.51614e+07	3.69665e+07	3.3707e+07	4.17619e+07	2.53136e+07	8.31174e+06	2.79243e+07	High	High	High	High	High	High	0	High	0.717082	0.1881
Q43870	ATP sulfurylase 2 OS=Arabidopsis thaliana OX=3702 GN=APS2 PE=1 SV=1	37	17	105	12	476	53.6	1602	0.969	3.01084e+07	3.28959e+07	3.2535e+07	3.01241e+07	2.87281e+07	2.89356e+07	2.68714e+07	2.4824e+07	3.2535e+07	2.0819e+07	6.82952e+06	2.29799e+07	High	High	High	High	High	High	0	High	0.981575	0.785082
Q9ZV24	Outer envelope pore protein 16-1, chloroplastic OS=Arabidopsis thaliana OX=3702 GN=OEP161 PE=1 SV=1	58	8	49	8	148	15.5	1599	1.147	1.18289e+08	1.12258e+08	1.04869e+08	1.55166e+08	1.22886e+08	1.19236e+08	1.05572e+08	8.47124e+07	1.04869e+08	1.07237e+08	2.92137e+07	9.46939e+07	High	High	High	High	High	High	0	High	0.809781	0.268673
Q9SUI7	Photosystem I reaction center subunit VI-1, chloroplastic OS=Arabidopsis thaliana OX=3702 GN=PSAH1 PE=2 SV=1	53	5	51	2	145	15.2	1589	1.476		1.05075e+07	7919702	1.50045e+07	1.60311e+07	1.07973e+07		7929188	7919702	1.03697e+07	3811067	8.57492e+06	Not Found	High	High	High	High	High	0	High	0.0521102	0.00360704
Q42340	40S ribosomal protein S16-3 OS=Arabidopsis thaliana OX=3702 GN=RPS16C PE=2 SV=1	60	10	83	2	146	16.6	1582	0.681	1.46796e+07	1.37523e+07	20088361	1.31566e+07	9.92354e+06	1.17627e+07	1.31014e+07	1.03778e+07	20088361	9.09267e+06	2.35912e+06	9.34162e+06	High	High	High	High	High	High	0	High	0.28704	0.0346407
P46421	Glutathione S-transferase U5 OS=Arabidopsis thaliana OX=3702 GN=GSTU5 PE=2 SV=1	57	14	83	13	224	26	1574	1.057	5.92356e+07	7.39848e+07	6.78966e+07	8.04821e+07	6.7394e+07	8.42198e+07	5.28671e+07	5.58305e+07	6.78966e+07	5.5622e+07	1.60216e+07	6.68851e+07	High	High	High	High	High	High	0	High	0.949945	0.595448
P46416	Glutathione synthetase, chloroplastic OS=Arabidopsis thaliana OX=3702 GN=GSH2 PE=2 SV=3	37	15	78	15	539	60.2	1573	0.932	5.09564e+07	5.0434e+07	4.97951e+07	4.51692e+07	4.20934e+07	5.06722e+07	4.54781e+07	3.80586e+07	4.97951e+07	3.12169e+07	1.00069e+07	4.02425e+07	High	High	High	High	High	High	0	High	0.990563	0.863281
Q9FLX7	Probable NADH dehydrogenase [ubiquinone] 1 alpha subcomplex subunit 5, mitochondrial OS=Arabidopsis thaliana OX=3702 GN=At5g52840 PE=1 SV=1	79	12	83	12	169	19.2	1571	1.013	9.85791e+07	1.02496e+08	91975365	1.02639e+08	7.8114e+07	1.04319e+08	8.79808e+07	7.73455e+07	91975365	70935114	1.857e+07	8.28474e+07	High	High	High	High	High	High	0	High	0.981575	0.814331
O48917	UDP-sulfoquinovose synthase, chloroplastic OS=Arabidopsis thaliana OX=3702 GN=SQD1 PE=1 SV=1	43	13	63	13	477	53.1	1568	0.845	3.02391e+07	2.61908e+07	3.76713e+07	2.36865e+07	2.02397e+07	2.51768e+07	2.69881e+07	1.97641e+07	3.76713e+07	1.637e+07	4.81158e+06	1.99948e+07	High	High	High	High	High	High	0	High	0.917563	0.508229
Q9ZVD0	Serrate RNA effector molecule OS=Arabidopsis thaliana OX=3702 GN=SE PE=1 SV=2	24	13	47	13	720	81	1567	0.886	1.0581e+07	9.49938e+06	1.04635e+07	8.51407e+06	8.71505e+06	8.94658e+06	9.44344e+06	7.16844e+06	1.04635e+07	5.88416e+06	2.07183e+06	7.10514e+06	High	High	High	High	High	High	0	High	0.97471	0.735208
Q9T074	Phosphoenolpyruvate carboxykinase (ATP) OS=Arabidopsis thaliana OX=3702 GN=PCKA PE=1 SV=1	35	15	68	15	671	73.4	1563	0.798	3.96606e+07	3.9033e+07	4.43241e+07	3.05412e+07	2.79028e+07	3.66245e+07	3.53967e+07	2.94551e+07	4.43241e+07	2.11073e+07	6.63333e+06	2.90862e+07	High	High	High	High	High	High	0	High	0.792446	0.253285
Q93VI3	60S ribosomal protein L17-1 OS=Arabidopsis thaliana OX=3702 GN=RPL17A PE=2 SV=1	57	13	94	2	176	19.9	1563	0.853	8.88069e+06	9.9899e+06	10424700	1.12267e+07	8.7572e+06	8.23437e+06	7.92593e+06	7.5386e+06	10424700	7.7589e+06	2.08185e+06	6.53952e+06	High	High	High	High	High	High	0	High	0.938438	0.568111
Q9SEI3	26S proteasome regulatory subunit 10B homolog A OS=Arabidopsis thaliana OX=3702 GN=RPT4A PE=1 SV=1	42	15	75	2	399	44.8	1559	1.037	2.61635e+06	2.49226e+06	2582949	2.58497e+06	3.15909e+06	2.63453e+06	2.33507e+06	1.88072e+06	2582949	1.7865e+06	751010	2092272	High	High	High	High	Peak Found	High	0	High	0.924959	0.531904
P31166	Adenine phosphoribosyltransferase 1, chloroplastic OS=Arabidopsis thaliana OX=3702 GN=APT1 PE=1 SV=2	60	9	56	9	243	26.4	1558	1.164	5.95594e+07	6.31417e+07	6.58248e+07	6.68316e+07	6.53932e+07	7.68637e+07	5.31561e+07	4.76481e+07	6.58248e+07	4.6188e+07	1.55459e+07	6.10431e+07	High	High	High	High	High	High	0	High	0.772176	0.234041
Q9LPG6	Trifunctional UDP-glucose 4,6-dehydratase/UDP-4-keto-6-deoxy-D-glucose 3,5-epimerase/UDP-4-keto-L-rhamnose-reductase RHM2 OS=Arabidopsis thaliana OX=3702 GN=RHM2 PE=1 SV=1	30	15	70	3	667	75.2	1557	0.786	3.01198e+06	2.37599e+06	3.42168e+06	2.05039e+06	2.0368e+06	2.5487e+06	2.68816e+06	1.79297e+06	3.42168e+06	1.41704e+06	484209	2.02411e+06	High	High	High	High	Peak Found	High	0	High	0.893239	0.413074
Q9SRX2	60S ribosomal protein L19-1 OS=Arabidopsis thaliana OX=3702 GN=RPL19A PE=2 SV=1	33	6	46	3	214	24.6	1555	0.389	5.61863e+07	5.3738e+07	6.43607e+07	2.18282e+07	2.02721e+07	2.54078e+07	5.01457e+07	4.05519e+07	6.43607e+07	1.50857e+07	4819270	2.01782e+07	High	High	High	High	High	High	0	High	1.01072e-07	3.75112e-09
Q9SMN0	Probable carboxylesterase 12 OS=Arabidopsis thaliana OX=3702 GN=CXE12 PE=1 SV=1	58	12	75	11	324	35.5	1555	0.977	3.92254e+07	3.72532e+07	3.37187e+07	3.81533e+07	3.24677e+07	4.11402e+07	35008279	2.81121e+07	3.37187e+07	2.63681e+07	7.71854e+06	3.26724e+07	High	High	High	High	High	High	0	High	0.981575	0.810533
Q945K7	Isocitrate dehydrogenase [NAD] catalytic subunit 5, mitochondrial OS=Arabidopsis thaliana OX=3702 GN=IDH5 PE=1 SV=1	43	13	61	7	374	40.6	1550	0.907	3.50663e+07	3.20927e+07	3.84196e+07	3.40711e+07	2.97532e+07	3.26464e+07	3.12963e+07	2.42179e+07	3.84196e+07	2.35469e+07	7.07322e+06	2.59269e+07	High	High	High	High	High	High	0	High	0.981575	0.822905
Q9LDN9	Peroxidase 37 OS=Arabidopsis thaliana OX=3702 GN=PER37 PE=2 SV=1	30	10	70	7	346	38.2	1545	0.802	3.577e+07	3.70152e+07	4.06462e+07	3.34726e+07	3.70107e+07	3.24743e+07	3.19244e+07	2.79325e+07	4.06462e+07	2.31332e+07	8.79853e+06	2.57902e+07	High	High	High	High	High	High	0	High	0.809781	0.265617
O81146	Proteasome subunit alpha type-6-A OS=Arabidopsis thaliana OX=3702 GN=PAA1 PE=1 SV=2	58	14	86	7	246	27.3	1545	1.033	4.76503e+07	5.24207e+07	4.79368e+07	5.50548e+07	5.90814e+07	4.86974e+07	4.25274e+07	3.95578e+07	4.79368e+07	3.8049e+07	1.40454e+07	3.86742e+07	High	High	High	High	High	High	0	High	0.972442	0.652976
Q8H0V3	Lactoylglutathione lyase OS=Arabidopsis thaliana OX=3702 GN=At1g08110 PE=2 SV=1	78	11	69	11	185	20.8	1538	1.136	6.57506e+07	6.67197e+07	6.5617e+07	7.72714e+07	7.3474e+07	7.58519e+07	5.86818e+07	5.03482e+07	6.5617e+07	5.3403e+07	1.74669e+07	6.02396e+07	High	High	High	High	High	High	0	High	0.837788	0.295877
Q949X7	Diaminopimelate decarboxylase 1, chloroplastic OS=Arabidopsis thaliana OX=3702 GN=LYSA1 PE=1 SV=1	39	15	78	2	484	53.5	1536	0.53	4.20751e+06	6.75034e+06	7.05682e+06	1.783e+06	2.06187e+06	2.61849e+06	3.75516e+06	5.09395e+06	7.05682e+06	1.23225e+06	490168	2.07953e+06	High	High	High	Peak Found	High	High	0	High	0.0172884	0.00100319
P56808	30S ribosomal protein S19, chloroplastic OS=Arabidopsis thaliana OX=3702 GN=rps19 PE=3 SV=1	61	5	62	5	92	10.6	1534	0.933	8.81518e+07	9.68144e+07	1.00557e+08	9.03999e+07	8.70983e+07	9.29478e+07	7.86746e+07	7.30583e+07	1.00557e+08	6.24763e+07	2.07059e+07	7.38167e+07	High	High	High	High	High	High	0	High	0.974244	0.729064
F4JZY1	COP1-interactive protein 1 OS=Arabidopsis thaliana OX=3702 GN=CIP1 PE=1 SV=1	18	24	90	24	1586	181.9	1534	0.728	5.19016e+07	4.60872e+07	5.44261e+07	4.12845e+07	3.57447e+07	4.53417e+07	4.63217e+07	3.47784e+07	5.44261e+07	2.85321e+07	8497574	3.60092e+07	High	High	High	High	High	High	0	High	0.469434	0.0793023
Q42479	Calcium-dependent protein kinase 3 OS=Arabidopsis thaliana OX=3702 GN=CPK3 PE=1 SV=1	21	8	41	8	529	59.3	1530	0.968	1.75724e+07	1.75439e+07	19004819	1.76728e+07	1.82108e+07	1.75439e+07	1.56832e+07	1.3239e+07	19004819	1.22139e+07	4.32924e+06	1.39329e+07	High	High	High	High	High	High	0	High	0.984128	0.836028
P20115	Citrate synthase 4, mitochondrial OS=Arabidopsis thaliana OX=3702 GN=CSY4 PE=1 SV=3	42	15	70	15	474	52.7	1529	0.839	3.64886e+07	3.67235e+07	3.98454e+07	2.74914e+07	2.38013e+07	3.02268e+07	3.25657e+07	2.77124e+07	3.98454e+07	18999604	5.65827e+06	2.40054e+07	High	High	High	High	High	High	0	High	0.907109	0.454223
O50039	Ornithine carbamoyltransferase, chloroplastic OS=Arabidopsis thaliana OX=3702 GN=OTC PE=1 SV=2	30	9	59	9	375	41	1524	0.857	3.6281e+07	3.69795e+07	4.01214e+07	3.30177e+07	3.42746e+07	3.45049e+07	3.23804e+07	2.79055e+07	4.01214e+07	2.28188e+07	8.14809e+06	2.74029e+07	High	High	High	High	High	High	0	High	0.917563	0.51276
P92959	50S ribosomal protein L24, chloroplastic OS=Arabidopsis thaliana OX=3702 GN=RPL24 PE=2 SV=2	37	7	84	7	198	22	1520	1.016	1.54895e+08	1.4378e+08	1.36599e+08	1.4295e+08	1.40625e+08	1.47483e+08	1.38242e+08	1.085e+08	1.36599e+08	9.87939e+07	3.34307e+07	1.17127e+08	High	High	High	High	High	High	0	High	0.981575	0.801705
O64740	Protein transport protein SEC13 homolog B OS=Arabidopsis thaliana OX=3702 GN=SEC13B PE=1 SV=1	75	15	64	14	302	32.6	1520	0.891	3.82092e+07	3.57785e+07	3.94853e+07	3.44137e+07	3.45198e+07	3.41975e+07	3.41013e+07	2.69992e+07	3.94853e+07	2.37836e+07	8.20639e+06	2.71587e+07	High	High	High	High	High	High	0	High	0.972442	0.710716
Q96528	Catalase-1 OS=Arabidopsis thaliana OX=3702 GN=CAT1 PE=1 SV=3	39	17	124	5	492	56.7	1518	0.856	1.27205e+07	1.31074e+07	1.364e+07	1.15767e+07	1.03674e+07	1.22317e+07	1.13529e+07	9.89113e+06	1.364e+07	8.00081e+06	2.46464e+06	9.7141e+06	High	High	High	High	High	High	0	High	0.938438	0.5663
Q8LFQ6	Glutaredoxin-C4 OS=Arabidopsis thaliana OX=3702 GN=GRXC4 PE=2 SV=2	45	6	45	6	135	14.8	1518	1.145	2.55841e+07	2.77465e+07	2.16207e+07	2.69201e+07	3.34294e+07	2.83975e+07	2.28336e+07	2.09381e+07	2.16207e+07	1.86048e+07	7.94716e+06	2.25525e+07	High	High	High	High	High	High	0	High	0.679998	0.167664
P56820	Eukaryotic translation initiation factor 3 subunit D OS=Arabidopsis thaliana OX=3702 GN=TIF3D1 PE=1 SV=1	55	21	83	21	591	66.7	1518	0.931	4.93735e+07	5.00894e+07	5.23478e+07	4.61073e+07	4.03573e+07	4.76869e+07	4.40654e+07	3.77985e+07	5.23478e+07	3.18652e+07	9.59414e+06	3.78717e+07	High	High	High	High	High	High	0	High	0.988134	0.85432
Q9LIK0	Plastidial pyruvate kinase 1, chloroplastic OS=Arabidopsis thaliana OX=3702 GN=PKP1 PE=1 SV=1	43	18	74	18	596	65.1	1509	0.906	6.49979e+07	5.30987e+07	6.88741e+07	5.5729e+07	4.55799e+07	6.18518e+07	5.801e+07	4.00695e+07	6.88741e+07	3.85149e+07	1.08357e+07	4.9121e+07	High	High	High	High	High	High	0	High	0.967629	0.633593
Q8LBZ7	Succinate dehydrogenase [ubiquinone] iron-sulfur subunit 1, mitochondrial OS=Arabidopsis thaliana OX=3702 GN=SDH2-1 PE=1 SV=2	48	10	59	3	279	31.2	1509	0.93	1.18081e+07	1.13152e+07	12242685	1.10749e+07	9.3895e+06	1.144e+07	1.05386e+07	8.53867e+06	12242685	7.65396e+06	2.23216e+06	9.08535e+06	High	High	High	High	High	High	0	High	0.997397	0.961261
Q0WM29	Methylmalonate-semialdehyde dehydrogenase [acylating], mitochondrial OS=Arabidopsis thaliana OX=3702 GN=ALDH6B2 PE=1 SV=2	26	13	51	13	607	65.9	1503	0.866	5.17829e+07	4.22044e+07	4.90125e+07	4.07119e+07	3.11569e+07	3.56735e+07	4.62157e+07	3.18483e+07	4.90125e+07	2.81364e+07	7.40693e+06	2.8331e+07	High	High	High	High	High	High	0	High	0.924959	0.535537
Q9FUS6	Glutathione S-transferase U13 OS=Arabidopsis thaliana OX=3702 GN=GSTU13 PE=2 SV=1	41	8	51	8	227	25.1	1500	1.211	4.96037e+07	4.77831e+07	5.05703e+07	6.34735e+07	5.53849e+07	6.08225e+07	44270775	3.60582e+07	5.05703e+07	4.38671e+07	1.31666e+07	4.83036e+07	High	High	High	High	High	High	0	High	0.612882	0.13721
Q9LIR4	Dihydroxy-acid dehydratase, chloroplastic OS=Arabidopsis thaliana OX=3702 GN=DHAD PE=1 SV=1	45	18	90	18	608	64.9	1499	0.759	8.23155e+07	8.01e+07	8.52379e+07	6.02784e+07	5.8735e+07	6.44936e+07	7.34658e+07	6.04452e+07	8.52379e+07	4.1659e+07	1.39631e+07	5.12191e+07	High	High	High	High	High	High	0	High	0.438915	0.0700814
Q9SII8	Ubiquitin domain-containing protein DSK2b OS=Arabidopsis thaliana OX=3702 GN=DSK2B PE=1 SV=1	38	13	68	7	551	58	1495	0.911	7.70298e+06	6.76756e+06	6.68588e+06	7.94083e+06	6.47885e+06	6.78362e+06	6.87484e+06	5.10695e+06	6.68588e+06	5.48799e+06	1.54021e+06	5.38737e+06	High	High	High	High	High	High	0	High	0.995462	0.884604
Q9C9D0	Cytosolic sulfotransferase 16 OS=Arabidopsis thaliana OX=3702 GN=SOT16 PE=1 SV=1	56	14	74	9	338	39.2	1495	0.96	1.46241e+07	1.31719e+07	1.61024e+07	1.38392e+07	1.21802e+07	1.45677e+07	1.30519e+07	9.93983e+06	1.61024e+07	9.56444e+06	2.89559e+06	1.15693e+07	High	High	High	High	High	High	0	High	0.994656	0.877008
Q9LIB2	Alpha-glucan phosphorylase 1 OS=Arabidopsis thaliana OX=3702 GN=PHS1 PE=1 SV=1	32	19	61	18	962	108.5	1494	1.072	1.73098e+07	1.49964e+07	1.85576e+07	1.78694e+07	1.08898e+07	1.99854e+07	1.54488e+07	1.13166e+07	1.85576e+07	1.23498e+07	2.58883e+06	1.58719e+07	High	High	High	High	High	High	0	High	0.888739	0.378523
Q93ZG7	DEAD-box ATP-dependent RNA helicase 38 OS=Arabidopsis thaliana OX=3702 GN=RH38 PE=1 SV=2	45	15	66	15	496	55.3	1494	0.946	4.10146e+07	4.24121e+07	4.11628e+07	4.02865e+07	4.03745e+07	3.9312e+07	3.66051e+07	3.20051e+07	4.11628e+07	2.78424e+07	9.59823e+06	3.12205e+07	High	High	High	High	High	High	0	High	0.999894	0.980688
O80517	Uclacyanin-2 OS=Arabidopsis thaliana OX=3702 GN=At2g44790 PE=2 SV=1	24	3	31	3	202	20.3	1490	1.076	4.54374e+07	4.15015e+07	4.51814e+07	4.51232e+07	4.02911e+07	5.1307e+07	4.05524e+07	3.13179e+07	4.51814e+07	3.11851e+07	9.5784e+06	4.07466e+07	High	High	High	High	High	High	0	High	0.894637	0.419487
Q9FLP0	65-kDa microtubule-associated protein 1 OS=Arabidopsis thaliana OX=3702 GN=MAP65-1 PE=1 SV=1	28	12	55	9	587	65.7	1490	0.924	1.33367e+07	1.342e+07	1.1827e+07	1.13241e+07	1.31623e+07	1.185e+07	1.19029e+07	10126987	1.1827e+07	7.82622e+06	3.12907e+06	9.41097e+06	High	High	High	High	High	High	0	High	0.995462	0.927576
O23144	Proton pump-interactor 1 OS=Arabidopsis thaliana OX=3702 GN=PPI1 PE=1 SV=2	39	19	88	19	612	68.8	1488	0.788	4.116e+07	4.39981e+07	4.25923e+07	2.93757e+07	3.19441e+07	3.442e+07	3.67349e+07	3.3202e+07	4.25923e+07	2.03019e+07	7.59407e+06	2.73355e+07	High	High	High	High	High	High	0	High	0.762877	0.225605
Q9SU40	Monocopper oxidase-like protein SKU5 OS=Arabidopsis thaliana OX=3702 GN=SKU5 PE=1 SV=1	28	16	74	16	587	65.6	1482	0.87	7.5421e+07	7.57667e+07	8.30837e+07	5.77617e+07	5.6049e+07	7.24467e+07	6.73125e+07	5.71752e+07	8.30837e+07	3.99197e+07	1.33245e+07	5.75353e+07	High	High	High	High	High	High	0	High	0.894637	0.419542
Q9MA55	Acyl-CoA-binding domain-containing protein 4 OS=Arabidopsis thaliana OX=3702 GN=ACBP4 PE=1 SV=1	32	14	64	14	668	73	1478	0.917	2.07358e+07	2.16115e+07	2.07004e+07	1.78549e+07	2.16756e+07	2.00244e+07	1.85065e+07	1.63085e+07	2.07004e+07	1.23397e+07	5.15293e+06	1.59028e+07	High	High	High	High	High	High	0	High	0.990563	0.863643
Q43307	Glycerol-3-phosphate acyltransferase, chloroplastic OS=Arabidopsis thaliana OX=3702 GN=ATS1 PE=2 SV=2	47	13	64	13	459	50.4	1478	0.713	3.57232e+07	3.67451e+07	3.25328e+07	2.53853e+07	2.09112e+07	2.52761e+07	3.18826e+07	2.77287e+07	3.25328e+07	1.75441e+07	4.9712e+06	2.00736e+07	High	High	High	High	High	High	0	High	0.405123	0.0599033
Q9SHE8	Photosystem I reaction center subunit III, chloroplastic OS=Arabidopsis thaliana OX=3702 GN=PSAF PE=1 SV=1	43	9	66	9	221	24.2	1476	0.931	1.55322e+08	1.51612e+08	1.90802e+08	1.50752e+08	1.7212e+08	1.68681e+08	1.38623e+08	1.1441e+08	1.90802e+08	1.04186e+08	4.0918e+07	1.33962e+08	High	High	High	High	High	High	0	High	0.972442	0.717522
Q9S9P1	40S ribosomal protein S12-1 OS=Arabidopsis thaliana OX=3702 GN=RPS12A PE=2 SV=1	53	8	62	5	144	15.4	1473	0.877	1.0797e+08	1.06779e+08	7.90031e+07	1.02415e+08	6.96063e+07	7.60023e+07	96361913	80577602	7.90031e+07	7.07803e+07	1.65475e+07	6.0359e+07	High	High	High	High	High	High	0	High	0.898201	0.432125
P0CAN7	V-type proton ATPase subunit E3 OS=Arabidopsis thaliana OX=3702 GN=VHA-E3 PE=2 SV=1	38	11	80	3	237	27.1	1469	1.285	3.40045e+06	5.99548e+06	3.32745e+06	7.22823e+06	6.9191e+06	5.21842e+06	3.03487e+06	4.52432e+06	3.32745e+06	4.99551e+06	1.64488e+06	4.14433e+06	High	High	High	High	High	High	0	High	0.416114	0.0635052
P56791	50S ribosomal protein L2, chloroplastic OS=Arabidopsis thaliana OX=3702 GN=rpl2-A PE=3 SV=1	54	10	57	10	274	29.8	1468	0.853	5.80012e+07	5.09014e+07	6.36993e+07	4.56375e+07	4.82098e+07	4.96965e+07	5.17655e+07	3.84113e+07	6.36993e+07	3.15405e+07	1.14609e+07	3.94677e+07	High	High	High	High	High	High	0	High	0.89305	0.399611
Q9MAK9	26S proteasome regulatory subunit S10B homolog B OS=Arabidopsis thaliana OX=3702 GN=RPT4B PE=1 SV=1	42	15	74	2	399	44.7	1460	0.878	8.49163e+06	8.80717e+06	8665444	8.13154e+06	6.77637e+06	7.60999e+06	7578699	6.64608e+06	8665444	5.61979e+06	1.61095e+06	6.04365e+06	High	High	High	High	High	High	0	High	0.972442	0.686436
Q8H166	Thiol protease aleurain OS=Arabidopsis thaliana OX=3702 GN=ALEU PE=1 SV=2	55	13	86	11	358	38.9	1456	0.975	4.08886e+07	4.63031e+07	4.81888e+07	3.7296e+07	4.4445e+07	4.73303e+07	3.64927e+07	3.49413e+07	4.81888e+07	2.57756e+07	1.05659e+07	3.75885e+07	High	High	High	High	High	High	0	High	0.994861	0.877939
Q9FGT8	Temperature-induced lipocalin-1 OS=Arabidopsis thaliana OX=3702 GN=TIL PE=1 SV=1	42	7	46	7	186	21.4	1454	1.184	3.85869e+07	3.68967e+07	3.86605e+07	4.50627e+07	4.26122e+07	4.48731e+07	3.44384e+07	2.78431e+07	3.86605e+07	3.11433e+07	1.01302e+07	3.5637e+07	High	High	High	High	High	High	0	High	0.63387	0.147312
O23629	Histone H2B.6 OS=Arabidopsis thaliana OX=3702 GN=H2B PE=1 SV=3	42	6	65	1	150	16.4	1453	9.326	740688	1.50526e+07	2.00153e+06	1.99213e+07	1.86669e+07	1.24601e+07	661057	1.1359e+07	2.00153e+06	1.37678e+07	4437681	9.89548e+06	High	High	High	High	High	High	0	High	3.03125e-16	1e-17
Q8LA13	DEAD-box ATP-dependent RNA helicase 11 OS=Arabidopsis thaliana OX=3702 GN=RH11 PE=1 SV=1	45	19	85	13	612	66	1452	0.934	3.15103e+07	3.13978e+07	2.80769e+07	2.61001e+07	2.22546e+07	2.46362e+07	2.81227e+07	2.36934e+07	2.80769e+07	1.80381e+07	5.29057e+06	1.95654e+07	High	High	High	High	High	High	0	High	0.999894	0.983257
Q9SVD7	Ubiquitin-conjugating enzyme E2 variant 1D OS=Arabidopsis thaliana OX=3702 GN=UEV1D PE=1 SV=1	71	8	48	5	146	16.5	1450	0.866	1.21849e+07	1.41112e+07	1.25908e+07	1.27504e+07	1.4814e+07	1.20255e+07	1.08749e+07	1.06486e+07	1.25908e+07	8.8119e+06	3.52173e+06	9.55031e+06	High	High	High	High	High	High	0	High	0.955679	0.604372
Q9M337	40S ribosomal protein S21-1 OS=Arabidopsis thaliana OX=3702 GN=RPS21B PE=1 SV=1	71	3	29	1	82	9.1	1450	1.448	1.47717e+07	1.59542e+07	1.14348e+07	1.62466e+07	1.34341e+07	1.37034e+07	1.31836e+07	1.20394e+07	1.14348e+07	1.12282e+07	3.19368e+06	10882858	High	High	High	High	High	High	0	High	0.0568354	0.0039676
Q94B35	4-hydroxy-3-methylbut-2-enyl diphosphate reductase, chloroplastic OS=Arabidopsis thaliana OX=3702 GN=ISPH PE=1 SV=1	53	18	71	18	466	52.7	1439	0.743	6.31336e+07	6.17244e+07	6.35911e+07	4.35547e+07	4.20916e+07	4.6812e+07	5.63461e+07	4.65786e+07	6.35911e+07	30101127	1.00064e+07	3.71768e+07	High	High	High	High	High	High	0	High	0.471381	0.080114
Q43291	60S ribosomal protein L21-1 OS=Arabidopsis thaliana OX=3702 GN=RPL21A PE=2 SV=2	52	12	81	12	164	18.6	1437	0.893	1.77507e+08	1.61229e+08	1.77795e+08	1.68225e+08	1.31545e+08	1.72735e+08	1.58423e+08	1.21667e+08	1.77795e+08	1.16262e+08	3.12721e+07	1.37182e+08	High	High	High	High	High	High	0	High	0.917563	0.512234
Q9LH76	Trifunctional UDP-glucose 4,6-dehydratase/UDP-4-keto-6-deoxy-D-glucose 3,5-epimerase/UDP-4-keto-L-rhamnose-reductase RHM3 OS=Arabidopsis thaliana OX=3702 GN=RHM3 PE=2 SV=1	24	12	55	2	664	74.9	1431	0.01	234539	253697	294081				209324	191446	294081				High	High	High	High	Not Found	Not Found	0	High	3.03125e-16	1e-17
Q9LFW1	UDP-arabinopyranose mutase 2 OS=Arabidopsis thaliana OX=3702 GN=RGP2 PE=1 SV=1	54	17	91	6	360	40.9	1431	0.931	2.04442e+07	1.83527e+07	2.04068e+07	1.9363e+07	1.47886e+07	1.91108e+07	1.82462e+07	13849380	2.04068e+07	1.33819e+07	3.51569e+06	1.51773e+07	High	High	High	High	High	High	0	High	0.995462	0.946781
Q9SKZ3	40S ribosomal protein S12-2 OS=Arabidopsis thaliana OX=3702 GN=RPS12C PE=1 SV=1	53	8	56	5	144	15.3	1431	0.83	5.05361e+07	4.25899e+07	2.91868e+07	4.60186e+07	3.10253e+07	3.01992e+07	4.5103e+07	3.21392e+07	2.91868e+07	3.18039e+07	7.37563e+06	2.39834e+07	High	High	High	High	High	High	0	High	0.891512	0.38846
O23553	Beta-amylase 3, chloroplastic OS=Arabidopsis thaliana OX=3702 GN=BAM3 PE=1 SV=3	43	17	66	17	548	61.3	1430	0.926	3.33741e+07	2.98247e+07	3.39781e+07	2.7474e+07	2.21087e+07	2.89195e+07	2.97861e+07	2.25064e+07	3.39781e+07	1.89876e+07	5.2559e+06	2.29671e+07	High	High	High	High	High	High	0	High	0.998796	0.967107
Q9MAB3	Probable nucleolar protein 5-2 OS=Arabidopsis thaliana OX=3702 GN=NOP5-2 PE=1 SV=1	21	10	57	10	533	59	1428	0.776	1.94988e+07	1.75547e+07	1.91296e+07	1.45165e+07	1.10656e+07	1.50249e+07	1.74025e+07	1.32472e+07	1.91296e+07	1.00325e+07	2.63063e+06	1.19324e+07	High	High	High	High	High	High	0	High	0.738325	0.206885
O82628	V-type proton ATPase subunit G1 OS=Arabidopsis thaliana OX=3702 GN=VHA-G1 PE=1 SV=1	79	11	63	11	110	12.4	1425	1.098	6.18961e+07	5.91889e+07	3.42399e+07	6.5504e+07	8.53764e+07	4.40403e+07	5.52416e+07	4.46653e+07	3.42399e+07	4.52705e+07	2.02965e+07	3.49756e+07	High	High	High	High	High	High	0	High	0.894637	0.420736
Q56XG6	DEAD-box ATP-dependent RNA helicase 15 OS=Arabidopsis thaliana OX=3702 GN=RH15 PE=1 SV=3	56	17	89	17	427	48.3	1425	0.875	1.17405e+08	1.03595e+08	1.32859e+08	9.59586e+07	7.61041e+07	1.14232e+08	1.04783e+08	7.81751e+07	1.32859e+08	6.63179e+07	1.80922e+07	9.07201e+07	High	High	High	High	High	High	0	High	0.895695	0.423383
Q84L31	Ubiquitin receptor RAD23c OS=Arabidopsis thaliana OX=3702 GN=RAD23C PE=1 SV=2	32	9	50	6	419	44.2	1424	0.98	1.40454e+07	1.3487e+07	1.10112e+07	1.40749e+07	9.36595e+06	1.33062e+07	1.25354e+07	1.01776e+07	1.10112e+07	9.72728e+06	2.22657e+06	1.05674e+07	High	High	High	High	High	High	0	High	0.976315	0.75944
Q94AU7	Gamma carbonic anhydrase 3, mitochondrial OS=Arabidopsis thaliana OX=3702 GN=GAMMACA3 PE=1 SV=1	64	11	55	7	258	27.8	1422	0.965	2.00658e+07	2.19494e+07	1.96538e+07	2.07399e+07	1.84083e+07	1.93617e+07	1.79086e+07	1.65635e+07	1.96538e+07	1.43336e+07	4.3762e+06	1.53765e+07	High	High	High	High	High	High	0	High	0.990563	0.861844
O23044	Peroxidase 3 OS=Arabidopsis thaliana OX=3702 GN=PER3 PE=2 SV=1	44	9	44	8	326	34.9	1420	0.88	9.60158e+06	1.00439e+07	1.03629e+07	2.48864e+07	1.78389e+07	1.32019e+07	8.56932e+06	7.57933e+06	1.03629e+07	1.71992e+07	4.24083e+06	1.04846e+07	High	High	High	High	High	High	0	High	0.972442	0.677597
Q9LT08	26S proteasome non-ATPase regulatory subunit 14 homolog OS=Arabidopsis thaliana OX=3702 GN=RPN11 PE=1 SV=1	63	12	58	12	308	34.3	1418	0.906	5.55902e+07	5.38254e+07	5.22801e+07	5.01343e+07	4.24383e+07	5.20937e+07	4.96137e+07	4.06178e+07	5.22801e+07	3.46483e+07	1.00889e+07	4.13715e+07	High	High	High	High	High	High	0	High	0.972442	0.664015
O81147	Proteasome subunit alpha type-6-B OS=Arabidopsis thaliana OX=3702 GN=PAA2 PE=1 SV=1	62	14	84	7	246	27.3	1418	0.946	3.05526e+07	2.94638e+07	3.29499e+07	2.84324e+07	2.64814e+07	2.47831e+07	2.72679e+07	2.2234e+07	3.29499e+07	1.96499e+07	6.29541e+06	1.96821e+07	High	High	High	High	High	High	0	High	0.995462	0.910951
P56778	Photosystem II CP43 reaction center protein OS=Arabidopsis thaliana OX=3702 GN=psbC PE=1 SV=3	25	9	40	9	473	51.8	1415	0.748	3.78329e+07	2.84102e+07	5.28952e+07	3.68028e+07	2.22181e+07	2.97781e+07	3.37655e+07	2.1439e+07	5.28952e+07	2.54348e+07	5.28189e+06	2.3649e+07	High	High	High	High	High	High	0	High	0.565686	0.111304
Q9ZST4	Nitrogen regulatory protein P-II homolog OS=Arabidopsis thaliana OX=3702 GN=GLB1 PE=1 SV=1	44	10	73	10	196	21.3	1415	0.998	7.72959e+07	8.60833e+07	6.87353e+07	8.8133e+07	7.29986e+07	7.8166e+07	6.89858e+07	6.49603e+07	6.87353e+07	6.09096e+07	1.73539e+07	6.20774e+07	High	High	High	High	High	High	0	High	0.995462	0.899383
Q93W34	Polyadenylate-binding protein RBP45C OS=Arabidopsis thaliana OX=3702 GN=RBP45C PE=2 SV=1	44	11	41	11	415	44.9	1413	0.851	3.13991e+07	3.26094e+07	3.1596e+07	2.78343e+07	2.68797e+07	2.67369e+07	2.80234e+07	2.46078e+07	3.1596e+07	1.92366e+07	6.3901e+06	2.12338e+07	High	High	High	High	High	High	0	High	0.917563	0.518916
Q9M2W2	Glutathione S-transferase L2, chloroplastic OS=Arabidopsis thaliana OX=3702 GN=GSTL2 PE=2 SV=1	32	7	41	7	292	33	1407	0.893	2.83486e+07	2.87029e+07	2.81947e+07	2.67865e+07	2.48462e+07	2.70389e+07	2.53009e+07	2.16599e+07	2.81947e+07	1.85124e+07	5.90668e+06	2.14736e+07	High	High	High	High	High	High	0	High	0.977835	0.770128
Q9LHE5	Mitochondrial import receptor subunit TOM40-1 OS=Arabidopsis thaliana OX=3702 GN=TOM40-1 PE=1 SV=3	61	15	68	15	309	34.2	1404	0.957	4.47688e+07	5.22825e+07	3.98111e+07	7.09859e+07	5.22824e+07	6.9842e+07	3.99557e+07	3.94535e+07	3.98111e+07	4.90591e+07	1.24291e+07	5.54667e+07	High	High	High	High	High	High	0	High	0.995462	0.928916
Q9C7N4	GDSL esterase/lipase At1g29670 OS=Arabidopsis thaliana OX=3702 GN=At1g29670 PE=2 SV=1	55	13	62	13	363	39.8	1399	0.942	2.77624e+07	2.49866e+07	2.86375e+07	2.95097e+07	1.75138e+07	2.5497e+07	24777679	1.88555e+07	2.86375e+07	2.03944e+07	4.16356e+06	2.02491e+07	High	High	High	High	High	High	0	High	0.995462	0.943604
Q9CAF5	ABC transporter I family member 6, chloroplastic OS=Arabidopsis thaliana OX=3702 GN=ABCI6 PE=1 SV=1	39	11	80	11	338	36.9	1399	0.768	8.00493e+07	8.09833e+07	7.9682e+07	6.5181e+07	6.13808e+07	6.413e+07	7.14433e+07	6.11118e+07	7.9682e+07	4.50472e+07	1.4592e+07	5.09303e+07	High	High	High	High	High	High	0	High	0.47238	0.0812578
Q39041	Acid beta-fructofuranosidase 4, vacuolar OS=Arabidopsis thaliana OX=3702 GN=BFRUCT4 PE=1 SV=2	27	12	60	10	664	73.8	1393	1.129	2.81446e+07	2.63387e+07	2.86669e+07	3.18916e+07	3.12715e+07	3.2176e+07	2.51187e+07	1.98758e+07	2.86669e+07	2.20406e+07	7.43417e+06	2.55533e+07	High	High	High	High	High	High	0	High	0.682634	0.169742
Q9LXX5	PsbP domain-containing protein 6, chloroplastic OS=Arabidopsis thaliana OX=3702 GN=PPD6 PE=1 SV=1	44	8	47	8	262	28.6	1385	0.862	2.34935e+07	2.12958e+07	1.92058e+07	2.13258e+07	1.53603e+07	1.80816e+07	2.09677e+07	1.60703e+07	1.92058e+07	1.47385e+07	3.65159e+06	1.43599e+07	High	High	High	High	High	High	0	High	0.93541	0.556087
Q9SRY5	Glutathione S-transferase F7 OS=Arabidopsis thaliana OX=3702 GN=GSTF7 PE=2 SV=3	72	15	120	7	209	23.6	1381	0.783	4.44079e+07	4.16132e+07	4.35299e+07	3.43575e+07	2.72395e+07	3.73852e+07	3.96336e+07	3.14022e+07	4.35299e+07	2.37448e+07	6.47565e+06	2.96904e+07	High	High	High	High	High	High	0	High	0.742501	0.210831
Q9ZNT0	Protein SUPPRESSOR OF K(+) TRANSPORT GROWTH DEFECT 1 OS=Arabidopsis thaliana OX=3702 GN=SKD1 PE=1 SV=1	39	12	46	12	435	48.6	1381	0.797	1.59955e+07	1.62684e+07	1.69675e+07	1.27957e+07	1.32803e+07	1.45619e+07	1.42758e+07	12276504	1.69675e+07	8.84325e+06	3.15712e+06	1.15647e+07	High	High	High	High	High	High	0	High	0.828592	0.286676
Q9SK22	40S ribosomal protein S16-1 OS=Arabidopsis thaliana OX=3702 GN=RPS16A PE=2 SV=1	60	10	76	2	146	16.6	1378	0.697	1.92874e+06	1.83477e+06	2.5105e+06	1.83496e+06	1.50304e+06	1.53601e+06	1.72138e+06	1.38456e+06	2.5105e+06	1.26816e+06	357318	1.21986e+06	High	High	High	High	High	High	0	High	0.717243	0.189097
Q9SRT9	UDP-arabinopyranose mutase 1 OS=Arabidopsis thaliana OX=3702 GN=RGP1 PE=1 SV=1	58	17	106	6	357	40.6	1374	0.84	2.7586e+07	2.41569e+07	2.43955e+07	2.63991e+07	2.03325e+07	2.39534e+07	24620207	1.82293e+07	2.43955e+07	1.82447e+07	4.83365e+06	1.90232e+07	High	High	High	High	High	High	0	High	0.914258	0.47908
Q9SJE1	Magnesium-chelatase subunit ChlD, chloroplastic OS=Arabidopsis thaliana OX=3702 GN=CHLD PE=1 SV=3	33	20	86	20	760	83.2	1373	0.769	5.73358e+07	6.1149e+07	6.09774e+07	4.38446e+07	3.75716e+07	4.22461e+07	5.11716e+07	4.61443e+07	6.09774e+07	3.03015e+07	8.93189e+06	3.35507e+07	High	High	High	High	High	High	0	High	0.612882	0.137122
Q9LZH9	60S ribosomal protein L7a-2 OS=Arabidopsis thaliana OX=3702 GN=RPL7AB PE=2 SV=1	50	14	102	3	256	29	1371	0.709	4.17989e+07	4.89415e+07	56906331	4.00392e+07	2.78962e+07	4.53919e+07	3.73051e+07	3.69323e+07	56906331	2.76715e+07	6.63175e+06	3.60491e+07	High	High	High	High	High	High	0	High	0.375188	0.0524906
Q9SRI1	Protein transport protein SEC13 homolog A OS=Arabidopsis thaliana OX=3702 GN=SEC13A PE=1 SV=1	65	12	59	11	302	32.6	1362	0.936	4.29669e+07	4.33103e+07	4.54048e+07	4.4773e+07	3.50771e+07	4.48632e+07	3.83475e+07	3.26829e+07	4.54048e+07	3.09431e+07	8338859	3.56292e+07	High	High	High	High	High	High	0	High	0.995462	0.910066
Q42564	L-ascorbate peroxidase 3 OS=Arabidopsis thaliana OX=3702 GN=APX3 PE=1 SV=1	44	11	72	11	287	31.6	1362	0.878	8.24308e+07	7.81367e+07	7.16939e+07	7.03895e+07	5.77759e+07	6.88596e+07	7.35687e+07	5.89637e+07	7.16939e+07	4.86469e+07	1.37351e+07	5.46865e+07	High	High	High	High	High	High	0	High	0.904115	0.438498
Q9C8Y9	Beta-glucosidase 22 OS=Arabidopsis thaliana OX=3702 GN=BGLU22 PE=1 SV=1	45	19	96	9	524	59.7	1361	0.962	1.12768e+07	8.77654e+06	1.32786e+07	1.27093e+07	9.64136e+06	1.21988e+07	1.00644e+07	6.62297e+06	1.32786e+07	8.78354e+06	2.29204e+06	9.68799e+06	High	High	High	High	High	High	0	High	0.990563	0.862591
Q9LXJ0	Cell division protein FtsZ homolog 2-2, chloroplastic OS=Arabidopsis thaliana OX=3702 GN=FTSZ2-2 PE=1 SV=1	31	8	47	5	473	50.3	1360	0.978	5.76312e+06	6.19991e+06	3.42039e+06	9.03996e+06	8.40493e+06	6.59337e+06	5.14353e+06	4.67859e+06	3.42039e+06	6.24761e+06	1.9981e+06	5.23628e+06	High	High	High	High	High	High	0	High	0.976315	0.762316
P38418	Lipoxygenase 2, chloroplastic OS=Arabidopsis thaliana OX=3702 GN=LOX2 PE=1 SV=1	33	22	97	22	896	102	1354	1.065	3.30637e+07	2.84647e+07	4.04772e+07	3.75282e+07	3.50413e+07	4.04634e+07	2.95091e+07	2.14801e+07	4.04772e+07	2.59361e+07	8.33036e+06	3.2135e+07	High	High	High	High	High	High	0	High	0.891512	0.383978
Q8VY07	Clathrin interactor EPSIN 1 OS=Arabidopsis thaliana OX=3702 GN=EPSIN1 PE=1 SV=1	30	10	54	10	560	60.6	1354	1.193	7.68786e+06	1.16009e+07	1.20585e+07	1.11061e+07	1.2531e+07	1.36008e+07	6.86134e+06	8.7543e+06	1.20585e+07	7.67552e+06	2.97898e+06	1.08014e+07	High	High	High	High	High	High	0	High	0.581984	0.122572
Q9M7Q7	Proliferating cellular nuclear antigen 1 OS=Arabidopsis thaliana OX=3702 GN=PCNA PE=1 SV=2	48	10	60	2	263	29.1	1352	0.973	2.27023e+06	2.14662e+06	2.16259e+06	2.17376e+06	1.7405e+06	2.5986e+06	2.02616e+06	1.61989e+06	2.16259e+06	1.50231e+06	413768	2.06374e+06	High	High	High	High	High	High	0	High	0.976315	0.760531
Q9LZP9	Calvin cycle protein CP12-2, chloroplastic OS=Arabidopsis thaliana OX=3702 GN=CP12-2 PE=1 SV=1	52	6	46	6	131	14.2	1352	0.808	9.54709e+07	8.76466e+07	8.72747e+07	7.35003e+07	6.55641e+07	6.80147e+07	8.52068e+07	6.614e+07	8.72747e+07	5.07968e+07	1.55865e+07	5.40155e+07	High	High	High	High	High	High	0	High	0.685995	0.172155
Q8LB02	Succinate dehydrogenase [ubiquinone] iron-sulfur subunit 2, mitochondrial OS=Arabidopsis thaliana OX=3702 GN=SDH2-2 PE=1 SV=2	46	10	53	3	280	31.1	1345	0.848	1.34742e+06	2.44832e+06	1.68239e+06	1.98927e+06	1.6702e+06	1.74587e+06	1.20256e+06	1.84756e+06	1.68239e+06	1.3748e+06	397057	1386527	High	Peak Found	High	High	High	Peak Found	0	High	0.972442	0.716175
Q94C59	Patellin-4 OS=Arabidopsis thaliana OX=3702 GN=PATL4 PE=1 SV=2	46	19	76	19	540	61.2	1344	0.989	3.28467e+07	3.67488e+07	3.79409e+07	3.7617e+07	4.00059e+07	3.841e+07	2.93154e+07	2.77315e+07	3.79409e+07	2.59975e+07	9.5106e+06	3.05042e+07	High	High	High	High	High	High	0	High	0.976315	0.755819
Q8H0X6	Cysteine proteinase inhibitor 6 OS=Arabidopsis thaliana OX=3702 GN=CYS6 PE=1 SV=2	57	13	89	13	234	26.3	1344	0.818	1.09639e+08	1.06482e+08	8.83492e+07	8.55918e+07	8.1293e+07	8.45843e+07	9.78517e+07	8.03536e+07	8.83492e+07	5.91534e+07	1.93258e+07	6.71747e+07	High	High	High	High	High	High	0	High	0.723433	0.200438
Q9SEU6	Thioredoxin M4, chloroplastic OS=Arabidopsis thaliana OX=3702 GN=At3g15360 PE=2 SV=2	33	6	61	6	193	21.2	1343	0.993	2.00329e+08	1.87781e+08	1.89056e+08	1.85994e+08	2.03777e+08	1.66152e+08	1.78792e+08	1.41703e+08	1.89056e+08	1.28543e+08	4.8444e+07	1.31954e+08	High	High	High	High	High	High	0	High	0.995462	0.925067
Q9M885	40S ribosomal protein S7-2 OS=Arabidopsis thaliana OX=3702 GN=RPS7B PE=2 SV=1	61	13	66	10	191	22.2	1342	1.059	2.66565e+07	3.46888e+07	3.03017e+07	3.81372e+07	4.60801e+07	3.1958e+07	2.37907e+07	2.61769e+07	3.03017e+07	2.6357e+07	1.09546e+07	2.53802e+07	High	High	High	High	High	High	0	High	0.892506	0.39223
Q9SDS7	V-type proton ATPase subunit C OS=Arabidopsis thaliana OX=3702 GN=VHA-C PE=1 SV=1	45	15	77	15	375	42.6	1342	1.044	6.15043e+07	4.76022e+07	6.14831e+07	5.92469e+07	5.69935e+07	6.23397e+07	5.4892e+07	3.59217e+07	6.14831e+07	4.09461e+07	1.3549e+07	4.95086e+07	High	High	High	High	High	High	0	High	0.967629	0.638646
O49203	Nucleoside diphosphate kinase III, chloroplastic/mitochondrial OS=Arabidopsis thaliana OX=3702 GN=NDPK3 PE=1 SV=1	39	11	98	11	238	25.7	1341	1.107	3.19378e+08	3.20573e+08	3.23861e+08	3.72017e+08	3.15284e+08	3.5036e+08	2.85042e+08	2.41911e+08	3.23861e+08	2.57105e+08	7.49525e+07	2.78246e+08	High	High	High	High	High	High	0	High	0.891933	0.39044
Q9FL44	Protein MAINTENANCE OF PSII UNDER HIGH LIGHT 1 OS=Arabidopsis thaliana OX=3702 GN=MPH1 PE=1 SV=1	26	5	39	5	235	24.4	1340	0.855	7.96959e+07	8.03583e+07	7.02697e+07	6.76227e+07	5.7358e+07	6.6424e+07	7.11278e+07	6.06401e+07	7.02697e+07	4.67347e+07	1.36357e+07	5.27522e+07	High	High	High	High	High	High	0	High	0.862533	0.333253
O78310	Superoxide dismutase [Cu-Zn] 2, chloroplastic OS=Arabidopsis thaliana OX=3702 GN=CSD2 PE=1 SV=2	41	5	33	5	216	22.2	1338	0.845	1.8397e+07	2.08241e+07	1.81239e+07	1.55694e+07	1.61809e+07	1.74023e+07	1.64191e+07	1.57143e+07	1.81239e+07	1.07601e+07	3.84669e+06	1.38205e+07	High	High	High	High	High	High	0	High	0.914768	0.48696
Q9SR70	Peptidyl-prolyl cis-trans isomerase FKBP16-4, chloroplastic OS=Arabidopsis thaliana OX=3702 GN=FKBP16-4 PE=1 SV=1	36	8	52	8	230	24.5	1338	1.218	5.75158e+07	6.66171e+07	5.52411e+07	7.70633e+07	8.20012e+07	6.87e+07	5.13323e+07	5.02707e+07	5.52411e+07	5.32593e+07	1.94941e+07	5.45597e+07	High	High	High	High	High	High	0	High	0.579258	0.120615
Q9ZUF6	Subtilisin-like protease SBT1.8 OS=Arabidopsis thaliana OX=3702 GN=SBT1.8 PE=1 SV=1	34	15	57	15	754	80	1336	0.919	1.97302e+07	1.87165e+07	2.18316e+07	1.84562e+07	1.70111e+07	2.03735e+07	1.7609e+07	1.41239e+07	2.18316e+07	1.27553e+07	4.04405e+06	1.61801e+07	High	High	High	High	High	High	0	High	0.994455	0.8744
Q42605	Bifunctional UDP-glucose 4-epimerase and UDP-xylose 4-epimerase 1 OS=Arabidopsis thaliana OX=3702 GN=UGE1 PE=1 SV=2	49	14	68	14	351	39.1	1336	0.964	2.08133e+07	2.08163e+07	2.06486e+07	2.11573e+07	1.80991e+07	2.04098e+07	1.85756e+07	1.57084e+07	2.06486e+07	1.4622e+07	4.30268e+06	1.62089e+07	High	High	High	High	High	High	0	High	0.994455	0.871236
Q93ZG9	Peptidyl-prolyl cis-trans isomerase FKBP53 OS=Arabidopsis thaliana OX=3702 GN=FKBP53 PE=1 SV=1	11	4	25	4	477	52.2	1334	0.732	2.88333e+06	3.399e+06	2855590	2.31415e+06	3.14484e+06	2.11304e+06	2.57335e+06	2.56496e+06	2855590	1.59934e+06	747621	1.67812e+06	High	High	High	High	High	High	0	High	0.772184	0.234554
Q9M401	Branched-chain-amino-acid aminotransferase 3, chloroplastic OS=Arabidopsis thaliana OX=3702 GN=BCAT3 PE=1 SV=1	30	10	46	6	413	44.9	1331	0.924	3.33628e+07	3.1072e+07	3.186e+07	2.75679e+07	2.94053e+07	3.201e+07	2.9776e+07	2.34476e+07	3.186e+07	1.90525e+07	6.99052e+06	2.54215e+07	High	High	High	High	High	High	0	High	0.995462	0.948737
P49204	40S ribosomal protein S4-2 OS=Arabidopsis thaliana OX=3702 GN=RPS4B PE=2 SV=4	56	14	85	14	262	29.9	1330	0.763	1.93279e+08	1.56996e+08	2.24604e+08	1.37309e+08	1.24458e+08	1.4246e+08	1.725e+08	1.18473e+08	2.24604e+08	9.48959e+07	2.95874e+07	1.13138e+08	High	High	High	High	High	High	0	High	0.458427	0.0765085
Q5M729	Dihydrolipoyllysine-residue acetyltransferase component 3 of pyruvate dehydrogenase complex, mitochondrial OS=Arabidopsis thaliana OX=3702 GN=At1g54220 PE=1 SV=1	29	11	60	7	539	58.4	1329	1.072	1.213e+07	1.14163e+07	1.10465e+07	1.14545e+07	1.1836e+07	1.05704e+07	1.08259e+07	8.61498e+06	1.10465e+07	7.91634e+06	2.81377e+06	8.39475e+06	High	High	High	High	High	High	0	High	0.89305	0.40112
Q9ZW35	Proliferating cell nuclear antigen 2 OS=Arabidopsis thaliana OX=3702 GN=PCNA2 PE=1 SV=1	57	12	66	4	264	29.2	1325	1.11	7.46124e+06	7.61257e+06	6.83276e+06	7.73815e+06	7.85011e+06	8.19474e+06	6.65909e+06	5.74461e+06	6.83276e+06	5.34791e+06	1.8662e+06	6.50805e+06	High	High	High	High	High	High	0	High	0.834118	0.293519
Q9M2E2	(+)-neomenthol dehydrogenase OS=Arabidopsis thaliana OX=3702 GN=SDR1 PE=1 SV=1	38	10	55	9	296	32.8	1319	0.957	3.26158e+07	3.36642e+07	3.43509e+07	3.33133e+07	3.07862e+07	3.54022e+07	2.91093e+07	2.54037e+07	3.43509e+07	2.30231e+07	7.31879e+06	28115506	High	High	High	High	High	High	0	High	0.994656	0.875552
O04905	UMP-CMP kinase 3 OS=Arabidopsis thaliana OX=3702 GN=UMK3 PE=1 SV=1	81	16	97	15	202	22.5	1317	0.973	1.04088e+08	1.06074e+08	9.95893e+07	1.03176e+08	8.72353e+07	1.08149e+08	9.28979e+07	8.00461e+07	9.95893e+07	7.13058e+07	2.07384e+07	8.58894e+07	High	High	High	High	High	High	0	High	0.99586	0.957681
Q9LVC9	60S acidic ribosomal protein P3-2 OS=Arabidopsis thaliana OX=3702 GN=RPP3B PE=2 SV=1	28	3	32	3	120	11.9	1314	1.197	7.08973e+07	9.45564e+07	7.97581e+07	1.06195e+08	1.10641e+08	9.91266e+07	6.32751e+07	71354284	7.97581e+07	7.33924e+07	2.63027e+07	7.87237e+07	High	High	High	High	High	High	0	High	0.665466	0.158101
P61841	30S ribosomal protein S7, chloroplastic OS=Arabidopsis thaliana OX=3702 GN=rps7-A PE=1 SV=1	41	7	58	7	155	17.3	1313	0.881	1.3611e+08	1.14498e+08	1.37778e+08	1.17709e+08	9.91074e+07	1.22308e+08	1.21477e+08	8.64028e+07	1.37778e+08	8.13499e+07	2.35608e+07	9.71339e+07	High	High	High	High	High	High	0	High	0.906699	0.452991
Q9SJ44	Ubiquitin-conjugating enzyme E2 variant 1C OS=Arabidopsis thaliana OX=3702 GN=UEV1C PE=1 SV=1	79	9	48	6	145	16.5	1310	0.959	1.0933e+07	1.03411e+07	1.12934e+07	1.00876e+07	9.34502e+06	1.07253e+07	9.75759e+06	7.8036e+06	1.12934e+07	6.97166e+06	2.22159e+06	8.51778e+06	High	High	High	High	High	High	0	High	0.995462	0.893755
O48737	Thioredoxin M1, chloroplastic OS=Arabidopsis thaliana OX=3702 GN=At1g03680 PE=2 SV=1	34	6	57	6	179	19.7	1309	1.008	1.16706e+08	1.21087e+08	4.77547e+07	1.05464e+08	7.70171e+07	7.68196e+07	1.04159e+08	9.13748e+07	4.77547e+07	7.2887e+07	1.83093e+07	6.10081e+07	High	High	High	High	High	High	0	High	0.984721	0.841436
O23715	Proteasome subunit alpha type-3 OS=Arabidopsis thaliana OX=3702 GN=PAG1 PE=1 SV=2	56	12	65	12	249	27.4	1308	1.007	6.17701e+07	5.41233e+07	6.79503e+07	6.20935e+07	5.04106e+07	5.93119e+07	5.51292e+07	4.08426e+07	6.79503e+07	4.29135e+07	1.19841e+07	4.7104e+07	High	High	High	High	High	High	0	High	0.981575	0.817823
O04090	Ferredoxin-1, chloroplastic OS=Arabidopsis thaliana OX=3702 GN=FD1 PE=1 SV=1	57	3	29	2	148	15.9	1307	0.342	1.50427e+07	1.51577e+07	8.48891e+06	4.94463e+06	5.49287e+06	2.7431e+06	1.34255e+07	11438297	8.48891e+06	3.41729e+06	1.30582e+06	2.1785e+06	High	High	High	High	High	High	0	High	1.44964e-08	5.2947e-10
Q3E902	40S ribosomal protein S21-2 OS=Arabidopsis thaliana OX=3702 GN=RPS21C PE=1 SV=2	71	3	37	1	82	9.1	1306	1.267	1.93041e+07	1.9863e+07	2.06626e+07	1.97668e+07	2.72397e+07	1.81615e+07	1.72288e+07	1.4989e+07	2.06626e+07	1.36611e+07	6.47568e+06	1.44234e+07	High	High	High	High	High	High	0	High	0.328697	0.0426968
Q8VX13	Protein disulfide isomerase-like 1-3 OS=Arabidopsis thaliana OX=3702 GN=PDIL1-3 PE=2 SV=1	33	14	72	14	579	64.2	1305	0.937	2.43004e+07	2.9723e+07	2.57641e+07	2.54251e+07	2.5969e+07	2.69801e+07	2.16879e+07	2.24296e+07	2.57641e+07	1.75715e+07	6.17361e+06	2.14269e+07	High	High	High	High	High	High	0	High	0.999894	0.974072
Q9FFH6	Fasciclin-like arabinogalactan protein 13 OS=Arabidopsis thaliana OX=3702 GN=FLA13 PE=1 SV=1	32	8	59	7	247	26.2	1303	0.857	3.40821e+07	4.05454e+07	3.84591e+07	3.33916e+07	3.30461e+07	3.19927e+07	3.0418e+07	3.05965e+07	3.84591e+07	2.30773e+07	7.85605e+06	2.54078e+07	High	High	High	High	High	High	0	High	0.917563	0.516719
Q944I4	D-glycerate 3-kinase, chloroplastic OS=Arabidopsis thaliana OX=3702 GN=GLYK PE=1 SV=2	32	10	37	10	456	51	1302	1.098	4.37893e+07	4.01832e+07	4.84538e+07	4.89805e+07	3.34614e+07	5.42988e+07	3.90815e+07	3.03231e+07	4.84538e+07	3.3851e+07	7.95478e+06	4.31227e+07	High	High	High	High	High	High	0	High	0.876577	0.357804
Q9FV81	Glutamyl-tRNA(Gln) amidotransferase subunit B, chloroplastic/mitochondrial OS=Arabidopsis thaliana OX=3702 GN=GATB PE=2 SV=1	43	17	70	17	550	60.9	1298	0.624	3.68036e+07	3.73073e+07	3.78587e+07	2.19141e+07	2.31822e+07	2.63267e+07	3.28469e+07	2.81529e+07	3.78587e+07	1.51451e+07	5.51109e+06	2.0908e+07	High	High	High	High	High	High	0	High	0.0583464	0.00412262
O22265	Signal recognition particle 43 kDa protein, chloroplastic OS=Arabidopsis thaliana OX=3702 GN=CAO PE=1 SV=2	42	12	53	12	373	41.3	1292	0.865	5.71551e+07	5.48663e+07	4.93225e+07	4.53039e+07	3.92057e+07	4.40204e+07	5.10103e+07	4.14033e+07	4.93225e+07	3.131e+07	9.32036e+06	3.49599e+07	High	High	High	High	High	High	0	High	0.914768	0.483966
P51418	60S ribosomal protein L18a-2 OS=Arabidopsis thaliana OX=3702 GN=RPL18AB PE=1 SV=2	58	12	71	12	178	21.3	1291	0.828	1.11032e+08	1.10105e+08	1.32694e+08	1.05221e+08	1.13252e+08	1.07776e+08	9.90945e+07	8.30876e+07	1.32694e+08	7.27194e+07	2.69233e+07	8.55932e+07	High	High	High	High	High	High	0	High	0.771821	0.232247
Q9LU63	Probable pterin-4-alpha-carbinolamine dehydratase, chloroplastic OS=Arabidopsis thaliana OX=3702 GN=ATP1 PE=1 SV=1	50	7	39	7	220	23.9	1290	0.588	2.76759e+07	2.52376e+07	2.321e+07	1.70011e+07	1.66163e+07	1.69123e+07	2.47005e+07	1.90449e+07	2.321e+07	1.17496e+07	3.95018e+06	1.34313e+07	High	High	High	High	High	High	0	High	0.0337765	0.0022385
O49290	Carboxyvinyl-carboxyphosphonate phosphorylmutase, chloroplastic OS=Arabidopsis thaliana OX=3702 GN=At1g77060 PE=1 SV=2	37	8	41	8	339	36.5	1280	0.908	3.4574e+07	3.42802e+07	3.67401e+07	3.13748e+07	2.85446e+07	3.1507e+07	3.0857e+07	2.58686e+07	3.67401e+07	2.16834e+07	6.78589e+06	2.5022e+07	High	High	High	High	High	High	0	High	0.981869	0.825911
Q9FEA2	Glutamate--tRNA ligase, chloroplastic/mitochondrial OS=Arabidopsis thaliana OX=3702 GN=OVA3 PE=1 SV=1	31	13	53	13	570	63.4	1280	0.747	2.39111e+07	2.58339e+07	2.58597e+07	2.15096e+07	1.68798e+07	2.06142e+07	2.13404e+07	1.94948e+07	2.58597e+07	1.48655e+07	4.01283e+06	1.63713e+07	High	High	High	High	High	High	0	High	0.613564	0.138412
Q8S9M1	Probable plastid-lipid-associated protein 13, chloroplastic OS=Arabidopsis thaliana OX=3702 GN=PAP13 PE=1 SV=2	56	13	70	13	299	33	1277	1.29	4.41205e+07	4.84747e+07	4.91662e+07	5.86675e+07	5.80677e+07	5.92749e+07	3.93771e+07	3.65801e+07	4.91662e+07	4.05457e+07	1.38044e+07	4.70745e+07	High	High	High	High	High	High	0	High	0.403004	0.0594713
O80565	Outer envelope pore protein 37, chloroplastic OS=Arabidopsis thaliana OX=3702 GN=OEP37 PE=2 SV=2	59	15	50	15	343	38.8	1274	1.126	1.97762e+07	1.95256e+07	1.99961e+07	2.56984e+07	2.20381e+07	2.56113e+07	1.765e+07	1.47345e+07	1.99961e+07	1.77604e+07	5.23911e+06	2.03398e+07	High	High	High	High	High	High	0	High	0.756665	0.220871
Q9SJA7	Probable sarcosine oxidase OS=Arabidopsis thaliana OX=3702 GN=At2g24580 PE=2 SV=1	41	10	50	10	416	45.7	1269	1.006	1.53517e+07	1.52447e+07	1.67134e+07	1.2769e+07	1.57405e+07	1.46481e+07	1.37012e+07	1.1504e+07	1.67134e+07	8.82481e+06	3.74199e+06	1.16332e+07	High	High	High	High	High	High	0	High	0.967629	0.642241
O65686	30S ribosomal protein S16-1, chloroplastic OS=Arabidopsis thaliana OX=3702 GN=RPS16-1 PE=2 SV=1	66	6	68	6	113	12.7	1267	0.94	6.55209e+07	5.58345e+07	5.23148e+07	4.80471e+07	5.03575e+07	4.93702e+07	5.84767e+07	4.21339e+07	5.23148e+07	3.32059e+07	1.19715e+07	3.92085e+07	High	High	High	High	High	High	0	High	0.984128	0.836514
Q9SR15	Tryptophan--tRNA ligase, cytoplasmic OS=Arabidopsis thaliana OX=3702 GN=At3g04600 PE=2 SV=1	30	8	30	8	402	45.7	1266	0.896	2.00777e+07	1.82641e+07	1.86188e+07	1.7476e+07	1.26679e+07	1.67008e+07	1.79191e+07	1.37825e+07	1.86188e+07	1.20778e+07	3.01154e+06	1.32633e+07	High	High	High	High	High	High	0	High	0.976315	0.754539
Q8LAP6	Probable plastid-lipid-associated protein 12, chloroplastic OS=Arabidopsis thaliana OX=3702 GN=PAP12 PE=1 SV=1	28	9	46	9	409	45.7	1265	1.165	3.30322e+07	3.00688e+07	3.34264e+07	3.38347e+07	3.12517e+07	3.56151e+07	29480911	2.26906e+07	3.34264e+07	2.33835e+07	7.42946e+06	2.82846e+07	High	High	High	High	High	High	0	High	0.579258	0.121653
F4HYF3	Bifunctional D-cysteine desulfhydrase/1-aminocyclopropane-1-carboxylate deaminase, mitochondrial OS=Arabidopsis thaliana OX=3702 GN=DCD PE=1 SV=1	33	9	47	9	401	43.9	1264	0.935	1.29635e+07	1.28585e+07	1.53901e+07	1.45016e+07	1.37431e+07	1.27451e+07	1.15698e+07	9.70334e+06	1.53901e+07	1.00222e+07	3.26715e+06	1.01218e+07	High	High	High	High	High	High	0	High	0.999894	0.995979
Q9SL42	Peptidyl-prolyl cis-trans isomerase Pin1 OS=Arabidopsis thaliana OX=3702 GN=PIN1 PE=1 SV=1	71	9	66	9	119	13	1260	0.961	9.51876e+07	1.00111e+08	9.34636e+07	9.65104e+07	7.92111e+07	9.58524e+07	8.4954e+07	7.5546e+07	9.34636e+07	6.66993e+07	1.88308e+07	7.61235e+07	High	High	High	High	High	High	0	High	0.995462	0.889489
Q8RUF8	Omega-amidase, chloroplastic OS=Arabidopsis thaliana OX=3702 GN=NLP3 PE=1 SV=1	33	9	45	9	369	40.3	1255	0.926	1.77246e+07	1.69901e+07	1.99348e+07	1.9458e+07	1.7734e+07	1.83219e+07	1.58191e+07	1.28211e+07	1.99348e+07	1.34476e+07	4.21589e+06	1.45508e+07	High	High	High	High	High	High	0	High	0.995462	0.929595
O22870	Peptidyl-prolyl cis-trans isomerase FKBP16-3, chloroplastic OS=Arabidopsis thaliana OX=3702 GN=FKBP16-3 PE=1 SV=2	46	10	79	10	223	23.5	1255	1.119	1.42844e+08	1.52372e+08	1.36242e+08	1.68412e+08	1.40249e+08	1.5655e+08	1.27487e+08	1.14983e+08	1.36242e+08	1.16391e+08	3.33412e+07	124327707	High	High	High	High	High	High	0	High	0.874479	0.350791
Q9ZPF5	Arginase 2, chloroplastic/mitochondrial OS=Arabidopsis thaliana OX=3702 GN=ARGAH2 PE=1 SV=1	42	9	58	8	344	38	1250	0.968	2.45134e+07	2.57472e+07	2.30083e+07	2.15475e+07	1.76189e+07	2.4601e+07	2.1878e+07	1.94294e+07	2.30083e+07	1.48917e+07	4.18853e+06	1.95375e+07	High	High	High	High	High	High	0	High	0.981575	0.810553
Q42589	Non-specific lipid-transfer protein 1 OS=Arabidopsis thaliana OX=3702 GN=LTP1 PE=2 SV=1	39	5	38	5	118	11.7	1247	1.265	2.02833e+08	1.93923e+08	1.91982e+08	2.84702e+08	2.86668e+08	2.24437e+08	1.81027e+08	146338869	1.91982e+08	196760285	68149588	178242096	High	High	High	High	High	High	0	High	0.444548	0.0718871
Q9LEU8	Argininosuccinate lyase, chloroplastic OS=Arabidopsis thaliana OX=3702 GN=At5g10920 PE=2 SV=1	31	11	46	11	517	57.5	1247	0.797	1.73153e+07	1.91755e+07	2.26784e+07	1.59847e+07	1.35221e+07	1.29301e+07	1.54537e+07	1.44702e+07	2.26784e+07	1.10472e+07	3.2146e+06	10268720	High	High	High	High	High	High	0	High	0.828592	0.285935
Q9LZ23	ACT domain-containing protein ACR12 OS=Arabidopsis thaliana OX=3702 GN=ACR12 PE=2 SV=1	48	12	73	12	301	33.2	1242	0.94	7.42398e+07	7.42746e+07	8.3278e+07	7.59021e+07	6.12449e+07	7.29563e+07	6.62583e+07	5.60492e+07	8.3278e+07	5.24567e+07	1.45597e+07	5.794e+07	High	High	High	High	High	High	0	High	0.977271	0.768863
O65660	PLAT domain-containing protein 1 OS=Arabidopsis thaliana OX=3702 GN=PLAT1 PE=1 SV=1	22	3	29	2	181	20.1	1242	1.06	2.81487e+07	7.50409e+06	2.85329e+07	3.19859e+07	2.61267e+07	2.99344e+07	2.51225e+07	5.66275e+06	2.85329e+07	2.21058e+07	6211088	2.37731e+07	High	High	High	High	High	High	0	High	0.878272	0.360156
Q9ZUG4	Methylthioribose-1-phosphate isomerase OS=Arabidopsis thaliana OX=3702 GN=At2g05830 PE=1 SV=2	45	12	50	12	374	39.6	1241	0.82	3.27382e+07	3.36693e+07	35816153	3.14873e+07	2.99597e+07	3.18243e+07	2.92185e+07	2.54076e+07	35816153	2.17612e+07	7.12232e+06	2.52741e+07	High	High	High	High	High	High	0	High	0.874479	0.352513
P59224	40S ribosomal protein S13-2 OS=Arabidopsis thaliana OX=3702 GN=RPS13B PE=2 SV=1	52	11	84	1	151	17.1	1239	0.766	1.81704e+07	1.66904e+07	19248220	1.6687e+07	9.58938e+06	1.3918e+07	16216918	12594903	19248220	11532556	2.27968e+06	11053341	High	High	High	High	High	High	0	High	0.700785	0.179376
Q9LQC8	ADP-ribosylation factor 2-A OS=Arabidopsis thaliana OX=3702 GN=ARF2-A PE=2 SV=2	75	9	43	9	181	20.6	1238	0.833	4.96888e+07	4.65268e+07	5.92387e+07	4.09714e+07	3.45798e+07	4.58118e+07	4.43467e+07	35110113	5.92387e+07	2.83157e+07	8.22064e+06	3.63826e+07	High	High	High	High	High	High	0	High	0.888739	0.379212
Q9S9W2	Short-chain dehydrogenase/reductase SDRA OS=Arabidopsis thaliana OX=3702 GN=SDRA PE=1 SV=1	40	7	39	7	254	26.7	1237	0.949	1.53006e+07	1.45658e+07	1.42495e+07	1.7562e+07	1.41771e+07	1.5735e+07	1.36556e+07	1.09917e+07	1.42495e+07	1.21373e+07	3.37033e+06	1.24963e+07	High	High	High	High	High	High	0	High	0.995462	0.923944
P82715	PsbP domain-containing protein 5, chloroplastic OS=Arabidopsis thaliana OX=3702 GN=PPD5 PE=1 SV=3	40	8	52	8	297	33.3	1234	0.87	7.85073e+07	8.14337e+07	7.64331e+07	7.3611e+07	5.99198e+07	6.98945e+07	7.0067e+07	6.14516e+07	7.64331e+07	5.08733e+07	1.42447e+07	5.55084e+07	High	High	High	High	High	High	0	High	0.89305	0.400132
Q9FZA2	Non-classical arabinogalactan protein 31 OS=Arabidopsis thaliana OX=3702 GN=AGP31 PE=1 SV=1	22	7	30	7	359	38.5	1231	0.939	5.72029e+07	6.07407e+07	6.71947e+07	5.58191e+07	6.14654e+07	6.14065e+07	5.1053e+07	4.58362e+07	6.71947e+07	3.85771e+07	1.46121e+07	4.87675e+07	High	High	High	High	High	High	0	High	0.981575	0.815548
Q9C514	40S ribosomal protein S7-1 OS=Arabidopsis thaliana OX=3702 GN=RPS7A PE=2 SV=1	34	8	54	8	191	21.9	1228	1.077	6.728e+07	7.26409e+07	6.91198e+07	6.70792e+07	6.23479e+07	6.27754e+07	6.00467e+07	5.48164e+07	6.91198e+07	4.63591e+07	1.48219e+07	4.98546e+07	High	High	High	High	High	High	0	High	0.915036	0.501684
Q8VXZ7	Alpha-galactosidase 3 OS=Arabidopsis thaliana OX=3702 GN=AGAL3 PE=1 SV=1	27	9	43	9	437	48.3	1227	1.116	3.11074e+07	2.67504e+07	3.0278e+07	2.94984e+07	2.58936e+07	2.97862e+07	2.77631e+07	2.01864e+07	3.0278e+07	2.03866e+07	6.15567e+06	2.36554e+07	High	High	High	High	High	High	0	High	0.723433	0.199539
O04308	Probable mitochondrial-processing peptidase subunit alpha-2, chloroplastic/mitochondrial OS=Arabidopsis thaliana OX=3702 GN=MPPA2 PE=1 SV=1	31	13	76	4	499	54	1223	1.054	6.79938e+06	7.27851e+06	8.25356e+06	7.21164e+06	7.15838e+06	8.86651e+06	6.06838e+06	5.49252e+06	8.25356e+06	4.98404e+06	1.70176e+06	7041550	High	High	High	High	High	High	0	High	0.909344	0.462927
Q9LZ06	Glutathione S-transferase L3 OS=Arabidopsis thaliana OX=3702 GN=GSTL3 PE=2 SV=1	72	14	76	14	235	27.1	1223	1.099	7.49445e+07	7.45112e+07	7.77446e+07	9.30927e+07	8.43029e+07	8.32344e+07	6.68873e+07	5.62277e+07	7.77446e+07	6.43373e+07	2.00413e+07	66102550	High	High	High	High	High	High	0	High	0.894637	0.418815
Q9T0A4	NAD(P)H-quinone oxidoreductase subunit S, chloroplastic OS=Arabidopsis thaliana OX=3702 GN=ndhS PE=1 SV=1	36	9	50	9	250	27.7	1221	0.845	2.51002e+07	2.13444e+07	2.06131e+07	2.81794e+07	2.82945e+07	2.54379e+07	2.24017e+07	1.61069e+07	2.06131e+07	1.94751e+07	6.72645e+06	2.02021e+07	High	High	High	High	High	High	0	High	0.917563	0.506469
Q9SGW3	26S proteasome non-ATPase regulatory subunit 8 homolog A OS=Arabidopsis thaliana OX=3702 GN=RPN12A PE=1 SV=1	47	10	48	10	267	30.7	1216	0.955	1.74299e+07	1.64129e+07	1.79414e+07	1.71917e+07	1.59108e+07	1.68463e+07	1.5556e+07	1.23855e+07	1.79414e+07	1.18814e+07	3.78247e+06	1.33789e+07	High	High	High	High	High	High	0	High	0.995462	0.904743
Q8LBS4	Monothiol glutaredoxin-S12, chloroplastic OS=Arabidopsis thaliana OX=3702 GN=GRXS12 PE=1 SV=2	46	6	44	6	179	19.1	1216	0.843	3.56417e+07	3.73239e+07	3.14865e+07	2.89736e+07	2.65886e+07	2.804e+07	3.18098e+07	28165463	3.14865e+07	2.00239e+07	6.3209e+06	2.22686e+07	High	High	High	High	High	High	0	High	0.914258	0.479837
P59223	40S ribosomal protein S13-1 OS=Arabidopsis thaliana OX=3702 GN=RPS13A PE=2 SV=1	52	11	87	1	151	17.1	1214	0.834	1.15194e+07	1.13044e+07	13158157	1.0975e+07	7.68902e+06	9.60239e+06	10280991	8530579	13158157	7.58493e+06	1827909	7625966	High	High	High	High	High	High	0	High	0.911393	0.466304
Q9FYR6	Proline--tRNA ligase, chloroplastic/mitochondrial OS=Arabidopsis thaliana OX=3702 GN=OVA6 PE=2 SV=1	29	12	57	12	543	60.7	1213	0.925	2.15823e+07	2.19999e+07	2.77996e+07	1.96864e+07	1.77471e+07	2.18875e+07	1.9262e+07	1.66016e+07	2.77996e+07	1.36055e+07	4.21901e+06	17382464	High	High	High	High	High	High	0	High	0.995462	0.916058
Q9LS40	Protein ASPARTIC PROTEASE IN GUARD CELL 1 OS=Arabidopsis thaliana OX=3702 GN=ASPG1 PE=1 SV=1	18	6	23	6	500	53.2	1212	0.922	9.4556e+06	9.3009e+06	1.00326e+07	1.13674e+07	7.96617e+06	9.96733e+06	8.43903e+06	7.01867e+06	1.00326e+07	7.8561e+06	1.8938e+06	7.91579e+06	High	High	High	High	High	High	0	High	0.995462	0.923013
Q9SAD7	Eukaryotic translation initiation factor 4B2 OS=Arabidopsis thaliana OX=3702 GN=EIF4B2 PE=1 SV=1	40	17	87	13	549	59.3	1212	1.033	3.33019e+07	3.80713e+07	3.12413e+07	3.86211e+07	3.43978e+07	4.29642e+07	2.97216e+07	2.87294e+07	3.12413e+07	2.66914e+07	8.17738e+06	3.4121e+07	High	High	High	High	High	High	0	High	0.917563	0.510811
Q9LX12	Probable inositol 3-phosphate synthase isozyme 3 OS=Arabidopsis thaliana OX=3702 GN=IPS3 PE=1 SV=1	41	13	55	6	510	56.4	1210	0.847	5.01118e+06	4.36049e+06	6.00935e+06	4.35606e+06	3.04264e+06	4.88989e+06	4.47243e+06	3.29052e+06	6.00935e+06	3.01052e+06	723327	3.88342e+06	High	High	High	High	Peak Found	High	0	High	0.949945	0.589545
Q8VYN9	Universal stress protein PHOS32 OS=Arabidopsis thaliana OX=3702 GN=PHOS32 PE=1 SV=1	54	8	57	6	242	26.2	1207	1.026	1.73785e+07	1.77056e+07	1.72283e+07	1.91897e+07	1.68684e+07	1.86702e+07	15510178	1.3361e+07	1.72283e+07	1.32622e+07	4.01011e+06	1.48274e+07	High	High	High	High	High	High	0	High	0.93541	0.55647
Q8H103	Glucose-6-phosphate isomerase 1, chloroplastic OS=Arabidopsis thaliana OX=3702 GN=PGI1 PE=1 SV=1	21	10	46	10	613	67	1204	0.838	2.36623e+07	1.77368e+07	23071676	1.98038e+07	1.5275e+07	1.87427e+07	2.11184e+07	1.33846e+07	23071676	1.36866e+07	3.63131e+06	1.48849e+07	High	High	High	High	High	High	0	High	0.907624	0.455015
Q56WH4	Histone deacetylase HDT2 OS=Arabidopsis thaliana OX=3702 GN=HDT2 PE=1 SV=2	38	7	49	7	306	32.3	1203	0.859	3.41968e+07	3.32919e+07	2.64907e+07	2.74401e+07	2.32034e+07	2.87729e+07	3.05203e+07	2.51228e+07	2.64907e+07	1.89642e+07	5.51614e+06	2.28507e+07	High	High	High	High	High	High	0	High	0.936743	0.562873
Q9FZ48	Ubiquitin-conjugating enzyme E2 36 OS=Arabidopsis thaliana OX=3702 GN=UBC36 PE=1 SV=1	47	5	41	2	153	17.2	1202	0.976	9.70416e+06	8.59063e+06	5.86209e+06	1.0242e+07	8.136e+06	8.17516e+06	8.66087e+06	6.48267e+06	5.86209e+06	7.07838e+06	1.93417e+06	6.4925e+06	High	High	High	High	High	High	0	High	0.981575	0.805968
P46309	Glutamate--cysteine ligase, chloroplastic OS=Arabidopsis thaliana OX=3702 GN=GSH1 PE=1 SV=2	36	16	85	16	522	58.5	1201	0.823	1.21046e+08	1.15183e+08	1.26217e+08	1.02028e+08	1.08662e+08	1.07304e+08	1.08033e+08	8.69196e+07	1.26217e+08	7.05123e+07	2.58322e+07	8.52179e+07	High	High	High	High	High	High	0	High	0.751951	0.218089
Q42404	U1 small nuclear ribonucleoprotein 70 kDa OS=Arabidopsis thaliana OX=3702 GN=RNU1 PE=1 SV=1	31	12	48	12	427	50.4	1201	1.068	1.30011e+07	1.45305e+07	1.1838e+07	1.53692e+07	1.16624e+07	1.40741e+07	1.16033e+07	1.0965e+07	1.1838e+07	1.06218e+07	2.7725e+06	1.11773e+07	High	High	High	High	High	High	0	High	0.888739	0.380169
Q9SJ66	Probable sucrose-phosphatase 2 OS=Arabidopsis thaliana OX=3702 GN=SPP2 PE=2 SV=2	42	16	86	16	422	47.8	1199	1.017	5.28889e+07	5.33802e+07	62866120	5.00532e+07	4.30173e+07	4.93878e+07	4.72028e+07	4.02819e+07	62866120	3.45923e+07	1.02265e+07	3.92225e+07	High	High	High	High	High	High	0	High	0.974244	0.727413
Q9ZQG8	Ferredoxin-3, chloroplastic OS=Arabidopsis thaliana OX=3702 GN=FD3 PE=1 SV=1	55	3	33	3	155	16.6	1197	0.831	3.98369e+07	3.44548e+07	3.11675e+07	2.94194e+07	2.69346e+07	3.07301e+07	3.5554e+07	2.60004e+07	3.11675e+07	20332077	6.40315e+06	2.4405e+07	High	High	High	High	High	High	0	High	0.894637	0.417672
Q9SHP0	Phosphoserine aminotransferase 2, chloroplastic OS=Arabidopsis thaliana OX=3702 GN=PSAT2 PE=1 SV=1	32	10	72	3	422	46.6	1190	0.78	9.10995e+06	8.00046e+06	8.50923e+06	6.54326e+06	6.55159e+06	6.46816e+06	8.13054e+06	6.03732e+06	8.50923e+06	4.52212e+06	1.55751e+06	5.13684e+06	High	High	High	High	High	High	0	High	0.809781	0.267317
Q38882	Phospholipase D alpha 1 OS=Arabidopsis thaliana OX=3702 GN=PLDALPHA1 PE=1 SV=2	23	11	58	9	810	91.8	1186	0.941	2.61234e+07	1.67734e+07	3.0813e+07	2.16382e+07	1.93412e+07	2.15394e+07	2.33149e+07	1.26576e+07	3.0813e+07	1.49544e+07	4.59797e+06	1.7106e+07	High	High	High	High	High	High	0	High	0.995462	0.956325
P52420	Phosphoribosylamine--glycine ligase, chloroplastic OS=Arabidopsis thaliana OX=3702 GN=PUR2 PE=2 SV=2	25	9	37	9	532	56.4	1186	0.853	1.15015e+07	9.80534e+06	1.20419e+07	9.756e+06	8.08943e+06	9.37542e+06	1.0265e+07	7.39932e+06	1.20419e+07	6.74247e+06	1.9231e+06	7.44571e+06	High	High	High	High	High	High	0	High	0.93541	0.556252
Q9C5C8	Peptide methionine sulfoxide reductase B2, chloroplastic OS=Arabidopsis thaliana OX=3702 GN=MSRB2 PE=1 SV=1	56	10	84	8	202	22	1186	0.64	7.70147e+07	7.0313e+07	7.17577e+07	4.62776e+07	4.24473e+07	4.681e+07	6.87349e+07	5.30597e+07	7.17577e+07	3.1983e+07	1.0091e+07	3.71753e+07	High	High	High	High	High	High	0	High	0.0703394	0.0053661
Q9SII9	Ubiquitin domain-containing protein DSK2a OS=Arabidopsis thaliana OX=3702 GN=DSK2A PE=1 SV=2	28	11	41	5	538	57.2	1184	0.975	3.53659e+06	3.59755e+06	3610827	3.77095e+06	3.989e+06	4.42989e+06	3156371	2.71479e+06	3610827	2.60614e+06	948304	3518102	High	High	High	High	High	High	0	High	0.981575	0.791793
Q9FKK7	Xylose isomerase OS=Arabidopsis thaliana OX=3702 GN=XYLA PE=2 SV=2	49	20	95	20	477	53.7	1181	1.137	4.85634e+07	4.39491e+07	4.983e+07	5.49354e+07	4.89667e+07	5.23855e+07	4.33423e+07	3.31649e+07	4.983e+07	3.79664e+07	1.16408e+07	4.16032e+07	High	High	High	High	High	High	0	High	0.829236	0.287889
Q9CAF4	Nuclear pore complex protein NUP1 OS=Arabidopsis thaliana OX=3702 GN=NUP1 PE=1 SV=1	10	8	39	8	1309	135.9	1176	0.815	4.20231e+06	3.66048e+06	3.87812e+06	2.77755e+06	2.4016e+06	2.8662e+06	3.75052e+06	2.76228e+06	3.87812e+06	1.91959e+06	570932	2.27626e+06	High	High	High	High	High	High	0	High	0.914258	0.474969
Q9SHJ6	Peroxisomal and mitochondrial division factor 2 OS=Arabidopsis thaliana OX=3702 GN=PMD2 PE=1 SV=1	41	13	48	13	323	36.1	1173	1.03	3.07244e+07	3.66268e+07	3.22573e+07	3.49208e+07	3.5005e+07	3.28161e+07	27421219	27639359	3.22573e+07	2.41341e+07	8.32172e+06	2.60617e+07	High	High	High	High	High	High	0	High	0.915036	0.501699
Q9LHH7	Bifunctional protein FolD 2 OS=Arabidopsis thaliana OX=3702 GN=FOLD2 PE=2 SV=1	52	13	73	13	299	31.6	1170	0.981	7.43874e+07	6.52444e+07	5.58388e+07	6.292e+07	6.16277e+07	6.46651e+07	6.63901e+07	4.92348e+07	5.58388e+07	4.34847e+07	1.46507e+07	5.13553e+07	High	High	High	High	High	High	0	High	0.998796	0.967757
P59231	60S ribosomal protein L10a-3 OS=Arabidopsis thaliana OX=3702 GN=RPL10AC PE=1 SV=1	43	9	49	3	217	24.5	1170	0.732	5.72171e+06	4.46409e+06	5.52527e+06	3.51367e+06	698746	2.55156e+06	5.10657e+06	3.3687e+06	5.52527e+06	2.42834e+06	166113	2.02638e+06	Peak Found	High	High	Peak Found	Peak Found	Peak Found	0	High	0.668697	0.161464
Q9FMM3	Protein ESSENTIAL FOR POTEXVIRUS ACCUMULATION 1 OS=Arabidopsis thaliana OX=3702 GN=EXA1 PE=1 SV=1	16	18	64	18	1714	187.5	1166	0.769	1.78886e+07	1.70716e+07	1.75614e+07	1.40274e+07	1.17439e+07	1.40828e+07	1.59654e+07	1.28826e+07	1.75614e+07	9.69447e+06	2.79188e+06	1.11842e+07	High	High	High	High	High	High	0	High	0.717402	0.192562
Q9M1R2	Proline--tRNA ligase, cytoplasmic OS=Arabidopsis thaliana OX=3702 GN=At3g62120 PE=1 SV=1	41	14	57	14	530	60.7	1166	0.875	1.8605e+07	1.57088e+07	2.61474e+07	1.6481e+07	1.56654e+07	2.03998e+07	1.66048e+07	1.18542e+07	2.61474e+07	1.13902e+07	3.72414e+06	1.6201e+07	High	High	High	High	High	High	0	High	0.967629	0.63791
P42794	60S ribosomal protein L11-2 OS=Arabidopsis thaliana OX=3702 GN=RPL11B PE=2 SV=2	59	9	61	9	182	20.8	1164	0.965	1.6717e+08	1.71463e+08	1.93086e+08	1.82869e+08	1.59702e+08	1.74399e+08	1.49198e+08	1.29389e+08	1.93086e+08	1.26382e+08	3.79659e+07	1.38503e+08	High	High	High	High	High	High	0	High	0.995462	0.908775
Q9SUT5	Protein SGT1 homolog B OS=Arabidopsis thaliana OX=3702 GN=SGT1B PE=1 SV=1	49	13	46	12	358	39.7	1164	0.948	4.2433e+07	4.03896e+07	4.30052e+07	3.72892e+07	3.71087e+07	4.05002e+07	3.7871e+07	3.04788e+07	4.30052e+07	2.5771e+07	8.82184e+06	3.21642e+07	High	High	High	High	High	High	0	High	0.999894	0.999765
Q9ZQ80	Nodulin-related protein 1 OS=Arabidopsis thaliana OX=3702 GN=NRP1 PE=1 SV=1	59	9	68	9	187	19.7	1162	0.939	7.41236e+07	6.90329e+07	5.98713e+07	6.5955e+07	4.21263e+07	6.79567e+07	6.61546e+07	5.20938e+07	5.98713e+07	4.55822e+07	1.00147e+07	5.39694e+07	High	High	High	High	High	High	0	High	0.977271	0.765971
Q9SF53	60S ribosomal protein L35-1 OS=Arabidopsis thaliana OX=3702 GN=RPL35A PE=2 SV=1	47	9	68	6	123	14.3	1159	0.846	1.07454e+08	9.61309e+07	1.16383e+08	8.81894e+07	5.60833e+07	1.02682e+08	9.59018e+07	7.25425e+07	1.16383e+08	6.09486e+07	1.33327e+07	8.15471e+07	High	High	High	High	High	High	0	High	0.837788	0.299382
F4KGQ0	Fructose-bisphosphate aldolase 4, cytosolic OS=Arabidopsis thaliana OX=3702 GN=FBA4 PE=2 SV=1	22	8	65	2	393	42.9	1158	0.758		1.22083e+06	2.13242e+06		963912	1.55077e+06		921264	2.13242e+06		229151	1231582	High	High	High	High	High	High	0	High	0.893239	0.407304
Q39101	Ferritin-1, chloroplastic OS=Arabidopsis thaliana OX=3702 GN=FER1 PE=2 SV=1	41	9	59	8	255	28.2	1153	0.561	8.19569e+07	7.99502e+07	7.05548e+07	4.49367e+07	3.98388e+07	4.71129e+07	7.31457e+07	6.03322e+07	7.05548e+07	3.10562e+07	9.47088e+06	3.74158e+07	High	High	High	High	High	High	0	High	0.00444472	0.000230418
Q9LU85	Probable plastid-lipid-associated protein 4, chloroplastic OS=Arabidopsis thaliana OX=3702 GN=PAP4 PE=1 SV=1	49	11	63	11	242	27.1	1152	1.067	4.83155e+07	4.87799e+07	4.9321e+07	5.32708e+07	4.91723e+07	5.08781e+07	4.31211e+07	3.68103e+07	4.9321e+07	3.6816e+07	1.16897e+07	4.0406e+07	High	High	High	High	High	High	0	High	0.917563	0.506611
Q949P2	Probable cytosolic oligopeptidase A OS=Arabidopsis thaliana OX=3702 GN=CYOP PE=1 SV=1	41	20	80	10	701	79	1151	0.98	1.1408e+07	1.00453e+07	1.09041e+07	9.53167e+06	9.25855e+06	1.14304e+07	1.01815e+07	7.58037e+06	1.09041e+07	6.58743e+06	2.20103e+06	9.07776e+06	High	High	High	High	High	High	0	High	0.981575	0.787831
O49460	Prohibitin-1, mitochondrial OS=Arabidopsis thaliana OX=3702 GN=PHB1 PE=1 SV=1	45	9	58	4	288	31.7	1150	0.969	9.16064e+06	9.57184e+06	8.94063e+06	1.00136e+07	8.01204e+06	8.48253e+06	8.17578e+06	7.22312e+06	8.94063e+06	6.92051e+06	1.9047e+06	6.7366e+06	High	High	High	High	High	High	0	High	0.981869	0.829048
Q84WM9	Elongation factor 1-beta 1 OS=Arabidopsis thaliana OX=3702 GN=At5g12110 PE=2 SV=2	55	10	53	6	228	24.8	1148	1.143	3.7711e+07	3.30252e+07	3.41059e+07	3.83243e+07	2.01037e+07	3.91526e+07	3.36567e+07	2.49215e+07	3.41059e+07	2.64863e+07	4.77923e+06	31093985	High	High	High	High	High	High	0	High	0.687749	0.172798
Q9FKM2	Mitochondrial outer membrane protein porin 4 OS=Arabidopsis thaliana OX=3702 GN=VDAC4 PE=1 SV=1	60	11	50	11	274	29.5	1148	0.966	3.12003e+07	3.82021e+07	3.59575e+07	3.93478e+07	3.67159e+07	3.86718e+07	2.7846e+07	2.88281e+07	3.59575e+07	2.71936e+07	8.72845e+06	3.07121e+07	High	High	High	High	High	High	0	High	0.994455	0.874917
Q42521	Glutamate decarboxylase 1 OS=Arabidopsis thaliana OX=3702 GN=GAD1 PE=1 SV=2	23	10	60	8	502	57	1145	0.9	2.07153e+07	1.9087e+07	2.60226e+07	2.13768e+07	1.89254e+07	2.22088e+07	1.84882e+07	1.44034e+07	2.60226e+07	1.47737e+07	4.49913e+06	1.76377e+07	High	High	High	High	High	High	0	High	0.978921	0.775515
Q02971	Cinnamyl alcohol dehydrogenase 7 OS=Arabidopsis thaliana OX=3702 GN=CAD7 PE=1 SV=2	33	8	38	8	357	38.2	1145	0.904	1.59355e+07	1.62986e+07	1.64939e+07	1.869e+07	2.08664e+07	1.89637e+07	1.42222e+07	1.22993e+07	1.64939e+07	1.29169e+07	4.96056e+06	15060490	High	High	High	High	High	High	0	High	0.981575	0.802315
Q9C829	Nuclear pore complex protein NUP50A OS=Arabidopsis thaliana OX=3702 GN=NUP50A PE=1 SV=1	31	9	33	9	440	46.6	1144	1.006	8.57671e+06	8.76847e+06	7.99467e+06	8.91227e+06	8.7301e+06	8.92188e+06	7.65463e+06	6.61688e+06	7.99467e+06	6.15936e+06	2.07541e+06	7.08552e+06	High	High	High	High	High	High	0	High	0.972442	0.654904
Q42534	Pectinesterase 2 OS=Arabidopsis thaliana OX=3702 GN=PME2 PE=2 SV=2	11	5	32	1	587	64.1	1142	0.748	470236	545398	560365	407719	264112	480061	419681	411569	560365	281779	62787.4	381252	Peak Found	Peak Found	High	Peak Found	Peak Found	Peak Found	0	High	0.90784	0.457294
Q9LV03	Glutamate synthase 1 [NADH], chloroplastic OS=Arabidopsis thaliana OX=3702 GN=GLT1 PE=1 SV=2	12	15	39	15	2208	241.7	1139	0.97	1.03854e+07	6.64385e+06	1.16751e+07	1.17786e+07	8.84476e+06	1.20582e+07	9.26888e+06	5.01359e+06	1.16751e+07	8.14034e+06	2.10266e+06	9.57627e+06	High	High	High	High	High	High	0	High	0.984312	0.838226
O64530	Thiosulfate/3-mercaptopyruvate sulfurtransferase 1, mitochondrial OS=Arabidopsis thaliana OX=3702 GN=STR1 PE=1 SV=1	63	15	72	15	379	41.9	1139	0.84	4.90533e+07	4.29471e+07	5.34994e+07	4.10722e+07	3.9432e+07	4.23124e+07	4.37796e+07	3.24088e+07	5.34994e+07	2.83854e+07	9.37416e+06	3.36034e+07	High	High	High	High	High	High	0	High	0.893239	0.406888
O65271	Bifunctional protein FolD 4, chloroplastic OS=Arabidopsis thaliana OX=3702 GN=FOLD4 PE=1 SV=1	47	12	53	12	360	38.7	1135	0.646	4.79187e+07	4.17717e+07	46806214	3.66328e+07	2.15392e+07	3.31481e+07	4.2767e+07	3.15219e+07	46806214	2.53173e+07	5.12051e+06	2.63253e+07	High	High	High	High	High	High	0	High	0.120197	0.010692
P34893	10 kDa chaperonin, mitochondrial OS=Arabidopsis thaliana OX=3702 GN=CPN10 PE=1 SV=1	64	6	62	6	98	10.8	1133	0.989	1.89488e+08	2.08673e+08	1.63553e+08	1.86737e+08	2.11565e+08	1.89369e+08	169115928	157469224	1.63553e+08	1.29056e+08	5.02952e+07	150392002	High	High	High	High	High	High	0	High	0.995462	0.950518
Q9C5D0	CBS domain-containing protein CBSX2, chloroplastic OS=Arabidopsis thaliana OX=3702 GN=CBSX2 PE=1 SV=1	42	9	52	9	238	25.9	1133	0.72	4.70173e+07	4.85508e+07	3.95004e+07	3.53502e+07	3.07701e+07	3.38155e+07	41962465	3.66375e+07	3.95004e+07	2.44309e+07	7.31497e+06	2.68554e+07	High	High	High	High	High	High	0	High	0.435858	0.0687066
Q9SIL6	Prohibitin-6, mitochondrial OS=Arabidopsis thaliana OX=3702 GN=PHB6 PE=1 SV=1	30	7	58	4	286	31.6	1132	1.026	6.23705e+06	6.29476e+06	5.92059e+06	5.9095e+06	6.50789e+06	6.08844e+06	5.5665e+06	4.75016e+06	5.92059e+06	4.08411e+06	1.54712e+06	4.83528e+06	High	High	High	High	High	High	0	High	0.949945	0.591091
Q9SIZ2	Eukaryotic translation initiation factor 2 subunit alpha homolog OS=Arabidopsis thaliana OX=3702 GN=At2g40290 PE=1 SV=2	35	10	53	9	344	38.7	1131	1.084	2.35189e+07	2.29151e+07	2.75057e+07	2.73446e+07	1.9511e+07	2.7615e+07	2.09903e+07	1.72922e+07	2.75057e+07	1.88981e+07	4.63835e+06	2.19311e+07	High	High	High	High	High	High	0	High	0.851349	0.321482
Q8LG77	Isocitrate dehydrogenase [NAD] catalytic subunit 6, mitochondrial OS=Arabidopsis thaliana OX=3702 GN=IDH6 PE=1 SV=2	37	12	57	6	374	40.6	1125	0.992	6.75919e+06	6.8247e+06	7.70341e+06	6.71427e+06	7.38901e+06	7.53418e+06	6.03251e+06	5.15007e+06	7.70341e+06	4.6403e+06	1.75659e+06	5.98345e+06	High	High	High	High	High	High	0	High	0.972442	0.70026
Q8H7F6	Bifunctional monothiol glutaredoxin-S16, chloroplastic OS=Arabidopsis thaliana OX=3702 GN=GRXS16 PE=1 SV=2	54	12	64	12	293	32.2	1121	0.854	5.60646e+07	5.97883e+07	5.62906e+07	5.21513e+07	4.50244e+07	5.26846e+07	5.00371e+07	4.51176e+07	5.62906e+07	3.60423e+07	1.07036e+07	4.18407e+07	High	High	High	High	High	High	0	High	0.893239	0.412991
Q5E924	Glyceraldehyde-3-phosphate dehydrogenase GAPCP2, chloroplastic OS=Arabidopsis thaliana OX=3702 GN=GAPCP2 PE=2 SV=1	34	11	62	1	420	44.8	1120														Not Found	Not Found	High	Not Found	Not Found	Not Found	0	High
Q94A97	Ubiquitin-conjugating enzyme E2 35 OS=Arabidopsis thaliana OX=3702 GN=UBC35 PE=1 SV=1	47	5	38	2	153	17.2	1117	0.967	6.13877e+06	4.8192e+06	3.50775e+06	5.06872e+06	915171	4.27701e+06	5478794	3.63668e+06	3.50775e+06	3.50304e+06	217563	3.39669e+06	High	High	High	High	High	High	0	High	0.981869	0.828053
Q9LS02	Allene oxide cyclase 2, chloroplastic OS=Arabidopsis thaliana OX=3702 GN=AOC2 PE=1 SV=1	41	9	62	6	253	27.6	1116	1.306	1.22325e+07	1.49348e+07	1.52298e+07	1.92409e+07	2.00947e+07	1.80099e+07	1.09174e+07	1.12701e+07	1.52298e+07	1.32976e+07	4.7771e+06	1.4303e+07	High	High	High	High	High	High	0	High	0.251855	0.0280667
Q94BU8	Guanosine deaminase OS=Arabidopsis thaliana OX=3702 GN=GSDA PE=1 SV=1	66	7	36	7	185	20	1114	0.921	3.44998e+07	3.36417e+07	31470100	3.11573e+07	2.78063e+07	3.2149e+07	3.07907e+07	2.53868e+07	31470100	2.15331e+07	6.61038e+06	2.55319e+07	High	High	High	High	High	High	0	High	0.995462	0.912859
P49211	60S ribosomal protein L32-1 OS=Arabidopsis thaliana OX=3702 GN=RPL32A PE=2 SV=2	62	10	68	3	133	15.5	1114	1.012	7.69723e+07	7.74164e+07	8.27699e+07	8.08177e+07	6.54528e+07	7.65915e+07	6.8697e+07	5.84201e+07	8.27699e+07	5.58539e+07	1.55601e+07	60826956	High	High	High	High	High	High	0	High	0.981575	0.821953
Q943Z6	Signal recognition particle 19 kDa protein OS=Arabidopsis thaliana OX=3702 GN=SRP19 PE=1 SV=1	36	6	33	6	145	16.3	1113	1.018	7.93158e+06	7.26178e+06	8.29948e+06	7.81629e+06	6.30018e+06	7.52387e+06	7.07885e+06	5.4799e+06	8.29948e+06	5.40191e+06	1.49774e+06	5.97526e+06	High	High	High	High	High	High	0	High	0.956821	0.606221
O82197	Vacuolar protein sorting-associated protein 32 homolog 1 OS=Arabidopsis thaliana OX=3702 GN=VPS32.1 PE=1 SV=1	35	7	47	2	213	24	1112	0.682	4.38174e+06	4.953e+06	2959184	3.22335e+06	2.70092e+06	3.20375e+06	3.91066e+06	3.73764e+06	2959184	2.22769e+06	642090	2.54433e+06	High	High	High	High	High	High	0	High	0.454967	0.0751801
Q9XF91	Photosystem II 22 kDa protein, chloroplastic OS=Arabidopsis thaliana OX=3702 GN=PSBS PE=2 SV=1	34	7	35	7	265	28	1111	1.085	4.47124e+07	4.1831e+07	4.62615e+07	4.99334e+07	3.61265e+07	4.31102e+07	3.99053e+07	3.15666e+07	4.62615e+07	3.45095e+07	8.58835e+06	3.4237e+07	High	High	High	High	High	High	0	High	0.892223	0.391317
Q9LTX3	Pyridoxine/pyridoxamine 5'-phosphate oxidase 1, chloroplastic OS=Arabidopsis thaliana OX=3702 GN=PPOX1 PE=1 SV=1	27	10	47	10	530	59.3	1110	1.003	1.99787e+07	1.99387e+07	2.29802e+07	2.03983e+07	1.52421e+07	2.29734e+07	1.78308e+07	1.50462e+07	2.29802e+07	1.40975e+07	3.6235e+06	1.82448e+07	High	High	High	High	High	High	0	High	0.972442	0.664301
Q9FGF0	Phosphoglycerate mutase-like protein 1 OS=Arabidopsis thaliana OX=3702 GN=At5g64460 PE=2 SV=1	41	8	37	8	282	31.6	1105	0.875	1.70133e+07	1.57606e+07	1.88899e+07	1.55131e+07	1.14106e+07	1.50671e+07	1.51842e+07	1.18933e+07	1.88899e+07	1.07212e+07	2.71263e+06	1.19659e+07	High	High	High	High	High	High	0	High	0.968986	0.645558
O23138	Cytochrome c-1 OS=Arabidopsis thaliana OX=3702 GN=CYTC-1 PE=1 SV=1	59	6	46	4	114	12.4	1102	1.033	2.24417e+07	1.97111e+07	2.10889e+07	2.22389e+07	1.09999e+07	2.17645e+07	2.0029e+07	1.48745e+07	2.10889e+07	1.53695e+07	2.61499e+06	1.72848e+07	High	High	High	High	High	High	0	High	0.924959	0.532374
Q8GZQ3	Polyribonucleotide nucleotidyltransferase 1, chloroplastic OS=Arabidopsis thaliana OX=3702 GN=PNP1 PE=1 SV=1	19	15	60	15	922	99.5	1099	0.897	4.10685e+07	4.03261e+07	4.72116e+07	4.00423e+07	3.81333e+07	4.39987e+07	3.66533e+07	3.04309e+07	4.72116e+07	2.76737e+07	9.06541e+06	3.49426e+07	High	High	High	High	High	High	0	High	0.972442	0.70952
Q0WQF7	Dihydrolipoyllysine-residue acetyltransferase component 1 of pyruvate dehydrogenase complex, mitochondrial OS=Arabidopsis thaliana OX=3702 GN=LTA3 PE=1 SV=2	34	15	57	15	637	68.8	1095	1.001	3.56573e+07	3.85154e+07	3.51646e+07	3.58542e+07	3.43426e+07	3.86174e+07	3.18238e+07	2.90645e+07	3.51646e+07	2.47792e+07	8.16425e+06	3.06689e+07	High	High	High	High	High	High	0	High	0.972442	0.669877
Q9XGM1	V-type proton ATPase subunit D OS=Arabidopsis thaliana OX=3702 GN=VHA-D PE=1 SV=2	46	13	70	13	261	29	1095	1.087	1.08918e+08	1.03482e+08	1.05819e+08	1.19375e+08	1.06059e+08	1.16352e+08	9.72086e+07	7.80894e+07	1.05819e+08	8.25015e+07	2.52134e+07	9.24035e+07	High	High	High	High	High	High	0	High	0.911393	0.466894
Q9XJ35	ATP-dependent Clp protease proteolytic subunit-related protein 1, chloroplastic OS=Arabidopsis thaliana OX=3702 GN=CLPR1 PE=1 SV=1	31	8	58	8	387	42.6	1094	0.903	4.41751e+07	4.14928e+07	4.38169e+07	4.55712e+07	3.28728e+07	3.89703e+07	3.94259e+07	3.13113e+07	4.38169e+07	3.14947e+07	7.81484e+06	3.09492e+07	High	High	High	High	High	High	0	High	0.976308	0.739327
Q93Y22	Coatomer subunit delta OS=Arabidopsis thaliana OX=3702 GN=At5g05010 PE=1 SV=2	37	13	43	13	527	57.7	1093	0.96	4.12801e+07	4.59508e+07	3.80528e+07	4.09673e+07	4.56006e+07	3.99896e+07	3.6842e+07	3.46755e+07	3.80528e+07	2.83129e+07	1.08406e+07	3.17587e+07	High	High	High	High	High	High	0	High	0.995462	0.948046
Q94A68	Uncharacterized oxidoreductase At1g06690, chloroplastic OS=Arabidopsis thaliana OX=3702 GN=At1g06690 PE=1 SV=1	37	12	49	12	377	41.5	1093	0.89	3.0708e+07	2.96407e+07	2.93514e+07	3.11893e+07	2.85891e+07	3.25703e+07	2.74066e+07	2.23675e+07	2.93514e+07	2.15552e+07	6.79647e+06	2.58665e+07	High	High	High	High	High	High	0	High	0.976315	0.742634
Q9FJW4	NADH dehydrogenase [ubiquinone] iron-sulfur protein 4, mitochondrial OS=Arabidopsis thaliana OX=3702 GN=FRO1 PE=1 SV=1	51	8	53	8	154	17.1	1092	1	3.96112e+07	4.23724e+07	3.63561e+07	4.07952e+07	4.33297e+07	3.96671e+07	3.53526e+07	3.19751e+07	3.63561e+07	2.8194e+07	1.03008e+07	3.15026e+07	High	High	High	High	High	High	0	High	0.974244	0.726158
Q9LXA8	Probable beta-D-xylosidase 6 OS=Arabidopsis thaliana OX=3702 GN=BXL6 PE=2 SV=1	28	16	44	15	792	87.1	1091	0.866	1.63878e+07	1.55966e+07	1.51688e+07	1.31999e+07	1.22021e+07	1.55567e+07	1.4626e+07	1.17695e+07	1.51688e+07	9.12258e+06	2.90081e+06	1.23547e+07	High	High	High	High	High	High	0	High	0.957028	0.60748
O65902	Cyclase-associated protein 1 OS=Arabidopsis thaliana OX=3702 GN=CAP1 PE=2 SV=1	42	12	51	12	476	50.9	1090	0.836	4.43508e+07	4.03226e+07	4.93807e+07	3.85336e+07	3.32151e+07	3.94732e+07	3.95827e+07	3.04283e+07	4.93807e+07	2.66309e+07	7.89622e+06	3.13486e+07	High	High	High	High	High	High	0	High	0.89305	0.398192
Q84L30	Ubiquitin receptor RAD23d OS=Arabidopsis thaliana OX=3702 GN=RAD23D PE=1 SV=2	23	7	51	4	378	40	1089	0.946	3.19128e+07	3.4947e+07	3.09539e+07	2.90702e+07	2.79714e+07	3.44991e+07	2.84819e+07	2.63718e+07	3.09539e+07	2.00907e+07	6.64964e+06	2.73983e+07	High	High	High	High	High	High	0	High	0.995462	0.918235
O65570	Villin-4 OS=Arabidopsis thaliana OX=3702 GN=VLN4 PE=1 SV=1	14	13	48	12	974	109.3	1089	1.05	2.18175e+07	1.62949e+07	1.79355e+07	2.22903e+07	2.09938e+07	1.77058e+07	1.94719e+07	1.22965e+07	1.79355e+07	1.54051e+07	4.99084e+06	1.40615e+07	High	High	High	High	High	High	0	High	0.90784	0.455805
Q9S818	Naringenin,2-oxoglutarate 3-dioxygenase OS=Arabidopsis thaliana OX=3702 GN=F3H PE=1 SV=1	32	8	38	8	358	40.3	1086	0.743	1.8111e+07	1.7105e+07	1.81702e+07	1.3776e+07	1.19625e+07	1.37899e+07	1.61639e+07	1.29078e+07	1.81702e+07	9.52073e+06	2.84385e+06	1.09516e+07	High	High	High	High	High	High	0	High	0.579258	0.121632
O48832	Protein EARLY-RESPONSIVE TO DEHYDRATION 7, chloroplastic OS=Arabidopsis thaliana OX=3702 GN=ERD7 PE=1 SV=1	44	14	49	14	452	49	1086	1.041	2.49561e+07	2.10205e+07	2.29218e+07	2.02214e+07	1.88336e+07	2.58342e+07	2.2273e+07	1.58626e+07	2.29218e+07	1.39752e+07	4.4773e+06	2.05169e+07	High	High	High	High	High	High	0	High	0.914768	0.499753
Q9FGX1	ATP-citrate synthase beta chain protein 2 OS=Arabidopsis thaliana OX=3702 GN=ACLB-2 PE=1 SV=1	25	11	30	1	608	65.8	1085	0.592	1.0882e+06	770886	1.40981e+06	619807	456510	1.08123e+06	971205	581728	1.40981e+06	428355	108526	858688	High	High	High	Peak Found	High	High	0	High	0.363192	0.049638
Q9LV66	Uncharacterized protein At5g48480 OS=Arabidopsis thaliana OX=3702 GN=At5g48480 PE=1 SV=1	93	12	49	12	166	17.5	1084	1.083	5.09629e+07	6.30981e+07	5.06092e+07	6.10482e+07	7.49816e+07	6.67976e+07	4.54839e+07	4.76152e+07	5.06092e+07	4.21911e+07	1.78253e+07	5.30489e+07	High	High	High	High	High	High	0	High	0.909344	0.462153
P43333	U2 small nuclear ribonucleoprotein A' OS=Arabidopsis thaliana OX=3702 GN=At1g09760 PE=2 SV=2	40	10	43	10	249	28	1082	1.005	2.4381e+07	2.6268e+07	2.27402e+07	2.26443e+07	2.45045e+07	2.34303e+07	2.17598e+07	1.98224e+07	2.27402e+07	1.56497e+07	5.82545e+06	1.86077e+07	High	High	High	High	High	High	0	High	0.964428	0.623682
P43082	Hevein-like preproprotein OS=Arabidopsis thaliana OX=3702 GN=HEL PE=1 SV=1	26	4	38	4	212	22.9	1082	1.156	4.4425e+07	3.94475e+07	4.65735e+07	5.15101e+07	4.38562e+07	5.14052e+07	3.96489e+07	2.9768e+07	4.65735e+07	3.55992e+07	1.04259e+07	4.08247e+07	High	High	High	High	High	High	0	High	0.753067	0.218933
Q9C5M0	Mitochondrial dicarboxylate/tricarboxylate transporter DTC OS=Arabidopsis thaliana OX=3702 GN=DTC PE=1 SV=1	49	11	57	11	298	31.9	1080	0.826	2.97814e+07	2.61923e+07	3.15257e+07	2.71823e+07	2.12938e+07	2.43512e+07	2.65796e+07	1.97653e+07	3.15257e+07	1.87859e+07	5.06217e+06	1.93391e+07	High	High	High	High	High	High	0	High	0.894637	0.417177
Q9S6Z7	Bifunctional L-3-cyanoalanine synthase/cysteine synthase D1 OS=Arabidopsis thaliana OX=3702 GN=CYSD1 PE=1 SV=1	25	7	75	4	324	34.3	1078	1.042	7.37849e+06	7.9206e+06	7.10034e+06	4.87672e+06	4.03536e+06	5.25275e+06	6.58522e+06	5977061	7.10034e+06	3.37035e+06	959326	4.1716e+06	High	High	High	High	High	High	0	High	0.923821	0.525993
Q9SHJ8	3-hydroxyisobutyryl-CoA hydrolase-like protein 5 OS=Arabidopsis thaliana OX=3702 GN=At1g06550 PE=1 SV=2	29	7	27	7	387	43.2	1073	0.931	3.85598e+06	3.82039e+06	4.62155e+06	4.65815e+06	5.14173e+06	6.41635e+06	3.44143e+06	2.88295e+06	4.62155e+06	3.2193e+06	1.22234e+06	5.0957e+06	High	High	High	High	High	High	0	High	0.999894	0.97627
O22969	Uncharacterized protein At2g34160 OS=Arabidopsis thaliana OX=3702 GN=At2g34160 PE=1 SV=1	71	11	57	11	130	14.6	1072	1.028	6.76218e+07	7.54015e+07	6.31054e+07	7.23981e+07	7.27013e+07	7.48558e+07	6.03518e+07	56899619	6.31054e+07	5.00351e+07	1.72833e+07	5.94485e+07	High	High	High	High	High	High	0	High	0.97471	0.73491
Q9SZX9	60S ribosomal protein L9-2 OS=Arabidopsis thaliana OX=3702 GN=RPL9D PE=2 SV=1	52	9	61	4	194	22	1070	1.101	5.31054e+06	7.3261e+06	9.00745e+06	9.31204e+06	5.89849e+06	8.76583e+06	4.73961e+06	5.52844e+06	9.00745e+06	6.43565e+06	1.40225e+06	6.96159e+06	High	High	High	High	High	High	0	High	0.862208	0.330608
Q9T0G2	Cytochrome c-2 OS=Arabidopsis thaliana OX=3702 GN=CYTC-2 PE=1 SV=1	41	4	33	2	112	12.2	1068	1.109	630599	587388	602132	721924	593949	667970	562804	443256	602132	498929	141199	530484	High	High	High	High	High	High	0	High	0.893239	0.410691
P31167	ADP,ATP carrier protein 1, mitochondrial OS=Arabidopsis thaliana OX=3702 GN=AAC1 PE=1 SV=2	34	13	72	13	381	41.4	1066	0.743	1.119e+08	9.7657e+07	1.34838e+08	8.82829e+07	5.87946e+07	8.34962e+07	9.98695e+07	7.36941e+07	1.34838e+08	6.10132e+07	1.39772e+07	66310456	High	High	High	High	High	High	0	High	0.364547	0.0502374
Q941D3	Probable plastid-lipid-associated protein 8, chloroplastic OS=Arabidopsis thaliana OX=3702 GN=PAP8 PE=1 SV=1	26	6	42	6	239	26.5	1065	1.063	3.9256e+07	3.8674e+07	40071217	4.65245e+07	3.7252e+07	4.0511e+07	3.50356e+07	2.91842e+07	40071217	3.21535e+07	8.85591e+06	32172763	High	High	High	High	High	High	0	High	0.905926	0.446749
F4JGR5	Pyrophosphate--fructose 6-phosphate 1-phosphotransferase subunit beta 2 OS=Arabidopsis thaliana OX=3702 GN=PFP-BETA2 PE=3 SV=1	30	14	69	8	569	62.7	1063	0.819	1.34423e+07	1.07191e+07	1.26985e+07	9.3998e+06	4.22059e+06	9.57864e+06	1.19971e+07	8.0889e+06	1.26985e+07	6.4963e+06	1.00336e+06	7.6071e+06	High	High	High	High	High	High	0	High	0.89305	0.400213
P56759	ATP synthase subunit b, chloroplastic OS=Arabidopsis thaliana OX=3702 GN=atpF PE=3 SV=1	57	11	59	11	184	21	1063	1.422	8.32177e+07	6.37761e+07	5.80257e+07	1.02466e+08	7.8965e+07	8.07674e+07	7.4271e+07	4.81268e+07	5.80257e+07	7.08153e+07	1.87723e+07	64143309	High	High	High	High	High	High	0	High	0.0936701	0.00791643
P40283	Histone H2B.11 OS=Arabidopsis thaliana OX=3702 GN=At5g59910 PE=1 SV=5	42	6	53	1	150	16.4	1061	3.754		134590	55449.1	233590	1.71374e+07	185453		101565	55449.1	161436	4074067	147282	Not Found	Peak Found	Peak Found	High	High	High	0	High	1.87943e-05	7.8056e-07
P42697	Dynamin-related protein 1A OS=Arabidopsis thaliana OX=3702 GN=DRP1A PE=1 SV=3	47	22	80	21	610	68.1	1060	0.845	4.16553e+07	3.89595e+07	4.64782e+07	3.7877e+07	3.39251e+07	3.77502e+07	3.71769e+07	2.93997e+07	4.64782e+07	2.61772e+07	8.065e+06	2.99802e+07	High	High	High	High	High	High	0	High	0.905926	0.450941
Q8GW48	Heat shock factor-binding protein OS=Arabidopsis thaliana OX=3702 GN=HSBP PE=1 SV=1	86	6	41	6	86	9.3	1059	0.837	3.32256e+07	3.42175e+07	2.32647e+07	2.55042e+07	2.69006e+07	2.24045e+07	2.96536e+07	2.58213e+07	2.32647e+07	1.76262e+07	6.39506e+06	1.7793e+07	High	High	High	High	High	High	0	High	0.905926	0.446349
Q9FHW7	SKP1-like protein 1B OS=Arabidopsis thaliana OX=3702 GN=SKP1B PE=1 SV=1	64	7	46	4	171	19.1	1057	0.947	4.12087e+06	4.95694e+06	4.7968e+06	3.93528e+06	2.63038e+06	4.38978e+06	3.67784e+06	3.74062e+06	4.7968e+06	2.71972e+06	625319	3.48625e+06	High	High	High	High	High	High	0	High	0.995462	0.947355
P93031	GDP-mannose 4,6 dehydratase 2 OS=Arabidopsis thaliana OX=3702 GN=MUR1 PE=1 SV=3	33	10	56	6	373	41.9	1057	1.022	3.40565e+07	3.56467e+07	32573704	3.47307e+07	3.27564e+07	3.32602e+07	3.03951e+07	2.68998e+07	32573704	24002719	7787160	2.64144e+07	High	High	High	High	High	High	0	High	0.925076	0.537334
Q8LGC6	Nascent polypeptide-associated complex subunit alpha-like protein 5 OS=Arabidopsis thaliana OX=3702 GN=At1g33040 PE=2 SV=2	24	4	26	4	209	22.8	1054	1.033	2.41473e+07	2.22048e+07	2.22536e+07	2.30303e+07	2.05762e+07	2.23184e+07	2.15513e+07	16756200	2.22536e+07	1.59165e+07	4.89158e+06	1.77247e+07	High	High	High	High	High	High	0	High	0.922392	0.524636
O80526	ATP-citrate synthase alpha chain protein 3 OS=Arabidopsis thaliana OX=3702 GN=ACLA-3 PE=2 SV=1	38	13	64	7	424	46.9	1047	0.948	1.61322e+07	1.37936e+07	16046737	1.59019e+07	1.29505e+07	1.48325e+07	1.43978e+07	1.04089e+07	16046737	1.099e+07	3.07873e+06	1.17796e+07	High	High	High	High	High	High	0	High	0.995462	0.94798
Q944H0	Phosphomethylethanolamine N-methyltransferase OS=Arabidopsis thaliana OX=3702 GN=NMT2 PE=1 SV=2	41	18	95	9	491	56	1043	1.062	1.80054e+07	1.45824e+07	2.15707e+07	2.05159e+07	1.94462e+07	2.29342e+07	1.60697e+07	1.10042e+07	2.15707e+07	14178767	4.62293e+06	18213737	High	High	High	High	High	High	0	High	0.893239	0.410814
Q9LF30	40S ribosomal protein S19-2 OS=Arabidopsis thaliana OX=3702 GN=RPS19B PE=2 SV=1	63	11	87	1	143	15.8	1041														High	Not Found	Not Found	High	High	High	0	High
Q9LIP2	Proteasome subunit beta type-5-B OS=Arabidopsis thaliana OX=3702 GN=PBE2 PE=1 SV=1	56	11	38	2	273	29.5	1039														Not Found	High	Not Found	Not Found	High	High	0	High
Q9LSQ5	NAD(P)H dehydrogenase (quinone) FQR1 OS=Arabidopsis thaliana OX=3702 GN=FQR1 PE=1 SV=1	51	9	55	9	204	21.8	1036	1.117	8.49348e+07	7.35345e+07	80928340	8.58221e+07	8.89762e+07	8.32103e+07	7.58034e+07	5.54907e+07	80928340	5.93125e+07	2.11523e+07	6.60835e+07	High	High	High	High	High	High	0	High	0.87657	0.35513
Q9SKU1	Clathrin light chain 1 OS=Arabidopsis thaliana OX=3702 GN=At2g20760 PE=2 SV=1	33	11	72	10	338	37.2	1035	1.013	4.79877e+07	5.26833e+07	4.43172e+07	4.43395e+07	4.26811e+07	4.72303e+07	4.28286e+07	3.9756e+07	4.43172e+07	3.06435e+07	1.01466e+07	3.75091e+07	High	High	High	High	High	High	0	High	0.972442	0.685172
Q9SG80	Alpha-L-arabinofuranosidase 1 OS=Arabidopsis thaliana OX=3702 GN=ASD1 PE=1 SV=1	35	16	59	16	678	75	1035	1.07	3.84467e+07	4.3428e+07	4.1881e+07	4.1799e+07	3.75583e+07	3.14386e+07	3.43133e+07	3.27717e+07	4.1881e+07	2.88877e+07	8.92873e+06	24967686	High	High	High	High	High	High	0	High	0.895695	0.423443
P93028	Ubiquitin-activating enzyme E1 1 OS=Arabidopsis thaliana OX=3702 GN=UBA1 PE=1 SV=1	22	17	64	17	1080	120.2	1032	0.728	2.41774e+07	1.93762e+07	2.83369e+07	1.52249e+07	1.46811e+07	1.92987e+07	2.15781e+07	1.46217e+07	2.83369e+07	1.05221e+07	3.49014e+06	1.53265e+07	High	High	High	High	High	High	0	High	0.474295	0.0820062
Q9FNR1	Glycine-rich RNA-binding protein 3, mitochondrial OS=Arabidopsis thaliana OX=3702 GN=RBG3 PE=1 SV=1	17	3	22	3	309	30	1030	0.778	7.16375e+06	8.27062e+06	7.30804e+06	5.13892e+06	6.99847e+06	6.20157e+06	6.39357e+06	6.24119e+06	7.30804e+06	3.55156e+06	1.66374e+06	4.92512e+06	High	High	High	High	High	High	0	High	0.809781	0.268573
Q2V2S7	NAD(P)H-quinone oxidoreductase subunit M, chloroplastic OS=Arabidopsis thaliana OX=3702 GN=ndhM PE=2 SV=1	60	8	42	8	217	24.8	1029	0.96	2.67168e+07	2.55773e+07	2.61098e+07	2.3397e+07	1.94188e+07	2.34636e+07	2.38445e+07	1.93012e+07	2.61098e+07	1.61699e+07	4.61643e+06	1.86342e+07	High	High	High	High	High	High	0	High	0.990563	0.861099
P83755	Photosystem II protein D1 OS=Arabidopsis thaliana OX=3702 GN=psbA PE=1 SV=2	21	6	38	6	353	38.9	1028	1.231	3.04934e+07	2.87761e+07	4.53869e+07	4.56882e+07	3.68718e+07	4.26432e+07	2.7215e+07	2.1715e+07	4.53869e+07	3.15756e+07	8.76553e+06	3.38661e+07	High	High	High	High	High	High	0	High	0.398496	0.0582192
Q8LDL0	Protein HHL1, chloroplastic OS=Arabidopsis thaliana OX=3702 GN=HHL1 PE=1 SV=1	35	9	50	9	231	26.1	1027	1.2	3.34786e+07	3.92193e+07	3.79238e+07	5.08154e+07	4.09048e+07	5.05634e+07	2.98794e+07	2.95957e+07	3.79238e+07	3.51191e+07	9.72429e+06	4.01561e+07	High	High	High	High	High	High	0	High	0.59466	0.12804
Q42533	Biotin carboxyl carrier protein of acetyl-CoA carboxylase 1, chloroplastic OS=Arabidopsis thaliana OX=3702 GN=BCCP1 PE=1 SV=2	42	8	47	7	280	29.6	1026	0.972	4.35531e+07	4.90424e+07	3.72557e+07	4.66186e+07	4.62297e+07	5.81924e+07	38870703	3.70085e+07	3.72557e+07	3.22186e+07	1.09902e+07	4.62148e+07	High	High	High	High	High	High	0	High	0.995462	0.895724
Q9S9P8	Ferredoxin--NADP reductase, root isozyme 2, chloroplastic OS=Arabidopsis thaliana OX=3702 GN=RFNR2 PE=1 SV=1	45	14	71	6	382	42.8	1023	0.981	2.3304e+07	2.19455e+07	2.25466e+07	2.24203e+07	2.1091e+07	2.21314e+07	2.07986e+07	1.65606e+07	2.25466e+07	1.54949e+07	5.01395e+06	1.75762e+07	High	High	High	High	High	High	0	High	0.977271	0.767601
O81884	L-galactose dehydrogenase OS=Arabidopsis thaliana OX=3702 GN=LGALDH PE=1 SV=1	34	6	41	6	319	34.5	1021	1.068	1.38951e+07	1.40007e+07	1.39595e+07	1.43898e+07	1.33752e+07	1.51197e+07	1.24013e+07	1.05652e+07	1.39595e+07	9.94494e+06	3.17969e+06	1.20077e+07	High	High	High	High	High	High	0	High	0.891512	0.384788
Q9S834	ATP-dependent Clp protease proteolytic subunit 5, chloroplastic OS=Arabidopsis thaliana OX=3702 GN=CLPP5 PE=1 SV=1	38	6	46	6	298	32.3	1021	0.855	3.90666e+07	3.96068e+07	3.19945e+07	3.33995e+07	2.61791e+07	3.08488e+07	3.48665e+07	2.98881e+07	3.19945e+07	23082722	6.22355e+06	2.44993e+07	High	High	High	High	High	High	0	High	0.917563	0.507396
Q9SGY2	ATP-citrate synthase alpha chain protein 1 OS=Arabidopsis thaliana OX=3702 GN=ACLA-1 PE=1 SV=1	40	15	65	9	423	46.6	1020	1.047	1.62566e+07	1.4662e+07	1.91074e+07	1.49737e+07	1.44524e+07	1.73247e+07	1.45088e+07	1.10643e+07	1.91074e+07	1.03485e+07	3435770	1.37588e+07	High	High	High	High	High	High	0	High	0.914258	0.477497
Q8H0W0	Protein LOW PSII ACCUMULATION 3, chloroplastic OS=Arabidopsis thaliana OX=3702 GN=LPA3 PE=1 SV=1	23	6	30	6	358	40	1019	1.068	1.27344e+07	1.25998e+07	1.31165e+07	1.22462e+07	1.49207e+07	1.35739e+07	1.13653e+07	9.50811e+06	1.31165e+07	8.46351e+06	3.54709e+06	1.078e+07	High	High	High	High	High	High	0	High	0.888739	0.380819
Q9SIV0	S-alkyl-thiohydroximate lyase SUR1 OS=Arabidopsis thaliana OX=3702 GN=SUR1 PE=1 SV=1	26	9	45	9	462	51.1	1019	0.825	1.50623e+07	1.34946e+07	1.70028e+07	1.2713e+07	1.11132e+07	1.34949e+07	1.3443e+07	1.01833e+07	1.70028e+07	8.78606e+06	2.64193e+06	1.07173e+07	High	High	High	High	High	High	0	High	0.89305	0.400794
Q93Y40	Oxysterol-binding protein-related protein 3C OS=Arabidopsis thaliana OX=3702 GN=ORP3C PE=2 SV=1	31	9	33	7	457	51.9	1018	1.023	7.80586e+06	6.64774e+06	7.81101e+06	7.82465e+06	7.67924e+06	8.3276e+06	6.96665e+06	5.01653e+06	7.81101e+06	5.4077e+06	1.82558e+06	6.61356e+06	High	High	High	High	High	High	0	High	0.949945	0.593525
Q9LQQ4	Histone H2B.1 OS=Arabidopsis thaliana OX=3702 GN=At1g07790 PE=1 SV=3	43	7	64	2	148	16.4	1018	1.082	5.67467e+06	6.34271e+06	4.93352e+06	6.80891e+06	3.758e+06	6.73074e+06	5.06458e+06	4.78635e+06	4.93352e+06	4.70571e+06	893388	5.34538e+06	High	High	High	High	Peak Found	High	0	High	0.891512	0.388138
Q9SK66	NADH dehydrogenase [ubiquinone] 1 alpha subcomplex subunit 9, mitochondrial OS=Arabidopsis thaliana OX=3702 GN=At2g20360 PE=1 SV=2	47	17	76	17	402	43.9	1016	0.949	5.15656e+07	5.77071e+07	5.12799e+07	5.28632e+07	3.65262e+07	6.04349e+07	4.60218e+07	4.3547e+07	5.12799e+07	3.65343e+07	8.68337e+06	4.79958e+07	High	High	High	High	High	High	0	High	0.995462	0.891068
Q8VZ19	60S ribosomal protein L30-2 OS=Arabidopsis thaliana OX=3702 GN=RPL30B PE=3 SV=1	53	6	58	3	112	12.3	1015	1.054	2.1449e+07	2.10405e+07	2.19835e+07	3.53528e+07	2.37616e+07	2.80118e+07	1.9143e+07	1.58776e+07	2.19835e+07	2.44327e+07	5.64884e+06	2.22462e+07	High	High	High	High	High	High	0	High	0.898008	0.43102
Q9SS17	40S ribosomal protein S24-1 OS=Arabidopsis thaliana OX=3702 GN=RPS24A PE=2 SV=1	31	5	50	3	133	15.4	1014	1.017	4.47743e+07	4.34606e+07	5.0509e+07	4.33999e+07	3.97053e+07	4.45868e+07	39960594	3.27963e+07	5.0509e+07	29994138	9.43913e+06	3.54096e+07	High	High	High	High	High	High	0	High	0.972442	0.667515
O49453	Uncharacterized protein At4g28440 OS=Arabidopsis thaliana OX=3702 GN=At4g28440 PE=1 SV=1	65	8	53	8	153	16.4	1014	1.133	5.60474e+07	5.51974e+07	5.06377e+07	5.79846e+07	4.05124e+07	6.25153e+07	5.00217e+07	4.16532e+07	5.06377e+07	4.00738e+07	9.63101e+06	4.9648e+07	High	High	High	High	High	High	0	High	0.837788	0.303515
Q9LK25	Prohibitin-4, mitochondrial OS=Arabidopsis thaliana OX=3702 GN=PHB4 PE=1 SV=1	29	7	42	1	279	30.6	1014	0.871	2.36217e+06	2.14146e+06	1.83354e+06	2.05451e+06	1.96564e+06	1.5973e+06	2.10821e+06	1.61599e+06	1.83354e+06	1.4199e+06	467290	1.26854e+06	Peak Found	High	Peak Found	High	Peak Found	High	0	High	0.981575	0.817165
P93032	Isocitrate dehydrogenase [NAD] regulatory subunit 2, mitochondrial OS=Arabidopsis thaliana OX=3702 GN=IDH2 PE=1 SV=2	22	6	48	3	367	39.6	1012	0.981	7.03027e+06	7.52815e+06	7.78372e+06	7.82381e+06	4.91527e+06	7.98521e+06	6.27445e+06	5680903	7.78372e+06	5.40711e+06	1.16851e+06	6.34164e+06	High	High	High	High	High	High	0	High	0.97874	0.773737
P54150	Peptide methionine sulfoxide reductase A4, chloroplastic OS=Arabidopsis thaliana OX=3702 GN=MSR4 PE=1 SV=2	31	6	45	5	258	28.6	1012	0.927	6.43831e+07	5.38811e+07	6.12851e+07	5.23243e+07	4.83971e+07	5.6328e+07	57461301	40659824	6.12851e+07	36161833	1.15054e+07	4.47343e+07	High	High	High	High	High	High	0	High	0.976315	0.759931
O64903	Nucleoside diphosphate kinase II, chloroplastic OS=Arabidopsis thaliana OX=3702 GN=NDPK2 PE=1 SV=2	26	6	59	6	231	25.5	1011	1.081	1.13871e+08	1.04487e+08	1.03091e+08	1.35784e+08	1.25902e+08	1.04785e+08	1.01628e+08	78848153	1.03091e+08	9.38418e+07	29930689	83217839	High	High	High	High	High	High	0	High	0.914768	0.49183
Q9FUZ2	Peptide deformylase 1B, chloroplastic/mitochondrial OS=Arabidopsis thaliana OX=3702 GN=PDF1B PE=1 SV=2	44	10	44	10	273	30.6	1009	0.936	3.67491e+07	3.80355e+07	3.19126e+07	3.20189e+07	3.44985e+07	3.5111e+07	3.27982e+07	2.87024e+07	3.19126e+07	2.21286e+07	8.20133e+06	2.78842e+07	High	High	High	High	High	High	0	High	0.999824	0.972578
O65639	Cold shock protein 1 OS=Arabidopsis thaliana OX=3702 GN=CSP1 PE=1 SV=1	61	12	45	12	299	30.1	1008	0.671	1.90462e+07	2.0299e+07	2.01254e+07	1.42149e+07	1.17367e+07	1.39575e+07	1.69985e+07	1.53181e+07	2.01254e+07	9.82406e+06	2.79015e+06	1.10847e+07	High	High	High	High	High	High	0	High	0.234839	0.0254233
P55852	Small ubiquitin-related modifier 1 OS=Arabidopsis thaliana OX=3702 GN=SUMO1 PE=1 SV=2	57	6	48	2	100	11	1008	0.953	2.72452e+07	3.05535e+07	2.88515e+07	3.62533e+07	2.69618e+07	2.96391e+07	2.43161e+07	2.30564e+07	2.88515e+07	2.5055e+07	6.40963e+06	2.35386e+07	High	High	High	High	High	High	0	High	0.994455	0.87478
P16181	40S ribosomal protein S11-1 OS=Arabidopsis thaliana OX=3702 GN=RPS11A PE=2 SV=1	56	11	77	7	160	17.9	1008	0.798	3.75261e+07	3.46673e+07	4.52392e+07	3.36608e+07	2.51842e+07	3.5089e+07	3.34917e+07	2.61607e+07	4.52392e+07	2.32633e+07	5.98703e+06	2.78667e+07	High	High	High	High	High	High	0	High	0.786482	0.244972
Q9FRL8	Glutathione S-transferase DHAR2 OS=Arabidopsis thaliana OX=3702 GN=DHAR2 PE=1 SV=1	62	11	51	11	213	23.4	1006	0.886	4.8404e+07	5.56328e+07	4.29885e+07	4.41556e+07	4.48944e+07	4.64026e+07	43200061	4.19817e+07	4.29885e+07	3.05164e+07	1.06727e+07	3.68517e+07	High	High	High	High	High	High	0	High	0.967629	0.631907
Q39129	Thiosulfate sulfurtransferase 16, chloroplastic OS=Arabidopsis thaliana OX=3702 GN=STR16 PE=1 SV=2	77	5	41	5	120	12.7	1004	0.882	3.55304e+07	3.79827e+07	3.6659e+07	3.11403e+07	3.02181e+07	3.27245e+07	3.17105e+07	2.86625e+07	3.6659e+07	2.15213e+07	7.18373e+06	2.5989e+07	High	High	High	High	High	High	0	High	0.972442	0.668234
Q9M1C2	10 kDa chaperonin 1, chloroplastic OS=Arabidopsis thaliana OX=3702 GN=CPN10-1 PE=2 SV=1	47	5	35	3	138	15.1	1004	0.913	8.65956e+06	1.1281e+07	7.97006e+06	9.3204e+06	1.21735e+07	1.02252e+07	7.72857e+06	8.51285e+06	7.97006e+06	6.44142e+06	2.894e+06	8.12059e+06	High	High	High	High	High	High	0	High	0.994656	0.876956
Q9C5Z2	Eukaryotic translation initiation factor 3 subunit H OS=Arabidopsis thaliana OX=3702 GN=TIF3H1 PE=1 SV=2	39	11	43	11	337	38.3	1003	0.969	2.60226e+07	2.48965e+07	32010089	2.81582e+07	2.66192e+07	2.73853e+07	2.32249e+07	18787407	32010089	1.94604e+07	6.32818e+06	2.17487e+07	High	High	High	High	High	High	0	High	0.981575	0.794388
P32962	Nitrilase 2 OS=Arabidopsis thaliana OX=3702 GN=NIT2 PE=1 SV=1	18	5	35	1	339	37.1	1002														High	High	High	High	High	High	0	High
Q949Y0	Ubiquitin carboxyl-terminal hydrolase 6 OS=Arabidopsis thaliana OX=3702 GN=UBP6 PE=1 SV=1	30	10	50	10	482	53.7	1002	0.826	1.62638e+07	1.71139e+07	1.81513e+07	1.39983e+07	1.35716e+07	1.55242e+07	1.45153e+07	1.29146e+07	1.81513e+07	9.67436e+06	3.22637e+06	1.23289e+07	High	High	High	High	High	High	0	High	0.893239	0.40782
Q9LE06	Methionine aminotransferase BCAT4 OS=Arabidopsis thaliana OX=3702 GN=BCAT4 PE=1 SV=1	44	13	59	13	354	39	1002	0.908	3.96816e+07	3.91362e+07	4.19305e+07	3.7384e+07	3.26527e+07	4.00827e+07	3.54154e+07	2.9533e+07	4.19305e+07	2.58365e+07	7.76252e+06	3.18326e+07	High	High	High	High	High	High	0	High	0.981575	0.789185
Q9SJZ7	Chaperone protein dnaJ A6, chloroplastic OS=Arabidopsis thaliana OX=3702 GN=DJA6 PE=2 SV=2	29	13	52	13	442	47.7	1001	0.779	3.16201e+07	2.87563e+07	2.53432e+07	2.13138e+07	1.88652e+07	2.05167e+07	2.82206e+07	2.17001e+07	2.53432e+07	1.47302e+07	4.48481e+06	1.62938e+07	High	High	High	High	High	High	0	High	0.771821	0.232006
Q9C505	Eukaryotic translation initiation factor 5A-3 OS=Arabidopsis thaliana OX=3702 GN=ELF5A-3 PE=2 SV=1	56	8	57	3	158	17.2	999	1.081	1.61666e+07	1.53725e+07	1.52288e+07	1.79486e+07	1.58972e+07	1.76247e+07	1.44285e+07	1.16004e+07	1.52288e+07	1.24044e+07	3.77924e+06	1.39971e+07	High	High	High	High	High	High	0	High	0.87378	0.348283
Q9FXI5	Protein IQ-DOMAIN 32 OS=Arabidopsis thaliana OX=3702 GN=IQD32 PE=1 SV=3	21	13	43	13	794	86.8	999	1.075	7.44098e+06	7.98407e+06	7.85275e+06	9.29502e+06	8.91281e+06	8.56747e+06	6.64101e+06	6.02495e+06	7.85275e+06	6.42388e+06	2.11884e+06	6.80406e+06	High	High	High	High	High	High	0	High	0.893239	0.40421
Q9LFE4	WEB family protein At5g16730, chloroplastic OS=Arabidopsis thaliana OX=3702 GN=At5g16730 PE=1 SV=1	20	12	40	12	853	96.2	997	0.805	1.03165e+07	9.41819e+06	9.06075e+06	7.06407e+06	7.34454e+06	7.06391e+06	9.20733e+06	7.10717e+06	9.06075e+06	4.88205e+06	1.74601e+06	5.60997e+06	High	High	High	High	High	High	0	High	0.876318	0.353856
Q39173	NADP-dependent alkenal double bond reductase P2 OS=Arabidopsis thaliana OX=3702 GN=P2 PE=2 SV=2	32	8	37	2	343	38	997	1.197	815028	856921	1.19146e+06	1.07343e+06	968426	1.33035e+06	727405	646651	1.19146e+06	741861	230224	1.05653e+06	High	High	High	High	High	High	0	High	0.738325	0.207356
Q8H100	Probable ADP-ribosylation factor GTPase-activating protein AGD8 OS=Arabidopsis thaliana OX=3702 GN=AGD8 PE=1 SV=1	35	10	44	8	413	44.4	997	0.839	1.1832e+07	1.27162e+07	1.08144e+07	1.21429e+07	1.04249e+07	1.0429e+07	1.05599e+07	9.59589e+06	1.08144e+07	8.39211e+06	2.4783e+06	8282447	High	High	High	High	High	High	0	High	0.914768	0.489884
Q9C522	ATP-citrate synthase beta chain protein 1 OS=Arabidopsis thaliana OX=3702 GN=ACLB-1 PE=2 SV=1	27	12	32	2	608	65.8	996	0.801	2.01229e+06	1.75118e+06	2.32221e+06	1.35329e+06	1.41529e+06	1.92382e+06	1.79595e+06	1.32148e+06	2.32221e+06	935275	336456	1.52785e+06	High	Peak Found	High	Peak Found	High	High	0	High	0.924959	0.533505
Q9FGS0	RNA-binding protein CP31B, chloroplastic OS=Arabidopsis thaliana OX=3702 GN=CP31B PE=1 SV=1	24	7	43	7	289	31.9	995	1.062	8.47081e+07	8.09417e+07	8.1321e+07	8.24662e+07	8.02363e+07	7.9351e+07	7.56011e+07	6.10804e+07	8.1321e+07	5.69932e+07	1.90746e+07	6.30185e+07	High	High	High	High	High	High	0	High	0.939546	0.572496
Q9T0K7	3-hydroxyisobutyryl-CoA hydrolase-like protein 3, mitochondrial OS=Arabidopsis thaliana OX=3702 GN=At4g13360 PE=1 SV=2	27	9	47	9	421	46.2	990	1.004	2.17216e+07	2.18521e+07	2.38063e+07	2.48092e+07	2.11216e+07	2.36846e+07	1.93863e+07	1.64901e+07	2.38063e+07	1.71459e+07	5.02123e+06	1.88097e+07	High	High	High	High	High	High	0	High	0.967629	0.64088
Q8LDU4	Red chlorophyll catabolite reductase, chloroplastic OS=Arabidopsis thaliana OX=3702 GN=RCCR PE=1 SV=2	47	11	66	11	319	36.4	988	0.936	2.40692e+07	2.17884e+07	2.61759e+07	2.0744e+07	1.99039e+07	2.18597e+07	2.14815e+07	1.6442e+07	2.61759e+07	1.43364e+07	4.73175e+06	1.73604e+07	High	High	High	High	High	High	0	High	0.999894	0.9863
Q9LHP1	60S ribosomal protein L7-4 OS=Arabidopsis thaliana OX=3702 GN=RPL7D PE=2 SV=1	51	14	67	2	244	28.4	988	0.744	5.90353e+06	5.20697e+06	7.06449e+06	4.54106e+06	3.88805e+06	5.39351e+06	5.26884e+06	3.92929e+06	7.06449e+06	3.13837e+06	924305	4.28338e+06	High	High	High	High	Peak Found	High	0	High	0.682634	0.169809
F4J2Z7	Short-chain dehydrogenase reductase 4 OS=Arabidopsis thaliana OX=3702 GN=SDR4 PE=2 SV=1	31	6	25	3	298	31.8	988	1.334	3.72742e+06	4.36892e+06	2.86538e+06	5.52578e+06	5.98682e+06	5.41067e+06	3.32669e+06	3.29688e+06	2.86538e+06	3.81892e+06	1.42325e+06	4.29701e+06	High	High	High	High	High	High	0	High	0.26725	0.0310053
F4JQH3	Aminopeptidase P1 OS=Arabidopsis thaliana OX=3702 GN=APP1 PE=1 SV=1	21	10	39	10	645	71.9	983	0.957	1.24959e+07	1.44653e+07	1.9244e+07	1.21526e+07	1.02653e+07	1.27987e+07	1.11525e+07	1.09158e+07	1.9244e+07	8.3988e+06	2.44036e+06	1.01644e+07	High	High	High	High	High	High	0	High	0.995462	0.880925
Q38798	Calnexin homolog 2 OS=Arabidopsis thaliana OX=3702 GN=At5g07340 PE=2 SV=2	18	7	32	4	532	60.5	980	0.811	1.35061e+07	1.32048e+07	1.81264e+07	1.06158e+07	8.92067e+06	1.32529e+07	1.20541e+07	9.96463e+06	1.81264e+07	7.33667e+06	2.12071e+06	1.05251e+07	High	High	High	High	High	High	0	High	0.87657	0.355961
Q9C5Z1	Eukaryotic translation initiation factor 3 subunit B OS=Arabidopsis thaliana OX=3702 GN=TIF3B1 PE=1 SV=1	21	10	45	10	712	81.8	976	0.964	2.92447e+07	2.4586e+07	3.61242e+07	2.73192e+07	2.57724e+07	3.11792e+07	2.61006e+07	1.85531e+07	3.61242e+07	1.88806e+07	6.12687e+06	24761667	High	High	High	High	High	High	0	High	0.981575	0.792716
Q0WW84	Polyadenylate-binding protein RBP47B OS=Arabidopsis thaliana OX=3702 GN=RBP47B PE=2 SV=1	18	6	31	5	435	48.1	975	0.715	1.55144e+07	1.5135e+07	1.46e+07	1.15105e+07	1.03782e+07	1.0514e+07	1.38464e+07	1.14212e+07	1.46e+07	7.95504e+06	2.46722e+06	8.34993e+06	High	High	High	High	High	High	0	High	0.471831	0.0803915
O80925	ADP-ribosylation factor GTPase-activating protein AGD7 OS=Arabidopsis thaliana OX=3702 GN=AGD7 PE=1 SV=1	28	9	39	7	456	49.2	972	0.87	3.90716e+06	3.75059e+06	3.85828e+06	4.02649e+06	2.4904e+06	3.8744e+06	3.4871e+06	2.83028e+06	3.85828e+06	2.78275e+06	592041	3.07695e+06	High	High	High	High	High	High	0	High	0.972442	0.709313
Q9SJ89	Ferredoxin-thioredoxin reductase catalytic chain, chloroplastic OS=Arabidopsis thaliana OX=3702 GN=FTRC PE=2 SV=1	47	8	38	8	146	16.4	969	0.861	5.35423e+07	5.08076e+07	4.73729e+07	4.89452e+07	4.22732e+07	4.25746e+07	4.7786e+07	3.83405e+07	4.73729e+07	33826552	1.00496e+07	3.38116e+07	High	High	High	High	High	High	0	High	0.917563	0.510464
Q9S720	PsbP domain-containing protein 3, chloroplastic OS=Arabidopsis thaliana OX=3702 GN=PPD3 PE=1 SV=2	26	4	33	4	247	27.5	968	1.275	5.80363e+06	6.92133e+06	5832130	7.85417e+06	8.80665e+06	7.84862e+06	5.17968e+06	5.22299e+06	5832130	5.42809e+06	2.0936e+06	6.23317e+06	High	High	High	High	High	High	0	High	0.414733	0.0630346
Q9SB63	Protein MODIFIER OF SNC1 1 OS=Arabidopsis thaliana OX=3702 GN=MOS1 PE=1 SV=2	18	16	54	16	1412	153.6	966	0.885	3.39247e+06	4.62155e+06	3.39007e+06	3.42524e+06	3.51837e+06	3.12263e+06	3.02775e+06	3.48752e+06	3.39007e+06	2.36722e+06	836422	2.47991e+06	High	High	High	High	High	High	0	High	0.981575	0.785534
Q9FF98	MD-2-related lipid-recognition protein 3 OS=Arabidopsis thaliana OX=3702 GN=ML3 PE=1 SV=1	41	5	26	5	164	17.9	964	1.303	5.25434e+07	5.59996e+07	5.83369e+07	7.4885e+07	7.10088e+07	6.88083e+07	4.68944e+07	4.22585e+07	5.83369e+07	5.17538e+07	1.68809e+07	5.46457e+07	High	High	High	High	High	High	0	High	0.368068	0.0510705
Q9C5U8	Histidinol dehydrogenase, chloroplastic OS=Arabidopsis thaliana OX=3702 GN=HISN8 PE=2 SV=1	33	11	42	11	466	50.3	961	0.768	3.8308e+07	3.86591e+07	3.54477e+07	2.23277e+07	2.81264e+07	2.85329e+07	3.41896e+07	2.9173e+07	3.54477e+07	1.54309e+07	6.68647e+06	2.26601e+07	High	High	High	High	High	High	0	High	0.668697	0.161444
P59259	Histone H4 OS=Arabidopsis thaliana OX=3702 GN=At1g07660 PE=1 SV=2	55	8	53	8	103	11.4	961	1.114	9.83119e+07	9.41157e+07	1.10334e+08	1.21743e+08	7.47708e+07	1.06691e+08	8.77424e+07	7.10217e+07	1.10334e+08	8.41381e+07	1.77752e+07	8.47314e+07	High	High	High	High	High	High	0	High	0.882103	0.367084
Q9T0P4	Ferredoxin-dependent glutamate synthase 2, chloroplastic OS=Arabidopsis thaliana OX=3702 GN=GLU2 PE=1 SV=2	8	11	58	1	1629	177.6	960	0.905	1.13861e+06	995996	1.1962e+06	1.17502e+06	901250	947009	1.0162e+06	751601	1.1962e+06	812071	214254	752090	High	High	High	High	High	High	0	High	0.998796	0.967199
Q5GM68	Phosphoenolpyruvate carboxylase 2 OS=Arabidopsis thaliana OX=3702 GN=PPC2 PE=1 SV=2	25	20	65	10	963	109.7	958	0.899	1.2604e+07	9.06436e+06	16249089	1.06263e+07	1.14775e+07	1.1776e+07	1.1249e+07	6.84017e+06	16249089	7.34396e+06	2.72853e+06	9.35222e+06	High	High	High	High	High	High	0	High	0.981575	0.790202
P42758	Dehydrin Xero 2 OS=Arabidopsis thaliana OX=3702 GN=XERO2 PE=2 SV=1	73	9	48	9	193	20.9	958	1.512	2.0102e+07	1.88906e+07	1.51091e+07	2.74408e+07	2.38912e+07	2.60267e+07	1.79408e+07	1.42553e+07	1.51091e+07	1.89646e+07	5.67966e+06	20669757	High	High	High	High	High	High	0	High	0.0251648	0.00160933
Q04836	31 kDa ribonucleoprotein, chloroplastic OS=Arabidopsis thaliana OX=3702 GN=CP31A PE=1 SV=1	22	7	63	7	329	35.8	957	1.783	6.75719e+07	8.23097e+07	8.37028e+07	1.51906e+08	1.34133e+08	1.38241e+08	6.03073e+07	62112725	8.37028e+07	1.04983e+08	3.18873e+07	1.09787e+08	High	High	High	High	High	High	0	High	0.00052942	2.40149e-05
O22793	Multiple organellar RNA editing factor 2, chloroplastic OS=Arabidopsis thaliana OX=3702 GN=MORF2 PE=1 SV=1	24	5	35	4	219	24.7	957	1.095	1.70474e+07	2.43073e+07	1.84669e+07	2.35933e+07	2.52769e+07	2.13637e+07	1.52146e+07	1.83428e+07	1.84669e+07	16305576	6.00907e+06	1.69665e+07	High	High	High	High	High	High	0	High	0.851349	0.320132
Q9SSK7	MLP-like protein 34 OS=Arabidopsis thaliana OX=3702 GN=MLP34 PE=2 SV=1	77	15	80	11	316	35.5	955	1.305	3.9103e+07	3.50117e+07	3.9204e+07	4.40016e+07	3.66548e+07	5.21796e+07	3.48991e+07	2.64206e+07	3.9204e+07	3.04099e+07	8.71393e+06	4.14397e+07	High	High	High	High	High	High	0	High	0.28704	0.0342248
Q94KD0	Transcription initiation factor TFIID subunit 15b OS=Arabidopsis thaliana OX=3702 GN=TAF15B PE=1 SV=1	33	12	42	12	422	42.3	955	0.849	1.17538e+07	1.21718e+07	1.12604e+07	1.03394e+07	9.06639e+06	9.94981e+06	1.04901e+07	9.18514e+06	1.12604e+07	7.14563e+06	2.15535e+06	7.90188e+06	High	High	High	High	High	High	0	High	0.925076	0.536602
Q9FLP6	Small ubiquitin-related modifier 2 OS=Arabidopsis thaliana OX=3702 GN=SUMO2 PE=1 SV=1	54	7	45	3	103	11.6	954	0.946	2.34874e+07	2.72568e+07	2.10433e+07	2.33507e+07	1.87381e+07	2.23062e+07	2.09623e+07	20568584	2.10433e+07	1.61379e+07	4.45461e+06	1.7715e+07	High	High	High	High	High	High	0	High	0.995462	0.930101
Q06738	Low-temperature-induced 78 kDa protein OS=Arabidopsis thaliana OX=3702 GN=RD29A PE=1 SV=2	29	11	39	11	710	77.8	953	0.969	7.18653e+06	7.91177e+06	6.02052e+06	7.15534e+06	6.63549e+06	7.751e+06	6.41391e+06	5.97039e+06	6.02052e+06	4.94513e+06	1.57745e+06	6.15564e+06	High	High	High	High	High	High	0	High	0.981575	0.822578
O04209	Clathrin light chain 2 OS=Arabidopsis thaliana OX=3702 GN=CLC2 PE=1 SV=1	46	13	66	13	258	28.8	948	1.053	5.19976e+07	5.22032e+07	4.64235e+07	5.55012e+07	4.88325e+07	5.36307e+07	4.64073e+07	3.93936e+07	4.64235e+07	3.83574e+07	1.16089e+07	4.25921e+07	High	High	High	High	High	High	0	High	0.947425	0.586594
P42825	Chaperone protein dnaJ 2 OS=Arabidopsis thaliana OX=3702 GN=ATJ2 PE=1 SV=2	48	15	73	6	419	46.4	944	0.603	1.04584e+07	9.86851e+06	10258518	6.11613e+06	5.09151e+06	4.46799e+06	9.33406e+06	7.44699e+06	10258518	4226922	1.2104e+06	3.54836e+06	High	High	High	High	Peak Found	High	0	High	0.0878464	0.00714157
Q8RUD6	Protein HIGH ARSENIC CONTENT 1, mitochondrial OS=Arabidopsis thaliana OX=3702 GN=HAC1 PE=1 SV=1	38	5	32	5	169	19	944	0.884	1.84921e+07	1.95411e+07	1.60741e+07	1.84402e+07	1.47095e+07	1.48619e+07	1.65041e+07	1.47461e+07	1.60741e+07	1.27442e+07	3.49689e+06	11802904	High	High	High	High	High	High	0	High	0.972442	0.701266
Q9LSA3	60S ribosomal protein L30-3 OS=Arabidopsis thaliana OX=3702 GN=RPL30C PE=3 SV=1	48	5	41	2	112	12.3	940	1.041	2.16278e+07	1.91902e+07	2.48377e+07	2.60098e+07	1.93976e+07	2.23039e+07	1.93026e+07	1.44813e+07	2.48377e+07	1.79756e+07	4.61138e+06	17713133	High	High	High	High	High	High	0	High	0.914768	0.493642
P25269	Tryptophan synthase beta chain 2, chloroplastic OS=Arabidopsis thaliana OX=3702 GN=TSB2 PE=1 SV=2	41	16	66	2	475	51.6	940	0.781	145652	267321	214964	167893	157911	190772	129993	201726	214964	116032	37540.1	151506	Peak Found	High	High	Peak Found	High	Peak Found	0	High	0.937131	0.563403
Q42586	Uridine 5'-monophosphate synthase OS=Arabidopsis thaliana OX=3702 GN=PYRE-F PE=2 SV=2	35	13	51	13	476	51.8	939	0.814	2.47278e+07	2.01195e+07	2.64552e+07	1.80205e+07	1.55623e+07	2.28242e+07	2.20693e+07	1.51826e+07	2.64552e+07	1.24542e+07	3.69962e+06	1.81263e+07	High	High	High	High	High	High	0	High	0.873817	0.349012
Q9SL15	Glycine-rich protein 3 OS=Arabidopsis thaliana OX=3702 GN=GRP3 PE=1 SV=1	48	3	14	3	145	14.3	936	0.941	4.23048e+06	3.21114e+07	1.087e+07	4.04791e+07	8.84233e+07	2.54913e+07	3.77566e+06	2.4232e+07	1.087e+07	2.79755e+07	2.10208e+07	2.02445e+07	High	High	High	High	High	High	0	High	0.995462	0.955544
Q8GYN9	1,4-dihydroxy-2-naphthoyl-CoA synthase, peroxisomal OS=Arabidopsis thaliana OX=3702 GN=MENB PE=1 SV=2	28	6	24	6	337	37	935	1.063	8.40899e+06	6.97238e+06	8.33817e+06	8.88438e+06	7.90939e+06	8.2015e+06	7.50494e+06	5.26151e+06	8.33817e+06	6.14008e+06	1.8803e+06	6.51341e+06	High	High	High	High	High	High	0	High	0.905926	0.447876
Q9LD90	H/ACA ribonucleoprotein complex subunit 4 OS=Arabidopsis thaliana OX=3702 GN=CBF5 PE=1 SV=1	33	13	47	13	565	63	933	0.793	1.15651e+07	1.09551e+07	1.44406e+07	9.58578e+06	8.95062e+06	1.10054e+07	1.03217e+07	8.26695e+06	1.44406e+07	6.62483e+06	2.12783e+06	8.74021e+06	High	High	High	High	High	High	0	High	0.837788	0.298386
Q8LAS8	S-formylglutathione hydrolase OS=Arabidopsis thaliana OX=3702 GN=SFGH PE=1 SV=2	43	9	39	9	284	31.6	932	1.012	3.19097e+07	2.88519e+07	3.4928e+07	3.12999e+07	3.01332e+07	3.20341e+07	2.84791e+07	2.17723e+07	3.4928e+07	2.16317e+07	7.16357e+06	25440645	High	High	High	High	High	High	0	High	0.93541	0.559416
O82314	Probable transcriptional regulatory protein At2g25830 OS=Arabidopsis thaliana OX=3702 GN=At2g25830 PE=2 SV=2	33	7	30	7	331	36.8	931	1.003	1.69548e+07	1.77069e+07	1.75438e+07	1.7267e+07	1.52068e+07	1.74844e+07	1.5132e+07	1.3362e+07	1.75438e+07	1.19334e+07	3.61511e+06	1.38857e+07	High	High	High	High	High	High	0	High	0.972442	0.656208
Q9LPV8	Eukaryotic peptide chain release factor subunit 1-2 OS=Arabidopsis thaliana OX=3702 GN=ERF1-2 PE=1 SV=1	38	12	48	4	434	48.9	931	0.92	5.35415e+06	4.97307e+06	5.24324e+06	4.80086e+06	5.10049e+06	5.11638e+06	4.77853e+06	3752790	5.24324e+06	3.31793e+06	1.21254e+06	4.06329e+06	High	High	High	High	High	High	0	High	0.995462	0.909083
Q9LHT0	Tropinone reductase homolog At5g06060 OS=Arabidopsis thaliana OX=3702 GN=At5g06060 PE=2 SV=1	48	10	37	9	264	28.3	928	0.891	1.61206e+07	1.48696e+07	1.8308e+07	1.68263e+07	1.53465e+07	1.57891e+07	1.43875e+07	1.12209e+07	1.8308e+07	1.16288e+07	3.64833e+06	12539320	High	High	High	High	High	High	0	High	0.974244	0.730033
P50700	Osmotin-like protein OSM34 OS=Arabidopsis thaliana OX=3702 GN=OSM34 PE=2 SV=2	37	5	28	5	244	26.6	925	1.186	1.70569e+07	1.49631e+07	1.64763e+07	2.38708e+07	2.03704e+07	2.26451e+07	1.52231e+07	1.12915e+07	1.64763e+07	1.64973e+07	4.84264e+06	1.79841e+07	High	High	High	High	High	High	0	High	0.565686	0.111187
Q8LPJ3	Probable alpha-mannosidase At5g13980 OS=Arabidopsis thaliana OX=3702 GN=At5g13980 PE=2 SV=1	16	13	53	13	1024	115.8	924	1.216	3.02012e+07	3.13361e+07	31786292	3.80238e+07	3.70098e+07	3.71994e+07	2.69542e+07	2.36469e+07	31786292	2.62787e+07	8.79832e+06	2.95428e+07	High	High	High	High	High	High	0	High	0.416114	0.0637347
Q9SUU5	Cytochrome b-c1 complex subunit 7-1 OS=Arabidopsis thaliana OX=3702 GN=QCR7-1 PE=1 SV=1	44	5	36	3	122	14.5	922	1.309	4.04575e+07	4.48402e+07	33629650	2.76764e+07	4.85487e+07	4.95693e+07	3.61079e+07	3.38374e+07	33629650	1.91275e+07	1.15415e+07	3.93667e+07	High	High	High	High	High	High	0	High	0.2965	0.0367677
Q9SIU0	NAD-dependent malic enzyme 1, mitochondrial OS=Arabidopsis thaliana OX=3702 GN=NAD-ME1 PE=1 SV=1	31	14	59	14	623	69.6	920	0.967	2.59452e+07	2.2686e+07	2.46168e+07	2.1503e+07	1.98284e+07	2.49465e+07	2.31559e+07	1.71193e+07	2.46168e+07	1.48609e+07	4.71381e+06	1.98118e+07	High	High	High	High	High	High	0	High	0.981575	0.815265
Q9FNC9	Mitochondrial import receptor subunit TOM9-2 OS=Arabidopsis thaliana OX=3702 GN=TOM9-2 PE=1 SV=3	59	7	30	7	99	10.4	920	1.049	2.42508e+07	2.48311e+07	2.18112e+07	3.11456e+07	2.19905e+07	2.48733e+07	2.16436e+07	1.87381e+07	2.18112e+07	2.15251e+07	5.2278e+06	19753682	High	High	High	High	High	High	0	High	0.905926	0.448064
Q9SR19	Rubisco accumulation factor 1.2, chloroplastic OS=Arabidopsis thaliana OX=3702 GN=RAF1.2 PE=1 SV=1	30	13	59	13	449	50.2	918	0.867	6.03279e+07	5.64562e+07	6.04357e+07	4.93976e+07	4.70728e+07	5.42141e+07	5.38421e+07	4.2603e+07	6.04357e+07	3.41392e+07	1.11906e+07	4.30554e+07	High	High	High	High	High	High	0	High	0.906391	0.452475
P16180	30S ribosomal protein S17, chloroplastic OS=Arabidopsis thaliana OX=3702 GN=RPS17 PE=1 SV=1	40	7	50	7	149	16.3	918	0.912	1.32928e+08	1.35984e+08	1.42936e+08	1.47335e+08	1.19912e+08	1.34332e+08	1.18637e+08	1.02617e+08	1.42936e+08	1.01825e+08	2.85068e+07	1.06683e+08	High	High	High	High	High	High	0	High	0.959238	0.610013
Q43729	Peroxidase 57 OS=Arabidopsis thaliana OX=3702 GN=PER57 PE=1 SV=1	45	9	37	9	313	34.1	916	0.737	1.4109e+07	1.52313e+07	1.27161e+07	1.0509e+07	8.91197e+06	1.07407e+07	1.25921e+07	1.14939e+07	1.27161e+07	7.26289e+06	2.11864e+06	8.53001e+06	High	High	High	High	High	High	0	High	0.588788	0.126354
P24101	Peroxidase 33 OS=Arabidopsis thaliana OX=3702 GN=PER33 PE=1 SV=1	30	7	51	3	354	38.9	915	0.92	6.45457e+06	6.51798e+06	5.8209e+06	4.67646e+06	5.43697e+06	6.0667e+06	5.76064e+06	4918612	5.8209e+06	3.23195e+06	1.29253e+06	4.81801e+06	High	High	High	High	High	High	0	High	0.995462	0.906761
Q42580	Peroxidase 21 OS=Arabidopsis thaliana OX=3702 GN=PER21 PE=1 SV=1	24	5	21	5	327	36.7	908	1.218	2.17258e+06	2.04164e+06	2293232	2.64479e+06	2.34383e+06	2.62528e+06	1.939e+06	1.54067e+06	2293232	1.82784e+06	557199	2.08493e+06	High	High	High	High	High	High	0	High	0.629696	0.144158
Q39249	Violaxanthin de-epoxidase, chloroplastic OS=Arabidopsis thaliana OX=3702 GN=VDE1 PE=1 SV=1	29	9	38	9	462	52	903	0.985	2.16646e+07	2.1012e+07	2.25527e+07	1.77581e+07	1.92912e+07	2.19246e+07	1.93355e+07	1.58561e+07	2.25527e+07	1.22728e+07	4.58608e+06	1.7412e+07	High	High	High	High	High	High	0	High	0.976315	0.758968
Q9ZU23	Jacalin-related lectin 5 OS=Arabidopsis thaliana OX=3702 GN=JAL5 PE=2 SV=1	20	7	31	6	730	73.9	902	1.558	1.85965e+06	1.60053e+06	2.05124e+06	2.45e+06	3.22084e+06	2.79326e+06	1.65972e+06	1.20779e+06	2.05124e+06	1.69322e+06	765689	2.21834e+06	High	High	High	High	High	High	0	High	0.0836373	0.00672547
Q9SA78	Coatomer subunit epsilon-1 OS=Arabidopsis thaliana OX=3702 GN=At1g30630 PE=2 SV=1	54	10	42	10	292	32.6	901	0.925	2.66554e+07	2.26132e+07	2.36935e+07	2.3401e+07	2.02433e+07	2.21071e+07	2.37896e+07	1.70644e+07	2.36935e+07	1.61727e+07	4.81244e+06	1.75569e+07	High	High	High	High	High	High	0	High	0.995462	0.952738
Q9M879	Stearoyl-[acyl-carrier-protein] 9-desaturase 5, chloroplastic OS=Arabidopsis thaliana OX=3702 GN=S-ACP-DES5 PE=1 SV=1	27	9	33	2	396	45.3	900	0.621	3.70066e+06	3.16145e+06	3.73174e+06	2.14767e+06	1.08497e+06	2.12534e+06	3.3028e+06	2.3857e+06	3.73174e+06	1.48428e+06	257930	1.68789e+06	High	High	High	High	Peak Found	High	0	High	0.28704	0.0343087
O23710	Proteasome subunit beta type-7-A OS=Arabidopsis thaliana OX=3702 GN=PBB1 PE=1 SV=2	32	9	50	2	273	29.5	900	0.752	1.29491e+07	1.10967e+07	19940827	1.30962e+07	8.1685e+06	1.42864e+07	1.15569e+07	8.37384e+06	19940827	9.05092e+06	1.9419e+06	1.13459e+07	High	High	High	High	High	High	0	High	0.636715	0.14816
O04350	Tubulin-folding cofactor A OS=Arabidopsis thaliana OX=3702 GN=TFCA PE=1 SV=2	49	7	31	7	113	12.8	895	0.998	3.19021e+07	3.01897e+07	1.73314e+07	3.02954e+07	2.6088e+07	3.07114e+07	2.84723e+07	22781808	1.73314e+07	2.09374e+07	6.20188e+06	2.43902e+07	High	High	High	High	High	High	0	High	0.959883	0.615663
Q9SW21	Acyl carrier protein 4, chloroplastic OS=Arabidopsis thaliana OX=3702 GN=ACP4 PE=2 SV=1	37	3	26	3	137	14.5	895	0.868	6.04996e+07	8.19346e+07	7.1147e+07	6.72325e+07	9.24933e+07	8.76247e+07	5.39953e+07	6.18296e+07	7.1147e+07	4.64651e+07	2.19884e+07	6.95892e+07	High	High	High	High	High	High	0	High	0.891933	0.39033
Q39243	Thioredoxin reductase 1, mitochondrial OS=Arabidopsis thaliana OX=3702 GN=NTR1 PE=1 SV=3	41	11	44	5	375	39.6	894	1.197	2.51511e+06	2.81963e+06	1.01782e+06	4.23744e+06	3.1978e+06	3.94672e+06	2.24471e+06	2.12776e+06	1.01782e+06	2928536	760213	3.13438e+06	High	High	High	High	High	High	0	High	0.629696	0.144487
P42732	30S ribosomal protein S13, chloroplastic OS=Arabidopsis thaliana OX=3702 GN=RPS13 PE=2 SV=1	53	12	71	12	169	19.1	893	1.085	8.56041e+07	8.16193e+07	1.00607e+08	9.5653e+07	9.72081e+07	9.38598e+07	76400798	6.15917e+07	1.00607e+08	6.61068e+07	2.31093e+07	7.4541e+07	High	High	High	High	High	High	0	High	0.914258	0.475119
Q9FLG1	Beta-D-xylosidase 4 OS=Arabidopsis thaliana OX=3702 GN=BXL4 PE=1 SV=1	18	7	27	6	784	84.3	891	0.795	7.20046e+06	5.33231e+06	7.0534e+06	4.41893e+06	3.13156e+06	5.5984e+06	6.42634e+06	4.02387e+06	7.0534e+06	3.05397e+06	744465	4.4461e+06	High	High	High	High	High	High	0	High	0.853168	0.323173
Q8H124	Uncharacterized protein At2g34460, chloroplastic OS=Arabidopsis thaliana OX=3702 GN=At2g34460 PE=1 SV=1	34	9	43	9	280	30.5	891	0.997	3.58291e+07	3.74059e+07	3.94112e+07	4.44731e+07	3.23311e+07	3.34673e+07	31977138	2.82273e+07	3.94112e+07	3.07358e+07	7.68606e+06	2.65788e+07	High	High	High	High	High	High	0	High	0.972442	0.67744
O22609	Protease Do-like 1, chloroplastic OS=Arabidopsis thaliana OX=3702 GN=DEGP1 PE=1 SV=2	32	10	44	10	439	46.6	891	0.902	4.42081e+07	4.80039e+07	4.83455e+07	4.45307e+07	3.28646e+07	4.52475e+07	3.94552e+07	3.62248e+07	4.83455e+07	3.07756e+07	7.81288e+06	3.59344e+07	High	High	High	High	High	High	0	High	0.974244	0.725874
O49482	Cinnamyl alcohol dehydrogenase 5 OS=Arabidopsis thaliana OX=3702 GN=CAD5 PE=1 SV=1	45	11	45	10	357	38.7	891	0.852	1.43861e+07	1.63272e+07	1.65698e+07	1.17142e+07	1.06879e+07	1.31555e+07	1.28395e+07	1.23209e+07	1.65698e+07	8.09577e+06	2.54084e+06	1.04478e+07	High	High	High	High	High	High	0	High	0.924959	0.531195
Q8GWP5	Riboflavin biosynthesis protein PYRD, chloroplastic OS=Arabidopsis thaliana OX=3702 GN=PYRD PE=1 SV=1	21	6	22	6	426	46.6	889	0.743	5.17489e+06	5.72035e+06	4.38469e+06	4.31897e+06	3.0535e+06	4.2129e+06	4.61854e+06	4.3167e+06	4.38469e+06	2.98488e+06	725907	3.34577e+06	High	High	High	High	High	High	0	High	0.717402	0.193298
Q9SV68	Chloroplast envelope quinone oxidoreductase homolog OS=Arabidopsis thaliana OX=3702 GN=CEQORH PE=1 SV=1	34	9	54	9	329	34.4	889	0.838	3.83953e+07	3.76158e+07	4.07122e+07	3.05742e+07	2.52855e+07	3.00079e+07	3.42674e+07	2.83857e+07	4.07122e+07	2.11302e+07	6.01111e+06	2.38315e+07	High	High	High	High	High	High	0	High	0.898201	0.432001
Q9SCY3	Photosynthetic NDH subunit of lumenal location 4, chloroplastic OS=Arabidopsis thaliana OX=3702 GN=PNSL4 PE=1 SV=1	28	4	26	4	217	23.2	887	1.103	1.5254e+07	1.5314e+07	1.45334e+07	1.64608e+07	1.43111e+07	1.78271e+07	1.36141e+07	1.15563e+07	1.45334e+07	1.13762e+07	3.40218e+06	1.41578e+07	High	High	High	High	High	High	0	High	0.833217	0.291055
Q8W034	Heterogeneous nuclear ribonucleoprotein 1 OS=Arabidopsis thaliana OX=3702 GN=RNP1 PE=1 SV=1	31	7	27	7	411	42.3	887	1.005	8.63481e+06	9.31246e+06	9.85095e+06	8.21228e+06	1.11942e+07	9.20982e+06	7.70648e+06	7.02738e+06	9.85095e+06	5.67559e+06	2.66119e+06	7.31419e+06	High	High	High	High	High	High	0	High	0.972442	0.657995
Q8L611	Protein transport protein SEC31 homolog B OS=Arabidopsis thaliana OX=3702 GN=SEC31B PE=1 SV=1	20	12	41	12	1104	119.8	880	0.732	1.4542e+08	1.41386e+08	1.46322e+08	1.43992e+08	1.57206e+08	1.47258e+08	1.29786e+08	1.06693e+08	1.46322e+08	9.95141e+07	3.73725e+07	1.16948e+08	High	High	High	High	High	High	0	High	0.311055	0.039214
Q8RX87	Probable galactinol--sucrose galactosyltransferase 6 OS=Arabidopsis thaliana OX=3702 GN=RFS6 PE=2 SV=2	15	8	34	8	749	83.1	880	0.78	1.34393e+07	1.2754e+07	1.48966e+07	1.17418e+07	1.00571e+07	1.35675e+07	1.19945e+07	9.62448e+06	1.48966e+07	8.11486e+06	2.39087e+06	1.0775e+07	High	High	High	High	High	High	0	High	0.773465	0.235799
Q9LZK5	DnaJ protein ERDJ3B OS=Arabidopsis thaliana OX=3702 GN=ERDJ3B PE=1 SV=1	37	13	45	13	346	39.2	879	0.975	1.98904e+07	2.26519e+07	2.06473e+07	2.28821e+07	2.07762e+07	2.1112e+07	1.7752e+07	1.70936e+07	2.06473e+07	1.58141e+07	4.93913e+06	1.67666e+07	High	High	High	High	High	High	0	High	0.981575	0.812655
Q9FFC7	Alanine--tRNA ligase, chloroplastic/mitochondrial OS=Arabidopsis thaliana OX=3702 GN=EMB86 PE=1 SV=2	19	12	41	12	978	107.8	878	0.707	2.62598e+07	2.47135e+07	2.47837e+07	2.44461e+07	1.73615e+07	2.26438e+07	2.34366e+07	1.86494e+07	2.47837e+07	1.6895e+07	4.12734e+06	1.79831e+07	High	High	High	High	High	High	0	High	0.415522	0.0632769
Q42342	Cytochrome b5 isoform E OS=Arabidopsis thaliana OX=3702 GN=CYTB5-E PE=1 SV=2	49	4	33	4	134	15.1	876	0.965	5.47627e+07	5.64246e+07	4.93351e+07	4.98363e+07	4.6816e+07	5.06475e+07	4.88751e+07	4.25792e+07	4.93351e+07	3.44424e+07	1.11296e+07	4.02229e+07	High	High	High	High	High	High	0	High	0.999443	0.971182
Q9XF88	Chlorophyll a-b binding protein CP29.2, chloroplastic OS=Arabidopsis thaliana OX=3702 GN=LHCB4.2 PE=1 SV=1	34	10	57	5	287	31.2	875	0.862	8.75352e+07	7.11999e+07	9.4659e+07	6.88074e+07	6.66797e+07	8.05288e+07	7.81243e+07	5.3729e+07	9.4659e+07	4.75535e+07	1.58517e+07	63953876	High	High	High	High	High	High	0	High	0.882103	0.365455
Q8VY88	Protein LHCP TRANSLOCATION DEFECT OS=Arabidopsis thaliana OX=3702 GN=LTD PE=1 SV=1	24	7	26	7	175	19.2	873	0.963	4.01859e+07	4.41343e+07	3.09722e+07	3.58213e+07	3.83116e+07	3.10324e+07	3.58655e+07	3.33047e+07	3.09722e+07	2.47565e+07	9.10781e+06	2.46451e+07	High	High	High	High	High	High	0	High	0.995462	0.892084
Q9FVE6	Histone deacetylase HDT1 OS=Arabidopsis thaliana OX=3702 GN=HDT1 PE=1 SV=1	40	9	41	9	245	26.4	873	0.665	2.51511e+07	3.93981e+07	2.79322e+07	2.39289e+07	1.9104e+07	2.34076e+07	2.24471e+07	2.97306e+07	2.79322e+07	1.65375e+07	4.54158e+06	1.85897e+07	High	High	High	High	High	High	0	High	0.218918	0.0228913
P55217	Cystathionine gamma-synthase 1, chloroplastic OS=Arabidopsis thaliana OX=3702 GN=CGS1 PE=1 SV=3	20	9	29	9	563	59.9	871	0.793	1.2905e+07	1.50912e+07	1.53648e+07	1.20453e+07	1.3362e+07	1.56959e+07	1.15176e+07	1.13882e+07	1.53648e+07	8.3246e+06	3.17655e+06	1.24653e+07	High	High	High	High	High	High	0	High	0.817697	0.275752
Q93W28	Uncharacterized protein At4g15545 OS=Arabidopsis thaliana OX=3702 GN=At4g15545 PE=1 SV=1	68	16	65	16	337	37.2	871	1.222	4.40671e+07	5.15261e+07	4.48147e+07	5.66849e+07	4.80283e+07	5.24308e+07	3.93295e+07	3.88827e+07	4.48147e+07	3.91755e+07	1.14178e+07	4.16391e+07	High	High	High	High	High	High	0	High	0.577941	0.116099
F4HTT6	Peptidyl-prolyl cis-trans isomerase CYP26-2, chloroplastic OS=Arabidopsis thaliana OX=3702 GN=CYP26-2 PE=2 SV=1	22	6	30	6	317	34.4	871	1.218	1.66251e+07	1.57493e+07	1.52007e+07	1.96995e+07	1.94307e+07	1.8964e+07	1.48377e+07	1.18848e+07	1.52007e+07	1.36145e+07	4.61925e+06	1.50607e+07	High	High	High	High	High	High	0	High	0.477102	0.0827726
Q00218	Phospho-2-dehydro-3-deoxyheptonate aldolase 2, chloroplastic OS=Arabidopsis thaliana OX=3702 GN=DHS2 PE=2 SV=2	31	13	61	10	507	56.1	870	0.969	2.55603e+07	2.20653e+07	2.7969e+07	2.41032e+07	2.03868e+07	2.4247e+07	2.28123e+07	1.6651e+07	2.7969e+07	1.66579e+07	4.84654e+06	1.92563e+07	High	High	High	High	High	High	0	High	0.981575	0.818576
Q8LB47	GrpE protein homolog 2, mitochondrial OS=Arabidopsis thaliana OX=3702 GN=Mge2 PE=1 SV=1	36	12	42	12	327	36.1	868	0.946	5.78269e+07	5.83959e+07	5.94153e+07	5.16187e+07	4.55643e+07	5.35389e+07	51609979	4.40668e+07	5.94153e+07	3.56742e+07	1.0832e+07	4.25192e+07	High	High	High	High	High	High	0	High	0.988971	0.856986
P54904	Pyrroline-5-carboxylate reductase OS=Arabidopsis thaliana OX=3702 GN=PROC1 PE=2 SV=1	51	9	42	9	276	28.6	867	0.927	3.27573e+07	3.47382e+07	3.16658e+07	3.20762e+07	2.56351e+07	3.27739e+07	2.92356e+07	2.62142e+07	3.16658e+07	2.21682e+07	6.09423e+06	2.60282e+07	High	High	High	High	High	High	0	High	0.995462	0.945768
Q93W77	NifU-like protein 1, chloroplastic OS=Arabidopsis thaliana OX=3702 GN=NIFU1 PE=1 SV=1	24	3	14	3	231	24.8	866	0.601	1.62654e+06	1.91393e+06	1.63728e+06	1.61947e+06	1.60594e+06	1.79376e+06	1.45167e+06	1.44429e+06	1.63728e+06	1.11923e+06	381781	1.42456e+06	High	High	High	High	High	High	0	High	0.335124	0.0438277
P24102	Peroxidase 22 OS=Arabidopsis thaliana OX=3702 GN=PER22 PE=1 SV=2	22	8	67	6	349	38.1	866	0.961	5.18199e+07	4.50349e+07	5.52387e+07	4.3137e+07	3.12953e+07	4.0951e+07	4.62487e+07	3.39843e+07	5.52387e+07	29812397	7.43982e+06	3.25222e+07	High	High	High	High	High	High	0	High	0.995462	0.954538
Q9FIJ7	Adenylate kinase 2, chloroplastic OS=Arabidopsis thaliana OX=3702 GN=At5g47840 PE=1 SV=1	48	12	60	12	283	31.4	864	0.756	7.32347e+07	9.99537e+07	6.75884e+07	7.73383e+07	8.57758e+07	6.53661e+07	65361261	7.54272e+07	6.75884e+07	5.34493e+07	2.03915e+07	5.1912e+07	High	High	High	High	High	High	0	High	0.425755	0.0662611
O82261	Protease Do-like 2, chloroplastic OS=Arabidopsis thaliana OX=3702 GN=DEGP2 PE=1 SV=2	19	9	32	9	607	66.8	863	0.805	1.43888e+07	1.29857e+07	1.63311e+07	1.1366e+07	1.42495e+07	1.24382e+07	1.28419e+07	9.79929e+06	1.63311e+07	7.85519e+06	3.38752e+06	9.87808e+06	High	High	High	High	High	High	0	High	0.851349	0.316477
P49201	40S ribosomal protein S23-2 OS=Arabidopsis thaliana OX=3702 GN=RPS23B PE=2 SV=2	58	9	59	9	142	15.7	860	0.992	9.37076e+07	1.03275e+08	1.08838e+08	9.12327e+07	8.25721e+07	9.75612e+07	8.36331e+07	7.79334e+07	1.08838e+08	6.30518e+07	1.96298e+07	7.74805e+07	High	High	High	High	High	High	0	High	0.995462	0.935086
Q8W463	50S ribosomal protein L19-1, chloroplastic OS=Arabidopsis thaliana OX=3702 GN=At4g17560 PE=2 SV=1	31	6	28	5	225	25.5	859	0.96	5.04835e+07	4.93933e+07	4.50849e+07	6.03798e+07	4.58748e+07	4.75634e+07	4.5056e+07	3.72732e+07	4.50849e+07	4.17291e+07	1.09058e+07	3.77736e+07	High	High	High	High	High	High	0	High	0.999894	0.995781
Q8LC83	40S ribosomal protein S24-2 OS=Arabidopsis thaliana OX=3702 GN=RPS24B PE=2 SV=2	31	5	41	3	133	15.4	859	0.888	3.89204e+07	3.68725e+07	4.19699e+07	3.46864e+07	2.97739e+07	3.6765e+07	3.47361e+07	2.78248e+07	4.19699e+07	2.39721e+07	7078148	2.91978e+07	High	High	High	High	High	High	0	High	0.972442	0.682635
Q9FZ80	Cytosolic sulfotransferase 17 OS=Arabidopsis thaliana OX=3702 GN=SOT17 PE=1 SV=1	36	9	49	6	346	39.9	857	0.927	9.32653e+06	8.68464e+06	9.64997e+06	8.35416e+06	7.36611e+06	9.56815e+06	8.32383e+06	6.55362e+06	9.64997e+06	5.77364e+06	1.75114e+06	7598773	High	High	High	High	High	High	0	High	0.995462	0.954362
Q9C7N5	GDSL esterase/lipase At1g29660 OS=Arabidopsis thaliana OX=3702 GN=At1g29660 PE=1 SV=1	50	10	37	10	364	40.1	854	0.989	1.79329e+07	1.60427e+07	1.66828e+07	1.63982e+07	1.7155e+07	1.63234e+07	1.60049e+07	1.21062e+07	1.66828e+07	1.13329e+07	4.07825e+06	1.29636e+07	High	High	High	High	High	High	0	High	0.974244	0.725414
Q9M2Z4	Membrane steroid-binding protein 2 OS=Arabidopsis thaliana OX=3702 GN=MSBP2 PE=1 SV=1	32	6	29	5	233	25.4	852	0.92	7.79661e+06	7.28333e+06	7.56562e+06	6.19014e+06	7.34097e+06	6.74303e+06	6.9584e+06	5.49616e+06	7.56562e+06	4.27807e+06	1.74517e+06	5.35514e+06	High	High	High	High	High	High	0	High	0.995462	0.940494
O49562	Pyruvate, phosphate dikinase regulatory protein 1, chloroplastic OS=Arabidopsis thaliana OX=3702 GN=RP1 PE=1 SV=1	29	6	34	5	403	43.7	852	0.606	5.70128e+06	6.01754e+06	5.19858e+06	4.50702e+06	4.12442e+06	1.1678e+07	5.08834e+06	4.54096e+06	5.19858e+06	3.11485e+06	980497	9.27438e+06	High	High	High	High	High	High	0	High	0.113079	0.00995893
O22683	Cyanate hydratase OS=Arabidopsis thaliana OX=3702 GN=CYN PE=2 SV=1	47	7	47	7	168	18.6	851	1.1	5.81281e+07	6.31198e+07	5.98845e+07	7.81878e+07	6.255e+07	6.44183e+07	5.18787e+07	4.76316e+07	5.98845e+07	5.40364e+07	1.487e+07	5.11593e+07	High	High	High	High	High	High	0	High	0.894359	0.415306
Q66GR6	Single-stranded DNA-binding protein WHY3, chloroplastic OS=Arabidopsis thaliana OX=3702 GN=WHY3 PE=1 SV=1	27	6	20	4	268	29.7	849	0.881	3.81008e+06	3.48817e+06	3.89633e+06	3.69464e+06	2.9392e+06	3.72221e+06	3400457	2.63225e+06	3.89633e+06	2.5534e+06	698735	2.95608e+06	High	High	High	High	High	High	0	High	0.976315	0.75685
Q8L770	ATP-dependent Clp protease proteolytic subunit-related protein 3, chloroplastic OS=Arabidopsis thaliana OX=3702 GN=CLPR3 PE=1 SV=1	38	13	83	13	330	36.3	844	0.895	7.699e+07	8.44397e+07	8.05488e+07	7.45074e+07	7.56813e+07	7.38615e+07	6.87128e+07	6.372e+07	8.05488e+07	5.14928e+07	1.79917e+07	5.86589e+07	High	High	High	High	High	High	0	High	0.921493	0.52236
Q9LP45	26S proteasome non-ATPase regulatory subunit 11 homolog OS=Arabidopsis thaliana OX=3702 GN=RPN6 PE=1 SV=1	37	13	56	13	419	46.7	842	0.946	4.84623e+07	4.72156e+07	5.39289e+07	5.30493e+07	3.85535e+07	4.97365e+07	43252084	3.56299e+07	5.39289e+07	3.66629e+07	9.16532e+06	3.94994e+07	High	High	High	High	High	High	0	High	0.995462	0.910261
Q9LS48	protein SLOW GREEN 1, chloroplastic OS=Arabidopsis thaliana OX=3702 GN=SG1 PE=1 SV=1	30	9	42	9	316	35.6	842	1.071	3.35069e+07	3.49095e+07	3.41599e+07	3.65171e+07	3.35864e+07	3.50276e+07	2.99046e+07	2.63434e+07	3.41599e+07	2.52373e+07	7.98448e+06	2.7818e+07	High	High	High	High	High	High	0	High	0.87657	0.35537
P54967	Biotin synthase, mitochondrial OS=Arabidopsis thaliana OX=3702 GN=BIO2 PE=1 SV=1	22	4	22	4	378	41.7	840	0.663	3.62358e+06	3.82588e+06	3.20361e+06	1.66239e+06	768583	2.51304e+06	3.23401e+06	2.88709e+06	3.20361e+06	1.14889e+06	182715	1.99579e+06	High	High	High	High	High	High	0	High	0.499727	0.0882919
O23016	Probable voltage-gated potassium channel subunit beta OS=Arabidopsis thaliana OX=3702 GN=KAB1 PE=1 SV=1	52	15	54	15	328	36.5	837	1.009	5.5657e+07	4.72852e+07	5.50832e+07	5.45783e+07	4.18701e+07	5.15375e+07	4.96734e+07	3.56825e+07	5.50832e+07	3.77196e+07	9.95376e+06	4.09297e+07	High	High	High	High	High	High	0	High	0.981575	0.793084
Q9FEF8	Probable mediator of RNA polymerase II transcription subunit 36b OS=Arabidopsis thaliana OX=3702 GN=MED36B PE=1 SV=1	46	11	62	2	308	32.8	832	0.947	4.11345e+06	4.56059e+06	5.03616e+06	5.48918e+06	3.6669e+06	3.77949e+06	3.67122e+06	3.44152e+06	5.03616e+06	3.79363e+06	871732	3.00157e+06	High	High	High	High	High	High	0	High	0.995462	0.90677
O80842	Cell division protein FtsY homolog, chloroplastic OS=Arabidopsis thaliana OX=3702 GN=CPFTSY PE=1 SV=2	23	7	39	7	366	39.7	832	1.009	7.90939e+06	8.96002e+06	8.7361e+06	8.26663e+06	1.04409e+07	8.79408e+06	7.05906e+06	6.76142e+06	8.7361e+06	5.71315e+06	2.48211e+06	6.98403e+06	High	High	High	High	High	High	0	High	0.967629	0.641723
P24806	Xyloglucan endotransglucosylase/hydrolase protein 24 OS=Arabidopsis thaliana OX=3702 GN=XTH24 PE=1 SV=2	42	7	28	6	269	30.7	831	0.601	2.07737e+07	2.17714e+07	2.04525e+07	1.19932e+07	1.4201e+07	1.37036e+07	1.85403e+07	1.64292e+07	2.04525e+07	8.28862e+06	3.37599e+06	1.0883e+07	High	High	High	High	High	High	0	High	0.0455089	0.00310989
A1A6M1	Protein disulfide isomerase pTAC5, chloroplastic OS=Arabidopsis thaliana OX=3702 GN=PTAC5 PE=1 SV=1	28	8	37	8	387	44	828	0.996	1.71884e+07	1.68854e+07	14547975	1.55355e+07	1.41441e+07	1.69621e+07	1.53405e+07	1.27421e+07	14547975	1.07368e+07	3.36246e+06	1.34708e+07	High	High	High	High	High	High	0	High	0.972442	0.692017
Q9LRJ9	Cysteine-rich repeat secretory protein 38 OS=Arabidopsis thaliana OX=3702 GN=CRRSP38 PE=2 SV=1	38	7	32	7	252	27.8	828	0.786	1.58921e+07	1.40923e+07	1.59678e+07	1.29588e+07	1.10246e+07	1.31652e+07	14183519	1.06343e+07	1.59678e+07	8.95593e+06	2.62086e+06	1.04555e+07	High	High	High	High	High	High	0	High	0.78821	0.246795
Q9SZE4	Vacuolar protein sorting-associated protein 32 homolog 2 OS=Arabidopsis thaliana OX=3702 GN=VPS32.2 PE=1 SV=1	34	8	45	3	219	24.3	828	1.07	4.5198e+06	4.40823e+06	4.14507e+06	4.72312e+06	4.45079e+06	4.29895e+06	4.03387e+06	3.32654e+06	4.14507e+06	3.2642e+06	1.05809e+06	3.41412e+06	High	High	High	High	High	High	0	High	0.896277	0.424323
P24704	Superoxide dismutase [Cu-Zn] 1 OS=Arabidopsis thaliana OX=3702 GN=CSD1 PE=1 SV=2	55	6	34	5	152	15.1	827	0.94	6.46775e+06	6.81591e+06	5.35353e+06	6.70147e+06	2.12045e+07	6.84175e+06	5.7724e+06	5.14344e+06	5.35353e+06	4.63145e+06	5.04093e+06	5.43354e+06	High	High	High	High	High	High	0	High	0.998796	0.967399
Q9FVR6	Uncharacterized protein At1g32220, chloroplastic OS=Arabidopsis thaliana OX=3702 GN=At1g32220 PE=1 SV=1	38	7	29	7	296	32	824	1.022	3.2951e+07	3.05289e+07	3.06714e+07	3.21368e+07	3.05125e+07	3.10201e+07	2.94084e+07	2.30378e+07	3.06714e+07	2.22101e+07	7.25373e+06	2.46354e+07	High	High	High	High	High	High	0	High	0.917563	0.515142
P46689	Gibberellin-regulated protein 1 OS=Arabidopsis thaliana OX=3702 GN=GASA1 PE=2 SV=2	47	5	42	5	98	10.7	823	0.917	9.1528e+07	7.80703e+07	8.73246e+07	8.51891e+07	6.4878e+07	7.45204e+07	8.16878e+07	5.89135e+07	8.73246e+07	5.88751e+07	1.54234e+07	5.91821e+07	High	High	High	High	High	High	0	High	0.967629	0.640127
Q8RXX5	50S ribosomal protein L19-2, chloroplastic OS=Arabidopsis thaliana OX=3702 GN=At5g47190 PE=2 SV=1	32	6	41	5	229	25.5	822	0.991	2.09693e+07	1.94285e+07	1.92927e+07	2.12819e+07	1.2785e+07	2.15771e+07	1.87149e+07	1.46612e+07	1.92927e+07	1.47081e+07	3.03938e+06	1.71359e+07	High	High	High	High	High	High	0	High	0.972442	0.721154
Q94C69	Cold shock domain-containing protein 3 OS=Arabidopsis thaliana OX=3702 GN=CSP3 PE=1 SV=1	52	8	29	8	301	29.5	819	0.747	1.43976e+07	1.49074e+07	1.50417e+07	1.10023e+07	1.0422e+07	1.15195e+07	1.28497e+07	1.12494e+07	1.50417e+07	7.60382e+06	2.47762e+06	9.14852e+06	High	High	High	High	High	High	0	High	0.612882	0.136958
Q8LPJ7	40S ribosomal protein S26-2 OS=Arabidopsis thaliana OX=3702 GN=RPS26B PE=2 SV=2	35	4	31	1	133	14.8	819	7.175	86520.3	3.01171e+06	343497	2.46466e+06	3.83138e+06	1.55363e+06	77218.5	2.2727e+06	343497	1.70335e+06	910832	1.23385e+06	Peak Found	High	Peak Found	High	Peak Found	High	0	High	3.03125e-16	1e-17
O48646	Probable phospholipid hydroperoxide glutathione peroxidase 6, mitochondrial OS=Arabidopsis thaliana OX=3702 GN=GPX6 PE=2 SV=2	41	7	41	7	232	25.6	816	0.931	7.04727e+07	6.48756e+07	43423893	7.62989e+07	4.9964e+07	5.60464e+07	6.28962e+07	4.89565e+07	43423893	5.27309e+07	1.18779e+07	4.45106e+07	High	High	High	High	High	High	0	High	0.977835	0.770171
Q94F00	Phosphatase IMPL1, chloroplastic OS=Arabidopsis thaliana OX=3702 GN=IMPL1 PE=1 SV=2	33	8	35	8	371	40.4	816	0.571	2.05218e+07	1.93149e+07	1.90543e+07	1.01653e+07	1.04672e+07	1.15507e+07	1.83155e+07	1.45755e+07	1.90543e+07	7.02534e+06	2.48836e+06	9.17326e+06	High	High	High	High	High	High	0	High	0.0184693	0.00109631
Q6NQ72	THO complex subunit 4D OS=Arabidopsis thaliana OX=3702 GN=ALY4 PE=1 SV=1	34	7	22	7	288	30.4	816	0.89	6.54181e+06	6.6835e+06	6.39489e+06	5.76585e+06	5.5833e+06	6.27144e+06	5838498	5.04351e+06	6.39489e+06	3.98483e+06	1.32732e+06	4.98061e+06	High	High	High	High	High	High	0	High	0.976315	0.757005
Q8GSJ6	Protein disulfide-isomerase LQY1, chloroplastic OS=Arabidopsis thaliana OX=3702 GN=LQY1 PE=1 SV=1	40	4	30	4	154	16.3	816	0.51	7.3674e+06	8.73547e+06	5.01733e+06	3.42827e+06	3.92738e+06	4.97936e+06	6.57534e+06	6.59197e+06	5.01733e+06	2.36931e+06	933654	3.95448e+06	High	High	High	High	High	High	0	High	0.00472645	0.00024736
Q9XJ36	ATP-dependent Clp protease proteolytic subunit-related protein 2, chloroplastic OS=Arabidopsis thaliana OX=3702 GN=CLPR2 PE=1 SV=1	30	8	42	8	279	31.2	816	1.131	3.27279e+07	3.18351e+07	3.14268e+07	3.86695e+07	3.55263e+07	3.45343e+07	2.92093e+07	2.40235e+07	3.14268e+07	2.67249e+07	8.44565e+06	2.74262e+07	High	High	High	High	High	High	0	High	0.699693	0.178732
Q9SLJ2	Dehydrin HIRD11 OS=Arabidopsis thaliana OX=3702 GN=HIRD11 PE=1 SV=1	36	4	35	4	98	10.8	814	1.145	1.49275e+08	1.70032e+08	1.41044e+08	2.51022e+08	2.37951e+08	1.68209e+08	1.33227e+08	1.2831e+08	1.41044e+08	1.73484e+08	5.6568e+07	1.33587e+08	High	High	High	High	High	High	0	High	0.817697	0.27395
Q9LIN3	Glycine-rich RNA-binding protein RZ1A OS=Arabidopsis thaliana OX=3702 GN=RZ1A PE=1 SV=1	27	6	29	6	245	26.9	813	1.149	3.21465e+07	3.18591e+07	3.8259e+07	6.67141e+07	5.86797e+07	6.31095e+07	2.86904e+07	2.40416e+07	3.8259e+07	4.61068e+07	1.39499e+07	5.01199e+07	High	High	High	High	High	High	0	High	0.772184	0.234724
A2RVS6	Serine/arginine-rich splicing factor SR34A OS=Arabidopsis thaliana OX=3702 GN=SR34A PE=2 SV=1	18	5	32	5	300	33.6	812	1.017	2.67796e+07	2.60277e+07	2.83952e+07	2.60992e+07	2.22646e+07	2.70968e+07	2.39005e+07	1.96411e+07	2.83952e+07	1.80374e+07	5.29295e+06	2.15195e+07	High	High	High	High	High	High	0	High	0.93541	0.556037
Q42523	Methylcrotonoyl-CoA carboxylase subunit alpha, mitochondrial OS=Arabidopsis thaliana OX=3702 GN=MCCA PE=1 SV=2	13	5	20	5	734	80.4	810	0.972	3.73877e+06	4.55938e+06	5215013	4.85991e+06	3.25201e+06	4.88489e+06	3.33682e+06	3.44061e+06	5215013	3.35873e+06	773099	3.87945e+06	High	High	High	High	High	High	0	High	0.981575	0.814775
Q9LYK9	40S ribosomal protein S26-3 OS=Arabidopsis thaliana OX=3702 GN=RPS26C PE=2 SV=1	50	4	33	1	130	14.6	809	0.956	5.33637e+06	4.97261e+06	6.34348e+06	4.88547e+06	4.75536e+06	6.60073e+06	4.76266e+06	3.75244e+06	6.34348e+06	3.3764e+06	1.13049e+06	5.24213e+06	High	Peak Found	High	Peak Found	High	High	0	High	0.995462	0.909464
Q9S762	ATP phosphoribosyltransferase 1, chloroplastic OS=Arabidopsis thaliana OX=3702 GN=HISN1A PE=1 SV=1	33	9	41	7	411	44.5	809	0.864	1.81284e+07	1.60932e+07	1.55945e+07	1.51516e+07	1.37481e+07	1.47238e+07	1.61794e+07	1.21443e+07	1.55945e+07	1.04714e+07	3.26833e+06	1.16933e+07	High	High	High	High	High	High	0	High	0.949945	0.596153
Q42536	Protochlorophyllide reductase A, chloroplastic OS=Arabidopsis thaliana OX=3702 GN=PORA PE=1 SV=2	24	9	49	1	405	43.8	807	0.993	7.56701e+06	7.07964e+06	7.07064e+06	7.50379e+06	6.61032e+06	7.51311e+06	6.75348e+06	5342447	7.07064e+06	5185943	1.57147e+06	5966715	High	High	High	High	High	High	0	High	0.972442	0.700727
Q9C524	Probable fructokinase-6, chloroplastic OS=Arabidopsis thaliana OX=3702 GN=At1g66430 PE=2 SV=1	39	12	39	12	384	41.4	806	0.864	3.76917e+07	3.59587e+07	4.01679e+07	3.19083e+07	2.16932e+07	3.39289e+07	3.36395e+07	2.71352e+07	4.01679e+07	2.20522e+07	5.15712e+06	2.69454e+07	High	High	High	High	High	High	0	High	0.93541	0.55666
Q9S850	Sulfite oxidase OS=Arabidopsis thaliana OX=3702 GN=SOX PE=1 SV=1	38	12	47	12	393	43.3	805	0.936	1.34996e+07	1.33285e+07	1.51563e+07	1.52635e+07	1.46055e+07	1.30184e+07	1.20483e+07	1.0058e+07	1.51563e+07	10548745	3.47215e+06	1.03389e+07	High	High	High	High	High	High	0	High	0.999894	0.999894
O48724	Protein WEAK CHLOROPLAST MOVEMENT UNDER BLUE LIGHT 1 OS=Arabidopsis thaliana OX=3702 GN=WEB1 PE=1 SV=1	13	7	20	7	807	89.2	805	1.121	3.25679e+06	4.16781e+06	3.58881e+06	4.61566e+06	3.74829e+06	4.39438e+06	2.90666e+06	3.14512e+06	3.58881e+06	3.18993e+06	891080	3.4899e+06	High	High	High	High	High	High	0	High	0.809781	0.266666
Q9SP02	Peptidyl-prolyl cis-trans isomerase CYP20-1 OS=Arabidopsis thaliana OX=3702 GN=CYP20-1 PE=1 SV=1	45	8	50	5	204	21.9	802	1.003	6.14175e+07	6.19333e+07	55796596	6.08548e+07	5.4417e+07	6.03729e+07	5.48145e+07	4.67362e+07	55796596	4.20574e+07	1.29365e+07	4.79465e+07	High	High	High	High	High	High	0	High	0.984312	0.840797
Q9LUW6	DEAD-box ATP-dependent RNA helicase 9, mitochondrial OS=Arabidopsis thaliana OX=3702 GN=RH9 PE=1 SV=1	18	7	23	2	610	63.6	801	0.941	298047	1.1973e+06	586991	552528	582493	543979	266004	903508	586991	381858	138476	432014	High	High	High	High	High	High	0	High	0.993519	0.869732
Q94AH9	Mediator of RNA polymerase II transcription subunit 36a OS=Arabidopsis thaliana OX=3702 GN=MED36A PE=1 SV=2	54	13	59	4	320	33.6	799	0.613	5.01643e+06	5.86535e+06	5.42295e+06	3.39994e+06	1.55744e+06	2.84156e+06	4.47711e+06	4.42612e+06	5.42295e+06	2.34973e+06	370249	2.2567e+06	High	High	Peak Found	Peak Found	High	Peak Found	0	High	0.152798	0.0144021
Q9FPJ8	Polyadenylate-binding protein RBP45A OS=Arabidopsis thaliana OX=3702 GN=RBP45A PE=2 SV=1	30	7	40	7	387	42.3	796	1.023	2.24932e+07	2.34025e+07	2.28546e+07	2.10207e+07	2.22747e+07	2.37344e+07	2.00749e+07	1.766e+07	2.28546e+07	1.45276e+07	5.29537e+06	1.88492e+07	High	High	High	High	High	High	0	High	0.938438	0.569186
Q67YI9	Clathrin interactor EPSIN 2 OS=Arabidopsis thaliana OX=3702 GN=EPSIN2 PE=1 SV=1	10	6	37	5	895	95.4	793	0.885	6.97029e+06	6.90674e+06	6.59372e+06	6.37273e+06	7.9597e+06	6.94493e+06	6220913	5.21197e+06	6.59372e+06	4.40426e+06	1.89226e+06	5.51548e+06	High	High	High	High	High	High	0	High	0.976315	0.746261
Q9LXM8	60S acidic ribosomal protein P2-4 OS=Arabidopsis thaliana OX=3702 GN=RPP2D PE=3 SV=1	38	5	28	5	111	11	789	1.05	1.68166e+07	1.89732e+07	1.7202e+07	1.89724e+07	1.67083e+07	1.96725e+07	1.50086e+07	1.43176e+07	1.7202e+07	1.3112e+07	3.97206e+06	1.56234e+07	High	High	High	High	High	High	0	High	0.90784	0.456488
Q9M8L4	Glycerol kinase OS=Arabidopsis thaliana OX=3702 GN=GLPK PE=1 SV=1	18	8	37	8	522	56.4	787	0.838	1.43421e+07	1.23673e+07	1.4719e+07	1.09182e+07	1.43003e+07	1.27586e+07	1.28002e+07	9.33264e+06	1.4719e+07	7.54568e+06	3.39961e+06	1.01326e+07	High	High	High	High	High	High	0	High	0.909344	0.462198
Q8RXD5	Kunitz trypsin inhibitor 4 OS=Arabidopsis thaliana OX=3702 GN=KTI4 PE=2 SV=1	41	8	46	8	215	23.8	787	1.275	3.00901e+07	3.16732e+07	2.84172e+07	3.56581e+07	3.73901e+07	3.64985e+07	2.68551e+07	2.39013e+07	2.84172e+07	2.46436e+07	8.88873e+06	2.89862e+07	High	High	High	High	High	High	0	High	0.256751	0.0291917
Q9SAA2	ATP-dependent Clp protease proteolytic subunit 6, chloroplastic OS=Arabidopsis thaliana OX=3702 GN=CLPP6 PE=1 SV=1	33	7	41	7	271	29.4	784	0.967	3.83849e+07	3.42402e+07	3.94472e+07	3.73038e+07	3.59446e+07	3.53079e+07	3.42581e+07	2.58384e+07	3.94472e+07	2.5781e+07	8.54509e+06	2.80406e+07	High	High	High	High	High	High	0	High	0.990296	0.859326
Q9FHG2	60S ribosomal protein L32-2 OS=Arabidopsis thaliana OX=3702 GN=RPL32B PE=2 SV=1	62	10	57	3	133	15.5	784	0.921	2.9422e+07	2.99729e+07	3.09764e+07	2.92771e+07	2.24157e+07	2.7684e+07	2.62588e+07	2.26182e+07	3.09764e+07	2.02337e+07	5.32887e+06	2.19859e+07	High	High	High	High	High	High	0	High	0.995462	0.939675
P36428	Alanine--tRNA ligase OS=Arabidopsis thaliana OX=3702 GN=ALATS PE=1 SV=3	16	10	31	10	1003	110.4	783	0.722	1.13667e+07	5.81413e+06	1.2541e+07	5.27029e+06	8.23e+06	9.26746e+06	1.01446e+07	4.38747e+06	1.2541e+07	3.64235e+06	1.95652e+06	7.35997e+06	High	High	High	High	High	High	0	High	0.561371	0.109794
Q8LGG0	Peptidyl-prolyl cis-trans isomerase FKBP12 OS=Arabidopsis thaliana OX=3702 GN=FKBP12 PE=1 SV=2	49	3	33	3	112	12	783	1.05	4.22288e+07	3.76626e+07	3.16984e+07	4.13775e+07	3.7639e+07	4.19618e+07	3.76888e+07	2.8421e+07	3.16984e+07	2.85964e+07	8.9479e+06	3.3325e+07	High	High	High	High	High	High	0	High	0.914768	0.499913
Q9LK29	Cytochrome c1 1, heme protein, mitochondrial OS=Arabidopsis thaliana OX=3702 GN=CYC11 PE=1 SV=1	38	7	32	4	307	33.6	783	0.859	7.78878e+06	7.07853e+06	9.44305e+06	6.08758e+06	6.47059e+06	7.75899e+06	6.95141e+06	5.34161e+06	9.44305e+06	4.20719e+06	1.53825e+06	6.16198e+06	High	High	High	High	High	High	0	High	0.967128	0.627138
Q0WVL7	Golgin candidate 5 OS=Arabidopsis thaliana OX=3702 GN=GC5 PE=1 SV=1	16	10	30	10	956	108.3	781	0.842	5.11545e+06	5.17496e+06	4524509	4.19804e+06	3.42196e+06	4.82865e+06	4.56549e+06	3.90514e+06	4524509	2.90131e+06	813502	3.83479e+06	High	High	High	High	High	High	0	High	0.938438	0.567132
Q93V56	Soluble inorganic pyrophosphatase 1 OS=Arabidopsis thaliana OX=3702 GN=PPA1 PE=1 SV=1	49	8	47	6	212	24.5	781	0.899	3.582e+07	3.42078e+07	36646047	3.87261e+07	3.19025e+07	3.76796e+07	3.1969e+07	2.58139e+07	36646047	2.6764e+07	7.58416e+06	2.99241e+07	High	High	High	High	High	High	0	High	0.976315	0.748383
Q7X9V3	Acetyltransferase NSI OS=Arabidopsis thaliana OX=3702 GN=NSI PE=1 SV=1	21	4	27	4	258	28.6	780	0.866	3.01969e+06	3.65478e+06	3.10574e+06	2.91766e+06	1.72115e+06	3.31496e+06	2.69504e+06	2.75797e+06	3.10574e+06	2.01642e+06	409168	2.63265e+06	High	High	High	High	High	High	0	High	0.97471	0.735392
Q9C865	SH3 domain-containing protein 1 OS=Arabidopsis thaliana OX=3702 GN=SH3P1 PE=1 SV=1	21	6	28	6	439	49.2	780	0.91	6.10459e+06	6.8275e+06	6.16438e+06	5.90852e+06	4.59484e+06	5.94392e+06	5.44828e+06	5.15218e+06	6.16438e+06	4.08344e+06	1.09233e+06	4.72051e+06	High	High	High	High	High	High	0	High	0.988134	0.854694
Q38845	Serine/threonine-protein phosphatase 2A 65 kDa regulatory subunit A alpha isoform OS=Arabidopsis thaliana OX=3702 GN=PP2AA1 PE=1 SV=1	15	7	40	5	588	65.5	780	0.756	1.92026e+06	1.48667e+06	2.21624e+06	1.99804e+06	1.10044e+06	2.90394e+06	1.71381e+06	1.12187e+06	2.21624e+06	1.38086e+06	261608	2.30623e+06	High	High	High	High	High	High	0	High	0.867259	0.342816
Q9SJ62	Protein WVD2-like 4 OS=Arabidopsis thaliana OX=3702 GN=WDL4 PE=1 SV=2	27	9	37	9	432	46.7	776	1.086	1.68148e+07	1.70257e+07	1.23568e+07	1.91723e+07	1.641e+07	1.80623e+07	1.50071e+07	1.28479e+07	1.23568e+07	1.32501e+07	3.90113e+06	1.43446e+07	High	High	High	High	High	High	0	High	0.859753	0.327187
P26569	Histone H1.2 OS=Arabidopsis thaliana OX=3702 GN=At2g30620 PE=1 SV=1	26	8	32	6	273	28.5	775	0.765	1.36159e+07	1.30804e+07	1.36717e+07	1.09205e+07	9.15252e+06	1.26998e+07	1.2152e+07	9.87079e+06	1.36717e+07	7.54726e+06	2.17583e+06	10085809	High	High	High	High	High	High	0	High	0.722805	0.197148
Q9SXS7	Bifunctional L-3-cyanoalanine synthase/cysteine synthase D2 OS=Arabidopsis thaliana OX=3702 GN=CYSD2 PE=1 SV=1	38	8	49	6	323	34.3	774	0.999	9.40289e+06	8.46284e+06	9.48402e+06	7.46785e+06	7.38389e+06	9.20951e+06	8.39199e+06	6.38624e+06	9.48402e+06	5.16111e+06	1755370	7.31395e+06	High	High	High	High	High	High	0	High	0.972442	0.693344
Q93VT9	60S ribosomal protein L10-1 OS=Arabidopsis thaliana OX=3702 GN=RPL10A PE=1 SV=1	41	13	69	6	220	24.9	774	0.826	1.99039e+07	2.44357e+07	2.41356e+07	2.09023e+07	1.88689e+07	2.15731e+07	1.7764e+07	1.84397e+07	2.41356e+07	1.44458e+07	4.48571e+06	1.71328e+07	High	High	High	High	High	High	0	High	0.89305	0.398899
P42798	40S ribosomal protein S15a-1 OS=Arabidopsis thaliana OX=3702 GN=RPS15AA PE=2 SV=2	58	9	56	3	130	14.8	773	0.887	2.79261e+07	2.57501e+07	2.83371e+07	2.69119e+07	2.49545e+07	2.53391e+07	2.49237e+07	1.94316e+07	2.83371e+07	1.85991e+07	5.93242e+06	2.01237e+07	High	High	High	High	High	High	0	High	0.976308	0.739348
Q0WPW4	1-aminocyclopropane-1-carboxylate oxidase 5 OS=Arabidopsis thaliana OX=3702 GN=At1g77330 PE=2 SV=1	21	5	26	5	307	34.9	773	0.875	7.98774e+06	7.83083e+06	7.76647e+06	6.25533e+06	6.18668e+06	6.78057e+06	7.12898e+06	5.90932e+06	7.76647e+06	4.32312e+06	1.47076e+06	5.38495e+06	High	High	High	High	High	High	0	High	0.972442	0.701843
O04130	D-3-phosphoglycerate dehydrogenase 2, chloroplastic OS=Arabidopsis thaliana OX=3702 GN=PGDH2 PE=1 SV=2	17	8	32	5	624	66.4	772	0.653	5.43544e+06	5.29129e+06	5.10477e+06	2.54548e+06	2.53585e+06	2.71134e+06	4.85107e+06	3.99292e+06	5.10477e+06	1.75921e+06	602846	2.15327e+06	High	High	High	Peak Found	High	High	0	High	0.314412	0.0401549
O49686	Abscisic acid receptor PYR1 OS=Arabidopsis thaliana OX=3702 GN=PYR1 PE=1 SV=1	54	8	41	8	191	21.6	772	0.904	2.61949e+07	2.40824e+07	2.44159e+07	2.45456e+07	1.88324e+07	2.53771e+07	2.33787e+07	1.81731e+07	2.44159e+07	1.69637e+07	4.47702e+06	2.01538e+07	High	High	High	High	High	High	0	High	0.981869	0.829011
Q9STS7	Chloroplastic lipocalin OS=Arabidopsis thaliana OX=3702 GN=CHL PE=1 SV=1	24	6	28	6	353	39.1	771	1.01	9.77902e+06	9.70373e+06	8.78629e+06	1.04197e+07	8.42237e+06	1.04553e+07	8.72768e+06	7.32264e+06	8.78629e+06	7.20118e+06	2.00225e+06	8.30331e+06	High	High	High	High	High	High	0	High	0.969505	0.649097
Q9ZSJ6	Glycine-rich protein 3 short isoform OS=Arabidopsis thaliana OX=3702 GN=GRP3S PE=1 SV=2	59	4	21	4	116	11.6	769	0.949	1.36268e+08	1.17475e+08	1.0731e+08	1.02228e+08	9.94829e+07	1.0543e+08	121618244	8.86494e+07	1.0731e+08	7.06509e+07	2.365e+07	8.37298e+07	High	High	High	High	High	High	0	High	0.981575	0.818382
Q94CE3	Beta carbonic anhydrase 5, chloroplastic OS=Arabidopsis thaliana OX=3702 GN=BCA5 PE=2 SV=1	42	10	43	10	301	33.4	769	0.786	2.83373e+07	2.57889e+07	2.86049e+07	2.1592e+07	2.08306e+07	2.22059e+07	2.52907e+07	1.94609e+07	2.86049e+07	1.49224e+07	4.95205e+06	1.76353e+07	High	High	High	High	High	High	0	High	0.792446	0.253974
P53780	Cystathionine beta-lyase, chloroplastic OS=Arabidopsis thaliana OX=3702 GN=At3g57050 PE=1 SV=1	21	7	27	7	464	50.4	768	0.999	9.71208e+06	8.7125e+06	1.02077e+07	8.61276e+06	7.52322e+06	1.00668e+07	8.66793e+06	6.57464e+06	1.02077e+07	5952367	1.78849e+06	7.99482e+06	High	High	High	High	High	High	0	High	0.972442	0.69532
Q9C8L4	Persulfide dioxygenase ETHE1 homolog, mitochondrial OS=Arabidopsis thaliana OX=3702 GN=GLY3 PE=1 SV=3	47	10	38	10	294	32.3	768	0.976	4.16155e+07	4.04215e+07	3.95226e+07	3.47403e+07	3.21768e+07	4.06194e+07	3.71414e+07	3.05029e+07	3.95226e+07	2.40094e+07	7.64937e+06	3.22589e+07	High	High	High	High	High	High	0	High	0.981575	0.812597
Q9SUI4	Photosystem I reaction center subunit XI, chloroplastic OS=Arabidopsis thaliana OX=3702 GN=PSAL PE=1 SV=2	38	5	28	5	219	23	766	0.895	3.00417e+07	2.8163e+07	34442532	2.84861e+07	2.42799e+07	2.735e+07	2.68119e+07	2.12524e+07	34442532	1.9687e+07	5.77204e+06	2.17206e+07	High	High	High	High	High	High	0	High	0.981575	0.793009
Q9SN73	Protein BUNDLE SHEATH DEFECTIVE 2, chloroplastic OS=Arabidopsis thaliana OX=3702 GN=BSD2 PE=1 SV=1	40	3	24	3	136	14.5	765	0.734	5.60613e+07	4.87489e+07	5.51038e+07	4.26696e+07	3.56365e+07	4.17654e+07	5.00342e+07	3.6787e+07	5.51038e+07	2.94894e+07	8.47186e+06	3.3169e+07	High	High	High	High	High	High	0	High	0.472324	0.0808308
Q9XFH8	Thioredoxin F1, chloroplastic OS=Arabidopsis thaliana OX=3702 GN=At3g02730 PE=1 SV=2	21	4	35	4	178	19.3	765	1.139	5.34427e+07	6.20152e+07	4.9204e+07	7.13779e+07	5.47634e+07	5.4915e+07	4.76971e+07	4.6798e+07	4.9204e+07	4.933e+07	1.30189e+07	4.3612e+07	High	High	High	High	High	High	0	High	0.829236	0.287973
Q9ZUX4	Uncharacterized protein At2g27730, mitochondrial OS=Arabidopsis thaliana OX=3702 GN=At2g27730 PE=1 SV=1	33	3	18	3	113	11.9	764	1.035	4.09383e+07	3.31237e+07	2.29237e+07	4.23089e+07	3.11515e+07	2.61684e+07	36537049	2.49959e+07	2.29237e+07	2.92401e+07	7.40563e+06	2.07823e+07	High	High	High	High	High	High	0	High	0.914258	0.481027
Q38929	Isopentenyl-diphosphate Delta-isomerase I, chloroplastic OS=Arabidopsis thaliana OX=3702 GN=IPP1 PE=1 SV=3	35	9	44	5	291	33.2	764	0.989	1.12741e+07	1.02595e+07	1.12555e+07	1.2161e+07	1.00588e+07	1.18142e+07	1.0062e+07	7.74204e+06	1.12555e+07	8.40462e+06	2.39129e+06	9.38249e+06	High	High	High	High	High	High	0	High	0.97471	0.735554
O82179	Glycine cleavage system H protein 2, mitochondrial OS=Arabidopsis thaliana OX=3702 GN=GDH2 PE=2 SV=1	62	6	37	6	156	17.1	763	1.087	6.85216e+07	6.18129e+07	60007000	6.47251e+07	7.00654e+07	6.70312e+07	61154893	4.66454e+07	60007000	4.47322e+07	1.66566e+07	5.32344e+07	High	High	High	High	High	High	0	High	0.912073	0.468634
Q9STT2	Vacuolar protein sorting-associated protein 29 OS=Arabidopsis thaliana OX=3702 GN=VPS29 PE=2 SV=1	59	7	26	7	190	21	762	1.013	6.4083e+06	8.43982e+06	6.43009e+06	7.24435e+06	4.28552e+06	6.05531e+06	5.71934e+06	6.36887e+06	6.43009e+06	5.00665e+06	1.0188e+06	4.80897e+06	High	High	High	High	High	High	0	High	0.967629	0.637657
Q84WW2	6-phosphogluconolactonase 3, chloroplastic OS=Arabidopsis thaliana OX=3702 GN=PGL3 PE=1 SV=1	42	8	40	8	325	35.6	760	0.854	1.71416e+07	1.66612e+07	2.1928e+07	1.71443e+07	1.58139e+07	1.75962e+07	1.52987e+07	1.25729e+07	2.1928e+07	1.18486e+07	3.75944e+06	1.39744e+07	High	High	High	High	High	High	0	High	0.924959	0.531466
O22785	Pre-mRNA-processing factor 19 homolog 2 OS=Arabidopsis thaliana OX=3702 GN=PRP19B PE=1 SV=3	38	12	37	11	525	56.7	760	0.694	1.34483e+07	1.3146e+07	1.55824e+07	9.93942e+06	9.42016e+06	1.25363e+07	1.20025e+07	9.92022e+06	1.55824e+07	6.86923e+06	2.23945e+06	9.95603e+06	High	High	High	High	High	High	0	High	0.406123	0.0601708
Q93YZ7	Acetolactate synthase small subunit 2, chloroplastic OS=Arabidopsis thaliana OX=3702 GN=At2g31810 PE=1 SV=1	22	9	34	9	491	53.8	759	0.938	2.2445e+07	2.24695e+07	2.45541e+07	2.27558e+07	1.92074e+07	2.30911e+07	2.00319e+07	1.69559e+07	2.45541e+07	1.57267e+07	4.56617e+06	1.83383e+07	High	High	High	High	High	High	0	High	0.999894	0.997283
Q7DLS1	Proteasome subunit beta type-7-B OS=Arabidopsis thaliana OX=3702 GN=PBB2 PE=1 SV=2	32	8	44	1	274	29.6	757	1.055	1.36174e+06	1.2907e+06	1.23485e+06	1.30296e+06	1.42277e+06	1.37805e+06	1.21534e+06	973989	1.23485e+06	900491	338235	1.09441e+06	High	High	High	High	High	High	0	High	0.914768	0.495809
Q39255	SKP1-like protein 1A OS=Arabidopsis thaliana OX=3702 GN=SKP1A PE=1 SV=1	32	5	44	2	160	17.8	756	1.315	6.99576e+06	5.58918e+06	7.02506e+06	7.70111e+06	1.09034e+07	7.70826e+06	6.24364e+06	4.21772e+06	7.02506e+06	5.32232e+06	2.59207e+06	6.1217e+06	High	High	High	High	High	High	0	High	0.276121	0.0325327
Q94A52	Eukaryotic initiation factor 4A-III homolog OS=Arabidopsis thaliana OX=3702 GN=EIF4A3 PE=1 SV=2	22	8	48	6	408	45.8	755	0.853	1.94429e+07	1.95333e+07	1.94301e+07	1.61585e+07	1.56729e+07	1.71452e+07	1.73526e+07	1.47403e+07	1.94301e+07	1.11673e+07	3.72592e+06	1.36163e+07	High	High	High	High	High	High	0	High	0.922392	0.524401
F4JPR7	Plant UBX domain-containing protein 8 OS=Arabidopsis thaliana OX=3702 GN=PUX8 PE=1 SV=1	24	8	25	7	564	62.3	755	1.069	3.18232e+06	3.38644e+06	2.89791e+06	3.41469e+06	3.54179e+06	3.39698e+06	2.84019e+06	2.55548e+06	2.89791e+06	2.35993e+06	841989	2.69779e+06	High	High	High	High	High	High	0	High	0.893239	0.410061
Q9MAH3	Protein DJ-1 homolog B OS=Arabidopsis thaliana OX=3702 GN=DJ1B PE=1 SV=1	23	7	33	7	438	47	755	0.84	2.43837e+07	2.29542e+07	2.23229e+07	2.07263e+07	1.8109e+07	2.10508e+07	2.17622e+07	1.73217e+07	2.23229e+07	1.43242e+07	4.30504e+06	1.6718e+07	High	High	High	High	High	High	0	High	0.910956	0.46554
Q94JY0	Protein IN CHLOROPLAST ATPASE BIOGENESIS, chloroplastic OS=Arabidopsis thaliana OX=3702 GN=PAB PE=1 SV=1	24	7	30	7	330	36.9	754	0.875	1.6732e+07	1.64168e+07	1.36287e+07	1.42959e+07	1.40821e+07	1.37895e+07	1.49331e+07	1.23884e+07	1.36287e+07	9.88007e+06	3.34772e+06	1.09513e+07	High	High	High	High	High	High	0	High	0.972442	0.653701
Q9FF90	60S ribosomal protein L13-3 OS=Arabidopsis thaliana OX=3702 GN=RPL13D PE=1 SV=1	52	10	56	4	206	23.5	753	0.73	1.81841e+07	1.83938e+07	1.91133e+07	1.29759e+07	1.02747e+07	1.46017e+07	16229140	1.38803e+07	1.91133e+07	8.96779e+06	2.44261e+06	1.15963e+07	High	High	High	High	High	High	0	High	0.541692	0.101797
Q8LB10	ATP-dependent Clp protease proteolytic subunit-related protein 4, chloroplastic OS=Arabidopsis thaliana OX=3702 GN=CLPR4 PE=1 SV=1	24	6	39	6	305	33.4	752	0.926	4.69628e+07	4.08572e+07	4.30119e+07	4.44846e+07	3.46066e+07	4.03639e+07	4.19138e+07	3.08317e+07	4.30119e+07	3.07438e+07	8.22702e+06	3.20559e+07	High	High	High	High	High	High	0	High	0.990635	0.863998
O65896	Cytidine deaminase 1 OS=Arabidopsis thaliana OX=3702 GN=CDA1 PE=1 SV=1	33	6	23	6	301	32.6	751	0.858	6.57415e+06	6.23461e+06	6.96441e+06	6.65753e+06	5.33484e+06	7.73872e+06	5.86737e+06	4.70478e+06	6.96441e+06	4.60108e+06	1.26825e+06	6.14589e+06	High	High	High	High	High	High	0	High	0.957757	0.608507
[truncated: 2,106 more rows]

## Sheet: fsd1-2 differential proteome
Supplemental Data 3. Data pertinent to quantification of differentially regulated proteins in Arabidopsis wild type fsd1-2 mutant plants treated by 1uM methyl viologen for 8h as compared to mock-treated plants.
[truncated: 101 more rows]
