# Supplementary material for: Arabidopsis Iron Superoxide Dismutase FSD1 Protects Against Methyl Viologen-Induced Oxidative Stress in a Copper-Dependent Manner
Source: Front Plant Sci. 2022 Mar 11;13:823561. doi: 10.3389/fpls.2022.823561 (PMC8963501; doi:10.3389/fpls.2022.823561)
Supplement: Supplementary file 4 [file Data_Sheet_4.XLSX]

## Sheet: Proteins
Supplemental Data 4. Data pertinent to quantification of all proteins found by comparison of methyl viologen (MV)-treated fsd1-1 mutant plants with MV-treated Col-0 plants.
Accession	Description	Coverage [%]	# Peptides	# PSMs	# Unique Peptides	# AAs	MW [kDa]	Score Mascot: Sample_1	Score Mascot: Sample_2	Score Mascot: Sample_3	Score Mascot: Sample_7	Score Mascot: Sample_8	Score Mascot: Sample_9	# Peptides (by Search Engine): Sample_1	# Peptides (by Search Engine): Sample_2	# Peptides (by Search Engine): Sample_3	# Peptides (by Search Engine): Sample_7	# Peptides (by Search Engine): Sample_8	# Peptides (by Search Engine): Sample_9	Abundance: Sample_1, Col0_PQ	Abundance: Sample_2, Col0_PQ	Abundance: Sample_3, Col0_PQ	Abundance: Sample_7, fsd1_1_PQ	Abundance: Sample_8, fsd1_1_PQ	Abundance: Sample_9, fsd1_1_PQ	Abundances (Normalized): Sample_1, Col0_PQ	Abundances (Normalized): Sample_2, Col0_PQ	Abundances (Normalized): Sample_3, Col0_PQ	Abundances (Normalized): Sample_7, fsd1_1_PQ	Abundances (Normalized): Sample_8, fsd1_1_PQ	Abundances (Normalized): Sample_9, fsd1_1_PQ	Found in Sample: Sample_1 , Col0_PQ	Found in Sample: Sample_2, Col0_PQ	Found in Sample: Sample_3, Col0_PQ	Found in Sample: Sample_7, fsd1_1_PQ	Found in Sample: Sample_8, fsd1_1_PQ	Found in Sample: Sample_9, fsd1_1_PQ	Exp. q-value: Combined	Protein FDR Confidence: Combined	Abundance Ratio: (Col0_PQ) / (fsd1_1_PQ)	Abundance Ratio Adj. P-Value: (Col0_PQ) / (fsd1_1_PQ)	Abundance Ratio P-Value: (Col0_PQ) / (fsd1_1_PQ)	Modifications
P10896	Ribulose bisphosphate carboxylase/oxygenase activase, chloroplastic OS=Arabidopsis thaliana OX=3702 GN=RCA PE=1 SV=2	78	36	1498	36	474	51.9	10051	11045	12592	9968	11409	10436	35	35	36	34	35	34	2.50086e+09	3.388e+09	5.41373e+09	3.27281e+09	5.53331e+09	6.35744e+09	6.71754e+09	6.87756e+09	7.08153e+09	6.61454e+09	6.7106e+09	6.35744e+09	High	High	High	High	High	High	0	High	0.967	0.998789	0.968314	Oxidation [M91; M100; M127; M128; M138; M179; M182; M188; M189; M222; M237; M249; M255; M269; M388; M394; M399; M402]; Carbamidomethyl [C175; C223; C224; C282; C451; C470]
P19366	ATP synthase subunit beta, chloroplastic OS=Arabidopsis thaliana OX=3702 GN=atpB PE=1 SV=2	92	39	1227	38	498	53.9	6896	7467	8256	6607	7324	7036	35	36	36	37	37	37	1.95904e+09	2.34264e+09	4.55532e+09	2.88003e+09	5.08352e+09	5.63418e+09	5.26215e+09	4.75551e+09	5.95868e+09	5.82071e+09	6.16511e+09	5.63418e+09	High	High	High	High	High	High	0	High	0.857	0.748213	0.272843	Oxidation [M40; M79; M89; M94; M183; M214; M216; M239; M256; M292; M306; M374; M492]; Carbamidomethyl [C63]; Acetyl [N-Term]
P22953	Probable mediator of RNA polymerase II transcription subunit 37e OS=Arabidopsis thaliana OX=3702 GN=MED37E PE=1 SV=3	85	54	776	17	651	71.3	3885	4055	4820	3780	4550	4377	48	48	47	42	47	48	1.41207e+08	1.87366e+08	2.26422e+08	1.81422e+08	3.08777e+08	3.41062e+08	3.79295e+08	3.8035e+08	2.96176e+08	3.66664e+08	3.74473e+08	3.41062e+08	High	High	High	High	High	High	0	High	1.009	0.941178	0.659133	Oxidation [M64; M90; M106; M126; M174; M243; M313; M320; M524; M555; M616; M632]; Carbamidomethyl [C20; C319; C483; C609]; Acetyl [N-Term]
O50008	5-methyltetrahydropteroyltriglutamate--homocysteine methyltransferase 1 OS=Arabidopsis thaliana OX=3702 GN=MS1 PE=1 SV=1	69	49	757	26	765	84.3	3192	3972	3860	3240	3778	3756	46	47	46	42	44	44	3.98367e+08	6.32332e+08	9.14481e+08	4.74472e+08	8.39971e+08	1.1596e+09	1.07005e+09	1.28362e+09	1.1962e+09	9.58937e+08	1.01869e+09	1.1596e+09	High	High	High	High	High	High	0	High	0.991	0.969127	0.790078	Oxidation [M74; M97; M107; M109; M545; M549; M554; M557; M718; M750]; Acetyl [N-Term]; Carbamidomethyl [C328; C522; C580; C733]
O03042	Ribulose bisphosphate carboxylase large chain OS=Arabidopsis thaliana OX=3702 GN=rbcL PE=1 SV=1	66	40	2258	36	479	52.9	7362	9770	12457	6625	8834	9414	37	37	36	37	37	34	1.92091e+10	2.68117e+10	3.45323e+10	2.34135e+10	3.35842e+10	4.50109e+10	5.15975e+10	5.44271e+10	4.51706e+10	4.73202e+10	4.07296e+10	4.50109e+10	High	High	High	High	High	High	0	High	1.129	0.563098	0.134235	Oxidation [M212; M250; M266; M297; M309]; Carbamidomethyl [C172; C192; C221; C247; C284; C427; C459]; Acetyl [N-Term]
Q9LSB4	TSA1-like protein OS=Arabidopsis thaliana OX=3702 GN=NAI2 PE=1 SV=1	72	61	496	60	772	85	2259	2155	2288	2182	2919	2606	51	46	54	52	55	51	2.04934e+08	2.56032e+08	4.36074e+08	2.88301e+08	5.02635e+08	5.66801e+08	5.50472e+08	5.1974e+08	5.70415e+08	5.82673e+08	6.09576e+08	5.66801e+08	High	High	High	High	High	High	0	High	0.932	0.961076	0.760765	Oxidation [M189; M343; M420]; Carbamidomethyl [C506; C508]
Q9ASR1	Elongation factor 2 OS=Arabidopsis thaliana OX=3702 GN=LOS1 PE=1 SV=1	79	59	468	59	843	93.8	1956	2098	2140	1794	2004	2560	44	49	47	46	43	49	2.71036e+08	4.27454e+08	6.88805e+08	3.22415e+08	5.41579e+08	8.7234e+08	7.28027e+08	8.67723e+08	9.01005e+08	6.5162e+08	6.56806e+08	8.7234e+08	High	High	High	High	High	High	0	High	1.031	0.903836	0.521115	Carbamidomethyl [C131; C136; C163; C275; C286; C370; C448; C520; C541; C651; C797]; Oxidation [M22; M81; M189; M287; M335; M336; M377; M412; M550; M589; M594; M646; M650; M682; M759; M833]
P51818	Heat shock protein 90-3 OS=Arabidopsis thaliana OX=3702 GN=HSP90-3 PE=1 SV=2	69	58	534	2	699	80	1841	2109	2157	2059	2508	2609	49	51	46	50	53	51	3.62047e+06	4.44166e+06	3.4414e+06	3.27399e+06	6.0896e+06	9.7429e+06	9.72492e+06	9.01647e+06	4.50159e+06	6.61693e+06	7.38524e+06	9.7429e+06	High	High	High	High	High	High	0	High	0.962	0.983792	0.878095	Acetyl [N-Term]; Carbamidomethyl [C345; C391; C543; C568; C569]; Oxidation [M85; M183; M342; M455; M581; M595; M599; M605; M614; M681]
P55737	Heat shock protein 90-2 OS=Arabidopsis thaliana OX=3702 GN=HSP90-2 PE=1 SV=1	70	59	539	4	699	80	1846	2117	2161	2117	2475	2618	51	53	47	51	53	52	1.05164e+07	1.43874e+07	1.73124e+07	1.27255e+07	2.12263e+07	30492396	2.82479e+07	2.92061e+07	2.26459e+07	2.57191e+07	2.57425e+07	30492396	High	High	High	High	High	High	0	High	0.856	0.736941	0.256858	Acetyl [N-Term]; Carbamidomethyl [C345; C391; C543; C568; C569]; Oxidation [M85; M342; M455; M581; M595; M599; M605; M614; M681]
P25696	Bifunctional enolase 2/transcriptional activator OS=Arabidopsis thaliana OX=3702 GN=ENO2 PE=1 SV=1	84	34	602	34	444	47.7	3163	3380	4023	3427	3888	4058	33	32	32	33	33	32	5.46314e+08	7.29243e+08	1.24281e+09	7.9513e+08	1.34565e+09	1.63247e+09	1.46745e+09	1.48035e+09	1.62568e+09	1.60701e+09	1.63196e+09	1.63247e+09	High	High	High	High	High	High	0	High	0.953	0.990351	0.918541	Acetyl [N-Term]; Carbamidomethyl [C107; C124; C318; C346]; Oxidation [M93; M170; M174; M189; M249; M314]
Q9LD57	Phosphoglycerate kinase 1, chloroplastic OS=Arabidopsis thaliana OX=3702 GN=PGK1 PE=1 SV=1	82	38	763	20	481	50.1	3934	4286	4769	4029	4814	4513	35	35	33	36	37	36	5.38601e+08	6.66033e+08	1.11694e+09	6.39503e+08	1.03185e+09	1.16491e+09	1.44673e+09	1.35203e+09	1.46103e+09	1.29247e+09	1.25139e+09	1.16491e+09	High	High	High	High	High	High	0	High	1.078	0.758179	0.289506	Carbamidomethyl [C173; C292]; Oxidation [M301; M371; M399; M404; M448]
Q9STW6	Heat shock 70 kDa protein 6, chloroplastic OS=Arabidopsis thaliana OX=3702 GN=HSP70-6 PE=1 SV=1	62	48	535	20	718	76.5	2455	2358	2373	2343	2897	2254	45	44	43	43	46	41	1.35725e+08	1.43955e+08	2.8666e+08	1.70809e+08	2.78749e+08	3.30312e+08	3.6457e+08	2.92226e+08	3.74971e+08	3.45216e+08	3.38056e+08	3.30312e+08	High	High	High	High	High	High	0	High	0.934	0.963576	0.770463	Carbamidomethyl [C179; C380]; Oxidation [M95; M153; M352; M586; M667]
O65719	Heat shock 70 kDa protein 3 OS=Arabidopsis thaliana OX=3702 GN=HSP70-3 PE=1 SV=1	81	50	621	19	649	71.1	2650	2800	3260	2387	3009	2868	45	43	45	36	43	43	6.23104e+07	8.21733e+07	1.2406e+08	6.86832e+07	1.29518e+08	1.57424e+08	1.67371e+08	1.6681e+08	1.62279e+08	1.38813e+08	1.57074e+08	1.57424e+08	High	High	High	High	High	High	0	High	1.061	0.827776	0.361848	Acetyl [N-Term]; Carbamidomethyl [C20; C273; C319; C483; C609]; Oxidation [M64; M106; M174; M243; M320; M332; M524; M555; M616; M630]
Q9SR37	Beta-glucosidase 23 OS=Arabidopsis thaliana OX=3702 GN=BGLU23 PE=1 SV=1	63	32	399	27	524	59.7	1236	1582	1753	1728	1758	1875	27	30	30	27	29	29	2.53426e+08	3.88529e+08	7.2873e+08	4.29078e+08	7.6209e+08	1.02465e+09	6.80724e+08	7.88705e+08	9.5323e+08	8.67192e+08	9.24234e+08	1.02465e+09	High	High	High	High	High	High	0	High	0.861	0.761772	0.29261	Carbamidomethyl [C73; C80; C222; C456]; Oxidation [M102; M112; M365; M415; M417]
Q39043	Mediator of RNA polymerase II transcription subunit 37f OS=Arabidopsis thaliana OX=3702 GN=MED37F PE=1 SV=2	69	50	494	3	668	73.5	2401	2329	2567	2203	2451	2381	44	45	46	44	45	45	6.63754e+06	8.3781e+06	1.60303e+07	7.85886e+06	1.41363e+07	1.56681e+07	1.7829e+07	1.70074e+07	2.09687e+07	1.58832e+07	1.7144e+07	1.56681e+07	High	High	High	High	High	High	0	High	1.142	0.60549	0.156555	Oxidation [M154; M352; M580]; Carbamidomethyl [C48; C635]
Q9LKR3	Mediator of RNA polymerase II transcription subunit 37a OS=Arabidopsis thaliana OX=3702 GN=MED37A PE=1 SV=1	70	51	501	3	669	73.6	2373	2294	2532	2170	2445	2382	45	45	46	45	45	46	7.34658e+06	7488221	1.94516e+07	9.4723e+06	1.878e+07	24314581	1.97336e+07	1.52009e+07	2.54441e+07	1.91441e+07	2.27756e+07	24314581	High	High	High	High	High	High	0	High	0.871	0.794782	0.322705	Oxidation [M154; M269; M352; M580]; Carbamidomethyl [C48; C635]
Q9SZJ5	Serine hydroxymethyltransferase 1, mitochondrial OS=Arabidopsis thaliana OX=3702 GN=SHM1 PE=1 SV=1	77	35	560	22	517	57.4	2507	2565	2552	2536	2611	2710	33	34	34	32	32	31	4.27395e+08	5.31277e+08	7.77161e+08	4.96154e+08	8.55073e+08	1.04323e+09	1.14802e+09	1.07848e+09	1.01658e+09	1.00276e+09	1.037e+09	1.04323e+09	High	High	High	High	High	High	0	High	1.126	0.574685	0.140886	Oxidation [M91; M98; M120; M168; M199; M215; M254; M295; M371; M424; M431; M479]; Carbamidomethyl [C125]
P21240	Chaperonin 60 subunit beta 1, chloroplastic OS=Arabidopsis thaliana OX=3702 GN=CPN60B1 PE=1 SV=3	74	44	591	12	600	63.8	2660	2830	3532	3233	3230	3250	41	43	41	40	43	41	9.55294e+07	1.18233e+08	1.68309e+08	1.02939e+08	1.8404e+08	2.52413e+08	2.56601e+08	2.40011e+08	2.20159e+08	2.08045e+08	2.23197e+08	2.52413e+08	High	High	High	High	High	High	0	High	1.012	0.940592	0.641746	Carbamidomethyl [C272; C471; C559; C560; C576]; Oxidation [M215; M220; M247; M265; M546; M573; M593]
Q9SIF2	Heat shock protein 90-5, chloroplastic OS=Arabidopsis thaliana OX=3702 GN=HSP90-5 PE=1 SV=1	72	47	362	41	780	88.6	1581	1445	1795	1681	1706	1934	38	39	36	41	37	35	9.45774e+07	1.19162e+08	2.22649e+08	1.38898e+08	2.59297e+08	2.95656e+08	2.54044e+08	2.41896e+08	2.91241e+08	2.80722e+08	3.14466e+08	2.95656e+08	High	High	High	High	High	High	0	High	0.905	0.912612	0.558192	Oxidation [M157; M385; M527; M669; M732; M733; M735]; Carbamidomethyl [C165; C492; C613; C638; C691]
Q9LUT2	S-adenosylmethionine synthase 4 OS=Arabidopsis thaliana OX=3702 GN=METK4 PE=1 SV=1	91	32	452	17	393	42.8	1897	1960	2271	2000	2333	2115	29	28	31	31	30	31	1.33801e+08	1.59847e+08	2.63391e+08	2.18852e+08	3.03175e+08	4.38359e+08	3.59402e+08	3.24486e+08	3.44534e+08	4.42312e+08	3.67679e+08	4.38359e+08	High	High	High	High	High	High	0	High	0.974	0.98895	0.911963	Carbamidomethyl [C20; C31; C42; C45; C90; C161]; Oxidation [M1; M50; M138; M183; M347]; Acetyl [N-Term]
Q9LJE4	Chaperonin 60 subunit beta 2, chloroplastic OS=Arabidopsis thaliana OX=3702 GN=CPN60B2 PE=1 SV=1	70	40	541	10	596	63.3	2539	2585	3211	3149	2972	3022	36	37	36	37	39	38	4.81717e+07	6.01008e+07	8.55915e+07	5.56807e+07	9.538e+07	1.16196e+08	1.29394e+08	1.22003e+08	1.1196e+08	1.12534e+08	1.15673e+08	1.16196e+08	High	High	High	High	High	High	0	High	1.008	0.94255	0.665962	Carbamidomethyl [C268; C467; C555; C556]; Oxidation [M211; M216; M243; M261; M379; M542]
P21238	Chaperonin 60 subunit alpha 1, chloroplastic OS=Arabidopsis thaliana OX=3702 GN=CPN60A1 PE=1 SV=2	81	38	530	37	586	62	2978	3375	3971	3187	4077	3399	35	36	36	36	35	36	4.76561e+08	5.96082e+08	1.09347e+09	6.7809e+08	1.14927e+09	1.3759e+09	1.28009e+09	1.21003e+09	1.43033e+09	1.37046e+09	1.39379e+09	1.3759e+09	High	High	High	High	High	High	0	High	0.872	0.818869	0.352152	Carbamidomethyl [C71; C548]; Oxidation [M110; M205; M237; M347; M349; M516; M527; M559; M585]
Q94B78	Glycine dehydrogenase (decarboxylating) 1, mitochondrial OS=Arabidopsis thaliana OX=3702 GN=GLDP1 PE=1 SV=2	58	45	365	23	1037	112.9	1096	1356	1467	1105	1149	1673	35	39	42	35	37	41	4.98443e+07	7.94001e+07	1.47396e+08	5.59068e+07	9.40261e+07	1.79131e+08	1.33886e+08	1.6118e+08	1.92805e+08	1.12991e+08	1.14031e+08	1.79131e+08	High	High	High	High	High	High	0	High	1.132	0.552198	0.129248	Carbamidomethyl [C98; C245; C253; C280; C463; C569; C578; C664; C681; C777; C943; C1022]; Oxidation [M94; M680; M683; M787; M863; M909; M918; M927]
P17562	S-adenosylmethionine synthase 2 OS=Arabidopsis thaliana OX=3702 GN=SAM2 PE=1 SV=1	79	28	367	8	393	43.2	1625	1632	1785	1713	1748	1656	26	26	24	25	26	26	3.36524e+07	4.69594e+07	1.01891e+08	4.88418e+07	9.58354e+07	1.14903e+08	9.03935e+07	9.53265e+07	1.3328e+08	9.87122e+07	1.16226e+08	1.14903e+08	High	High	High	High	High	High	0	High	0.816	0.538253	0.119016	Carbamidomethyl [C20; C31; C42; C45; C90]; Acetyl [N-Term]; Oxidation [M1; M50; M126; M183; M298]
Q9LHA8	Probable mediator of RNA polymerase II transcription subunit 37c OS=Arabidopsis thaliana OX=3702 GN=MED37C PE=1 SV=1	76	47	496	12	650	71.1	2238	2240	2633	2045	2610	2715	43	39	39	36	37	40	1.5071e+07	1.93904e+07	3.86519e+07	2.46282e+07	4.53758e+07	5.88587e+07	4.0482e+07	3.93621e+07	5.05594e+07	4.9775e+07	5.503e+07	5.88587e+07	High	High	High	High	High	High	0	High	0.949	0.987982	0.893866	Acetyl [N-Term]; Carbamidomethyl [C20; C273; C319; C483; C609]; Oxidation [M64; M243; M313; M320; M524; M555; M616; M624; M630]
P25858	Glyceraldehyde-3-phosphate dehydrogenase GAPC1, cytosolic OS=Arabidopsis thaliana OX=3702 GN=GAPC1 PE=1 SV=2	86	34	857	5	338	36.9	3886	4127	5887	4538	5346	5120	32	32	33	30	33	31	7.44645e+07	9.24682e+07	1.00251e+08	7.46421e+07	1.28272e+08	1.73501e+08	2.00018e+08	1.87708e+08	1.31136e+08	1.50856e+08	1.55563e+08	1.73501e+08	High	High	High	High	High	High	0	High	1.084	0.742348	0.263973	Oxidation [M45; M48; M134; M179; M197; M235; M335]; Carbamidomethyl [C156; C160]
Q9SJL8	S-adenosylmethionine synthase 3 OS=Arabidopsis thaliana OX=3702 GN=METK3 PE=1 SV=1	91	31	408	18	390	42.5	1491	1604	1869	1591	1790	1651	27	25	28	25	27	27	9.65992e+07	1.30153e+08	2.26684e+08	1.24703e+08	2.27933e+08	2.72618e+08	2.59474e+08	2.64208e+08	2.96519e+08	2.52032e+08	2.76429e+08	2.72618e+08	High	High	High	High	High	High	0	High	0.988	0.971157	0.812103	Carbamidomethyl [C20; C31; C42; C45; C90; C161; C302]; Oxidation [M1; M50; M52; M126; M138; M183; M347]; Acetyl [N-Term]
Q9FX54	Glyceraldehyde-3-phosphate dehydrogenase GAPC2, cytosolic OS=Arabidopsis thaliana OX=3702 GN=GAPC2 PE=1 SV=1	86	33	870	4	338	36.9	3830	4093	6056	4498	5434	5128	30	31	31	28	31	30	1.01959e+08	1.1776e+08	1.2509e+08	1.07853e+08	1.88981e+08	2.39608e+08	2.7387e+08	2.3905e+08	1.63626e+08	2.17977e+08	2.29189e+08	2.39608e+08	High	High	High	High	High	High	0	High	1.109	0.642646	0.184659	Oxidation [M45; M48; M134; M179; M197; M235; M335]; Carbamidomethyl [C156; C160]
P54609	Cell division control protein 48 homolog A OS=Arabidopsis thaliana OX=3702 GN=CDC48A PE=1 SV=1	72	50	365	12	809	89.3	1315	1494	1741	1124	1444	1828	43	40	44	37	43	46	1.55988e+07	2.05732e+07	3.81809e+07	1.76216e+07	3.7631e+07	4.43421e+07	4.18997e+07	4.17631e+07	4.99433e+07	3.56142e+07	4.56374e+07	4.43421e+07	High	High	High	High	High	High	0	High	0.979	0.980261	0.869021	Carbamidomethyl [C73; C81; C109; C178; C188; C271; C418; C425; C525; C538; C695]; Oxidation [M50; M430; M553; M612; M615; M724]; Acetyl [N-Term]
Q43127	Glutamine synthetase, chloroplastic/mitochondrial OS=Arabidopsis thaliana OX=3702 GN=GLN2 PE=1 SV=1	78	29	510	25	430	47.4	2358	2771	3057	2072	2713	2439	27	28	27	28	29	27	5.35088e+08	6.97935e+08	1.13729e+09	5.90902e+08	1.07676e+09	1.20617e+09	1.43729e+09	1.41679e+09	1.48765e+09	1.19425e+09	1.30586e+09	1.20617e+09	High	High	High	High	High	High	0	High	1.274	0.100415	0.00853587	Carbamidomethyl [C150; C217; C237; C274; C306]; Oxidation [M315; M396]
Q9SRV5	5-methyltetrahydropteroyltriglutamate--homocysteine methyltransferase 2 OS=Arabidopsis thaliana OX=3702 GN=MS2 PE=1 SV=1	56	39	470	16	765	84.5	2335	2458	2590	2255	2267	2553	36	36	31	33	33	33	5.50535e+07	7.51626e+07	9.11158e+07	4.83026e+07	8.13856e+07	1.25517e+08	1.47879e+08	1.52578e+08	1.19186e+08	9.76225e+07	9.87014e+07	1.25517e+08	High	High	High	High	High	High	0	High	1.084	0.743271	0.265722	Oxidation [M107; M109; M212; M557; M718]; Acetyl [N-Term]; Carbamidomethyl [C328; C522; C580; C733]
Q9FI56	Chaperone protein ClpC1, chloroplastic OS=Arabidopsis thaliana OX=3702 GN=CLPC1 PE=1 SV=1	56	48	463	22	929	103.4	2201	1994	2143	2108	2118	2297	43	43	42	42	40	42	9.81004e+07	1.22671e+08	2.26605e+08	1.2597e+08	1.96841e+08	2.6091e+08	2.63507e+08	2.49019e+08	2.96414e+08	2.54593e+08	2.38721e+08	2.6091e+08	High	High	High	High	High	High	0	High	1.058	0.832701	0.37783	Oxidation [M107; M234; M254; M338; M669; M674; M678; M730; M756; M811; M880]; Carbamidomethyl [C299]
Q9LTX9	Heat shock 70 kDa protein 7, chloroplastic OS=Arabidopsis thaliana OX=3702 GN=HSP70-7 PE=2 SV=1	61	46	487	18	718	77	2188	1991	2197	2062	2455	1926	42	42	41	43	43	42	7.85379e+07	8.85092e+07	205603318	1.19015e+08	2.0877e+08	2.1712e+08	2.1096e+08	1.79672e+08	2.68943e+08	2.40537e+08	2.53188e+08	2.1712e+08	High	High	High	High	High	High	0	High	0.982	0.978662	0.852661	Oxidation [M95; M153; M352; M586; M667]; Carbamidomethyl [C179; C380]
O03986	Heat shock protein 90-4 OS=Arabidopsis thaliana OX=3702 GN=HSP90-4 PE=1 SV=1	51	42	406	2	699	80.1	1651	1635	1749	1716	1994	2039	38	37	35	36	37	37	276831	347228	606997	365817	512646	826386	743593	704866	793994	739337	621718	826386	High	High	High	High	High	High	0	High	1.064	0.967984	0.77772	Acetyl [N-Term]; Carbamidomethyl [C391; C543; C568; C569]; Oxidation [M85; M183; M581; M605; M614]
Q9C5A9	ATP synthase subunit beta-3, mitochondrial OS=Arabidopsis thaliana OX=3702 GN=At5g08680 PE=1 SV=1	72	31	451	30	559	59.8	2324	2425	2915	2312	2785	2528	29	31	31	31	31	31	4.87726e+08	5.79822e+08	1.08813e+09	7.45171e+08	1.35909e+09	1.41268e+09	1.31008e+09	1.17703e+09	1.42335e+09	1.50604e+09	1.64825e+09	1.41268e+09	High	High	High	High	High	High	0	High	0.901	0.908715	0.532408	Carbamidomethyl [C90; C295]; Oxidation [M111; M141; M173; M245; M278; M302; M437; M473; M539]
P17745	Elongation factor Tu, chloroplastic OS=Arabidopsis thaliana OX=3702 GN=TUFA PE=1 SV=1	71	23	509	22	476	51.6	2923	3141	3481	2653	3244	2936	21	23	23	23	23	22	4.6535e+08	6.46361e+08	1.48278e+09	7.06903e+08	1.32671e+09	1.43936e+09	1.24997e+09	1.3121e+09	1.93958e+09	1.42869e+09	1.60898e+09	1.43936e+09	High	High	High	High	High	High	0	High	0.886	0.875784	0.436082	Oxidation [M101; M159; M166; M180; M198; M270; M338; M368; M410; M423; M432; M434; M455]; Carbamidomethyl [C149; C451]
P23686	S-adenosylmethionine synthase 1 OS=Arabidopsis thaliana OX=3702 GN=SAM1 PE=1 SV=2	82	33	370	12	393	43.1	1412	1367	1599	1507	1639	1502	29	29	31	29	32	29	2.82924e+07	3.56914e+07	5.71969e+07	3.38949e+07	5.44798e+07	6.73345e+07	7.5996e+07	7.24527e+07	7.48175e+07	6.85037e+07	6.6071e+07	6.73345e+07	High	High	High	High	High	High	0	High	1.088	0.734202	0.25189	Carbamidomethyl [C20; C31; C42; C45; C90; C114; C161]; Acetyl [N-Term]; Oxidation [M1; M50; M298]
Q9SAJ4	Phosphoglycerate kinase 3, cytosolic OS=Arabidopsis thaliana OX=3702 GN=PGK3 PE=1 SV=1	82	31	416	24	401	42.1	2021	2180	2282	2095	2581	2383	29	29	28	29	29	27	2.305e+08	2.97138e+08	5.33904e+08	3.1487e+08	5.58759e+08	6.72392e+08	6.19143e+08	6.03185e+08	6.98383e+08	6.36372e+08	6.77642e+08	6.72392e+08	High	High	High	High	High	High	0	High	0.979	0.983792	0.877877	Oxidation [M53; M94; M176; M296; M373]; Carbamidomethyl [C62]
Q9ZNZ7	Ferredoxin-dependent glutamate synthase 1, chloroplastic/mitochondrial OS=Arabidopsis thaliana OX=3702 GN=GLU1 PE=1 SV=3	48	55	311	46	1622	176.6	1132	1031	1001	854	1120	1282	40	43	42	39	42	48	4.61377e+07	7.53243e+07	1.1319e+08	7.25986e+07	1.18698e+08	1.87651e+08	1.2393e+08	1.52907e+08	1.4806e+08	1.46726e+08	1.43952e+08	1.87651e+08	High	High	High	High	High	High	0	High	0.9	0.90573	0.527719	Carbamidomethyl [C132; C453; C696; C972; C1243; C1248; C1464; C1501; C1502; C1509]; Oxidation [M133; M191; M390; M433; M547; M568]
Q8RWV0	Transketolase-1, chloroplastic OS=Arabidopsis thaliana OX=3702 GN=TKL-1 PE=1 SV=1	71	36	465	29	741	79.9	1873	1756	2344	1747	2021	2364	34	34	34	33	34	34	2.24028e+08	3.51355e+08	5.85363e+08	3.03549e+08	5.29045e+08	7.62463e+08	6.01759e+08	7.13243e+08	7.65695e+08	6.13491e+08	6.41607e+08	7.62463e+08	High	High	High	High	High	High	0	High	0.934	0.964086	0.771439	Oxidation [M237; M463; M563; M568]; Carbamidomethyl [C110; C235; C245; C440; C663]
Q9LR30	Glutamate--glyoxylate aminotransferase 1 OS=Arabidopsis thaliana OX=3702 GN=GGAT1 PE=1 SV=1	77	32	352	17	481	53.3	1487	1520	1902	1490	1497	1689	26	29	29	30	28	28	6.78295e+07	1.3167e+08	1.76159e+08	1.05788e+08	1.71431e+08	2.57672e+08	1.82196e+08	2.67288e+08	2.30428e+08	2.13804e+08	2.07905e+08	2.57672e+08	High	High	High	High	High	High	0	High	1.035	0.895407	0.499096	Carbamidomethyl [C18; C66; C149; C226; C297; C377; C382; C417]; Oxidation [M214; M271; M273; M335; M338; M370; M389; M454; M458; M469]
P25856	Glyceraldehyde-3-phosphate dehydrogenase GAPA1, chloroplastic OS=Arabidopsis thaliana OX=3702 GN=GAPA1 PE=1 SV=3	70	27	554	13	396	42.5	3111	3483	3761	2794	3466	3613	25	25	27	26	26	26	2.38521e+08	3.03e+08	5.41129e+08	2.77545e+08	4.66935e+08	6.39796e+08	6.4069e+08	6.15083e+08	7.07834e+08	5.60936e+08	5.66281e+08	6.39796e+08	High	High	High	High	High	High	0	High	1.051	0.867011	0.413139	Carbamidomethyl [C213; C217; C337; C348]; Oxidation [M236; M361; M363; M367]
P0DH99	Elongation factor 1-alpha 1 OS=Arabidopsis thaliana OX=3702 GN=A1 PE=1 SV=1	69	26	606	26	449	49.5	2260	2572	3298	1958	2620	2662	25	24	21	23	23	22	1.08901e+09	1.50294e+09	2.19306e+09	1.27468e+09	2.24019e+09	2.95845e+09	2.92519e+09	3.05093e+09	2.86868e+09	2.5762e+09	2.71681e+09	2.95845e+09	High	High	High	High	High	High	0	High	1.063	0.820959	0.354505	Carbamidomethyl [C87; C111; C150; C151; C152; C351]; Oxidation [M102; M148; M155; M259; M264; M335; M392; M398]
P25857	Glyceraldehyde-3-phosphate dehydrogenase GAPB, chloroplastic OS=Arabidopsis thaliana OX=3702 GN=GAPB PE=1 SV=2	67	29	528	23	447	47.6	2839	2896	3143	2611	2924	2805	29	29	28	28	28	28	4.51007e+08	5.73558e+08	1.1355e+09	6.10126e+08	1.10846e+09	1.37515e+09	1.21145e+09	1.16431e+09	1.48531e+09	1.2331e+09	1.3443e+09	1.37515e+09	High	High	High	High	High	High	0	High	1.03	0.903836	0.524029	Carbamidomethyl [C235; C239; C360; C371; C434; C443]; Oxidation [M131; M215; M258; M384; M386; M390]
O65396	Aminomethyltransferase, mitochondrial OS=Arabidopsis thaliana OX=3702 GN=GDCST PE=2 SV=1	79	30	384	30	408	44.4	1424	1375	1772	1291	1491	1600	23	27	26	23	24	25	3.6395e+08	4.88568e+08	6.68636e+08	4.66862e+08	7.49942e+08	9.51721e+08	9.77602e+08	9.91782e+08	8.74622e+08	9.43557e+08	9.09502e+08	9.51721e+08	High	High	High	High	High	High	0	High	0.992	0.967984	0.781057	Oxidation [M52; M60; M69; M87; M163; M282; M367; M397]; Carbamidomethyl [C75; C88; C97; C151; C221; C276]
P11574	V-type proton ATPase subunit B1 OS=Arabidopsis thaliana OX=3702 GN=VHA-B1 PE=2 SV=2	77	27	302	1	486	54.1	1743	1852	1445	1398	1436	1645	24	26	23	24	24	26	123175	136072			239700	422010	330860	276224			290700	422010	High	High	High	Not Found	Peak Found	High	0	High	0.863	0.923887	0.596109	Oxidation [M17; M99; M141; M152; M230; M276; M303; M332; M386]; Carbamidomethyl [C179; C265]
O23654	V-type proton ATPase catalytic subunit A OS=Arabidopsis thaliana OX=3702 GN=VHA-A PE=1 SV=1	78	42	333	42	623	68.8	1554	1510	1529	1782	1696	1677	32	35	33	36	34	34	1.07998e+08	1.57368e+08	2.2569e+08	1.60441e+08	2.6146e+08	3.7376e+08	2.90093e+08	3.19453e+08	2.95218e+08	3.24262e+08	3.17089e+08	3.7376e+08	High	High	High	High	High	High	0	High	0.862	0.767955	0.297616	Carbamidomethyl [C134; C248; C256; C279; C397; C535]; Oxidation [M207; M321; M343; M349; M350; M371]
O23254	Serine hydroxymethyltransferase 4 OS=Arabidopsis thaliana OX=3702 GN=SHM4 PE=1 SV=1	75	31	245	31	471	51.7	1065	1160	1189	1272	1158	1203	23	21	23	21	27	25	1.3492e+08	1.80061e+08	3.47371e+08	1.82997e+08	3.18929e+08	3.98064e+08	3.62407e+08	3.6552e+08	4.54385e+08	3.69848e+08	3.86785e+08	3.98064e+08	High	High	High	High	High	High	0	High	1.058	0.832701	0.374515	Oxidation [M1; M253; M330; M395; M459; M464; M467]; Carbamidomethyl [C82; C92; C187; C364; C367]; Acetyl [N-Term]
Q944G9	Fructose-bisphosphate aldolase 2, chloroplastic OS=Arabidopsis thaliana OX=3702 GN=FBA2 PE=1 SV=2	71	27	429	15	398	43	2351	2573	2698	2058	2237	2449	23	25	25	25	27	25	3.85565e+08	5.6137e+08	1.02242e+09	5.89535e+08	1.13781e+09	1.28873e+09	1.03566e+09	1.13957e+09	1.33739e+09	1.19149e+09	1.3799e+09	1.28873e+09	High	High	High	High	High	High	0	High	0.97	0.998116	0.948622	Carbamidomethyl [C79; C163; C345]; Oxidation [M72; M132; M306; M324]
Q8W4E2	V-type proton ATPase subunit B3 OS=Arabidopsis thaliana OX=3702 GN=VHA-B3 PE=2 SV=1	77	27	295	1	487	54.3	1612	1724	1421	1398	1436	1530	23	26	22	24	24	26													Not Found	High	Not Found	Not Found	Not Found	High	0	High				Oxidation [M99; M141; M152; M231; M277; M304; M333; M387]; Carbamidomethyl [C179; C266]
Q9LF98	Fructose-bisphosphate aldolase 8, cytosolic OS=Arabidopsis thaliana OX=3702 GN=FBA8 PE=1 SV=1	91	31	470	18	358	38.5	2393	2429	2860	2568	2696	2549	29	29	29	30	30	28	2.757e+08	3.37872e+08	4.84761e+08	3.19742e+08	5.92758e+08	7.18826e+08	7.40555e+08	6.85873e+08	6.341e+08	6.46218e+08	7.18874e+08	7.18826e+08	High	High	High	High	High	High	0	High	0.982	0.97814	0.851109	Oxidation [M228; M281]; Carbamidomethyl [C68; C173; C197; C208; C326]
P22954	Probable mediator of RNA polymerase II transcription subunit 37c OS=Arabidopsis thaliana OX=3702 GN=MED37D PE=1 SV=2	68	37	425	9	653	71.3	2000	1909	2372	1797	2102	2162	32	31	28	29	29	27	3.91521e+06	5.6937e+06	9.67451e+06	3.69018e+06	6.86312e+06	8.96847e+06	1.05166e+07	1.15581e+07	1.26549e+07	7.45808e+06	8.32333e+06	8.96847e+06	High	High	High	High	High	High	0	High	1.272	0.441022	0.0825289	Acetyl [N-Term]; Carbamidomethyl [C20; C273; C319; C483; C609]; Oxidation [M64; M243; M320; M524; M555]
O04314	PYK10-binding protein 1 OS=Arabidopsis thaliana OX=3702 GN=PBP1 PE=1 SV=1	95	23	514	17	298	32.1	2434	2809	4105	2574	3895	3217	21	21	22	22	22	22	3.36521e+08	4.29048e+08	6.86291e+08	4.43342e+08	8.34498e+08	7.95203e+08	9.03927e+08	8.70957e+08	8.97716e+08	8.96022e+08	1.01205e+09	7.95203e+08	High	High	High	High	High	High	0	High	0.995	0.960973	0.759261	Acetyl [N-Term]; Oxidation [M245]
Q8LCE1	Glutamine synthetase cytosolic isozyme 1-2 OS=Arabidopsis thaliana OX=3702 GN=GLN1-2 PE=1 SV=2	76	24	295	7	356	39.2	1076	1219	1276	1166	1127	1062	22	23	22	22	20	21	1.99458e+07	3.33723e+07	6.52722e+07	2.82078e+07	5.95124e+07	6.00464e+07	5.35762e+07	6.77451e+07	8.53806e+07	5.70097e+07	7.21745e+07	6.00464e+07	High	High	High	High	High	High	0	High	1.049	0.869138	0.422561	Carbamidomethyl [C92; C159]; Oxidation [M31; M33; M91; M257]; Acetyl [N-Term]
O04499	2,3-bisphosphoglycerate-independent phosphoglycerate mutase 1 OS=Arabidopsis thaliana OX=3702 GN=PGM1 PE=2 SV=3	84	38	316	26	557	60.5	1098	1036	1085	1186	1390	1231	34	28	30	32	30	31	9.08263e+07	1.13045e+08	1.99533e+08	1.20995e+08	1.99389e+08	2.43594e+08	2.43968e+08	2.29479e+08	2.61003e+08	2.44538e+08	2.41812e+08	2.43594e+08	High	High	High	High	High	High	0	High	0.962	0.999436	0.99197	Oxidation [M48; M77; M477]; Acetyl [N-Term]; Carbamidomethyl [C39; C100; C355; C444]
F4HQD4	Heat shock 70 kDa protein 15 OS=Arabidopsis thaliana OX=3702 GN=HSP70-15 PE=1 SV=1	65	41	285	10	831	91.6	1062	994	1275	1059	1111	1232	31	32	33	30	36	34	7.37646e+06	8.9931e+06	1.46053e+07	7.10187e+06	1.39446e+07	1.70376e+07	1.98138e+07	1.82558e+07	1.91048e+07	1.43533e+07	1.69115e+07	1.70376e+07	High	High	High	High	High	High	0	High	1.134	0.60549	0.156504	Oxidation [M57; M58; M540; M566; M609; M821]; Carbamidomethyl [C13; C40; C140; C141; C287; C373; C377; C710; C740]; Acetyl [N-Term]
P53492	Actin-7 OS=Arabidopsis thaliana OX=3702 GN=ACT7 PE=1 SV=1	75	27	334	9	377	41.7	1330	1266	1505	1287	1336	1443	25	25	26	24	25	25	3.4131e+07	3.97341e+07	6.11949e+07	4.91337e+07	77791097	9.12118e+07	9.16788e+07	8.06595e+07	8.00472e+07	9.93023e+07	9.43421e+07	9.12118e+07	High	High	High	High	High	High	0	High	1.091	0.721981	0.241655	Acetyl [N-Term]; Carbamidomethyl [C12; C259; C287]; Oxidation [M18; M49; M84; M201; M271; M285; M307; M327]
Q9SAR5	Ankyrin repeat domain-containing protein 2A OS=Arabidopsis thaliana OX=3702 GN=AKR2A PE=1 SV=2	93	23	219	21	342	37	1192	1079	977	1077	1228	1052	19	17	18	17	21	18	6.58535e+07	8.73006e+07	1.41506e+08	8.26021e+07	1.45626e+08	1.64465e+08	1.76888e+08	1.77218e+08	1.851e+08	1.66944e+08	1.7661e+08	1.64465e+08	High	High	High	High	High	High	0	High	1.009	0.942316	0.661798	Acetyl [N-Term]; Carbamidomethyl [C259; C266; C299]; Oxidation [M52; M64; M110; M132; M155; M176; M177; M193; M195]
O23255	Adenosylhomocysteinase 1 OS=Arabidopsis thaliana OX=3702 GN=SAHH1 PE=1 SV=1	75	30	365	12	485	53.3	1476	1608	1505	1286	1425	1450	27	29	28	27	26	26	8.28235e+07	1.33093e+08	1.95697e+08	1.13589e+08	1.76573e+08	2.85391e+08	2.22472e+08	2.70176e+08	2.55986e+08	2.29571e+08	2.14141e+08	2.85391e+08	High	High	High	High	High	High	0	High	0.945	0.979396	0.855655	Oxidation [M19; M36; M40; M216; M253; M259; M332; M336; M357]; Carbamidomethyl [C42; C84; C86; C120; C244; C268; C297; C346]
O80988	Glycine dehydrogenase (decarboxylating) 2, mitochondrial OS=Arabidopsis thaliana OX=3702 GN=GLDP2 PE=1 SV=1	48	37	274	15	1044	113.7	811	995	1091	820	896	1134	28	31	35	28	30	33	2.28848e+07	3.64629e+07	5.42977e+07	2.22573e+07	3.10062e+07	6.33945e+07	6.14705e+07	7.4019e+07	7.10251e+07	4.49833e+07	3.76032e+07	6.33945e+07	High	High	High	High	High	High	0	High	1.251	0.143796	0.0139042	Carbamidomethyl [C103; C251; C259; C286; C575; C584; C670; C687; C783; C949; C1028]; Oxidation [M686; M689; M793; M869; M915; M924; M933]
O04310	Jacalin-related lectin 34 OS=Arabidopsis thaliana OX=3702 GN=JAL34 PE=1 SV=1	51	31	280	30	705	72.4	1670	1362	1739	1959	1940	1993	25	25	25	27	27	27	1.57633e+08	1.85623e+08	2.80428e+08	2.22226e+08	3.41456e+08	4.0541e+08	4.23415e+08	3.76811e+08	3.6682e+08	4.49132e+08	4.14105e+08	4.0541e+08	High	High	High	High	High	High	0	High	0.892	0.886163	0.474207	Acetyl [N-Term]
Q9SRZ6	Cytosolic isocitrate dehydrogenase [NADP] OS=Arabidopsis thaliana OX=3702 GN=CICDH PE=1 SV=1	82	34	407	29	410	45.7	2111	2038	2104	1851	1950	1979	29	32	33	28	32	32	2.8522e+08	3.95344e+08	5.86317e+08	3.84845e+08	6.56462e+08	8.24467e+08	7.66127e+08	8.02541e+08	7.66943e+08	7.77795e+08	7.96132e+08	8.24467e+08	High	High	High	High	High	High	0	High	0.982	0.978662	0.853008	Oxidation [M15; M20; M156; M197]; Carbamidomethyl [C75; C116; C131; C269; C297; C363]
Q9SJU4	Fructose-bisphosphate aldolase 1, chloroplastic OS=Arabidopsis thaliana OX=3702 GN=FBA1 PE=1 SV=2	52	22	362	9	399	42.9	2003	1820	1781	1690	1924	1826	21	22	20	20	22	20	1.60243e+08	2.14838e+08	2.70937e+08	2.10559e+08	3.79556e+08	4.24479e+08	4.30428e+08	4.36116e+08	3.54404e+08	4.25552e+08	4.60312e+08	4.24479e+08	High	High	High	High	High	High	0	High	1.018	0.926923	0.601625	Carbamidomethyl [C80; C164; C346]; Oxidation [M71; M73; M133; M230]
P93819	Malate dehydrogenase 1, cytoplasmic OS=Arabidopsis thaliana OX=3702 GN=MDH1 PE=1 SV=2	75	24	339	12	332	35.5	1573	1801	2034	1641	1914	1848	22	23	22	22	22	21	3.84615e+08	5.28792e+08	1.08347e+09	5.21578e+08	9.81558e+08	1.08954e+09	1.03311e+09	1.07344e+09	1.41726e+09	1.05414e+09	1.1904e+09	1.08954e+09	High	High	High	High	High	High	0	High	1.03	0.903839	0.525618	Carbamidomethyl [C79; C155; C252; C330]; Oxidation [M24; M30; M41; M56]
Q9SZN1	V-type proton ATPase subunit B2 OS=Arabidopsis thaliana OX=3702 GN=VHA-B2 PE=1 SV=1	71	25	275	3	487	54.3	1460	1526	1389	1315	1372	1455	21	23	21	23	23	23	3.66353e+06	4.46773e+06	8.11967e+06	4.94258e+06	7845998	1.07167e+07	9.84056e+06	9.06939e+06	1.06211e+07	9.98926e+06	9.51533e+06	1.07167e+07	High	High	High	High	High	High	0	High	1.055	0.940592	0.644338	Oxidation [M100; M142; M153; M231; M277; M304; M333; M387]; Carbamidomethyl [C180; C266]
Q9SXJ7	Chaperone protein ClpC2, chloroplastic OS=Arabidopsis thaliana OX=3702 GN=CLPC2 PE=1 SV=1	50	40	344	14	952	105.7	1502	1469	1487	1561	1565	1674	32	31	31	33	32	32	1.55746e+07	2.01831e+07	4.43934e+07	2.43733e+07	4.1179e+07	5.10549e+07	4.18347e+07	4.09713e+07	5.80696e+07	4.92599e+07	4.99404e+07	5.10549e+07	High	High	High	High	High	High	0	High	0.959	0.998789	0.977109	Oxidation [M254; M275; M553; M690; M695; M699; M751; M777; M832; M901]; Carbamidomethyl [C320; C426]
P50318	Phosphoglycerate kinase 2, chloroplastic OS=Arabidopsis thaliana OX=3702 GN=At1g56190 PE=1 SV=3	77	30	446	12	478	49.9	2339	2166	2445	1971	2435	2156	28	27	26	27	28	27	3.86477e+07	4.77999e+07	8.03458e+07	5.05013e+07	9.74246e+07	103570432	1.03811e+08	9.70328e+07	1.05098e+08	1.02066e+08	1.18153e+08	103570432	High	High	High	High	High	High	0	High	0.972	0.993014	0.93187	Carbamidomethyl [C170; C289]; Oxidation [M298; M396; M445]
Q9STX5	Endoplasmin homolog OS=Arabidopsis thaliana OX=3702 GN=HSP90-7 PE=1 SV=1	57	42	281	40	823	94.1	1317	1057	1089	1397	1521	1402	33	32	28	38	36	33	9.1112e+07	1.01999e+08	1.65872e+08	1.11676e+08	1.84165e+08	2.49975e+08	2.44735e+08	2.07057e+08	2.16971e+08	2.25704e+08	2.23349e+08	2.49975e+08	High	High	High	High	High	High	0	High	0.983	0.978073	0.850346	Carbamidomethyl [C671]; Oxidation [M688]
P29197	Chaperonin CPN60, mitochondrial OS=Arabidopsis thaliana OX=3702 GN=CPN60 PE=1 SV=2	73	38	265	26	577	61.2	1195	1137	1257	1136	1148	1172	34	29	31	31	31	26	5.49163e+07	7.64536e+07	1.28135e+08	7.73371e+07	1.39538e+08	1.73476e+08	1.4751e+08	1.55199e+08	1.67609e+08	1.56303e+08	1.69226e+08	1.73476e+08	High	High	High	High	High	High	0	High	0.915	0.936965	0.631357	Carbamidomethyl [C121; C134; C243; C350]; Oxidation [M141; M144; M167; M223; M337; M519]
Q9M5K3	Dihydrolipoyl dehydrogenase 1, mitochondrial OS=Arabidopsis thaliana OX=3702 GN=LPD1 PE=1 SV=2	67	32	293	19	507	54	1338	1368	1583	1380	1548	1511	25	26	28	27	29	26	8.09945e+07	1.00003e+08	1.4133e+08	1.23178e+08	1.99472e+08	2.50561e+08	2.17559e+08	2.03005e+08	1.84869e+08	2.48949e+08	2.41913e+08	2.50561e+08	High	High	High	High	High	High	0	High	0.914	0.934976	0.621861	Carbamidomethyl [C82; C87; C372]; Oxidation [M124; M253; M360]
Q8GUM2	Heat shock 70 kDa protein 9, mitochondrial OS=Arabidopsis thaliana OX=3702 GN=HSP70-9 PE=1 SV=1	61	42	304	34	682	73	1457	1486	1479	1344	1467	1557	37	33	30	32	35	32	7.06656e+07	8.78649e+07	1.55904e+08	8.18511e+07	1.52158e+08	1.90981e+08	1.89814e+08	1.78364e+08	2.03933e+08	1.65426e+08	1.84532e+08	1.90981e+08	High	High	High	High	High	High	0	High	0.938	0.969839	0.803087	Oxidation [M231; M417; M620]; Carbamidomethyl [C364; C367]
P42737	Beta carbonic anhydrase 2, chloroplastic OS=Arabidopsis thaliana OX=3702 GN=BCA2 PE=1 SV=3	57	21	442	13	331	36.6	2385	2490	2887	2103	2279	2252	21	21	21	20	20	20	2.02352e+08	2.8253e+08	3.86217e+08	2.90308e+08	4.76883e+08	6.13785e+08	5.43537e+08	5.73531e+08	5.05199e+08	5.8673e+08	5.78346e+08	6.13785e+08	High	High	High	High	High	High	0	High	0.882	0.859289	0.406818	Oxidation [M158; M189; M232]; Carbamidomethyl [C162; C168; C225; C272]
P25697	Phosphoribulokinase, chloroplastic OS=Arabidopsis thaliana OX=3702 GN=At1g32060 PE=1 SV=1	66	20	323	20	395	44.4	1429	1415	1367	1428	1382	1567	19	19	19	18	19	19	3.15403e+08	3.94601e+08	7.87423e+08	4.78389e+08	8.82008e+08	9.79588e+08	8.47202e+08	8.0103e+08	1.03e+09	9.66853e+08	1.06967e+09	9.79588e+08	High	High	High	High	High	High	0	High	0.941	0.971911	0.824966	Oxidation [M130; M175; M319; M351]; Carbamidomethyl [C100; C289; C295]
Q9SI75	Elongation factor G, chloroplastic OS=Arabidopsis thaliana OX=3702 GN=CPEFG PE=1 SV=1	56	34	242	34	783	86	1229	939	1031	1111	1047	1204	32	27	27	28	30	28	8.25889e+07	1.07884e+08	1.79081e+08	1.25349e+08	2.04913e+08	2.5183e+08	2.21841e+08	2.19002e+08	2.34251e+08	2.53337e+08	2.4851e+08	2.5183e+08	High	High	High	High	High	High	0	High	0.856	0.743526	0.266862	Carbamidomethyl [C190; C345; C635; C652]; Oxidation [M136; M139; M236; M636; M739; M758]
Q9LRR9	(S)-2-hydroxy-acid oxidase GLO1 OS=Arabidopsis thaliana OX=3702 GN=GLO1 PE=1 SV=1	79	24	403	9	367	40.3	1905	2276	2136	2227	2337	2216	20	22	23	22	21	21	6.18265e+07	8.12665e+07	1.83297e+08	1.28813e+08	2.30792e+08	2.35351e+08	1.66072e+08	1.64969e+08	2.39765e+08	2.60339e+08	2.79896e+08	2.35351e+08	High	High	High	High	High	High	0	High	0.642	0.00313788	0.000138	Carbamidomethyl [C343]; Oxidation [M1; M20; M60; M71; M74; M80; M83; M191; M338]; Acetyl [N-Term]
Q9LRS0	(S)-2-hydroxy-acid oxidase GLO2 OS=Arabidopsis thaliana OX=3702 GN=GLO2 PE=1 SV=1	84	25	370	10	367	40.3	1862	2245	2022	1915	2089	2045	23	23	24	23	22	22	5.80398e+07	7.68922e+07	1.17648e+08	7.85858e+07	125669783	151886920	1.559e+08	1.5609e+08	1.53892e+08	1.58827e+08	1.52408e+08	151886920	High	High	High	High	High	High	0	High	0.901	0.909355	0.534679	Carbamidomethyl [C343]; Oxidation [M1; M20; M60; M71; M74; M83; M191; M225; M338]; Acetyl [N-Term]
Q96292	Actin-2 OS=Arabidopsis thaliana OX=3702 GN=ACT2 PE=1 SV=1	74	25	341	1	377	41.9	960	1150	1345	976	1236	1441	23	23	23	23	23	23	3.63766e+06	3.66679e+06	1.13107e+07	5.3422e+06	1.11503e+07	1.32367e+07	9.77107e+06	7.4435e+06	1.47952e+07	1.07969e+07	1.35227e+07	1.32367e+07	High	High	High	High	High	High	0	High	0.916	0.934246	0.616033	Acetyl [N-Term]; Carbamidomethyl [C12; C259; C287]; Oxidation [M18; M46; M49; M84; M192; M201; M229; M271; M327]
P25819	Catalase-2 OS=Arabidopsis thaliana OX=3702 GN=CAT2 PE=1 SV=3	66	28	323	14	492	56.9	1043	1153	1093	1015	1175	1127	25	24	25	23	23	25	1.27492e+08	1.9205e+08	2.87684e+08	1.71432e+08	2.58504e+08	3.75569e+08	3.42456e+08	3.89858e+08	3.7631e+08	3.46475e+08	3.13504e+08	3.75569e+08	High	High	High	High	High	High	0	High	0.967	0.998789	0.96636	Carbamidomethyl [C86; C230; C370; C413]; Oxidation [M32; M154; M202; M211]
Q9SIB9	Aconitate hydratase 3, mitochondrial OS=Arabidopsis thaliana OX=3702 GN=ACO3 PE=1 SV=2	51	32	210	23	990	108.1	820	778	902	766	791	868	26	24	26	25	24	28	2.43729e+07	3.73191e+07	6.77816e+07	2.69154e+07	5.04298e+07	7.46517e+07	6.54679e+07	7.5757e+07	8.8663e+07	5.43977e+07	6.11594e+07	7.46517e+07	High	High	High	High	High	High	0	High	1.141	0.521013	0.110723	Carbamidomethyl [C146; C195; C465; C488; C533; C553; C763; C914]; Oxidation [M196; M239; M263; M403]
P31168	Dehydrin COR47 OS=Arabidopsis thaliana OX=3702 GN=COR47 PE=1 SV=2	91	27	251	24	265	29.9	743	802	925	1151	1109	1341	17	18	17	23	23	23	1.38076e+08	1.56742e+08	2.74996e+08	1.77988e+08	3.19871e+08	3.0035e+08	3.70884e+08	3.18183e+08	3.59713e+08	3.59724e+08	3.87928e+08	3.0035e+08	High	High	High	High	High	High	0	High	0.923	0.953187	0.6876	Acetyl [N-Term]
Q9LPW0	Glyceraldehyde-3-phosphate dehydrogenase GAPA2, chloroplastic OS=Arabidopsis thaliana OX=3702 GN=GAPA2 PE=2 SV=1	61	21	391	7	399	42.8	2371	2576	2727	1943	2576	2407	20	20	20	19	21	19	4.35362e+07	5.40639e+07	1.02878e+08	6.08153e+07	1.04718e+08	1.11224e+08	1.16942e+08	1.09749e+08	1.34572e+08	1.22911e+08	1.26999e+08	1.11224e+08	High	High	High	High	High	High	0	High	1.095	0.695438	0.225533	Carbamidomethyl [C216; C220; C340; C351]; Oxidation [M239; M364; M366; M370]
Q9S7C0	Heat shock 70 kDa protein 14 OS=Arabidopsis thaliana OX=3702 GN=HSP70-14 PE=1 SV=1	57	38	239	7	831	91.7	937	901	1050	923	767	1045	27	29	29	26	30	33	1.31481e+06	1.13464e+06	3.1134e+06	1.26284e+06	2.35035e+06	3.7229e+06	3.5317e+06	2.30329e+06	4.07254e+06	2.55228e+06	2.85042e+06	3.7229e+06	High	High	High	High	High	High	0	High	1.193	0.727731	0.246506	Carbamidomethyl [C13; C40; C140; C141; C287; C373; C377; C536; C710; C740]; Oxidation [M57; M58; M566; M609]; Acetyl [N-Term]
P41376	Eukaryotic initiation factor 4A-1 OS=Arabidopsis thaliana OX=3702 GN=EIF4A1 PE=1 SV=1	72	30	337	6	412	46.7	976	1159	1305	1248	1140	1454	20	25	26	24	26	27	2.01764e+07	2.9595e+07	3.14123e+07	2.88666e+07	4.67676e+07	6.03302e+07	5.41957e+07	6.00772e+07	4.10895e+07	5.83411e+07	5.6718e+07	6.03302e+07	High	High	High	High	High	High	0	High	0.822	0.563582	0.135141	Acetyl [N-Term]; Oxidation [M44; M171; M184; M193; M222; M312]; Carbamidomethyl [C74; C141]
P56757	ATP synthase subunit alpha, chloroplastic OS=Arabidopsis thaliana OX=3702 GN=atpA PE=1 SV=1	60	27	528	26	507	55.3	2291	3049	4307	2555	4537	3699	25	26	25	25	25	25	1.40267e+09	1.80557e+09	2.83797e+09	2.37742e+09	4.04073e+09	4.50137e+09	3.76771e+09	3.66526e+09	3.71227e+09	4.8049e+09	4.90044e+09	4.50137e+09	High	High	High	High	High	High	0	High	0.756	0.201158	0.0228912	Oxidation [M157; M274; M436]; Carbamidomethyl [C194]
Q9XI01	Protein disulfide isomerase-like 1-1 OS=Arabidopsis thaliana OX=3702 GN=PDIL1-1 PE=1 SV=1	68	37	327	31	501	55.6	1366	1229	1347	1215	1366	1332	32	31	35	32	36	33	1.25752e+08	1.46162e+08	2.70215e+08	1.52758e+08	2.35594e+08	2.81057e+08	3.37781e+08	2.96705e+08	3.53459e+08	3.08732e+08	2.85719e+08	2.81057e+08	High	High	High	High	High	High	0	High	1.097	0.690808	0.222045	Carbamidomethyl [C59; C62]; Oxidation [M180]
Q9LZF6	Cell division control protein 48 homolog E OS=Arabidopsis thaliana OX=3702 GN=CDC48E PE=2 SV=2	53	40	280	2	810	89.9	1065	1224	1309	773	1045	1281	32	33	35	29	33	37	751205	917902	2088121	871546	1.36138e+06	1.39334e+06	2.0178e+06	1.86332e+06	2.73141e+06	1.76145e+06	1.65103e+06	1.39334e+06	Peak Found	High	High	High	High	High	0	High	1.337	0.616537	0.166375	Carbamidomethyl [C73; C81; C109; C178; C188; C271; C418; C425; C525; C538; C694]; Oxidation [M553; M611; M614]; Acetyl [N-Term]
Q96293	Actin-8 OS=Arabidopsis thaliana OX=3702 GN=ACT8 PE=1 SV=2	74	25	328	1	377	41.8	992	1092	1272	917	1182	1373	23	23	23	23	23	23	4.21797e+06	4.26327e+06	1.46214e+07	7.19545e+06	1.26899e+07	1.67765e+07	1.13298e+07	8.65435e+06	1.91258e+07	1.45424e+07	1.53898e+07	1.67765e+07	High	High	High	High	High	High	0	High	0.951	0.971157	0.817955	Acetyl [N-Term]; Carbamidomethyl [C12; C259; C287]; Oxidation [M18; M46; M49; M84; M192; M201; M229; M271; M327]
P41377	Eukaryotic initiation factor 4A-2 OS=Arabidopsis thaliana OX=3702 GN=TIF4A-2 PE=1 SV=1	73	29	307	5	412	46.7	992	1189	1181	1249	1091	1408	21	24	24	22	24	27	6.62784e+06	8.93564e+06	1.45288e+07	5.95233e+06	9.56319e+06	1.39378e+07	1.7803e+07	1.81392e+07	1.90046e+07	1.203e+07	1.15979e+07	1.39378e+07	High	High	High	High	High	High	0	High	1.199	0.484189	0.0985975	Acetyl [N-Term]; Oxidation [M184; M193; M222; M312]; Carbamidomethyl [C74; C141]
Q56ZI2	Patellin-2 OS=Arabidopsis thaliana OX=3702 GN=PATL2 PE=1 SV=2	72	47	285	44	683	76	894	749	876	865	954	918	33	38	38	40	38	37	8.40025e+07	9.69635e+07	1.44378e+08	1.11227e+08	1.64671e+08	2.06878e+08	2.25638e+08	1.96834e+08	1.88856e+08	2.24796e+08	1.99706e+08	2.06878e+08	High	High	High	High	High	High	0	High	0.975	0.987982	0.90575	Acetyl [N-Term]
Q9M9K1	Probable 2,3-bisphosphoglycerate-independent phosphoglycerate mutase 2 OS=Arabidopsis thaliana OX=3702 GN=At3g08590 PE=1 SV=1	77	35	270	23	560	60.7	868	794	861	889	968	926	26	25	26	26	30	23	5.88919e+07	7.03749e+07	1.24479e+08	7.16579e+07	1.15394e+08	1.58744e+08	1.58189e+08	1.4286e+08	1.62827e+08	1.44825e+08	1.39946e+08	1.58744e+08	High	High	High	High	High	High	0	High	1.05	0.868372	0.416238	Oxidation [M79; M432]; Acetyl [N-Term]; Carbamidomethyl [C41; C357; C446]
Q9FLT0	Ribonuclease TUDOR 2 OS=Arabidopsis thaliana OX=3702 GN=TSN2 PE=1 SV=1	54	41	238	29	985	107.7	855	985	849	850	1007	1235	30	31	27	27	35	35	2.09402e+07	2.85891e+07	5.34386e+07	2.97401e+07	5.15426e+07	6.87754e+07	5.62472e+07	5.80352e+07	6.99014e+07	6.01065e+07	6.25089e+07	6.87754e+07	High	High	High	High	High	High	0	High	0.953	0.990351	0.919174	Acetyl [N-Term]; Carbamidomethyl [C24; C606]
Q9SA52	Chloroplast stem-loop binding protein of 41 kDa b, chloroplastic OS=Arabidopsis thaliana OX=3702 GN=CSP41B PE=1 SV=1	74	27	285	27	378	42.6	1021	1254	1449	1104	1313	1434	22	21	24	19	23	24	2.32621e+08	3.18729e+08	4.72045e+08	3.46097e+08	5.85241e+08	6.87913e+08	6.2484e+08	6.47013e+08	6.17468e+08	6.99484e+08	7.09758e+08	6.87913e+08	High	High	High	High	High	High	0	High	0.926	0.958109	0.713459	Oxidation [M59; M369]; Carbamidomethyl [C161; C176]
Q9SDM9	Nitrile-specifier protein 1 OS=Arabidopsis thaliana OX=3702 GN=NSP1 PE=1 SV=2	80	31	240	12	470	51.6	1077	1061	878	1036	984	1063	25	25	24	23	26	26	2.49365e+07	3.49773e+07	5.08634e+07	4.06676e+07	6.60743e+07	8.41392e+07	6.69818e+07	7.10031e+07	6.65329e+07	8.21917e+07	8.01324e+07	8.41392e+07	High	High	High	High	High	High	0	High	0.82	0.556549	0.130597	Carbamidomethyl [C167; C219; C309; C340]; Oxidation [M12; M389]
Q9S841	Oxygen-evolving enhancer protein 1-2, chloroplastic OS=Arabidopsis thaliana OX=3702 GN=PSBO2 PE=1 SV=1	63	23	483	11	331	35	2474	2564	3415	2491	3121	3034	23	23	23	23	23	23	2.74248e+08	2.92199e+08	5.78902e+08	3.40534e+08	5.63362e+08	5.79571e+08	7.36654e+08	5.93158e+08	7.57243e+08	6.8824e+08	6.83225e+08	5.79571e+08	High	High	High	High	High	High	0	High	1.077	0.761772	0.292537	Carbamidomethyl [C113; C136]
Q9SJQ9	Fructose-bisphosphate aldolase 6, cytosolic OS=Arabidopsis thaliana OX=3702 GN=FBA6 PE=1 SV=1	82	26	308	12	358	38.4	1452	1479	1834	1478	1679	1697	23	23	24	23	25	25	4.23309e+07	5.57578e+07	8.53866e+07	5.96647e+07	1.05393e+08	1.36839e+08	1.13705e+08	1.13187e+08	1.11692e+08	1.20586e+08	1.27816e+08	1.36839e+08	High	High	High	High	High	High	0	High	0.856	0.745146	0.268407	Carbamidomethyl [C173; C197; C208]; Oxidation [M281]
Q9C9W5	Glycerate dehydrogenase HPR, peroxisomal OS=Arabidopsis thaliana OX=3702 GN=HPR PE=1 SV=1	90	28	267	28	386	42.2	909	974	853	996	984	958	25	24	22	25	26	24	1.64707e+08	2.28273e+08	3.46516e+08	2.57496e+08	4.5269e+08	5.60646e+08	4.42417e+08	4.63389e+08	4.53266e+08	5.20416e+08	5.49006e+08	5.60646e+08	High	High	High	High	High	High	0	High	0.852	0.727731	0.247875	Oxidation [M24; M93; M145; M183; M184; M230; M305]; Acetyl [N-Term]; Carbamidomethyl [C38; C43; C63; C271]
P37702	Myrosinase 1 OS=Arabidopsis thaliana OX=3702 GN=TGG1 PE=1 SV=1	45	21	286	20	541	61.1	1366	1498	1218	1373	1564	1483	20	20	21	21	21	21	2.19324e+08	2.66822e+08	4.56576e+08	2.70848e+08	4.68731e+08	5.6924e+08	5.89125e+08	5.41642e+08	5.97234e+08	5.474e+08	5.6846e+08	5.6924e+08	High	High	High	High	High	High	0	High	0.996	0.959302	0.750135	Carbamidomethyl [C91; C445; C449; C477]; Oxidation [M270; M275; M305]
Q93WJ8	Monodehydroascorbate reductase 2 OS=Arabidopsis thaliana OX=3702 GN=MDAR2 PE=1 SV=1	83	26	259	26	435	47.5	1253	1269	1456	1252	1305	1325	20	24	23	19	25	22	9.14193e+07	1.11382e+08	2.02956e+08	1.33853e+08	2.29549e+08	2.53263e+08	2.4556e+08	2.26103e+08	2.65481e+08	2.70524e+08	2.78388e+08	2.53263e+08	High	High	High	High	High	High	0	High	0.919	0.940988	0.657692	Carbamidomethyl [C199]; Oxidation [M159; M200; M304]
O80860	ATP-dependent zinc metalloprotease FTSH 2, chloroplastic OS=Arabidopsis thaliana OX=3702 GN=FTSH2 PE=1 SV=1	56	32	224	17	695	74.1	661	745	834	1146	1137	1282	24	24	24	29	28	30	3.5459e+07	4.16552e+07	7.6008e+07	6.92831e+07	1.22822e+08	1.35859e+08	9.52461e+07	8.45591e+07	9.94238e+07	1.40025e+08	1.48954e+08	1.35859e+08	High	High	High	High	High	High	0	High	0.661	0.00776372	0.000396435	Carbamidomethyl [C321; C495]; Oxidation [M197; M218; M471; M476; M592; M602]
Q42290	Probable mitochondrial-processing peptidase subunit beta, mitochondrial OS=Arabidopsis thaliana OX=3702 GN=At3g02090 PE=1 SV=2	65	27	223	27	531	59.1	786	780	1114	933	905	1165	25	24	24	25	25	24	1.33217e+08	1.67291e+08	2.82417e+08	1.85985e+08	2.88965e+08	3.6192e+08	3.57832e+08	3.39598e+08	3.69421e+08	3.75887e+08	3.50446e+08	3.6192e+08	High	High	High	High	High	High	0	High	0.989	0.969839	0.798669	Carbamidomethyl [C415]; Oxidation [M146; M279; M393; M424; M454]
Q8H0S9	Puromycin-sensitive aminopeptidase OS=Arabidopsis thaliana OX=3702 GN=MPA1 PE=2 SV=1	57	39	173	39	883	99.1	415	393	567	551	595	602	20	24	25	25	26	32	3.21887e+07	4.33266e+07	7.74628e+07	4.54312e+07	7.4484e+07	1.08578e+08	8.64617e+07	8.7952e+07	1.01327e+08	9.18193e+07	9.03314e+07	1.08578e+08	High	High	High	High	High	High	0	High	0.923	0.954479	0.690093	Oxidation [M338; M688; M719]; Carbamidomethyl [C121; C124; C188; C422; C803]
Q9LD43	Acetyl-coenzyme A carboxylase carboxyl transferase subunit alpha, chloroplastic OS=Arabidopsis thaliana OX=3702 GN=CAC3 PE=1 SV=1	59	35	211	35	769	85.3	796	1002	1051	790	1092	814	30	30	30	28	33	27	4.42981e+07	5.74547e+07	9.25225e+07	5.87131e+07	1.02119e+08	1.21625e+08	1.18989e+08	1.16632e+08	1.21026e+08	1.18663e+08	1.23847e+08	1.21625e+08	High	High	High	High	High	High	0	High	0.946	0.980261	0.865048	Oxidation [M383; M466]; Carbamidomethyl [C302]
Q9SF85	Adenosine kinase 1 OS=Arabidopsis thaliana OX=3702 GN=ADK1 PE=1 SV=1	75	25	275	10	344	37.8	1383	1424	1625	1333	1440	1659	21	23	22	22	22	21	3.74752e+07	5.75445e+07	7.86208e+07	4.24595e+07	8.22763e+07	9.83641e+07	1.00662e+08	1.16814e+08	1.02842e+08	8.58132e+07	9.97816e+07	9.83641e+07	High	High	High	High	High	High	0	High	1.041	0.88392	0.466432	Carbamidomethyl [C123; C126; C143; C202; C212; C318; C323; C335]; Oxidation [M87]
O81283	Translocase of chloroplast 159, chloroplastic OS=Arabidopsis thaliana OX=3702 GN=TOC159 PE=1 SV=1	37	39	181	39	1503	160.7	878	989	1049	995	1031	1047	21	21	25	27	24	27	2.08177e+07	2.60029e+07	5.02639e+07	3.08772e+07	4.98655e+07	6.18249e+07	5.59183e+07	5.27854e+07	6.57487e+07	6.24046e+07	6.0475e+07	6.18249e+07	High	High	High	High	High	High	0	High	0.931	0.959302	0.75137	Oxidation [M674; M1459]; Carbamidomethyl [C1040]
Q56WN1	Glutamine synthetase cytosolic isozyme 1-1 OS=Arabidopsis thaliana OX=3702 GN=GLN1-1 PE=1 SV=2	47	19	209	6	356	39.1	661	820	906	737	817	806	15	17	16	17	16	17	8.36188e+06	1.1363e+07	1.80077e+07	1.12206e+07	1.75247e+07	2.35602e+07	2.24608e+07	2.30666e+07	2.35554e+07	2.26775e+07	2.12532e+07	2.35602e+07	High	High	High	High	High	High	0	High	1.004	0.959302	0.750963	Carbamidomethyl [C92; C159]; Oxidation [M31; M33; M91; M257]
C0Z361	Chaperonin 60 subunit beta 3, chloroplastic OS=Arabidopsis thaliana OX=3702 GN=CPN60B3 PE=1 SV=1	64	32	317	14	597	63.3	1478	1371	1607	1583	1598	1607	28	27	27	25	28	28	1.27908e+07	1.75002e+07	2.51422e+07	1.33921e+07	2.52814e+07	2.5132e+07	3.43572e+07	3.55249e+07	3.28878e+07	2.70663e+07	3.06603e+07	2.5132e+07	High	High	High	High	High	High	0	High	1.121	0.551359	0.128414	Carbamidomethyl [C262; C268; C467; C555; C556; C572]; Oxidation [M216; M542; M569]
P27140	Beta carbonic anhydrase 1, chloroplastic OS=Arabidopsis thaliana OX=3702 GN=BCA1 PE=1 SV=2	56	20	382	12	347	37.4	1734	2003	2067	1734	1991	1898	18	17	19	17	20	19	3.24966e+08	4.26469e+08	5.64411e+08	4.07505e+08	7.16088e+08	8.16808e+08	8.72887e+08	8.65723e+08	7.38289e+08	8.23593e+08	8.68445e+08	8.16808e+08	High	High	High	High	High	High	0	High	0.897	0.897162	0.502602	Oxidation [M163; M194; M237]; Carbamidomethyl [C167; C173; C230; C277]
Q8VZG7	Ribonuclease TUDOR 1 OS=Arabidopsis thaliana OX=3702 GN=TSN1 PE=1 SV=1	52	36	206	24	991	108.2	710	811	873	650	776	977	29	29	27	24	27	29	1.82621e+07	25101624	4.75862e+07	2.3858e+07	4.20702e+07	5.37044e+07	4.90535e+07	5.09558e+07	6.22461e+07	4.82184e+07	5.10212e+07	5.37044e+07	High	High	High	High	High	High	0	High	1.015	0.934976	0.622379	Carbamidomethyl [C22; C854]
O65282	20 kDa chaperonin, chloroplastic OS=Arabidopsis thaliana OX=3702 GN=CPN20 PE=1 SV=2	63	17	273	17	253	26.8	1365	1331	1814	1380	1771	1468	17	17	17	16	17	17	4.61019e+08	5.05082e+08	9.25249e+08	6.56474e+08	1.16998e+09	1.12954e+09	1.23834e+09	1.02531e+09	1.21029e+09	1.32677e+09	1.41891e+09	1.12954e+09	High	High	High	High	High	High	0	High	0.949	0.987982	0.888152
P23321	Oxygen-evolving enhancer protein 1-1, chloroplastic OS=Arabidopsis thaliana OX=3702 GN=PSBO1 PE=1 SV=2	61	21	566	9	332	35.1	2294	3618	4846	3557	4407	3968	21	21	21	21	21	21	4.57381e+08	5.41187e+08	1.09334e+09	5.72511e+08	9.87602e+08	1.0658e+09	1.22857e+09	1.0986e+09	1.43017e+09	1.15708e+09	1.19773e+09	1.0658e+09	High	High	High	High	High	High	0	High	1.069	0.798505	0.32619	Carbamidomethyl [C114; C137]
P0DKC3	Phosphoglycolate phosphatase 1A, chloroplastic OS=Arabidopsis thaliana OX=3702 GN=PGLP1A PE=1 SV=1	66	19	187	18	362	39.7	981	889	1298	1132	1327	1518	15	13	15	17	16	18	7.21449e+07	9.18518e+07	1.452e+08	1.11706e+08	1.98805e+08	2.24129e+08	1.93788e+08	1.86457e+08	1.89932e+08	2.25764e+08	2.41103e+08	2.24129e+08	High	High	High	High	High	High	0	High	0.876	0.832701	0.374442	Oxidation [M106; M204; M264; M303; M334]; Carbamidomethyl [C232; C239; C302; C320]
Q94C74	Serine hydroxymethyltransferase 2, mitochondrial OS=Arabidopsis thaliana OX=3702 GN=SHM2 PE=1 SV=2	50	23	277	10	517	57.3	1043	1050	1230	1231	1275	1175	20	17	17	19	23	18	7.4004e+06	9.65902e+06	1.58991e+07	1.05874e+07	1.76626e+07	2.3405e+07	1.98781e+07	1.96076e+07	2.07971e+07	2.13979e+07	2.14205e+07	2.3405e+07	High	High	High	High	High	High	0	High	1.026	0.920809	0.581809	Oxidation [M120; M168; M199; M295; M424; M431]; Carbamidomethyl [C125]
P52410	3-oxoacyl-[acyl-carrier-protein] synthase I, chloroplastic OS=Arabidopsis thaliana OX=3702 GN=KAS1 PE=1 SV=2	69	23	135	23	473	50.4	399	279	418	270	259	447	17	18	15	16	18	17	5.68259e+07	7.47294e+07	1.09155e+08	6.42886e+07	1.05978e+08	1.39904e+08	1.52639e+08	1.51699e+08	1.42782e+08	1.29931e+08	1.28526e+08	1.39904e+08	High	High	High	High	High	High	0	High	1.118	0.609985	0.161306	Carbamidomethyl [C131; C135; C266; C325; C343; C347; C401]; Oxidation [M68; M169; M245; M246; M308]
Q9M5K2	Dihydrolipoyl dehydrogenase 2, mitochondrial OS=Arabidopsis thaliana OX=3702 GN=LPD2 PE=1 SV=1	66	29	228	16	507	54	902	902	817	852	1056	925	26	25	23	25	28	24	5.05178e+07	6.28289e+07	1.05041e+08	5.45029e+07	8.58738e+07	1.37361e+08	1.35695e+08	1.27541e+08	1.37401e+08	1.10154e+08	1.04144e+08	1.37361e+08	High	High	High	High	High	High	0	High	0.978	0.987982	0.886047	Carbamidomethyl [C82; C87; C372; C483]; Oxidation [M124; M437; M489]
O04311	Jacalin-related lectin 33 OS=Arabidopsis thaliana OX=3702 GN=JAL33 PE=1 SV=1	72	19	144	19	300	32	812	794	784	768	767	839	17	17	17	14	16	16	3.83112e+07	4.74128e+07	7.7213e+07	5.98783e+07	1.07697e+08	1.10521e+08	1.02907e+08	9.62469e+07	1.01e+08	1.21018e+08	1.30611e+08	1.10521e+08	High	High	High	High	High	High	0	High	0.87	0.809209	0.339107	Oxidation [M296]
P29511	Tubulin alpha-6 chain OS=Arabidopsis thaliana OX=3702 GN=TUBA6 PE=1 SV=1	71	25	256	1	450	49.5	1127	1336	1298	1273	1367	1496	21	22	23	23	22	23	2.96417e+06	4.0212e+06	4.11199e+06	3.6856e+06	6.46672e+06	8.95596e+06	7.96203e+06	8.16294e+06	5.37877e+06	7.44882e+06	7.8426e+06	8.95596e+06	High	High	High	High	High	High	0	High	0.911	0.934976	0.618112	Oxidation [M318; M398; M413]; Carbamidomethyl [C118; C129; C315; C316; C347; C353; C376]
Q9SCN8	Cell division control protein 48 homolog D OS=Arabidopsis thaliana OX=3702 GN=CDC48D PE=1 SV=1	42	32	230	1	815	90.3	805	932	994	543	779	968	25	26	28	22	26	30													Not Found	Not Found	Not Found	Not Found	Not Found	High	0	High				Carbamidomethyl [C110; C179; C189; C272; C419; C426; C526; C695]; Oxidation [M554; M612; M615]
Q9LK36	Adenosylhomocysteinase 2 OS=Arabidopsis thaliana OX=3702 GN=SAHH2 PE=2 SV=1	53	22	247	4	485	53.1	931	920	994	751	893	914	21	20	21	20	19	19	8.21173e+06	1.76273e+07	2.92257e+07	1.23224e+07	2.35136e+07	3.43724e+07	2.20575e+07	3.5783e+07	3.82292e+07	2.49043e+07	2.85164e+07	3.43724e+07	High	High	High	High	High	High	0	High	1.113	0.576161	0.14217	Oxidation [M19; M253; M259; M332; M336; M357]; Carbamidomethyl [C84; C86; C120; C244; C268; C346]
P92549	ATP synthase subunit alpha, mitochondrial OS=Arabidopsis thaliana OX=3702 GN=ATPA PE=1 SV=2	60	27	283	26	507	55	1060	1170	1509	853	1092	1256	25	26	26	24	27	25	1.85329e+08	2.69939e+08	4.30466e+08	2.67475e+08	4.69165e+08	5.91589e+08	4.9781e+08	5.47969e+08	5.63079e+08	5.40583e+08	5.68986e+08	5.91589e+08	High	High	High	High	High	High	0	High	0.999	0.958109	0.730822	Carbamidomethyl [C204; C390; C456]; Oxidation [M113; M148; M284]
Q56WD9	3-ketoacyl-CoA thiolase 2, peroxisomal OS=Arabidopsis thaliana OX=3702 GN=PED1 PE=1 SV=2	58	19	163	18	462	48.5	923	809	1184	1151	1151	1082	17	17	18	18	16	17	7.23163e+07	9.09561e+07	1.71725e+08	1.06147e+08	1.95913e+08	2.02925e+08	1.94248e+08	1.84639e+08	2.24629e+08	2.1453e+08	2.37596e+08	2.02925e+08	High	High	High	High	High	High	0	High	0.905	0.912612	0.560946	Oxidation [M173; M196; M304; M389]; Carbamidomethyl [C138; C192]
Q9LIK9	ATP sulfurylase 1, chloroplastic OS=Arabidopsis thaliana OX=3702 GN=APS1 PE=1 SV=1	63	24	212	11	463	51.4	629	656	824	641	731	765	18	20	23	21	21	22	3.13221e+07	40404763	7.68089e+07	3.81476e+07	8.18248e+07	8.70625e+07	8.41341e+07	8.20208e+07	1.00471e+08	7.70986e+07	9.9234e+07	8.70625e+07	High	High	High	High	High	High	0	High	1.025	0.912612	0.560178	Oxidation [M130; M270; M323; M355; M376; M434]; Carbamidomethyl [C435]
B9DGT7	Tubulin alpha-2 chain OS=Arabidopsis thaliana OX=3702 GN=TUBA2 PE=2 SV=2	71	25	250	1	450	49.5	1126	1338	1294	1271	1353	1478	21	22	23	23	22	23	4147477	4.30141e+06	6.80248e+06	5793989	9068737	14895483	1.11405e+07	8.73177e+06	8.89811e+06	1.171e+07	1.09982e+07	14895483	High	High	High	High	High	High	0	High	0.76	0.436696	0.0801727	Oxidation [M318; M398; M413]; Carbamidomethyl [C118; C129; C315; C316; C347; C353; C376]
Q9STF2	Protein PLASTID TRANSCRIPTIONALLY ACTIVE 16, chloroplastic OS=Arabidopsis thaliana OX=3702 GN=PTAC16 PE=1 SV=1	60	29	231	29	510	54.3	1195	984	1203	1008	1054	1079	26	25	28	25	26	24	1.05331e+08	1.25341e+08	2.2721e+08	1.61043e+08	2.51804e+08	2.94391e+08	2.8293e+08	2.54441e+08	2.97206e+08	3.25477e+08	3.05379e+08	2.94391e+08	High	High	High	High	High	High	0	High	0.912	0.928024	0.606448	Oxidation [M67]
Q9FH02	ATP-dependent zinc metalloprotease FTSH 5, chloroplastic OS=Arabidopsis thaliana OX=3702 GN=FTSH5 PE=1 SV=1	45	27	199	9	704	75.2	1040	670	934	1179	1257	1198	20	19	20	24	23	24	5.9083e+06	7.68659e+06	1.6047e+07	1.59937e+07	2.64024e+07	3.33216e+07	1.58702e+07	1.56036e+07	2.09906e+07	3.23242e+07	3.20199e+07	3.33216e+07	High	High	High	High	High	High	0	High	0.497	7.86446e-09	2.36769e-10	Carbamidomethyl [C286; C344]; Oxidation [M230; M463; M523; M567; M595; M632; M640]
Q56WK6	Patellin-1 OS=Arabidopsis thaliana OX=3702 GN=PATL1 PE=1 SV=2	60	35	220	32	573	64	794	677	894	905	1011	952	26	26	28	31	30	29	9.64267e+07	1.16721e+08	1.7146e+08	1.22481e+08	1.92314e+08	2.51347e+08	2.59011e+08	2.3694e+08	2.24282e+08	2.47541e+08	2.33232e+08	2.51347e+08	High	High	High	High	High	High	0	High	0.943	0.976179	0.843676	Acetyl [N-Term]
Q9FWR4	Glutathione S-transferase DHAR1, mitochondrial OS=Arabidopsis thaliana OX=3702 GN=DHAR1 PE=1 SV=1	91	18	199	18	213	23.6	711	755	746	631	755	672	17	17	17	17	16	18	8.83743e+07	1.08191e+08	2.20186e+08	1.37861e+08	2.72982e+08	2.80532e+08	2.37381e+08	2.19625e+08	2.88018e+08	2.78625e+08	3.31062e+08	2.80532e+08	High	High	High	High	High	High	0	High	0.891	0.88392	0.464903	Carbamidomethyl [C6; C20]; Acetyl [N-Term]
Q9SE60	Methylenetetrahydrofolate reductase 1 OS=Arabidopsis thaliana OX=3702 GN=MTHFR1 PE=1 SV=1	71	33	189	26	592	66.2	469	665	739	575	603	806	22	28	29	23	27	29	3.67308e+07	5.23953e+07	9.88746e+07	5.3391e+07	8.43015e+07	1.19561e+08	9.86621e+07	1.06361e+08	1.29335e+08	1.07906e+08	1.02238e+08	1.19561e+08	High	High	High	High	High	High	0	High	0.963	0.999436	0.998857	Carbamidomethyl [C75; C84; C130; C215; C271; C402; C474]
Q8LPR9	Protein TIC110, chloroplastic OS=Arabidopsis thaliana OX=3702 GN=TIC110 PE=1 SV=1	48	37	162	37	1016	112.1	619	645	782	724	635	810	24	27	23	24	21	26	2.843e+07	3.87675e+07	5.23468e+07	3.81182e+07	6.39478e+07	9.08907e+07	7.63655e+07	7.86971e+07	6.84733e+07	7.70393e+07	7.75535e+07	9.08907e+07	High	High	High	High	High	High	0	High	0.951	0.987982	0.903965	Carbamidomethyl [C190; C194; C526; C548; C562; C728; C944]; Oxidation [M233; M827]
O65581	Fructose-bisphosphate aldolase 5, cytosolic OS=Arabidopsis thaliana OX=3702 GN=FBA5 PE=1 SV=1	75	20	202	17	358	38.3	1220	1164	1299	1246	1303	1128	19	18	18	19	18	18	5.2717e+07	6.79024e+07	1.33651e+08	7.43776e+07	1.41021e+08	1.58818e+08	1.41603e+08	1.3784e+08	1.74825e+08	1.50322e+08	1.71025e+08	1.58818e+08	High	High	High	High	High	High	0	High	1.051	0.862442	0.408565	Carbamidomethyl [C173; C197; C326]
Q9SJ12	Probable ATP synthase 24 kDa subunit, mitochondrial OS=Arabidopsis thaliana OX=3702 GN=At2g21870 PE=1 SV=1	68	25	213	25	240	27.6	837	727	745	885	964	778	23	20	21	24	24	20	8.44773e+07	97428791	1.7012e+08	1.20427e+08	206424911	2.27551e+08	2.26914e+08	1.97778e+08	2.22529e+08	2.43391e+08	2.50344e+08	2.27551e+08	High	High	High	High	High	High	0	High	0.901	0.906764	0.529117	Oxidation [M96; M142; M143; M166; M198; M214; M228]
Q9ZU25	Probable mitochondrial-processing peptidase subunit alpha-1, mitochondrial OS=Arabidopsis thaliana OX=3702 GN=At1g51980 PE=1 SV=1	70	24	194	16	503	54.4	788	671	598	745	727	881	20	19	20	20	20	20	5.71313e+07	7.69595e+07	1.25939e+08	8.44835e+07	1.59591e+08	1.70211e+08	1.5346e+08	1.56226e+08	1.64737e+08	1.70746e+08	1.93546e+08	1.70211e+08	High	High	High	High	High	High	0	High	0.814	0.52896	0.114387	Oxidation [M58; M159; M173; M249; M258; M483]; Carbamidomethyl [C107]
Q9S7E9	Glutamate--glyoxylate aminotransferase 2 OS=Arabidopsis thaliana OX=3702 GN=GGAT2 PE=1 SV=1	57	21	208	6	481	53.4	890	855	1010	1019	830	889	16	18	17	18	18	19	1.61599e+06	2.31279e+06	7.61572e+06	3.55632e+06	8.81114e+06	1.072e+07	4.34069e+06	4.69491e+06	9.96189e+06	7.18753e+06	1.06858e+07	1.072e+07	High	High	High	High	High	High	0	High	0.959	0.986646	0.882099	Carbamidomethyl [C149; C226; C297; C382; C417]; Oxidation [M214; M335; M338]
Q05431	L-ascorbate peroxidase 1, cytosolic OS=Arabidopsis thaliana OX=3702 GN=APX1 PE=1 SV=2	82	17	276	16	250	27.5	1308	1326	1386	1226	1100	1307	15	16	17	16	15	17	3.02743e+08	3.85334e+08	6.56928e+08	4.04133e+08	7.1801e+08	8.48938e+08	8.13194e+08	7.82219e+08	8.59308e+08	8.16778e+08	8.70776e+08	8.48938e+08	High	High	High	High	High	High	0	High	1.048	0.870743	0.427134	Carbamidomethyl [C32; C49]; Oxidation [M36; M60; M149; M240]
P30184	Leucine aminopeptidase 1 OS=Arabidopsis thaliana OX=3702 GN=LAP1 PE=1 SV=1	76	23	171	15	520	54.5	864	942	1158	1065	948	930	19	17	23	17	20	20	3.52962e+07	4.26451e+07	7.99472e+07	4.95107e+07	9.42506e+07	1.08357e+08	9.48089e+07	8.65687e+07	1.04577e+08	1.00064e+08	1.14304e+08	1.08357e+08	High	High	High	High	High	High	0	High	0.895	0.892934	0.489995	Acetyl [N-Term]; Carbamidomethyl [C246; C344; C388]; Oxidation [M314; M458; M486; M490]
Q9ZP05	Malate dehydrogenase 2, peroxisomal OS=Arabidopsis thaliana OX=3702 GN=PMDH2 PE=1 SV=1	81	19	180	18	354	37.3	990	1148	999	932	1085	1025	15	16	16	12	17	14	9.38361e+07	1.58871e+08	3.0084e+08	1.24764e+08	2.59878e+08	2.83589e+08	2.52052e+08	3.22506e+08	3.93519e+08	2.52156e+08	3.1517e+08	2.83589e+08	High	High	High	High	High	High	0	High	1.149	0.481199	0.0968731	Oxidation [M62; M89; M111; M269]; Carbamidomethyl [C143; C149; C150; C280; C293]
Q39161	Ferredoxin--nitrite reductase, chloroplastic OS=Arabidopsis thaliana OX=3702 GN=NIR1 PE=1 SV=1	61	33	236	33	586	65.5	802	716	758	687	830	691	29	28	29	24	28	28	1.15925e+08	1.56059e+08	2.13947e+08	1.20793e+08	2.04416e+08	2.77506e+08	3.11386e+08	3.16797e+08	2.79858e+08	2.4413e+08	2.47908e+08	2.77506e+08	High	High	High	High	High	High	0	High	1.249	0.147344	0.0143951	Carbamidomethyl [C160; C293; C312; C464; C470; C505; C509; C522]; Oxidation [M84; M96; M198; M333; M334; M404; M458]
P24636	Tubulin beta-4 chain OS=Arabidopsis thaliana OX=3702 GN=TUBB4 PE=2 SV=2	66	23	201	5	444	49.8	869	901	708	824	813	991	20	21	19	17	19	20	7.67167e+06	1.08512e+07	1.37972e+07	9.11674e+06	1.89327e+07	2.51233e+07	2.06068e+07	2.20277e+07	1.80476e+07	1.84255e+07	2.29609e+07	2.51233e+07	High	High	High	High	High	High	0	High	1.028	0.920809	0.583228	Carbamidomethyl [C12; C25; C129; C136; C238; C239; C301]; Oxidation [M267; M299; M300; M330; M331; M377]
P47998	Cysteine synthase 1 OS=Arabidopsis thaliana OX=3702 GN=OASA1 PE=1 SV=2	70	16	236	14	322	33.8	942	1086	911	926	1138	1076	16	15	14	15	14	14	1.15473e+08	1.45963e+08	3.38972e+08	1.56433e+08	2.82741e+08	3.04838e+08	3.1017e+08	2.96301e+08	4.43398e+08	3.1616e+08	3.42897e+08	3.04838e+08	High	High	High	High	High	High	0	High	1.039	0.886153	0.472966	Carbamidomethyl [C28; C42]; Oxidation [M38; M39; M53; M97; M101; M144]
Q9ZUC1	NADPH-dependent alkenal/one oxidoreductase, chloroplastic OS=Arabidopsis thaliana OX=3702 GN=AOR PE=1 SV=2	67	24	189	24	386	41	915	867	1146	763	955	659	22	20	18	20	20	17	8.94761e+07	1.20345e+08	1.9948e+08	1.39428e+08	2.27529e+08	2.50456e+08	2.40341e+08	2.44298e+08	2.60934e+08	2.81792e+08	2.75938e+08	2.50456e+08	High	High	High	High	High	High	0	High	0.877	0.832701	0.376527	Carbamidomethyl [C301]; Oxidation [M300]
Q96262	Plasma membrane-associated cation-binding protein 1 OS=Arabidopsis thaliana OX=3702 GN=PCAP1 PE=1 SV=1	73	22	293	22	225	24.6	1413	1469	1883	1542	1831	1490	18	17	19	18	21	18	1.81974e+08	2.21775e+08	3.3001e+08	2.40836e+08	4.15253e+08	4.37512e+08	4.888e+08	4.50199e+08	4.31677e+08	4.86744e+08	5.03603e+08	4.37512e+08	High	High	High	High	High	High	0	High	1.083	0.746676	0.270857
Q9XI36	Methyl-CpG-binding domain-containing protein 10 OS=Arabidopsis thaliana OX=3702 GN=MBD10 PE=1 SV=1	72	30	164	28	384	42.3	486	476	697	736	864	837	20	18	20	21	22	18	1.64967e+07	2.13164e+07	3.97724e+07	2.54865e+07	4.60232e+07	4.51931e+07	4.43115e+07	4.32719e+07	5.20251e+07	5.15098e+07	5.58152e+07	4.51931e+07	High	High	High	High	High	High	0	High	0.986	0.971157	0.81408	Acetyl [N-Term]; Carbamidomethyl [C384]
P42643	14-3-3-like protein GF14 chi OS=Arabidopsis thaliana OX=3702 GN=GRF1 PE=1 SV=3	75	20	233	11	267	29.9	1131	1131	1245	1034	1070	958	16	17	18	18	17	18	8.69521e+07	1.12723e+08	152811853	1.11285e+08	1.81795e+08	2.39994e+08	2.33561e+08	2.28825e+08	1.99888e+08	2.24915e+08	2.20474e+08	2.39994e+08	High	High	High	High	High	High	0	High	1.017	0.931594	0.610828	Acetyl [N-Term]; Oxidation [M16; M29; M33; M229; M243]; Carbamidomethyl [C105]
Q9SSA5	Peptidyl-prolyl cis-trans isomerase CYP38, chloroplastic OS=Arabidopsis thaliana OX=3702 GN=CYP38 PE=1 SV=1	60	19	189	19	437	48	885	802	992	958	1043	870	16	16	16	19	17	16	4.84864e+07	6.10623e+07	1.12997e+08	7.21801e+07	1.35107e+08	1.36206e+08	1.30239e+08	1.23955e+08	1.47808e+08	1.4588e+08	1.63853e+08	1.36206e+08	High	High	High	High	High	High	0	High	0.973	0.990351	0.922717	Oxidation [M176; M184; M187; M217; M286; M324; M357; M359]; Carbamidomethyl [C256]
Q9ZP06	Malate dehydrogenase 1, mitochondrial OS=Arabidopsis thaliana OX=3702 GN=At1g53240 PE=1 SV=1	62	18	227	10	341	35.8	1570	1360	1314	1326	1476	1416	17	16	14	15	16	16	7.8451e+07	9.11541e+07	1.44471e+08	9.45964e+07	1.9019e+08	2.09072e+08	2.10727e+08	1.85041e+08	1.88978e+08	1.91185e+08	2.30655e+08	2.09072e+08	High	High	High	High	High	High	0	High	0.96	0.998789	0.979571	Carbamidomethyl [C130; C137; C280]; Oxidation [M49; M86; M144]
Q9LYG3	NADP-dependent malic enzyme 2 OS=Arabidopsis thaliana OX=3702 GN=NADP-ME2 PE=1 SV=1	62	22	179	20	588	64.4	994	1078	1227	1097	1022	1151	18	18	15	18	18	16	5.43227e+07	8.27911e+07	1.31614e+08	6.74592e+07	1.22853e+08	1.5812e+08	1.45916e+08	1.68064e+08	1.7216e+08	1.36339e+08	1.48992e+08	1.5812e+08	High	High	High	High	High	High	0	High	1.071	0.789379	0.317802	Carbamidomethyl [C144; C198; C222; C264; C451; C551]; Oxidation [M430; M579]; Acetyl [N-Term]
Q9SRG3	Protein disulfide isomerase-like 1-2 OS=Arabidopsis thaliana OX=3702 GN=PDIL1-2 PE=2 SV=1	64	31	228	24	508	56.3	736	942	868	728	964	954	23	26	25	26	27	29	3.6969e+07	4.4634e+07	7.94193e+07	4.398e+07	7.61729e+07	9.26239e+07	9.93022e+07	9.0606e+07	1.03886e+08	8.88863e+07	9.23797e+07	9.26239e+07	High	High	High	High	High	High	0	High	1.06	0.828087	0.364671	Oxidation [M179]; Carbamidomethyl [C402; C405]
P46422	Glutathione S-transferase F2 OS=Arabidopsis thaliana OX=3702 GN=GSTF2 PE=1 SV=3	88	17	261	14	212	24.1	998	1166	1095	1190	1037	981	16	16	16	15	16	15	1.52181e+08	1.99751e+08	442646239	2.28965e+08	4.02988e+08	4.01947e+08	4.08771e+08	4.0549e+08	5.79012e+08	4.62753e+08	4.88729e+08	4.01947e+08	High	High	High	High	High	High	0	High	1.077	0.759469	0.290741	Oxidation [M100; M104]
Q94A28	Aconitate hydratase 2, mitochondrial OS=Arabidopsis thaliana OX=3702 GN=ACO2 PE=1 SV=3	46	31	158	30	995	108.4	436	454	505	394	461	583	23	23	22	21	23	22	3.07878e+07	4.30011e+07	6.58717e+07	4.07848e+07	6.28831e+07	9.00975e+07	8.26989e+07	8.72912e+07	8.61647e+07	8.24286e+07	7.62623e+07	9.00975e+07	High	High	High	High	High	High	0	High	1.049	0.868372	0.418501	Carbamidomethyl [C151; C493; C538; C768; C966]; Oxidation [M268; M400; M408; M443; M709]
P48491	Triosephosphate isomerase, cytosolic OS=Arabidopsis thaliana OX=3702 GN=CTIMC PE=1 SV=2	91	19	299	18	254	27.2	1588	1769	1968	1714	1768	1859	17	17	19	18	18	18	3.28694e+08	3.9232e+08	5.34212e+08	3.7472e+08	6.02837e+08	7.39604e+08	8.82902e+08	7.96402e+08	6.98786e+08	7.57332e+08	7.31098e+08	7.39604e+08	High	High	High	High	High	High	0	High	1.041	0.88392	0.464897	Carbamidomethyl [C13; C67; C127; C218]; Oxidation [M141]
Q9LYA9	Chloroplast stem-loop binding protein of 41 kDa a, chloroplastic OS=Arabidopsis thaliana OX=3702 GN=CSP41A PE=1 SV=1	71	23	225	23	406	43.9	1037	1128	1050	1070	1328	1127	21	21	20	19	21	22	1.38862e+08	1.7959e+08	3.18985e+08	1.7059e+08	2.8424e+08	3.74082e+08	3.72996e+08	3.64563e+08	4.17254e+08	3.44773e+08	3.44716e+08	3.74082e+08	High	High	High	High	High	High	0	High	1.097	0.690605	0.219447	Oxidation [M282; M311; M346]; Carbamidomethyl [C247; C300; C315]
Q42560	Aconitate hydratase 1 OS=Arabidopsis thaliana OX=3702 GN=ACO1 PE=1 SV=2	51	30	160	22	898	98.1	581	505	709	391	361	533	22	21	21	16	18	20	2.46067e+07	3.46175e+07	4.70524e+07	1.84219e+07	3.40427e+07	5.57517e+07	6.6096e+07	7.02727e+07	6.15479e+07	3.72319e+07	4.12857e+07	5.57517e+07	High	High	High	High	High	High	0	High	1.446	0.00304543	0.000133035	Carbamidomethyl [C54; C103; C362; C373; C396; C441; C671; C822; C869]; Oxidation [M104; M108; M147; M303]
Q96266	Glutathione S-transferase F8, chloroplastic OS=Arabidopsis thaliana OX=3702 GN=GSTF8 PE=1 SV=3	75	18	272	17	263	29.2	1327	1185	1344	1075	1462	1189	17	17	15	17	17	15	2.23906e+08	2.78583e+08	4.69339e+08	2.5573e+08	4.44159e+08	5.15064e+08	6.01432e+08	5.65517e+08	6.13927e+08	5.16846e+08	5.38659e+08	5.15064e+08	High	High	High	High	High	High	0	High	1.063	0.818592	0.35155	Oxidation [M59; M64; M84; M173; M176]; Carbamidomethyl [C139]
Q56WH1	Tubulin alpha-3 chain OS=Arabidopsis thaliana OX=3702 GN=TUBA3 PE=1 SV=2	62	22	224	5	450	49.6	688	973	1008	770	953	945	18	20	21	20	20	20	1.51992e+07	2.65362e+07	4.40666e+07	1.71842e+07	3.31533e+07	4.72984e+07	4.08264e+07	5.38679e+07	5.76421e+07	3.47303e+07	4.02071e+07	4.72984e+07	High	High	High	High	High	High	0	High	1	0.957349	0.708412	Oxidation [M268; M301; M302; M318; M398; M413]; Carbamidomethyl [C118; C129; C315; C316; C347; C353; C376]
Q9LFA3	Monodehydroascorbate reductase 1, peroxisomal OS=Arabidopsis thaliana OX=3702 GN=MDAR1 PE=1 SV=1	75	24	202	24	434	46.5	678	827	1007	935	1231	1056	17	21	21	21	20	21	6.69272e+07	9.15169e+07	1.49325e+08	1.0371e+08	1.91008e+08	2.32448e+08	1.79773e+08	1.85777e+08	1.95328e+08	2.09605e+08	2.31647e+08	2.32448e+08	High	High	High	High	High	High	0	High	0.842	0.680261	0.207959	Carbamidomethyl [C198]; Oxidation [M396]
Q9M9P3	UTP--glucose-1-phosphate uridylyltransferase 2 OS=Arabidopsis thaliana OX=3702 GN=UGP2 PE=1 SV=1	66	25	213	12	469	51.7	933	962	939	1018	978	992	20	20	21	25	20	18	3.22365e+07	4.09041e+07	7.05135e+07	5.28259e+07	87963685	1.01491e+08	8.65902e+07	8.30345e+07	9.22365e+07	1.06764e+08	1.06679e+08	1.01491e+08	High	High	High	High	High	High	0	High	0.849	0.710483	0.234451	Acetyl [N-Term]; Carbamidomethyl [C95; C244]; Oxidation [M21; M63; M93; M245]
Q9FPF0	Protein DJ-1 homolog A OS=Arabidopsis thaliana OX=3702 GN=DJ1A PE=1 SV=1	64	19	136	19	392	41.8	566	605	593	583	617	695	16	13	12	15	15	15	5.98628e+07	8.30266e+07	1.23549e+08	7.13794e+07	1.25422e+08	1.8167e+08	1.60797e+08	1.68542e+08	1.61611e+08	1.44262e+08	1.52107e+08	1.8167e+08	High	High	High	High	High	High	0	High	0.982	0.978869	0.853766	Carbamidomethyl [C49; C107; C108; C139; C313]; Oxidation [M24; M54; M92]
Q9LDZ0	Heat shock 70 kDa protein 10, mitochondrial OS=Arabidopsis thaliana OX=3702 GN=HSP70-10 PE=1 SV=1	54	31	216	23	682	72.9	890	847	712	965	785	777	28	27	26	26	25	25	5.23505e+07	6.29397e+07	1.01633e+08	7.30959e+07	121571515	1.48723e+08	1.40618e+08	1.27766e+08	1.32942e+08	1.47731e+08	1.47437e+08	1.48723e+08	High	High	High	High	High	High	0	High	0.926	0.958109	0.712591	Oxidation [M236; M651]
Q56YW9	Tubulin beta-2 chain OS=Arabidopsis thaliana OX=3702 GN=TUBB2 PE=2 SV=2	61	24	208	5	450	50.7	738	681	737	638	762	945	19	21	20	18	20	22	9.73651e+06	1.31518e+07	1.83708e+07	1.23754e+07	2.26147e+07	3.10332e+07	2.61532e+07	2.66979e+07	2.40302e+07	2.50115e+07	2.74263e+07	3.10332e+07	High	High	High	High	High	High	0	High	0.919	0.940754	0.65725	Carbamidomethyl [C12; C25; C56; C127; C129; C136; C301; C354]; Oxidation [M147; M267; M299; M300; M316; M377]
Q9SYT0	Annexin D1 OS=Arabidopsis thaliana OX=3702 GN=ANN1 PE=1 SV=1	79	26	244	26	317	36.2	916	948	883	955	987	962	22	23	24	23	24	23	1.92217e+08	2.41598e+08	3.88482e+08	2.52358e+08	4.13412e+08	5.59124e+08	5.16312e+08	4.90439e+08	5.08161e+08	5.1003e+08	5.01371e+08	5.59124e+08	High	High	High	High	High	High	0	High	0.96	0.998789	0.978246	Oxidation [M165; M307]; Carbamidomethyl [C111; C239]
Q42522	Glutamate-1-semialdehyde 2,1-aminomutase 2, chloroplastic OS=Arabidopsis thaliana OX=3702 GN=GSA2 PE=1 SV=2	58	19	182	8	472	50.1	628	681	588	694	619	669	16	18	17	16	16	16	1.93588e+07	2.295e+07	5.08872e+07	2.45203e+07	5.09802e+07	7.13083e+07	5.19994e+07	4.65879e+07	6.6564e+07	4.9557e+07	6.18269e+07	7.13083e+07	High	High	High	High	High	High	0	High	0.927	0.958109	0.72347	Oxidation [M62; M83; M155; M167; M287; M330; M332; M339; M352]; Carbamidomethyl [C136; C166; C188]
Q9FJX3	Mitochondrial outer membrane protein porin 2 OS=Arabidopsis thaliana OX=3702 GN=VDAC2 PE=1 SV=1	74	20	146	20	276	29.6	471	484	581	490	809	497	15	15	16	15	16	15	5.02544e+07	5.72348e+07	1.09419e+08	6.43867e+07	1.16415e+08	1.34313e+08	1.34988e+08	1.16185e+08	1.43127e+08	1.30129e+08	1.41184e+08	1.34313e+08	High	High	High	High	High	High	0	High	1.037	0.892934	0.485565	Acetyl [N-Term]; Carbamidomethyl [C170]
Q1WIQ6	NADP-dependent glyceraldehyde-3-phosphate dehydrogenase OS=Arabidopsis thaliana OX=3702 GN=ALDH11A3 PE=1 SV=2	76	27	181	27	496	53	783	743	790	645	704	819	18	22	22	19	20	20	4.74914e+07	6.94098e+07	1.11979e+08	5.45409e+07	1.07944e+08	1.4495e+08	1.27566e+08	1.409e+08	1.46477e+08	1.10231e+08	1.3091e+08	1.4495e+08	High	High	High	High	High	High	0	High	1.011	0.940592	0.64961	Acetyl [N-Term]; Carbamidomethyl [C50; C124; C152; C240; C271; C363; C412; C422]; Oxidation [M36; M59; M307; M385]
P46283	Sedoheptulose-1,7-bisphosphatase, chloroplastic OS=Arabidopsis thaliana OX=3702 GN=At3g55800 PE=2 SV=1	57	20	285	20	393	42.4	1538	1416	1750	1257	1632	1612	17	18	18	17	17	19	2.65888e+08	3.428e+08	4.83702e+08	3.9769e+08	6.44199e+08	7.56484e+08	7.142e+08	6.95876e+08	6.32716e+08	8.03756e+08	7.8126e+08	7.56484e+08	High	High	High	High	High	High	0	High	0.835	0.639645	0.181623	Carbamidomethyl [C99; C116; C121; C150]; Oxidation [M98; M100; M134; M216; M260; M295]
P29513	Tubulin beta-5 chain OS=Arabidopsis thaliana OX=3702 GN=TUBB5 PE=2 SV=1	66	24	189	6	449	50.3	427	515	575	587	453	908	18	19	18	15	18	22	4.63756e+06	6.72427e+06	1.05424e+07	7.22946e+06	1.16815e+07	1.61367e+07	1.24569e+07	1.36501e+07	1.37902e+07	1.46112e+07	1.41669e+07	1.61367e+07	High	High	High	High	High	High	0	High	0.985	0.998789	0.96526	Oxidation [M67; M74; M148; M268; M300; M301]; Carbamidomethyl [C12; C25; C128; C130; C137; C302]
O24456	Receptor for activated C kinase 1A OS=Arabidopsis thaliana OX=3702 GN=RACK1A PE=1 SV=2	80	24	230	19	327	35.7	820	1032	821	735	1061	1071	20	21	21	22	22	23	8.62533e+07	1.25709e+08	1.78327e+08	1.20553e+08	1.93012e+08	2.62871e+08	2.31684e+08	2.55187e+08	2.33264e+08	2.43644e+08	2.34078e+08	2.62871e+08	High	High	High	High	High	High	0	High	0.974	0.98895	0.911969	Acetyl [N-Term]; Carbamidomethyl [C138; C155; C184; C209; C242; C251; C298]
Q05758	Ketol-acid reductoisomerase, chloroplastic OS=Arabidopsis thaliana OX=3702 GN=At3g58610 PE=1 SV=2	46	21	206	21	591	63.8	1133	1113	1150	1011	1193	1362	18	20	19	18	20	20	7.62889e+07	1.04071e+08	1.7675e+08	1.14788e+08	1.89377e+08	2.46575e+08	2.04919e+08	2.11262e+08	2.31201e+08	2.31993e+08	2.2967e+08	2.46575e+08	High	High	High	High	High	High	0	High	0.905	0.912612	0.561359	Oxidation [M337; M427; M499; M507]; Carbamidomethyl [C244; C349; C511]
Q9SLA8	Enoyl-[acyl-carrier-protein] reductase [NADH], chloroplastic OS=Arabidopsis thaliana OX=3702 GN=MOD1 PE=1 SV=1	57	18	152	18	390	41.2	848	861	865	823	1027	1041	14	14	14	14	16	15	5.82018e+07	7.38159e+07	1.16741e+08	9.06329e+07	1.49941e+08	1.68342e+08	1.56335e+08	1.49845e+08	1.52706e+08	1.83175e+08	1.81843e+08	1.68342e+08	High	High	High	High	High	High	0	High	0.857	0.748213	0.273459	Oxidation [M156; M253; M278]; Carbamidomethyl [C198]
Q38946	Glutamate dehydrogenase 2 OS=Arabidopsis thaliana OX=3702 GN=GDH2 PE=1 SV=1	65	20	141	16	411	44.7	509	614	441	634	703	774	15	18	15	17	18	16	3.61024e+07	5.26209e+07	8.60953e+07	6.11144e+07	1.09478e+08	1.29663e+08	9.69744e+07	1.06819e+08	1.12619e+08	1.23516e+08	1.32771e+08	1.29663e+08	High	High	High	High	High	High	0	High	0.845	0.689281	0.217079	Carbamidomethyl [C39; C282; C288; C381; C386]; Acetyl [N-Term]; Oxidation [M29; M87; M380]
Q9FK25	Flavone 3'-O-methyltransferase 1 OS=Arabidopsis thaliana OX=3702 GN=OMT1 PE=1 SV=1	85	23	157	23	363	39.6	566	605	658	558	632	646	20	19	21	18	19	19	3.18367e+07	4.40115e+07	8.26173e+07	4.00882e+07	8.90414e+07	1.01121e+08	8.55163e+07	8.93425e+07	1.08069e+08	8.10207e+07	1.07986e+08	1.01121e+08	High	High	High	High	High	High	0	High	1	0.958109	0.721944	Acetyl [N-Term]; Oxidation [M24; M55; M128; M178]; Carbamidomethyl [C90; C110; C126; C266; C274; C281; C296; C316; C349]
O49485	D-3-phosphoglycerate dehydrogenase 1, chloroplastic OS=Arabidopsis thaliana OX=3702 GN=PGDH1 PE=1 SV=1	52	28	203	22	603	63.3	1041	1055	1052	1043	949	1055	21	22	22	21	22	25	7.8394e+07	9.41724e+07	1.63466e+08	9.09627e+07	1.36841e+08	1.8145e+08	2.10573e+08	1.91168e+08	2.13825e+08	1.83841e+08	1.65955e+08	1.8145e+08	High	High	High	High	High	High	0	High	1.03	0.905455	0.527155	Carbamidomethyl [C86; C102; C534]; Oxidation [M90; M560]
Q9FKW6	Ferredoxin--NADP reductase, leaf isozyme 1, chloroplastic OS=Arabidopsis thaliana OX=3702 GN=LFNR1 PE=1 SV=1	64	25	242	23	360	40.3	941	945	1135	1014	1059	1075	22	21	20	22	21	22	1.50463e+08	2.11563e+08	3.25146e+08	2.23837e+08	3.63636e+08	4.83588e+08	4.04157e+08	4.29468e+08	4.25314e+08	4.52387e+08	4.41005e+08	4.83588e+08	High	High	High	High	High	High	0	High	0.93	0.958109	0.740083	Carbamidomethyl [C160; C178; C183; C318]; Oxidation [M213; M230; M297; M317; M331]
Q9LU86	Peroxiredoxin Q, chloroplastic OS=Arabidopsis thaliana OX=3702 GN=PRXQ PE=1 SV=1	56	16	215	16	216	23.7	940	850	1037	847	1191	875	16	16	16	16	16	16	1.58596e+08	2.10487e+08	3.68345e+08	2.11397e+08	3.72503e+08	4.60986e+08	4.26004e+08	4.27285e+08	4.81821e+08	4.27247e+08	4.51758e+08	4.60986e+08	High	High	High	High	High	High	0	High	1.02	0.922376	0.588035	Carbamidomethyl [C111]
O65390	Aspartic proteinase A1 OS=Arabidopsis thaliana OX=3702 GN=APA1 PE=1 SV=1	56	19	127	19	506	54.6	522	536	737	593	857	890	13	15	17	14	13	15	3.4264e+07	4.67626e+07	8.46939e+07	4.46056e+07	7.70457e+07	9.53613e+07	9.20363e+07	9.49271e+07	1.10786e+08	9.01506e+07	9.34381e+07	9.53613e+07	High	High	High	High	High	High	0	High	0.948	0.985388	0.880684	Carbamidomethyl [C113; C119; C425; C462]; Oxidation [M418]
O04983	Biotin carboxylase, chloroplastic OS=Arabidopsis thaliana OX=3702 GN=CAC2 PE=1 SV=1	62	24	163	24	537	58.4	429	598	539	533	622	671	18	17	18	19	19	20	4.97567e+07	7.83797e+07	1.35502e+08	8.71028e+07	1.46486e+08	193140573	1.33651e+08	1.59109e+08	1.77245e+08	1.7604e+08	1.77653e+08	193140573	High	High	High	High	High	High	0	High	0.866	0.79113	0.319675	Carbamidomethyl [C100; C147; C167; C269]; Oxidation [M166; M228; M359; M361]
O80934	Uncharacterized protein At2g37660, chloroplastic OS=Arabidopsis thaliana OX=3702 GN=At2g37660 PE=1 SV=2	63	18	188	16	325	34.9	796	697	863	637	966	710	15	16	17	17	17	15	9.75147e+07	1.28271e+08	2.50533e+08	1.25585e+08	2.81912e+08	2.64869e+08	2.61933e+08	2.60387e+08	3.27715e+08	2.53815e+08	3.41892e+08	2.64869e+08	High	High	High	High	High	High	0	High	0.966	0.998789	0.973265	Carbamidomethyl [C284]; Oxidation [M155; M206]
P34791	Peptidyl-prolyl cis-trans isomerase CYP20-3, chloroplastic OS=Arabidopsis thaliana OX=3702 GN=CYP20-3 PE=1 SV=1	55	12	292	12	260	28.2	1649	1630	1660	1335	1850	1612	12	12	10	11	10	10	2.20919e+08	3.00383e+08	4.95891e+08	3.52124e+08	6.55135e+08	7.14682e+08	5.93408e+08	6.09771e+08	6.4866e+08	7.11664e+08	7.94523e+08	7.14682e+08	High	High	High	High	High	High	0	High	0.823	0.567235	0.138031	Oxidation [M79; M113; M152; M191; M227]; Carbamidomethyl [C206; C253]
Q9STE8	Protein TOC75-3, chloroplastic OS=Arabidopsis thaliana OX=3702 GN=TOC75-3 PE=1 SV=1	48	24	147	24	818	89.1	524	605	776	674	608	565	18	21	20	19	18	21	3.03404e+07	4.19654e+07	7.49056e+07	4.20157e+07	7.03106e+07	9.32135e+07	8.1497e+07	8.51888e+07	9.79817e+07	8.49163e+07	8.52701e+07	9.32135e+07	High	High	High	High	High	High	0	High	1.047	0.87385	0.432283	Carbamidomethyl [C219; C256; C300; C343; C705]
Q9LZG0	Adenosine kinase 2 OS=Arabidopsis thaliana OX=3702 GN=ADK2 PE=1 SV=1	72	22	231	7	345	37.8	1042	1124	1292	1064	1151	1266	18	21	21	21	20	20	1.2463e+07	1.61441e+07	3.32646e+07	1.68071e+07	2.89064e+07	38038712	3.34767e+07	3.27721e+07	4.35124e+07	3.39682e+07	3.50566e+07	38038712	High	High	High	High	High	High	0	High	0.949	0.987982	0.910122	Carbamidomethyl [C124; C127; C144; C203; C319; C324; C336]
Q8H1E2	Malate dehydrogenase [NADP], chloroplastic OS=Arabidopsis thaliana OX=3702 GN=At5g58330 PE=2 SV=1	55	18	161	18	443	48.3	759	765	841	893	781	881	16	17	15	16	16	15	6.27809e+07	8.00382e+07	1.36243e+08	7.45207e+07	1.35799e+08	1.69472e+08	1.68635e+08	1.62476e+08	1.78215e+08	1.50611e+08	1.64691e+08	1.69472e+08	High	High	High	High	High	High	0	High	1.097	0.690808	0.220837	Carbamidomethyl [C77; C82; C228; C235; C418; C430]; Oxidation [M110; M150; M276]
O04309	Jacalin-related lectin 35 OS=Arabidopsis thaliana OX=3702 GN=JAL35 PE=1 SV=1	75	21	170	20	451	48.5	833	830	828	796	858	1003	16	17	18	18	16	18	3.7627e+07	4.78348e+07	7.95168e+07	6.16493e+07	8.7813e+07	1.16089e+08	1.0107e+08	9.71035e+07	1.04014e+08	1.24597e+08	1.06496e+08	1.16089e+08	High	High	High	High	High	High	0	High	0.866	0.786936	0.315619	Carbamidomethyl [C339]
P29517	Tubulin beta-9 chain OS=Arabidopsis thaliana OX=3702 GN=TUBB9 PE=1 SV=1	60	22	172	2	444	49.6	778	658	670	673	694	929	18	18	17	15	17	19	1.36024e+06	1959525	1.98972e+06	1.46564e+06	3.06749e+06	5.16308e+06	3.65372e+06	3.97779e+06	2.60269e+06	2.96215e+06	3.72013e+06	5.16308e+06	High	Peak Found	High	High	High	High	0	High	0.894	0.940184	0.640202	Carbamidomethyl [C12; C127; C129; C136; C238; C239; C301; C354]; Oxidation [M147; M267; M299; M300; M377]
P49209	60S ribosomal protein L9-1 OS=Arabidopsis thaliana OX=3702 GN=RPL9B PE=1 SV=3	72	18	215	13	194	22	731	876	977	920	934	967	18	17	16	16	18	17	6.58673e+07	8.31315e+07	2.13616e+08	1.10956e+08	2.47342e+08	2.33461e+08	1.76926e+08	1.68755e+08	2.79424e+08	2.24248e+08	2.99967e+08	2.33461e+08	High	High	High	High	High	High	0	High	0.895	0.892934	0.488783	Oxidation [M10; M131]; Carbamidomethyl [C161]
P42731	Polyadenylate-binding protein 2 OS=Arabidopsis thaliana OX=3702 GN=PAB2 PE=1 SV=1	56	29	178	26	629	68.6	606	729	676	746	741	662	22	22	24	21	22	19	3.93439e+07	4.77671e+07	8.82795e+07	5.16539e+07	9.26629e+07	9.40195e+07	1.05681e+08	9.69663e+07	1.15476e+08	1.04396e+08	1.12378e+08	9.40195e+07	High	High	High	High	High	High	0	High	0.96	0.998789	0.9738	Carbamidomethyl [C153]; Oxidation [M382; M536; M581; M585]
Q9FMT1	3-isopropylmalate dehydrogenase 1, chloroplastic OS=Arabidopsis thaliana OX=3702 GN=IMDH1 PE=1 SV=1	63	20	195	12	409	44.1	878	848	960	682	948	772	18	19	19	19	20	19	3.0641e+07	3.52034e+07	7.32792e+07	4.34399e+07	7.98219e+07	8.58881e+07	8.23045e+07	7.14621e+07	9.58543e+07	8.77947e+07	9.68051e+07	8.58881e+07	High	High	High	High	High	High	0	High	0.889	0.883703	0.450116	Oxidation [M174; M175; M272; M348]
Q93VP3	Eukaryotic translation initiation factor 5A-2 OS=Arabidopsis thaliana OX=3702 GN=ELF5A-2 PE=1 SV=1	87	15	180	11	159	17.1	864	915	904	792	923	826	14	14	13	13	13	12	1.03701e+08	1.33898e+08	2.25548e+08	1.01624e+08	1.62248e+08	2.0132e+08	2.7855e+08	2.7181e+08	2.95033e+08	2.05388e+08	1.96768e+08	2.0132e+08	High	High	High	High	High	High	0	High	1.235	0.178455	0.0193308	Carbamidomethyl [C57; C80; C150]; Oxidation [M126; M141; M144]; Acetyl [N-Term]
Q8W493	Ferredoxin--NADP reductase, leaf isozyme 2, chloroplastic OS=Arabidopsis thaliana OX=3702 GN=LFNR2 PE=1 SV=1	54	20	188	18	369	41.1	951	950	879	669	937	1100	19	19	18	16	17	17	1.26767e+08	1.84476e+08	2.63983e+08	1.52397e+08	2.33082e+08	3.51122e+08	3.40509e+08	3.74483e+08	3.45307e+08	3.08003e+08	2.82673e+08	3.51122e+08	High	High	High	High	High	High	0	High	1.084	0.742348	0.264887	Carbamidomethyl [C169; C187; C192; C327]; Oxidation [M115; M222; M306; M326]
P48006	Elongation factor 1-delta 1 OS=Arabidopsis thaliana OX=3702 GN=At1g30230 PE=1 SV=2	73	17	211	11	231	25.1	1011	1041	1092	1115	1169	1203	16	16	15	15	16	14	5.42221e+07	6.40483e+07	1.29997e+08	7.93687e+07	1.59998e+08	1.51558e+08	1.45645e+08	1.30017e+08	1.70045e+08	1.60409e+08	1.9404e+08	1.51558e+08	High	High	High	High	High	High	0	High	0.891	0.88392	0.463727	Acetyl [N-Term]; Oxidation [M158; M170]
P46248	Aspartate aminotransferase, chloroplastic OS=Arabidopsis thaliana OX=3702 GN=ASP5 PE=1 SV=2	72	27	182	27	453	49.8	530	567	366	582	558	647	22	23	20	22	25	26	8.05414e+07	1.1218e+08	1.26671e+08	1.24513e+08	2.01762e+08	2.25073e+08	2.16342e+08	2.27723e+08	1.65695e+08	2.51649e+08	2.4469e+08	2.25073e+08	High	High	High	High	High	High	0	High	0.869	0.805478	0.333134	Oxidation [M58; M288; M334; M355; M365; M400]; Carbamidomethyl [C231; C314; C438]
P53496	Actin-11 OS=Arabidopsis thaliana OX=3702 GN=ACT11 PE=1 SV=1	59	20	210	1	377	41.6	611	654	736	633	588	641	17	18	19	19	17	17	411382	562863	1.58245e+06	518143	732609		1.10501e+06	1.1426e+06	2.06996e+06	1.0472e+06	888480		Peak Found	High	High	High	Peak Found	Not Found	0	High	1.265	0.794164	0.32207	Acetyl [N-Term]; Carbamidomethyl [C12; C287]; Oxidation [M18; M49; M84; M192; M327]
Q39230	Serine--tRNA ligase, cytoplasmic OS=Arabidopsis thaliana OX=3702 GN=At5g27470 PE=1 SV=1	60	24	128	24	451	51.6	423	488	552	367	425	540	15	19	18	16	17	20	2.50846e+07	3.3576e+07	5.81237e+07	3.48801e+07	6.463e+07	7.23019e+07	6.73796e+07	6.81586e+07	7.60298e+07	7.04947e+07	7.83808e+07	7.23019e+07	High	High	High	High	High	High	0	High	0.984	0.976179	0.841232	Carbamidomethyl [C213; C244; C295; C362; C365; C405; C406]
Q9SKP6	Triosephosphate isomerase, chloroplastic OS=Arabidopsis thaliana OX=3702 GN=TIM PE=1 SV=1	69	22	231	21	315	33.3	963	1030	1343	688	1132	1209	15	17	18	15	16	15	1.53582e+08	1.86164e+08	3.0911e+08	2.08512e+08	3.57665e+08	4.64877e+08	4.12536e+08	3.77908e+08	4.04337e+08	4.21416e+08	4.33763e+08	4.64877e+08	High	High	High	High	High	High	0	High	0.936	0.969172	0.792959	Carbamidomethyl [C186; C203]
Q9FVT2	Probable elongation factor 1-gamma 2 OS=Arabidopsis thaliana OX=3702 GN=At1g57720 PE=1 SV=1	49	20	172	14	413	46.4	567	713	544	613	618	732	15	15	17	18	18	17	3.37023e+07	4.96331e+07	6.99492e+07	4.79562e+07	8.05941e+07	1.1028e+08	9.05273e+07	1.00754e+08	9.14984e+07	9.69223e+07	9.77415e+07	1.1028e+08	High	High	High	High	High	High	0	High	0.928	0.958109	0.728926	Acetyl [N-Term]; Oxidation [M5; M36; M366; M372; M394]; Carbamidomethyl [C342]
Q8S9L5	Trigger factor-like protein TIG, Chloroplastic OS=Arabidopsis thaliana OX=3702 GN=TIG PE=1 SV=1	67	36	215	36	547	61.7	810	717	715	685	748	856	28	28	29	29	29	28	6.75084e+07	7.94615e+07	1.38368e+08	8.27045e+07	1.3934e+08	1.81465e+08	1.81334e+08	1.61305e+08	1.80996e+08	1.67151e+08	1.68987e+08	1.81465e+08	High	High	High	High	High	High	0	High	0.972	0.991788	0.926801	Carbamidomethyl [C119; C122; C354; C377; C391]; Oxidation [M176; M197; M414; M443]
Q8LBI1	60S ribosomal protein L5-1 OS=Arabidopsis thaliana OX=3702 GN=ATL5 PE=1 SV=2	61	19	189	4	301	34.3	742	774	752	723	747	870	17	17	17	17	18	17	7.54692e+06	1.05601e+07	2.04533e+07	1.29814e+07	2.25654e+07	2.86309e+07	2.02717e+07	2.14367e+07	2.67543e+07	2.62362e+07	2.73665e+07	2.86309e+07	High	High	High	High	High	High	0	High	0.829	0.579023	0.143047	Carbamidomethyl [C100]; Oxidation [M112; M115; M207]
Q9FFR3	6-phosphogluconate dehydrogenase, decarboxylating 3, chloroplastic OS=Arabidopsis thaliana OX=3702 GN=PGD3 PE=1 SV=1	61	23	164	9	487	53.3	665	729	773	767	955	879	16	18	19	19	19	20	8.45243e+06	1.11957e+07	1.6405e+07	1.13337e+07	2.20176e+07	2.73309e+07	2.2704e+07	2.27271e+07	2.14589e+07	2.2906e+07	2.67021e+07	2.73309e+07	High	High	High	High	High	High	0	High	0.815	0.502766	0.10551	Oxidation [M1; M17; M131; M147; M189; M199]; Acetyl [N-Term]; Carbamidomethyl [C174; C292]
Q01908	ATP synthase gamma chain 1, chloroplastic OS=Arabidopsis thaliana OX=3702 GN=ATPC1 PE=1 SV=1	50	20	284	20	373	40.9	1125	1136	1505	1327	1516	1203	18	18	19	20	19	20	2.65807e+08	3.26346e+08	4.81647e+08	4.53106e+08	6.9681e+08	7.92122e+08	7.13982e+08	6.62475e+08	6.30028e+08	9.15754e+08	8.45065e+08	7.92122e+08	High	High	High	High	High	High	0	High	0.84	0.663017	0.19961	Carbamidomethyl [C139; C249; C255]; Oxidation [M329; M332; M348]
P42644	14-3-3-like protein GF14 psi OS=Arabidopsis thaliana OX=3702 GN=GRF3 PE=1 SV=2	73	18	210	11	255	28.6	916	855	979	981	997	1162	15	16	16	18	15	16	5.21176e+07	6.80544e+07	1.10345e+08	6.8947e+07	1.01589e+08	1.5028e+08	1.39992e+08	1.38149e+08	1.44339e+08	1.39346e+08	1.23204e+08	1.5028e+08	High	High	High	High	High	High	0	High	1.026	0.911323	0.550969	Oxidation [M10; M23; M27; M223; M237]; Carbamidomethyl [C99]
P46077	14-3-3-like protein GF14 phi OS=Arabidopsis thaliana OX=3702 GN=GRF4 PE=1 SV=2	73	21	207	11	267	30.2	881	783	962	900	726	684	18	18	17	19	18	18	3.79906e+07	5.04123e+07	6.24071e+07	5.61735e+07	9.13876e+07	1.09239e+08	1.02046e+08	1.02336e+08	8.16329e+07	1.1353e+08	1.10831e+08	1.09239e+08	High	High	High	High	High	High	0	High	0.912	0.928024	0.606282	Acetyl [N-Term]; Oxidation [M30; M34; M230; M244]; Carbamidomethyl [C106]
Q9C8P0	Dihydrolipoyllysine-residue acetyltransferase component 5 of pyruvate dehydrogenase complex, chloroplastic OS=Arabidopsis thaliana OX=3702 GN=EMB3003 PE=2 SV=1	52	20	145	18	465	48.3	535	590	701	796	853	686	14	15	13	16	16	15	3.56757e+07	4.30538e+07	76442092	4.66977e+07	7.53991e+07	1.03481e+08	9.58281e+07	8.73983e+07	9.99916e+07	9.43788e+07	9.14413e+07	1.03481e+08	High	High	High	High	High	High	0	High	1.003	0.957349	0.704158	Oxidation [M44; M51; M209; M252; M430]; Carbamidomethyl [C316]
P57106	Malate dehydrogenase 2, cytoplasmic OS=Arabidopsis thaliana OX=3702 GN=MDH2 PE=1 SV=1	53	18	165	6	332	35.7	941	1023	1044	1023	924	900	14	14	15	14	14	13	5.60756e+06	8.56934e+06	1.38392e+07	6.14253e+06	8.38053e+06	1.10001e+07	1.50624e+07	1.73956e+07	1.81026e+07	1.24144e+07	1.01636e+07	1.10001e+07	High	High	High	High	High	High	0	High	1.02	0.960973	0.758127	Carbamidomethyl [C252; C330]; Oxidation [M24]
P57751	UTP--glucose-1-phosphate uridylyltransferase 1 OS=Arabidopsis thaliana OX=3702 GN=UGP1 PE=2 SV=1	57	23	169	10	470	51.9	689	657	793	778	856	761	19	18	16	22	18	16	1.1547e+07	1.40017e+07	3.07212e+07	1.79329e+07	3.10189e+07	3.82443e+07	3.10163e+07	2.84232e+07	4.01854e+07	3.62435e+07	3.76186e+07	3.82443e+07	High	High	High	High	High	High	0	High	0.91	0.923887	0.59487	Acetyl [N-Term]; Carbamidomethyl [C96; C245]; Oxidation [M22; M64; M94; M246]
Q9SH69	6-phosphogluconate dehydrogenase, decarboxylating 1, chloroplastic OS=Arabidopsis thaliana OX=3702 GN=PGD1 PE=1 SV=1	64	23	159	8	487	53.3	537	689	645	636	770	730	17	20	20	19	20	16	6.24123e+06	8.80403e+06	1.23908e+07	9.08916e+06	1.40773e+07	1.64858e+07	1.67645e+07	1.7872e+07	1.6208e+07	1.83697e+07	1.70724e+07	1.64858e+07	High	High	High	High	High	High	0	High	1.012	0.958109	0.713817	Carbamidomethyl [C102; C174; C292]; Oxidation [M17; M131; M147; M189; M199]
P55229	Glucose-1-phosphate adenylyltransferase large subunit 1, chloroplastic OS=Arabidopsis thaliana OX=3702 GN=ADG2 PE=1 SV=3	65	26	134	26	522	57.6	562	472	432	549	501	547	20	19	17	18	16	20	3.09092e+07	4.10808e+07	6.56175e+07	4.29816e+07	7.24213e+07	9.46828e+07	8.3025e+07	8.3393e+07	8.58323e+07	8.68685e+07	8.78299e+07	9.46828e+07	High	High	High	High	High	High	0	High	0.887	0.8782	0.4424	Carbamidomethyl [C131; C243; C413; C471]; Oxidation [M128]
Q9SQI8	Dihydrolipoyllysine-residue acetyltransferase component 4 of pyruvate dehydrogenase complex, chloroplastic OS=Arabidopsis thaliana OX=3702 GN=LTA2 PE=2 SV=1	54	18	177	16	480	50	534	558	779	476	762	728	16	15	18	16	16	18	3.76309e+07	5.00064e+07	8.12252e+07	5.66422e+07	9.11249e+07	1.12189e+08	1.0108e+08	1.01512e+08	1.06248e+08	1.14477e+08	1.10513e+08	1.12189e+08	High	High	High	High	High	High	0	High	0.88	0.850436	0.39557	Carbamidomethyl [C331]; Oxidation [M60; M67; M275; M319]
P16127	Magnesium-chelatase subunit ChlI-1, chloroplastic OS=Arabidopsis thaliana OX=3702 GN=CHLI1 PE=1 SV=1	50	25	212	15	424	46.2	585	640	646	590	579	489	21	23	21	20	21	19	4.22198e+07	5.67869e+07	8.23536e+07	5.14343e+07	9.7979e+07	1.16644e+08	1.13406e+08	1.15276e+08	1.07724e+08	1.03952e+08	1.18825e+08	1.16644e+08	High	High	High	High	High	High	0	High	1.091	0.718048	0.239703	Oxidation [M116; M118; M180; M285]; Carbamidomethyl [C193; C354; C396]
Q39258	V-type proton ATPase subunit E1 OS=Arabidopsis thaliana OX=3702 GN=VHA-E1 PE=1 SV=2	83	24	222	15	230	26	817	615	788	855	736	820	23	23	21	22	21	21	8.71382e+07	1.06223e+08	1.43636e+08	1.09461e+08	1.78692e+08	2.30791e+08	2.34061e+08	2.15631e+08	1.87886e+08	2.21228e+08	2.16711e+08	2.30791e+08	High	High	High	High	High	High	0	High	0.989	0.969939	0.805265	Carbamidomethyl [C121; C134; C186; C201]; Oxidation [M1; M13; M72; M92]; Acetyl [N-Term]
Q9SZX3	Argininosuccinate synthase, chloroplastic OS=Arabidopsis thaliana OX=3702 GN=At4g24830 PE=1 SV=3	66	26	163	26	494	53.8	493	696	725	830	822	909	18	21	18	22	23	24	5.06402e+07	6.83426e+07	1.05169e+08	6.81914e+07	9.81275e+07	1.43645e+08	1.36024e+08	1.38734e+08	1.37568e+08	1.37819e+08	1.19005e+08	1.43645e+08	High	High	High	High	High	High	0	High	1.042	0.88392	0.457617	Carbamidomethyl [C122; C126; C170; C212]; Oxidation [M405; M419; M423]
P92947	Monodehydroascorbate reductase, chloroplastic/mitochondrial OS=Arabidopsis thaliana OX=3702 GN=MDAR5 PE=1 SV=3	65	24	205	24	493	53.3	826	914	1050	933	962	962	21	20	20	21	19	19	1.10338e+08	1.42337e+08	2.18182e+08	1.41066e+08	2.60533e+08	2.95592e+08	2.96377e+08	2.88941e+08	2.85397e+08	2.85103e+08	3.15965e+08	2.95592e+08	High	High	High	High	High	High	0	High	0.964	0.999436	0.995418	Oxidation [M84; M326]; Carbamidomethyl [C126; C181]
P47999	Cysteine synthase, chloroplastic/chromoplastic OS=Arabidopsis thaliana OX=3702 GN=OASB PE=1 SV=2	67	20	171	17	392	41.6	643	718	999	606	1112	738	19	18	19	15	18	19	4.73704e+07	6.04729e+07	1.35313e+08	7.291e+07	1.46838e+08	1.60011e+08	1.27241e+08	1.22759e+08	1.76999e+08	1.47355e+08	1.7808e+08	1.60011e+08	High	High	High	High	High	High	0	High	0.895	0.892934	0.488149	Carbamidomethyl [C98; C112; C113; C385]; Oxidation [M109; M167; M171; M214; M388]
Q9LVT8	RGG repeats nuclear RNA binding protein C OS=Arabidopsis thaliana OX=3702 GN=RGGC PE=1 SV=1	59	21	263	17	357	38	916	1058	1328	923	1145	1034	18	18	20	20	20	17	8.90055e+07	9.90063e+07	1.72518e+08	1.04609e+08	1.81912e+08	1.92455e+08	2.39077e+08	2.00981e+08	2.25666e+08	2.11421e+08	2.20616e+08	1.92455e+08	High	High	High	High	High	High	0	High	1.118	0.609985	0.160459	Acetyl [N-Term]; Oxidation [M231; M265]
Q93WN0	Selenium-binding protein 2 OS=Arabidopsis thaliana OX=3702 GN=SBP2 PE=1 SV=1	63	20	119	15	487	53.9	440	717	559	412	523	572	15	16	16	13	18	16	1.93315e+07	2.7091e+07	6.74105e+07	2.85795e+07	6.05701e+07	7.61142e+07	5.19263e+07	5.49942e+07	8.81776e+07	5.7761e+07	7.34572e+07	7.61142e+07	High	High	High	High	High	High	0	High	0.973	0.990351	0.919773	Acetyl [N-Term]; Oxidation [M33]
Q9SPK5	Formate--tetrahydrofolate ligase OS=Arabidopsis thaliana OX=3702 GN=THFS PE=2 SV=1	61	26	149	26	634	67.8	688	815	772	642	616	703	19	17	20	19	18	18	3.39442e+07	4.68159e+07	7.83244e+07	3.9285e+07	7.23369e+07	1.04502e+08	9.11772e+07	9.50353e+07	1.02454e+08	7.93973e+07	8.77274e+07	1.04502e+08	High	High	High	High	High	High	0	High	1.053	0.852511	0.398576	Carbamidomethyl [C92; C178; C393; C434; C505; C562]; Oxidation [M133]
Q9ZT91	Elongation factor Tu, mitochondrial OS=Arabidopsis thaliana OX=3702 GN=TUFA PE=1 SV=1	60	24	159	23	454	49.4	683	550	641	605	632	754	19	17	16	17	20	19	5.01001e+07	6.21262e+07	1.07456e+08	6.91026e+07	1.05728e+08	1.38734e+08	1.34573e+08	1.26115e+08	1.4056e+08	1.39661e+08	1.28223e+08	1.38734e+08	High	High	High	High	High	High	0	High	0.916	0.939207	0.636839	Carbamidomethyl [C137; C188; C359]; Oxidation [M154; M250; M270]
Q9SMX3	Mitochondrial outer membrane protein porin 3 OS=Arabidopsis thaliana OX=3702 GN=VDAC3 PE=1 SV=3	68	17	216	13	274	29.2	1382	1246	1423	1128	1328	1201	17	17	17	15	16	17	8.30724e+07	8.9752e+07	2.26674e+08	1.40963e+08	2.47102e+08	2.43177e+08	2.2314e+08	1.82195e+08	2.96506e+08	2.84894e+08	2.99676e+08	2.43177e+08	High	High	High	High	High	High	0	High	0.838	0.649382	0.192896
P46643	Aspartate aminotransferase, mitochondrial OS=Arabidopsis thaliana OX=3702 GN=ASP1 PE=1 SV=1	69	22	146	22	430	47.7	546	536	563	541	703	641	21	19	18	18	19	16	5.37583e+07	7.25102e+07	1.02043e+08	7.84393e+07	145179857	1.70018e+08	1.444e+08	1.47194e+08	1.33479e+08	1.58531e+08	1.76069e+08	1.70018e+08	High	High	High	High	High	High	0	High	0.964	0.999436	0.991077	Carbamidomethyl [C79; C137; C210; C288; C293; C380]; Oxidation [M93; M98; M279]
Q9SEI2	26S proteasome regulatory subunit 6A homolog A OS=Arabidopsis thaliana OX=3702 GN=RPT5A PE=1 SV=1	67	22	138	9	424	47.5	652	612	448	560	384	424	18	18	16	16	13	17	1.2557e+07	1.63356e+07	3.65998e+07	1.25961e+07	2.65669e+07	2.73521e+07	3.37294e+07	3.31609e+07	4.78751e+07	2.54575e+07	3.22193e+07	2.73521e+07	High	High	High	High	High	High	0	High	1.228	0.156715	0.0159199	Carbamidomethyl [C50; C225; C266; C385]; Oxidation [M20; M160; M191]; Acetyl [N-Term]
Q9SN86	Malate dehydrogenase, chloroplastic OS=Arabidopsis thaliana OX=3702 GN=At3g47520 PE=1 SV=1	62	20	193	18	403	42.4	988	940	975	899	946	984	16	18	17	17	18	17	9.52047e+07	1.38284e+08	2.78305e+08	1.28303e+08	2.39719e+08	2.86841e+08	2.55728e+08	2.80714e+08	3.64042e+08	2.59307e+08	2.90722e+08	2.86841e+08	High	High	High	High	High	High	0	High	0.984	0.97485	0.836346	Oxidation [M104; M309]; Carbamidomethyl [C129; C147; C190]
O04316	Nitrile-specifier protein 4 OS=Arabidopsis thaliana OX=3702 GN=NSP4 PE=2 SV=1	54	24	155	5	619	67.6	630	601	483	538	472	637	18	18	16	15	18	18	1.38489e+06	1.76335e+06	1.9105e+06	2.16945e+06	2.86314e+06	1.98593e+06	3.71995e+06	3.57956e+06	2.49907e+06	4.38459e+06	3.47231e+06	1.98593e+06	High	High	High	High	High	High	0	High	0.95	0.98895	0.912521	Oxidation [M538]; Carbamidomethyl [C458; C489]
Q9FXA2	Polyadenylate-binding protein 8 OS=Arabidopsis thaliana OX=3702 GN=PAB8 PE=1 SV=1	51	25	163	22	671	72.7	535	567	498	526	686	573	22	21	20	20	22	22	4.22595e+07	5.25594e+07	101462508	5.37522e+07	1.02381e+08	1.15562e+08	1.13513e+08	1.06695e+08	1.3272e+08	1.08636e+08	1.24164e+08	1.15562e+08	High	High	High	High	High	High	0	High	1.021	0.920809	0.582977	Carbamidomethyl [C162; C356]; Oxidation [M109; M391; M615; M619]
P10795	Ribulose bisphosphate carboxylase small chain 1A, chloroplastic OS=Arabidopsis thaliana OX=3702 GN=RBCS-1A PE=1 SV=2	61	14	422	9	180	20.2	1692	1921	2255	1714	2105	2308	12	13	13	13	14	14	2.23795e+09	2.8786e+09	3.63446e+09	2.91789e+09	4.89556e+09	5.35701e+09	6.01134e+09	5.84349e+09	4.75413e+09	5.89722e+09	5.93715e+09	5.35701e+09	High	High	High	High	High	High	0	High	1.001	0.958109	0.717195	Carbamidomethyl [C96; C132; C145; C167]
Q41931	1-aminocyclopropane-1-carboxylate oxidase 2 OS=Arabidopsis thaliana OX=3702 GN=ACO2 PE=1 SV=2	56	14	149	12	320	36.2	703	692	782	986	987	1019	12	14	14	14	13	14	6.79228e+07	8.77268e+07	1.65874e+08	9.36084e+07	163154406	1.84847e+08	1.82447e+08	1.78084e+08	2.16975e+08	1.89188e+08	1.97868e+08	1.84847e+08	High	High	High	High	High	High	0	High	0.866	0.789118	0.317464	Carbamidomethyl [C136; C168]; Oxidation [M248]
Q9SGC1	Probable phosphoglucomutase, cytoplasmic 2 OS=Arabidopsis thaliana OX=3702 GN=At1g70730 PE=1 SV=1	69	27	150	13	585	63.4	507	635	720	502	686	763	19	23	19	20	21	21	1.19807e+07	1.42927e+07	3.06406e+07	1.6806e+07	2.95821e+07	3.76552e+07	3.21811e+07	2.90138e+07	4.008e+07	3.3966e+07	3.58761e+07	3.76552e+07	High	High	High	High	High	High	0	High	0.896	0.893417	0.492652	Carbamidomethyl [C226; C256; C383; C386]; Oxidation [M140; M347]
P29515	Tubulin beta-7 chain OS=Arabidopsis thaliana OX=3702 GN=TUBB7 PE=2 SV=1	56	23	185	4	449	50.7	545	598	583	613	596	815	18	20	17	16	17	19	2.38589e+06	4.04536e+06	4.81834e+06	3.02251e+06	5783264	7.45834e+06	6.40873e+06	8.212e+06	6.30273e+06	6.10867e+06	7.01373e+06	7.45834e+06	High	High	High	High	High	High	0	High	0.966	0.990215	0.917111	Oxidation [M73; M147; M267; M299; M300; M316; M377]; Carbamidomethyl [C12; C56; C127; C129; C136; C301; C354]
Q08682	40S ribosomal protein Sa-1 OS=Arabidopsis thaliana OX=3702 GN=RPSaA PE=1 SV=3	53	14	170	14	298	32.3	756	701	737	818	744	905	14	14	13	13	13	12	7.02898e+07	1.00253e+08	1.38537e+08	9.58821e+07	1.63845e+08	2.03827e+08	1.88805e+08	2.03511e+08	1.81215e+08	1.93784e+08	1.98705e+08	2.03827e+08	High	High	High	High	High	High	0	High	0.999	0.958109	0.728036	Acetyl [N-Term]; Carbamidomethyl [C23; C34; C152; C177]; Oxidation [M22; M38; M116; M158]
Q8L7C9	Glutathione S-transferase U20 OS=Arabidopsis thaliana OX=3702 GN=GSTU20 PE=1 SV=1	60	20	162	17	217	25	415	449	409	392	493	422	17	17	19	18	20	20	7.31153e+07	9.71492e+07	1.26208e+08	1.21405e+08	2.38154e+08	2.7446e+08	1.96394e+08	1.97211e+08	1.65089e+08	2.45366e+08	2.88824e+08	2.7446e+08	High	High	High	High	High	High	0	High	0.694	0.032847	0.00208445	Acetyl [N-Term]; Oxidation [M14; M17]; Carbamidomethyl [C65]
P42799	Glutamate-1-semialdehyde 2,1-aminomutase 1, chloroplastic OS=Arabidopsis thaliana OX=3702 GN=GSA1 PE=1 SV=1	48	15	151	4	474	50.3	554	576	589	645	561	582	13	14	15	14	14	13	7.31837e+06	1.04457e+07	2.04288e+07	1.24528e+07	2.51466e+07	29563411	1.96578e+07	2.12045e+07	2.67223e+07	2.51678e+07	3.04968e+07	29563411	High	High	High	High	High	High	0	High	0.787	0.322228	0.0485053	Oxidation [M64; M157; M169; M332; M334; M341; M354]; Carbamidomethyl [C138; C168; C190]
O82662	Succinate--CoA ligase [ADP-forming] subunit beta, mitochondrial OS=Arabidopsis thaliana OX=3702 GN=At2g20420 PE=1 SV=1	71	29	191	29	421	45.3	611	686	700	662	645	636	24	22	25	22	23	22	9.44238e+07	1.17009e+08	1.87833e+08	1.10543e+08	1.85737e+08	2.39496e+08	2.53631e+08	2.37526e+08	2.45699e+08	2.23414e+08	2.25255e+08	2.39496e+08	High	High	High	High	High	High	0	High	1.015	0.934976	0.619005	Oxidation [M38; M357]; Carbamidomethyl [C160; C227; C359]
Q42029	Oxygen-evolving enhancer protein 2-1, chloroplastic OS=Arabidopsis thaliana OX=3702 GN=PSBP1 PE=1 SV=2	57	11	392	11	263	28.1	1882	2483	3053	2247	2835	2781	11	11	11	11	11	10	6.21052e+08	7.39615e+08	1.43364e+09	8.72357e+08	1.44259e+09	1.61882e+09	1.6682e+09	1.5014e+09	1.87531e+09	1.76309e+09	1.74952e+09	1.61882e+09	High	High	High	High	High	High	0	High	0.937	0.969839	0.798701	Oxidation [M139]
Q39102	ATP-dependent zinc metalloprotease FTSH 1, chloroplastic OS=Arabidopsis thaliana OX=3702 GN=FTSH1 PE=1 SV=2	41	24	139	6	716	76.7	525	467	490	750	647	643	15	15	16	21	17	19	305956	357689	1.08978e+06	1.66773e+06	2.53183e+06	3.52122e+06	821827	726101	1.4255e+06	3.37058e+06	3.0705e+06	3.52122e+06	High	High	High	High	High	High	0	High	0.477	0.00506076	0.000234516	Carbamidomethyl [C298; C356]; Oxidation [M475; M535; M579; M607; M640; M644; M652]
Q84WV1	T-complex protein 1 subunit gamma OS=Arabidopsis thaliana OX=3702 GN=CCT3 PE=1 SV=1	65	29	150	29	555	60.3	639	651	657	535	554	653	18	20	22	20	19	18	4.11237e+07	5.24209e+07	8.47907e+07	4.93246e+07	7.67356e+07	1.12965e+08	1.10462e+08	1.06413e+08	1.10912e+08	9.96879e+07	9.3062e+07	1.12965e+08	High	High	High	High	High	High	0	High	1.066	0.809224	0.340452	Carbamidomethyl [C121; C243; C301; C327; C366; C455; C514]; Acetyl [N-Term]
Q9SE83	Dynamin-2A OS=Arabidopsis thaliana OX=3702 GN=DRP2A PE=1 SV=2	45	33	158	12	914	99.1	645	666	609	553	705	712	23	23	22	21	26	25	3.48117e+06	4.62095e+06	9.24471e+06	4.94561e+06	9.42685e+06	1.11334e+07	9.35073e+06	9.38042e+06	1.20927e+07	9.99539e+06	1.14325e+07	1.11334e+07	High	High	High	High	High	High	0	High	1.023	0.969839	0.797678	Oxidation [M768]; Carbamidomethyl [C428; C623]
Q9LXC9	Soluble inorganic pyrophosphatase 6, chloroplastic OS=Arabidopsis thaliana OX=3702 GN=PPA6 PE=1 SV=1	51	18	192	18	300	33.4	709	763	976	930	800	920	13	15	16	16	16	15	1.0115e+08	1.19184e+08	1.57727e+08	1.34306e+08	2.11056e+08	2.26362e+08	2.71698e+08	2.41941e+08	2.06318e+08	2.71441e+08	2.55961e+08	2.26362e+08	High	High	High	High	High	High	0	High	0.891	0.88392	0.46666	Oxidation [M119; M203]
Q42547	Catalase-3 OS=Arabidopsis thaliana OX=3702 GN=CAT3 PE=1 SV=3	64	26	167	17	492	56.7	549	528	555	540	524	477	22	21	19	18	22	21	4.09321e+07	6.83332e+07	1.06341e+08	6.9744e+07	1.25438e+08	1.74298e+08	1.09947e+08	1.38715e+08	1.39101e+08	1.40957e+08	1.52126e+08	1.74298e+08	High	High	High	High	High	High	0	High	0.877	0.832701	0.376956	Carbamidomethyl [C86; C230; C370]; Oxidation [M274]
Q9SFH9	Delta-aminolevulinic acid dehydratase 1, chloroplastic OS=Arabidopsis thaliana OX=3702 GN=HEMB1 PE=2 SV=1	54	16	135	16	430	46.7	661	691	691	631	848	747	13	13	13	12	12	13	3.3045e+07	4.46199e+07	7.28649e+07	4.05461e+07	7.28817e+07	9.51383e+07	8.87617e+07	9.05774e+07	9.53124e+07	8.19461e+07	8.83883e+07	9.51383e+07	High	High	High	High	High	High	0	High	1.015	0.935328	0.623572	Oxidation [M242; M270; M271; M293; M325; M382]; Carbamidomethyl [C71; C251; C404; C424; C426]
O82660	Photosystem II stability/assembly factor HCF136, chloroplastic OS=Arabidopsis thaliana OX=3702 GN=HCF136 PE=1 SV=1	68	22	188	22	403	44.1	1056	1133	1204	992	1397	1001	19	19	22	19	21	18	9.4304e+07	1.12741e+08	1.90082e+08	1.27784e+08	1.96218e+08	2.26317e+08	2.53309e+08	2.28862e+08	2.4864e+08	2.58259e+08	2.37965e+08	2.26317e+08	High	High	High	High	High	High	0	High	0.967	0.998789	0.97265	Oxidation [M202]
Q9SZY1	Nascent polypeptide-associated complex subunit alpha-like protein 4 OS=Arabidopsis thaliana OX=3702 GN=At4g10480 PE=1 SV=1	79	11	132	11	212	23.2	740	704	851	1010	809	898	10	10	10	11	11	11	4.74204e+07	5.5041e+07	1.02796e+08	72357015	1.35273e+08	1.29634e+08	1.27376e+08	1.11732e+08	1.34464e+08	1.46238e+08	1.64054e+08	1.29634e+08	High	High	High	High	High	High	0	High	0.829	0.609985	0.16041	Oxidation [M15; M80; M126; M140; M146; M182]
Q9SD76	Alpha-glucan phosphorylase 2, cytosolic OS=Arabidopsis thaliana OX=3702 GN=PHS2 PE=1 SV=1	47	29	132	29	841	95.1	529	436	516	558	607	712	19	15	17	21	17	24	1.84419e+07	2.50767e+07	4.5177e+07	2.47484e+07	4.32775e+07	5.98854e+07	4.95367e+07	5.09052e+07	5.90946e+07	5.00181e+07	5.24854e+07	5.98854e+07	High	High	High	High	High	High	0	High	1.013	0.939207	0.637077	Carbamidomethyl [C281; C498; C838]; Oxidation [M356]
O49499	Caffeoyl-CoA O-methyltransferase 1 OS=Arabidopsis thaliana OX=3702 GN=CCOAOMT1 PE=1 SV=1	80	16	134	16	259	29.1	548	753	768	553	714	726	12	13	14	12	14	14	4.93694e+07	7.35148e+07	1.44238e+08	7.78997e+07	1.53077e+08	1.68662e+08	1.32611e+08	1.49233e+08	1.88674e+08	1.5744e+08	1.85646e+08	1.68662e+08	High	High	High	High	High	High	0	High	0.854	0.736941	0.256376	Acetyl [N-Term]; Oxidation [M73; M122; M217; M245]; Carbamidomethyl [C244; C255]
P49227	60S ribosomal protein L5-2 OS=Arabidopsis thaliana OX=3702 GN=RPL5B PE=2 SV=3	61	17	177	2	301	34.4	664	745	682	773	777	827	15	16	16	17	16	16	1.69213e+06	2.55113e+06	3.2459e+06	2.94234e+06	4.4991e+06	5.84169e+06	4.54522e+06	5.17875e+06	4.24586e+06	5.94666e+06	5.45634e+06	5.84169e+06	High	High	High	High	High	High	0	High	0.796	0.683706	0.210478	Carbamidomethyl [C100]; Oxidation [M112; M115; M207]
Q9SRH5	Mitochondrial outer membrane protein porin 1 OS=Arabidopsis thaliana OX=3702 GN=VDAC1 PE=1 SV=3	64	16	173	12	276	29.4	781	849	916	848	989	918	15	14	16	14	14	14	5.45064e+07	6.36294e+07	1.46975e+08	9.71792e+07	1.68734e+08	1.60001e+08	1.46409e+08	1.29166e+08	1.92253e+08	1.96405e+08	2.04634e+08	1.60001e+08	High	High	High	High	High	High	0	High	0.922	0.951408	0.685475	Carbamidomethyl [C72]
Q93VG5	40S ribosomal protein S8-1 OS=Arabidopsis thaliana OX=3702 GN=RPS8A PE=1 SV=1	57	16	147	16	222	25	864	906	885	655	884	863	15	15	13	13	16	13	1.12458e+08	1.54862e+08	2.45676e+08	1.46598e+08	2.66527e+08	3.65165e+08	3.02072e+08	3.14367e+08	3.21361e+08	2.96283e+08	3.23234e+08	3.65165e+08	High	High	High	High	High	High	0	High	0.969	0.998789	0.953862	Oxidation [M210]; Carbamidomethyl [C185; C193]
Q9S7H1	Photosystem I reaction center subunit II-1, chloroplastic OS=Arabidopsis thaliana OX=3702 GN=psaD1 PE=1 SV=1	65	15	342	1	208	22.6	1315	1446	1659	1521	1551	1469	15	15	15	15	15	15	8.62374e+06	1.29937e+07	2.10238e+07	1.34344e+07	1.93128e+07	2.86799e+07	2.31641e+07	2.63769e+07	2.75006e+07	2.71517e+07	2.34218e+07	2.86799e+07	High	High	High	High	High	High	0	High	0.971	0.991827	0.928711	Oxidation [M112; M120; M186]; Carbamidomethyl [C135]
Q9XFT3	Oxygen-evolving enhancer protein 3-1, chloroplastic OS=Arabidopsis thaliana OX=3702 GN=PSBQ1 PE=1 SV=3	49	18	295	16	224	23.9	1056	877	1150	1077	1147	961	18	17	18	16	18	14	4.19897e+08	4.56866e+08	1.31439e+09	7.43081e+08	1.45959e+09	1.23712e+09	1.12788e+09	9.27429e+08	1.71931e+09	1.50181e+09	1.77013e+09	1.23712e+09	High	High	High	High	High	High	0	High	0.849	0.716345	0.237483
Q9SA34	Inosine-5'-monophosphate dehydrogenase 2 OS=Arabidopsis thaliana OX=3702 GN=At1g16350 PE=1 SV=1	59	20	116	20	502	54	336	356	536	445	556	412	14	15	13	15	16	16	1.71792e+07	2.19734e+07	3.77197e+07	2.34409e+07	3.96424e+07	5.52857e+07	4.61448e+07	4.46055e+07	4.93399e+07	4.73755e+07	4.80768e+07	5.52857e+07	High	High	High	High	High	High	0	High	1.08	0.743789	0.267176	Carbamidomethyl [C112; C321; C327]; Acetyl [N-Term]
P42763	Dehydrin ERD14 OS=Arabidopsis thaliana OX=3702 GN=ERD14 PE=1 SV=1	77	19	209	17	185	20.8	512	485	660	619	699	761	17	17	15	17	17	16	1.52351e+08	1.78591e+08	3.0939e+08	2.01491e+08	3.55246e+08	3.72109e+08	4.09228e+08	3.62536e+08	4.04704e+08	4.07225e+08	4.30829e+08	3.72109e+08	High	High	High	High	High	High	0	High	0.921	0.943904	0.671431	Acetyl [N-Term]
P10798	Ribulose bisphosphate carboxylase small chain 3B, chloroplastic OS=Arabidopsis thaliana OX=3702 GN=RBCS-3B PE=2 SV=2	61	14	424	4	181	20.3	1576	1637	2128	1761	1956	2248	13	13	12	13	13	14	8.29568e+08	1.12299e+09	1.87539e+09	1.11041e+09	2.18861e+09	2.30991e+09	2.22829e+09	2.27964e+09	2.45314e+09	2.24421e+09	2.65426e+09	2.30991e+09	High	High	High	High	High	High	0	High	0.966	0.998789	0.975675	Carbamidomethyl [C96; C132; C145; C167]
Q9ZRW8	Glutathione S-transferase U19 OS=Arabidopsis thaliana OX=3702 GN=GSTU19 PE=1 SV=1	63	24	198	20	219	25.6	330	380	454	462	521	605	19	20	21	17	21	20	4.77427e+07	6.60482e+07	1.57885e+08	9.24834e+07	1.84847e+08	2.03851e+08	1.28241e+08	1.34076e+08	2.06524e+08	1.86915e+08	2.24175e+08	2.03851e+08	High	High	High	High	High	High	0	High	0.816	0.538253	0.119168	Acetyl [N-Term]; Oxidation [M47]
Q38814	Thiamine thiazole synthase, chloroplastic OS=Arabidopsis thaliana OX=3702 GN=THI1 PE=1 SV=1	56	13	155	13	349	36.6	570	519	673	837	950	872	10	11	12	12	13	13	4.74861e+07	6.05671e+07	1.16443e+08	8.81994e+07	1.52758e+08	1.78965e+08	1.27552e+08	1.2295e+08	1.52315e+08	1.78256e+08	1.85259e+08	1.78965e+08	High	High	High	High	High	High	0	High	0.66	0.00746836	0.000376945	Oxidation [M170; M217; M222; M250; M262; M280; M285; M296; M303; M304]; Carbamidomethyl [C216; C231]
Q9SCX3	Elongation factor 1-beta 2 OS=Arabidopsis thaliana OX=3702 GN=At5g19510 PE=1 SV=1	70	13	153	9	224	24.2	515	493	579	739	785	558	11	10	10	10	13	9	9.48355e+07	1.2335e+08	2.09434e+08	1.63498e+08	3.0318e+08	3.11144e+08	2.54737e+08	2.50398e+08	2.73954e+08	3.3044e+08	3.67685e+08	3.11144e+08	High	High	High	High	High	High	0	High	0.679	0.017749	0.00103204	Oxidation [M103; M140; M151; M163]; Acetyl [N-Term]
Q96533	Alcohol dehydrogenase class-3 OS=Arabidopsis thaliana OX=3702 GN=ADH2 PE=1 SV=2	68	20	162	20	379	40.7	648	728	704	681	616	830	17	19	17	17	16	19	5.11916e+07	7.50862e+07	1.40908e+08	8.41167e+07	1.36172e+08	1.94121e+08	1.37505e+08	1.52423e+08	1.84317e+08	1.70005e+08	1.65144e+08	1.94121e+08	High	High	High	High	High	High	0	High	0.935	0.967984	0.783837	Carbamidomethyl [C10; C47; C173; C177; C284; C285; C370; C373]; Acetyl [N-Term]; Oxidation [M125]
Q9LMK7	Ran-binding protein 1 homolog a OS=Arabidopsis thaliana OX=3702 GN=RANBP1A PE=1 SV=1	62	15	146	11	228	25.6	838	756	778	632	703	517	14	15	15	14	13	14	4.55414e+07	5.93978e+07	1.00874e+08	5.85055e+07	7.559e+07	1.15142e+08	1.22328e+08	1.20576e+08	1.31951e+08	1.18243e+08	9.16728e+07	1.15142e+08	High	High	High	High	High	High	0	High	1.039	0.886153	0.473069	Acetyl [N-Term]; Carbamidomethyl [C98; C137; C146]; Oxidation [M107]
P04778	Chlorophyll a-b binding protein 1, chloroplastic OS=Arabidopsis thaliana OX=3702 GN=LHCB1.3 PE=1 SV=1	67	10	154	6	267	28.2	721	1041	925	802	900	915	8	9	9	9	9	10	1.90827e+08	4.87836e+08	5.87988e+08	3.04741e+08	9.07594e+08	8.13347e+08	5.12579e+08	9.90296e+08	7.69129e+08	6.159e+08	1.1007e+09	8.13347e+08	High	High	High	High	High	High	0	High	0.922	0.949231	0.679707	Oxidation [M107; M223; M226]; Carbamidomethyl [C113]
Q9ZVA2	EP1-like glycoprotein 2 OS=Arabidopsis thaliana OX=3702 GN=At1g78830 PE=1 SV=1	50	19	178	12	455	50.3	766	828	769	856	974	834	17	18	18	19	17	17	4.26442e+07	4.79881e+07	9.13179e+07	6.3484e+07	1.04996e+08	1.11244e+08	1.14546e+08	9.74148e+07	1.1945e+08	1.28305e+08	1.27335e+08	1.11244e+08	High	High	High	High	High	High	0	High	0.903	0.909603	0.544514	Carbamidomethyl [C332; C338; C344; C349; C352; C410; C420; C432]; Oxidation [M199; M348]
Q8W585	ATP-dependent zinc metalloprotease FTSH 8, chloroplastic OS=Arabidopsis thaliana OX=3702 GN=FTSH8 PE=1 SV=1	42	22	131	7	685	73.2	290	464	462	720	668	731	12	13	14	20	17	18	4.3221e+06	5.37527e+06	7.46755e+06	6.87975e+06	8.07954e+06	1.3322e+07	1.16096e+07	1.09117e+07	9.76807e+06	1.39044e+07	9.79856e+06	1.3322e+07	High	High	High	High	High	High	0	High	0.929	0.958109	0.716125	Carbamidomethyl [C314; C488]; Oxidation [M190; M211; M464; M469; M650]
P56771	Cytochrome f OS=Arabidopsis thaliana OX=3702 GN=petA PE=3 SV=1	61	18	186	18	320	35.3	593	744	662	562	703	865	17	18	16	16	17	16	1.27764e+08	1.78994e+08	2.78381e+08	1.7784e+08	3.20709e+08	3.97214e+08	3.43185e+08	3.63354e+08	3.64141e+08	3.59426e+08	3.88944e+08	3.97214e+08	High	High	High	High	High	High	0	High	0.892	0.886163	0.474147	Oxidation [M90; M128; M318]
Q94EG6	Uncharacterized protein At5g02240 OS=Arabidopsis thaliana OX=3702 GN=At5g02240 PE=1 SV=1	65	15	147	13	253	27.1	498	608	846	482	771	683	14	14	15	14	15	14	4.65906e+07	5.59795e+07	9.25708e+07	6.56928e+07	1.18064e+08	1.19607e+08	1.25147e+08	1.13637e+08	1.21089e+08	1.32769e+08	1.43184e+08	1.19607e+08	High	High	High	High	High	High	0	High	0.939	0.971157	0.812979	Carbamidomethyl [C212]; Acetyl [N-Term]; Oxidation [M134]
Q01525	14-3-3-like protein GF14 omega OS=Arabidopsis thaliana OX=3702 GN=GRF2 PE=2 SV=2	72	19	186	12	259	29.1	851	899	921	1003	967	781	16	16	16	16	16	16	5.27854e+07	6.57877e+07	1.0153e+08	6.51464e+07	9.57954e+07	1.36145e+08	1.41786e+08	1.33548e+08	1.32808e+08	1.31665e+08	1.16177e+08	1.36145e+08	High	High	High	High	High	High	0	High	1.121	0.600509	0.153849	Oxidation [M24; M28; M224; M238]; Carbamidomethyl [C100]
P10796	Ribulose bisphosphate carboxylase small chain 1B, chloroplastic OS=Arabidopsis thaliana OX=3702 GN=RBCS-1B PE=1 SV=1	61	14	368	4	181	20.3	1345	1722	2067	1616	1727	2034	13	13	12	13	13	14	1.49812e+08	2.21167e+08	3.80032e+08	2.02156e+08	4.02487e+08	4.379e+08	4.02407e+08	4.48963e+08	4.97108e+08	4.0857e+08	4.88121e+08	4.379e+08	High	High	High	High	High	High	0	High	1.002	0.957349	0.709817	Carbamidomethyl [C96; C132; C145; C167]
Q9LVJ1	Subtilisin-like protease SBT1.4 OS=Arabidopsis thaliana OX=3702 GN=SBT1.4 PE=2 SV=1	38	17	125	17	777	81.8	676	648	610	722	693	766	14	17	13	14	15	15	1.93929e+07	2.50731e+07	3.85974e+07	2.29494e+07	4.30953e+07	5.75906e+07	5.2091e+07	5.08979e+07	5.04881e+07	4.63821e+07	5.22643e+07	5.75906e+07	High	High	High	High	High	High	0	High	0.989	0.969839	0.798713	Carbamidomethyl [C168; C179; C317; C384; C549]; Oxidation [M428]
Q96300	14-3-3-like protein GF14 nu OS=Arabidopsis thaliana OX=3702 GN=GRF7 PE=1 SV=1	73	19	194	7	265	29.8	805	807	787	833	959	957	15	15	16	18	17	15	1.01198e+07	1.21131e+07	1.71493e+07	1.33269e+07	1.76492e+07	2.34584e+07	2.71827e+07	2.45893e+07	2.24325e+07	2.69346e+07	2.14043e+07	2.34584e+07	High	High	High	High	High	High	0	High	1.103	0.689281	0.217063	Oxidation [M24; M28; M224]; Carbamidomethyl [C100]
Q96529	Adenylosuccinate synthetase, chloroplastic OS=Arabidopsis thaliana OX=3702 GN=PURA PE=1 SV=1	52	24	139	24	490	52.9	538	503	565	445	578	722	17	16	15	17	20	19	5.98339e+07	7.79057e+07	1.51245e+08	7.89354e+07	1.54585e+08	1.76408e+08	1.60719e+08	1.58147e+08	1.97839e+08	1.59533e+08	1.87476e+08	1.76408e+08	High	High	High	High	High	High	0	High	1.017	0.927564	0.605599	Carbamidomethyl [C74; C98; C159; C372; C384]; Oxidation [M220]
Q9SA56	Photosystem I reaction center subunit II-2, chloroplastic OS=Arabidopsis thaliana OX=3702 GN=PSAD2 PE=1 SV=1	65	15	334	1	204	22.3	1292	1402	1612	1452	1474	1434	14	14	15	14	14	15	3.43652e+06	4.594e+06	7275330	6.72759e+06	7.443e+06	9836860	9.2308e+06	9.32573e+06	9.51664e+06	1.35969e+07	9.02659e+06	9836860	Peak Found	Peak Found	High	Peak Found	Peak Found	High	0	High	0.948	0.971157	0.812973	Oxidation [M108; M116; M182]; Carbamidomethyl [C131]
O49299	Probable phosphoglucomutase, cytoplasmic 1 OS=Arabidopsis thaliana OX=3702 GN=At1g23190 PE=2 SV=2	62	27	169	13	583	63.1	608	719	707	565	815	703	22	20	18	22	23	22	1.74084e+07	2.29087e+07	3.15031e+07	2.27889e+07	4.21765e+07	5.41842e+07	4.67604e+07	4.65041e+07	4.12083e+07	4.60577e+07	5.11501e+07	5.41842e+07	High	High	High	High	High	High	0	High	0.915	0.936965	0.630547	Carbamidomethyl [C225; C255; C381; C384]; Oxidation [M139; M345]
Q96291	2-Cys peroxiredoxin BAS1, chloroplastic OS=Arabidopsis thaliana OX=3702 GN=BAS1 PE=1 SV=2	55	14	162	6	266	29.1	556	723	658	640	800	794	12	13	11	11	13	12	2.95806e+07	4.4665e+07	1.01946e+08	5.19919e+07	1.01887e+08	91717806	7.94562e+07	9.06689e+07	1.33352e+08	1.05079e+08	1.23565e+08	91717806	High	High	High	High	High	High	0	High	1.059	0.831324	0.369287	Carbamidomethyl [C241]
Q9SEI4	26S proteasome regulatory subunit 6B homolog OS=Arabidopsis thaliana OX=3702 GN=RPT3 PE=1 SV=1	64	19	138	18	408	45.7	477	454	579	473	433	532	16	17	14	18	14	13	3.85119e+07	4.88281e+07	7.02396e+07	4.82427e+07	8.34626e+07	1.04573e+08	1.03446e+08	9.912e+07	9.18783e+07	9.75015e+07	1.0122e+08	1.04573e+08	High	High	High	High	High	High	0	High	0.919	0.941178	0.659214	Acetyl [N-Term]; Oxidation [M20; M280]; Carbamidomethyl [C160; C338]
Q9FWA3	6-phosphogluconate dehydrogenase, decarboxylating 2 OS=Arabidopsis thaliana OX=3702 GN=PGD2 PE=1 SV=1	56	22	140	19	486	53.5	332	408	538	374	571	579	17	16	16	15	18	17	4.33531e+07	5.67124e+07	1.054e+08	5.92432e+07	8.95313e+07	1.27787e+08	1.1645e+08	1.15125e+08	1.3787e+08	1.19734e+08	1.0858e+08	1.27787e+08	High	High	High	High	High	High	0	High	0.953	0.990351	0.920568	Carbamidomethyl [C101; C174; C342]; Oxidation [M16; M145; M146; M199; M348]
P0CJ46	Actin-1 OS=Arabidopsis thaliana OX=3702 GN=ACT1 PE=1 SV=1	71	22	187	6	377	41.8	484	632	566	512	563	570	19	20	19	20	18	19	3.56261e+06	4.94224e+06	1.06751e+07	6.5138e+06	1.16421e+07	1.36163e+07	9.56948e+06	1.00326e+07	1.39638e+07	1.31648e+07	1.41191e+07	1.36163e+07	High	High	High	High	High	High	0	High	0.911	0.924168	0.597145	Acetyl [N-Term]; Carbamidomethyl [C12; C219; C259; C287]; Oxidation [M18; M49; M327]
O64517	Metacaspase-4 OS=Arabidopsis thaliana OX=3702 GN=AMC4 PE=1 SV=1	66	20	118	20	418	45.5	696	673	893	641	710	733	18	18	16	17	13	15	3.61505e+07	4.79599e+07	6.25187e+07	4.19817e+07	8.81321e+07	8.61987e+07	9.71035e+07	9.73576e+07	8.17788e+07	8.48475e+07	1.06883e+08	8.61987e+07	High	High	High	High	High	High	0	High	1.063	0.820342	0.353715	Carbamidomethyl [C105; C109; C139; C407; C418]; Oxidation [M288]
Q9ZVF3	MLP-like protein 328 OS=Arabidopsis thaliana OX=3702 GN=MLP328 PE=2 SV=1	92	13	207	9	151	17.5	932	1044	1081	935	935	899	13	13	13	13	13	13	7.41486e+07	1.0473e+08	1.51742e+08	1.0597e+08	2.05141e+08	2.21778e+08	1.9917e+08	2.126e+08	1.98489e+08	2.14171e+08	2.48787e+08	2.21778e+08	High	High	High	High	High	High	0	High	0.903	0.909603	0.543977	Acetyl [N-Term]; Oxidation [M80; M92; M118; M127; M134; M144]; Carbamidomethyl [C62; C114]
Q9LVI8	Glutamine synthetase cytosolic isozyme 1-3 OS=Arabidopsis thaliana OX=3702 GN=GLN1-3 PE=1 SV=1	66	17	135	11	354	38.6	314	418	567	347	531	523	14	15	16	14	15	16	2.93024e+07	4.0414e+07	9.0952e+07	4.39346e+07	7.82564e+07	8.87307e+07	7.87089e+07	8.20395e+07	1.18971e+08	8.87944e+07	9.49064e+07	8.87307e+07	High	High	High	High	High	High	0	High	1.086	0.7399	0.259009	Carbamidomethyl [C92; C159; C250]; Acetyl [N-Term]
Q56XG6	DEAD-box ATP-dependent RNA helicase 15 OS=Arabidopsis thaliana OX=3702 GN=RH15 PE=1 SV=3	65	20	100	20	427	48.3	174	426	364	175	324	399	13	16	12	11	12	12	2.41176e+07	3.26418e+07	6.51556e+07	3.45915e+07	6.90666e+07	8.73069e+07	6.47821e+07	6.62622e+07	8.5228e+07	6.99116e+07	8.37614e+07	8.73069e+07	High	High	High	High	High	High	0	High	0.909	0.922376	0.587986	Carbamidomethyl [C76; C88; C121; C166; C199; C240; C311; C317]; Oxidation [M248; M322]
Q93ZT6	Eukaryotic translation initiation factor isoform 4G-1 OS=Arabidopsis thaliana OX=3702 GN=EIF(ISO)4G1 PE=1 SV=1	51	28	137	28	780	85.5	525	499	590	494	453	477	19	18	20	18	19	20	2.73266e+07	3.47934e+07	6.15696e+07	3.32058e+07	6.08462e+07	7.09029e+07	7.34018e+07	7.06298e+07	8.05373e+07	6.71109e+07	7.37921e+07	7.09029e+07	High	High	High	High	High	High	0	High	0.993	0.964376	0.773225	Carbamidomethyl [C267; C304; C640; C777]; Oxidation [M564]
P29514	Tubulin beta-6 chain OS=Arabidopsis thaliana OX=3702 GN=TUBB6 PE=2 SV=1	60	23	151	6	449	50.6	362	475	490	405	437	549	17	19	15	13	16	19	5.96822e+06	8.13322e+06	7.71401e+06	6.60606e+06	1.06437e+07	1.58166e+07	1.60312e+07	1.65103e+07	1.00905e+07	1.33512e+07	1.29083e+07	1.58166e+07	High	High	High	High	High	High	0	High	1.142	0.687239	0.214453	Carbamidomethyl [C12; C56; C127; C129; C136; C301; C354]; Oxidation [M147; M267; M299; M300; M316; M330]
Q9S726	Probable ribose-5-phosphate isomerase 3, chloroplastic OS=Arabidopsis thaliana OX=3702 GN=RPI3 PE=1 SV=1	61	14	142	14	276	29.3	571	533	895	643	1083	877	13	11	12	13	13	12	7.0894e+07	1.06074e+08	2.08456e+08	1.0254e+08	2.75038e+08	2.50389e+08	1.90428e+08	2.15328e+08	2.72674e+08	2.0724e+08	3.33555e+08	2.50389e+08	High	High	High	High	High	High	0	High	0.891	0.88392	0.464844	Oxidation [M64; M151; M274]; Carbamidomethyl [C204]
Q9LQ55	Dynamin-2B OS=Arabidopsis thaliana OX=3702 GN=DRP2B PE=1 SV=2	46	33	162	12	920	100.2	599	682	536	485	632	649	27	26	21	23	25	25	4.56067e+06	5.46322e+06	1.04975e+07	6.51582e+06	1.08615e+07	1.43444e+07	1.22504e+07	1.10902e+07	1.37314e+07	1.31689e+07	1.31725e+07	1.43444e+07	High	High	High	High	High	High	0	High	1.077	0.894105	0.494275	Carbamidomethyl [C428]
Q38900	Peptidyl-prolyl cis-trans isomerase CYP19-1 OS=Arabidopsis thaliana OX=3702 GN=CYP19-1 PE=2 SV=1	80	11	201	8	173	18.5	1155	1363	1406	1214	1463	1576	11	11	10	11	10	10	1.2348e+08	1.36257e+08	2.52796e+08	1.48038e+08	2.70387e+08	2.94253e+08	3.31678e+08	2.76599e+08	3.30674e+08	2.99193e+08	3.27915e+08	2.94253e+08	High	High	High	High	High	High	0	High	0.945	0.980023	0.85943	Carbamidomethyl [C41; C70; C123; C169]; Oxidation [M11; M23; M69; M108]
P93832	3-isopropylmalate dehydrogenase 2, chloroplastic OS=Arabidopsis thaliana OX=3702 GN=IMDH2 PE=1 SV=1	60	18	124	11	405	43.3	472	312	512	275	382	282	14	15	15	16	16	12	9.02501e+06	1.27456e+07	2.34323e+07	1.32401e+07	2.36595e+07	2.52314e+07	2.4242e+07	2.58733e+07	3.06511e+07	2.6759e+07	2.86934e+07	2.52314e+07	High	High	High	High	High	High	0	High	0.964	0.99904	0.985038	Oxidation [M268; M344]
F4JFN3	Heat shock protein 90-6, mitochondrial OS=Arabidopsis thaliana OX=3702 GN=HSP90-6 PE=1 SV=1	43	26	140	19	799	90.5	530	620	589	616	714	806	18	21	17	21	21	21	1.15514e+07	1.53766e+07	2.75157e+07	1.61556e+07	2.43007e+07	3.22602e+07	3.10282e+07	3.12142e+07	3.59924e+07	3.26514e+07	2.94709e+07	3.22602e+07	High	High	High	High	High	High	0	High	1.016	0.918028	0.5758	Oxidation [M692; M724]; Carbamidomethyl [C183; C636; C661]
Q9SMW7	Basic transcription factor 3 OS=Arabidopsis thaliana OX=3702 GN=BTF3 PE=1 SV=1	73	14	145	9	165	17.9	640	627	702	641	770	596	11	12	11	10	11	10	2.04123e+07	2.89915e+07	7.93935e+07	4.01373e+07	9.29475e+07	7.1712e+07	5.48293e+07	5.88522e+07	1.03852e+08	8.11198e+07	1.12723e+08	7.1712e+07	High	High	High	High	High	High	0	High	0.84	0.660259	0.198176	Oxidation [M109]
Q8LAH7	12-oxophytodienoate reductase 1 OS=Arabidopsis thaliana OX=3702 GN=OPR1 PE=1 SV=2	89	26	141	26	372	41.1	318	393	502	329	332	489	22	23	23	21	21	22	3.00862e+07	4.08044e+07	6.20833e+07	39974920	6.02448e+07	8.11148e+07	8.08143e+07	8.2832e+07	8.12093e+07	8.07917e+07	7.30626e+07	8.11148e+07	High	High	High	High	High	High	0	High	1.019	0.92364	0.593368	Carbamidomethyl [C105; C128; C213; C269; C285]; Oxidation [M134; M243]; Acetyl [N-Term]
Q8L7B5	Chaperonin CPN60-like 1, mitochondrial OS=Arabidopsis thaliana OX=3702 GN=At2g33210 PE=1 SV=1	55	28	163	16	585	61.9	763	693	777	767	846	939	21	22	18	21	21	20	2.08882e+07	2.76221e+07	3.59663e+07	2.37623e+07	3.8337e+07	5.07148e+07	5.61077e+07	5.60722e+07	4.70464e+07	4.80251e+07	4.64937e+07	5.07148e+07	High	High	High	High	High	High	0	High	1.104	0.66172	0.199024	Carbamidomethyl [C122; C135; C244]; Oxidation [M142; M145; M224]
Q9SYL9	50S ribosomal protein L13, chloroplastic OS=Arabidopsis thaliana OX=3702 GN=RPL13 PE=2 SV=1	51	9	111	9	241	26.8	513	577	637	686	781	736	6	7	9	7	9	8	3.91178e+07	5.28017e+07	7.13495e+07	5.84488e+07	9.89991e+07	1.06861e+08	1.05074e+08	1.07186e+08	9.33301e+07	1.18129e+08	1.20062e+08	1.06861e+08	High	High	High	High	High	High	0	High	0.902	0.909355	0.541044	Oxidation [M75; M140; M174]
O22173	Polyadenylate-binding protein 4 OS=Arabidopsis thaliana OX=3702 GN=PAB4 PE=1 SV=1	49	23	130	22	662	71.6	546	584	603	490	436	587	19	19	19	19	17	18	3.47805e+07	4.59321e+07	7.77599e+07	4.36476e+07	7.66028e+07	9.53445e+07	9.34235e+07	9.32412e+07	1.01715e+08	8.82144e+07	9.2901e+07	9.53445e+07	High	High	High	High	High	High	0	High	1.053	0.857887	0.402609	Carbamidomethyl [C157; C163; C266; C357]; Oxidation [M257]
Q8RWN9	Dihydrolipoyllysine-residue acetyltransferase component 2 of pyruvate dehydrogenase complex, mitochondrial OS=Arabidopsis thaliana OX=3702 GN=At3g13930 PE=1 SV=2	38	18	106	14	539	58.4	362	385	294	340	357	491	12	11	14	13	15	15	1.95617e+07	2.31102e+07	4.96641e+07	2.82648e+07	5.33681e+07	6.0205e+07	5.25444e+07	4.69133e+07	6.4964e+07	5.71248e+07	6.47229e+07	6.0205e+07	High	High	High	High	High	High	0	High	0.947	0.98151	0.874139	Carbamidomethyl [C342; C469]
Q9C5U3	26S proteasome regulatory subunit 8 homolog A OS=Arabidopsis thaliana OX=3702 GN=RPT6A PE=1 SV=1	63	23	112	3	419	47.2	409	429	591	435	539	375	16	16	17	15	14	14	6.30496e+06	7.59473e+06	1.49027e+07	5.56327e+06	7.17864e+06	1.50701e+07	1.69357e+07	1.54171e+07	1.94937e+07	1.12437e+07	8.70599e+06	1.50701e+07	High	High	High	High	High	High	0	High	1.438	0.0422275	0.00282929	Acetyl [N-Term]; Carbamidomethyl [C19; C221; C376]; Oxidation [M271]
Q96327	ERBB-3 BINDING PROTEIN 1 OS=Arabidopsis thaliana OX=3702 GN=EBP1 PE=1 SV=1	66	22	140	22	392	43	406	442	542	415	455	529	20	17	18	17	16	17	5.3143e+07	6.90111e+07	1.22127e+08	7.41568e+07	1.2027e+08	1.53189e+08	1.42747e+08	1.40091e+08	1.5975e+08	1.49875e+08	1.45859e+08	1.53189e+08	High	High	High	High	High	High	0	High	1.044	0.883703	0.448526	Carbamidomethyl [C41; C51; C82; C114; C178; C293]; Oxidation [M107; M323; M384]
Q8W4M5	Pyrophosphate--fructose 6-phosphate 1-phosphotransferase subunit beta 1 OS=Arabidopsis thaliana OX=3702 GN=PFP-BETA1 PE=1 SV=1	50	18	116	12	566	61.4	405	472	399	258	565	498	16	16	14	12	16	17	1.30867e+07	1.59385e+07	2.37863e+07	1.21802e+07	2.60448e+07	3.20829e+07	3.51521e+07	3.23547e+07	3.11141e+07	2.4617e+07	3.15862e+07	3.20829e+07	High	High	High	High	High	High	0	High	1.1	0.637326	0.17999	Carbamidomethyl [C166; C206; C247; C285]
Q9FN48	Calcium sensing receptor, chloroplastic OS=Arabidopsis thaliana OX=3702 GN=CAS PE=1 SV=1	51	18	158	18	387	41.3	904	940	979	912	1014	1041	16	17	18	18	16	16	5.42513e+07	6.92588e+07	1.3851e+08	8.64476e+07	1.41272e+08	1.84821e+08	1.45724e+08	1.40594e+08	1.8118e+08	1.74716e+08	1.71329e+08	1.84821e+08	High	High	High	High	High	High	0	High	0.86	0.757575	0.286224	Oxidation [M139]; Carbamidomethyl [C231; C330]
Q5XEP2	Hsp70-Hsp90 organizing protein 2 OS=Arabidopsis thaliana OX=3702 GN=HOP2 PE=1 SV=1	51	22	115	18	571	64.5	558	303	500	544	520	553	17	13	15	17	17	19	1.62133e+07	2.00252e+07	3.30599e+07	2.1291e+07	4.25287e+07	4.5775e+07	4.35503e+07	4.06508e+07	4.32446e+07	4.30304e+07	5.15772e+07	4.5775e+07	High	High	High	High	High	High	0	High	0.96	0.99904	0.982322	Carbamidomethyl [C442; C493]
Q9SMT7	Oxalate--CoA ligase OS=Arabidopsis thaliana OX=3702 GN=AAE3 PE=1 SV=1	40	18	121	18	514	55.5	644	740	767	535	741	686	14	16	15	14	16	17	4.6249e+07	6.65189e+07	1.10385e+08	6.36705e+07	1.02483e+08	1.41355e+08	1.24229e+08	1.35032e+08	1.44392e+08	1.28682e+08	1.24287e+08	1.41355e+08	High	High	High	High	High	High	0	High	0.982	0.979396	0.855593	Carbamidomethyl [C288; C364; C455]; Acetyl [N-Term]
Q42406	Peptidyl-prolyl cis-trans isomerase CYP18-4 OS=Arabidopsis thaliana OX=3702 GN=CYP18-4 PE=1 SV=1	76	13	202	10	172	18.4	1182	1109	1099	1103	1167	1187	13	12	12	11	12	11	1.55678e+08	2.05329e+08	385047471	1.9332e+08	3.38197e+08	4.35627e+08	4.18166e+08	4.16813e+08	5.03669e+08	3.90711e+08	4.10152e+08	4.35627e+08	High	High	High	High	High	High	0	High	1.013	0.937672	0.633786	Carbamidomethyl [C69; C122; C168]; Oxidation [M10; M22; M68; M107]
O81235	Superoxide dismutase [Mn] 1, mitochondrial OS=Arabidopsis thaliana OX=3702 GN=MSD1 PE=1 SV=2	67	14	105	14	231	25.4	251	513	458	422	537	440	11	11	12	12	13	11	3.69423e+07	4.63247e+07	8.937e+07	4.47642e+07	9.43937e+07	9.26619e+07	9.92303e+07	9.40381e+07	1.16902e+08	9.04712e+07	1.14477e+08	9.26619e+07	High	High	High	High	High	High	0	High	1.042	0.88392	0.456168
Q8L7S8	DEAD-box ATP-dependent RNA helicase 3, chloroplastic OS=Arabidopsis thaliana OX=3702 GN=RH3 PE=1 SV=2	46	31	158	31	748	81.1	518	476	657	563	421	563	21	22	24	24	19	21	3.4303e+07	4.6613e+07	7.84018e+07	4.85913e+07	7.64735e+07	1.01695e+08	9.2141e+07	9.46233e+07	1.02555e+08	9.8206e+07	9.27442e+07	1.01695e+08	High	High	High	High	High	High	0	High	1.035	0.895407	0.496959	Oxidation [M624]; Carbamidomethyl [C729; C732]
Q29Q26	Ankyrin repeat domain-containing protein 2B OS=Arabidopsis thaliana OX=3702 GN=AKR2B PE=1 SV=1	77	16	99	14	344	36.9	643	461	577	416	325	416	14	10	11	12	11	10	2.10345e+07	2.59261e+07	3.89773e+07	2.44674e+07	4.40252e+07	5.08872e+07	5.65007e+07	5.26294e+07	5.0985e+07	4.945e+07	5.33921e+07	5.08872e+07	High	High	High	High	High	High	0	High	1.043	0.88392	0.451619	Carbamidomethyl [C261; C268; C301]
Q9M888	T-complex protein 1 subunit zeta 1 OS=Arabidopsis thaliana OX=3702 GN=CCT6A PE=1 SV=1	55	22	117	6	535	58.9	465	532	558	399	432	328	16	20	17	14	14	13	4.42961e+06	9.33344e+06	1.82605e+07	8.93758e+06	16800421	1.52236e+07	1.18983e+07	1.89467e+07	2.3886e+07	1.80634e+07	2.03749e+07	1.52236e+07	High	High	High	High	High	High	0	High	0.998	0.961906	0.763165	Carbamidomethyl [C231; C236; C285]
P82281	Thylakoid lumenal 29 kDa protein, chloroplastic OS=Arabidopsis thaliana OX=3702 GN=TL29 PE=1 SV=2	60	18	155	18	349	37.9	790	836	973	879	774	883	13	13	17	14	15	14	7.9187e+07	9.88836e+07	1.59384e+08	1.02749e+08	1.64985e+08	2.05165e+08	2.12704e+08	2.00732e+08	2.08485e+08	2.07663e+08	2.00088e+08	2.05165e+08	High	High	High	High	High	High	0	High	1.053	0.855954	0.400944	Oxidation [M125; M272]; Carbamidomethyl [C325]
Q9ZUB3	Spermidine synthase 1 OS=Arabidopsis thaliana OX=3702 GN=SPDSYN1 PE=1 SV=1	66	16	100	12	334	36.5	538	573	605	596	625	625	11	14	9	12	13	14	1.1063e+07	1.52459e+07	2.99703e+07	1.44269e+07	2.36699e+07	3.33411e+07	2.97163e+07	3.09489e+07	3.92033e+07	2.91576e+07	2.87059e+07	3.33411e+07	High	High	High	High	High	High	0	High	1.152	0.434359	0.0785778	Carbamidomethyl [C39; C104; C116; C320]; Oxidation [M26; M109]
Q9LF37	Chaperone protein ClpB3, chloroplastic OS=Arabidopsis thaliana OX=3702 GN=CLPB3 PE=1 SV=1	30	23	94	23	968	108.9	298	301	342	334	387	368	12	10	14	17	15	16	1.78583e+07	2.19404e+07	4.1072e+07	2.94242e+07	4.87699e+07	6.39681e+07	4.7969e+07	4.45386e+07	5.3725e+07	5.94682e+07	5.91463e+07	6.39681e+07	High	High	High	High	High	High	0	High	0.899	0.903836	0.520029	Oxidation [M85; M702]; Carbamidomethyl [C266]
Q9ZUU4	RNA-binding protein CP29B, chloroplastic OS=Arabidopsis thaliana OX=3702 GN=CP29B PE=1 SV=1	49	11	202	8	289	30.7	1290	1220	1706	1125	1877	1251	10	10	10	10	11	10	1.27076e+08	1.62699e+08	2.63116e+08	1.47586e+08	2.68388e+08	2.81048e+08	3.41338e+08	3.30275e+08	3.44174e+08	2.98281e+08	3.25491e+08	2.81048e+08	High	High	High	High	High	High	0	High	1.069	0.796506	0.32475	Oxidation [M139; M218]
Q9LY66	50S ribosomal protein L1, chloroplastic OS=Arabidopsis thaliana OX=3702 GN=RPL1 PE=1 SV=1	49	17	184	17	346	37.6	661	659	740	764	720	716	17	17	17	16	17	16	9.5919e+07	1.25674e+08	2.21456e+08	1.47389e+08	2.57175e+08	3.05005e+08	2.57647e+08	2.55115e+08	2.8968e+08	2.97883e+08	3.11892e+08	3.05005e+08	High	High	High	High	High	High	0	High	0.82	0.556549	0.130759	Oxidation [M217; M228; M229]; Carbamidomethyl [C323]
Q9LV77	Asparagine synthetase [glutamine-hydrolyzing] 2 OS=Arabidopsis thaliana OX=3702 GN=ASN2 PE=2 SV=1	48	20	112	12	578	65	384	396	384	327	454	387	14	16	13	17	13	16	1.2184e+07	1.78635e+07	2.50102e+07	1.47866e+07	2.44265e+07	3.49274e+07	3.27272e+07	3.62624e+07	3.2715e+07	2.98846e+07	2.96235e+07	3.49274e+07	High	High	High	High	High	High	0	High	1.113	0.581416	0.144496	Carbamidomethyl [C40; C44; C168; C266; C369; C380; C523]
Q9ZPI1	Lysine--tRNA ligase, cytoplasmic OS=Arabidopsis thaliana OX=3702 GN=At3g11710 PE=1 SV=1	48	24	132	24	626	70.8	452	541	608	571	456	635	20	15	19	19	19	19	2.28079e+07	3.11752e+07	5.61424e+07	3.3232e+07	5.71319e+07	7.25637e+07	6.12642e+07	6.3285e+07	7.34382e+07	6.71639e+07	6.92875e+07	7.25637e+07	High	High	High	High	High	High	0	High	0.926	0.958109	0.715453	Oxidation [M1; M85; M503]; Carbamidomethyl [C224; C461; C468; C490; C530]; Acetyl [N-Term]
Q940P8	T-complex protein 1 subunit beta OS=Arabidopsis thaliana OX=3702 GN=CCT2 PE=1 SV=1	54	23	131	23	527	57.3	459	512	391	294	386	572	19	19	16	19	19	22	3.07356e+07	4.27929e+07	7.26422e+07	4.261e+07	7.55466e+07	1.01788e+08	8.25587e+07	8.68686e+07	9.50211e+07	8.61174e+07	9.16201e+07	1.01788e+08	High	High	High	High	High	High	0	High	0.975	0.987982	0.908845	Carbamidomethyl [C163; C284; C390; C469; C518]
Q94BQ2	26S proteasome regulatory subunit 8 homolog B OS=Arabidopsis thaliana OX=3702 GN=RPT6B PE=1 SV=1	61	21	102	1	419	47.1	371	390	537	435	505	341	13	14	14	14	14	13	428910	564471	1.29951e+06	820930	1.34828e+06		1.15209e+06	1.14586e+06	1.69985e+06	1.65915e+06	1.63515e+06		Peak Found	Peak Found	Peak Found	Peak Found	High	Not Found	0	High	0.703	0.563582	0.135572	Acetyl [N-Term]; Carbamidomethyl [C19; C221; C376]; Oxidation [M271]
Q9XEE2	Annexin D2 OS=Arabidopsis thaliana OX=3702 GN=ANN2 PE=1 SV=1	72	21	154	21	317	36.2	585	517	596	618	624	561	17	16	17	19	18	19	4.3036e+07	5.67327e+07	7.8644e+07	5.97411e+07	1.0077e+08	1.25326e+08	1.15599e+08	1.15166e+08	1.02872e+08	1.2074e+08	1.22211e+08	1.25326e+08	High	High	High	High	High	High	0	High	0.89	0.88392	0.459122	Carbamidomethyl [C111; C239]; Oxidation [M165; M166; M230; M307]
F4JLP5	Dihydrolipoyl dehydrogenase 2, chloroplastic OS=Arabidopsis thaliana OX=3702 GN=LPD2 PE=2 SV=2	43	17	128	7	567	60.1	649	630	428	514	473	467	15	15	12	15	14	13	9.66998e+06	1.23318e+07	2.21173e+07	1.1057e+07	1.96601e+07	2.55203e+07	2.59744e+07	2.50334e+07	2.8931e+07	2.23468e+07	2.3843e+07	2.55203e+07	High	High	High	High	High	High	0	High	1.04	0.890231	0.482427	Carbamidomethyl [C122]
P39207	Nucleoside diphosphate kinase 1 OS=Arabidopsis thaliana OX=3702 GN=NDK1 PE=1 SV=1	85	11	128	11	149	16.5	479	543	739	670	727	724	9	10	10	11	11	9	1.42663e+08	1.77402e+08	3.50552e+08	1.87048e+08	3.28663e+08	3.77734e+08	3.83206e+08	3.60122e+08	4.58546e+08	3.78035e+08	3.9859e+08	3.77734e+08	High	High	High	High	High	High	0	High	0.929	0.958109	0.732881	Carbamidomethyl [C23]; Acetyl [N-Term]; Oxidation [M1; M7]
P49691	60S ribosomal protein L4-2 OS=Arabidopsis thaliana OX=3702 GN=RPL4D PE=1 SV=2	54	23	144	7	407	44.7	515	445	612	523	528	632	17	19	19	19	19	19	1.44009e+07	1.7078e+07	2.78674e+07	2.15762e+07	3.3093e+07	4.59526e+07	3.86821e+07	3.46679e+07	3.64525e+07	4.36068e+07	4.01339e+07	4.59526e+07	High	High	High	High	High	High	0	High	0.903	0.911354	0.554443	Carbamidomethyl [C102]; Oxidation [M101; M156; M332]
O23593	RGG repeats nuclear RNA binding protein B OS=Arabidopsis thaliana OX=3702 GN=RGGB PE=1 SV=1	57	18	141	16	360	38.9	812	677	921	976	944	734	17	13	16	15	15	13	3.93056e+07	4.49183e+07	9.37126e+07	5.51627e+07	8.28366e+07	7.45954e+07	1.05578e+08	9.11832e+07	1.22583e+08	1.11487e+08	1.00461e+08	7.45954e+07	High	High	High	High	High	High	0	High	1.172	0.388356	0.0642992	Oxidation [M216; M250]; Acetyl [N-Term]
Q9CAI7	Eukaryotic initiation factor 4A-3 OS=Arabidopsis thaliana OX=3702 GN=TIF4A-3 PE=1 SV=1	38	14	158	1	414	46.7	471	581	581	624	636	726	12	12	11	11	13	14	258208	360510	361299	215048	432435	421397	693570	731828	472604	434626	524441	421397	High	Peak Found	Peak Found	High	Peak Found	High	0	High	1.395	0.642646	0.185533	Oxidation [M186; M195; M314]
Q39242	Thioredoxin reductase 2 OS=Arabidopsis thaliana OX=3702 GN=NTR2 PE=2 SV=2	58	15	106	10	383	40.6	557	686	700	710	787	658	12	12	13	14	12	13	1.65371e+07	2.19914e+07	3.57547e+07	2.76626e+07	4.66793e+07	4.70895e+07	4.44201e+07	4.4642e+07	4.67696e+07	5.59079e+07	5.6611e+07	4.70895e+07	High	High	High	High	High	High	0	High	0.886	0.874021	0.433142	Carbamidomethyl [C62; C197; C200; C362]
Q9SA73	Obg-like ATPase 1 OS=Arabidopsis thaliana OX=3702 GN=YchF1 PE=1 SV=1	59	18	127	18	394	44.4	376	447	379	499	379	364	14	14	16	16	14	16	2.69195e+07	3.83081e+07	6.97261e+07	4.30854e+07	7.26742e+07	9.84479e+07	7.23083e+07	7.77646e+07	9.12065e+07	8.70782e+07	8.81365e+07	9.84479e+07	High	High	High	High	High	High	0	High	0.922	0.949231	0.679375	Carbamidomethyl [C57; C77; C343]; Oxidation [M273]
Q0WP12	Thiocyanate methyltransferase 1 OS=Arabidopsis thaliana OX=3702 GN=HOL1 PE=1 SV=2	79	12	126	12	227	25.3	611	685	672	593	843	775	9	12	10	10	10	11	4.86344e+07	7.05575e+07	1.1212e+08	6.02294e+07	1.18107e+08	1.38318e+08	1.30636e+08	1.4323e+08	1.46661e+08	1.21727e+08	1.43235e+08	1.38318e+08	High	High	High	High	High	High	0	High	1.09	0.725408	0.243873	Acetyl [N-Term]; Carbamidomethyl [C39; C75]; Oxidation [M84; M157; M171]
Q9S757	Bifunctional L-3-cyanoalanine synthase/cysteine synthase C1, mitochondrial OS=Arabidopsis thaliana OX=3702 GN=CYSC1 PE=1 SV=1	45	18	208	18	368	39.9	686	658	959	779	900	998	16	17	18	16	18	18	9.04589e+07	1.03235e+08	1.81847e+08	1.29377e+08	2.13205e+08	2.67181e+08	2.42981e+08	2.09564e+08	2.37868e+08	2.61478e+08	2.58567e+08	2.67181e+08	High	High	High	High	High	High	0	High	0.855	0.742348	0.262723	Oxidation [M129; M132; M139; M141; M362]; Carbamidomethyl [C72; C87]
Q9SLF7	60S acidic ribosomal protein P2-2 OS=Arabidopsis thaliana OX=3702 GN=RPP2B PE=1 SV=1	95	12	223	9	115	11.4	1839	1853	2341	1737	2377	1887	9	10	10	9	10	10	1.23407e+08	1.4758e+08	2.27759e+08	1.54918e+08	2.9505e+08	3.0198e+08	3.31483e+08	2.99584e+08	2.97924e+08	3.13099e+08	3.57826e+08	3.0198e+08	High	High	High	High	High	High	0	High	0.978	0.986664	0.882406	Oxidation [M1; M109]
Q9C5R8	2-Cys peroxiredoxin BAS1-like, chloroplastic OS=Arabidopsis thaliana OX=3702 GN=At5g06290 PE=2 SV=3	54	12	144	4	273	29.8	367	537	481	512	661	613	11	12	11	11	12	12	2.00784e+07	2.87166e+07	5.59776e+07	3.01925e+07	5.66376e+07	6.21421e+07	5.39325e+07	5.82941e+07	7.32226e+07	6.10209e+07	6.8688e+07	6.21421e+07	High	High	High	High	High	High	0	High	0.908	0.920809	0.583252	Carbamidomethyl [C248]
Q9XF89	Chlorophyll a-b binding protein CP26, chloroplastic OS=Arabidopsis thaliana OX=3702 GN=LHCB5 PE=1 SV=1	58	15	157	15	280	30.1	484	668	719	495	805	702	14	15	15	13	15	15	59649572	1.03608e+08	2.10397e+08	7.83075e+07	2.08754e+08	2.13424e+08	1.60224e+08	2.10323e+08	2.75214e+08	1.58264e+08	2.53169e+08	2.13424e+08	High	High	High	High	High	High	0	High	0.961	0.998789	0.980806	Oxidation [M122]; Carbamidomethyl [C141]
Q9S7E4	Formate dehydrogenase, chloroplastic/mitochondrial OS=Arabidopsis thaliana OX=3702 GN=FDH1 PE=1 SV=1	59	19	136	19	384	42.4	308	355	425	394	361	363	17	17	17	18	19	16	5.63573e+07	7.67612e+07	1.27733e+08	8.56472e+07	1.40902e+08	1.84225e+08	1.51381e+08	1.55824e+08	1.67083e+08	1.73098e+08	1.70881e+08	1.84225e+08	High	High	High	High	High	High	0	High	0.867	0.798415	0.325917	Carbamidomethyl [C58; C87; C221; C254]; Oxidation [M250; M261; M335]
Q8VZJ2	Probable glucan endo-1,3-beta-glucosidase At4g16260 OS=Arabidopsis thaliana OX=3702 GN=At4g16260 PE=1 SV=1	59	15	99	15	344	37.7	543	460	390	745	560	729	13	11	9	12	10	13	2.49856e+07	3.44733e+07	5.21281e+07	4.26644e+07	7.11267e+07	9.15825e+07	6.71136e+07	6.998e+07	6.81871e+07	8.62274e+07	8.62598e+07	9.15825e+07	High	High	High	High	High	High	0	High	0.83	0.613753	0.16355	Oxidation [M130]
Q8W4H8	Inactive GDSL esterase/lipase-like protein 23 OS=Arabidopsis thaliana OX=3702 GN=GLL23 PE=1 SV=1	49	13	120	12	386	43.1	750	827	908	701	882	718	11	12	11	10	12	13	3.81494e+07	5.41554e+07	1.03204e+08	5.47836e+07	1.28466e+08	1.28441e+08	1.02473e+08	1.09934e+08	1.34998e+08	1.10721e+08	1.55799e+08	1.28441e+08	High	High	High	High	High	High	0	High	0.823	0.567292	0.138362	Oxidation [M226; M247; M349; M363]; Carbamidomethyl [C214; C229]
Q8LD03	40S ribosomal protein S7-3 OS=Arabidopsis thaliana OX=3702 GN=RPS7C PE=1 SV=2	78	20	125	16	190	22	485	451	518	369	584	547	17	17	15	17	15	15	4.3256e+07	4.8596e+07	7.90736e+07	4.56701e+07	87374154	1.04855e+08	1.1619e+08	9.86488e+07	1.03434e+08	9.2302e+07	1.05964e+08	1.04855e+08	High	High	High	High	High	High	0	High	1.11	0.637326	0.180212	Carbamidomethyl [C19]; Oxidation [M170]; Acetyl [N-Term]
O80796	Membrane-associated protein VIPP1, chloroplastic OS=Arabidopsis thaliana OX=3702 GN=VIPP1 PE=1 SV=1	48	15	113	15	330	36.4	679	677	555	953	799	575	10	11	12	13	14	12	3.82629e+07	4.63706e+07	8.4623e+07	5.90338e+07	1.04245e+08	1.00285e+08	1.02778e+08	9.41313e+07	1.10693e+08	1.19311e+08	1.26424e+08	1.00285e+08	High	High	High	High	High	High	0	High	0.908	0.920369	0.578687	Oxidation [M107; M226; M247; M249; M270]
Q9SF40	60S ribosomal protein L4-1 OS=Arabidopsis thaliana OX=3702 GN=RPL4A PE=1 SV=1	51	24	141	8	406	44.7	484	470	554	506	574	629	16	19	18	20	20	19	1.79306e+07	2.24712e+07	3.90886e+07	2.65398e+07	4.06778e+07	5.55822e+07	4.81631e+07	4.5616e+07	5.11306e+07	5.36386e+07	4.93325e+07	5.55822e+07	High	High	High	High	High	High	0	High	0.924	0.957208	0.699791	Carbamidomethyl [C101]; Oxidation [M100; M155]
O23264	Selenium-binding protein 1 OS=Arabidopsis thaliana OX=3702 GN=SBP1 PE=1 SV=1	60	17	89	12	490	54	347	599	426	310	465	430	10	13	13	8	15	14	8.47343e+06	1.43875e+07	2.67344e+07	1.04642e+07	2.66642e+07	3.35455e+07	2.27604e+07	2.92064e+07	3.49705e+07	2.11488e+07	3.23374e+07	3.35455e+07	High	High	High	High	High	High	0	High	1.009	0.940592	0.642758	Acetyl [N-Term]
P34790	Peptidyl-prolyl cis-trans isomerase CYP18-3 OS=Arabidopsis thaliana OX=3702 GN=CYP18-3 PE=1 SV=1	84	11	126	5	172	18.4	629	616	698	623	680	775	10	10	11	11	11	10	5.09211e+07	7.36621e+07	1.05124e+08	6.19784e+07	1.1086e+08	1.58661e+08	1.36779e+08	1.49533e+08	1.3751e+08	1.25262e+08	1.34446e+08	1.58661e+08	High	High	High	High	High	High	0	High	0.956	0.99595	0.941508	Carbamidomethyl [C69; C122; C168]; Oxidation [M10; M22; M107]
Q8S4Y1	Acetyl-CoA acetyltransferase, cytosolic 1 OS=Arabidopsis thaliana OX=3702 GN=AAT1 PE=1 SV=1	62	16	97	16	403	41.4	471	299	387	387	492	517	12	12	13	14	12	14	1.3298e+07	1.7819e+07	2.86787e+07	1.75588e+07	2.82546e+07	3.53757e+07	3.57196e+07	3.61722e+07	3.75137e+07	3.54873e+07	3.42661e+07	3.53757e+07	High	High	High	High	High	High	0	High	1.018	0.914197	0.564847	Acetyl [N-Term]; Carbamidomethyl [C14; C90; C363]
O80950	Jacalin-related lectin 22 OS=Arabidopsis thaliana OX=3702 GN=JAL22 PE=1 SV=1	56	23	115	19	458	50.4	376	462	325	479	470	493	16	18	14	16	19	17	1.48421e+07	1.85121e+07	3.76765e+07	2.29218e+07	4.24527e+07	4.60118e+07	3.98673e+07	3.75792e+07	4.92835e+07	4.63263e+07	5.14851e+07	4.60118e+07	High	High	High	High	High	High	0	High	0.896	0.895407	0.500118	Carbamidomethyl [C11]
O49006	Pectinesterase/pectinesterase inhibitor 3 OS=Arabidopsis thaliana OX=3702 GN=PME3 PE=1 SV=2	38	18	148	18	592	64.2	473	530	639	536	573	691	16	17	18	16	16	17	6.44456e+07	8.43787e+07	1.26391e+08	9.43178e+07	1.46294e+08	2.00617e+08	1.73107e+08	1.71287e+08	1.65328e+08	1.90622e+08	1.7742e+08	2.00617e+08	High	High	High	High	High	High	0	High	0.904	0.911354	0.555474	Carbamidomethyl [C178; C206; C402]
Q9ZVA4	EP1-like glycoprotein 3 OS=Arabidopsis thaliana OX=3702 GN=At1g78850 PE=1 SV=1	51	20	157	20	441	49	655	907	865	786	879	910	14	15	18	18	18	20	4.091e+07	5.76175e+07	9.33135e+07	7.06552e+07	1.17251e+08	1.46391e+08	1.09888e+08	1.16962e+08	1.2206e+08	1.42799e+08	1.42198e+08	1.46391e+08	High	High	High	High	High	High	0	High	0.77	0.272157	0.0358271	Carbamidomethyl [C321; C327; C332; C335; C348; C356; C387; C397; C409]; Oxidation [M144; M197; M373]
Q9ZR03	Cytochrome b6-f complex iron-sulfur subunit, chloroplastic OS=Arabidopsis thaliana OX=3702 GN=petC PE=1 SV=1	44	10	128	10	229	24.4	709	789	810	669	710	672	10	10	10	9	10	8	1.5809e+08	2.03231e+08	3.61166e+08	1.58192e+08	3.19276e+08	3.36233e+08	4.24643e+08	4.12554e+08	4.7243e+08	3.19715e+08	3.87206e+08	3.36233e+08	High	High	High	High	High	High	0	High	1.226	0.201158	0.0229182	Carbamidomethyl [C157; C162; C175; C177]
O04487	Probable elongation factor 1-gamma 1 OS=Arabidopsis thaliana OX=3702 GN=At1g09640 PE=1 SV=1	46	16	124	10	414	46.6	458	589	484	476	459	555	11	13	13	13	14	14	1.11315e+07	1.81651e+07	2.55401e+07	1.46552e+07	2.08793e+07	3.58468e+07	2.99001e+07	3.68748e+07	3.34082e+07	2.9619e+07	2.53217e+07	3.58468e+07	High	High	High	High	High	High	0	High	1.132	0.484189	0.0984309	Acetyl [N-Term]; Oxidation [M367; M373; M395]; Carbamidomethyl [C343]
P42759	Dehydrin ERD10 OS=Arabidopsis thaliana OX=3702 GN=ERD10 PE=1 SV=1	80	17	132	16	260	29.5	370	358	419	428	502	390	12	12	14	16	16	13	4.30249e+07	5.17666e+07	1.02207e+08	6.17609e+07	1.1269e+08	1.1753e+08	1.15569e+08	1.05085e+08	1.33694e+08	1.24823e+08	1.36666e+08	1.1753e+08	High	High	High	High	High	High	0	High	0.966	0.998789	0.979857	Acetyl [N-Term]; Oxidation [M32; M147]
P32961	Nitrilase 1 OS=Arabidopsis thaliana OX=3702 GN=NIT1 PE=1 SV=2	54	15	135	10	346	38.1	649	640	833	843	609	811	11	10	10	12	11	13	2.85461e+07	3.95569e+07	6.77359e+07	3.58843e+07	5.93752e+07	8.12067e+07	7.66773e+07	8.02996e+07	8.86033e+07	7.25243e+07	7.2008e+07	8.12067e+07	High	High	High	High	High	High	0	High	1.01	0.940592	0.655454	Carbamidomethyl [C161; C207]; Oxidation [M7]
Q38931	Peptidyl-prolyl cis-trans isomerase FKBP62 OS=Arabidopsis thaliana OX=3702 GN=FKBP62 PE=1 SV=2	45	26	152	26	551	61.4	429	298	326	343	454	423	19	19	16	20	22	21	5.34114e+07	6.47475e+07	1.0687e+08	6.89548e+07	1.18424e+08	1.53578e+08	1.43468e+08	1.31436e+08	1.39793e+08	1.39362e+08	1.4362e+08	1.53578e+08	High	High	High	High	High	High	0	High	0.966	0.998789	0.9792	Carbamidomethyl [C151; C451; C458]
Q42601	Carbamoyl-phosphate synthase large chain, chloroplastic OS=Arabidopsis thaliana OX=3702 GN=CARB PE=1 SV=1	29	24	106	24	1187	129.9	327	436	431	378	332	486	13	15	16	14	15	19	1.16631e+07	1.73224e+07	2.97345e+07	1.49642e+07	2.9522e+07	3.84615e+07	3.1328e+07	3.51641e+07	3.88948e+07	3.02435e+07	3.58032e+07	3.84615e+07	High	High	High	High	High	High	0	High	0.997	0.958098	0.711221	Oxidation [M828; M1016]; Carbamidomethyl [C246; C284; C371; C1008]
Q9LE22	Probable calcium-binding protein CML27 OS=Arabidopsis thaliana OX=3702 GN=CML27 PE=1 SV=1	99	14	119	14	170	18.3	559	678	646	737	595	592	13	11	10	12	12	10	3.34283e+07	4.08223e+07	7.14475e+07	5.14449e+07	9.02528e+07	9.381e+07	8.97914e+07	8.28683e+07	9.34582e+07	1.03973e+08	1.09455e+08	9.381e+07	High	High	High	High	High	High	0	High	0.945	0.980023	0.8605	Oxidation [M18; M51; M122; M132]; Acetyl [N-Term]; Carbamidomethyl [C84; C124; C129]
Q9MA79	Fructose-1,6-bisphosphatase, cytosolic OS=Arabidopsis thaliana OX=3702 GN=CYFBP PE=1 SV=1	58	17	118	17	341	37.3	566	503	485	476	654	512	14	15	12	13	15	11	3.29255e+07	4.23502e+07	6.5526e+07	3.74851e+07	6.37685e+07	9.05563e+07	8.84409e+07	8.597e+07	8.57126e+07	7.57597e+07	7.73361e+07	9.05563e+07	High	High	High	High	High	High	0	High	1.018	0.92751	0.603152	Carbamidomethyl [C44]; Acetyl [N-Term]; Oxidation [M1; M287; M291]
O80852	Glutathione S-transferase F9 OS=Arabidopsis thaliana OX=3702 GN=GSTF9 PE=1 SV=1	63	13	165	11	215	24.1	595	664	732	465	821	588	11	11	13	10	12	10	1.71076e+08	2.63662e+08	3.99454e+08	3.05806e+08	6.15612e+08	5.88621e+08	4.59525e+08	5.35228e+08	5.22513e+08	6.18052e+08	7.46592e+08	5.88621e+08	High	High	High	High	High	High	0	High	0.854	0.736941	0.256698	Oxidation [M35]
Q42592	L-ascorbate peroxidase S, chloroplastic/mitochondrial OS=Arabidopsis thaliana OX=3702 GN=APXS PE=1 SV=2	58	17	122	12	372	40.4	419	335	391	367	372	345	16	15	16	15	14	13	26375381	3.02972e+07	6.96644e+07	3.34665e+07	6.53934e+07	6.2881e+07	7.08467e+07	6.15027e+07	9.11258e+07	6.76378e+07	7.93067e+07	6.2881e+07	High	High	High	High	High	High	0	High	1.039	0.887569	0.476269	Carbamidomethyl [C123; C223]
Q9SGS4	Thioredoxin-like protein CDSP32, chloroplastic OS=Arabidopsis thaliana OX=3702 GN=CDSP32 PE=1 SV=1	60	17	160	17	302	33.7	626	691	554	495	579	794	14	16	14	13	15	15	5.31629e+07	6.28792e+07	9.94185e+07	7.14464e+07	1.29711e+08	1.69757e+08	1.428e+08	1.27643e+08	1.30046e+08	1.44397e+08	1.57308e+08	1.69757e+08	High	High	High	High	High	High	0	High	0.9	0.903836	0.524073	Carbamidomethyl [C122; C219; C222; C253]; Oxidation [M115; M131; M174; M245; M254]
O22886	Uroporphyrinogen decarboxylase 2, chloroplastic OS=Arabidopsis thaliana OX=3702 GN=HEME2 PE=2 SV=1	55	20	121	20	394	43.6	446	425	461	488	460	486	16	15	15	14	17	14	3.03576e+07	3.91104e+07	6.45247e+07	3.96905e+07	7.51012e+07	8.83621e+07	8.15433e+07	7.93932e+07	8.44027e+07	8.0217e+07	9.108e+07	8.83621e+07	High	High	High	High	High	High	0	High	0.985	0.973357	0.833157	Carbamidomethyl [C87]; Oxidation [M320]
Q9SJ36	40S ribosomal protein S17-2 OS=Arabidopsis thaliana OX=3702 GN=RPS17B PE=2 SV=3	68	16	134	6	140	15.9	400	460	534	406	511	502	10	12	11	13	15	14	5.04993e+06	5.66314e+06	1.54497e+07	9.48416e+06	1.54371e+07	1.45078e+07	1.35646e+07	1.14961e+07	2.02093e+07	1.91681e+07	1.87215e+07	1.45078e+07	High	High	High	High	High	High	0	High	0.914	0.935328	0.623183	Oxidation [M24; M58; M82; M105; M111; M126]
Q9SZP8	Eukaryotic translation initiation factor 4B3 OS=Arabidopsis thaliana OX=3702 GN=EIF4B3 PE=1 SV=1	65	23	106	23	452	49	448	450	484	421	621	456	20	15	16	16	17	14	1.35714e+07	1.5143e+07	2.71025e+07	1.06418e+07	2.42214e+07	2.12913e+07	3.64541e+07	3.074e+07	3.5452e+07	2.15077e+07	2.93748e+07	2.12913e+07	High	High	High	High	High	High	0	High	1.427	0.00349585	0.000154775	Acetyl [N-Term]
Q42112	60S acidic ribosomal protein P0-2 OS=Arabidopsis thaliana OX=3702 GN=RPP0B PE=1 SV=2	72	16	191	5	320	34.1	851	908	1217	954	1030	1056	15	15	15	15	16	15	4.18093e+07	5.20362e+07	7.90162e+07	5.12059e+07	6.63817e+07	9.54205e+07	1.12303e+08	1.05632e+08	1.03359e+08	1.0349e+08	8.05052e+07	9.54205e+07	High	High	High	High	High	High	0	High	0.986	0.971911	0.825608	Oxidation [M55]; Carbamidomethyl [C18]
Q9FGY1	Beta-D-xylosidase 1 OS=Arabidopsis thaliana OX=3702 GN=BXL1 PE=1 SV=1	40	20	95	20	774	83.5	460	453	465	405	347	477	15	14	13	16	13	13	1.63403e+07	2.50414e+07	3.01468e+07	1.76125e+07	2.61687e+07	4.46088e+07	4.38916e+07	5.08335e+07	3.94341e+07	3.55959e+07	3.17364e+07	4.46088e+07	High	High	High	High	High	High	0	High	1.17	0.384757	0.0631147	Carbamidomethyl [C251; C262; C273; C297; C329; C384; C442; C463; C468]
P48347	14-3-3-like protein GF14 epsilon OS=Arabidopsis thaliana OX=3702 GN=GRF10 PE=1 SV=1	75	20	121	18	254	28.9	689	725	624	754	540	611	16	15	13	16	13	15	6.15899e+07	8.11675e+07	1.23332e+08	9.20753e+07	1.58622e+08	2.09588e+08	1.65436e+08	1.64768e+08	1.61327e+08	1.8609e+08	1.9237e+08	2.09588e+08	High	High	High	High	High	High	0	High	0.911	0.92751	0.603749	Oxidation [M222]; Carbamidomethyl [C98]
Q9SF16	T-complex protein 1 subunit eta OS=Arabidopsis thaliana OX=3702 GN=CCT7 PE=1 SV=1	61	27	121	27	557	59.7	357	429	449	378	408	510	17	16	19	19	18	19	2.95955e+07	3.85807e+07	6.05981e+07	3.96987e+07	6.7274e+07	8.49869e+07	7.94962e+07	7.83179e+07	7.92666e+07	8.02335e+07	8.15874e+07	8.49869e+07	High	High	High	High	High	High	0	High	0.935	0.967984	0.781951	Carbamidomethyl [C32; C161; C313; C367; C517]; Acetyl [N-Term]; Oxidation [M417]
Q9ZU52	Fructose-bisphosphate aldolase 3, chloroplastic OS=Arabidopsis thaliana OX=3702 GN=FBA3 PE=1 SV=1	60	19	158	16	391	42.3	705	600	694	747	653	572	15	14	15	15	16	15	6.0623e+07	7.83831e+07	1.16444e+08	8.20492e+07	1.45091e+08	1.74727e+08	1.62839e+08	1.59116e+08	1.52317e+08	1.65826e+08	1.75961e+08	1.74727e+08	High	High	High	High	High	High	0	High	0.974	0.990215	0.917661	Carbamidomethyl [C72; C128; C156; C187]
O81645	Villin-3 OS=Arabidopsis thaliana OX=3702 GN=VLN3 PE=1 SV=2	33	23	92	19	965	106.3	420	455	427	487	527	482	13	13	10	14	18	15	6.55842e+06	9.08842e+06	1.49639e+07	1.01383e+07	1.40064e+07	1.74582e+07	1.76165e+07	1.84493e+07	1.95739e+07	2.04901e+07	1.69865e+07	1.74582e+07	High	High	High	High	High	High	0	High	1.098	0.742348	0.263708	Carbamidomethyl [C117; C711]
P49688	40S ribosomal protein S2-3 OS=Arabidopsis thaliana OX=3702 GN=RPS2C PE=1 SV=2	59	17	145	6	285	30.9	484	534	504	547	618	614	16	16	16	17	16	16	2.10024e+07	3.13659e+07	4.20904e+07	2.65863e+07	4.4367e+07	6.2644e+07	5.64144e+07	6.36722e+07	5.50572e+07	5.37325e+07	5.38066e+07	6.2644e+07	High	High	High	High	High	High	0	High	1.189	0.320959	0.0475565	Carbamidomethyl [C176; C182; C237]
Q9LJE5	YTH domain-containing protein ECT2 OS=Arabidopsis thaliana OX=3702 GN=ECT2 PE=1 SV=1	47	20	82	15	667	72.4	371	366	439	191	333	370	16	11	14	9	11	12	7.15239e+06	9.80913e+06	1.43333e+07	6.51377e+06	1.11401e+07	1.43494e+07	1.9212e+07	1.99123e+07	1.87489e+07	1.31647e+07	1.35103e+07	1.43494e+07	High	High	High	High	High	High	0	High	1.431	0.0219772	0.00131682	Acetyl [N-Term]; Carbamidomethyl [C422; C667]
Q949U7	Peroxiredoxin-2E, chloroplastic OS=Arabidopsis thaliana OX=3702 GN=PRXIIE PE=1 SV=2	60	12	197	12	234	24.7	1382	1264	1429	1118	1501	1351	12	12	12	10	12	12	1.49055e+08	1.88762e+08	3.12189e+08	1.83732e+08	3.22546e+08	4.06715e+08	4.00376e+08	3.83182e+08	4.08365e+08	3.71334e+08	3.91171e+08	4.06715e+08	High	High	High	High	High	High	0	High	0.964	0.999436	0.991897	Oxidation [M169; M230]; Carbamidomethyl [C121]
O48741	Protochlorophyllide reductase C, chloroplastic OS=Arabidopsis thaliana OX=3702 GN=PORC PE=1 SV=1	52	14	104	10	401	43.9	409	462	345	522	485	410	11	11	10	10	12	12	7.44308e+06	9.5267e+06	1.62192e+07	1.0408e+07	1.97176e+07	2.10398e+07	1.99928e+07	1.9339e+07	2.12158e+07	2.10353e+07	2.39127e+07	2.10398e+07	High	High	High	High	High	High	0	High	0.944	0.971221	0.822679	Oxidation [M264]; Carbamidomethyl [C173; C309]
P48349	14-3-3-like protein GF14 lambda OS=Arabidopsis thaliana OX=3702 GN=GRF6 PE=1 SV=1	68	14	150	6	248	28	523	519	605	597	542	692	13	13	13	14	13	12	2.7103e+07	3.6395e+07	5.14597e+07	4.55586e+07	7.55401e+07	8.95837e+07	7.28012e+07	7.3881e+07	6.73129e+07	9.20767e+07	9.16123e+07	8.95837e+07	High	High	High	High	High	High	0	High	0.745	0.156162	0.0157176	Oxidation [M13; M169; M227; M241; M245]; Carbamidomethyl [C103]
P28769	T-complex protein 1 subunit alpha OS=Arabidopsis thaliana OX=3702 GN=CCT1 PE=1 SV=1	53	22	112	22	545	59.2	439	306	461	346	459	337	16	15	19	14	18	16	2.87294e+07	4.11119e+07	8.21676e+07	4.96307e+07	8.07889e+07	1.07428e+08	7.71697e+07	8.34563e+07	1.07481e+08	1.00307e+08	9.79778e+07	1.07428e+08	High	High	High	High	High	High	0	High	0.929	0.958109	0.738825	Carbamidomethyl [C28; C154; C239; C400]; Oxidation [M511]; Acetyl [N-Term]
P42645	14-3-3-like protein GF14 upsilon OS=Arabidopsis thaliana OX=3702 GN=GRF5 PE=1 SV=2	62	18	184	7	268	30.2	833	929	833	779	835	962	17	18	16	18	18	17	7.70523e+06	1.05188e+07	1.65383e+07	8.40129e+06	1.31447e+07	2.00704e+07	2.06969e+07	2.1353e+07	2.16332e+07	1.69795e+07	1.59415e+07	2.00704e+07	High	High	High	High	High	High	0	High	1.208	0.265804	0.0341278	Oxidation [M26; M30; M226]; Acetyl [N-Term]
Q9LEV3	CBS domain-containing protein CBSX3, mitochondrial OS=Arabidopsis thaliana OX=3702 GN=CBSX3 PE=1 SV=1	62	11	124	11	206	22.7	498	455	528	577	671	654	11	11	11	9	11	11	5.28116e+07	6.40335e+07	9.51866e+07	6.6872e+07	1.17718e+08	1.45657e+08	1.41857e+08	1.29987e+08	1.24511e+08	1.35152e+08	1.42764e+08	1.45657e+08	High	High	High	High	High	High	0	High	0.883	0.868372	0.41664	Oxidation [M47; M61; M88; M136; M155; M158; M174; M177]; Carbamidomethyl [C75]
Q8VZF3	Probable glutamyl endopeptidase, chloroplastic OS=Arabidopsis thaliana OX=3702 GN=GEP PE=2 SV=2	32	18	93	18	960	106	266	437	299	330	450	402	12	13	13	13	13	16	7.39822e+06	1.15051e+07	1.79848e+07	1.14614e+07	1.81815e+07	2.46655e+07	1.98723e+07	2.33552e+07	2.35254e+07	2.31641e+07	2.20498e+07	2.46655e+07	High	High	High	High	High	High	0	High	1.037	0.909355	0.533898	Carbamidomethyl [C168; C375; C396; C685; C911]
Q96321	Importin subunit alpha-1 OS=Arabidopsis thaliana OX=3702 GN=IMPA1 PE=1 SV=2	52	17	86	11	532	58.6	223	313	382	183	298	382	11	15	12	11	12	13	5.47389e+06	7.66963e+06	1.22555e+07	6.5867e+06	1.25878e+07	1.42092e+07	1.47034e+07	1.55692e+07	1.6031e+07	1.33121e+07	1.52661e+07	1.42092e+07	High	High	High	High	High	High	0	High	1.065	0.887958	0.477002	Carbamidomethyl [C263; C413; C418; C423; C432]
Q56YU0	Aldehyde dehydrogenase family 2 member C4 OS=Arabidopsis thaliana OX=3702 GN=ALDH2C4 PE=1 SV=2	55	22	118	22	501	54.3	443	511	367	367	446	512	19	19	15	17	15	16	2.37164e+07	3.24015e+07	5.47117e+07	3.0223e+07	5.66237e+07	6.59012e+07	6.37045e+07	6.57743e+07	7.15668e+07	6.10825e+07	6.86711e+07	6.59012e+07	High	High	High	High	High	High	0	High	0.955	0.993718	0.93447	Carbamidomethyl [C187; C294]
Q38799	Pyruvate dehydrogenase E1 component subunit beta-1, mitochondrial OS=Arabidopsis thaliana OX=3702 GN=PDH2 PE=1 SV=2	42	11	124	11	363	39.2	742	602	710	688	743	783	9	9	9	10	10	10	4.46798e+07	5.92605e+07	1.0074e+08	6.5165e+07	1.08886e+08	1.40854e+08	1.20014e+08	1.20298e+08	1.31775e+08	1.31702e+08	1.32053e+08	1.40854e+08	High	High	High	High	High	High	0	High	0.879	0.845471	0.388963	Oxidation [M50; M59; M136; M334]; Carbamidomethyl [C164]
Q08112	40S ribosomal protein S15-1 OS=Arabidopsis thaliana OX=3702 GN=RPS15A PE=2 SV=1	73	9	119	2	152	17.1	473	529	365	450	493	528	7	8	7	7	8	8	8.82436e+06	1.18594e+07	2.46507e+07	1.18756e+07	1.21689e+07	25192215	2.3703e+07	2.40743e+07	3.22449e+07	2.40014e+07	1.4758e+07	25192215	High	High	High	High	High	High	0	High	0.996	0.967984	0.782791	Acetyl [N-Term]; Oxidation [M35; M61; M90; M96]
Q76E23	Eukaryotic translation initiation factor 4G OS=Arabidopsis thaliana OX=3702 GN=EIF4G PE=1 SV=2	22	22	88	22	1727	187.8	405	480	585	335	461	490	12	15	17	14	13	16	5.59489e+06	6.47682e+06	1.20263e+07	6.33269e+06	1.12144e+07	1.35787e+07	1.50284e+07	1.31478e+07	1.57312e+07	1.27988e+07	1.36004e+07	1.35787e+07	High	High	High	High	High	High	0	High	1.111	0.809999	0.342616	Oxidation [M138]; Carbamidomethyl [C553; C761; C1266]
Q9LJG3	GDSL esterase/lipase ESM1 OS=Arabidopsis thaliana OX=3702 GN=ESM1 PE=1 SV=1	47	11	104	11	392	44	572	456	583	600	788	723	9	9	9	10	8	11	1.28123e+08	1.64798e+08	4.21441e+08	2.5033e+08	4.34747e+08	4.99548e+08	3.44151e+08	3.34537e+08	5.51273e+08	5.05932e+08	5.27246e+08	4.99548e+08	High	High	High	High	High	High	0	High	0.776	0.301899	0.042772	Oxidation [M129; M336; M351; M365]; Carbamidomethyl [C215; C229]
Q9LHG9	Nascent polypeptide-associated complex subunit alpha-like protein 1 OS=Arabidopsis thaliana OX=3702 GN=At3g12390 PE=1 SV=1	66	11	111	7	203	22	854	697	669	697	681	556	11	11	11	11	10	9	2.6919e+07	2.75297e+07	4.36629e+07	4.72741e+07	79354849	7.21782e+07	7.23069e+07	5.58846e+07	5.71141e+07	9.55438e+07	9.62386e+07	7.21782e+07	High	High	High	High	High	High	0	High	0.688	0.0252182	0.00155567	Oxidation [M75; M173]; Acetyl [N-Term]
F4K0E8	4-hydroxy-3-methylbut-2-en-1-yl diphosphate synthase (ferredoxin), chloroplastic OS=Arabidopsis thaliana OX=3702 GN=ISPG PE=1 SV=1	39	23	104	23	741	82.2	290	367	378	305	415	363	14	15	17	11	14	14	17441462	2.71758e+07	4.80626e+07	1.98104e+07	3.20311e+07	5.25606e+07	4.68493e+07	5.51662e+07	6.28692e+07	4.00381e+07	3.88461e+07	5.25606e+07	High	High	High	High	High	High	0	High	0.961	0.999436	0.994544	Oxidation [M108; M247; M716]; Carbamidomethyl [C180; C356; C644; C647]
Q93VR3	GDP-mannose 3,5-epimerase OS=Arabidopsis thaliana OX=3702 GN=At5g28840 PE=1 SV=1	61	21	165	21	377	42.7	521	584	523	575	563	555	18	19	19	19	19	18	7.65614e+07	1.02587e+08	1.59006e+08	9.91114e+07	1.59365e+08	2.19468e+08	2.05651e+08	2.0825e+08	2.07991e+08	2.0031e+08	1.93272e+08	2.19468e+08	High	High	High	High	High	High	0	High	0.98	0.980774	0.871743	Carbamidomethyl [C71; C85; C145; C185; C196; C251]; Acetyl [N-Term]
O81439	Probable plastid-lipid-associated protein 1, chloroplastic OS=Arabidopsis thaliana OX=3702 GN=PAP1 PE=1 SV=1	70	17	103	16	318	34.9	690	557	520	670	572	631	15	12	14	14	14	15	4.2869e+07	4.94539e+07	7.84938e+07	6.41806e+07	9.14841e+07	1.09143e+08	1.1515e+08	1.0039e+08	1.02675e+08	1.29713e+08	1.10948e+08	1.09143e+08	High	High	High	High	High	High	0	High	0.922	0.949231	0.682401
O80585	Methylenetetrahydrofolate reductase 2 OS=Arabidopsis thaliana OX=3702 GN=MTHFR2 PE=1 SV=2	51	23	116	16	594	66.8	279	281	343	315	311	386	17	18	13	16	19	18	1.42333e+07	1.94125e+07	3.41326e+07	1.77673e+07	2.61887e+07	41164312	3.82318e+07	3.94069e+07	4.46478e+07	3.59087e+07	3.17606e+07	41164312	High	High	High	High	High	High	0	High	0.921	0.954488	0.691805	Oxidation [M495]; Carbamidomethyl [C75; C84; C130; C215; C474]
Q9LKA3	Malate dehydrogenase 2, mitochondrial OS=Arabidopsis thaliana OX=3702 GN=At3g15020 PE=1 SV=1	42	12	135	4	341	35.9	929	843	819	893	951	893	11	11	10	11	11	10	4.31895e+06	4.49426e+06	8.07683e+06	4.22619e+06	8.27997e+06	1.11252e+07	1.16011e+07	9.12325e+06	1.05651e+07	8.54139e+06	1.00416e+07	1.11252e+07	High	High	High	High	High	High	0	High	0.886	0.892934	0.48507
P0DH95	Calmodulin-1 OS=Arabidopsis thaliana OX=3702 GN=CAM1 PE=1 SV=1	70	12	128	2	149	16.9	519	638	674	716	668	728	8	9	10	9	10	12	3.97658e+06	5.44085e+06	12825230	8643049	1.92273e+07	1.7617e+07	1.06815e+07	1.10448e+07	1.67763e+07	1.74681e+07	2.33182e+07	1.7617e+07	Peak Found	Peak Found	High	Peak Found	High	High	0	High	0.684	0.0735431	0.00555698	Acetyl [N-Term]; Carbamidomethyl [C27]; Oxidation [M37; M77; M110]
P34066	Proteasome subunit alpha type-1-A OS=Arabidopsis thaliana OX=3702 GN=PAF1 PE=1 SV=3	81	15	120	5	278	30.5	623	636	589	725	625	681	13	14	14	12	14	14	4.18369e+06	5.19773e+06	9.61269e+06	5.61327e+06	9.85806e+06	1.17261e+07	1.12378e+07	1.05513e+07	1.25741e+07	1.13448e+07	1.19555e+07	1.17261e+07	High	High	High	High	High	High	0	High	1.028	0.958109	0.73359	Oxidation [M26; M276; M278]; Carbamidomethyl [C48; C148; C209]
Q9SSS9	ATP synthase subunit delta, chloroplastic OS=Arabidopsis thaliana OX=3702 GN=ATPD PE=1 SV=1	62	15	163	15	234	25.7	718	590	828	591	950	495	13	13	14	13	14	11	8.06669e+07	1.04525e+08	2.17914e+08	1.47503e+08	3.41883e+08	2.43474e+08	2.16679e+08	2.12183e+08	2.85047e+08	2.98113e+08	4.14623e+08	2.43474e+08	High	High	High	High	High	High	0	High	0.724	0.089475	0.00736822	Oxidation [M69; M212]
P25851	Fructose-1,6-bisphosphatase 1, chloroplastic OS=Arabidopsis thaliana OX=3702 GN=CFBP1 PE=1 SV=2	41	12	113	12	417	45.1	645	573	673	665	533	593	11	9	11	9	10	10	3.35307e+07	5.43629e+07	7.72494e+07	5.32106e+07	1.0843e+08	1.22303e+08	9.00666e+07	1.10356e+08	1.01048e+08	1.07542e+08	1.315e+08	1.22303e+08	High	High	High	High	High	High	0	High	0.824	0.576161	0.142036	Carbamidomethyl [C111; C154; C366]; Oxidation [M92; M303]
Q9SYM5	Trifunctional UDP-glucose 4,6-dehydratase/UDP-4-keto-6-deoxy-D-glucose 3,5-epimerase/UDP-4-keto-L-rhamnose-reductase RHM1 OS=Arabidopsis thaliana OX=3702 GN=RHM1 PE=1 SV=1	51	24	124	12	669	75.3	363	394	415	248	348	397	20	21	19	17	17	17	1.05804e+07	1.51987e+07	2.25181e+07	1.04449e+07	1.89525e+07	2.88949e+07	2.842e+07	3.08531e+07	2.94552e+07	2.11097e+07	2.29848e+07	2.88949e+07	High	High	High	High	High	High	0	High	1.239	0.148262	0.0145286	Carbamidomethyl [C118; C228; C534]; Oxidation [M271; M540]
Q9LZ66	Assimilatory sulfite reductase (ferredoxin), chloroplastic OS=Arabidopsis thaliana OX=3702 GN=SIR PE=1 SV=1	43	24	141	24	642	71.9	528	500	433	504	463	351	20	20	18	21	20	17	4.62619e+07	5.66162e+07	9.75408e+07	6.13458e+07	9.50416e+07	1.2605e+08	1.24264e+08	1.1493e+08	1.2759e+08	1.23984e+08	1.15263e+08	1.2605e+08	High	High	High	High	High	High	0	High	0.989	0.969839	0.804493	Carbamidomethyl [C468; C549; C553; C601]; Oxidation [M150]
P48641	Glutathione reductase, cytosolic OS=Arabidopsis thaliana OX=3702 GN=At3g24170 PE=1 SV=1	57	24	114	24	499	53.8	402	380	379	380	392	385	16	19	14	16	15	17	3.58375e+07	4.53829e+07	7.79805e+07	4.47309e+07	7.35496e+07	1.09236e+08	9.62627e+07	9.21263e+07	1.02004e+08	9.04039e+07	8.91982e+07	1.09236e+08	High	High	High	High	High	High	0	High	0.939	0.971157	0.815393	Oxidation [M351; M482]; Carbamidomethyl [C54; C73; C355]
P49690	60S ribosomal protein L23 OS=Arabidopsis thaliana OX=3702 GN=RPL23A PE=2 SV=3	68	13	132	13	140	15	644	669	481	571	537	551	12	12	12	11	11	12	4.53773e+07	6.22789e+07	1.0034e+08	6.69021e+07	1.01644e+08	1.33264e+08	1.21888e+08	1.26425e+08	1.31252e+08	1.35213e+08	1.2327e+08	1.33264e+08	High	High	High	High	High	High	0	High	0.916	0.939549	0.638255	Carbamidomethyl [C28; C56; C125]; Oxidation [M16; M60; M62]
Q9FJ95	Sorbitol dehydrogenase OS=Arabidopsis thaliana OX=3702 GN=SDH PE=1 SV=1	71	18	105	18	364	39.2	387	332	466	197	355	358	16	17	16	13	17	16	2.81079e+07	4.08886e+07	6.61467e+07	3.61695e+07	6.09707e+07	8.81077e+07	7.55003e+07	8.3003e+07	8.65245e+07	7.31008e+07	7.39429e+07	8.81077e+07	High	High	High	High	High	High	0	High	1.032	0.903836	0.516016	Carbamidomethyl [C54; C81; C109; C123; C149; C164; C174; C261; C282; C318]
P48523	Cinnamyl alcohol dehydrogenase 4 OS=Arabidopsis thaliana OX=3702 GN=CAD4 PE=1 SV=1	61	17	90	16	365	39.1	335	410	452	349	437	379	12	13	13	11	12	11	2.15214e+07	2.99463e+07	5.05747e+07	3.0305e+07	4.94362e+07	7.01898e+07	5.78084e+07	6.07904e+07	6.61552e+07	6.12482e+07	5.99544e+07	7.01898e+07	High	High	High	High	High	High	0	High	0.949	0.987982	0.890099	Oxidation [M61; M66; M204]; Carbamidomethyl [C44; C45; C48; C314]; Acetyl [N-Term]
Q9FJA6	40S ribosomal protein S3-3 OS=Arabidopsis thaliana OX=3702 GN=RPS3C PE=1 SV=1	73	20	173	4	248	27.4	583	632	606	505	657	653	19	19	17	16	18	19	5.7538e+06	7.8832e+06	1.37939e+07	9.56472e+06	1.54313e+07	1.75185e+07	1.54552e+07	1.60027e+07	1.80433e+07	1.93309e+07	1.87145e+07	1.75185e+07	High	High	High	High	High	High	0	High	0.757	0.233084	0.0278262	Carbamidomethyl [C97; C119]; Oxidation [M127; M157; M245]
Q9FT52	ATP synthase subunit d, mitochondrial OS=Arabidopsis thaliana OX=3702 GN=At3g52300 PE=1 SV=3	85	22	136	22	168	19.6	296	335	363	325	388	282	17	14	16	16	20	14	9.29582e+07	1.09962e+08	1.68198e+08	1.2052e+08	217489007	1.97235e+08	2.49694e+08	2.2322e+08	2.20014e+08	2.43579e+08	2.63763e+08	1.97235e+08	High	High	High	High	High	High	0	High	1.026	0.910779	0.548403	Oxidation [M24; M141]
Q9FY64	40S ribosomal protein S15-4 OS=Arabidopsis thaliana OX=3702 GN=RPS15D PE=2 SV=1	72	8	106	1	152	17.1	448	495	383	427	469	516	7	8	6	6	7	7	3.28808e+06	5.01935e+06	8800720	4.06396e+06	5.319e+06	1.03186e+07	8.83209e+06	1.01892e+07	1.1512e+07	8.21351e+06	6.45069e+06	1.03186e+07	High	High	High	High	High	High	0	High	1.241	0.550514	0.125767	Acetyl [N-Term]; Oxidation [M35; M61; M90; M96]
Q9SSB5	26S proteasome regulatory subunit 7 homolog A OS=Arabidopsis thaliana OX=3702 GN=RPT1A PE=1 SV=1	57	20	107	20	426	47.8	391	369	389	263	323	356	16	17	15	12	12	13	1.94004e+07	2.80297e+07	4.11427e+07	2.52237e+07	4.23543e+07	55686016	5.21112e+07	5.68997e+07	5.38175e+07	5.09787e+07	5.13657e+07	55686016	High	High	High	High	High	High	0	High	1.025	0.912612	0.560337	Carbamidomethyl [C173; C207; C229; C263; C382]; Oxidation [M131; M156; M157]
Q9LK72	Lectin-like protein At3g16530 OS=Arabidopsis thaliana OX=3702 GN=At3g16530 PE=1 SV=1	59	12	110	9	276	30.5	432	331	416	436	513	454	10	10	10	10	11	11	3.32444e+07	3.79857e+07	6.14066e+07	4.79529e+07	7.29269e+07	76205526	8.92974e+07	7.71101e+07	8.03241e+07	9.69157e+07	8.8443e+07	76205526	High	High	High	High	High	High	0	High	0.92	0.94255	0.666097	Oxidation [M55; M255]
O23049	50S ribosomal protein L6, chloroplastic OS=Arabidopsis thaliana OX=3702 GN=RPL6 PE=2 SV=1	65	18	156	18	223	24.7	445	554	676	651	785	730	16	15	15	16	17	15	8.54746e+07	9.46048e+07	1.62654e+08	1.27278e+08	2.1262e+08	2.53458e+08	2.29592e+08	1.92046e+08	2.12763e+08	2.57237e+08	2.57858e+08	2.53458e+08	High	High	High	High	High	High	0	High	0.814	0.528769	0.11387	Oxidation [M118]
Q9LNB6	Hsp70-Hsp90 organizing protein 1 OS=Arabidopsis thaliana OX=3702 GN=HOP1 PE=2 SV=1	48	23	107	19	572	64.5	322	237	290	410	196	341	18	17	14	18	14	17	1.48934e+07	1.74309e+07	2.43992e+07	1.41088e+07	2.84496e+07	3.48704e+07	4.00049e+07	3.53844e+07	3.19158e+07	2.85148e+07	3.45027e+07	3.48704e+07	High	High	High	High	High	High	0	High	1.042	0.868372	0.418228	Carbamidomethyl [C297; C301; C443; C494]; Oxidation [M207]
P12411	Tubulin beta-1 chain OS=Arabidopsis thaliana OX=3702 GN=TUBB1 PE=2 SV=1	42	18	145	1	447	50.2	323	345	372	331	309	555	14	15	12	10	12	15	141586	220317	262031	176434	330753	721636	380314	447238	342755	356584	401125	721636	High	High	Peak Found	Peak Found	Peak Found	Peak Found	0	High	0.948	0.971157	0.819346	Oxidation [M67; M74; M148; M268; M300; M301; M317]; Carbamidomethyl [C128; C130; C137; C302]
Q944P7	Leucine aminopeptidase 2, chloroplastic OS=Arabidopsis thaliana OX=3702 GN=LAP2 PE=2 SV=2	42	17	98	6	583	61.3	507	549	435	526	541	468	13	12	12	12	13	11	1.42992e+06	3.01967e+06	6.83504e+06	3.72805e+06	6.18393e+06	7.44322e+06	3.8409e+06	6.12987e+06	8.94071e+06	7.53462e+06	7.49964e+06	7.44322e+06	High	High	High	High	High	High	0	High	0.905	0.92751	0.604743	Oxidation [M377; M521]; Carbamidomethyl [C209; C368; C451]
Q9FY50	50S ribosomal protein L10, chloroplastic OS=Arabidopsis thaliana OX=3702 GN=RPL10 PE=2 SV=1	57	13	105	13	220	24.7	606	550	519	548	636	590	12	12	12	11	11	11	4.34214e+07	5.69212e+07	9.37752e+07	6.71485e+07	1.26632e+08	1.5364e+08	1.16634e+08	1.15549e+08	1.22664e+08	1.35711e+08	1.53574e+08	1.5364e+08	High	High	High	High	High	High	0	High	0.824	0.580685	0.143629	Oxidation [M118; M171; M205]; Carbamidomethyl [C62; C114]
Q9SIP7	40S ribosomal protein S3-1 OS=Arabidopsis thaliana OX=3702 GN=RPS3A PE=1 SV=1	72	21	164	2	250	27.5	594	614	534	569	597	649	19	18	15	16	18	18	1.63134e+06	2.41984e+06	7271512	4.30006e+06	6.99826e+06	9261332	4.38192e+06	4.91223e+06	9.51164e+06	8.69069e+06	8.48722e+06	9261332	High	High	High	High	High	High	0	High	0.565	0.00850267	0.000436678	Carbamidomethyl [C97; C119]; Oxidation [M127; M157; M245]
Q8H0U5	Protein TIC 62, chloroplastic OS=Arabidopsis thaliana OX=3702 GN=TIC62 PE=1 SV=1	50	19	95	19	641	68.3	430	380	302	280	339	327	14	15	10	11	14	10	1.60761e+07	1.97924e+07	2.99938e+07	1.65936e+07	2.51161e+07	3.628e+07	4.31819e+07	4.01782e+07	3.9234e+07	3.35367e+07	3.04599e+07	3.628e+07	High	High	High	High	High	High	0	High	1.139	0.483656	0.0980732	Carbamidomethyl [C148; C168; C169]
Q43316	Porphobilinogen deaminase, chloroplastic OS=Arabidopsis thaliana OX=3702 GN=HEMC PE=1 SV=1	47	17	124	17	382	41	378	386	466	348	418	440	16	16	17	13	15	14	7.81239e+07	1.0444e+08	1.81109e+08	1.01609e+08	1.81575e+08	2.41284e+08	2.09848e+08	2.12011e+08	2.36903e+08	2.05359e+08	2.20207e+08	2.41284e+08	High	High	High	High	High	High	0	High	0.941	0.973061	0.831754	Carbamidomethyl [C170; C304; C316; C332]
O04450	T-complex protein 1 subunit epsilon OS=Arabidopsis thaliana OX=3702 GN=CCT5 PE=1 SV=1	53	17	93	17	535	59.3	153	302	399	156	330	373	10	14	13	11	14	13	1.89035e+07	2.61779e+07	4.08137e+07	2.21671e+07	3.8636e+07	5.55659e+07	5.07764e+07	5.31406e+07	5.33871e+07	4.4801e+07	4.68563e+07	5.55659e+07	High	High	High	High	High	High	0	High	1.062	0.823304	0.357219	Carbamidomethyl [C165; C249; C298; C373; C425; C489]
O82663	Succinate dehydrogenase [ubiquinone] flavoprotein subunit 1, mitochondrial OS=Arabidopsis thaliana OX=3702 GN=SDH1-1 PE=1 SV=1	44	19	101	19	634	69.6	360	460	525	443	552	573	15	18	13	14	15	16	2.34048e+07	3.39437e+07	4.94951e+07	3.21049e+07	5.60716e+07	7.41751e+07	6.28674e+07	6.89051e+07	6.47431e+07	6.48859e+07	6.80016e+07	7.41751e+07	High	High	High	High	High	High	0	High	0.958	0.998789	0.964405	Carbamidomethyl [C77; C131; C261; C294; C433; C526]; Oxidation [M509]
Q94AR8	3-isopropylmalate dehydratase large subunit, chloroplastic OS=Arabidopsis thaliana OX=3702 GN=IIL1 PE=1 SV=1	47	16	110	16	509	55	512	479	693	414	672	567	15	14	14	12	13	14	1.33613e+08	1.49902e+08	210741801	1.63335e+08	2.94028e+08	3.13792e+08	3.58898e+08	3.04299e+08	2.75665e+08	3.30109e+08	3.56586e+08	3.13792e+08	High	High	High	High	High	High	0	High	1.419	0.00558903	0.000263945	Oxidation [M245; M413]; Carbamidomethyl [C291; C376; C428; C437; C445; C448; C465]
P0DH97	Calmodulin-2 OS=Arabidopsis thaliana OX=3702 GN=CAM2 PE=1 SV=1	57	11	135	1	149	16.8	650	733	768	823	800	804	9	10	10	10	10	11	9927196	12495422	33680708	19824974	35058744	34031476	2.66653e+07	2.53654e+07	4.40567e+07	4.00675e+07	4.25179e+07	34031476	High	High	High	High	High	High	0	High	0.745	0.128431	0.0117893	Acetyl [N-Term]; Carbamidomethyl [C27]; Oxidation [M37; M77]
Q9M339	40S ribosomal protein S3-2 OS=Arabidopsis thaliana OX=3702 GN=RPS3B PE=1 SV=1	75	22	167	4	249	27.3	599	611	538	574	599	646	19	18	16	17	18	19	9.24654e+06	9.80927e+06	23245952	1.42684e+07	2.34689e+07	31968445	2.48371e+07	1.99126e+07	3.04073e+07	2.88374e+07	2.84622e+07	31968445	High	High	High	High	High	High	0	High	0.681	0.0149011	0.000844456	Carbamidomethyl [C97; C119]; Oxidation [M127; M157]
Q9SA14	3-isopropylmalate dehydrogenase 3, chloroplastic OS=Arabidopsis thaliana OX=3702 GN=IMDH3 PE=1 SV=2	54	15	132	7	404	43.8	608	591	649	520	640	608	15	14	13	14	14	13	1.08654e+07	1.20801e+07	2.76994e+07	14108457	3.09921e+07	3.00815e+07	2.91854e+07	2.45222e+07	3.62327e+07	2.8514e+07	3.75861e+07	3.00815e+07	High	High	High	High	High	High	0	High	0.903	0.905751	0.527998	Oxidation [M171; M172; M269; M345; M359]
Q94BS2	Protein MET1, chloroplastic OS=Arabidopsis thaliana OX=3702 GN=MET1 PE=1 SV=1	64	22	150	22	335	37.4	643	632	628	606	756	640	16	17	15	20	21	18	6.57482e+07	7.87088e+07	1.36166e+08	8.20561e+07	1.32029e+08	1.57754e+08	1.76606e+08	1.59777e+08	1.78114e+08	1.6584e+08	1.6012e+08	1.57754e+08	High	High	High	High	High	High	0	High	1.022	0.920369	0.578218	Oxidation [M165; M167; M204]; Carbamidomethyl [C262; C263]
Q9LV21	T-complex protein 1 subunit delta OS=Arabidopsis thaliana OX=3702 GN=CCT4 PE=1 SV=1	63	25	96	25	536	57.7	238	305	143	332	247	248	14	13	11	19	14	16	2.36775e+07	3.45848e+07	3.85416e+07	2.90082e+07	4.19412e+07	6.23749e+07	6.36e+07	7.02065e+07	5.04151e+07	5.86273e+07	5.08648e+07	6.23749e+07	High	High	High	High	High	High	0	High	1.045	0.878022	0.440006	Acetyl [N-Term]; Oxidation [M8]; Carbamidomethyl [C340; C407; C447]
Q9SHR7	Chlorophyll a-b binding protein 2.1, chloroplastic OS=Arabidopsis thaliana OX=3702 GN=LHCB2.1 PE=1 SV=1	52	8	128	4	265	28.6	588	735	681	703	708	552	7	8	7	7	8	8	2.74271e+07	5.53535e+07	8.1208e+07	3.40841e+07	1.16067e+08	1.19909e+08	7.36716e+07	1.12366e+08	1.06226e+08	6.8886e+07	1.40761e+08	1.19909e+08	High	High	High	High	High	High	0	High	1.04	0.88392	0.466745	Oxidation [M106; M221; M224]; Carbamidomethyl [C112]
O23523	RGG repeats nuclear RNA binding protein A OS=Arabidopsis thaliana OX=3702 GN=RGGA PE=1 SV=1	51	14	87	12	355	37.4	491	288	430	402	480	215	10	9	10	13	12	7	1.07052e+07	1.19407e+07	2.07085e+07	1.30692e+07	2.15305e+07	2.49335e+07	2.87551e+07	2.42394e+07	2.70881e+07	2.64137e+07	2.61114e+07	2.49335e+07	High	High	High	High	High	High	0	High	1.054	0.840348	0.384398	Oxidation [M260]
Q9FKA5	Uncharacterized protein At5g39570 OS=Arabidopsis thaliana OX=3702 GN=At5g39570 PE=1 SV=1	57	15	142	15	381	43.5	577	600	594	643	522	593	13	13	12	15	14	13	8.47749e+07	9.56432e+07	1.7924e+08	9.76649e+07	1.50722e+08	1.66248e+08	2.27713e+08	1.94154e+08	2.34458e+08	1.97387e+08	1.8279e+08	1.66248e+08	High	High	High	High	High	High	0	High	1.2	0.286243	0.0386552
P51407	60S acidic ribosomal protein P2-1 OS=Arabidopsis thaliana OX=3702 GN=RPP2A PE=3 SV=2	95	11	169	8	115	11.4	1080	1230	1470	1121	1541	1547	10	10	10	10	9	11	5.20924e+07	6.05541e+07	1.35993e+08	7.47886e+07	1.42013e+08	1.55166e+08	1.39925e+08	1.22924e+08	1.77888e+08	1.51152e+08	1.72228e+08	1.55166e+08	High	High	High	High	High	High	0	High	0.866	0.787464	0.316566	Oxidation [M1; M109]
P38418	Lipoxygenase 2, chloroplastic OS=Arabidopsis thaliana OX=3702 GN=LOX2 PE=1 SV=1	32	23	90	23	896	102	196	341	181	231	221	273	10	17	17	15	14	15	1.49082e+07	2.36895e+07	3.11866e+07	1.73204e+07	3.03778e+07	3.45865e+07	4.00448e+07	4.80891e+07	4.07943e+07	3.50056e+07	3.6841e+07	3.45865e+07	High	High	High	High	High	High	0	High	1.179	0.333818	0.050445	Carbamidomethyl [C281; C531; C611]
Q9FZ47	ACT domain-containing protein ACR11 OS=Arabidopsis thaliana OX=3702 GN=ACR11 PE=1 SV=1	54	14	125	14	290	31.3	475	452	711	397	728	520	11	11	13	10	12	11	7.12559e+07	8.73656e+07	1.84462e+08	1.00077e+08	2.00098e+08	2.14549e+08	1.914e+08	1.7735e+08	2.41288e+08	2.02262e+08	2.42671e+08	2.14549e+08	High	High	High	High	High	High	0	High	0.926	0.957364	0.710111	Oxidation [M114]
P41916	GTP-binding nuclear protein Ran-1 OS=Arabidopsis thaliana OX=3702 GN=RAN1 PE=1 SV=1	83	14	107	14	221	25.3	167	243	376	241	414	497	11	11	13	11	14	14	4.73761e+07	6.7972e+07	8.96531e+07	4.96859e+07	8.38454e+07	1.29068e+08	1.27257e+08	1.37982e+08	1.17273e+08	1.00418e+08	1.01685e+08	1.29068e+08	High	High	High	High	High	High	0	High	1.103	0.665289	0.200686	Acetyl [N-Term]; Carbamidomethyl [C59; C66; C88; C115; C123]
Q9XEX2	Peroxiredoxin-2B OS=Arabidopsis thaliana OX=3702 GN=PRXIIB PE=1 SV=1	80	9	117	8	162	17.4	538	607	693	540	860	775	9	8	7	9	9	8	4.20939e+07	5.53211e+07	9.13695e+07	5.10766e+07	1.09749e+08	1.06848e+08	1.13068e+08	1.12301e+08	1.19518e+08	1.03229e+08	1.33099e+08	1.06848e+08	High	High	High	High	High	High	0	High	0.968	0.998789	0.964097	Carbamidomethyl [C51; C76]; Oxidation [M53; M85]
O80448	Pyridoxal 5'-phosphate synthase subunit PDX1.1 OS=Arabidopsis thaliana OX=3702 GN=PDX11 PE=1 SV=1	49	17	178	9	309	32.8	912	810	788	962	805	904	15	15	15	15	13	14	3.68042e+07	5.09058e+07	52409635	4.63486e+07	5.40441e+07	7.22061e+07	9.88594e+07	1.03338e+08	6.85554e+07	9.36733e+07	6.55427e+07	7.22061e+07	High	High	High	High	High	High	0	High	1.086	0.736941	0.257041	Acetyl [N-Term]; Oxidation [M15; M33; M40; M60; M78; M83; M194]; Carbamidomethyl [C57; C144; C146]
Q8L7N0	T-complex protein 1 subunit zeta 2 OS=Arabidopsis thaliana OX=3702 GN=CCT6B PE=1 SV=1	50	21	102	5	535	58.9	379	434	383	273	308	315	17	16	14	12	13	13	6.28775e+06	9218977	1.14952e+07	9.10926e+06	22860872	2.74028e+07	1.68895e+07	1.87143e+07	1.50366e+07	1.84104e+07	2.77248e+07	2.74028e+07	High	High	High	High	High	High	0	High	0.699	0.0333412	0.00212565	Carbamidomethyl [C231; C236; C285; C374; C408]
P43297	Cysteine proteinase RD21A OS=Arabidopsis thaliana OX=3702 GN=RD21A PE=1 SV=1	26	11	98	11	462	50.9	369	416	463	474	415	391	10	11	10	11	11	10	4.22792e+07	5.49761e+07	1.02724e+08	6.3908e+07	1.21102e+08	1.52207e+08	1.13566e+08	1.116e+08	1.3437e+08	1.29162e+08	1.46868e+08	1.52207e+08	High	High	High	High	High	High	0	High	0.976	0.987982	0.90006	Carbamidomethyl [C233; C291; C342]
Q8L940	Pyridoxal 5'-phosphate synthase subunit PDX1.3 OS=Arabidopsis thaliana OX=3702 GN=PDX13 PE=1 SV=2	44	16	153	8	309	33.2	887	763	801	875	753	856	15	11	14	12	10	13	2.35104e+07	2.9983e+07	5.89112e+07	3.30395e+07	5.599e+07	7.09884e+07	6.3151e+07	6.08649e+07	7.70599e+07	6.67748e+07	6.79026e+07	7.09884e+07	High	High	High	High	High	High	0	High	0.892	0.886131	0.472096	Oxidation [M1; M32; M39; M59; M77; M82; M193; M213]; Carbamidomethyl [C56; C143; C145]; Acetyl [N-Term]
Q9SSK7	MLP-like protein 34 OS=Arabidopsis thaliana OX=3702 GN=MLP34 PE=2 SV=1	80	16	89	11	316	35.5	124	198	225	150	216	237	11	13	13	8	12	14	1.85313e+07	3.03899e+07	4.45052e+07	2.9208e+07	4.75691e+07	7.40219e+07	4.97768e+07	6.16908e+07	5.82158e+07	5.90311e+07	5.76901e+07	7.40219e+07	High	High	High	High	High	High	0	High	0.984	0.97556	0.8379	Carbamidomethyl [C48; C204]; Oxidation [M99; M255; M347]
Q94AM1	Organellar oligopeptidase A, chloroplastic/mitochondrial OS=Arabidopsis thaliana OX=3702 GN=OOP PE=1 SV=1	38	21	93	12	791	88.7	330	301	255	270	307	290	13	13	15	11	16	12	6.40903e+06	1.00202e+07	1.75866e+07	1.02445e+07	1.88274e+07	2.34931e+07	1.72152e+07	2.03408e+07	2.30045e+07	2.07047e+07	2.28332e+07	2.34931e+07	High	High	High	High	High	High	0	High	0.968	0.999436	0.991208	Carbamidomethyl [C548]
Q9FIE8	UDP-glucuronic acid decarboxylase 3 OS=Arabidopsis thaliana OX=3702 GN=UXS3 PE=1 SV=1	66	18	122	6	342	38.5	304	248	328	319	293	331	15	15	15	15	14	15	6.01011e+06	7.56522e+06	1.74506e+07	9.63993e+06	2.01905e+07	2.32283e+07	1.61437e+07	1.53572e+07	2.28266e+07	1.94829e+07	2.44863e+07	2.32283e+07	High	High	High	High	High	High	0	High	1.062	0.828087	0.364655	Carbamidomethyl [C26; C103; C172; C242]; Oxidation [M292]
P82869	Peptidyl-prolyl cis-trans isomerase CYP37, chloroplastic OS=Arabidopsis thaliana OX=3702 GN=CYP37 PE=1 SV=3	47	20	108	20	466	50.5	411	370	484	419	416	491	14	15	13	16	17	17	7.08917e+07	8.23035e+07	1.70456e+08	1.02064e+08	1.6124e+08	2.08236e+08	1.90422e+08	1.67074e+08	2.22968e+08	2.06278e+08	1.95546e+08	2.08236e+08	High	High	High	High	High	High	0	High	0.946	0.980237	0.863928	Oxidation [M349]
Q06588	1-aminocyclopropane-1-carboxylate oxidase 4 OS=Arabidopsis thaliana OX=3702 GN=ACO4 PE=1 SV=2	53	11	86	9	323	36.7	207	309	361	224	351	544	8	8	10	7	8	8	1.11959e+07	1.33388e+07	2.56025e+07	1.21538e+07	2.44833e+07	2.95853e+07	3.00731e+07	2.70775e+07	3.34899e+07	2.45635e+07	2.96925e+07	2.95853e+07	High	High	High	High	High	High	0	High	1.113	0.603762	0.155472	Oxidation [M309]; Carbamidomethyl [C28; C36; C165]
Q9SAJ6	Glyceraldehyde-3-phosphate dehydrogenase GAPCP1, chloroplastic OS=Arabidopsis thaliana OX=3702 GN=GAPCP1 PE=1 SV=1	57	18	132	9	422	44.8	575	612	631	438	601	495	16	16	15	16	15	14	1.35309e+07	1.52278e+07	2.69198e+07	1.46163e+07	2.73173e+07	3.02214e+07	3.63451e+07	3.09122e+07	3.5213e+07	2.95404e+07	3.31294e+07	3.02214e+07	High	High	High	High	High	High	0	High	1.037	0.878022	0.441377	Oxidation [M277]; Carbamidomethyl [C236; C240; C331]
A8MS68	Dihydrolipoyl dehydrogenase 1, chloroplastic OS=Arabidopsis thaliana OX=3702 GN=LPD1 PE=2 SV=1	34	15	101	5	623	66.6	499	579	403	529	423	351	11	13	11	13	12	10	4.68917e+06	5.86353e+06	1.31435e+07	3.93846e+06	8.42904e+06	1.18471e+07	1.25955e+07	1.19028e+07	1.71926e+07	7.95986e+06	1.02224e+07	1.18471e+07	High	High	High	High	High	High	0	High	1.218	0.530585	0.115254	Carbamidomethyl [C124; C400]
Q8L4N1	Universal stress protein PHOS34 OS=Arabidopsis thaliana OX=3702 GN=PHOS34 PE=1 SV=1	45	12	100	10	260	28.1	302	274	293	430	415	490	11	11	9	11	12	11	1.07429e+07	1.36739e+07	2.1672e+07	1.2884e+07	1.95061e+07	2.67493e+07	2.88564e+07	2.77577e+07	2.83485e+07	2.60394e+07	2.36563e+07	2.67493e+07	High	High	High	High	High	High	0	High	1.116	0.591593	0.148868	Carbamidomethyl [C156; C192; C196; C198]; Acetyl [N-Term]
Q96254	Guanosine nucleotide diphosphate dissociation inhibitor 1 OS=Arabidopsis thaliana OX=3702 GN=GDI1 PE=1 SV=1	46	14	83	7	445	49.8	317	338	374	272	386	343	11	12	12	11	10	11	5.88412e+06	9.19383e+06	2.04432e+07	8.37421e+06	1.49528e+07	2.0126e+07	1.58053e+07	1.86633e+07	2.67412e+07	1.69248e+07	1.81342e+07	2.0126e+07	High	High	High	High	High	High	0	High	1.128	0.613753	0.163583	Carbamidomethyl [C192; C256; C283; C337; C338]; Oxidation [M1; M123; M250]; Acetyl [N-Term]
Q9SL67	26S proteasome regulatory subunit 4 homolog B OS=Arabidopsis thaliana OX=3702 GN=RPT2B PE=1 SV=1	47	17	110	1	443	49.3	352	397	432	322	365	341	12	14	14	13	15	14	318770	406216	1.1961e+06	452695	1.31163e+06	1.08653e+06	856245	824611	1.56458e+06	914924	1.5907e+06	1.08653e+06	Peak Found	High	High	High	High	High	0	High	0.901	0.934976	0.620709	Carbamidomethyl [C402]; Oxidation [M312]
P42734	Probable cinnamyl alcohol dehydrogenase 9 OS=Arabidopsis thaliana OX=3702 GN=CAD9 PE=2 SV=2	62	17	99	17	360	38.9	327	270	417	299	318	432	13	12	13	12	13	12	2.51135e+07	3.17404e+07	5.04117e+07	3.25767e+07	5.31512e+07	6.52236e+07	6.74571e+07	6.44323e+07	6.59421e+07	6.58396e+07	6.44598e+07	6.52236e+07	High	High	High	High	High	High	0	High	1.035	0.895407	0.499006	Carbamidomethyl [C47; C50; C166]; Oxidation [M337]
O23708	Proteasome subunit alpha type-2-A OS=Arabidopsis thaliana OX=3702 GN=PAB1 PE=1 SV=1	83	13	105	13	235	25.7	572	403	546	574	656	499	11	12	11	11	13	11	3.83744e+07	4.11006e+07	9.02309e+07	5.38626e+07	9.05618e+07	9.60867e+07	1.03077e+08	8.34333e+07	1.18028e+08	1.0886e+08	1.0983e+08	9.60867e+07	High	High	High	High	High	High	0	High	0.986	0.971221	0.82202	Acetyl [N-Term]; Oxidation [M182]
Q42546	SAL1 phosphatase OS=Arabidopsis thaliana OX=3702 GN=SAL1 PE=1 SV=1	64	14	85	14	353	37.5	467	481	406	386	511	445	10	11	11	11	11	12	1.47834e+07	1.80321e+07	4.21079e+07	2.23852e+07	4.07787e+07	5.13045e+07	3.97096e+07	3.66048e+07	5.508e+07	4.52418e+07	4.94549e+07	5.13045e+07	High	High	High	High	High	High	0	High	1.017	0.926923	0.601537	Carbamidomethyl [C119; C167]
P93292	Putative uncharacterized mitochondrial protein AtMg00280 OS=Arabidopsis thaliana OX=3702 GN=AtMg00280 PE=5 SV=1	44	6	449	2	110	12.7	1891	2522	3403	1245	1851	1999	6	6	5	5	4	5	2.95893e+06	4.10572e+06	5.69069e+06	3.78214e+06	6.60979e+06	8446311	7.94795e+06	8.33452e+06	7.44381e+06	7.64393e+06	8.01611e+06	8446311	High	High	High	High	Peak Found	High	0	High	1.002	0.987982	0.906687	Carbamidomethyl [C24; C53; C79]; Oxidation [M44; M82]
Q9LV28	Receptor for activated C kinase 1C OS=Arabidopsis thaliana OX=3702 GN=RACK1C PE=1 SV=1	64	19	115	5	326	35.8	407	388	358	334	383	351	15	14	14	12	12	14	3.87117e+06	5.84912e+06	9.32261e+06	6.36646e+06	1.04336e+07	1.05989e+07	1.03983e+07	1.18736e+07	1.21946e+07	1.2867e+07	1.26534e+07	1.05989e+07	High	High	High	High	High	High	0	High	0.972	0.99904	0.981472	Acetyl [N-Term]; Carbamidomethyl [C138; C154; C183; C208; C241; C250]
P29402	Calnexin homolog 1 OS=Arabidopsis thaliana OX=3702 GN=CNX1 PE=1 SV=1	37	17	100	14	530	60.4	298	420	508	306	505	436	13	17	14	13	15	14	1.74112e+07	2.22999e+07	3.50014e+07	2.12915e+07	3.85984e+07	4.77111e+07	4.67681e+07	4.52682e+07	4.57843e+07	4.30313e+07	4.68107e+07	4.77111e+07	High	High	High	High	High	High	0	High	1.026	0.909355	0.538865	Carbamidomethyl [C108; C307; C313]
Q9SZD4	26S proteasome regulatory subunit 4 homolog A OS=Arabidopsis thaliana OX=3702 GN=RPT2A PE=1 SV=1	47	17	107	1	443	49.3	352	370	404	314	383	330	12	14	13	12	15	13													Not Found	High	Not Found	Not Found	High	Not Found	0	High				Carbamidomethyl [C402]; Oxidation [M312]
Q9LZ82	Protein BTR1 OS=Arabidopsis thaliana OX=3702 GN=BTR1 PE=1 SV=1	77	18	117	18	313	33.8	469	478	440	361	540	383	15	16	15	13	16	14	4.07348e+07	4.72283e+07	7.98192e+07	5.31378e+07	9.08381e+07	1.01739e+08	1.09417e+08	9.58723e+07	1.04409e+08	1.07395e+08	1.10165e+08	1.01739e+08	High	High	High	High	High	High	0	High	0.984	0.97556	0.837922	Oxidation [M257; M276; M299]; Carbamidomethyl [C132]; Acetyl [N-Term]
Q9FLW9	Plastidial pyruvate kinase 2 OS=Arabidopsis thaliana OX=3702 GN=PKP2 PE=1 SV=1	47	19	103	18	579	63.5	325	321	275	367	321	352	14	14	11	16	12	14	1.51068e+07	2.27451e+07	3.56287e+07	2.17575e+07	3.19751e+07	5.10526e+07	4.05783e+07	4.6172e+07	4.66048e+07	4.39732e+07	3.87782e+07	5.10526e+07	High	High	High	High	High	High	0	High	0.937	0.969839	0.797525	Carbamidomethyl [C116; C250]; Oxidation [M92; M102; M136; M449]
O49629	Probable plastid-lipid-associated protein 2, chloroplastic OS=Arabidopsis thaliana OX=3702 GN=PAP2 PE=1 SV=1	52	12	89	11	310	33.6	579	567	638	552	559	655	10	9	10	12	11	11	2.13682e+07	2.2023e+07	4.35588e+07	3.21781e+07	5.36747e+07	6.65153e+07	5.73968e+07	4.47063e+07	5.69779e+07	6.5034e+07	6.50946e+07	6.65153e+07	High	High	High	High	High	High	0	High	0.817	0.546388	0.122203
O24653	Guanosine nucleotide diphosphate dissociation inhibitor 2 OS=Arabidopsis thaliana OX=3702 GN=GDI2 PE=2 SV=1	46	16	124	9	444	49.5	403	434	364	300	420	390	16	16	14	14	14	14	2.21735e+07	2.73809e+07	5.12031e+07	2.90082e+07	4.58181e+07	6.25158e+07	5.956e+07	5.55826e+07	6.69771e+07	5.86274e+07	5.55665e+07	6.25158e+07	High	High	High	High	High	High	0	High	1.014	0.935404	0.627516	Carbamidomethyl [C256; C283; C337; C338]; Oxidation [M1; M123; M250]; Acetyl [N-Term]
Q9CA67	Geranylgeranyl diphosphate reductase, chloroplastic OS=Arabidopsis thaliana OX=3702 GN=CHLP PE=1 SV=1	48	19	92	19	467	51.8	452	314	413	492	491	462	10	11	11	12	16	14	4.10292e+07	5.26757e+07	7.97777e+07	6.4324e+07	1.00961e+08	1.39124e+08	1.10208e+08	1.0693e+08	1.04355e+08	1.30003e+08	1.22441e+08	1.39124e+08	High	High	High	High	High	High	0	High	0.855	0.742348	0.263602	Carbamidomethyl [C341; C356; C415]; Oxidation [M203; M355; M414]
Q9LKR8	Rubisco accumulation factor 1.1, chloroplastic OS=Arabidopsis thaliana OX=3702 GN=RAF1.1 PE=1 SV=1	52	17	91	17	434	48.2	347	416	472	514	523	450	12	12	14	10	12	12	1.92471e+07	2.75944e+07	4.83873e+07	2.61749e+07	4.75029e+07	5.82493e+07	5.16994e+07	5.60161e+07	6.32939e+07	5.29011e+07	5.76098e+07	5.82493e+07	High	High	High	High	High	High	0	High	0.969	0.998789	0.95342	Carbamidomethyl [C211; C295]; Oxidation [M215; M309]
O04905	UMP-CMP kinase 3 OS=Arabidopsis thaliana OX=3702 GN=UMK3 PE=1 SV=1	82	18	107	17	202	22.5	219	289	275	259	298	242	14	12	14	12	15	13	2.55226e+07	3.11507e+07	5.5595e+07	3.85962e+07	7.10845e+07	7.75283e+07	6.85561e+07	6.32352e+07	7.27221e+07	7.80053e+07	8.62087e+07	7.75283e+07	High	High	High	High	High	High	0	High	0.945	0.980023	0.860541	Carbamidomethyl [C31; C125]; Acetyl [N-Term]; Oxidation [M62; M66]
Q94CE5	Gamma-aminobutyrate transaminase POP2, mitochondrial OS=Arabidopsis thaliana OX=3702 GN=POP2 PE=1 SV=1	46	13	81	13	504	55.2	271	332	226	300	353	328	12	11	10	9	10	11	1.636e+07	2.12286e+07	3.46967e+07	1.84909e+07	3.90796e+07	4.80578e+07	4.39444e+07	4.30935e+07	4.53857e+07	3.73713e+07	4.73943e+07	4.80578e+07	High	High	High	High	High	High	0	High	0.994	0.960973	0.758816	Carbamidomethyl [C98; C372; C450]
Q9LR75	Coproporphyrinogen-III oxidase 1, chloroplastic OS=Arabidopsis thaliana OX=3702 GN=CPX1 PE=2 SV=1	53	19	110	19	386	43.8	328	347	534	428	454	578	14	13	14	13	15	13	3.87464e+07	5.34239e+07	7.62292e+07	4.53799e+07	7.99375e+07	9.37747e+07	1.04076e+08	1.08449e+08	9.9713e+07	9.17156e+07	9.69452e+07	9.37747e+07	High	High	High	High	High	High	0	High	1.142	0.51663	0.109486	Carbamidomethyl [C96; C253; C379]; Oxidation [M146; M309]
Q9LJL3	Presequence protease 1, chloroplastic/mitochondrial OS=Arabidopsis thaliana OX=3702 GN=PREP1 PE=1 SV=2	26	23	116	23	1080	120.9	348	424	336	291	365	542	15	17	16	15	17	19	1.20872e+07	1.80502e+07	2.50735e+07	1.72585e+07	2.94005e+07	4.36746e+07	3.24674e+07	3.66415e+07	3.27978e+07	3.48806e+07	3.56558e+07	4.36746e+07	High	High	High	High	High	High	0	High	0.916	0.940592	0.646784	Oxidation [M566; M591; M847]; Carbamidomethyl [C118; C203; C843]
F4JVN6	Tripeptidyl-peptidase 2 OS=Arabidopsis thaliana OX=3702 GN=TPP2 PE=1 SV=1	21	22	81	22	1380	152.3	220	355	455	278	350	489	10	13	15	10	14	17	7.80584e+06	1.10716e+07	1.79988e+07	1.07119e+07	1.76787e+07	2.84021e+07	2.09672e+07	2.2475e+07	2.35437e+07	2.16495e+07	2.14401e+07	2.84021e+07	High	High	High	High	High	High	0	High	0.893	0.878022	0.441051	Oxidation [M412]; Carbamidomethyl [C171; C402; C630]
Q9LPR4	2-isopropylmalate synthase 1, chloroplastic OS=Arabidopsis thaliana OX=3702 GN=IPMS1 PE=1 SV=2	50	20	67	8	631	68.6	304	365	269	224	366	404	10	11	10	8	12	11	3.05413e+06	3.38707e+06	6.09115e+06	3.35994e+06	5.55388e+06	9.0681e+06	8.20367e+06	6.87568e+06	7.96764e+06	6.79064e+06	6.73554e+06	9.0681e+06	High	High	High	High	High	High	0	High	0.92	0.957349	0.702959	Carbamidomethyl [C163; C226; C410; C497; C520]; Oxidation [M594]
Q1H583	GDSL esterase/lipase 22 OS=Arabidopsis thaliana OX=3702 GN=GLL22 PE=1 SV=1	42	11	102	9	391	43.2	489	620	525	499	789	656	10	11	8	11	11	11	1.69978e+07	2.44316e+07	3.98354e+07	2.19236e+07	5.60339e+07	5.77126e+07	4.56577e+07	4.95957e+07	5.21074e+07	4.4309e+07	6.79558e+07	5.77126e+07	High	High	High	High	High	High	0	High	0.969	0.998702	0.950961	Oxidation [M226; M247; M251; M363]; Carbamidomethyl [C214; C229]
Q03250	Glycine-rich RNA-binding protein 7 OS=Arabidopsis thaliana OX=3702 GN=RBG7 PE=1 SV=1	78	14	160	11	176	16.9	1334	1246	1288	1262	1359	1391	14	13	12	12	13	12	1.46826e+08	1.69356e+08	3.03268e+08	1.41108e+08	2.67958e+08	2.86526e+08	3.94387e+08	3.43789e+08	3.96695e+08	2.85188e+08	3.24969e+08	2.86526e+08	High	High	High	High	High	High	0	High	1.241	0.162489	0.0171697	Oxidation [M62; M69]; Acetyl [N-Term]; Carbamidomethyl [C10]
Q9SI20	Elongation factor 1-delta 2 OS=Arabidopsis thaliana OX=3702 GN=At2g18110 PE=1 SV=1	73	17	121	10	231	25.3	360	362	344	460	408	400	14	14	12	14	15	14	1.18246e+07	1.30847e+07	2.75951e+07	1.73857e+07	3.07713e+07	3.53264e+07	3.1762e+07	2.65617e+07	3.60963e+07	3.51376e+07	3.73183e+07	3.53264e+07	High	High	High	High	High	High	0	High	0.854	0.725606	0.244236	Acetyl [N-Term]; Oxidation [M170]
O81644	Villin-2 OS=Arabidopsis thaliana OX=3702 GN=VLN2 PE=1 SV=2	37	24	98	20	976	107.8	413	287	232	388	284	427	18	16	11	15	15	17	8.65121e+06	1.0867e+07	2.21217e+07	1.1001e+07	1.85504e+07	2.24873e+07	2.32379e+07	2.20598e+07	2.89367e+07	2.22337e+07	2.24973e+07	2.24873e+07	High	High	High	High	High	High	0	High	1.044	0.894105	0.494819	Carbamidomethyl [C115; C256; C438]
Q9LIA8	UDP-glucose 6-dehydrogenase 2 OS=Arabidopsis thaliana OX=3702 GN=UGD2 PE=1 SV=1	52	18	92	8	480	53.1	404	490	464	500	392	523	15	16	10	15	14	12	5.17942e+06	6630927	1.01976e+07	6.58535e+06	1.19649e+07	1.39851e+07	1.39124e+07	1.34606e+07	1.33392e+07	1.33094e+07	1.45106e+07	1.39851e+07	High	High	High	High	High	High	0	High	0.993	0.987982	0.907733	Carbamidomethyl [C5; C6; C237; C272]
Q9SKX4	50S ribosomal protein L3-1, chloroplastic OS=Arabidopsis thaliana OX=3702 GN=RPL3A PE=2 SV=1	56	17	145	17	271	29.3	513	712	525	706	797	704	14	15	15	17	17	16	8.01523e+07	1.00967e+08	1.30967e+08	1.14589e+08	1.70406e+08	2.29419e+08	2.15296e+08	2.04961e+08	1.71314e+08	2.31592e+08	2.06663e+08	2.29419e+08	High	High	High	High	High	High	0	High	0.813	0.525137	0.111754	Oxidation [M65; M66; M131; M243]
P55228	Glucose-1-phosphate adenylyltransferase small subunit, chloroplastic OS=Arabidopsis thaliana OX=3702 GN=APS1 PE=2 SV=2	40	15	102	15	520	56.6	326	515	417	460	488	485	11	14	14	12	13	15	2.53497e+07	3.29376e+07	5.66466e+07	3.63309e+07	6.09469e+07	8.23331e+07	6.80916e+07	6.68627e+07	7.40977e+07	7.3427e+07	7.39141e+07	8.23331e+07	High	High	High	High	High	High	0	High	0.89	0.88392	0.458226	Oxidation [M162; M242; M392]; Carbamidomethyl [C131; C406]
Q9SRT9	UDP-arabinopyranose mutase 1 OS=Arabidopsis thaliana OX=3702 GN=RGP1 PE=1 SV=1	64	19	110	6	357	40.6	250	261	269	179	221	245	15	16	17	13	13	17	5.48053e+06	7.36894e+06	1.2432e+07	7.82941e+06	1.53353e+07	2.0263e+07	1.47212e+07	1.49588e+07	1.62619e+07	1.58237e+07	1.85981e+07	2.0263e+07	High	High	High	High	High	High	0	High	0.86	0.768447	0.29993	Carbamidomethyl [C85; C95; C113; C215; C252; C257; C315]; Oxidation [M214; M217; M317]; Acetyl [N-Term]
Q43725	Cysteine synthase, mitochondrial OS=Arabidopsis thaliana OX=3702 GN=OASC PE=1 SV=3	50	15	104	13	430	45.8	546	503	579	551	584	531	13	13	12	13	13	13	2.2331e+07	3.11796e+07	4.41189e+07	2.65625e+07	4.51313e+07	5.34797e+07	5.99831e+07	6.32939e+07	5.77106e+07	5.36845e+07	5.47336e+07	5.34797e+07	High	High	High	High	High	High	0	High	0.958	0.998789	0.959011	Carbamidomethyl [C136; C150; C151]; Oxidation [M147]
Q9FF55	Protein disulfide isomerase-like 1-4 OS=Arabidopsis thaliana OX=3702 GN=PDIL1-4 PE=1 SV=1	43	19	127	19	597	66.3	321	304	367	370	352	412	16	16	15	18	17	17	3.68228e+07	3.92997e+07	5.87499e+07	4.23266e+07	7.55263e+07	9.33021e+07	9.89094e+07	7.97775e+07	7.6849e+07	8.55446e+07	9.15954e+07	9.33021e+07	High	High	High	High	High	High	0	High	0.944	0.978073	0.85072
Q9SCY0	Phosphoglucomutase, chloroplastic OS=Arabidopsis thaliana OX=3702 GN=PGMP PE=1 SV=2	40	22	116	22	623	67.9	299	414	389	316	439	445	15	17	16	17	19	17	2.51073e+07	3.69782e+07	55050957	3.95451e+07	7.04677e+07	9.29876e+07	6.74406e+07	7.5065e+07	7.20105e+07	7.9923e+07	8.54606e+07	9.29876e+07	High	High	High	High	High	High	0	High	0.831	0.613787	0.16417	Oxidation [M353]; Carbamidomethyl [C431; C499]
Q38884	Eukaryotic translation initiation factor 3 subunit I OS=Arabidopsis thaliana OX=3702 GN=TIF3I1 PE=2 SV=2	66	15	105	15	328	36.4	250	321	324	238	271	344	12	14	14	12	12	15	4.4661e+07	6.41621e+07	7.51933e+07	6.9704e+07	1.25248e+08	1.68744e+08	1.19963e+08	1.30248e+08	9.83581e+07	1.40876e+08	1.51896e+08	1.68744e+08	High	High	High	High	High	High	0	High	0.973	0.990351	0.923656	Carbamidomethyl [C57; C58; C144]
Q8L7U4	Co-chaperone protein p23-1 OS=Arabidopsis thaliana OX=3702 GN=P23-1 PE=1 SV=1	45	13	136	13	241	25.5	605	492	547	524	564	564	12	12	12	12	12	12	9.01386e+07	1.1361e+08	1.99874e+08	1.12752e+08	1.96323e+08	2.31632e+08	2.4212e+08	2.30627e+08	2.61449e+08	2.27878e+08	2.38094e+08	2.31632e+08	High	High	High	High	High	High	0	High	1.11	0.637326	0.180206	Carbamidomethyl [C77]; Acetyl [N-Term]
O04331	Prohibitin-3, mitochondrial OS=Arabidopsis thaliana OX=3702 GN=PHB3 PE=1 SV=1	75	14	103	14	277	30.4	447	493	512	360	505	494	12	11	13	13	14	12	2.55128e+07	3.72652e+07	9.68132e+07	4.14555e+07	1.10093e+08	9.13613e+07	6.85298e+07	7.56476e+07	1.26638e+08	8.37841e+07	1.33517e+08	9.13613e+07	High	High	High	High	High	High	0	High	1.015	0.934976	0.620843	Acetyl [N-Term]
Q9LHB9	Peroxidase 32 OS=Arabidopsis thaliana OX=3702 GN=PER32 PE=1 SV=3	46	13	170	6	352	38.8	543	584	653	477	543	449	12	13	13	11	13	12	8.52037e+07	1.09474e+08	2.29909e+08	9.89204e+07	1.95509e+08	2.17063e+08	2.28865e+08	2.22231e+08	3.00737e+08	1.99924e+08	2.37106e+08	2.17063e+08	High	High	High	High	High	High	0	High	0.864	0.777378	0.306316	Carbamidomethyl [C120; C126; C206]; Oxidation [M210; M310; M313]
Q42449	Profilin-1 OS=Arabidopsis thaliana OX=3702 GN=PRO1 PE=1 SV=1	98	11	116	7	131	14.3	534	498	617	568	803	542	9	10	10	8	11	9	3.59314e+07	4.22125e+07	5.58596e+07	4.27381e+07	1.2375e+08	8.56906e+07	9.6515e+07	8.56905e+07	7.30683e+07	8.63763e+07	1.50079e+08	8.56906e+07	High	High	High	High	High	High	0	High	0.857	0.748213	0.274396	Acetyl [N-Term]; Carbamidomethyl [C13; C115]; Oxidation [M12; M73; M110]
P25855	Glycine cleavage system H protein 1, mitochondrial OS=Arabidopsis thaliana OX=3702 GN=GDH1 PE=1 SV=1	55	6	117	3	165	17.9	527	566	648	561	748	610	6	5	5	5	6	5	2.29679e+07	2.92866e+07	8.89e+07	5.09744e+07	1.0711e+08	9.6127e+07	6.16939e+07	5.94511e+07	1.16287e+08	1.03022e+08	1.29899e+08	9.6127e+07	High	High	High	High	High	High	0	High	0.98	0.980261	0.865505	Carbamidomethyl [C158]; Oxidation [M134; M149]
F4JKH6	Protein TSS OS=Arabidopsis thaliana OX=3702 GN=TSS PE=1 SV=1	16	21	76	21	1819	199	280	204	270	281	436	353	10	9	11	13	16	12	7.08603e+06	9.55195e+06	1.64664e+07	8.74882e+06	1.49806e+07	1.9197e+07	1.90337e+07	1.93903e+07	2.15392e+07	1.76819e+07	1.81679e+07	1.9197e+07	High	High	High	High	High	High	0	High	1.014	0.940592	0.654363	Carbamidomethyl [C179; C1348; C1437; C1523]
O04603	50S ribosomal protein L5, chloroplastic OS=Arabidopsis thaliana OX=3702 GN=RPL5 PE=2 SV=1	59	15	158	15	262	28.3	746	683	708	704	737	671	14	14	13	14	14	14	7.89218e+07	1.0273e+08	1.82897e+08	1.16923e+08	2.08339e+08	2.65884e+08	2.11991e+08	2.08539e+08	2.39242e+08	2.36308e+08	2.52666e+08	2.65884e+08	High	High	High	High	High	High	0	High	0.847	0.7011	0.228738	Oxidation [M151; M207; M228; M230]; Carbamidomethyl [C93; C210]
O81149	Proteasome subunit alpha type-5-A OS=Arabidopsis thaliana OX=3702 GN=PAE1 PE=1 SV=1	83	13	76	1	237	25.9	465	435	630	410	535	660	10	10	9	9	12	11	2455672	2.78189e+06	5534882	3133519	5933424	5.38496e+06	6.59616e+06	5.64717e+06	7.24001e+06	6.33303e+06	7.19584e+06	5.38496e+06	High	High	High	High	High	High	0	High	1.042	0.958109	0.71566	Carbamidomethyl [C76; C117; C163]; Oxidation [M68]
Q9S7D8	ATP sulfurylase 4, chloroplastic OS=Arabidopsis thaliana OX=3702 GN=APS4 PE=2 SV=1	51	20	129	9	469	52.1	306	301	292	348	336	391	16	16	16	17	16	16	2.67215e+06	4.44551e+06	8.81823e+06	3.53347e+06	8.08435e+06	8.66921e+06	7.17763e+06	9.02429e+06	1.15349e+07	7.14136e+06	9.8044e+06	8.66921e+06	High	High	High	High	High	High	0	High	1.053	0.940592	0.650568	Oxidation [M359; M380]; Carbamidomethyl [C439]
F4JL11	Importin subunit alpha-2 OS=Arabidopsis thaliana OX=3702 GN=IMPA2 PE=1 SV=1	39	14	86	9	535	58.9	291	340	378	305	438	394	12	12	12	10	12	14	9.67258e+06	1.35422e+07	2.19084e+07	9.19287e+06	1.56055e+07	2.10229e+07	2.59814e+07	2.74904e+07	2.86577e+07	1.85794e+07	1.89257e+07	2.10229e+07	High	High	High	High	High	High	0	High	1.091	0.745146	0.269643	Carbamidomethyl [C423; C428; C437]
O48661	Spermidine synthase 2 OS=Arabidopsis thaliana OX=3702 GN=SPDSYN2 PE=1 SV=2	63	15	92	11	340	37.1	412	453	418	443	772	591	13	14	10	13	14	15	7.43921e+06	1.12689e+07	2.00335e+07	1.12214e+07	2.0557e+07	2.62668e+07	1.99824e+07	2.28756e+07	2.62051e+07	2.26791e+07	2.49308e+07	2.62668e+07	High	High	High	High	High	High	0	High	0.925	0.940592	0.655956	Carbamidomethyl [C108; C120; C154; C326]; Acetyl [N-Term]
Q94B60	ATP-dependent Clp protease proteolytic subunit 4, chloroplastic OS=Arabidopsis thaliana OX=3702 GN=CLPP4 PE=1 SV=1	56	10	111	10	292	31.5	567	726	690	490	746	700	8	9	8	8	10	10	3.38401e+07	4.76585e+07	8.27694e+07	4.52031e+07	1.00317e+08	9.67005e+07	9.08976e+07	9.67457e+07	1.08268e+08	9.13582e+07	1.2166e+08	9.67005e+07	High	High	High	High	High	High	0	High	0.931	0.959302	0.751889	Oxidation [M81; M181; M279]; Carbamidomethyl [C217]
O48917	UDP-sulfoquinovose synthase, chloroplastic OS=Arabidopsis thaliana OX=3702 GN=SQD1 PE=1 SV=1	44	15	61	15	477	53.1	191	154	296	225	146	210	8	7	10	7	10	8	5.01293e+06	9.25679e+06	1.99412e+07	1.19095e+07	1.54887e+07	2.36665e+07	1.34652e+07	1.87911e+07	2.60844e+07	2.40698e+07	1.87841e+07	2.36665e+07	High	High	High	High	High	High	0	High	0.741	0.13518	0.0126481	Carbamidomethyl [C96; C112; C280; C327; C357]; Oxidation [M305]
P42760	Glutathione S-transferase F6 OS=Arabidopsis thaliana OX=3702 GN=GSTF6 PE=2 SV=2	69	15	125	7	208	23.5	202	255	414	189	260	223	13	14	15	13	14	13	1.86838e+07	2.19929e+07	5.55865e+07	3.24059e+07	7.01891e+07	5.53684e+07	5.01864e+07	4.46451e+07	7.2711e+07	6.54942e+07	8.51227e+07	5.53684e+07	High	High	High	High	High	High	0	High	0.825	0.585788	0.146793	Oxidation [M98]
O48549	40S ribosomal protein S6-1 OS=Arabidopsis thaliana OX=3702 GN=RPS6A PE=1 SV=2	47	13	123	5	250	28.4	677	714	798	622	621	610	10	13	12	11	12	10	2.0403e+07	2.74825e+07	5.12894e+07	2.19872e+07	3.22063e+07	5.82236e+07	5.48042e+07	5.57889e+07	6.70901e+07	4.44374e+07	3.90586e+07	5.82236e+07	High	High	High	High	High	High	0	High	1.287	0.08136	0.00636375	Carbamidomethyl [C12; C102]
Q9FWS4	50S ribosomal protein L31, chloroplastic OS=Arabidopsis thaliana OX=3702 GN=RPL31 PE=2 SV=1	56	7	117	7	144	16	459	581	585	578	648	583	7	7	7	7	7	7	3.60416e+07	4.45137e+07	6.55237e+07	4.36239e+07	7.46457e+07	8.07733e+07	9.68111e+07	9.03618e+07	8.57095e+07	8.81665e+07	9.05275e+07	8.07733e+07	High	High	High	High	High	High	0	High	1.024	0.914197	0.564361	Oxidation [M71; M100; M120]; Carbamidomethyl [C65]
O04313	PYK10-binding protein 2 OS=Arabidopsis thaliana OX=3702 GN=PBP2 PE=1 SV=1	29	9	120	3	296	32.2	581	498	659	680	756	638	8	8	7	9	8	8	2.02335e+06	2457282	4.88341e+06	1.97634e+06	2.46544e+06	4.47264e+06	5.4349e+06	4.98823e+06	6.38783e+06	3.9943e+06	2.99e+06	4.47264e+06	High	High	High	High	High	High	0	High	1.365	0.254514	0.0314761	Acetyl [N-Term]; Oxidation [M243]
Q9CAV0	40S ribosomal protein S3a-1 OS=Arabidopsis thaliana OX=3702 GN=RPS3AA PE=1 SV=3	54	14	106	8	262	29.8	317	239	397	259	258	367	10	11	11	10	11	12	1.75465e+07	2.22407e+07	2.68939e+07	1.84466e+07	3.03999e+07	4.50461e+07	4.71315e+07	4.51481e+07	3.5179e+07	3.72817e+07	3.68679e+07	4.50461e+07	High	High	High	High	High	High	0	High	0.901	0.909603	0.543762	Carbamidomethyl [C98; C139; C154; C179]; Oxidation [M229; M251]
Q9FMD5	Protein TIC 40, chloroplastic OS=Arabidopsis thaliana OX=3702 GN=TIC40 PE=1 SV=1	39	11	91	11	447	48.9	456	641	515	436	494	675	10	11	8	10	11	10	1.20413e+07	1.4921e+07	2.57146e+07	1.65199e+07	2.97717e+07	3.22404e+07	3.23441e+07	3.02893e+07	3.36364e+07	3.33877e+07	3.61061e+07	3.22404e+07	High	High	High	High	High	High	0	High	0.988	0.964376	0.773664	Oxidation [M307; M308; M347; M351; M401]; Carbamidomethyl [C415]
Q9ZNT7	Prohibitin-2, mitochondrial OS=Arabidopsis thaliana OX=3702 GN=PHB2 PE=1 SV=1	61	13	104	8	286	31.8	476	405	486	438	525	410	11	11	13	11	12	12	1.03047e+07	1.28447e+07	2.30785e+07	1.26065e+07	2.2634e+07	2.53032e+07	2.76794e+07	2.60746e+07	3.01883e+07	2.54785e+07	2.74497e+07	2.53032e+07	High	High	High	High	High	High	0	High	1.011	0.93897	0.635773	Acetyl [N-Term]
Q9ZVA1	EP1-like glycoprotein 1 OS=Arabidopsis thaliana OX=3702 GN=At1g78820 PE=2 SV=1	45	15	101	8	455	50.6	397	409	353	476	416	439	13	13	14	14	12	13	8.95133e+06	1.04947e+07	2.41173e+07	1.32928e+07	2.62752e+07	2.35327e+07	2.40441e+07	2.13041e+07	3.15471e+07	2.68655e+07	3.18656e+07	2.35327e+07	High	High	High	High	High	High	0	High	0.905	0.909355	0.537896	Carbamidomethyl [C332; C338; C344; C374; C410; C420; C432]; Oxidation [M190]
Q93YR3	FAM10 family protein At4g22670 OS=Arabidopsis thaliana OX=3702 GN=At4g22670 PE=1 SV=1	37	15	114	15	441	46.6	583	525	602	660	610	592	11	12	13	13	12	11	4.39802e+07	5.40143e+07	1.05342e+08	6.1739e+07	1.02821e+08	1.1696e+08	1.18135e+08	1.09648e+08	1.37794e+08	1.24778e+08	1.24697e+08	1.1696e+08	High	High	High	High	High	High	0	High	1.018	0.92751	0.603592	Oxidation [M108; M159; M203]
P09468	ATP synthase epsilon chain, chloroplastic OS=Arabidopsis thaliana OX=3702 GN=atpE PE=1 SV=2	86	9	100	9	132	14.5	529	536	573	483	934	716	8	7	7	9	9	7	5.65649e+07	6.74056e+07	1.24578e+08	8.30929e+07	181903968	1.30614e+08	1.51938e+08	1.36832e+08	1.62957e+08	1.67936e+08	2.20606e+08	1.30614e+08	High	High	High	High	High	High	0	High	0.817	0.547944	0.123248	Oxidation [M60; M63]; Carbamidomethyl [C6]; Acetyl [N-Term]
Q9M8M7	Acetylornithine aminotransferase, chloroplastic/mitochondrial OS=Arabidopsis thaliana OX=3702 GN=WIN1 PE=1 SV=1	50	15	88	15	457	48.8	455	397	426	393	317	411	12	12	12	12	9	13	1.95012e+07	2.57833e+07	3.74327e+07	2.51108e+07	4.33016e+07	53424004	5.23819e+07	5.23395e+07	4.89645e+07	5.07505e+07	5.25145e+07	53424004	High	High	High	High	High	High	0	High	0.989	0.969839	0.80121	Carbamidomethyl [C99; C157; C272; C286; C348]; Oxidation [M355]
P42770	Glutathione reductase, chloroplastic OS=Arabidopsis thaliana OX=3702 GN=EMB2360 PE=2 SV=1	49	16	84	16	565	60.8	132	251	209	221	268	200	8	12	13	11	13	12	1.80321e+07	2.46449e+07	3.64409e+07	2.22352e+07	4.02029e+07	5.52111e+07	4.84358e+07	5.00286e+07	4.76672e+07	4.49387e+07	4.87566e+07	5.52111e+07	High	High	High	High	High	High	0	High	0.971	0.995619	0.940372	Carbamidomethyl [C116; C135; C433; C486; C498]; Oxidation [M497]
P68209	Succinate--CoA ligase [ADP-forming] subunit alpha-1, mitochondrial OS=Arabidopsis thaliana OX=3702 GN=At5g08300 PE=1 SV=1	46	13	91	5	347	36.1	277	371	257	324	511	280	11	10	11	10	10	8	1.19266e+07	1.47945e+07	3.49102e+07	1.62619e+07	3.07434e+07	3.68048e+07	3.20359e+07	3.00324e+07	4.5665e+07	3.28662e+07	3.72845e+07	3.68048e+07	High	High	High	High	High	High	0	High	1.027	0.898771	0.504564	Oxidation [M188]; Carbamidomethyl [C174; C183]
Q38882	Phospholipase D alpha 1 OS=Arabidopsis thaliana OX=3702 GN=PLDALPHA1 PE=1 SV=2	30	16	55	16	810	91.8	64	132	194	70	159	294	5	9	7	6	6	13	7.76285e+06	12667520	1.9956e+07	1.11967e+07	1.45145e+07	29227643	2.08517e+07	2.57148e+07	2.61038e+07	2.26292e+07	1.76026e+07	29227643	High	High	High	High	High	High	0	High	0.99	0.972702	0.829726	Acetyl [N-Term]; Carbamidomethyl [C363]
Q9C5C2	Myrosinase 2 OS=Arabidopsis thaliana OX=3702 GN=TGG2 PE=1 SV=1	49	20	103	19	547	62.7	398	350	263	285	389	380	16	17	14	14	14	16	2.2672e+07	3.68962e+07	4.89012e+07	2.7762e+07	5.18908e+07	6.61715e+07	6.08991e+07	7.48984e+07	6.39661e+07	5.61087e+07	6.29312e+07	6.61715e+07	High	High	High	High	High	High	0	High	1.085	0.741034	0.260229	Carbamidomethyl [C103; C201; C236; C244; C456; C460]
Q41932	Oxygen-evolving enhancer protein 3-2, chloroplastic OS=Arabidopsis thaliana OX=3702 GN=PSBQ2 PE=1 SV=2	48	11	136	9	230	24.6	502	525	744	588	853	629	9	9	10	9	11	10	4.43543e+07	5.47923e+07	1.71595e+08	9.0611e+07	2.38461e+08	1.42652e+08	1.1914e+08	1.11227e+08	2.24459e+08	1.8313e+08	2.89197e+08	1.42652e+08	High	High	High	High	High	High	0	High	0.818	0.55001	0.125165
O24457	Pyruvate dehydrogenase E1 component subunit alpha-3, chloroplastic OS=Arabidopsis thaliana OX=3702 GN=PDH-E1 ALPHA PE=2 SV=1	50	19	93	19	428	47.1	437	356	397	293	416	447	14	12	13	12	14	16	2.10035e+07	2.8904e+07	4.4022e+07	2.44416e+07	4.18938e+07	5.71383e+07	5.64174e+07	5.86745e+07	5.75838e+07	4.9398e+07	5.08072e+07	5.71383e+07	High	High	High	High	High	High	0	High	1.028	0.909355	0.539981	Oxidation [M185]; Carbamidomethyl [C101; C317; C416]
Q9LSV0	Glyoxylate/succinic semialdehyde reductase 1 OS=Arabidopsis thaliana OX=3702 GN=GLYR1 PE=1 SV=1	73	16	95	16	289	30.7	265	350	395	297	343	379	11	13	12	14	13	13	2.79927e+07	3.8425e+07	6.9054e+07	3.54364e+07	6.05231e+07	7.13557e+07	7.5191e+07	7.8002e+07	9.03275e+07	7.1619e+07	7.34001e+07	7.13557e+07	High	High	High	High	High	High	0	High	1.029	0.908715	0.53232	Carbamidomethyl [C36; C47; C85]; Oxidation [M254]; Acetyl [N-Term]
Q9LQL0	Glycine cleavage system H protein 3, mitochondrial OS=Arabidopsis thaliana OX=3702 GN=GDH3 PE=1 SV=1	54	5	131	2	166	17.9	682	711	792	706	743	703	5	5	5	4	5	5	3.03445e+07	3.84965e+07	1.10628e+08	6.4592e+07	1.17185e+08	1.18474e+08	8.1508e+07	7.8147e+07	1.4471e+08	1.30544e+08	1.42118e+08	1.18474e+08	High	High	High	High	High	High	0	High	0.837	0.642646	0.18607	Carbamidomethyl [C159]; Oxidation [M135; M150]
O04019	26S proteasome regulatory subunit 6A homolog B OS=Arabidopsis thaliana OX=3702 GN=RPT5B PE=1 SV=3	40	14	80	1	423	47	368	339	221	280	257	305	10	11	10	10	8	11	123426	158149	173023	197354	224004	440005	331533	321039	226326	398865	271664	440005	Peak Found	Peak Found	Peak Found	High	Peak Found	Peak Found	0	High	0.805	0.864293	0.409953	Carbamidomethyl [C224; C384]; Oxidation [M159; M190]
Q8H1Y0	Pyruvate dehydrogenase E1 component subunit alpha-2, mitochondrial OS=Arabidopsis thaliana OX=3702 GN=IAR4 PE=1 SV=2	45	16	90	13	393	43.3	315	282	233	352	428	360	10	14	8	12	15	13	1.69816e+07	2.3748e+07	3.7823e+07	2.27893e+07	4.1686e+07	5.06188e+07	4.56141e+07	4.8208e+07	4.94751e+07	4.60585e+07	5.05552e+07	5.06188e+07	High	High	High	High	High	High	0	High	1.027	0.910174	0.54646	Carbamidomethyl [C93; C124; C179]
P42742	Proteasome subunit beta type-1 OS=Arabidopsis thaliana OX=3702 GN=PBF1 PE=1 SV=2	66	12	98	12	223	24.6	358	496	451	390	560	515	10	10	9	9	11	11	3.03854e+07	4.13833e+07	6.46422e+07	4.09955e+07	7.18125e+07	7.08045e+07	8.1618e+07	8.40072e+07	8.45565e+07	8.28545e+07	8.70916e+07	7.08045e+07	High	High	High	High	High	High	0	High	0.967	0.998789	0.96876	Carbamidomethyl [C91; C126]
O82514	Adenylate kinase 4 OS=Arabidopsis thaliana OX=3702 GN=ADK1 PE=1 SV=2	67	16	107	14	246	26.9	323	295	345	421	463	336	12	11	12	14	13	12	2.83939e+07	3.64449e+07	83143221	3.88264e+07	7.13107e+07	8.41534e+07	7.62687e+07	7.39823e+07	1.08757e+08	7.84705e+07	8.64829e+07	8.41534e+07	High	High	High	High	High	High	0	High	1.082	0.748213	0.274679	Acetyl [N-Term]; Carbamidomethyl [C58; C60]
Q39172	NADPH-dependent oxidoreductase 2-alkenal reductase OS=Arabidopsis thaliana OX=3702 GN=AER PE=1 SV=1	77	16	79	9	345	38.1	271	406	331	295	352	364	9	10	10	9	10	13	6.24719e+06	9.1476e+06	1.55734e+07	8.04703e+06	9.72553e+06	2.03008e+07	1.67805e+07	1.85694e+07	2.0371e+07	1.62635e+07	1.17948e+07	2.03008e+07	High	High	High	High	High	High	0	High	1.084	0.79113	0.319597	Carbamidomethyl [C50; C151; C181; C221; C254]; Oxidation [M58; M138]
F4I7I0	Alanine aminotransferase 1, mitochondrial OS=Arabidopsis thaliana OX=3702 GN=ALAAT1 PE=1 SV=1	43	18	111	12	543	59.8	307	403	482	418	325	422	15	16	14	15	13	13	1.72539e+07	2.57912e+07	4.48749e+07	2.71272e+07	4.725e+07	6.53252e+07	4.63456e+07	5.23556e+07	5.86995e+07	5.48257e+07	5.7303e+07	6.53252e+07	High	High	High	High	High	High	0	High	0.916	0.938137	0.634378	Carbamidomethyl [C112; C366; C463; C486; C514]; Oxidation [M373]
Q9SPE6	Alpha-soluble NSF attachment protein 2 OS=Arabidopsis thaliana OX=3702 GN=ASNAP2 PE=1 SV=1	70	19	103	19	289	32.7	246	329	405	258	405	423	12	15	15	13	16	15	1.75596e+07	2.31731e+07	3.67481e+07	2.19298e+07	3.87877e+07	4.75334e+07	4.71668e+07	4.7041e+07	4.8069e+07	4.43214e+07	4.70403e+07	4.75334e+07	High	High	High	High	High	High	0	High	1.039	0.88392	0.46565	Carbamidomethyl [C94; C103; C154; C202; C205]
P51412	50S ribosomal protein L21, chloroplastic OS=Arabidopsis thaliana OX=3702 GN=RPL21 PE=2 SV=1	46	11	98	11	220	24	322	300	328	344	427	411	10	9	10	9	10	10	4.70147e+07	6.21513e+07	9.24619e+07	6.89445e+07	1.13474e+08	1.461e+08	1.26286e+08	1.26166e+08	1.20947e+08	1.39341e+08	1.37617e+08	1.461e+08	High	High	High	High	High	High	0	High	0.846	0.690808	0.222008	Oxidation [M105]
Q96299	14-3-3-like protein GF14 mu OS=Arabidopsis thaliana OX=3702 GN=GRF9 PE=1 SV=2	58	16	120	14	263	29.5	517	495	519	524	405	426	13	11	12	12	14	13	4.54765e+07	5.85916e+07	8.21488e+07	6.36739e+07	1.10114e+08	1.41569e+08	1.22154e+08	1.1894e+08	1.07456e+08	1.28689e+08	1.33542e+08	1.41569e+08	High	High	High	High	High	High	0	High	0.906	0.915072	0.569582	Oxidation [M26; M30; M224]
Q9SRY5	Glutathione S-transferase F7 OS=Arabidopsis thaliana OX=3702 GN=GSTF7 PE=2 SV=3	72	15	119	7	209	23.6	195	243	369	192	197	195	10	13	14	14	15	13	8.93999e+06	1.12727e+07	2.47137e+07	1.44375e+07	3.2178e+07	2.55852e+07	2.40136e+07	2.28834e+07	3.23272e+07	2.91791e+07	3.90243e+07	2.55852e+07	High	High	High	High	High	High	0	High	0.81	0.484189	0.0986099
Q9LFW1	UDP-arabinopyranose mutase 2 OS=Arabidopsis thaliana OX=3702 GN=RGP2 PE=1 SV=1	59	19	98	6	360	40.9	328	258	315	187	282	332	14	14	15	12	13	18	4.0466e+06	6.08402e+06	9.48953e+06	6.372e+06	1.34086e+07	1.462e+07	1.08695e+07	1.23504e+07	1.2413e+07	1.28782e+07	1.62614e+07	1.462e+07	High	High	High	High	High	High	0	High	0.781	0.43881	0.0811456	Carbamidomethyl [C85; C95; C113; C215; C252; C257]; Oxidation [M214; M217]; Acetyl [N-Term]
P93033	Fumarate hydratase 1, mitochondrial OS=Arabidopsis thaliana OX=3702 GN=FUM1 PE=1 SV=2	49	16	87	6	492	53	266	360	525	447	507	444	9	10	13	10	11	14	6.78282e+06	9.59578e+06	2.00189e+07	9.45498e+06	2.07566e+07	2.22843e+07	1.82193e+07	1.94792e+07	2.61862e+07	1.91091e+07	2.51729e+07	2.22843e+07	High	High	High	High	High	High	0	High	0.988	0.976179	0.841753	Oxidation [M103; M133]; Carbamidomethyl [C155; C302; C332]
Q9LHE5	Mitochondrial import receptor subunit TOM40-1 OS=Arabidopsis thaliana OX=3702 GN=TOM40-1 PE=1 SV=3	62	16	72	16	309	34.2	300	193	193	325	333	262	14	8	8	9	12	10	1.50361e+07	1.95572e+07	3.7379e+07	2.34805e+07	4.22703e+07	4.05612e+07	4.03882e+07	3.97007e+07	4.88943e+07	4.74556e+07	5.12639e+07	4.05612e+07	High	High	High	High	High	High	0	High	0.918	0.941178	0.658496	Acetyl [N-Term]; Oxidation [M240; M257]
Q96255	Phosphoserine aminotransferase 1, chloroplastic OS=Arabidopsis thaliana OX=3702 GN=PSAT1 PE=1 SV=1	41	14	87	7	430	47.3	372	386	328	330	353	350	12	12	10	10	11	11	9.13946e+06	1.23709e+07	2.79251e+07	1.24659e+07	2.37521e+07	2.96253e+07	2.45494e+07	2.51126e+07	3.65279e+07	2.51943e+07	2.88057e+07	2.96253e+07	High	High	High	High	High	High	0	High	1.155	0.435457	0.0798166	Oxidation [M103; M106; M108; M410]; Carbamidomethyl [C217]
Q93ZN9	LL-diaminopimelate aminotransferase, chloroplastic OS=Arabidopsis thaliana OX=3702 GN=DAP PE=1 SV=1	42	13	86	13	461	50.4	390	344	510	464	575	569	9	8	11	10	10	12	2.02308e+07	2.82822e+07	5.24525e+07	3.11054e+07	6.23303e+07	7.63115e+07	5.43419e+07	5.74122e+07	6.86115e+07	6.28659e+07	7.55919e+07	7.63115e+07	High	High	High	High	High	High	0	High	0.91	0.924168	0.597004	Carbamidomethyl [C240; C340; C342; C357]; Oxidation [M216; M298]
Q9ZSK4	Actin-depolymerizing factor 3 OS=Arabidopsis thaliana OX=3702 GN=ADF3 PE=1 SV=1	72	7	87	4	139	15.9	523	692	799	516	816	735	7	7	6	6	7	7	2.65696e+07	3.5075e+07	5.35071e+07	3.79133e+07	7.29689e+07	7.30768e+07	7.13684e+07	7.12014e+07	6.9991e+07	7.66251e+07	8.8494e+07	7.30768e+07	High	High	High	High	High	High	0	High	0.87	0.809209	0.338732	Acetyl [N-Term]; Carbamidomethyl [C14; C65]; Oxidation [M8; M129]
Q949P2	Probable cytosolic oligopeptidase A OS=Arabidopsis thaliana OX=3702 GN=CYOP PE=1 SV=1	40	19	71	10	701	79	197	128	159	180	224	191	11	10	10	11	12	11	2.19575e+06	3.82496e+06	6.39319e+06	3.93274e+06	6.80526e+06	8.59369e+06	5.89799e+06	7.76459e+06	8.36274e+06	7.94831e+06	8.25316e+06	8.59369e+06	High	High	High	High	High	High	0	High	0.846	0.79113	0.318991	Acetyl [N-Term]; Carbamidomethyl [C460]
O48802	Protein CLMP1 OS=Arabidopsis thaliana OX=3702 GN=CLMP1 PE=1 SV=1	35	14	61	14	751	82.7	317	323	297	205	314	381	12	10	8	10	7	8	4.88577e+06	8.26347e+06	1.35473e+07	8.09937e+06	1.62965e+07	2.11201e+07	1.31236e+07	1.67747e+07	1.77208e+07	1.63693e+07	1.97638e+07	2.11201e+07	High	High	High	High	High	High	0	High	0.891	0.883703	0.449669	Carbamidomethyl [C358; C480; C734]
Q9SID0	Probable fructokinase-1 OS=Arabidopsis thaliana OX=3702 GN=At2g31390 PE=2 SV=1	61	15	89	12	325	35.3	385	392	412	422	460	503	10	10	10	10	11	13	3.80349e+07	4.73805e+07	6.87226e+07	5.03525e+07	8.81885e+07	8.98252e+07	1.02165e+08	9.61815e+07	8.98939e+07	1.01765e+08	1.06952e+08	8.98252e+07	High	High	High	High	High	High	0	High	1.068	0.802281	0.329153	Carbamidomethyl [C298]; Oxidation [M71]
Q8H166	Thiol protease aleurain OS=Arabidopsis thaliana OX=3702 GN=ALEU PE=1 SV=2	55	13	86	11	358	38.9	297	337	300	241	360	327	10	10	9	9	10	9	1.24891e+07	1.76843e+07	3.54314e+07	1.82213e+07	3.20223e+07	3.66012e+07	3.35468e+07	3.58987e+07	4.63468e+07	3.68264e+07	3.88355e+07	3.66012e+07	High	High	High	High	High	High	0	High	1.091	0.687239	0.214066	Carbamidomethyl [C162; C165; C196; C205; C238; C296; C346; C351]
Q9S7B5	Threonine synthase 1, chloroplastic OS=Arabidopsis thaliana OX=3702 GN=TS1 PE=1 SV=1	39	13	69	11	526	57.7	201	296	335	223	298	456	8	11	8	10	8	11	1.12705e+07	15713687	3.0897e+07	1.48364e+07	2.59757e+07	3.78382e+07	3.02735e+07	3.18984e+07	4.04155e+07	2.99853e+07	3.15024e+07	3.78382e+07	High	High	High	High	High	High	0	High	0.992	0.960973	0.75553	Carbamidomethyl [C194; C229; C243; C350; C364]
P51427	40S ribosomal protein S5-2 OS=Arabidopsis thaliana OX=3702 GN=RPS5B PE=1 SV=2	62	14	152	4	207	22.9	807	757	808	738	715	791	12	12	14	11	13	13	2.08008e+07	2.31881e+07	4.52709e+07	2.81556e+07	4.9654e+07	5.77007e+07	5.58727e+07	4.70714e+07	5.92174e+07	5.69042e+07	6.02185e+07	5.77007e+07	High	High	High	High	High	High	0	High	0.942	0.973566	0.83391	Carbamidomethyl [C69; C175]; Acetyl [N-Term]; Oxidation [M80; M81]
P37107	Signal recognition particle 54 kDa protein, chloroplastic OS=Arabidopsis thaliana OX=3702 GN=FFC PE=1 SV=1	37	20	92	20	564	61.2	284	287	425	292	316	324	11	12	15	13	15	15	2.64645e+07	3.24357e+07	5.94605e+07	3.22991e+07	5.21482e+07	7.06187e+07	7.1086e+07	6.58437e+07	7.77785e+07	6.52784e+07	6.32433e+07	7.06187e+07	High	High	High	High	High	High	0	High	0.96	0.998789	0.976839	Oxidation [M354; M427; M431; M498]
O23324	ATP-sulfurylase 3, chloroplastic OS=Arabidopsis thaliana OX=3702 GN=APS3 PE=1 SV=1	30	16	124	1	465	52	179	242	320	255	356	337	10	11	15	12	14	14	224180	237765	911710	529491	899044	892715	602167	482658	1.19258e+06	1.07013e+06	1.09033e+06	892715	Peak Found	Peak Found	High	Peak Found	High	High	0	High	0.563	0.162209	0.0170923	Oxidation [M272; M357; M378]
Q93VC7	30S ribosomal protein S1, chloroplastic OS=Arabidopsis thaliana OX=3702 GN=RPS1 PE=1 SV=1	46	17	160	17	416	45.1	648	635	721	671	747	656	15	12	15	15	16	16	1.2186e+08	1.56727e+08	2.33912e+08	1.63274e+08	2.54603e+08	3.4429e+08	3.27326e+08	3.18152e+08	3.05973e+08	3.29987e+08	3.08773e+08	3.4429e+08	High	High	High	High	High	High	0	High	0.98	0.980261	0.866485	Oxidation [M1; M62; M341; M355; M369]; Carbamidomethyl [C132]
Q9MBH2	Protein AIG2 B OS=Arabidopsis thaliana OX=3702 GN=AIG2B PE=2 SV=1	60	12	72	11	169	19.5	249	476	344	411	506	374	9	10	11	11	10	9	2.42565e+07	3.1027e+07	50696197	3.44491e+07	4.6928e+07	5.81362e+07	6.51552e+07	6.29842e+07	6.63141e+07	6.96238e+07	5.69125e+07	5.81362e+07	High	High	High	High	High	High	0	High	1.026	0.910834	0.548973	Carbamidomethyl [C54]; Oxidation [M81]
Q9LIB2	Alpha-glucan phosphorylase 1 OS=Arabidopsis thaliana OX=3702 GN=PHS1 PE=1 SV=1	26	18	60	18	962	108.5	134	169	296	249	234	257	9	8	9	10	8	13	4.84549e+06	7.2837e+06	1.09414e+07	8.01522e+06	1.38023e+07	1.98034e+07	1.30154e+07	1.47858e+07	1.43121e+07	1.61993e+07	1.67389e+07	1.98034e+07	High	High	High	High	High	High	0	High	0.857	0.799442	0.327044	Carbamidomethyl [C347; C371; C912]
P30186	Proteasome subunit alpha type-7-A OS=Arabidopsis thaliana OX=3702 GN=PAD1 PE=1 SV=1	71	15	77	4	250	27.3	360	263	301	382	265	426	11	11	9	9	9	9	8.63567e+06	8.74785e+06	1.02014e+07	7.81331e+06	1.4367e+07	1.3641e+07	2.31962e+07	1.77579e+07	1.33441e+07	1.57912e+07	1.74238e+07	1.3641e+07	High	High	High	High	High	High	0	High	1.1	0.75473	0.28303	Carbamidomethyl [C74; C92]
Q9C8E6	Protein PLASTID MOVEMENT IMPAIRED 1 OS=Arabidopsis thaliana OX=3702 GN=PMI1 PE=1 SV=1	26	14	60	14	843	93.8	213	308	209	391	234	328	9	10	7	12	8	7	6.622e+06	8.00722e+06	1.56877e+07	1.02231e+07	8.06271e+06	1.8794e+07	1.77873e+07	1.62545e+07	2.05206e+07	2.06615e+07	9.77816e+06	1.8794e+07	High	High	High	High	High	High	0	High	0.991	0.974075	0.834921	Oxidation [M691]
P82538	PsbP-like protein 1, chloroplastic OS=Arabidopsis thaliana OX=3702 GN=PPL1 PE=1 SV=1	55	11	96	11	230	25.6	271	297	502	407	580	516	9	10	10	11	10	10	4.22554e+07	5.32499e+07	6.15612e+07	5.72379e+07	8.61384e+07	9.57977e+07	1.13502e+08	1.08096e+08	8.05263e+07	1.15681e+08	1.04465e+08	9.57977e+07	High	High	High	High	High	High	0	High	0.969	0.998789	0.956996
Q42134	Proteasome subunit alpha type-5-B OS=Arabidopsis thaliana OX=3702 GN=PAE2 PE=1 SV=2	83	13	70	1	237	26	414	387	569	369	482	612	9	9	8	9	12	10	1.38515e+06	1.69879e+06	3266891	2152577	3862064	4.68627e+06	3.72064e+06	3.4485e+06	4.27332e+06	4.35049e+06	4.68377e+06	4.68627e+06	Peak Found	Peak Found	Peak Found	High	High	Peak Found	0	High	0.794	0.727731	0.247768	Carbamidomethyl [C76; C117; C163]; Oxidation [M68]
Q8RWG8	Ran-binding protein 1 homolog b OS=Arabidopsis thaliana OX=3702 GN=RANBP1B PE=1 SV=2	61	11	64	9	217	24.4	540	552	459	350	390	248	8	7	8	5	6	7	1.07811e+07	1.27525e+07	2.51946e+07	1.22015e+07	1.96157e+07	2.56969e+07	2.8959e+07	2.58873e+07	3.29562e+07	2.46599e+07	2.37892e+07	2.56969e+07	High	High	High	High	High	High	0	High	1.131	0.538253	0.119312	Acetyl [N-Term]; Carbamidomethyl [C100; C139; C148]
O50061	50S ribosomal protein L4, chloroplastic OS=Arabidopsis thaliana OX=3702 GN=RPL4 PE=2 SV=2	59	18	126	18	282	30.5	347	338	443	369	564	531	14	15	14	12	16	16	8.26027e+07	9.1877e+07	1.46477e+08	114292412	1.94944e+08	2.10223e+08	2.21878e+08	1.86508e+08	1.91602e+08	2.30992e+08	2.36421e+08	2.10223e+08	High	High	High	High	High	High	0	High	0.898	0.900846	0.507946	Oxidation [M196; M208; M211]
Q94C59	Patellin-4 OS=Arabidopsis thaliana OX=3702 GN=PATL4 PE=1 SV=2	44	18	74	18	540	61.2	191	258	133	238	235	279	12	11	10	13	11	13	1.11842e+07	1.4836e+07	2.3488e+07	1.52308e+07	2.54081e+07	3.40379e+07	3.00417e+07	3.01168e+07	3.07239e+07	3.07824e+07	3.0814e+07	3.40379e+07	High	High	High	High	High	High	0	High	0.942	0.973319	0.83273
Q9FM01	UDP-glucose 6-dehydrogenase 4 OS=Arabidopsis thaliana OX=3702 GN=UGD4 PE=1 SV=1	42	14	68	7	480	53.1	360	429	350	302	197	329	11	12	9	9	8	9	2.43448e+06	3.62397e+06	5.52043e+06	3.1953e+06	5.73094e+06	6.24871e+06	6.53922e+06	7.35658e+06	7.22111e+06	6.45789e+06	6.95027e+06	6.24871e+06	High	High	High	High	High	High	0	High	1.043	0.956465	0.69682	Carbamidomethyl [C5; C6]
P42801	Inositol-3-phosphate synthase isozyme 1 OS=Arabidopsis thaliana OX=3702 GN=IPS1 PE=1 SV=3	42	14	66	5	511	56.5	220	220	263	289	455	381	10	7	6	12	12	11	2.62295e+06	3.26251e+06	6.62992e+06	4.28049e+06	7.8273e+06	8.70722e+06	7.04548e+06	6.62282e+06	8.67239e+06	8.65113e+06	9.49265e+06	8.70722e+06	High	High	High	High	High	High	0	High	0.779	0.551359	0.127424
Q9FG67	Methylthioalkylmalate synthase 1, chloroplastic OS=Arabidopsis thaliana OX=3702 GN=MAM1 PE=1 SV=1	46	18	90	13	506	55.1	321	312	294	480	449	369	12	16	10	13	14	14	9.01009e+06	1.20015e+07	1.98896e+07	1.3065e+07	2.68166e+07	3.25979e+07	2.42019e+07	2.43628e+07	2.6017e+07	2.64052e+07	3.25222e+07	3.25979e+07	High	High	High	High	High	High	0	High	0.791	0.354315	0.0550088	Oxidation [M123]; Carbamidomethyl [C160; C230; C242]
O24616	Proteasome subunit alpha type-7-B OS=Arabidopsis thaliana OX=3702 GN=PAD2 PE=1 SV=2	70	16	72	5	250	27.3	298	237	297	353	307	391	11	11	10	8	10	8	1.93913e+06	2.17014e+06	3.22373e+06	1.84351e+06	4.11458e+06	3.31781e+06	5.20868e+06	4.40535e+06	4.21686e+06	3.72585e+06	4.99001e+06	3.31781e+06	High	High	High	High	High	High	0	High	1.187	0.690808	0.221337	Carbamidomethyl [C74; C92]
Q43348	Acid beta-fructofuranosidase 3, vacuolar OS=Arabidopsis thaliana OX=3702 GN=BFRUCT3 PE=2 SV=1	29	14	88	12	648	72.2	363	360	344	438	445	397	13	12	12	13	12	12	1.97416e+07	2.6822e+07	4.46238e+07	3.01533e+07	5.24596e+07	6.87717e+07	5.30278e+07	5.44481e+07	5.83711e+07	6.09416e+07	6.3621e+07	6.87717e+07	High	High	High	High	High	High	0	High	0.952	0.98895	0.911802	Carbamidomethyl [C299; C494; C542]
P25864	50S ribosomal protein L9, chloroplastic OS=Arabidopsis thaliana OX=3702 GN=RPL9 PE=2 SV=1	59	14	123	14	197	22.1	602	552	601	571	601	584	13	12	12	12	14	14	6.95631e+07	7.66218e+07	1.24464e+08	1.00243e+08	1.70204e+08	1.78751e+08	1.86853e+08	1.55541e+08	1.62807e+08	2.02598e+08	2.06417e+08	1.78751e+08	High	High	High	High	High	High	0	High	0.999	0.958109	0.732815	Oxidation [M98; M119]
Q9SG80	Alpha-L-arabinofuranosidase 1 OS=Arabidopsis thaliana OX=3702 GN=ASD1 PE=1 SV=1	36	15	76	15	678	75	214	281	360	271	295	287	11	11	7	12	10	10	9.78653e+06	1.26645e+07	1.97013e+07	1.30566e+07	2.11141e+07	2.83363e+07	2.62875e+07	2.57087e+07	2.57707e+07	2.63881e+07	2.56064e+07	2.83363e+07	High	High	High	High	High	High	0	High	0.951	0.987982	0.907378	Carbamidomethyl [C131; C136; C390]
Q9FIQ0	Probable ADP-ribosylation factor GTPase-activating protein AGD9 OS=Arabidopsis thaliana OX=3702 GN=AGD9 PE=1 SV=1	58	14	61	13	402	43.5	419	410	317	392	429	384	11	11	8	9	11	10	5.73134e+06	7.14133e+06	1.48158e+07	6.77909e+06	1.37438e+07	1.5839e+07	1.53949e+07	1.44967e+07	1.93801e+07	1.37009e+07	1.6668e+07	1.5839e+07	High	High	High	High	High	High	0	High	1.098	0.803114	0.329962	Acetyl [N-Term]
Q43314	Glutamate dehydrogenase 1 OS=Arabidopsis thaliana OX=3702 GN=GDH1 PE=2 SV=1	44	12	77	8	411	44.5	358	334	235	333	264	316	11	11	9	11	10	10	4.93941e+06	6.78478e+06	15664341	8.97001e+06	1.50455e+07	1.85774e+07	1.32677e+07	1.3773e+07	2.049e+07	1.81289e+07	1.82467e+07	1.85774e+07	High	High	High	High	High	High	0	High	0.949	0.978272	0.851512	Oxidation [M87; M143; M150]; Acetyl [N-Term]; Carbamidomethyl [C39]
Q9C525	Beta-glucosidase 21 OS=Arabidopsis thaliana OX=3702 GN=BGLU21 PE=1 SV=1	40	18	124	8	524	59.6	333	365	255	418	322	299	14	16	12	16	13	12	6.01163e+06	8.25009e+06	1.16452e+07	7.42937e+06	1.01315e+07	1.47579e+07	1.61478e+07	1.67475e+07	1.52327e+07	1.50152e+07	1.22871e+07	1.47579e+07	High	High	High	High	High	High	0	High	1.097	0.805478	0.333932	Carbamidomethyl [C74; C230]; Oxidation [M103]
P21218	Protochlorophyllide reductase B, chloroplastic OS=Arabidopsis thaliana OX=3702 GN=PORB PE=1 SV=3	58	18	101	9	401	43.3	269	382	294	284	379	287	12	14	10	12	15	12	1.30359e+07	1.72612e+07	2.4996e+07	1.533e+07	2.41092e+07	2.48798e+07	3.50156e+07	3.50398e+07	3.26965e+07	3.09829e+07	2.92387e+07	2.48798e+07	High	High	High	High	High	High	0	High	1.011	0.931594	0.610981	Carbamidomethyl [C120; C172; C282; C309]; Oxidation [M264; M284]
Q9M3C3	60S ribosomal protein L23a-2 OS=Arabidopsis thaliana OX=3702 GN=RPL23AB PE=2 SV=1	51	15	122	15	154	17.4	237	280	484	279	304	351	10	10	9	11	10	11	1.06893e+08	1.55286e+08	1.66645e+08	1.396e+08	2.39237e+08	2.82415e+08	2.87123e+08	3.15227e+08	2.17984e+08	2.82141e+08	2.90138e+08	2.82415e+08	High	High	High	High	High	High	0	High	1.157	0.442964	0.0840218	Oxidation [M85]
Q9SMN0	Probable carboxylesterase 12 OS=Arabidopsis thaliana OX=3702 GN=CXE12 PE=1 SV=1	58	12	83	11	324	35.5	292	323	252	301	345	306	8	9	9	11	10	8	9.93318e+06	1.3253e+07	2.08618e+07	1.21636e+07	2.10637e+07	2.56391e+07	2.66814e+07	2.69033e+07	2.72887e+07	2.45834e+07	2.55453e+07	2.56391e+07	High	High	High	High	High	High	0	High	0.962	0.999436	0.995314	Carbamidomethyl [C9; C254]; Acetyl [N-Term]; Oxidation [M1]
Q9T029	40S ribosomal protein S25-4 OS=Arabidopsis thaliana OX=3702 GN=RPS25E PE=3 SV=1	63	10	130	3	108	12	491	477	515	507	527	573	8	9	10	9	9	9	3.48005e+07	4.72284e+07	7.61759e+07	4.84449e+07	5.25767e+07	8.53116e+07	9.34774e+07	9.58726e+07	9.96434e+07	9.79101e+07	6.3763e+07	8.53116e+07	High	High	High	High	High	High	0	High	1.084	0.743271	0.266551	Oxidation [M40; M92]
Q9S7L9	Cytochrome c oxidase subunit 6b-1 OS=Arabidopsis thaliana OX=3702 GN=COX6B-1 PE=1 SV=1	59	13	113	13	191	21.2	456	481	456	470	564	488	12	11	9	11	10	10	5.93354e+07	6.85909e+07	1.29796e+08	7.42501e+07	1.26873e+08	143052078	1.5938e+08	1.39238e+08	1.69782e+08	1.50064e+08	1.53867e+08	143052078	High	High	High	High	High	High	0	High	0.945	0.979882	0.857053	Acetyl [N-Term]; Carbamidomethyl [C158; C169]
Q96250	ATP synthase subunit gamma, mitochondrial OS=Arabidopsis thaliana OX=3702 GN=ATPC PE=1 SV=1	53	14	78	14	325	35.4	471	396	329	409	303	362	12	11	11	10	8	11	4.0188e+07	5.52157e+07	6.64621e+07	5.24734e+07	88375710	1.09634e+08	1.07949e+08	1.12087e+08	8.69371e+07	1.06052e+08	1.07179e+08	1.09634e+08	High	High	High	High	High	High	0	High	0.925	0.957349	0.705423	Carbamidomethyl [C117]
P57720	Chorismate synthase, chloroplastic OS=Arabidopsis thaliana OX=3702 GN=EMB1144 PE=2 SV=2	39	13	68	13	436	47.3	240	171	280	221	249	273	10	10	10	8	9	7	1.05565e+07	1.38734e+07	2.67079e+07	1.41532e+07	2.54001e+07	3.26151e+07	2.83556e+07	2.81626e+07	3.49358e+07	2.86044e+07	3.08043e+07	3.26151e+07	High	High	High	High	High	High	0	High	0.923	0.949231	0.682855	Carbamidomethyl [C74; C79; C236; C265; C290; C384]; Oxidation [M124]
P14671	Tryptophan synthase beta chain 1, chloroplastic OS=Arabidopsis thaliana OX=3702 GN=TSB1 PE=2 SV=1	53	19	117	7	470	50.9	274	312	363	325	383	380	16	16	14	17	16	17	1.32943e+07	1.82766e+07	2.74758e+07	1.80324e+07	3.05089e+07	3.73456e+07	3.57098e+07	3.71012e+07	3.59403e+07	3.64446e+07	3.70001e+07	3.73456e+07	High	High	High	High	High	High	0	High	0.995	0.958109	0.724766	Carbamidomethyl [C201; C208; C308; C440]
O22263	Protein disulfide-isomerase like 2-1 OS=Arabidopsis thaliana OX=3702 GN=PDIL2-1 PE=2 SV=1	52	17	136	16	361	39.5	543	439	527	343	552	416	15	16	16	16	17	16	5.47686e+07	7.15695e+07	1.28883e+08	67701662	1.13917e+08	1.49143e+08	1.47113e+08	1.45285e+08	1.68588e+08	1.36829e+08	1.38154e+08	1.49143e+08	High	High	High	High	High	High	0	High	1.077	0.762078	0.293315	Carbamidomethyl [C52; C55]
Q9XFS9	1-deoxy-D-xylulose 5-phosphate reductoisomerase, chloroplastic OS=Arabidopsis thaliana OX=3702 GN=DXR PE=2 SV=2	50	14	72	14	477	51.9	275	319	281	313	290	323	10	12	10	8	10	10	1.15651e+07	1.59601e+07	2.27336e+07	1.72319e+07	2.82929e+07	3.23896e+07	3.10649e+07	3.23987e+07	2.97371e+07	3.48267e+07	3.43126e+07	3.23896e+07	High	High	High	High	High	High	0	High	0.93	0.959649	0.752877	Oxidation [M403]; Carbamidomethyl [C183; C238; C361]
Q9C9C4	Enolase 1, chloroplastic OS=Arabidopsis thaliana OX=3702 GN=ENO1 PE=1 SV=1	42	16	72	16	477	51.4	514	413	515	459	369	460	12	10	12	14	9	13	1.85965e+07	2.44499e+07	3.11082e+07	2.19792e+07	3.87212e+07	4.68814e+07	4.99519e+07	4.96328e+07	4.06917e+07	4.44213e+07	4.69597e+07	4.68814e+07	High	High	High	High	High	High	0	High	1.032	0.902456	0.512453	Carbamidomethyl [C250; C384]
Q94K05	T-complex protein 1 subunit theta OS=Arabidopsis thaliana OX=3702 GN=CCT8 PE=1 SV=1	50	22	108	22	549	58.9	368	321	292	368	300	345	15	15	15	18	16	17	2.35152e+07	3.28276e+07	4.73884e+07	3.21453e+07	5.07814e+07	7.20275e+07	6.3164e+07	6.66393e+07	6.19873e+07	6.49677e+07	6.15858e+07	7.20275e+07	High	High	High	High	High	High	0	High	1.06	0.828087	0.364449	Carbamidomethyl [C182; C189; C193; C219; C517]
Q9SIH0	40S ribosomal protein S14-1 OS=Arabidopsis thaliana OX=3702 GN=RPS14A PE=1 SV=1	46	8	100	1	150	16.2	734	569	654	646	587	552	7	8	8	7	8	8	8348257	11234078	10753158	10204362	18948984	24061316	2.24242e+07	2.28049e+07	1.40659e+07	2.06236e+07	2.29806e+07	24061316	High	High	High	High	High	High	0	High	0.948	0.971221	0.822923	Oxidation [M74]
Q940J8	Pectin acetylesterase 7 OS=Arabidopsis thaliana OX=3702 GN=PAE7 PE=2 SV=1	60	15	68	12	391	42.1	325	365	358	365	247	328	11	11	11	12	8	11	6.90126e+06	1.17568e+07	1.81612e+07	1.01706e+07	15653957	2.88382e+07	1.85374e+07	2.3866e+07	2.37561e+07	2.05553e+07	1.89845e+07	2.88382e+07	High	High	High	High	High	High	0	High	1.046	0.890436	0.482801	Carbamidomethyl [C39; C70; C76; C121; C170; C181; C236; C245; C331; C335; C375; C380; C384]
O23627	Glycine--tRNA ligase, mitochondrial 1 OS=Arabidopsis thaliana OX=3702 GN=At1g29880 PE=1 SV=1	33	20	94	20	729	81.9	307	422	430	323	340	397	13	17	14	13	13	15	1.39494e+07	2.00727e+07	2.80204e+07	1.57085e+07	23913172	4.22442e+07	3.74694e+07	4.07472e+07	3.66527e+07	3.17478e+07	2.9001e+07	4.22442e+07	High	High	High	High	High	High	0	High	1.076	0.742348	0.263456	Carbamidomethyl [C151; C176; C178; C388; C618]
P82658	Thylakoid lumenal 19 kDa protein, chloroplastic OS=Arabidopsis thaliana OX=3702 GN=At3g63540 PE=1 SV=2	59	11	68	11	229	25	418	419	379	433	425	401	9	9	8	9	8	7	2.07882e+07	2.2997e+07	4.3914e+07	2.48049e+07	4.72888e+07	5.75777e+07	5.58389e+07	4.66834e+07	5.74426e+07	5.01323e+07	5.73501e+07	5.75777e+07	High	High	High	High	High	High	0	High	0.983	0.976179	0.843389	Carbamidomethyl [C192]
Q9C4Z6	Receptor for activated C kinase 1B OS=Arabidopsis thaliana OX=3702 GN=RACK1B PE=1 SV=1	72	19	106	5	326	35.8	410	347	322	257	359	316	16	14	14	11	13	14	2.7422e+06	3.23986e+06	9.1755e+06	3.75827e+06	8.42826e+06	8.21437e+06	7.36579e+06	6.57684e+06	1.20022e+07	7.59569e+06	1.02215e+07	8.21437e+06	High	High	High	High	High	High	0	High	0.911	0.940184	0.639329	Acetyl [N-Term]; Carbamidomethyl [C12; C138; C154; C183; C208; C241; C250]
Q42262	40S ribosomal protein S3a-2 OS=Arabidopsis thaliana OX=3702 GN=RPS3AB PE=2 SV=3	57	15	103	9	262	29.8	404	480	407	384	388	339	12	13	12	10	9	11	1.62884e+07	1.95311e+07	2.65332e+07	2.26082e+07	2.80759e+07	3.66402e+07	4.3752e+07	3.96476e+07	3.47073e+07	4.56925e+07	3.40494e+07	3.66402e+07	High	High	High	High	High	High	0	High	0.854	0.742348	0.264521	Carbamidomethyl [C139; C154; C179]; Oxidation [M252]
Q9ZVF2	MLP-like protein 329 OS=Arabidopsis thaliana OX=3702 GN=MLP329 PE=2 SV=1	72	14	116	10	151	17.6	489	511	577	487	467	459	11	11	12	13	11	10	1.24665e+07	1.69939e+07	2.50186e+07	1.50753e+07	2.66772e+07	3.0361e+07	3.3486e+07	3.44973e+07	3.2726e+07	3.0468e+07	3.23532e+07	3.0361e+07	High	High	High	High	High	High	0	High	0.962	0.99904	0.985119	Acetyl [N-Term]; Oxidation [M80; M92; M118; M134]; Carbamidomethyl [C62; C114]
Q9LVI9	Dihydropyrimidine dehydrogenase (NADP(+)), chloroplastic OS=Arabidopsis thaliana OX=3702 GN=PYD1 PE=1 SV=1	41	12	72	12	426	46.8	292	263	351	270	273	338	10	11	10	9	9	9	1.31592e+07	1.75711e+07	3.1524e+07	1.92643e+07	3.24278e+07	3.82459e+07	3.53467e+07	3.56689e+07	4.12355e+07	3.89342e+07	3.93272e+07	3.82459e+07	High	High	High	High	High	High	0	High	0.97	0.990215	0.916264	Carbamidomethyl [C208; C215; C274]
P11139	Tubulin alpha-1 chain OS=Arabidopsis thaliana OX=3702 GN=TUBA1 PE=2 SV=1	38	13	90	2	450	49.8	300	357	413	421	497	474	9	8	10	8	8	10	38633	167364	241118	142958	298666	361847	103772	339745	315399	288926	362211	361847	Peak Found	Peak Found	High	Peak Found	Peak Found	High	0	High	0.855	0.912612	0.559214	Oxidation [M318; M413]; Carbamidomethyl [C129; C315; C316; C347; C376]
Q9SX77	Succinate dehydrogenase subunit 5, mitochondrial OS=Arabidopsis thaliana OX=3702 GN=SDH5 PE=1 SV=1	47	8	89	8	257	28.1	420	435	567	561	564	385	6	8	8	8	8	7	1.87578e+07	2.321e+07	3.90088e+07	2.7114e+07	5.24566e+07	5.0837e+07	5.03851e+07	4.71158e+07	5.10261e+07	5.4799e+07	6.36174e+07	5.0837e+07	High	High	High	High	High	High	0	High	0.938	0.969939	0.807042	Carbamidomethyl [C230]; Oxidation [M112]
P46416	Glutathione synthetase, chloroplastic OS=Arabidopsis thaliana OX=3702 GN=GSH2 PE=2 SV=3	42	17	81	17	539	60.2	275	279	249	256	308	234	13	10	12	13	13	11	1.3245e+07	1.82728e+07	2.63309e+07	1.76772e+07	3.16829e+07	3.86509e+07	3.55773e+07	3.70935e+07	3.44427e+07	3.57267e+07	3.84238e+07	3.86509e+07	High	High	High	High	High	High	0	High	0.943	0.980023	0.86251	Oxidation [M114]
Q9CAX6	40S ribosomal protein S14-2 OS=Arabidopsis thaliana OX=3702 GN=RPS14B PE=1 SV=1	46	8	101	1	150	16.3	726	519	631	652	567	571	7	8	8	7	8	8	9805398	13739605	11314640	14734803	19334942	23821470	2.63382e+07	2.78911e+07	1.48003e+07	2.97799e+07	2.34487e+07	23821470	High	High	High	High	High	High	0	High	0.937	0.962327	0.764369	Oxidation [M74]
Q9C9C6	60S ribosomal protein L6-2 OS=Arabidopsis thaliana OX=3702 GN=RPL6B PE=2 SV=1	55	18	115	6	233	26	283	308	508	196	244	420	14	16	14	13	15	13	1.05332e+07	1.41918e+07	1.94651e+07	1.14895e+07	1.74581e+07	2.91009e+07	2.82931e+07	2.8809e+07	2.54617e+07	2.32209e+07	2.11725e+07	2.91009e+07	High	High	High	High	High	High	0	High	0.99	0.969839	0.802905
P57691	60S acidic ribosomal protein P0-3 OS=Arabidopsis thaliana OX=3702 GN=RPP0C PE=1 SV=1	63	14	107	3	323	34.4	504	547	517	461	450	376	12	12	12	11	13	12	1.92057e+06	2.60784e+06	4.53987e+06	2.24574e+06	3.79097e+06	4.91257e+06	5.15883e+06	5.29386e+06	5.93846e+06	4.53877e+06	4.59754e+06	4.91257e+06	High	High	High	High	High	High	0	High	1.102	0.868372	0.418071	Oxidation [M55]; Carbamidomethyl [C18]
Q43349	29 kDa ribonucleoprotein, chloroplastic OS=Arabidopsis thaliana OX=3702 GN=CP29A PE=2 SV=2	40	11	140	8	342	36	627	569	455	561	655	525	11	11	9	9	10	10	7.49739e+07	8.33447e+07	1.29531e+08	8.94433e+07	1.58833e+08	1.35155e+08	2.01387e+08	1.69188e+08	1.69436e+08	1.8077e+08	1.92627e+08	1.35155e+08	High	High	High	High	High	High	0	High	0.939	0.971157	0.815814	Oxidation [M147]
Q94JX9	Nascent polypeptide-associated complex subunit alpha-like protein 2 OS=Arabidopsis thaliana OX=3702 GN=At3g49470 PE=2 SV=2	67	9	63	9	217	23.7	428	252	466	537	619	632	8	6	7	8	8	8	55286083	6.89502e+07	1.68725e+08	9.49869e+07	1.80356e+08	1.94707e+08	1.48503e+08	1.39967e+08	2.20703e+08	1.91974e+08	2.18729e+08	1.94707e+08	High	High	High	High	High	High	0	High	0.907	0.918028	0.575402	Oxidation [M187]
O49543	Cysteine desulfurase, mitochondrial OS=Arabidopsis thaliana OX=3702 GN=NIFS1 PE=1 SV=1	54	16	64	16	453	50.3	144	171	283	259	333	315	9	9	11	9	12	12	9.12243e+06	2.29098e+07	2.28415e+07	1.61167e+07	2.53493e+07	3.22827e+07	2.45037e+07	4.65064e+07	2.98783e+07	3.25728e+07	3.07427e+07	3.22827e+07	High	High	High	High	High	High	0	High	0.998	0.958109	0.712644	Carbamidomethyl [C218; C304; C377]
Q9SN95	UDP-glucuronic acid decarboxylase 5 OS=Arabidopsis thaliana OX=3702 GN=UXS5 PE=2 SV=1	64	16	105	4	341	38.4	270	261	291	282	314	359	12	12	14	13	14	14	399341	1.41682e+06	1.54325e+06	909339	2.39951e+06	2.56756e+06	1.07266e+06	2.87611e+06	2.01868e+06	1.83783e+06	2.91004e+06	2.56756e+06	High	High	High	High	High	High	0	High	1.295	0.612165	0.162437	Acetyl [N-Term]; Oxidation [M291]; Carbamidomethyl [C171; C241]
P42699	Plastocyanin major isoform, chloroplastic OS=Arabidopsis thaliana OX=3702 GN=DRT112 PE=1 SV=2	39	2	93	2	167	17	576	551	907	562	609	600	2	2	2	2	2	2	1.14734e+08	1.6017e+08	4.34752e+08	2.08452e+08	3.94088e+08	3.97542e+08	3.08186e+08	3.25142e+08	5.68685e+08	4.21293e+08	4.77936e+08	3.97542e+08	High	High	High	High	High	High	0	High	1.162	0.430342	0.0776066	Carbamidomethyl [C152]; Oxidation [M125; M160]
O04202	Eukaryotic translation initiation factor 3 subunit F OS=Arabidopsis thaliana OX=3702 GN=TIF3F1 PE=1 SV=1	66	12	76	12	293	31.8	344	393	256	386	381	486	11	11	10	11	12	12	1.30056e+07	1.77337e+07	3.25419e+07	1.86421e+07	40255250	4.63288e+07	3.49342e+07	3.59991e+07	4.25671e+07	3.76769e+07	4.88201e+07	4.63288e+07	High	High	High	High	High	High	0	High	0.909	0.924168	0.597381	Acetyl [N-Term]; Oxidation [M204; M208]
P60040	60S ribosomal protein L7-2 OS=Arabidopsis thaliana OX=3702 GN=RPL7B PE=1 SV=1	61	18	109	8	242	28.2	400	359	446	302	282	372	13	15	13	13	12	15	1.64851e+07	2.11328e+07	3.16011e+07	1.86482e+07	3.04607e+07	4.49816e+07	4.42806e+07	4.28991e+07	4.13364e+07	3.76891e+07	3.69416e+07	4.49816e+07	High	High	High	High	High	High	0	High	1.068	0.798862	0.326571	Carbamidomethyl [C180]
Q93ZG7	DEAD-box ATP-dependent RNA helicase 38 OS=Arabidopsis thaliana OX=3702 GN=RH38 PE=1 SV=2	52	18	64	18	496	55.3	147	216	236	187	270	259	10	9	9	10	10	12	1.16169e+07	1.47844e+07	2.41976e+07	1.30964e+07	2.22865e+07	2.65565e+07	3.12041e+07	3.00119e+07	3.16521e+07	2.64687e+07	2.70283e+07	2.65565e+07	High	High	High	High	High	High	0	High	1.043	0.875787	0.436624	Acetyl [N-Term]
Q93ZM7	Chaperonin CPN60-like 2, mitochondrial OS=Arabidopsis thaliana OX=3702 GN=At3g13860 PE=1 SV=2	39	17	80	17	572	60.4	332	308	261	365	361	314	12	12	12	13	14	14	1.4369e+07	2.0342e+07	4.57016e+07	2.46416e+07	3.82419e+07	4.54854e+07	3.85964e+07	4.12937e+07	5.97809e+07	4.98022e+07	4.63784e+07	4.54854e+07	High	High	High	High	High	High	0	High	1.025	0.909603	0.545547	Carbamidomethyl [C243; C505]
Q9ZUY6	UDP-D-apiose/UDP-D-xylose synthase 1 OS=Arabidopsis thaliana OX=3702 GN=AXS1 PE=1 SV=1	57	19	79	4	389	43.6	200	247	307	198	315	274	8	11	12	8	12	14	2.05596e+06	2.6038e+06	3.66408e+06	3.07468e+06	4.89229e+06	5.88346e+06	5.52249e+06	5.28565e+06	4.79288e+06	6.21412e+06	5.93319e+06	5.88346e+06	High	High	High	High	High	High	0	High	0.945	0.971157	0.817178	Acetyl [N-Term]; Carbamidomethyl [C21; C34; C140; C173; C239]; Oxidation [M220]
Q9LW85	MAR-binding filament-like protein 1 OS=Arabidopsis thaliana OX=3702 GN=MFP1 PE=2 SV=2	29	21	103	21	726	81.9	294	275	286	237	325	444	16	14	14	13	15	17	1.90132e+07	2.34003e+07	3.36384e+07	2.43439e+07	4.34477e+07	5.2329e+07	5.10711e+07	4.75022e+07	4.40013e+07	4.92005e+07	5.26917e+07	5.2329e+07	High	High	High	High	High	High	0	High	0.894	0.892934	0.48707	Oxidation [M463]
Q9S7Y7	Alpha-xylosidase 1 OS=Arabidopsis thaliana OX=3702 GN=XYL1 PE=1 SV=1	24	15	77	15	915	102.3	142	251	322	223	313	291	10	10	10	10	11	14	1.30774e+07	1.72703e+07	3.06274e+07	1.83925e+07	3.74256e+07	4.30688e+07	3.5127e+07	3.50584e+07	4.00627e+07	3.71723e+07	4.53884e+07	4.30688e+07	High	High	High	High	High	High	0	High	0.894	0.894105	0.494315
Q8LE52	Glutathione S-transferase DHAR3, chloroplastic OS=Arabidopsis thaliana OX=3702 GN=DHAR3 PE=1 SV=1	56	15	133	15	258	28.5	280	310	353	248	383	357	15	15	14	15	15	15	5.12504e+07	6.93074e+07	1.14912e+08	6.98411e+07	1.17615e+08	1.42519e+08	1.37663e+08	1.40693e+08	1.50312e+08	1.41153e+08	1.42639e+08	1.42519e+08	High	High	High	High	High	High	0	High	0.988	0.971157	0.810325	Carbamidomethyl [C66; C69]; Oxidation [M76; M87; M229]
P56820	Eukaryotic translation initiation factor 3 subunit D OS=Arabidopsis thaliana OX=3702 GN=TIF3D1 PE=1 SV=1	49	18	70	18	591	66.7	129	189	258	226	218	182	8	11	12	12	9	7	9.99194e+06	1.37234e+07	2.12568e+07	1.3275e+07	2.34008e+07	2.86697e+07	2.68393e+07	2.78582e+07	2.78054e+07	2.68297e+07	2.83796e+07	2.86697e+07	High	High	High	High	High	High	0	High	1.004	0.957349	0.709672	Carbamidomethyl [C218; C281; C396]; Oxidation [M280]
Q9M158	Rhodanese-like domain-containing protein 4, chloroplastic OS=Arabidopsis thaliana OX=3702 GN=STR4 PE=1 SV=2	28	16	103	16	466	49.4	499	521	588	388	556	605	14	12	14	14	13	13	6.83051e+07	8.15819e+07	1.34199e+08	1.0651e+08	1.70671e+08	1.76578e+08	1.83474e+08	1.6561e+08	1.75541e+08	2.15264e+08	2.06984e+08	1.76578e+08	High	High	High	High	High	High	0	High	0.849	0.716345	0.237654
Q8H0X6	Cysteine proteinase inhibitor 6 OS=Arabidopsis thaliana OX=3702 GN=CYS6 PE=1 SV=2	57	13	75	13	234	26.3	150	195	210	179	249	195	11	9	9	7	12	10	1.95584e+07	2.27662e+07	5.22536e+07	2.17048e+07	5.59422e+07	4.50827e+07	5.25357e+07	4.62149e+07	6.83513e+07	4.38668e+07	6.78446e+07	4.50827e+07	High	High	High	High	High	High	0	High	1.147	0.485657	0.0995057	Carbamidomethyl [C138]
Q9SW18	Magnesium protoporphyrin IX methyltransferase, chloroplastic OS=Arabidopsis thaliana OX=3702 GN=CHLM PE=1 SV=1	60	18	83	18	312	33.8	245	173	198	255	287	304	12	9	11	11	15	13	1.83961e+07	2.47268e+07	4.36657e+07	2.63942e+07	4.81279e+07	6.03109e+07	4.94135e+07	5.01948e+07	5.71178e+07	5.33444e+07	5.83677e+07	6.03109e+07	High	High	High	High	High	High	0	High	0.932	0.960973	0.757431	Carbamidomethyl [C149; C153; C215]
Q9C8Y9	Beta-glucosidase 22 OS=Arabidopsis thaliana OX=3702 GN=BGLU22 PE=1 SV=1	41	17	104	8	524	59.7	231	292	259	310	311	291	9	12	12	11	14	14	2.35927e+06	4.11795e+06	6.56756e+06	3.87562e+06	6.26772e+06	9.95433e+06	6.33721e+06	8.35935e+06	8.59083e+06	7.83286e+06	7.60126e+06	9.95433e+06	High	High	High	High	High	High	0	High	0.903	0.915072	0.570435	Carbamidomethyl [C74; C81]; Oxidation [M103]
Q9C6B3	Gamma carbonic anhydrase 2, mitochondrial OS=Arabidopsis thaliana OX=3702 GN=GAMMACA2 PE=1 SV=1	66	15	91	12	278	30	285	289	259	322	359	386	12	14	13	13	13	14	2.21887e+07	2.56944e+07	4.4295e+07	2.98779e+07	5.03595e+07	5.92469e+07	5.9601e+07	5.2159e+07	5.79409e+07	6.0385e+07	6.10741e+07	5.92469e+07	High	High	High	High	High	High	0	High	0.956	0.9967	0.94599	Carbamidomethyl [C83]; Oxidation [M162]
Q94A94	Diaminopimelate decarboxylase 2, chloroplastic OS=Arabidopsis thaliana OX=3702 GN=LYSA2 PE=1 SV=1	45	18	84	5	489	54.1	147	240	284	211	186	228	12	14	13	12	14	13	9.52525e+06	1.18455e+07	1.62306e+07	1.38326e+07	2.02588e+07	2.45457e+07	2.55857e+07	2.40461e+07	2.12307e+07	2.79566e+07	2.45691e+07	2.45457e+07	High	High	High	High	High	High	0	High	1.014	0.940592	0.654207	Carbamidomethyl [C71; C82; C146; C169; C268; C355; C356; C416]; Oxidation [M91]
Q94JQ3	Serine hydroxymethyltransferase 3, chloroplastic OS=Arabidopsis thaliana OX=3702 GN=SHM3 PE=1 SV=2	46	18	94	18	529	57.9	367	298	445	305	387	378	13	11	15	12	15	14	1.30616e+07	1.81411e+07	3.16299e+07	1.75802e+07	3.03763e+07	3.63347e+07	3.50846e+07	3.68261e+07	4.1374e+07	3.55307e+07	3.68392e+07	3.63347e+07	High	High	High	High	High	High	0	High	0.987	0.967984	0.783849	Carbamidomethyl [C125; C363]; Oxidation [M242; M456]
P48348	14-3-3-like protein GF14 kappa OS=Arabidopsis thaliana OX=3702 GN=GRF8 PE=1 SV=2	63	14	143	6	248	28	401	444	562	558	538	449	11	12	12	14	13	13	1.32663e+07	1.89181e+07	2.14081e+07	2.2716e+07	3.78258e+07	4.53527e+07	3.56344e+07	3.84034e+07	2.80033e+07	4.59104e+07	4.58737e+07	4.53527e+07	High	High	High	High	High	High	0	High	0.809	0.501151	0.105023	Oxidation [M13; M155; M227; M241; M245]; Carbamidomethyl [C103]
O23717	Proteasome subunit beta type-5-A OS=Arabidopsis thaliana OX=3702 GN=PBE1 PE=1 SV=1	68	13	64	4	274	29.6	296	397	238	265	362	309	8	8	9	7	10	9	6.48984e+06	6.82802e+06	1.41954e+07	9.03834e+06	1.40166e+07	1.68482e+07	1.74323e+07	1.38607e+07	1.85686e+07	1.8267e+07	1.69988e+07	1.68482e+07	High	High	High	High	High	High	0	High	0.966	0.998789	0.967328	Carbamidomethyl [C109]; Oxidation [M98; M268]
Q944I4	D-glycerate 3-kinase, chloroplastic OS=Arabidopsis thaliana OX=3702 GN=GLYK PE=1 SV=2	36	12	52	12	456	51	400	305	153	352	319	305	9	9	5	7	9	8	9.76409e+06	1.59996e+07	2.47937e+07	1.65662e+07	3.0902e+07	43175912	2.62272e+07	3.24789e+07	3.24319e+07	3.34812e+07	3.74768e+07	43175912	High	High	High	High	High	High	0	High	0.801	0.415829	0.0738871	Carbamidomethyl [C160; C189; C219]; Oxidation [M405]
Q9SEI3	26S proteasome regulatory subunit 10B homolog A OS=Arabidopsis thaliana OX=3702 GN=RPT4A PE=1 SV=1	51	17	80	2	399	44.8	256	231	233	237	310	294	11	12	13	13	11	11	4.73527e+06	6455898	7.96304e+06	7076938	1.04647e+07	1.29684e+07	1.27194e+07	1.31053e+07	1.04162e+07	1.43029e+07	1.26912e+07	1.29684e+07	High	High	High	High	High	High	0	High	0.96	0.980879	0.87264	Oxidation [M108; M128]; Carbamidomethyl [C353]
Q9MAK9	26S proteasome regulatory subunit S10B homolog B OS=Arabidopsis thaliana OX=3702 GN=RPT4B PE=1 SV=1	51	17	80	2	399	44.7	251	218	214	205	296	247	11	12	14	12	11	11	3.51182e+06	3.61388e+06	4.74844e+06	3.83112e+06	7.37319e+06	8.02257e+06	9.43306e+06	7.3361e+06	6.21129e+06	7.74293e+06	8.94193e+06	8.02257e+06	High	High	High	High	High	High	0	High	0.854	0.831324	0.368914	Oxidation [M108; M128]; Carbamidomethyl [C353]
O23553	Beta-amylase 3, chloroplastic OS=Arabidopsis thaliana OX=3702 GN=BAM3 PE=1 SV=3	39	16	77	16	548	61.3	208	188	207	227	127	186	13	12	7	12	10	11	7.82994e+06	1.04653e+07	1.28624e+07	1.11262e+07	1.72852e+07	2.28462e+07	2.10319e+07	2.12444e+07	1.68249e+07	2.24866e+07	2.09628e+07	2.28462e+07	High	High	High	High	High	High	0	High	0.975	0.998789	0.959366	Carbamidomethyl [C213; C419; C433]; Oxidation [M30]
Q8LAD2	Succinate--CoA ligase [ADP-forming] subunit alpha-2, mitochondrial OS=Arabidopsis thaliana OX=3702 GN=At5g23250 PE=1 SV=2	48	13	72	5	341	35.3	214	298	249	263	457	256	12	8	8	9	8	6	7.65422e+06	9.99501e+06	1.96236e+07	8.61873e+06	10455162	1.81918e+07	2.05599e+07	2.02897e+07	2.5669e+07	1.7419e+07	1.26796e+07	1.81918e+07	High	High	High	High	High	High	0	High	1.059	0.842289	0.386577	Oxidation [M183]; Carbamidomethyl [C57; C169; C178]
Q94K71	CBBY-like protein OS=Arabidopsis thaliana OX=3702 GN=CBBY PE=1 SV=1	53	18	120	18	319	34.2	381	297	428	324	330	338	17	15	17	15	15	13	4.15586e+07	5.79846e+07	6.87282e+07	5.93396e+07	9.97129e+07	1.1259e+08	1.1163e+08	1.17707e+08	8.99012e+07	1.19929e+08	1.20928e+08	1.1259e+08	High	High	High	High	High	High	0	High	1.008	0.943105	0.670457	Carbamidomethyl [C197; C211; C253; C273; C295; C309]; Oxidation [M166; M271]
Q9MA55	Acyl-CoA-binding domain-containing protein 4 OS=Arabidopsis thaliana OX=3702 GN=ACBP4 PE=1 SV=1	34	15	60	15	668	73	291	174	187	269	241	260	8	7	7	9	10	9	7.29196e+06	8.06107e+06	1.34531e+07	8.73365e+06	1.56832e+07	1.79021e+07	1.95869e+07	1.63638e+07	1.75975e+07	1.76512e+07	1.902e+07	1.79021e+07	High	High	High	High	High	High	0	High	0.992	0.976179	0.844498	Oxidation [M642]; Carbamidomethyl [C244]
P51413	60S ribosomal protein L17-2 OS=Arabidopsis thaliana OX=3702 GN=RPL17B PE=2 SV=2	57	11	96	2	175	19.8	371	260	415	327	341	269	11	10	9	10	9	9	6.73741e+06	9.91322e+06	9.02691e+06	7.26306e+06	1.04189e+07	1.72522e+07	1.80973e+07	2.01236e+07	1.18078e+07	1.46791e+07	1.26357e+07	1.72522e+07	High	High	High	High	High	High	0	High	1.098	0.779156	0.307695	Carbamidomethyl [C145]
Q8LCW9	60S acidic ribosomal protein P1-1 OS=Arabidopsis thaliana OX=3702 GN=RPP1A PE=3 SV=2	73	4	62	3	112	11.2	380	302	459	716	770	821	4	3	3	4	3	4	2.68175e+07	3.14413e+07	4.4567e+07	2.75181e+07	5.09521e+07	3.17152e+07	7.20343e+07	6.38253e+07	5.82967e+07	5.56158e+07	6.17928e+07	3.17152e+07	High	High	High	High	High	High	0	High	1.1	0.683706	0.210564	Oxidation [M14; M45; M61]; Acetyl [N-Term]; Carbamidomethyl [C9]
Q9SK66	NADH dehydrogenase [ubiquinone] 1 alpha subcomplex subunit 9, mitochondrial OS=Arabidopsis thaliana OX=3702 GN=At2g20360 PE=1 SV=2	50	17	89	17	402	43.9	216	167	261	243	272	266	14	8	10	12	14	10	1.04971e+07	1.56269e+07	2.31732e+07	1.94074e+07	4.09002e+07	39641148	2.8196e+07	3.17222e+07	3.03121e+07	3.92235e+07	4.96022e+07	39641148	High	High	High	High	High	High	0	High	0.857	0.742348	0.262113	Oxidation [M217; M222]; Carbamidomethyl [C185]
P33207	3-oxoacyl-[acyl-carrier-protein] reductase, chloroplastic OS=Arabidopsis thaliana OX=3702 GN=At1g24360 PE=1 SV=2	47	12	87	12	319	33.5	536	468	655	443	498	492	11	11	12	9	9	9	1.84236e+07	2.48147e+07	4.39419e+07	2.62826e+07	5.33996e+07	6.25574e+07	4.94876e+07	5.03734e+07	5.7479e+07	5.31187e+07	6.4761e+07	6.25574e+07	High	High	High	High	High	High	0	High	0.96	0.998789	0.97373	Oxidation [M144; M145; M263; M271]; Carbamidomethyl [C255]
P31265	Translationally-controlled tumor protein 1 OS=Arabidopsis thaliana OX=3702 GN=TCTP1 PE=1 SV=2	73	11	146	11	168	18.9	557	565	831	527	1088	766	10	10	11	11	10	11	1.39471e+08	1.61946e+08	2.64694e+08	1.83621e+08	3.05951e+08	3.43209e+08	3.74632e+08	3.28747e+08	3.46238e+08	3.71108e+08	3.71046e+08	3.43209e+08	High	High	High	High	High	High	0	High	1.054	0.850436	0.396975
P42036	40S ribosomal protein S14-3 OS=Arabidopsis thaliana OX=3702 GN=RPS14C PE=2 SV=2	46	8	87	2	150	16.2	666	457	594	611	514	540	7	8	7	7	8	8	4.66852e+06	6.03416e+06	4.77768e+06	6.47511e+06	9.70116e+06	1.16659e+07	1.25401e+07	1.22492e+07	6.24954e+06	1.30866e+07	1.17652e+07	1.16659e+07	High	High	High	High	High	High	0	High	0.937	0.959302	0.752205	Oxidation [M74]
P49692	60S ribosomal protein L7a-1 OS=Arabidopsis thaliana OX=3702 GN=RPL7AA PE=2 SV=2	47	14	111	3	257	29.1	234	246	237	313	297	381	11	12	10	12	12	13	3.86956e+06	5.46621e+06	1.13283e+07	6.061e+06	7.78583e+06	1.01138e+07	1.0394e+07	1.10963e+07	1.48182e+07	1.22497e+07	9.44237e+06	1.01138e+07	High	High	High	High	High	High	0	High	1.123	0.826896	0.360974	Carbamidomethyl [C173; C192; C194]
Q9LFD5	Binding partner of ACD11 1 OS=Arabidopsis thaliana OX=3702 GN=BPA1 PE=1 SV=1	55	11	73	11	259	27.2	232	228	294	287	430	355	10	8	10	9	11	10	1.78551e+07	1.95363e+07	3.17997e+07	2.35748e+07	4.02538e+07	4.19933e+07	4.79605e+07	3.96583e+07	4.15963e+07	4.76461e+07	4.88183e+07	4.19933e+07	High	High	High	High	High	High	0	High	0.944	0.980023	0.862476	Oxidation [M195]
Q9M9W1	60S ribosomal protein L22-2 OS=Arabidopsis thaliana OX=3702 GN=RPL22B PE=2 SV=1	57	10	85	2	124	14	323	257	461	280	331	397	8	10	9	8	9	9	3.1079e+07	37933050	4.19879e+07	5.0669e+07	77080370	96458218	8.3481e+07	7.70033e+07	5.49231e+07	1.02405e+08	9.34802e+07	96458218	High	High	High	High	High	High	0	High	0.794	0.404405	0.0698279	Carbamidomethyl [C22]; Oxidation [M31]
Q9LF33	UDP-glucose 6-dehydrogenase 3 OS=Arabidopsis thaliana OX=3702 GN=UGD3 PE=1 SV=1	47	17	69	6	480	53.1	238	290	210	227	133	365	11	14	8	9	9	12	1.7488e+06	2.52544e+06	3.90188e+06	2.17519e+06	3.80235e+06	5.94008e+06	4.69743e+06	5.12658e+06	5.10393e+06	4.39618e+06	4.61134e+06	5.94008e+06	High	High	High	High	High	High	0	High	0.905	0.943105	0.670164	Carbamidomethyl [C5; C6; C237; C272; C417]
Q9SZ30	Imidazole glycerol phosphate synthase hisHF, chloroplastic OS=Arabidopsis thaliana OX=3702 GN=HISN4 PE=2 SV=1	37	16	65	16	592	64.2	220	225	289	250	301	297	11	11	12	9	9	10	9.62124e+06	1.2453e+07	2.1475e+07	1.3105e+07	2.28458e+07	26873821	2.58435e+07	2.52794e+07	2.80908e+07	2.64859e+07	2.77065e+07	26873821	High	High	High	High	High	High	0	High	0.982	0.976179	0.845899	Carbamidomethyl [C481; C513; C516]
Q7DLR9	Proteasome subunit beta type-4 OS=Arabidopsis thaliana OX=3702 GN=PBG1 PE=1 SV=2	59	11	66	11	246	27.6	304	247	285	333	308	377	9	9	9	8	8	9	1.2737e+07	1.70178e+07	2.55176e+07	1.88916e+07	3.4414e+07	4.15172e+07	3.42126e+07	3.45458e+07	3.33788e+07	3.8181e+07	4.1736e+07	4.15172e+07	High	High	High	High	High	High	0	High	0.858	0.755922	0.284475
P31166	Adenine phosphoribosyltransferase 1, chloroplastic OS=Arabidopsis thaliana OX=3702 GN=APT1 PE=1 SV=2	60	9	74	9	243	26.4	316	216	386	247	257	441	6	6	9	6	7	9	1.88709e+07	2.75686e+07	4.44467e+07	3.40321e+07	6.58876e+07	5.09355e+07	5.06889e+07	5.59636e+07	5.81394e+07	6.8781e+07	7.9906e+07	5.09355e+07	High	High	High	High	High	High	0	High	0.959	0.998789	0.97085	Oxidation [M61; M174]; Carbamidomethyl [C215; C217]
Q9SHI1	Translation initiation factor IF-2, chloroplastic OS=Arabidopsis thaliana OX=3702 GN=At1g17220 PE=2 SV=2	22	20	87	20	1026	109.7	274	227	336	226	303	325	11	12	16	12	9	15	9.61149e+06	1.26089e+07	2.40716e+07	1.29235e+07	2.12211e+07	2.8182e+07	2.58173e+07	2.55957e+07	3.14873e+07	2.61192e+07	2.57361e+07	2.8182e+07	High	High	High	High	High	High	0	High	1.019	0.920809	0.582565	Carbamidomethyl [C554]
Q9FKK7	Xylose isomerase OS=Arabidopsis thaliana OX=3702 GN=XYLA PE=2 SV=2	41	17	78	17	477	53.7	95	182	124	187	220	271	8	11	9	13	13	15	1.07837e+07	1.58964e+07	2.53453e+07	1.64367e+07	2.79523e+07	4.03809e+07	2.89659e+07	3.22693e+07	3.31534e+07	3.32196e+07	3.38995e+07	4.03809e+07	High	High	High	High	High	High	0	High	0.935	0.969127	0.792279	Oxidation [M243]; Carbamidomethyl [C140]
Q41969	Eukaryotic translation initiation factor 2 subunit beta OS=Arabidopsis thaliana OX=3702 GN=EIF2B PE=1 SV=3	57	10	67	10	268	30.6	324	387	233	412	428	361	8	8	9	7	9	10	8.63161e+06	1.11798e+07	1.98217e+07	1.20152e+07	1.98452e+07	2.43651e+07	2.31853e+07	2.26947e+07	2.59282e+07	2.42834e+07	2.40675e+07	2.43651e+07	High	High	High	High	High	High	0	High	1.021	0.935328	0.62497	Acetyl [N-Term]; Oxidation [M63; M178]; Carbamidomethyl [C222; C225]
P55034	26S proteasome non-ATPase regulatory subunit 4 homolog OS=Arabidopsis thaliana OX=3702 GN=RPN10 PE=1 SV=1	34	12	77	12	386	40.7	398	330	411	383	368	292	10	9	10	10	10	10	1.63632e+07	2.2132e+07	5.41075e+07	2.78329e+07	5.28944e+07	5.42655e+07	4.39529e+07	4.49276e+07	7.07764e+07	5.62521e+07	6.41484e+07	5.42655e+07	High	High	High	High	High	High	0	High	1.021	0.920809	0.580339	Carbamidomethyl [C9; C37]; Oxidation [M54]
P51430	40S ribosomal protein S6-2 OS=Arabidopsis thaliana OX=3702 GN=RPS6B PE=1 SV=3	41	12	101	4	249	28.1	476	495	449	371	465	395	10	10	11	10	10	9	6.69368e+06	8.76062e+06	1.44076e+07	7.33281e+06	1.12891e+07	1.74065e+07	1.79798e+07	1.77839e+07	1.88462e+07	1.482e+07	1.3691e+07	1.74065e+07	High	High	High	High	High	High	0	High	1.208	0.403714	0.0688744	Carbamidomethyl [C12; C102]
Q9SAU2	Ribulose-5-phosphate-3-epimerase, chloroplastic OS=Arabidopsis thaliana OX=3702 GN=RPE PE=2 SV=1	35	6	71	6	281	30	248	276	254	390	346	365	6	6	5	6	6	6	2.3245e+07	2.86914e+07	4.55432e+07	4.03002e+07	7.53726e+07	7.94624e+07	6.24382e+07	5.82429e+07	5.95737e+07	8.14493e+07	9.1409e+07	7.94624e+07	High	High	High	High	High	High	0	High	0.67	0.0117456	0.000642595	Carbamidomethyl [C84; C146]
Q9SU63	Aldehyde dehydrogenase family 2 member B4, mitochondrial OS=Arabidopsis thaliana OX=3702 GN=ALDH2B4 PE=1 SV=1	37	16	74	14	538	58.6	217	358	222	328	284	383	11	14	8	11	12	10	1.72703e+07	2.345e+07	3.6855e+07	2.29233e+07	4.15859e+07	5.75209e+07	4.63897e+07	4.76029e+07	4.82089e+07	4.63293e+07	5.04338e+07	5.75209e+07	High	High	High	High	High	High	0	High	0.918	0.940592	0.653571	Carbamidomethyl [C222; C338; C339; C340; C406]
Q9FME2	Nuclear transport factor 2 OS=Arabidopsis thaliana OX=3702 GN=NTF2 PE=1 SV=1	50	15	78	15	460	49.5	370	321	429	318	341	397	11	11	11	12	10	13	2.03228e+07	2.45266e+07	4.11643e+07	26023783	4.60885e+07	4.65736e+07	5.45888e+07	4.97886e+07	5.38458e+07	5.25956e+07	5.58944e+07	4.65736e+07	High	High	High	High	High	High	0	High	0.94	0.971157	0.817857	Acetyl [N-Term]
Q9M1X0	Ribosome-recycling factor, chloroplastic OS=Arabidopsis thaliana OX=3702 GN=RRF PE=2 SV=2	42	13	119	13	275	30.4	577	577	618	536	784	593	11	11	11	12	13	12	9.55902e+07	9.59877e+07	2.0724e+08	1.24277e+08	2.1118e+08	2.27112e+08	2.56764e+08	1.94853e+08	2.71084e+08	2.51171e+08	2.56111e+08	2.27112e+08	High	High	High	High	High	High	0	High	1.018	0.925806	0.600353	Oxidation [M126; M258]
Q8LEQ0	60S acidic ribosomal protein P1-3 OS=Arabidopsis thaliana OX=3702 GN=RPP1C PE=1 SV=2	73	3	48	2	113	11.2	288	269	285	554	513	470	3	2	3	3	3	3	1.40623e+07	2.0864e+07	1.84458e+07	2.09805e+07	4.41856e+07	2.92478e+07	3.77725e+07	4.23535e+07	2.41284e+07	4.24028e+07	5.35866e+07	2.92478e+07	High	High	High	High	High	High	0	High	0.919	0.946713	0.674547	Oxidation [M14; M45; M61]; Acetyl [N-Term]; Carbamidomethyl [C9]
Q9S9N1	Heat shock 70 kDa protein 5 OS=Arabidopsis thaliana OX=3702 GN=HSP70-5 PE=2 SV=1	18	10	108	2	646	70.9	547	479	566	514	483	526	10	8	7	9	8	9	716363	839361	1312862	1.04541e+06	956523	1898685	1.92422e+06	1.70388e+06	1.71731e+06	2.11285e+06	1.16004e+06	1898685	High	High	Peak Found	High	High	High	0	High	0.911	0.957349	0.707168	Carbamidomethyl [C272]
O22832	Stearoyl-[acyl-carrier-protein] 9-desaturase 7, chloroplastic OS=Arabidopsis thaliana OX=3702 GN=FAB2 PE=1 SV=1	49	16	73	11	401	45.7	150	339	201	153	270	293	9	12	9	9	10	11	1.06813e+07	1.37024e+07	2.25786e+07	16124397	2.37545e+07	2.92303e+07	2.8691e+07	2.78156e+07	2.95343e+07	3.25884e+07	2.88085e+07	2.92303e+07	High	High	High	High	High	High	0	High	1.017	0.922376	0.58723	Carbamidomethyl [C366]; Oxidation [M81]
Q9ZUF6	Subtilisin-like protease SBT1.8 OS=Arabidopsis thaliana OX=3702 GN=SBT1.8 PE=1 SV=1	35	15	51	15	754	80	141	144	181	184	120	227	8	9	8	8	7	10	5.08257e+06	7.43764e+06	1.01865e+07	5.63848e+06	1.0753e+07	1.38216e+07	1.36523e+07	1.50983e+07	1.33246e+07	1.13957e+07	1.30408e+07	1.38216e+07	High	High	High	High	High	High	0	High	0.923	0.940592	0.644566	Carbamidomethyl [C160; C306; C539; C622]
Q5XF33	Magnesium-chelatase subunit ChlI-2, chloroplastic OS=Arabidopsis thaliana OX=3702 GN=CHLI2 PE=1 SV=1	50	17	125	7	418	46.1	297	297	298	288	311	255	13	12	13	13	12	12	5.36719e+06	7.04551e+06	12088431	7.25447e+06	1.06815e+07	1.45044e+07	1.44168e+07	1.43022e+07	1.58125e+07	1.46617e+07	1.29541e+07	1.45044e+07	High	High	High	High	High	High	0	High	1.436	0.0491994	0.00344163	Oxidation [M110; M112; M174; M279; M360]; Carbamidomethyl [C150; C187; C348]
P46421	Glutathione S-transferase U5 OS=Arabidopsis thaliana OX=3702 GN=GSTU5 PE=2 SV=1	43	12	89	11	224	26	237	229	344	290	303	347	11	11	10	11	11	11	1.61088e+07	2.12217e+07	5.31677e+07	2.55976e+07	4.50682e+07	5.64348e+07	4.32697e+07	4.30797e+07	6.9547e+07	5.17344e+07	5.46571e+07	5.64348e+07	High	High	High	High	High	High	0	High	0.927	0.958109	0.722465	Acetyl [N-Term]
Q9LVW7	Carbamoyl-phosphate synthase small chain, chloroplastic OS=Arabidopsis thaliana OX=3702 GN=CARA PE=1 SV=1	35	10	62	10	430	47	229	166	317	245	191	317	7	8	7	8	7	8	1.06481e+07	1.3502e+07	2.3878e+07	1.44159e+07	2.24352e+07	2.68987e+07	2.86018e+07	2.74088e+07	3.12341e+07	2.91354e+07	2.72085e+07	2.68987e+07	High	High	High	High	High	High	0	High	1.089	0.730313	0.249186	Carbamidomethyl [C216; C264; C318]; Oxidation [M199; M281]
P27323	Heat shock protein 90-1 OS=Arabidopsis thaliana OX=3702 GN=HSP90-1 PE=1 SV=3	31	19	119	8	700	80.6	404	474	469	375	539	504	16	15	12	12	13	15	2.41408e+06	3.08482e+06	4.36381e+06	4.02558e+06	6.48018e+06	8.14675e+06	6.48443e+06	6.26212e+06	5.70816e+06	8.13594e+06	7.85892e+06	8.14675e+06	High	High	High	High	High	High	0	High	0.816	0.742348	0.2644	Acetyl [N-Term]; Carbamidomethyl [C570; C571]
Q9SMU8	Peroxidase 34 OS=Arabidopsis thaliana OX=3702 GN=PER34 PE=1 SV=1	39	11	106	5	353	38.8	338	318	487	202	349	314	10	11	11	10	8	9	1.9219e+07	2.27838e+07	4.11345e+07	2.77127e+07	4.58697e+07	4.86147e+07	5.16238e+07	4.62506e+07	5.38068e+07	5.60091e+07	5.56291e+07	4.86147e+07	High	High	High	High	High	High	0	High	1.008	0.943105	0.668994	Oxidation [M311; M314]; Carbamidomethyl [C127; C207]
Q1EBV4	Protein DNA-DAMAGE INDUCIBLE 1 OS=Arabidopsis thaliana OX=3702 GN=DDI1 PE=1 SV=1	46	13	61	13	414	45.3	273	284	269	287	319	297	9	11	9	9	9	9	8.09662e+06	1.03177e+07	1.63546e+07	1.01983e+07	1.92538e+07	2.10991e+07	2.17482e+07	2.09446e+07	2.13929e+07	2.06113e+07	2.33503e+07	2.10991e+07	High	High	High	High	High	High	0	High	1.103	0.688301	0.216364
Q9FXT6	Peroxisomal membrane protein PEX14 OS=Arabidopsis thaliana OX=3702 GN=PEX14 PE=1 SV=2	45	14	53	14	507	55.6	338	386	355	340	400	351	9	10	7	8	10	6	4.1163e+06	5.53404e+06	7.00029e+06	4.40832e+06	8.27361e+06	7.82488e+06	1.10568e+07	1.1234e+07	9.15686e+06	8.90949e+06	1.00339e+07	7.82488e+06	High	High	High	High	High	High	0	High	1.104	0.878022	0.441788
F4K410	Putative elongation factor TypA-like SVR3, chloroplastic OS=Arabidopsis thaliana OX=3702 GN=SVR3 PE=1 SV=1	25	12	63	12	675	74.3	414	325	360	339	342	254	10	10	11	10	8	9	7.03297e+06	9.90818e+06	1.89671e+07	1.02373e+07	1.93683e+07	2.36759e+07	1.88912e+07	2.01134e+07	2.48103e+07	2.06902e+07	2.34891e+07	2.36759e+07	High	High	High	High	High	High	0	High	0.974	0.998789	0.96586	Oxidation [M115; M120; M587]; Carbamidomethyl [C317; C323]
Q9SJ66	Probable sucrose-phosphatase 2 OS=Arabidopsis thaliana OX=3702 GN=SPP2 PE=2 SV=2	50	16	83	16	422	47.8	278	222	210	194	283	289	13	12	11	11	13	11	1.34242e+07	1.6487e+07	2.77628e+07	1.90049e+07	3.08434e+07	3.96843e+07	3.60585e+07	3.34683e+07	3.63156e+07	3.841e+07	3.74058e+07	3.96843e+07	High	High	High	High	High	High	0	High	0.934	0.969839	0.795988	Carbamidomethyl [C248]; Oxidation [M165]
Q93VI3	60S ribosomal protein L17-1 OS=Arabidopsis thaliana OX=3702 GN=RPL17A PE=2 SV=1	56	11	86	2	176	19.9	306	231	344	312	269	247	11	10	9	10	7	9	2.74427e+06	4.32111e+06	6.76006e+06	2.45278e+06	2.54187e+06	7326806	7.37135e+06	8.77175e+06	8.84263e+06	4.95722e+06	3.08268e+06	7326806	High	High	High	High	Peak Found	High	0	High	1.754	0.00532944	0.00024854	Carbamidomethyl [C145]
Q8VYN9	Universal stress protein PHOS32 OS=Arabidopsis thaliana OX=3702 GN=PHOS32 PE=1 SV=1	56	11	68	9	242	26.2	231	162	244	192	234	253	8	6	7	7	6	8	7.46427e+06	8.68735e+06	1.93002e+07	1.01626e+07	2.03292e+07	2.08615e+07	2.00497e+07	1.76351e+07	2.52461e+07	2.05392e+07	2.46545e+07	2.08615e+07	High	High	High	High	High	High	0	High	0.998	0.960973	0.75767	Carbamidomethyl [C154; C191; C195; C197]; Acetyl [N-Term]; Oxidation [M1]
O64530	Thiosulfate/3-mercaptopyruvate sulfurtransferase 1, mitochondrial OS=Arabidopsis thaliana OX=3702 GN=STR1 PE=1 SV=1	60	15	78	15	379	41.9	242	230	179	169	289	202	12	13	9	9	9	12	1.57299e+07	2.20085e+07	3.36594e+07	1.99158e+07	3.59566e+07	4.6491e+07	4.22518e+07	4.46767e+07	4.40288e+07	4.0251e+07	4.36069e+07	4.6491e+07	High	High	High	High	High	High	0	High	0.972	0.990351	0.924332	Carbamidomethyl [C152; C295; C305]
O82089	Copper transport protein CCH OS=Arabidopsis thaliana OX=3702 GN=CCH PE=1 SV=1	71	9	115	9	121	13	657	578	637	683	523	455	8	8	8	9	9	7	1.11723e+08	1.24407e+08	2.78147e+08	173182207	2.86242e+08	3.17974e+08	3.00099e+08	2.52544e+08	3.63835e+08	3.50012e+08	3.47143e+08	3.17974e+08	High	High	High	High	High	High	0	High	0.92	0.94255	0.66583	Acetyl [N-Term]; Oxidation [M11; M27]; Carbamidomethyl [C13; C16]
Q8LER3	Probable xyloglucan endotransglucosylase/hydrolase protein 7 OS=Arabidopsis thaliana OX=3702 GN=XTH7 PE=2 SV=2	51	10	61	10	293	33.7	368	314	164	279	334	315	9	8	8	8	7	8	6.31873e+06	7.95078e+06	1.25599e+07	9.32892e+06	1.52347e+07	1.69354e+07	1.69727e+07	1.61399e+07	1.64292e+07	1.88543e+07	1.84761e+07	1.69354e+07	High	High	High	High	High	High	0	High	0.884	0.858832	0.405014	Carbamidomethyl [C66; C231; C239; C276; C289]
Q9FLP0	65-kDa microtubule-associated protein 1 OS=Arabidopsis thaliana OX=3702 GN=MAP65-1 PE=1 SV=1	32	14	54	11	587	65.7	199	155	286	68	234	233	7	6	11	6	9	8	5.97753e+06	7.81138e+06	1.64673e+07	7.89214e+06	1.578e+07	1.78226e+07	1.60562e+07	1.58569e+07	2.15404e+07	1.59505e+07	1.91375e+07	1.78226e+07	High	High	High	High	High	High	0	High	1.043	0.903836	0.522718	Carbamidomethyl [C16; C136; C391]
Q96251	ATP synthase subunit O, mitochondrial OS=Arabidopsis thaliana OX=3702 GN=At5g13450 PE=1 SV=2	60	13	91	13	238	26.3	244	264	430	216	246	245	11	9	12	12	9	11	4.60362e+07	5.74769e+07	9.46176e+07	6.41495e+07	1.30021e+08	1.24008e+08	1.23657e+08	1.16677e+08	1.23766e+08	1.2965e+08	1.57684e+08	1.24008e+08	High	High	High	High	High	High	0	High	0.893	0.889133	0.480266	Oxidation [M84; M88; M216]
Q8L7K9	NAD-dependent malic enzyme 2, mitochondrial OS=Arabidopsis thaliana OX=3702 GN=NAD-ME2 PE=1 SV=1	33	13	74	13	607	66.6	397	358	360	140	287	379	12	12	12	9	11	11	5.62574e+06	7.33475e+06	1.44595e+07	7.16092e+06	1.33581e+07	1.73963e+07	1.51113e+07	1.48894e+07	1.8914e+07	1.44726e+07	1.62002e+07	1.73963e+07	High	High	High	High	High	High	0	High	1.049	0.909355	0.539287	Carbamidomethyl [C75; C79; C440; C456]
Q94B35	4-hydroxy-3-methylbut-2-enyl diphosphate reductase, chloroplastic OS=Arabidopsis thaliana OX=3702 GN=ISPH PE=1 SV=1	51	18	73	18	466	52.7	161	214	238	176	201	208	11	11	13	9	9	12	1.22538e+07	1.65482e+07	2.70161e+07	1.73858e+07	2.59741e+07	3.79365e+07	3.29149e+07	3.35926e+07	3.53389e+07	3.51378e+07	3.15004e+07	3.79365e+07	High	High	High	High	High	High	0	High	0.986	0.969127	0.79132	Carbamidomethyl [C122; C213; C267; C350]
Q93VR4	MLP-like protein 423 OS=Arabidopsis thaliana OX=3702 GN=MLP423 PE=2 SV=1	81	12	118	12	155	17	317	355	353	290	389	321	12	11	11	10	11	11	6.5333e+07	7.99372e+07	1.09995e+08	8.46272e+07	1.4754e+08	1.60974e+08	1.7549e+08	1.62271e+08	1.43881e+08	1.71037e+08	1.78931e+08	1.60974e+08	High	High	High	High	High	High	0	High	1.083	0.745146	0.269114	Oxidation [M84]
Q9SAD7	Eukaryotic translation initiation factor 4B2 OS=Arabidopsis thaliana OX=3702 GN=EIF4B2 PE=1 SV=1	45	18	77	17	549	59.3	231	212	281	223	312	276	9	8	13	11	13	11	1.28507e+07	1.44651e+07	3.46353e+07	1.50706e+07	2.96484e+07	2.56673e+07	3.45182e+07	2.93637e+07	4.53053e+07	3.04586e+07	3.59565e+07	2.56673e+07	High	High	High	High	High	High	0	High	1.198	0.234137	0.028147	Oxidation [M92]; Acetyl [N-Term]
P55826	Protoporphyrinogen oxidase 1, chloroplastic OS=Arabidopsis thaliana OX=3702 GN=PPOX1 PE=1 SV=1	40	15	78	15	537	57.7	411	250	217	312	219	286	13	11	9	13	7	10	1.37825e+07	2.0057e+07	3.15536e+07	2.22797e+07	4.12767e+07	4.24704e+07	3.70209e+07	4.07152e+07	4.12743e+07	4.50287e+07	5.00589e+07	4.24704e+07	High	High	High	High	High	High	0	High	0.894	0.892934	0.488305	Carbamidomethyl [C59; C70; C215; C381]
Q03251	Glycine-rich RNA-binding protein 8 OS=Arabidopsis thaliana OX=3702 GN=RBG8 PE=1 SV=1	64	11	136	8	169	16.6	1004	957	1053	921	1216	849	11	10	9	10	10	9	1.42452e+08	1.79365e+08	368297918	1.55538e+08	2.5742e+08	3.77143e+08	3.8264e+08	3.64106e+08	4.81759e+08	3.14351e+08	3.12189e+08	3.77143e+08	High	High	High	High	High	High	0	High	1.124	0.583469	0.145686	Carbamidomethyl [C8]; Oxidation [M67]
Q9FGI6	NADH dehydrogenase [ubiquinone] iron-sulfur protein 1, mitochondrial OS=Arabidopsis thaliana OX=3702 GN=EMB1467 PE=1 SV=2	32	14	60	14	748	81.5	116	270	270	131	210	314	8	9	9	6	8	9	1.06957e+07	1.66921e+07	2.96546e+07	1.385e+07	2.13854e+07	3.40123e+07	2.87296e+07	3.38846e+07	3.87903e+07	2.79917e+07	2.59354e+07	3.40123e+07	High	High	High	High	High	High	0	High	1.192	0.264232	0.0337449	Carbamidomethyl [C170; C173; C179; C268; C335; C410; C482]
Q9LV03	Glutamate synthase 1 [NADH], chloroplastic OS=Arabidopsis thaliana OX=3702 GN=GLT1 PE=1 SV=2	14	18	55	18	2208	241.7	120	271	256	258	264	263	5	12	9	7	9	11	3.7239e+06	5.60258e+06	8.09113e+06	4.916e+06	7.06387e+06	1.12261e+07	1.00027e+07	1.13731e+07	1.05838e+07	9.93553e+06	8.5668e+06	1.12261e+07	High	High	High	High	High	High	0	High	1.003	0.987982	0.899621	Carbamidomethyl [C667; C683; C1403; C1799; C1803; C1807; C1823; C2003]
O22229	NADPH-dependent thioredoxin reductase 3 OS=Arabidopsis thaliana OX=3702 GN=NTRC PE=1 SV=2	46	16	68	16	529	57.9	276	277	303	310	244	348	11	9	10	13	8	11	1.11086e+07	1.58992e+07	2.04143e+07	1.33126e+07	2.36753e+07	2.90107e+07	2.98387e+07	3.2275e+07	2.67034e+07	2.69055e+07	2.87125e+07	2.90107e+07	High	High	High	High	High	High	0	High	0.991	0.967984	0.777812	Oxidation [M117]; Carbamidomethyl [C187; C381; C454; C457]
P52032	Phospholipid hydroperoxide glutathione peroxidase 1, chloroplastic OS=Arabidopsis thaliana OX=3702 GN=GPX1 PE=2 SV=2	53	12	89	10	236	26	359	415	369	382	429	396	12	12	11	10	11	9	1.98696e+07	2.79552e+07	6.42879e+07	3.26821e+07	6.2098e+07	6.27212e+07	5.33717e+07	5.67484e+07	8.4093e+07	6.60526e+07	7.53101e+07	6.27212e+07	High	High	High	High	High	High	0	High	0.976	0.987982	0.900464	Carbamidomethyl [C111; C140]
Q43870	ATP sulfurylase 2 OS=Arabidopsis thaliana OX=3702 GN=APS2 PE=1 SV=1	39	18	85	13	476	53.6	248	151	245	246	229	247	10	6	13	15	13	12	1.01938e+07	9.2181e+06	1.74779e+07	1.41774e+07	2.31086e+07	2.24787e+07	2.73814e+07	1.87125e+07	2.28623e+07	2.86534e+07	2.80252e+07	2.24787e+07	High	High	High	High	High	High	0	High	0.913	0.92364	0.593417	Oxidation [M284; M369; M390]; Carbamidomethyl [C449]
Q9S714	Photosystem I reaction center subunit IV B, chloroplastic OS=Arabidopsis thaliana OX=3702 GN=PSAE2 PE=2 SV=1	60	7	123	5	145	15.2	657	759	825	789	810	680	7	6	6	7	7	7	5.04848e+07	5.18677e+07	1.12706e+08	7.6486e+07	1.30126e+08	1.22012e+08	1.35607e+08	1.0529e+08	1.47427e+08	1.54583e+08	1.57812e+08	1.22012e+08	High	High	High	High	High	High	0	High	1.037	0.892934	0.484439
F4JZY1	COP1-interactive protein 1 OS=Arabidopsis thaliana OX=3702 GN=CIP1 PE=1 SV=1	15	22	71	22	1586	181.9	195	227	325	293	230	168	10	11	15	12	14	8	9.97521e+06	1.26172e+07	2.8413e+07	1.2388e+07	1.8596e+07	26167231	2.67943e+07	2.56127e+07	3.71662e+07	2.50368e+07	2.25526e+07	26167231	High	High	High	High	High	High	0	High	1.151	0.442964	0.084069
Q9SY97	Photosystem I chlorophyll a/b-binding protein 3-1, chloroplastic OS=Arabidopsis thaliana OX=3702 GN=LHCA3 PE=1 SV=1	27	6	79	6	273	29.2	396	311	463	386	447	410	6	6	6	6	6	6	3.27396e+07	5.74188e+07	1.30741e+08	5.82135e+07	1.69296e+08	1.49798e+08	8.79415e+07	1.16559e+08	1.71018e+08	1.17653e+08	2.05316e+08	1.49798e+08	High	High	High	High	High	High	0	High	0.809	0.489268	0.100655	Oxidation [M108; M180]
Q93W34	Polyadenylate-binding protein RBP45C OS=Arabidopsis thaliana OX=3702 GN=RBP45C PE=2 SV=1	40	10	46	10	415	44.9	91	244	389	286	338	237	5	8	9	7	8	5	8.60524e+06	9.91609e+06	2.01713e+07	1.01356e+07	1.85536e+07	1.95896e+07	2.31144e+07	2.01295e+07	2.63855e+07	2.04846e+07	2.25011e+07	1.95896e+07	High	High	High	High	High	High	0	High	1.009	0.957349	0.709203	Carbamidomethyl [C325]
Q42418	Profilin-2 OS=Arabidopsis thaliana OX=3702 GN=PRO2 PE=2 SV=1	59	8	98	4	131	14	576	458	672	547	609	616	8	8	8	6	8	8	3.80752e+07	5.03648e+07	8.77952e+07	4.98313e+07	9.67715e+07	9.81255e+07	1.02274e+08	1.0224e+08	1.14842e+08	1.00712e+08	1.17361e+08	9.81255e+07	High	High	High	High	High	High	0	High	0.974	0.990215	0.917935	Carbamidomethyl [C115]; Oxidation [M73; M110]
Q9CAF5	ABC transporter I family member 6, chloroplastic OS=Arabidopsis thaliana OX=3702 GN=ABCI6 PE=1 SV=1	37	10	66	10	338	36.9	230	146	280	229	202	189	9	8	9	8	9	9	1.53165e+07	1.77436e+07	3.18038e+07	2.16559e+07	4.02462e+07	3.93999e+07	4.11415e+07	3.6019e+07	4.16016e+07	4.37678e+07	4.8809e+07	3.93999e+07	High	High	High	High	High	High	0	High	0.905	0.915072	0.570036	Oxidation [M162]
O23095	60S acidic ribosomal protein P1-2 OS=Arabidopsis thaliana OX=3702 GN=RPP1B PE=1 SV=2	73	4	40	4	113	11.3	216	197	229	220	495	253	3	4	2	3	4	4	8.15034e+06	1.25944e+07	2.48319e+07	1.42883e+07	2.92301e+07	2.34162e+07	2.18926e+07	2.55664e+07	3.24819e+07	2.88776e+07	3.54492e+07	2.34162e+07	High	High	High	High	High	High	0	High	0.947	0.980261	0.870046	Oxidation [M45; M61]; Acetyl [N-Term]; Carbamidomethyl [C9]
Q9MAP3	50S ribosomal protein L11, chloroplastic OS=Arabidopsis thaliana OX=3702 GN=RPL11 PE=2 SV=1	50	10	104	10	222	23.1	360	354	461	376	569	504	8	10	9	9	10	10	4.75398e+07	6.38101e+07	1.45194e+08	7.44803e+07	1.59088e+08	1.67538e+08	1.27696e+08	1.29533e+08	1.89923e+08	1.50529e+08	1.92936e+08	1.67538e+08	High	High	High	High	High	High	0	High	0.969	0.998789	0.956937	Oxidation [M204]; Carbamidomethyl [C187]
P93014	30S ribosomal protein S5, chloroplastic OS=Arabidopsis thaliana OX=3702 GN=rps5 PE=2 SV=1	44	16	127	16	303	32.6	497	471	462	483	481	439	15	15	13	15	15	12	9.32687e+07	1.08541e+08	1.57257e+08	1.05347e+08	1.41633e+08	1.96221e+08	2.50528e+08	2.20337e+08	2.05703e+08	2.12912e+08	1.71767e+08	1.96221e+08	High	High	High	High	High	High	0	High	1.071	0.79113	0.31948	Carbamidomethyl [C186]; Oxidation [M212; M232; M254; M284; M298]
P46645	Aspartate aminotransferase, cytoplasmic isozyme 1 OS=Arabidopsis thaliana OX=3702 GN=ASP2 PE=1 SV=2	45	12	61	12	405	44.2	279	289	287	369	267	206	9	6	8	9	8	7	1.51348e+07	1.84805e+07	3.16392e+07	2.17653e+07	3.59988e+07	4.61919e+07	4.06534e+07	3.7515e+07	4.13862e+07	4.39891e+07	4.3658e+07	4.61919e+07	High	High	High	High	High	High	0	High	0.835	0.64266	0.186273	Carbamidomethyl [C104; C184; C243]; Acetyl [N-Term]
Q9CAT7	Nascent polypeptide-associated complex subunit beta OS=Arabidopsis thaliana OX=3702 GN=At1g73230 PE=2 SV=1	75	10	95	5	165	18	505	453	443	406	478	449	9	9	8	6	6	6	1.29882e+07	1.49688e+07	3.13572e+07	1.84786e+07	3.78412e+07	3.22479e+07	3.48875e+07	3.03863e+07	4.10173e+07	3.73465e+07	4.58924e+07	3.22479e+07	High	High	High	High	High	High	0	High	0.967	0.995619	0.939671
P94072	Germin-like protein subfamily 3 member 3 OS=Arabidopsis thaliana OX=3702 GN=GER3 PE=1 SV=1	71	7	110	7	211	21.8	469	677	877	608	759	764	5	7	7	6	6	6	1.2424e+08	1.87214e+08	3.12548e+08	1.77284e+08	3.23154e+08	3.76061e+08	3.33721e+08	3.80041e+08	4.08835e+08	3.58302e+08	3.9191e+08	3.76061e+08	High	High	High	High	High	High	0	High	1.077	0.763797	0.294653	Oxidation [M141]; Carbamidomethyl [C41; C120]
Q9FZ76	60S ribosomal protein L6-1 OS=Arabidopsis thaliana OX=3702 GN=RPL6A PE=2 SV=1	57	19	115	7	233	26.1	275	282	380	153	263	340	14	15	15	11	15	14	3.9666e+07	5.44224e+07	5.13331e+07	3.62842e+07	58803759	96420284	1.06546e+08	1.10476e+08	6.71473e+07	7.33326e+07	7.1315e+07	96420284	High	High	High	High	High	High	0	High	1.184	0.34072	0.0518082
Q9SQT8	Bifunctional 3-dehydroquinate dehydratase/shikimate dehydrogenase, chloroplastic OS=Arabidopsis thaliana OX=3702 GN=EMB3004 PE=1 SV=1	43	18	78	18	603	65.8	312	319	373	363	294	320	12	11	13	15	12	10	7.37922e+06	1.17815e+07	2.02999e+07	1.19178e+07	1.83672e+07	2.57618e+07	1.98213e+07	2.39162e+07	2.65537e+07	2.40867e+07	2.2275e+07	2.57618e+07	High	High	High	High	High	High	0	High	1.014	0.942316	0.662949	Carbamidomethyl [C97; C391; C392; C424]
P52901	Pyruvate dehydrogenase E1 component subunit alpha-1, mitochondrial OS=Arabidopsis thaliana OX=3702 GN=E1 ALPHA PE=1 SV=2	44	16	81	13	389	43	290	307	238	323	231	255	10	11	12	13	14	13	1.31402e+07	2.03107e+07	2.83626e+07	1.91131e+07	3.28089e+07	4.11369e+07	3.52957e+07	4.12302e+07	3.71003e+07	3.86288e+07	3.97894e+07	4.11369e+07	High	High	High	High	High	High	0	High	1.054	0.835042	0.379882	Carbamidomethyl [C120; C175; C355]
P42761	Glutathione S-transferase F10 OS=Arabidopsis thaliana OX=3702 GN=GSTF10 PE=1 SV=3	58	14	121	12	215	24.2	454	315	622	555	538	563	11	11	12	13	12	13	9.11511e+07	1.05285e+08	1.97718e+08	1.5157e+08	2.5411e+08	2.74413e+08	2.4484e+08	2.13727e+08	2.58628e+08	3.06333e+08	3.08175e+08	2.74413e+08	High	High	High	High	High	High	0	High	0.765	0.244808	0.0299479	Oxidation [M35]
Q9FE58	60S ribosomal protein L22-3 OS=Arabidopsis thaliana OX=3702 GN=RPL22C PE=2 SV=1	47	9	74	1	124	14	258	210	336	244	287	352	7	9	8	7	8	8	15981794	23003604	27948120	26345650	46052384	59348232	4.29285e+07	4.66968e+07	3.65581e+07	5.32462e+07	5.58506e+07	59348232	High	High	High	High	High	High	0	High	0.769	0.265287	0.033983	Carbamidomethyl [C22]; Oxidation [M31]
P46309	Glutamate--cysteine ligase, chloroplastic OS=Arabidopsis thaliana OX=3702 GN=GSH1 PE=1 SV=2	36	16	86	16	522	58.5	297	170	239	290	188	273	13	13	13	13	10	14	3.04442e+07	4.26841e+07	6.13209e+07	3.38744e+07	5.58464e+07	7.7349e+07	8.17758e+07	8.66479e+07	8.0212e+07	6.84623e+07	6.77284e+07	7.7349e+07	High	High	High	High	High	High	0	High	1.074	0.773125	0.303499	Carbamidomethyl [C102; C186; C349]; Oxidation [M352]
Q9C505	Eukaryotic translation initiation factor 5A-3 OS=Arabidopsis thaliana OX=3702 GN=ELF5A-3 PE=2 SV=1	56	9	74	4	158	17.2	253	216	287	272	208	248	9	9	7	8	8	8	5.0096e+06	7.40799e+06	1.38411e+07	5.33736e+06	7.60412e+06	1.16101e+07	1.34562e+07	1.50381e+07	1.81052e+07	1.07871e+07	9.22199e+06	1.16101e+07	High	High	High	High	High	High	0	High	1.396	0.0977904	0.0082839	Carbamidomethyl [C57; C80]; Acetyl [N-Term]
Q8H0V3	Lactoylglutathione lyase OS=Arabidopsis thaliana OX=3702 GN=At1g08110 PE=2 SV=1	88	14	89	14	185	20.8	221	304	226	328	334	279	13	12	11	11	12	11	2.2873e+07	3.00112e+07	4.03403e+07	3.09782e+07	5.48945e+07	5.95344e+07	6.14389e+07	6.09221e+07	5.27678e+07	6.26088e+07	6.6574e+07	5.95344e+07	High	High	High	High	High	High	0	High	0.95	0.987982	0.900333	Oxidation [M28; M32]
Q9SII8	Ubiquitin domain-containing protein DSK2b OS=Arabidopsis thaliana OX=3702 GN=DSK2B PE=1 SV=1	33	10	62	6	551	58	389	318	233	269	273	213	10	10	9	9	9	7	2.26314e+06	2.79366e+06	3.95659e+06	3.48586e+06	7.29968e+06	5.90038e+06	6.07899e+06	5.67106e+06	5.1755e+06	7.04513e+06	8.85278e+06	5.90038e+06	High	High	High	High	High	High	0	High	0.824	0.748213	0.276271	Oxidation [M256]
P17094	60S ribosomal protein L3-1 OS=Arabidopsis thaliana OX=3702 GN=ARP1 PE=1 SV=5	35	15	97	11	389	44.5	110	168	220	140	246	330	11	12	13	12	14	14	2.10774e+07	3.01983e+07	4.99235e+07	3.21914e+07	4.11857e+07	7.35373e+07	5.66159e+07	6.13019e+07	6.53034e+07	6.50608e+07	4.99485e+07	7.35373e+07	High	High	High	High	High	High	0	High	0.94	0.971221	0.823588	Carbamidomethyl [C254]; Oxidation [M299]
Q9LHH7	Bifunctional protein FolD 2 OS=Arabidopsis thaliana OX=3702 GN=FOLD2 PE=2 SV=1	64	15	89	15	299	31.6	92	195	207	230	197	209	13	14	11	13	12	12	1.76998e+07	2.2164e+07	4.15257e+07	2.13732e+07	4.0086e+07	5.20624e+07	4.75431e+07	4.49924e+07	5.43186e+07	4.31965e+07	4.86148e+07	5.20624e+07	High	High	High	High	High	High	0	High	0.937	0.969839	0.802476	Carbamidomethyl [C64; C154]
Q9FMM3	Protein ESSENTIAL FOR POTEXVIRUS ACCUMULATION 1 OS=Arabidopsis thaliana OX=3702 GN=EXA1 PE=1 SV=1	16	19	56	19	1714	187.5	129	225	310	72	105	183	7	10	13	5	8	11	4.49227e+06	6.00354e+06	1.08927e+07	5.33727e+06	1.01412e+07	12077837	1.20666e+07	1.21871e+07	1.42484e+07	1.07869e+07	1.22989e+07	12077837	High	High	High	High	High	High	0	High	1.125	0.751572	0.280115	Acetyl [N-Term]; Carbamidomethyl [C1600]
Q9SGE0	UDP-D-apiose/UDP-D-xylose synthase 2 OS=Arabidopsis thaliana OX=3702 GN=AXS2 PE=2 SV=1	52	18	83	3	389	43.8	281	233	377	238	357	305	9	10	14	9	11	14	2.01291e+06	2.30302e+06	4.66236e+06	2.86401e+06	5.38633e+06	6.47288e+06	5.40686e+06	4.67507e+06	6.09869e+06	5.78833e+06	6.53234e+06	6.47288e+06	High	High	High	High	High	High	0	High	0.806	0.700012	0.228103	Carbamidomethyl [C140; C173; C239]; Oxidation [M220]
Q94CE4	Beta carbonic anhydrase 4 OS=Arabidopsis thaliana OX=3702 GN=BCA4 PE=1 SV=1	62	15	85	15	280	30.8	298	279	413	418	354	332	10	9	11	13	9	12	3.094e+07	4.33814e+07	70532515	4.07347e+07	6.51997e+07	9.1082e+07	8.31078e+07	8.80634e+07	9.22614e+07	8.23273e+07	7.90718e+07	9.1082e+07	High	High	High	High	High	High	0	High	1.049	0.869138	0.422768	Carbamidomethyl [C109; C115; C171; C172; C220]
O23712	Proteasome subunit alpha type-1-B OS=Arabidopsis thaliana OX=3702 GN=PAF2 PE=1 SV=2	62	11	86	1	277	30.4	375	368	396	466	422	420	9	10	11	9	10	9		1433338	2.61905e+06					2.90965e+06	3.4259e+06				Not Found	High	High	Not Found	High	Not Found	0	High	100	3.56632e-16	1e-17	Oxidation [M26]; Carbamidomethyl [C48; C148; C209]
Q949X7	Diaminopimelate decarboxylase 1, chloroplastic OS=Arabidopsis thaliana OX=3702 GN=LYSA1 PE=1 SV=1	39	15	76	2	484	53.5	147	194	235	209	152	188	11	13	12	11	12	11	1.77368e+06	2.67765e+06	2.75214e+06	2.28256e+06	2.45109e+06	4.62515e+06	4.76426e+06	5.43557e+06	3.59998e+06	4.61319e+06	2.9726e+06	4.62515e+06	High	High	High	Peak Found	High	High	0	High	1.102	0.868372	0.42018	Carbamidomethyl [C77; C141; C164; C263; C350; C351; C411]
Q9SJE1	Magnesium-chelatase subunit ChlD, chloroplastic OS=Arabidopsis thaliana OX=3702 GN=CHLD PE=1 SV=3	31	17	65	17	760	83.2	137	141	194	131	200	210	10	8	8	10	8	10	1.12599e+07	1.36754e+07	2.29211e+07	1.76287e+07	2.67952e+07	31742497	3.02452e+07	2.77607e+07	2.99823e+07	3.56287e+07	3.24962e+07	31742497	High	High	High	High	High	High	0	High	0.987	0.969839	0.797788	Carbamidomethyl [C627]; Oxidation [M315]
Q9LZ06	Glutathione S-transferase L3 OS=Arabidopsis thaliana OX=3702 GN=GSTL3 PE=2 SV=1	63	13	65	13	235	27.1	103	175	197	230	160	264	5	9	11	11	10	11	2.26247e+07	3.06236e+07	5.90605e+07	4.02698e+07	7.09657e+07	7.93579e+07	6.0772e+07	6.21653e+07	7.72553e+07	8.13878e+07	8.60646e+07	7.93579e+07	High	High	High	High	High	High	0	High	0.787	0.364257	0.0576913
Q9M7T0	Peroxiredoxin-2F, mitochondrial OS=Arabidopsis thaliana OX=3702 GN=PRXIIF PE=1 SV=2	73	13	78	13	201	21.4	151	340	303	286	389	346	10	12	11	13	12	10	3.22719e+07	4.08104e+07	7.01912e+07	4.98955e+07	9.00933e+07	9.37654e+07	8.66853e+07	8.28443e+07	9.18149e+07	1.00842e+08	1.09262e+08	9.37654e+07	High	High	High	High	High	High	0	High	0.881	0.858829	0.404416	Carbamidomethyl [C89; C114]
Q93Z70	Probable N-acetyl-gamma-glutamyl-phosphate reductase, chloroplastic OS=Arabidopsis thaliana OX=3702 GN=At2g19940 PE=1 SV=2	50	15	68	15	401	44.1	300	162	219	350	415	419	10	9	10	11	11	11	1.71044e+07	2.16352e+07	3.60106e+07	2.62455e+07	4.16385e+07	4.63456e+07	4.59439e+07	4.39189e+07	4.71044e+07	5.30437e+07	5.04976e+07	4.63456e+07	High	High	High	High	High	High	0	High	0.872	0.818356	0.350692	Carbamidomethyl [C130; C131; C348]; Oxidation [M297]
Q93W28	Uncharacterized protein At4g15545 OS=Arabidopsis thaliana OX=3702 GN=At4g15545 PE=1 SV=1	71	17	79	17	337	37.2	204	154	173	163	200	180	13	12	9	13	11	11	1.54476e+07	1.74856e+07	2.49205e+07	1.95044e+07	3.29263e+07	3.5634e+07	4.14937e+07	3.54954e+07	3.25978e+07	3.94195e+07	3.99318e+07	3.5634e+07	High	High	High	High	High	High	0	High	0.961	0.999436	0.986223	Acetyl [N-Term]
P41127	60S ribosomal protein L13-1 OS=Arabidopsis thaliana OX=3702 GN=RPL13B PE=1 SV=1	59	13	98	8	206	23.8	343	413	425	314	384	405	9	8	13	9	11	11	3.82232e+07	5.71363e+07	5.95846e+07	4.59408e+07	6.47122e+07	1.09238e+08	1.02671e+08	1.15985e+08	7.79408e+07	9.28492e+07	7.84805e+07	1.09238e+08	High	High	High	High	High	High	0	High	1.167	0.406314	0.0705173
P92985	Ran-binding protein 1 homolog c OS=Arabidopsis thaliana OX=3702 GN=RANBP1C PE=2 SV=1	74	11	68	9	219	24.7	641	438	397	410	425	361	9	6	7	9	7	9	5508839	6.83728e+06	8.35735e+06	6.54237e+06	1.17419e+07	1.29164e+07	1.47972e+07	1.38795e+07	1.0932e+07	1.32225e+07	1.42401e+07	1.29164e+07	High	High	High	High	High	High	0	High	1.02	0.958109	0.72714	Acetyl [N-Term]; Carbamidomethyl [C97; C118; C136; C145]
Q42545	Cell division protein FtsZ homolog 1, chloroplastic OS=Arabidopsis thaliana OX=3702 GN=FTSZ1 PE=1 SV=2	40	12	58	12	433	45.5	456	319	458	304	482	401	9	8	8	9	10	10	6.84728e+07	1.12507e+08	1.53183e+08	1.23334e+08	2.63943e+08	3.25114e+08	1.83924e+08	2.28387e+08	2.00374e+08	2.49266e+08	3.201e+08	3.25114e+08	High	High	High	High	High	High	0	High	0.822	0.567235	0.138	Oxidation [M287; M409]
Q9C550	2-isopropylmalate synthase 2, chloroplastic OS=Arabidopsis thaliana OX=3702 GN=IPMS2 PE=1 SV=1	40	15	52	3	631	68.1	272	307	253	237	259	375	9	8	7	6	8	11	344599	502947	531330	224901	392620	513702	925624	1.02097e+06	695017	454538	476155	513702	High	High	High	High	High	High	0	High	1.278	0.782832	0.310999	Carbamidomethyl [C161; C224; C495]; Oxidation [M592]
Q9SKQ0	Peptidyl-prolyl cis-trans isomerase CYP19-2 OS=Arabidopsis thaliana OX=3702 GN=CYP19-2 PE=2 SV=1	67	10	80	4	174	18.5	442	390	479	411	470	446	9	8	9	8	8	8	4.01016e+06	5.06632e+06	1.11011e+07	4956866	8.0674e+06	1.06288e+07	1.07716e+07	1.02845e+07	1.45211e+07	1.00181e+07	9.78384e+06	1.06288e+07	High	High	High	High	High	High	0	High	1.221	0.567235	0.137961	Carbamidomethyl [C70; C123]; Oxidation [M23; M69; M108]
Q9C7N4	GDSL esterase/lipase At1g29670 OS=Arabidopsis thaliana OX=3702 GN=At1g29670 PE=2 SV=1	55	13	65	13	363	39.8	222	246	234	207	142	275	11	13	9	10	7	10	7.76123e+06	1.17958e+07	1.30763e+07	7.75811e+06	1.57896e+07	18757341	2.08474e+07	2.39451e+07	1.71047e+07	1.56796e+07	1.9149e+07	18757341	High	High	High	High	High	High	0	High	1.088	0.737689	0.257581	Carbamidomethyl [C160; C225; C298; C299; C310; C317]
Q39041	Acid beta-fructofuranosidase 4, vacuolar OS=Arabidopsis thaliana OX=3702 GN=BFRUCT4 PE=1 SV=2	25	11	70	9	664	73.8	270	258	180	247	265	247	10	11	7	10	10	10	7.06905e+06	9.65225e+06	1.49014e+07	1.12444e+07	1.81506e+07	2.16005e+07	1.89881e+07	1.95939e+07	1.94921e+07	2.27255e+07	2.20124e+07	2.16005e+07	High	High	High	High	High	High	0	High	0.92	0.940592	0.646278	Carbamidomethyl [C314]
P49107	Photosystem I reaction center subunit N, chloroplastic OS=Arabidopsis thaliana OX=3702 GN=PSAN PE=1 SV=2	35	8	100	8	171	18.4	525	549	682	556	730	692	8	7	8	8	8	8	8.31177e+07	1.16652e+08	2.17159e+08	1.1729e+08	2.51288e+08	2.19929e+08	2.23262e+08	2.36802e+08	2.84059e+08	2.37051e+08	3.04753e+08	2.19929e+08	High	High	High	High	High	High	0	High	0.895	0.893417	0.492856	Carbamidomethyl [C126; C135; C155; C163]
Q6ICZ8	Nascent polypeptide-associated complex subunit alpha-like protein 3 OS=Arabidopsis thaliana OX=3702 GN=At5g13850 PE=1 SV=1	53	7	67	3	204	22	285	220	369	314	222	324	6	5	7	7	5	6	1.03543e+07	1.13577e+07	2.78104e+07	1.5169e+07	2.87559e+07	1.72007e+07	2.78125e+07	2.30559e+07	3.63779e+07	3.06576e+07	3.48741e+07	1.72007e+07	High	High	High	High	High	High	0	High	0.805	0.435457	0.0796968	Oxidation [M71; M174; M200]
Q9C658	Protein decapping 5 OS=Arabidopsis thaliana OX=3702 GN=DCP5 PE=1 SV=1	22	9	58	9	611	64.3	292	357	383	426	308	363	7	8	8	8	7	8	7.94095e+06	9.21667e+06	1.76281e+07	1.19872e+07	2.22012e+07	2.15805e+07	2.13301e+07	1.87096e+07	2.30587e+07	2.42269e+07	2.69248e+07	2.15805e+07	High	High	High	High	High	High	0	High	0.929	0.947004	0.675489
Q9LFH5	60S ribosomal protein L12-2 OS=Arabidopsis thaliana OX=3702 GN=RPL12B PE=1 SV=1	62	10	129	1	166	18	627	560	837	690	604	678	10	10	10	9	10	10	786337	1.46308e+06	18030969	1.03882e+06	18481963	1.68936e+07	2.11217e+06	2.97003e+06	2.35858e+07	2.09951e+06	2.24142e+07	1.68936e+07	High	High	High	High	High	High	0	High	1.006	0.987982	0.889399	Carbamidomethyl [C137; C142]
P93028	Ubiquitin-activating enzyme E1 1 OS=Arabidopsis thaliana OX=3702 GN=UBA1 PE=1 SV=1	23	16	57	16	1080	120.2	170	243	218	98	30	333	6	14	8	3	6	13	3.49983e+06	6.25032e+06	1.01119e+07	4.20299e+06	8.86847e+06	1.52403e+07	9.40085e+06	1.2688e+07	1.3227e+07	8.49449e+06	1.07554e+07	1.52403e+07	High	High	High	High	High	High	0	High	1.014	0.971157	0.809717	Carbamidomethyl [C518; C612]
Q5M729	Dihydrolipoyllysine-residue acetyltransferase component 3 of pyruvate dehydrogenase complex, mitochondrial OS=Arabidopsis thaliana OX=3702 GN=At1g54220 PE=1 SV=1	27	10	67	6	539	58.4	265	275	247	251	259	341	7	8	9	10	8	9	2.29796e+06	3.17554e+06	5.96446e+06	4.03632e+06	6.19637e+06	7.14438e+06	6.17254e+06	6.44629e+06	7.80193e+06	8.15764e+06	7.51472e+06	7.14438e+06	High	High	High	High	High	High	0	High	0.847	0.832701	0.373011	Carbamidomethyl [C342; C510]
Q96522	Peroxidase 45 OS=Arabidopsis thaliana OX=3702 GN=PER45 PE=1 SV=1	67	17	74	14	325	35.8	239	286	313	232	226	304	10	14	13	10	12	13	1.81028e+07	2.3982e+07	2.80422e+07	2.36604e+07	3.91678e+07	5.28027e+07	4.86258e+07	4.8683e+07	3.66812e+07	4.78191e+07	4.75012e+07	5.28027e+07	High	High	High	High	High	High	0	High	0.936	0.968639	0.786946	Carbamidomethyl [C36; C69; C74; C115; C200]; Oxidation [M79]
Q8LA13	DEAD-box ATP-dependent RNA helicase 11 OS=Arabidopsis thaliana OX=3702 GN=RH11 PE=1 SV=1	42	18	72	13	612	66	192	195	234	95	187	286	11	12	12	7	12	12	7.26735e+06	1.0945e+07	1.66694e+07	8.61675e+06	1.44709e+07	1.90971e+07	1.95207e+07	2.22181e+07	2.18048e+07	1.7415e+07	1.75497e+07	1.90971e+07	High	High	High	High	High	High	0	High	1.131	0.566894	0.137373	Carbamidomethyl [C280; C429]
Q9LPG6	Trifunctional UDP-glucose 4,6-dehydratase/UDP-4-keto-6-deoxy-D-glucose 3,5-epimerase/UDP-4-keto-L-rhamnose-reductase RHM2 OS=Arabidopsis thaliana OX=3702 GN=RHM2 PE=1 SV=1	30	15	59	4	667	75.2	225	225	244	166	182	217	9	10	9	7	9	11	2.0605e+06	2597680	2.99609e+06	1.58266e+06	2.85361e+06	4.80593e+06	5.53469e+06	5.27323e+06	3.9191e+06	3.19865e+06	3.46075e+06	4.80593e+06	High	High	High	Peak Found	High	High	0	High	1.28	0.461835	0.0895589	Carbamidomethyl [C120; C230; C532]; Acetyl [N-Term]; Oxidation [M538]
Q9LIR4	Dihydroxy-acid dehydratase, chloroplastic OS=Arabidopsis thaliana OX=3702 GN=DHAD PE=1 SV=1	38	16	84	16	608	64.9	169	130	169	192	224	190	14	13	14	10	10	11	1.91058e+07	2.37427e+07	3.82245e+07	2.06479e+07	3.21336e+07	4.83791e+07	5.13198e+07	4.81972e+07	5.00003e+07	4.17307e+07	3.89704e+07	4.83791e+07	High	High	High	High	High	High	0	High	1.077	0.75473	0.283135	Carbamidomethyl [C142; C514; C535; C604]; Oxidation [M120; M136; M312; M316; M495; M498; M506; M571]
Q94AW8	Chaperone protein dnaJ 3 OS=Arabidopsis thaliana OX=3702 GN=ATJ3 PE=1 SV=2	48	13	60	6	420	46.4	119	159	286	167	232	147	9	9	9	9	8	11	5.79286e+06	9.27303e+06	14923989	8.28911e+06	1.49137e+07	1.91598e+07	1.55602e+07	1.8824e+07	1.95216e+07	1.67528e+07	1.80868e+07	1.91598e+07	High	High	High	High	High	High	0	High	0.972	0.998789	0.969495	Carbamidomethyl [C191; C194; C374]; Oxidation [M369; M388]
O65398	Lactoylglutathione lyase GLX1 OS=Arabidopsis thaliana OX=3702 GN=GLX1 PE=1 SV=1	50	16	118	14	283	31.9	392	455	433	443	551	507	15	15	11	16	15	14	6.51236e+07	9.58435e+07	1.41171e+08	1.17977e+08	1.82124e+08	2.26817e+08	1.74928e+08	1.9456e+08	1.84661e+08	2.38439e+08	2.20873e+08	2.26817e+08	High	High	High	High	High	High	0	High	0.8	0.438191	0.080835	Acetyl [N-Term]; Carbamidomethyl [C149]; Oxidation [M152]
Q5GM68	Phosphoenolpyruvate carboxylase 2 OS=Arabidopsis thaliana OX=3702 GN=PPC2 PE=1 SV=2	25	19	69	9	963	109.7	105	203	180	120	115	297	8	11	10	8	11	15	4.23574e+06	6.17269e+06	1.0293e+07	5.97415e+06	1.08468e+07	1.54065e+07	1.13776e+07	1.25304e+07	1.34639e+07	1.20741e+07	1.31546e+07	1.54065e+07	High	High	High	High	High	High	0	High	0.862	0.809209	0.339024	Carbamidomethyl [C303]
Q9SK39	Probable steroid-binding protein 3 OS=Arabidopsis thaliana OX=3702 GN=MP3 PE=1 SV=1	78	6	61	6	100	11	431	391	391	346	461	393	6	6	6	5	6	6	4.10445e+07	4.93005e+07	8.21502e+07	5.08e+07	1.06374e+08	1.00785e+08	1.10249e+08	1.00079e+08	1.07458e+08	1.0267e+08	1.29006e+08	1.00785e+08	High	High	High	High	High	High	0	High	0.87	0.809209	0.339992	Acetyl [N-Term]; Oxidation [M1; M46]
Q9SAK4	Succinate-semialdehyde dehydrogenase, mitochondrial OS=Arabidopsis thaliana OX=3702 GN=ALDH5F1 PE=1 SV=2	38	16	81	16	528	56.5	331	328	434	375	450	395	11	11	13	11	12	14	1.414e+07	1.98158e+07	2.52844e+07	1.85608e+07	3.25891e+07	3.84845e+07	3.79814e+07	4.02256e+07	3.30738e+07	3.75125e+07	3.95229e+07	3.84845e+07	High	High	High	High	High	High	0	High	0.96	0.999436	0.993337	Oxidation [M424]; Carbamidomethyl [C86; C331; C333]
O22607	WD-40 repeat-containing protein MSI4 OS=Arabidopsis thaliana OX=3702 GN=MSI4 PE=1 SV=3	37	11	48	11	507	55.7	201	318	336	297	313	308	6	7	8	5	8	9	5.19497e+06	6.88688e+06	1.14794e+07	5.94018e+06	1.21189e+07	1.38018e+07	1.39542e+07	1.39802e+07	1.50158e+07	1.20055e+07	1.46973e+07	1.38018e+07	High	High	High	High	High	High	0	High	1.033	0.940592	0.655227	Carbamidomethyl [C130; C391]
Q8LPJ5	Isocitrate dehydrogenase [NADP], chloroplastic/mitochondrial OS=Arabidopsis thaliana OX=3702 GN=At5g14590 PE=1 SV=1	41	18	94	13	485	54.2	271	222	265	277	259	308	12	9	11	12	13	13	3.63235e+06	4.88529e+06	8.06626e+06	5.14604e+06	1.02725e+07	1.13124e+07	9.75682e+06	9.91703e+06	1.05512e+07	1.04004e+07	1.24581e+07	1.13124e+07	High	High	High	High	High	High	0	High	0.864	0.832701	0.37393	Carbamidomethyl [C145; C186; C340]
Q93ZN2	Probable aldo-keto reductase 4 OS=Arabidopsis thaliana OX=3702 GN=At1g60710 PE=2 SV=1	61	18	81	14	345	37.9	205	150	283	158	236	391	10	10	12	11	12	14	1.88946e+07	2.94929e+07	48825349	2.67709e+07	4.43542e+07	6.04875e+07	5.07525e+07	5.987e+07	6.38669e+07	5.41057e+07	5.37911e+07	6.04875e+07	High	High	High	High	High	High	0	High	0.996	0.959302	0.75074	Carbamidomethyl [C5; C112; C198; C254; C262; C280]; Acetyl [N-Term]
Q1JPL7	Pectinesterase/pectinesterase inhibitor 18 OS=Arabidopsis thaliana OX=3702 GN=PME18 PE=1 SV=3	29	14	81	14	557	61.6	361	290	234	359	342	328	12	11	9	13	11	11	2.56702e+07	3.44683e+07	5.05659e+07	2.91373e+07	4.12774e+07	7.69462e+07	6.89526e+07	6.99699e+07	6.61436e+07	5.88882e+07	5.00597e+07	7.69462e+07	High	High	High	High	High	High	0	High	1.082	0.748213	0.27325
O82399	Malate dehydrogenase 1, peroxisomal OS=Arabidopsis thaliana OX=3702 GN=PMDH1 PE=1 SV=1	33	9	67	8	354	37.4	332	334	301	227	331	398	8	8	8	6	7	8	5.80619e+06	8.09973e+06	1.73698e+07	8.02226e+06	1.58614e+07	1.8036e+07	1.5596e+07	1.64423e+07	2.27208e+07	1.62135e+07	1.92361e+07	1.8036e+07	High	High	High	High	High	High	0	High	1.03	0.923887	0.595438	Carbamidomethyl [C315]
P50883	60S ribosomal protein L12-1 OS=Arabidopsis thaliana OX=3702 GN=RPL12A PE=2 SV=2	62	10	127	1	166	17.9	627	586	860	678	611	711	10	10	10	9	10	10	1.86412e+06	2.59901e+06	8048373	3040875	6778038	5565853	5.00719e+06	5.27593e+06	1.05278e+07	6.14579e+06	8.22015e+06	5565853	High	High	High	High	High	High	0	High	0.9	0.92364	0.591797	Carbamidomethyl [C137; C142]
Q9C8L4	Persulfide dioxygenase ETHE1 homolog, mitochondrial OS=Arabidopsis thaliana OX=3702 GN=GLY3 PE=1 SV=3	61	11	50	11	294	32.3	168	185	150	176	189	185	8	9	6	8	8	6	1.17996e+07	1.51912e+07	2.68573e+07	1.93218e+07	3.64487e+07	3.67037e+07	3.16949e+07	3.08378e+07	3.51312e+07	3.90504e+07	4.42036e+07	3.67037e+07	High	High	High	High	High	High	0	High	0.814	0.500034	0.104641	Carbamidomethyl [C170]
Q93VB8	40S ribosomal protein S2-2 OS=Arabidopsis thaliana OX=3702 GN=RPS2B PE=2 SV=1	48	14	97	3	284	30.8	297	342	333	363	354	393	12	12	11	13	12	11	1.4143e+07	2.13144e+07	2.0995e+07	1.69355e+07	2.22255e+07	3.131e+07	3.79894e+07	4.32679e+07	2.7463e+07	3.42277e+07	2.69543e+07	3.131e+07	High	High	High	High	High	High	0	High	1.087	0.691929	0.222814	Carbamidomethyl [C175; C181; C236]
P17597	Acetolactate synthase, chloroplastic OS=Arabidopsis thaliana OX=3702 GN=ALS PE=1 SV=1	31	16	74	16	670	72.5	213	161	183	140	170	266	11	12	10	10	10	12	1.21667e+07	1.7238e+07	2.8629e+07	1.50711e+07	2.57347e+07	3.43934e+07	3.26809e+07	3.49928e+07	3.74487e+07	3.04596e+07	3.121e+07	3.43934e+07	High	High	High	High	High	High	0	High	1.076	0.736941	0.257103	Carbamidomethyl [C310]
Q9FLQ4	Dihydrolipoyllysine-residue succinyltransferase component of 2-oxoglutarate dehydrogenase complex 1, mitochondrial OS=Arabidopsis thaliana OX=3702 GN=At5g55070 PE=1 SV=1	32	12	85	5	464	50.1	269	325	479	285	422	435	8	8	11	9	10	9	1.20848e+07	1.47005e+07	2.47758e+07	1.4156e+07	1.94107e+07	3.30861e+07	3.24609e+07	2.98417e+07	3.24085e+07	2.86101e+07	2.35406e+07	3.30861e+07	High	High	High	High	High	High	0	High	1.086	0.70601	0.232535
Q02971	Cinnamyl alcohol dehydrogenase 7 OS=Arabidopsis thaliana OX=3702 GN=CAD7 PE=1 SV=2	47	11	47	11	357	38.2	221	158	319	153	173	204	8	7	9	6	6	6	8.99822e+06	12444883	1.48943e+07	8.84774e+06	1.50956e+07	1.43758e+07	2.417e+07	2.52628e+07	1.94827e+07	1.78818e+07	1.83073e+07	1.43758e+07	High	High	High	High	High	High	0	High	1.382	0.015953	0.000913481	Carbamidomethyl [C102; C105; C113; C162]
Q94AZ4	Probable calcium-binding protein CML13 OS=Arabidopsis thaliana OX=3702 GN=CML13 PE=2 SV=1	86	14	106	5	148	16.5	420	439	442	397	467	365	14	14	12	14	14	12	1.41137e+07	1.6006e+07	2.73755e+07	1.57613e+07	3.02805e+07	3.08512e+07	3.79106e+07	3.24919e+07	3.58091e+07	3.18545e+07	3.67231e+07	3.08512e+07	High	High	High	High	High	High	0	High	1.07	0.752872	0.281994	Oxidation [M19; M72]
Q96528	Catalase-1 OS=Arabidopsis thaliana OX=3702 GN=CAT1 PE=1 SV=3	30	15	101	3	492	56.7	250	265	149	265	206	202	12	12	10	9	11	12	2.52345e+06	3.65228e+06	3.62731e+06	3.63498e+06	5.50896e+06	6.86599e+06	6.77821e+06	7.41405e+06	4.74477e+06	7.34653e+06	6.68106e+06	6.86599e+06	High	High	Peak Found	Peak Found	High	High	0	High	0.963	0.987982	0.905041	Oxidation [M154]; Carbamidomethyl [C230]
Q9M885	40S ribosomal protein S7-2 OS=Arabidopsis thaliana OX=3702 GN=RPS7B PE=2 SV=1	64	14	69	10	191	22.2	292	128	204	176	244	272	11	9	8	9	9	8	1.27988e+07	1.62654e+07	2.54453e+07	1.77166e+07	2.5084e+07	2.92899e+07	3.43787e+07	3.30185e+07	3.32843e+07	3.58062e+07	3.04209e+07	2.92899e+07	High	High	High	High	High	High	0	High	0.92	0.942316	0.6615	Oxidation [M170]; Acetyl [N-Term]
P25873	50S ribosomal protein L15, chloroplastic OS=Arabidopsis thaliana OX=3702 GN=RPL15 PE=1 SV=2	44	13	113	13	277	29.7	594	698	637	686	694	678	13	13	13	11	12	13	5.25819e+07	7.10624e+07	7.99374e+07	7.13418e+07	1.08229e+08	1.47957e+08	1.4124e+08	1.44255e+08	1.04564e+08	1.44186e+08	1.31257e+08	1.47957e+08	High	High	High	High	High	High	0	High	0.963	0.999436	0.998912	Carbamidomethyl [C111; C231]; Oxidation [M115; M127]
Q9SE50	Beta-D-glucopyranosyl abscisate beta-glucosidase OS=Arabidopsis thaliana OX=3702 GN=BGLU18 PE=1 SV=2	30	11	67	8	528	60.4	130	204	115	151	115	170	7	9	5	9	7	8	6.82036e+06	9.63824e+06	1.26472e+07	8.93542e+06	1.50424e+07	1.72634e+07	1.83201e+07	1.95654e+07	1.65434e+07	1.8059e+07	1.82428e+07	1.72634e+07	High	High	High	High	High	High	0	High	1.094	0.746661	0.270411	Oxidation [M106]
O49203	Nucleoside diphosphate kinase III, chloroplastic/mitochondrial OS=Arabidopsis thaliana OX=3702 GN=NDPK3 PE=1 SV=1	39	11	100	11	238	25.7	218	253	190	239	260	280	11	11	10	11	11	11	7.97382e+07	1.11504e+08	1.48233e+08	1.15232e+08	1.84611e+08	248542334	2.14184e+08	2.26351e+08	1.93899e+08	2.32892e+08	2.23889e+08	248542334	High	High	High	High	High	High	0	High	1.031	0.903836	0.523126
O80840	Phosphomannomutase OS=Arabidopsis thaliana OX=3702 GN=PMM PE=1 SV=1	60	11	61	11	246	27.7	287	275	256	244	257	226	10	11	8	9	9	8	1.31285e+07	2.11685e+07	3.21988e+07	1.90881e+07	2.68505e+07	4.03709e+07	3.52644e+07	4.29716e+07	4.21182e+07	3.85783e+07	3.25633e+07	4.03709e+07	High	High	High	High	High	High	0	High	0.946	0.986718	0.882813	Carbamidomethyl [C68; C193]
P83291	NADH-cytochrome b5 reductase-like protein OS=Arabidopsis thaliana OX=3702 GN=CBR2 PE=1 SV=2	50	12	64	12	328	36	148	135	207	121	122	127	11	11	10	10	9	8	2.73208e+07	3.70259e+07	5.32808e+07	3.18042e+07	6.24568e+07	6.77255e+07	7.33862e+07	7.51618e+07	6.9695e+07	6.42782e+07	7.57452e+07	6.77255e+07	High	High	High	High	High	High	0	High	1.01	0.940592	0.654382	Carbamidomethyl [C113; C289]; Oxidation [M294; M295]
Q42472	Glutamate decarboxylase 2 OS=Arabidopsis thaliana OX=3702 GN=GAD2 PE=1 SV=1	34	12	48	10	494	56.1	199	272	227	162	171	331	5	8	7	7	6	9	1.05092e+07	1.41832e+07	1.60132e+07	1.51656e+07	2.49816e+07	3.35711e+07	2.82286e+07	2.87916e+07	2.09464e+07	3.06507e+07	3.02968e+07	3.35711e+07	High	High	High	High	High	High	0	High	0.917	0.93677	0.629859	Carbamidomethyl [C14; C165]; Oxidation [M86]
Q9SU40	Monocopper oxidase-like protein SKU5 OS=Arabidopsis thaliana OX=3702 GN=SKU5 PE=1 SV=1	26	13	59	13	587	65.6	170	181	287	181	194	257	7	7	9	8	11	12	1.30623e+07	1.7344e+07	3.11423e+07	1.99477e+07	3.1555e+07	4.60544e+07	3.50866e+07	3.52079e+07	4.07362e+07	4.03154e+07	3.82687e+07	4.60544e+07	High	High	High	High	High	High	0	High	0.904	0.914197	0.566298	Carbamidomethyl [C100]
O23144	Proton pump-interactor 1 OS=Arabidopsis thaliana OX=3702 GN=PPI1 PE=1 SV=2	37	18	73	18	612	68.8	128	169	258	90	132	146	12	14	8	12	9	9	1.04567e+07	1.32791e+07	1.96084e+07	1.07966e+07	1.84693e+07	2.36476e+07	2.80878e+07	2.69562e+07	2.56492e+07	2.18206e+07	2.23988e+07	2.36476e+07	High	High	High	High	High	High	0	High	1.192	0.318135	0.0467624	Carbamidomethyl [C352]
Q8VY07	Clathrin interactor EPSIN 1 OS=Arabidopsis thaliana OX=3702 GN=EPSIN1 PE=1 SV=1	36	12	50	12	560	60.6	142	182	185	240	294	227	8	7	5	9	10	8	2.27905e+06	2.56315e+06	6.30698e+06	4.027e+06	8.13031e+06	6.65364e+06	6.12174e+06	5.20314e+06	8.24997e+06	8.13881e+06	9.86013e+06	6.65364e+06	High	High	High	High	High	High	0	High	0.842	0.827776	0.362824
Q9CA83	NADP-dependent malic enzyme 4, chloroplastic OS=Arabidopsis thaliana OX=3702 GN=NADP-ME4 PE=1 SV=1	32	11	47	9	646	71.1	197	348	286	280	209	375	6	7	6	6	4	7	2.87051e+06	4.46645e+06	1.10761e+07	3.57937e+06	7.14775e+06	1.04221e+07	7.71046e+06	9.0668e+06	1.44883e+07	7.23412e+06	8.66853e+06	1.04221e+07	High	High	High	High	High	High	0	High	1.085	0.903836	0.514258	Carbamidomethyl [C202; C256; C280; C509]
Q8LD27	Proteasome subunit beta type-6 OS=Arabidopsis thaliana OX=3702 GN=PBA1 PE=1 SV=2	54	13	80	13	233	25.1	481	313	436	358	338	305	11	10	10	10	9	10	3.49044e+07	4.43746e+07	6.31102e+07	4.20975e+07	7.34404e+07	9.17247e+07	9.37564e+07	9.00794e+07	8.25525e+07	8.50817e+07	8.90658e+07	9.17247e+07	High	High	High	High	High	High	0	High	0.944	0.977617	0.849211	Carbamidomethyl [C56]; Oxidation [M36; M97]
Q9S7M0	Chlorophyll a-b binding protein 3, chloroplastic OS=Arabidopsis thaliana OX=3702 GN=LHCB3 PE=1 SV=1	34	5	52	4	265	28.7	188	346	307	357	231	246	4	4	4	5	4	4	1.21588e+07	2.02069e+07	4.04216e+07	2.28994e+07	48464836	6.16427e+07	3.26596e+07	4.10196e+07	5.28742e+07	4.6281e+07	5.87763e+07	6.16427e+07	High	High	High	High	High	High	0	High	0.847	0.699466	0.227653	Oxidation [M221; M224]; Carbamidomethyl [C110]
Q8VX13	Protein disulfide isomerase-like 1-3 OS=Arabidopsis thaliana OX=3702 GN=PDIL1-3 PE=2 SV=1	26	13	59	13	579	64.2	164	130	203	271	220	251	8	4	8	9	7	7	7.50874e+06	8.1458e+06	1.92902e+07	1.0255e+07	1.82008e+07	2.09679e+07	2.01692e+07	1.65358e+07	2.52329e+07	2.07259e+07	2.20733e+07	2.09679e+07	High	High	High	High	High	High	0	High	0.959	0.994773	0.937811
Q9T043	60S ribosomal protein L14-2 OS=Arabidopsis thaliana OX=3702 GN=RPL14B PE=1 SV=1	54	11	140	5	134	15.5	431	428	443	303	489	342	10	11	11	10	11	11	7.2963e+07	8.79178e+07	8.2413e+07	8.30448e+07	1.23113e+08	1.67258e+08	1.95985e+08	1.78471e+08	1.07802e+08	1.67839e+08	1.49307e+08	1.67258e+08	High	High	High	High	High	High	0	High	1.186	0.333818	0.0504471	Oxidation [M43; M48; M75]
F4ICX9	TSK-associating protein 1 OS=Arabidopsis thaliana OX=3702 GN=TSA1 PE=1 SV=1	26	15	57	14	759	84.3	150	179	263	260	221	242	6	7	9	8	8	6	4.25736e+06	5.37335e+06	7.40848e+06	4.26769e+06	7.88489e+06	8.57945e+06	1.14357e+07	1.09078e+07	9.6908e+06	8.62526e+06	9.5625e+06	8.57945e+06	High	High	High	High	High	High	0	High	1.05	0.943105	0.668418
Q944H0	Phosphomethylethanolamine N-methyltransferase OS=Arabidopsis thaliana OX=3702 GN=NMT2 PE=1 SV=2	38	17	92	15	491	56	110	139	136	107	191	228	12	15	13	11	13	17	9.31343e+06	1.45853e+07	2.73025e+07	1.2957e+07	2.09757e+07	3.44045e+07	2.50167e+07	2.96078e+07	3.57136e+07	2.61868e+07	2.54386e+07	3.44045e+07	High	High	High	High	High	High	0	High	0.999	0.959302	0.750347	Carbamidomethyl [C105; C160; C189; C387]
Q06738	Low-temperature-induced 78 kDa protein OS=Arabidopsis thaliana OX=3702 GN=RD29A PE=1 SV=2	37	14	44	14	710	77.8	206	61	285	229	304	172	7	4	10	5	11	5	3.17411e+06	3.43217e+06	4.9247e+06	4.39802e+06	7.24755e+06	7.53562e+06	8.52594e+06	6.96722e+06	6.44185e+06	8.88866e+06	8.78956e+06	7.53562e+06	High	High	High	High	High	High	0	High	0.943	0.968639	0.786659
Q42529	Tryptophan synthase alpha chain, chloroplastic OS=Arabidopsis thaliana OX=3702 GN=TSA1 PE=1 SV=1	46	8	46	8	312	33.2	338	312	333	306	330	289	8	6	6	5	5	4	1.1672e+07	1.31741e+07	1.92701e+07	1.11392e+07	2.23409e+07	2.17171e+07	3.1352e+07	2.67431e+07	2.52066e+07	2.2513e+07	2.70943e+07	2.17171e+07	High	High	High	High	High	High	0	High	1.088	0.742348	0.264216	Carbamidomethyl [C90; C141]
Q9SRI1	Protein transport protein SEC13 homolog A OS=Arabidopsis thaliana OX=3702 GN=SEC13A PE=1 SV=1	73	13	55	11	302	32.6	213	253	193	199	224	231	7	8	7	8	8	9	7.93794e+06	1.2129e+07	2.25987e+07	1.4876e+07	2.38404e+07	2.99462e+07	2.1322e+07	2.46216e+07	2.95607e+07	3.00652e+07	2.89127e+07	2.99462e+07	High	High	High	High	High	High	0	High	0.868	0.782832	0.310868	Carbamidomethyl [C33; C122; C184; C202]
Q9FXI5	Protein IQ-DOMAIN 32 OS=Arabidopsis thaliana OX=3702 GN=IQD32 PE=1 SV=3	29	15	53	15	794	86.8	173	151	104	205	335	148	9	7	7	9	11	4	3.63198e+06	4.19489e+06	5.62059e+06	4.26417e+06	6.70713e+06	8.34892e+06	9.75584e+06	8.51553e+06	7.35213e+06	8.61814e+06	8.13415e+06	8.34892e+06	High	High	High	High	High	High	0	High	1.078	0.909603	0.542461
P42758	Dehydrin Xero 2 OS=Arabidopsis thaliana OX=3702 GN=XERO2 PE=2 SV=1	61	7	41	7	193	20.9	119	112	139	166	248	206	3	3	4	4	5	6	4.09245e+06	5.65942e+06	9.61555e+06	8.44978e+06	1.37814e+07	1.57658e+07	1.09927e+07	1.14885e+07	1.25778e+07	1.70775e+07	1.67135e+07	1.57658e+07	High	High	High	High	High	High	0	High	0.801	0.540601	0.120157	Acetyl [N-Term]; Oxidation [M1]
Q9SIP1	Stress-response A/B barrel domain-containing protein UP3 OS=Arabidopsis thaliana OX=3702 GN=UP3 PE=1 SV=1	51	11	75	11	263	28.8	370	288	450	328	420	438	9	7	8	8	8	7	2.42521e+07	2.89772e+07	4.9157e+07	3.01863e+07	5.25433e+07	5.97621e+07	6.51434e+07	5.88231e+07	6.43008e+07	6.10084e+07	6.37226e+07	5.97621e+07	High	High	High	High	High	High	0	High	1.006	0.95053	0.684561	Oxidation [M138; M223]; Carbamidomethyl [C134]
Q9SHP0	Phosphoserine aminotransferase 2, chloroplastic OS=Arabidopsis thaliana OX=3702 GN=PSAT2 PE=1 SV=1	35	11	69	4	422	46.6	164	251	147	208	217	173	8	9	6	9	8	8	1.54984e+06	2.43741e+06	3.69119e+06	2.67294e+06	4.72631e+06	5.74967e+06	4.16302e+06	4.94788e+06	4.82833e+06	5.40217e+06	5.73189e+06	5.74967e+06	High	High	High	High	High	High	0	High	0.798	0.684305	0.211876	Oxidation [M93; M96; M98; M402]; Carbamidomethyl [C207]
Q9LIK0	Plastidial pyruvate kinase 1, chloroplastic OS=Arabidopsis thaliana OX=3702 GN=PKP1 PE=1 SV=1	39	16	63	16	596	65.1	216	284	206	247	256	325	9	10	9	8	9	11	2.13071e+07	2.89014e+07	4.38581e+07	2.53864e+07	4.31558e+07	7.01513e+07	5.72328e+07	5.86692e+07	5.73695e+07	5.13074e+07	5.23377e+07	7.01513e+07	High	High	High	High	High	High	0	High	0.86	0.757575	0.288512	Carbamidomethyl [C123; C130; C260; C262; C490]; Oxidation [M143; M245; M434; M441]
Q9C9D0	Cytosolic sulfotransferase 16 OS=Arabidopsis thaliana OX=3702 GN=SOT16 PE=1 SV=1	54	14	69	9	338	39.2	227	210	97	283	160	180	10	11	7	10	9	11	4.77238e+06	9.22205e+06	6645595	6.93758e+06	1.07474e+07	1.39138e+07	1.28191e+07	1.87206e+07	8.6929e+06	1.40213e+07	1.30341e+07	1.39138e+07	High	High	High	High	High	High	0	High	1.163	0.649038	0.191542	Oxidation [M174]; Carbamidomethyl [C158; C199; C270]
Q9LR64	Photosystem II repair protein PSB27-H1, chloroplastic OS=Arabidopsis thaliana OX=3702 GN=PSB27-1 PE=1 SV=1	42	7	91	7	174	18.8	464	553	532	571	498	393	6	6	6	7	6	6	9.4359e+07	1.03604e+08	1.98671e+08	1.36612e+08	2.12692e+08	2.08128e+08	2.53457e+08	2.10313e+08	2.59876e+08	2.76101e+08	2.57944e+08	2.08128e+08	High	High	High	High	High	High	0	High	1.064	0.814827	0.348009	Oxidation [M163]
O65902	Cyclase-associated protein 1 OS=Arabidopsis thaliana OX=3702 GN=CAP1 PE=2 SV=1	50	14	55	14	476	50.9	242	236	169	146	229	214	9	11	8	7	8	9	1.11588e+07	1.66616e+07	2.31341e+07	1.22417e+07	2.34776e+07	3.05689e+07	2.99737e+07	3.38227e+07	3.0261e+07	2.47411e+07	2.84728e+07	3.05689e+07	High	High	High	High	High	High	0	High	1.107	0.625027	0.171975	Carbamidomethyl [C60; C156]; Acetyl [N-Term]
F4JGR5	Pyrophosphate--fructose 6-phosphate 1-phosphotransferase subunit beta 2 OS=Arabidopsis thaliana OX=3702 GN=PFP-BETA2 PE=3 SV=1	33	14	66	8	569	62.7	221	233	226	162	285	156	9	10	11	7	12	11	3.08049e+06	3.73443e+06	6.94582e+06	4.15783e+06	7.6323e+06	1.00828e+07	8.27448e+06	7.58082e+06	9.08561e+06	8.40322e+06	9.25617e+06	1.00828e+07	High	High	High	High	High	High	0	High	0.946	0.969839	0.799865	Carbamidomethyl [C168; C208; C249]
O22969	Uncharacterized protein At2g34160 OS=Arabidopsis thaliana OX=3702 GN=At2g34160 PE=1 SV=1	93	13	55	13	130	14.6	247	147	166	223	239	162	10	6	7	9	9	6	2.02771e+07	2.34575e+07	4.33711e+07	2.6857e+07	4.92364e+07	5.08112e+07	5.44661e+07	4.76183e+07	5.67324e+07	5.42797e+07	5.9712e+07	5.08112e+07	High	High	High	High	High	High	0	High	0.914	0.935328	0.625862	Oxidation [M56; M80; M114]; Acetyl [N-Term]
Q94JQ4	Reactive Intermediate Deaminase A, chloroplastic OS=Arabidopsis thaliana OX=3702 GN=RIDA PE=1 SV=1	61	11	79	11	187	19.8	390	367	423	384	388	317	9	9	9	10	9	8	5.34744e+07	6.34925e+07	1.28594e+08	6.63071e+07	131140636	1.42202e+08	1.43637e+08	1.28888e+08	1.6821e+08	1.34011e+08	1.59042e+08	1.42202e+08	High	High	High	High	High	High	0	High	0.975	0.987982	0.904493	Oxidation [M120; M140]
O82628	V-type proton ATPase subunit G1 OS=Arabidopsis thaliana OX=3702 GN=VHA-G1 PE=1 SV=1	75	11	60	11	110	12.4	313	164	282	274	330	208	10	7	8	8	10	7	2.77204e+07	2.35211e+07	4.67176e+07	2.6764e+07	5.11242e+07	3.02407e+07	7.44595e+07	4.77472e+07	6.11099e+07	5.40916e+07	6.20015e+07	3.02407e+07	High	High	High	High	High	High	0	High	1.152	0.467719	0.0916806
Q9LW57	Plastid-lipid-associated protein 6, chloroplastic OS=Arabidopsis thaliana OX=3702 GN=PAP6 PE=1 SV=1	44	10	94	10	284	30.4	512	450	540	646	699	601	9	8	9	8	10	9	6.18642e+07	7.35896e+07	1.26825e+08	9.3669e+07	1.5728e+08	1.79451e+08	1.66173e+08	1.49385e+08	1.65896e+08	1.89311e+08	1.90744e+08	1.79451e+08	High	High	High	High	High	High	0	High	0.839	0.653592	0.195229	Carbamidomethyl [C216]; Oxidation [M268]
Q8VYM4	30S ribosomal protein 2, chloroplastic OS=Arabidopsis thaliana OX=3702 GN=PSRP2 PE=2 SV=1	56	12	99	12	253	27.7	469	443	538	459	710	468	9	9	10	9	10	11	1.64055e+08	1.87675e+08	3.35252e+08	2.0281e+08	3.45413e+08	3.93457e+08	4.40666e+08	3.80977e+08	4.38533e+08	4.09892e+08	4.18904e+08	3.93457e+08	High	High	High	High	High	High	0	High	1.009	0.941822	0.659942	Oxidation [M108; M124; M192]
O81146	Proteasome subunit alpha type-6-A OS=Arabidopsis thaliana OX=3702 GN=PAA1 PE=1 SV=2	58	14	86	7	246	27.3	223	282	222	226	274	276	12	12	10	12	12	12	1.47084e+07	1.76915e+07	2.71979e+07	2.13901e+07	3.02149e+07	39615907	3.95082e+07	3.59134e+07	3.55767e+07	4.32306e+07	3.66435e+07	39615907	High	High	High	High	High	High	0	High	0.897	0.903836	0.518132	Carbamidomethyl [C49; C154]
P56777	Photosystem II CP47 reaction center protein OS=Arabidopsis thaliana OX=3702 GN=psbB PE=1 SV=1	27	11	55	11	508	56	246	415	307	283	225	358	7	8	7	8	6	10	1.62713e+07	3.24405e+07	5.57254e+07	2.69696e+07	4.56486e+07	8.05623e+07	4.37061e+07	6.58535e+07	7.28927e+07	5.45072e+07	5.53609e+07	8.05623e+07	High	High	High	High	High	High	0	High	0.949	0.987982	0.89359
Q9LT08	26S proteasome non-ATPase regulatory subunit 14 homolog OS=Arabidopsis thaliana OX=3702 GN=RPN11 PE=1 SV=1	61	11	55	11	308	34.3	302	226	340	172	395	277	7	6	8	8	8	7	1.25979e+07	1.51077e+07	24108704	1.79672e+07	3.39421e+07	3.48176e+07	3.38391e+07	3.06683e+07	3.15359e+07	3.63127e+07	4.11637e+07	3.48176e+07	High	High	High	High	High	High	0	High	0.847	0.687239	0.214377	Oxidation [M94; M97]
Q9ZUT9	40S ribosomal protein S5-1 OS=Arabidopsis thaliana OX=3702 GN=RPS5A PE=1 SV=1	44	11	129	1	207	23	584	593	662	707	650	682	11	11	11	10	11	11	1.07837e+06	1.25861e+06	1.87719e+06	996574	1.7901e+06	1.92572e+06	2.89659e+06	2.55494e+06	2.4555e+06	2.01414e+06	2.17096e+06	1.92572e+06	High	High	High	High	High	High	0	High	1.275	0.649038	0.191227	Acetyl [N-Term]; Carbamidomethyl [C69; C175]; Oxidation [M80; M81]
Q9SGW3	26S proteasome non-ATPase regulatory subunit 8 homolog A OS=Arabidopsis thaliana OX=3702 GN=RPN12A PE=1 SV=1	53	11	46	11	267	30.7	101	129	138	132	276	209	5	6	5	5	8	7	3.41733e+06	4.91453e+06	9.91055e+06	5.35306e+06	1.03477e+07	1.24847e+07	9.17926e+06	9.97638e+06	1.29637e+07	1.08189e+07	1.25493e+07	1.24847e+07	High	High	High	High	High	High	0	High	0.873	0.844415	0.387813	Carbamidomethyl [C27; C190]; Acetyl [N-Term]; Oxidation [M206]
P46286	60S ribosomal protein L8-1 OS=Arabidopsis thaliana OX=3702 GN=RPL8A PE=1 SV=2	51	12	113	3	258	27.8	374	392	415	339	319	335	11	11	11	11	9	10	2.02447e+07	2.56698e+07	4.70194e+07	2.44095e+07	3.71378e+07	4.08712e+07	5.43792e+07	5.21091e+07	6.15046e+07	4.93331e+07	4.50393e+07	4.08712e+07	High	High	High	High	High	High	0	High	1.172	0.390258	0.0651381	Oxidation [M165]; Carbamidomethyl [C90; C114; C162]
Q9ZW35	Proliferating cell nuclear antigen 2 OS=Arabidopsis thaliana OX=3702 GN=PCNA2 PE=1 SV=1	63	13	79	4	264	29.2	234	240	218	292	248	327	10	11	10	11	12	12	2.13683e+06	3.05055e+06	5.18395e+06	2.42151e+06	4077464	5.48893e+06	5.73971e+06	6.19256e+06	6.78096e+06	4.89403e+06	4.945e+06	5.48893e+06	High	High	High	High	High	High	0	High	1.189	0.686764	0.213043	Carbamidomethyl [C81]; Oxidation [M68]
O22914	Calvin cycle protein CP12-1, chloroplastic OS=Arabidopsis thaliana OX=3702 GN=CP12-1 PE=1 SV=1	50	4	73	4	124	13.5	714	676	740	680	867	881	4	4	4	4	4	4	7.78015e+07	9.22993e+07	160831732	9.53267e+07	1.71921e+08	1.73619e+08	2.08982e+08	1.87366e+08	2.10379e+08	1.92661e+08	2.08499e+08	1.73619e+08	High	High	High	High	High	High	0	High	1.034	0.895407	0.500903	Carbamidomethyl [C68; C77; C110; C119]
O82291	Probable plastid-lipid-associated protein 3, chloroplastic OS=Arabidopsis thaliana OX=3702 GN=PAP3 PE=1 SV=1	35	11	82	11	376	40.5	273	294	340	349	336	293	9	10	11	11	10	10	2.3084e+07	2.87794e+07	6.21023e+07	3.70187e+07	6.23021e+07	7.06302e+07	6.20057e+07	5.84216e+07	8.12341e+07	7.48171e+07	7.55576e+07	7.06302e+07	High	High	High	High	High	High	0	High	0.893	0.889133	0.478787	Carbamidomethyl [C156]; Oxidation [M117]
P42697	Dynamin-related protein 1A OS=Arabidopsis thaliana OX=3702 GN=DRP1A PE=1 SV=3	37	17	67	14	610	68.1	144	147	156	150	142	158	13	8	11	12	10	13	9.05321e+06	1.21622e+07	1.93206e+07	1.11956e+07	2.07583e+07	2.63492e+07	2.43177e+07	2.4689e+07	2.52727e+07	2.2627e+07	2.51749e+07	2.63492e+07	High	High	High	High	High	High	0	High	1.004	0.958109	0.714362	Carbamidomethyl [C15; C175; C533]; Acetyl [N-Term]
Q8S9M1	Probable plastid-lipid-associated protein 13, chloroplastic OS=Arabidopsis thaliana OX=3702 GN=PAP13 PE=1 SV=2	53	12	76	12	299	33	204	201	149	337	316	252	8	10	8	11	11	11	1.5213e+07	1.81226e+07	2.79304e+07	2.50685e+07	4.23515e+07	4.32178e+07	4.08634e+07	3.67884e+07	3.65349e+07	5.06651e+07	5.13623e+07	4.32178e+07	High	High	High	High	High	High	0	High	0.797	0.420935	0.0752912	Oxidation [M206]; Carbamidomethyl [C122]
O82204	60S ribosomal protein L28-1 OS=Arabidopsis thaliana OX=3702 GN=RPL28A PE=1 SV=1	48	6	57	5	143	15.9	288	278	350	283	271	318	6	5	6	6	5	6	2.73104e+07	3.76901e+07	4.78677e+07	4.00318e+07	6.53441e+07	7.73183e+07	7.33582e+07	7.65101e+07	6.26142e+07	8.09067e+07	7.92468e+07	7.73183e+07	High	High	High	High	High	High	0	High	0.77	0.271204	0.0354648	Acetyl [N-Term]; Carbamidomethyl [C18]
Q9LZH9	60S ribosomal protein L7a-2 OS=Arabidopsis thaliana OX=3702 GN=RPL7AB PE=2 SV=1	43	12	98	1	256	29	216	226	178	233	229	239	10	11	9	10	10	11	5.19152e+06	6.19974e+06	1.85396e+07	6.81243e+06	9.80375e+06	10875558	1.39449e+07	1.25853e+07	2.42511e+07	1.37683e+07	1.18896e+07	10875558	High	High	High	High	High	High	0	High	1.173	0.629093	0.175656	Carbamidomethyl [C172]
Q9S795	Betaine aldehyde dehydrogenase 1, chloroplastic OS=Arabidopsis thaliana OX=3702 GN=ALDH10A8 PE=2 SV=1	35	10	54	10	501	54.4	217	293	371	143	332	272	7	7	7	6	9	9	3.28961e+06	4.62032e+06	8.99037e+06	5.78012e+06	1.17025e+07	1.42129e+07	8.83619e+06	9.37914e+06	1.176e+07	1.1682e+07	1.41924e+07	1.42129e+07	High	High	High	High	High	High	0	High	0.803	0.583469	0.145743	Carbamidomethyl [C180; C194; C201]
Q8L770	ATP-dependent Clp protease proteolytic subunit-related protein 3, chloroplastic OS=Arabidopsis thaliana OX=3702 GN=CLPR3 PE=1 SV=1	45	14	90	14	330	36.3	121	61	124	107	208	159	11	10	13	10	10	11	1.84355e+07	2.2475e+07	4.46194e+07	3.04503e+07	5.21517e+07	5.74461e+07	4.95193e+07	4.56238e+07	5.83652e+07	6.1542e+07	6.32477e+07	5.74461e+07	High	High	High	High	High	High	0	High	0.903	0.910174	0.546816	Oxidation [M181; M244; M282]
Q9FMH8	Probable cysteine protease RD21B OS=Arabidopsis thaliana OX=3702 GN=RD21B PE=1 SV=1	21	8	45	7	463	51.2	257	229	289	254	271	240	7	6	5	8	5	6	1.15504e+07	1.13145e+07	2.13382e+07	1.52305e+07	2.31814e+07	2.71443e+07	3.10253e+07	2.29682e+07	2.79119e+07	3.07819e+07	2.81136e+07	2.71443e+07	High	High	High	High	High	High	0	High	0.938	0.967984	0.78396	Carbamidomethyl [C159; C162; C343; C382; C388; C389; C390]
O64740	Protein transport protein SEC13 homolog B OS=Arabidopsis thaliana OX=3702 GN=SEC13B PE=1 SV=1	75	14	61	12	302	32.6	241	273	262	247	244	254	10	9	9	10	9	9	7.62435e+06	9.44989e+06	1.56433e+07	9.56269e+06	1.76074e+07	1.97758e+07	2.04797e+07	1.91831e+07	2.04625e+07	1.93268e+07	2.13535e+07	1.97758e+07	High	High	High	High	High	High	0	High	0.971	0.995619	0.93905	Carbamidomethyl [C33; C76; C122; C184; C202]
O50039	Ornithine carbamoyltransferase, chloroplastic OS=Arabidopsis thaliana OX=3702 GN=OTC PE=1 SV=2	30	9	59	9	375	41	339	263	94	219	294	291	8	8	6	6	7	8	1.16696e+07	1.48569e+07	2.55014e+07	1.57114e+07	2.41186e+07	3.18708e+07	3.13457e+07	3.01591e+07	3.33576e+07	3.17537e+07	2.92501e+07	3.18708e+07	High	High	High	High	High	High	0	High	0.938	0.969839	0.801456	Oxidation [M321; M362]
Q570C8	3-ketoacyl-CoA thiolase 5, peroxisomal OS=Arabidopsis thaliana OX=3702 GN=KAT5 PE=1 SV=2	38	10	35	9	457	47.9	111	107	175	112	176	366	4	6	7	4	5	7	3.59452e+06	4.68602e+06	8.96549e+06	5.70282e+06	1.02672e+07	9.88117e+06	9.65521e+06	9.51252e+06	1.17275e+07	1.15257e+07	1.24517e+07	9.88117e+06	High	High	High	High	High	High	0	High	0.932	0.958109	0.711974	Carbamidomethyl [C137; C193]
Q945K7	Isocitrate dehydrogenase [NAD] catalytic subunit 5, mitochondrial OS=Arabidopsis thaliana OX=3702 GN=IDH5 PE=1 SV=1	48	13	58	7	374	40.6	180	225	198	184	216	241	7	10	10	9	9	9	8.44169e+06	1.30437e+07	1.7793e+07	1.28148e+07	2.18943e+07	2.41843e+07	2.26751e+07	2.64784e+07	2.32745e+07	2.58995e+07	2.65527e+07	2.41843e+07	High	High	High	High	High	High	0	High	0.946	0.972702	0.82963	Carbamidomethyl [C139; C247; C248]
O80526	ATP-citrate synthase alpha chain protein 3 OS=Arabidopsis thaliana OX=3702 GN=ACLA-3 PE=2 SV=1	38	13	68	7	424	46.9	189	130	234	213	310	206	9	9	10	11	10	10	3.66253e+06	4.85066e+06	6.21744e+06	4.61382e+06	7.76211e+06	1.184e+07	9.83789e+06	9.84674e+06	8.13284e+06	9.32481e+06	9.41359e+06	1.184e+07	High	High	High	High	High	High	0	High	0.959	0.98151	0.87432	Carbamidomethyl [C98; C163; C323; C412]
P21276	Superoxide dismutase [Fe] 1, chloroplastic OS=Arabidopsis thaliana OX=3702 GN=FSD1 PE=1 SV=4	32	6	57	6	212	23.8	443	535	608				6	6	6				62345271	8.57205e+07	1.76535e+08	669542	1.22361e+06	1.68369e+06	1.67465e+08	1.74011e+08	2.3092e+08	1.35319e+06	1.48395e+06	1.68369e+06	High	High	High	Peak Found	Peak Found	Peak Found	0	High	100	3.56632e-16	1e-17	Acetyl [N-Term]; Oxidation [M27; M191]
Q9C5C8	Peptide methionine sulfoxide reductase B2, chloroplastic OS=Arabidopsis thaliana OX=3702 GN=MSRB2 PE=1 SV=1	56	11	72	8	202	22	210	200	212	223	154	94	10	8	8	9	8	9	1.53034e+07	2.28352e+07	3.63901e+07	1.50476e+07	2.96243e+07	3.09821e+07	4.11062e+07	4.63549e+07	4.76008e+07	3.04122e+07	3.59273e+07	3.09821e+07	High	High	High	High	High	High	0	High	1.425	0.00402311	0.000182869	Carbamidomethyl [C115; C116; C119; C134; C162; C165; C187]
Q9SSK5	MLP-like protein 43 OS=Arabidopsis thaliana OX=3702 GN=MLP43 PE=1 SV=1	77	12	75	9	158	17.9	230	356	301	172	292	228	11	10	11	9	11	10	1.61304e+07	2.30285e+07	3.83545e+07	2.36143e+07	5.30807e+07	4.89387e+07	4.33277e+07	4.67473e+07	5.01703e+07	4.7726e+07	6.43743e+07	4.89387e+07	High	High	High	High	High	High	0	High	0.939	0.971157	0.817448	Acetyl [N-Term]; Carbamidomethyl [C46; C143]
Q9ZPF5	Arginase 2, chloroplastic/mitochondrial OS=Arabidopsis thaliana OX=3702 GN=ARGAH2 PE=1 SV=1	55	12	58	10	344	38	168	164	118	253	169	264	7	7	10	10	8	10	8.58096e+06	9.70344e+06	1.84819e+07	1.26974e+07	2.19596e+07	2.28692e+07	2.30492e+07	1.96978e+07	2.41756e+07	2.56622e+07	2.66318e+07	2.28692e+07	High	High	High	High	High	High	0	High	0.886	0.859289	0.406592	Oxidation [M130; M326]; Carbamidomethyl [C97; C275]
Q9ASS6	Photosynthetic NDH subunit of lumenal location 5, chloroplastic OS=Arabidopsis thaliana OX=3702 GN=PNSL5 PE=1 SV=1	51	11	80	11	259	28.3	317	343	386	326	420	367	9	8	9	9	10	9	2.41796e+07	3.4142e+07	5.90488e+07	3.14775e+07	5.43601e+07	6.88763e+07	6.49485e+07	6.93076e+07	7.72399e+07	6.3618e+07	6.59259e+07	6.88763e+07	High	High	High	High	High	High	0	High	0.989	0.969839	0.804506	Oxidation [M150; M189; M225]; Carbamidomethyl [C204; C251]
P62090	Photosystem I iron-sulfur center OS=Arabidopsis thaliana OX=3702 GN=psaC PE=3 SV=2	85	8	119	8	81	9	594	517	437	531	578	525	8	8	7	8	8	8	1.16662e+08	1.64503e+08	1.98279e+08	1.3749e+08	2.67184e+08	2.58285e+08	3.13366e+08	3.33938e+08	2.59362e+08	2.77875e+08	3.24031e+08	2.58285e+08	High	High	High	High	High	High	0	High	1.023	0.915072	0.570367	Carbamidomethyl [C11; C14; C17; C21; C34; C48; C51; C54; C58]; Oxidation [M28]
Q9FI53	Fumarate hydratase 2 OS=Arabidopsis thaliana OX=3702 GN=FUM2 PE=1 SV=1	31	11	56	1	499	54	222	363	351	368	315	331	6	8	8	6	8	10	1.08883e+06	1.5401e+06	1679674	1350056	2.50563e+06	3.32597e+06	2.9247e+06	3.12637e+06	2.19713e+06	2.72855e+06	3.03873e+06	3.32597e+06	High	High	High	High	High	High	0	High	0.94	0.981601	0.874691	Carbamidomethyl [C309]; Oxidation [M140]
Q38935	Peptidyl-prolyl cis-trans isomerase FKBP15-1 OS=Arabidopsis thaliana OX=3702 GN=FKBP15-1 PE=2 SV=2	60	6	53	4	153	16.3	342	401	353	306	340	264	6	6	5	6	5	4	5.39564e+06	6.36405e+06	1.36603e+07	5.74306e+06	1.29434e+07	1.58112e+07	1.44932e+07	1.29189e+07	1.78687e+07	1.16071e+07	1.56973e+07	1.58112e+07	High	High	High	High	High	High	0	High	1.01	0.960973	0.760034	Carbamidomethyl [C100]
Q8RX72	Leucine aminopeptidase 3, chloroplastic OS=Arabidopsis thaliana OX=3702 GN=LAP3 PE=2 SV=1	24	9	53	1	581	61.3	298	259	224	272	345	309	7	5	7	5	8	7	91437.2	100713	217860	126153	125544	260579	245609	204444	284976	254964	152255	260579	High	Peak Found	Peak Found	Peak Found	Peak Found	Peak Found	0	High	1.094	0.958109	0.724532	Carbamidomethyl [C406; C450]
Q9C7N5	GDSL esterase/lipase At1g29660 OS=Arabidopsis thaliana OX=3702 GN=At1g29660 PE=1 SV=1	46	11	48	11	364	40.1	190	160	132	63	196	221	8	8	8	6	8	8	6.95449e+06	9.17083e+06	1.3378e+07	6.91858e+06	1.46478e+07	1.52407e+07	1.86804e+07	1.86166e+07	1.74993e+07	1.39829e+07	1.77643e+07	1.52407e+07	High	High	High	High	High	High	0	High	1.173	0.481199	0.0970067	Carbamidomethyl [C225; C240; C311; C318]
Q9M0V6	Ferredoxin--NADP reductase, root isozyme 1, chloroplastic OS=Arabidopsis thaliana OX=3702 GN=RFNR1 PE=2 SV=2	51	15	72	9	378	42.4	84	111	103	136	157	142	10	10	10	11	11	14	8.11311e+06	1.09716e+07	1.58981e+07	1.12964e+07	2.09008e+07	2.71521e+07	2.17925e+07	2.22721e+07	2.07958e+07	2.28308e+07	2.53477e+07	2.71521e+07	High	High	High	High	High	High	0	High	0.948	0.972702	0.828149	Carbamidomethyl [C116; C174; C196; C201; C336]; Oxidation [M251]
Q9S831	Photosystem I reaction center subunit IV A, chloroplastic OS=Arabidopsis thaliana OX=3702 GN=PSAE1 PE=1 SV=1	61	7	172	5	143	15	506	587	977	472	697	640	7	7	7	6	7	6	1.16191e+08	1.42135e+08	2.58589e+08	2.06885e+08	3.60851e+08	3.55694e+08	3.12099e+08	2.88531e+08	3.38253e+08	4.18127e+08	4.37627e+08	3.55694e+08	High	High	High	High	High	High	0	High	0.817	0.547944	0.12293
P59230	60S ribosomal protein L10a-2 OS=Arabidopsis thaliana OX=3702 GN=RPL10AB PE=1 SV=1	52	11	95	5	216	24.4	275	282	255	370	307	300	10	10	9	9	10	10	1.33117e+07	1.84017e+07	3.10708e+07	1.46999e+07	2.1769e+07	3.9136e+07	3.57565e+07	3.73551e+07	4.06428e+07	2.97094e+07	2.64006e+07	3.9136e+07	High	High	High	High	High	High	0	High	1.087	0.690061	0.217983	Carbamidomethyl [C65; C163]; Oxidation [M66; M164]
Q94C48	Protein WVD2-like 5 OS=Arabidopsis thaliana OX=3702 GN=WDL5 PE=1 SV=1	31	9	46	9	437	47.5	218	182	296	213	363	258	6	6	6	6	7	7	3.0097e+06	3.73254e+06	7.56466e+06	3.35021e+06	5.64422e+06	6.6837e+06	8.08431e+06	7.57699e+06	9.8951e+06	6.77098e+06	6.84509e+06	6.6837e+06	High	High	High	High	High	High	0	High	1.283	0.439805	0.0819117
Q9S834	ATP-dependent Clp protease proteolytic subunit 5, chloroplastic OS=Arabidopsis thaliana OX=3702 GN=CLPP5 PE=1 SV=1	38	6	44	6	298	32.3	130	237	204	130	223	163	3	6	5	3	6	4	6.09822e+06	1.03897e+07	2.51879e+07	8.8429e+06	2.39094e+07	1.99416e+07	1.63804e+07	2.10908e+07	3.29475e+07	1.7872e+07	2.89964e+07	1.99416e+07	High	High	High	High	High	High	0	High	0.813	0.49478	0.102286	Oxidation [M270; M286]; Carbamidomethyl [C187]
Q9SQZ1	40S ribosomal protein S17-3 OS=Arabidopsis thaliana OX=3702 GN=RPS17C PE=2 SV=3	41	11	103	1	140	16	302	376	354	340	358	358	6	8	8	10	10	10	313070	351524	922880	688282	1.20535e+06	1.23002e+06	840934	713585	1.20719e+06	1.39106e+06	1.4618e+06	1.23002e+06	Peak Found	Peak Found	High	High	High	High	0	High	0.605	0.185774	0.0207817	Oxidation [M24; M58]
Q0WQF7	Dihydrolipoyllysine-residue acetyltransferase component 1 of pyruvate dehydrogenase complex, mitochondrial OS=Arabidopsis thaliana OX=3702 GN=LTA3 PE=1 SV=2	30	11	58	11	637	68.8	217	143	141	115	129	161	9	8	9	10	9	9	1.22856e+07	1.65235e+07	2.78548e+07	1.84628e+07	3.40994e+07	4.43704e+07	3.30003e+07	3.35424e+07	3.6436e+07	3.73144e+07	4.13544e+07	4.43704e+07	High	High	High	High	High	High	0	High	0.916	0.940592	0.652015
Q2V2S7	NAD(P)H-quinone oxidoreductase subunit M, chloroplastic OS=Arabidopsis thaliana OX=3702 GN=ndhM PE=2 SV=1	60	8	45	8	217	24.8	128	122	145	143	182	271	7	6	6	6	5	6	7.63829e+06	8.96226e+06	1.5494e+07	1.15783e+07	1.86804e+07	2.01839e+07	2.05171e+07	1.81932e+07	2.02673e+07	2.34005e+07	2.26549e+07	2.01839e+07	High	High	High	High	High	High	0	High	0.867	0.781792	0.30944	Carbamidomethyl [C109; C136]; Oxidation [M116]
Q9LFG2	Diaminopimelate epimerase, chloroplastic OS=Arabidopsis thaliana OX=3702 GN=DAPF PE=1 SV=1	48	12	71	12	362	39	332	358	354	262	283	335	10	10	10	9	10	11	1.08293e+07	1.50347e+07	3.19455e+07	1.82361e+07	3.56335e+07	3.55766e+07	2.90884e+07	3.05201e+07	4.17869e+07	3.68563e+07	4.3215e+07	3.55766e+07	High	High	High	High	High	High	0	High	0.947	0.987982	0.897812	Carbamidomethyl [C150; C326]
Q93Y22	Coatomer subunit delta OS=Arabidopsis thaliana OX=3702 GN=At5g05010 PE=1 SV=2	29	10	45	10	527	57.7	204	132	200	192	286	247	6	6	5	7	8	6	1.03567e+07	1.25619e+07	2.13405e+07	1.55498e+07	2.33171e+07	2.80635e+07	2.78192e+07	2.55004e+07	2.79148e+07	3.14271e+07	2.82781e+07	2.80635e+07	High	High	High	High	High	High	0	High	0.873	0.807265	0.335487	Oxidation [M215]
Q42586	Uridine 5'-monophosphate synthase OS=Arabidopsis thaliana OX=3702 GN=PYRE-F PE=2 SV=2	42	14	43	14	476	51.8	166	140	140	87	91	198	5	7	6	7	6	11	4.9047e+06	9.50175e+06	1.31187e+07	8.30433e+06	1.60546e+07	1.94931e+07	1.31745e+07	1.92883e+07	1.71602e+07	1.67835e+07	1.94704e+07	1.94931e+07	High	High	High	High	High	High	0	High	0.834	0.634924	0.178783	Carbamidomethyl [C114; C401]
P56791	50S ribosomal protein L2, chloroplastic OS=Arabidopsis thaliana OX=3702 GN=rpl2-A PE=3 SV=1	38	8	47	8	274	29.8	201	194	183	177	260	234	5	6	5	5	6	6	1.2619e+07	1.85156e+07	2.19757e+07	1.84012e+07	2.53877e+07	40937929	3.38958e+07	3.75863e+07	2.87458e+07	3.719e+07	3.07892e+07	40937929	High	High	High	High	High	High	0	High	0.931	0.962327	0.766871	Oxidation [M223]; Carbamidomethyl [C32; C37; C186]
Q9LQ04	Bifunctional dTDP-4-dehydrorhamnose 3,5-epimerase/dTDP-4-dehydrorhamnose reductase OS=Arabidopsis thaliana OX=3702 GN=NRS/ER PE=1 SV=1	57	15	93	12	301	33.6	370	364	459	396	420	465	12	13	14	14	12	13	2.28356e+07	3.4168e+07	4.29163e+07	2.90674e+07	5.20596e+07	6.58825e+07	6.13385e+07	6.93603e+07	5.61376e+07	5.87469e+07	6.3136e+07	6.58825e+07	High	High	High	High	High	High	0	High	1.016	0.932452	0.613593	Carbamidomethyl [C32; C101; C162]
Q9ZW84	3-isopropylmalate dehydratase small subunit 2 OS=Arabidopsis thaliana OX=3702 GN=SSU2 PE=1 SV=1	59	8	44	6	256	27	269	242	319	185	221	184	7	8	7	4	6	6	2.02996e+06	4.10686e+06	8.39093e+06	2.90413e+06	4.30924e+06	6.53844e+06	5.45265e+06	8.33685e+06	1.09759e+07	5.86942e+06	5.22609e+06	6.53844e+06	High	High	High	High	High	High	0	High	1.257	0.532914	0.116398	Carbamidomethyl [C80; C99; C148; C158]
Q9C500	WPP domain-containing protein 2 OS=Arabidopsis thaliana OX=3702 GN=WPP2 PE=1 SV=1	61	11	46	11	180	19.1	382	352	393	348	235	366	9	6	7	6	7	6	1.10862e+07	1.19719e+07	1.86543e+07	1.5979e+07	2.72633e+07	2.63921e+07	2.97785e+07	2.43027e+07	2.44011e+07	3.22946e+07	3.30639e+07	2.63921e+07	High	High	High	High	High	High	0	High	0.937	0.967984	0.782224
Q9SKK4	Probable 2-oxoacid dependent dioxygenase OS=Arabidopsis thaliana OX=3702 GN=GSL-OH PE=1 SV=1	40	10	55	10	359	40.3	214	211	226	124	266	312	7	6	8	7	5	10	7.31371e+06	1.00237e+07	2.12219e+07	1.04e+07	1.84115e+07	2.70257e+07	1.96453e+07	2.03479e+07	2.77598e+07	2.1019e+07	2.23288e+07	2.70257e+07	High	High	High	High	High	High	0	High	0.942	0.969839	0.803201	Carbamidomethyl [C151; C167]; Oxidation [M99]
Q8VZB9	60S ribosomal protein L10a-1 OS=Arabidopsis thaliana OX=3702 GN=RPL10AA PE=1 SV=1	51	11	90	5	216	24.5	249	302	239	320	312	318	9	10	10	10	11	10	5.69622e+06	9.53263e+06	9.75428e+06	7.33447e+06	1.229e+07	2.00716e+07	1.53006e+07	1.9351e+07	1.27593e+07	1.48234e+07	1.49048e+07	2.00716e+07	High	High	High	High	High	High	0	High	0.822	0.643657	0.187305	Carbamidomethyl [C65; C163]; Oxidation [M66; M164]
P20115	Citrate synthase 4, mitochondrial OS=Arabidopsis thaliana OX=3702 GN=CSY4 PE=1 SV=3	33	12	63	12	474	52.7	172	322	238	89	294	299	6	9	10	5	9	11	5.72669e+06	1.10723e+07	1.57483e+07	9.88611e+06	2.08753e+07	2.23229e+07	1.53824e+07	2.24766e+07	2.05999e+07	1.99804e+07	2.53168e+07	2.23229e+07	High	High	High	High	High	High	0	High	0.889	0.870743	0.427661	Carbamidomethyl [C210; C326; C468]
Q9C5U8	Histidinol dehydrogenase, chloroplastic OS=Arabidopsis thaliana OX=3702 GN=HISN8 PE=2 SV=1	37	13	45	13	466	50.3	150	215	166	192	181	180	9	6	7	6	6	7	1.12258e+07	1.43551e+07	2.23125e+07	1.36847e+07	2.58942e+07	3.20598e+07	3.01535e+07	2.91406e+07	2.91863e+07	2.76576e+07	3.14035e+07	3.20598e+07	High	High	High	High	High	High	0	High	0.898	0.893702	0.493277	Carbamidomethyl [C201; C229]; Oxidation [M97; M420]
P34788	40S ribosomal protein S18 OS=Arabidopsis thaliana OX=3702 GN=RPS18A PE=1 SV=1	62	10	91	10	152	17.5	437	439	381	384	353	400	8	9	9	10	8	9	9.33951e+07	1.37838e+08	1.88592e+08	1.21944e+08	1.58217e+08	2.55681e+08	2.50868e+08	2.79809e+08	2.46692e+08	2.46456e+08	1.9188e+08	2.55681e+08	High	High	High	High	High	High	0	High	1.041	0.88392	0.464336	Oxidation [M27; M52; M105]; Carbamidomethyl [C45]; Acetyl [N-Term]
Q43291	60S ribosomal protein L21-1 OS=Arabidopsis thaliana OX=3702 GN=RPL21A PE=2 SV=2	48	10	82	2	164	18.6	265	299	209	243	272	327	8	9	8	9	8	8	8.45055e+06	12017114	1.09689e+07	5.43109e+06	6.69163e+06	9269114	2.26989e+07	2.43945e+07	1.4348e+07	1.09766e+07	8.11535e+06	9269114	High	High	High	High	High	High	0	High	1.587	0.00161459	6.52891e-05	Oxidation [M140; M144]
O81147	Proteasome subunit alpha type-6-B OS=Arabidopsis thaliana OX=3702 GN=PAA2 PE=1 SV=1	54	14	87	7	246	27.3	180	223	209	242	287	245	11	11	11	13	12	12	8.04056e+06	9.17493e+06	1.72889e+07	1.27533e+07	1.9972e+07	2.25195e+07	2.15977e+07	1.86249e+07	2.2615e+07	2.57752e+07	2.42213e+07	2.25195e+07	High	High	High	High	High	High	0	High	0.878	0.809209	0.338056	Carbamidomethyl [C49; C154]
Q9LXA8	Probable beta-D-xylosidase 6 OS=Arabidopsis thaliana OX=3702 GN=BXL6 PE=2 SV=1	27	14	39	14	792	87.1	193	145	140	190	148	207	9	5	6	8	4	6	3.60451e+06	4.18578e+06	7.78786e+06	4.26171e+06	8.23805e+06	9.76517e+06	9.68205e+06	8.49705e+06	1.01871e+07	8.61317e+06	9.9908e+06	9.76517e+06	High	High	High	High	High	High	0	High	0.976	0.998702	0.951109	Oxidation [M61]; Carbamidomethyl [C273; C276; C287; C479; C484]
Q9FV81	Glutamyl-tRNA(Gln) amidotransferase subunit B, chloroplastic/mitochondrial OS=Arabidopsis thaliana OX=3702 GN=GATB PE=2 SV=1	37	15	52	15	550	60.9	130	73	112	150	210	213	6	8	7	7	7	11	6.73551e+06	8.10228e+06	1.38731e+07	9.17012e+06	1.42932e+07	1.80532e+07	1.80922e+07	1.64475e+07	1.8147e+07	1.85334e+07	1.73343e+07	1.80532e+07	High	High	High	High	High	High	0	High	0.91	0.914197	0.565417	Carbamidomethyl [C90; C92; C105; C108; C241; C264]; Oxidation [M257; M526]
Q9SIU0	NAD-dependent malic enzyme 1, mitochondrial OS=Arabidopsis thaliana OX=3702 GN=NAD-ME1 PE=1 SV=1	32	14	58	14	623	69.6	194	178	130	193	192	191	10	9	8	8	9	11	6.18307e+06	9.07173e+06	1.59366e+07	8.28669e+06	1.38514e+07	1.71386e+07	1.66083e+07	1.84154e+07	2.08462e+07	1.67479e+07	1.67985e+07	1.71386e+07	High	High	High	High	High	High	0	High	0.908	0.911354	0.552571	Oxidation [M363]
Q8LAS8	S-formylglutathione hydrolase OS=Arabidopsis thaliana OX=3702 GN=SFGH PE=1 SV=2	50	10	52	10	284	31.6	191	183	161	195	184	203	7	8	7	6	8	8	4.72989e+07	5.37375e+07	1.17731e+08	6.34395e+07	1.23874e+08	1.32884e+08	1.27049e+08	1.09086e+08	1.54001e+08	1.28215e+08	1.5023e+08	1.32884e+08	High	High	High	High	High	High	0	High	0.836	0.642646	0.185072	Carbamidomethyl [C184; C209]; Acetyl [N-Term]
Q8LB47	GrpE protein homolog 2, mitochondrial OS=Arabidopsis thaliana OX=3702 GN=Mge2 PE=1 SV=1	33	10	45	10	327	36.1	198	128	227	147	256	189	8	7	6	5	9	7	7.09437e+06	8.56164e+06	1.56004e+07	9.44012e+06	1.83235e+07	2.29737e+07	1.90561e+07	1.73799e+07	2.04064e+07	1.90791e+07	2.22221e+07	2.29737e+07	High	High	High	High	High	High	0	High	0.964	0.998789	0.98004
Q9SGY2	ATP-citrate synthase alpha chain protein 1 OS=Arabidopsis thaliana OX=3702 GN=ACLA-1 PE=1 SV=1	41	15	60	9	423	46.6	213	144	94	170	279	232	9	8	6	12	10	10	4.63562e+06	6.64289e+06	7.62215e+06	4.8654e+06	9.60471e+06	1.40067e+07	1.24517e+07	1.34849e+07	9.9703e+06	9.83327e+06	1.16482e+07	1.40067e+07	High	High	High	High	High	High	0	High	1.01	0.969839	0.803355	Carbamidomethyl [C98; C323; C412]
Q9SB63	Protein MODIFIER OF SNC1 1 OS=Arabidopsis thaliana OX=3702 GN=MOS1 PE=1 SV=2	18	15	51	15	1412	153.6	121	106	191	162	264	279	8	6	6	5	11	9	1.58679e+06	2.05786e+06	3.42384e+06	1.6365e+06	3.63653e+06	3.68708e+06	4.26226e+06	4.1774e+06	4.47862e+06	3.30747e+06	4.41025e+06	3.68708e+06	High	High	High	High	High	High	0	High	1.292	0.45243	0.0871172
Q8H107	Dihydrolipoyllysine-residue succinyltransferase component of 2-oxoglutarate dehydrogenase complex 2, mitochondrial OS=Arabidopsis thaliana OX=3702 GN=At4g26910 PE=1 SV=2	34	14	83	7	464	50	370	331	509	348	427	385	10	10	11	10	11	10	9.46606e+06	8.5533e+06	2.11972e+07	1.14954e+07	1.3363e+07	1.9027e+07	2.54267e+07	1.7363e+07	2.77274e+07	2.3233e+07	1.62061e+07	1.9027e+07	High	High	High	High	High	High	0	High	1.097	0.725606	0.244582
Q9M7Q7	Proliferating cellular nuclear antigen 1 OS=Arabidopsis thaliana OX=3702 GN=PCNA PE=1 SV=2	54	11	72	2	263	29.1	262	245	238	286	248	285	9	10	9	10	10	10	532975	544913	1.55246e+06	782684	1.4946e+06	1.78818e+06	1.43162e+06	1.10616e+06	2.03073e+06	1.58185e+06	1.81259e+06	1.78818e+06	High	High	High	High	High	High	0	High	0.967	0.98895	0.912832	Carbamidomethyl [C81]; Oxidation [M68]
Q8VZ50	Probable calcium-binding protein CML14 OS=Arabidopsis thaliana OX=3702 GN=CML14 PE=2 SV=1	84	13	96	4	148	16.6	318	309	377	359	425	308	12	13	11	13	13	11	3.52824e+06	4.45248e+06	7.03615e+06	4.91089e+06	9.86402e+06	7.98843e+06	9.47717e+06	9.03844e+06	9.20377e+06	9.92522e+06	1.19627e+07	7.98843e+06	High	High	High	High	High	High	0	High	0.946	0.969839	0.80318	Oxidation [M14; M19; M72]
O04308	Probable mitochondrial-processing peptidase subunit alpha-2, chloroplastic/mitochondrial OS=Arabidopsis thaliana OX=3702 GN=MPPA2 PE=1 SV=1	31	12	69	4	499	54	213	240	197	245	195	246	7	8	8	9	9	9	1.34965e+06	1.49098e+06	3.58426e+06	2.72794e+06	4.67979e+06	4.98273e+06	3.62528e+06	3.02666e+06	4.68847e+06	5.51333e+06	5.67548e+06	4.98273e+06	High	High	High	High	High	High	0	High	0.666	0.197869	0.0223683	Oxidation [M169]
Q9S9P8	Ferredoxin--NADP reductase, root isozyme 2, chloroplastic OS=Arabidopsis thaliana OX=3702 GN=RFNR2 PE=1 SV=1	39	11	70	5	382	42.8	133	149	156	198	170	169	9	10	9	9	9	10	5.03328e+06	6.62456e+06	9.80233e+06	7.08916e+06	12875943	1.62279e+07	1.35199e+07	1.34477e+07	1.28221e+07	1.43276e+07	1.56155e+07	1.62279e+07	High	High	High	High	High	High	0	High	0.932	0.957349	0.706038	Carbamidomethyl [C178; C200; C205; C340]
Q9LI77	Glutamyl-tRNA(Gln) amidotransferase subunit A, chloroplastic/mitochondrial OS=Arabidopsis thaliana OX=3702 GN=GATA PE=2 SV=1	28	10	46	10	537	57.1	148	159	101	133	125	247	6	5	7	7	6	6	3.55995e+06	5.29168e+06	9.66167e+06	4.56106e+06	8.04106e+06	1.11654e+07	9.56235e+06	1.0742e+07	1.26381e+07	9.21817e+06	9.7519e+06	1.11654e+07	High	High	High	High	High	High	0	High	1.113	0.858384	0.403856	Carbamidomethyl [C120; C204]; Oxidation [M378]
Q39101	Ferritin-1, chloroplastic OS=Arabidopsis thaliana OX=3702 GN=FER1 PE=2 SV=1	41	8	52	7	255	28.2	181	148	235	123	183	139	8	7	7	7	8	6	1.36188e+07	1.55257e+07	3.08874e+07	1.29495e+07	2.77437e+07	2.36371e+07	3.65814e+07	3.15169e+07	4.04029e+07	2.61718e+07	3.36465e+07	2.36371e+07	High	High	High	High	High	High	0	High	1.286	0.0482076	0.00335803
P49211	60S ribosomal protein L32-1 OS=Arabidopsis thaliana OX=3702 GN=RPL32A PE=2 SV=2	63	10	61	4	133	15.5	191	131	165	182	130	235	6	8	7	8	7	8	1.78177e+07	2.48475e+07	2.83368e+07	2.34637e+07	3.72944e+07	5.39725e+07	4.786e+07	5.04398e+07	3.70666e+07	4.74216e+07	4.52293e+07	5.39725e+07	High	High	High	High	High	High	0	High	0.92	0.942316	0.66141	Oxidation [M53; M87; M88]; Carbamidomethyl [C94]
Q8W4D6	Protein HIGH CHLOROPHYLL FLUORESCENCE PHENOTYPE 173, chloroplastic OS=Arabidopsis thaliana OX=3702 GN=HCF173 PE=1 SV=1	30	13	64	13	598	65.7	148	155	192	156	164	158	8	10	8	12	10	9	5.90081e+06	8.62138e+06	1.21084e+07	9.69632e+06	1.60081e+07	2.06914e+07	1.58501e+07	1.75012e+07	1.58387e+07	1.95969e+07	1.9414e+07	2.06914e+07	High	High	High	High	High	High	0	High	0.803	0.460941	0.0892496
Q9LH76	Trifunctional UDP-glucose 4,6-dehydratase/UDP-4-keto-6-deoxy-D-glucose 3,5-epimerase/UDP-4-keto-L-rhamnose-reductase RHM3 OS=Arabidopsis thaliana OX=3702 GN=RHM3 PE=2 SV=1	24	12	48	2	664	74.9	197	180	195	166	160	174	7	8	7	7	7	8													Not Found	High	Not Found	Not Found	High	High	0	High				Carbamidomethyl [C118; C228; C529]; Oxidation [M535]
P36210	50S ribosomal protein L12-1, chloroplastic OS=Arabidopsis thaliana OX=3702 GN=RPL12A PE=2 SV=1	57	9	100	9	191	20.1	332	352	544	319	580	371	8	8	8	9	8	8	1.42026e+08	1.34794e+08	2.88095e+08	2.14144e+08	4.30573e+08	3.00751e+08	3.81496e+08	2.73629e+08	3.76849e+08	4.32798e+08	5.22183e+08	3.00751e+08	High	High	High	High	High	High	0	High	0.838	0.649382	0.192879
O23344	Ferredoxin C 1, chloroplastic OS=Arabidopsis thaliana OX=3702 GN=FDC1 PE=1 SV=1	60	5	34	5	154	16.7	230	302	268	256	246	259	3	4	4	3	4	2	3.37259e+06	4.08358e+06	1.13141e+07	4.41374e+06	9.05903e+06	8.85897e+06	9.05909e+06	8.28958e+06	1.47996e+07	8.92044e+06	1.09865e+07	8.85897e+06	High	High	High	High	High	High	0	High	1.064	0.92364	0.592927	Carbamidomethyl [C89; C94; C97; C126; C134]; Oxidation [M112]
Q42564	L-ascorbate peroxidase 3 OS=Arabidopsis thaliana OX=3702 GN=APX3 PE=1 SV=1	46	11	63	11	287	31.6	175	219	185	180	274	233	8	9	7	7	10	8	25023459	35809740	7.27641e+07	44625400	8.99505e+07	8.43894e+07	6.72153e+07	7.2693e+07	9.51805e+07	9.01906e+07	1.09089e+08	8.43894e+07	High	High	High	High	High	High	0	High	0.838	0.649038	0.191075	Acetyl [N-Term]; Carbamidomethyl [C79]
Q9SKZ1	Transcription factor Pur-alpha 1 OS=Arabidopsis thaliana OX=3702 GN=PURA1 PE=1 SV=2	49	13	62	13	296	32.2	265	210	302	264	425	410	8	10	8	9	8	10	1.36759e+07	1.62488e+07	3.12971e+07	1.90162e+07	2.78844e+07	3.55471e+07	3.67346e+07	3.29847e+07	4.09387e+07	3.84329e+07	3.38172e+07	3.55471e+07	High	High	High	High	High	High	0	High	0.953	0.9967	0.945514	Acetyl [N-Term]; Oxidation [M1; M215]
Q5E924	Glyceraldehyde-3-phosphate dehydrogenase GAPCP2, chloroplastic OS=Arabidopsis thaliana OX=3702 GN=GAPCP2 PE=2 SV=1	31	11	81	2	420	44.8	217	251	289	233	296	274	9	9	8	10	8	9													High	High	Not Found	High	Not Found	High	0	High				Oxidation [M275]; Carbamidomethyl [C329]
O22870	Peptidyl-prolyl cis-trans isomerase FKBP16-3, chloroplastic OS=Arabidopsis thaliana OX=3702 GN=FKBP16-3 PE=1 SV=2	46	10	87	10	223	23.5	259	195	346	274	288	284	10	9	9	10	10	10	3.59747e+07	4.41377e+07	9.95108e+07	5.43669e+07	8.51309e+07	1.02924e+08	9.66312e+07	8.95986e+07	1.30167e+08	1.09879e+08	1.03244e+08	1.02924e+08	High	High	High	High	High	High	0	High	0.941	0.971911	0.825035	Oxidation [M101; M134]; Carbamidomethyl [C88; C92]
P42825	Chaperone protein dnaJ 2 OS=Arabidopsis thaliana OX=3702 GN=ATJ2 PE=1 SV=2	46	12	47	5	419	46.4	131	128	163	105	112	114	8	8	8	6	5	9	1.06052e+06	1.50264e+06	3.50477e+06	1.23028e+06	1.85196e+06	3.54507e+06	2.84865e+06	3.05032e+06	4.58448e+06	2.48647e+06	2.24599e+06	3.54507e+06	High	High	High	High	Peak Found	High	0	High	1.555	0.131394	0.0122552	Carbamidomethyl [C375]
Q9T074	Phosphoenolpyruvate carboxykinase (ATP) OS=Arabidopsis thaliana OX=3702 GN=PCKA PE=1 SV=1	29	12	65	12	671	73.4	155	263	252	208	269	250	9	10	8	10	9	8	5.07088e+06	7.31972e+06	1.75556e+07	7.83534e+06	1.73482e+07	1.93684e+07	1.36208e+07	1.48589e+07	2.2964e+07	1.58357e+07	2.10393e+07	1.93684e+07	High	High	High	High	High	High	0	High	0.974	0.998789	0.969236	Carbamidomethyl [C38; C393; C406; C470; C483]; Acetyl [N-Term]
P0CAN7	V-type proton ATPase subunit E3 OS=Arabidopsis thaliana OX=3702 GN=VHA-E3 PE=2 SV=1	43	12	82	3	237	27.1	260	197	289	325	223	291	10	9	10	10	10	9	1.75202e+06	2.82149e+06	2.64912e+06	2.93712e+06	4.95763e+06	5.69179e+06	4.7061e+06	5.72757e+06	3.46524e+06	5.93609e+06	6.01243e+06	5.69179e+06	High	High	High	High	High	High	0	High	0.892	0.92364	0.59121	Carbamidomethyl [C127; C160; C207]; Oxidation [M72; M92]
Q9FJP3	50S ribosomal protein L29, chloroplastic OS=Arabidopsis thaliana OX=3702 GN=RPL29 PE=1 SV=1	28	8	63	8	173	19.4	383	377	258	312	351	384	7	7	7	8	8	6	2.44563e+07	2.90048e+07	4.48818e+07	3.9001e+07	6.25667e+07	7.00366e+07	6.5692e+07	5.88792e+07	5.87085e+07	7.88234e+07	7.58786e+07	7.00366e+07	High	High	High	High	High	High	0	High	0.826	0.592057	0.149237	Oxidation [M91]
Q43307	Glycerol-3-phosphate acyltransferase, chloroplastic OS=Arabidopsis thaliana OX=3702 GN=ATS1 PE=2 SV=2	35	10	53	10	459	50.4	177	186	187	221	145	337	6	8	8	7	8	7	1.64579e+07	2.23721e+07	3.69887e+07	1.94282e+07	3.69623e+07	4.53915e+07	4.42075e+07	4.54149e+07	4.83838e+07	3.92655e+07	4.48265e+07	4.53915e+07	High	High	High	High	High	High	0	High	1.003	0.957349	0.702858	Oxidation [M155]; Carbamidomethyl [C410]
Q94BT9	Copper transport protein ATX1 OS=Arabidopsis thaliana OX=3702 GN=ATX1 PE=1 SV=2	80	8	68	8	76	8.2	350	358	393	313	468	277	7	8	8	6	8	7	3.41845e+07	3.42907e+07	71208922	4.1156e+07	8.60525e+07	85389580	9.18228e+07	6.96094e+07	9.31462e+07	8.31788e+07	1.04361e+08	85389580	High	High	High	High	High	High	0	High	0.845	0.690605	0.219534	Oxidation [M11; M27]; Acetyl [N-Term]; Carbamidomethyl [C13; C16]
Q9FF52	60S ribosomal protein L12-3 OS=Arabidopsis thaliana OX=3702 GN=RPL12C PE=2 SV=1	62	10	101	3	166	17.8	438	453	542	428	448	483	10	9	9	7	9	9	6.96626e+06	7.62041e+06	8.2766e+06	3.90738e+06	9.58698e+06	9.0392e+06	1.8712e+07	1.54693e+07	1.08264e+07	7.89706e+06	1.16267e+07	9.0392e+06	High	High	High	High	High	High	0	High	0.909	0.92364	0.593496	Carbamidomethyl [C137; C142]
Q9LV66	Uncharacterized protein At5g48480 OS=Arabidopsis thaliana OX=3702 GN=At5g48480 PE=1 SV=1	90	12	57	12	166	17.5	206	188	220	201	344	218	8	9	9	8	10	7	2.05058e+07	2.4697e+07	3.2974e+07	2.17564e+07	4.13731e+07	4.3422e+07	5.50804e+07	5.01343e+07	4.31323e+07	4.39711e+07	5.01758e+07	4.3422e+07	High	High	High	High	High	High	0	High	0.989	0.969127	0.792269	Acetyl [N-Term]; Carbamidomethyl [C85]
O23404	Pyruvate, phosphate dikinase 1, chloroplastic OS=Arabidopsis thaliana OX=3702 GN=PPDK PE=1 SV=2	23	13	41	13	963	105.1	81	79	108	205	79	154	6	4	6	10	5	8	8.91443e+06	9.23853e+06	16291831	1.27682e+07	1.86945e+07	2.30212e+07	2.3945e+07	1.8754e+07	2.13108e+07	2.58053e+07	2.2672e+07	2.30212e+07	High	High	High	High	High	High	0	High	0.859	0.736128	0.253126	Carbamidomethyl [C399; C556; C557; C561; C922; C945]
Q9SKT0	Protein THYLAKOID FORMATION 1, chloroplastic OS=Arabidopsis thaliana OX=3702 GN=THF1 PE=1 SV=1	38	11	82	11	300	33.8	355	426	352	330	367	372	11	10	8	9	10	9	2.92324e+07	3.77502e+07	5.42323e+07	4.3885e+07	7.641e+07	9.39536e+07	7.8521e+07	7.6632e+07	7.09396e+07	8.86943e+07	9.26673e+07	9.39536e+07	High	High	High	High	High	High	0	High	0.824	0.581337	0.144101	Carbamidomethyl [C226]
Q9ZQ80	Nodulin-related protein 1 OS=Arabidopsis thaliana OX=3702 GN=NRP1 PE=1 SV=1	59	9	56	9	187	19.7	140	101	159	193	221	225	6	6	7	7	7	6	4.82555e+07	5.5964e+07	9.43081e+07	6.98507e+07	1.77177e+08	1.52111e+08	1.29619e+08	1.13606e+08	1.23362e+08	1.41173e+08	2.14874e+08	1.52111e+08	High	High	High	High	High	High	0	High	1.004	0.956465	0.695095	Acetyl [N-Term]
P05466	3-phosphoshikimate 1-carboxyvinyltransferase, chloroplastic OS=Arabidopsis thaliana OX=3702 GN=At2g45300 PE=2 SV=3	27	11	69	11	520	55.7	297	343	290	308	295	382	10	9	8	8	9	9	1.54757e+07	1.88786e+07	2.73803e+07	1.77172e+07	2.67965e+07	3.92747e+07	4.15691e+07	3.83231e+07	3.58153e+07	3.58076e+07	3.24978e+07	3.92747e+07	High	High	High	High	High	High	0	High	0.993	0.958109	0.743185	Carbamidomethyl [C155; C225; C231; C443; C460]
Q8LFC0	Isocitrate dehydrogenase [NAD] regulatory subunit 1, mitochondrial OS=Arabidopsis thaliana OX=3702 GN=IDH1 PE=1 SV=2	31	8	50	4	367	39.6	277	264	413	154	319	284	5	5	6	4	8	6	2.49522e+06	4.1023e+06	3.94848e+06	1.98084e+06	7.26814e+06	8.15959e+06	6.70238e+06	8.32758e+06	5.16489e+06	4.0034e+06	8.81453e+06	8.15959e+06	High	High	High	High	High	High	0	High	0.927	0.958109	0.739459
Q07473	Chlorophyll a-b binding protein CP29.1, chloroplastic OS=Arabidopsis thaliana OX=3702 GN=LHCB4.1 PE=1 SV=1	40	10	93	5	290	31.1	303	363	388	358	360	340	6	7	7	8	8	8	4.78386e+07	7.36645e+07	9.6895e+07	6.70361e+07	1.30787e+08	1.53826e+08	1.28499e+08	1.49537e+08	1.26745e+08	1.35484e+08	1.58614e+08	1.53826e+08	High	High	High	High	High	High	0	High	0.896	0.895407	0.498937	Carbamidomethyl [C139]
Q9FDZ9	60S ribosomal protein L21-2 OS=Arabidopsis thaliana OX=3702 GN=RPL21E PE=2 SV=1	47	9	75	1	164	18.7	253	271	170	198	265	270	8	8	7	7	7	6	1.56929e+06	1.27393e+06	251672	112212		98859.4	4.21525e+06	2.58604e+06	329204	226787		98859.4	High	Peak Found	Peak Found	Peak Found	Not Found	Peak Found	0	High	14.558	3.56632e-16	1e-17	Oxidation [M140; M144]
P56759	ATP synthase subunit b, chloroplastic OS=Arabidopsis thaliana OX=3702 GN=atpF PE=3 SV=1	57	10	63	10	184	21	117	173	254	206	260	204	6	7	9	8	8	8	1.7895e+07	2.37961e+07	3.07067e+07	2.45858e+07	4.85943e+07	5.58141e+07	4.80677e+07	4.83056e+07	4.01665e+07	4.96894e+07	5.89334e+07	5.58141e+07	High	High	High	High	High	High	0	High	0.754	0.188892	0.021242	Oxidation [M175; M179]; Carbamidomethyl [C159]
O49460	Prohibitin-1, mitochondrial OS=Arabidopsis thaliana OX=3702 GN=PHB1 PE=1 SV=1	45	9	52	5	288	31.7	217	226	254	159	253	152	6	7	9	7	7	7	3.09892e+06	3.68641e+06	7.47784e+06	3.91208e+06	8.00243e+06	7.96025e+06	8.32398e+06	7.48333e+06	9.78153e+06	7.90656e+06	9.70505e+06	7.96025e+06	High	High	High	High	High	High	0	High	1.104	0.883703	0.450074
Q8L557	Protein EMBRYO DEFECTIVE 514 OS=Arabidopsis thaliana OX=3702 GN=EMB514 PE=1 SV=1	42	9	34	9	202	22.5	50	20	16	170	169	344	3	5	1	5	5	7	1.12168e+06	1.50344e+06	2.36728e+06	1.97697e+06	3.51074e+06	3.63711e+06	3.01295e+06	3.05195e+06	3.09657e+06	3.99558e+06	4.25769e+06	3.63711e+06	High	High	High	High	High	High	0	High	1.01	0.969839	0.798668	Acetyl [N-Term]
Q8H7F6	Bifunctional monothiol glutaredoxin-S16, chloroplastic OS=Arabidopsis thaliana OX=3702 GN=GRXS16 PE=1 SV=2	51	11	53	11	293	32.2	167	134	195	157	180	183	7	7	7	8	9	10	1.08731e+07	1.41706e+07	2.29171e+07	1.58996e+07	2.8874e+07	3.19014e+07	2.92061e+07	2.87661e+07	2.99772e+07	3.21341e+07	3.50173e+07	3.19014e+07	High	High	High	High	High	High	0	High	0.924	0.949231	0.681107	Carbamidomethyl [C123; C219]
P51414	60S ribosomal protein L26-1 OS=Arabidopsis thaliana OX=3702 GN=RPL26A PE=2 SV=2	51	12	87	12	146	16.9	281	349	372	302	278	410	9	11	11	10	11	10	3.82218e+07	6.80823e+07	1.01054e+08	5.24326e+07	1.00594e+08	1.52757e+08	1.02667e+08	1.38206e+08	1.32186e+08	1.0597e+08	1.21996e+08	1.52757e+08	High	High	High	High	High	High	0	High	0.936	0.969127	0.791489	Oxidation [M30; M142]
O82533	Cell division protein FtsZ homolog 2-1, chloroplastic OS=Arabidopsis thaliana OX=3702 GN=FTSZ2-1 PE=1 SV=2	28	8	50	5	478	50.7	209	224	335	180	246	252	5	5	7	6	6	8	3.32632e+06	4.15453e+06	5.09863e+06	4.98357e+06	9.06724e+06	9379080	8.93479e+06	8.43362e+06	6.66936e+06	1.00721e+07	1.09964e+07	9379080	High	High	High	High	High	High	0	High	0.819	0.692881	0.22353	Oxidation [M188; M327; M437]
Q8H1Q1	Thylakoid lumenal protein TL20.3, chloroplastic OS=Arabidopsis thaliana OX=3702 GN=TL20.3 PE=1 SV=1	43	8	38	8	280	30	226	205	301	392	194	243	7	6	5	7	6	5	4.86287e+06	6.03828e+06	9.80508e+06	8.23636e+06	1.3511e+07	1.45521e+07	1.30621e+07	1.22576e+07	1.28257e+07	1.66462e+07	1.63856e+07	1.45521e+07	High	High	High	High	High	High	0	High	0.819	0.62344	0.170949	Oxidation [M171]
P27202	Photosystem II 10 kDa polypeptide, chloroplastic OS=Arabidopsis thaliana OX=3702 GN=PSBR PE=1 SV=1	43	5	73	5	140	14.6	469	441	457	539	466	447	4	4	3	4	4	4	6.54133e+07	6.89723e+07	1.44481e+08	9.88046e+07	1.80061e+08	1.94654e+08	1.75706e+08	1.40012e+08	1.88991e+08	1.9969e+08	2.18371e+08	1.94654e+08	High	High	High	High	High	High	0	High	1.011	0.940592	0.646695	Oxidation [M59]
Q9FUS6	Glutathione S-transferase U13 OS=Arabidopsis thaliana OX=3702 GN=GSTU13 PE=2 SV=1	41	8	55	8	227	25.1	250	229	302	232	273	246	7	5	7	6	6	6	1.30564e+07	1.63908e+07	3.46981e+07	2.17577e+07	3.90518e+07	4.39763e+07	3.50705e+07	3.3273e+07	4.53875e+07	4.39737e+07	4.73606e+07	4.39763e+07	High	High	High	High	High	High	0	High	0.826	0.595458	0.151852	Acetyl [N-Term]; Carbamidomethyl [C110; C136]; Oxidation [M134]
Q9SJA7	Probable sarcosine oxidase OS=Arabidopsis thaliana OX=3702 GN=At2g24580 PE=2 SV=1	38	9	46	9	416	45.7	188	143	159	192	149	211	7	6	7	6	6	9	4.15385e+06	5.38028e+06	9.98375e+06	6.23215e+06	9.47957e+06	1.20861e+07	1.11576e+07	1.09218e+07	1.30594e+07	1.25956e+07	1.14965e+07	1.20861e+07	High	High	High	High	High	High	0	High	0.941	0.960973	0.759869	Carbamidomethyl [C111; C235]; Oxidation [M96]
Q42605	Bifunctional UDP-glucose 4-epimerase and UDP-xylose 4-epimerase 1 OS=Arabidopsis thaliana OX=3702 GN=UGE1 PE=1 SV=2	45	13	59	9	351	39.1	143	202	227	231	206	232	10	9	13	7	10	9	4.85505e+06	7.04131e+06	1.14678e+07	6.79428e+06	11825310	1.502e+07	1.30411e+07	1.42937e+07	1.50007e+07	1.37316e+07	1.43413e+07	1.502e+07	High	High	High	High	High	High	0	High	0.992	0.990351	0.924827	Carbamidomethyl [C146]
O22265	Signal recognition particle 43 kDa protein, chloroplastic OS=Arabidopsis thaliana OX=3702 GN=CAO PE=1 SV=2	40	11	61	11	373	41.3	220	202	186	177	243	187	11	9	9	10	10	9	1.17404e+07	1.55358e+07	2.39113e+07	1.42772e+07	2.03424e+07	2.82614e+07	3.15358e+07	3.15374e+07	3.12776e+07	2.88552e+07	2.46705e+07	2.82614e+07	High	High	High	High	High	High	0	High	1.027	0.903836	0.524214	Carbamidomethyl [C297]
Q9M1R2	Proline--tRNA ligase, cytoplasmic OS=Arabidopsis thaliana OX=3702 GN=At3g62120 PE=1 SV=1	36	14	47	14	530	60.7	112	161	175	120	99	270	7	7	8	6	7	11	3.68776e+06	8.33746e+06	1.45478e+07	5.38822e+06	1.0073e+07	1.79661e+07	9.90567e+06	1.69249e+07	1.90295e+07	1.08899e+07	1.22162e+07	1.79661e+07	High	High	High	High	High	High	0	High	1.036	0.940184	0.640006	Acetyl [N-Term]; Carbamidomethyl [C109; C181; C276; C354; C362; C450]
Q9FLX7	Probable NADH dehydrogenase [ubiquinone] 1 alpha subcomplex subunit 5, mitochondrial OS=Arabidopsis thaliana OX=3702 GN=At5g52840 PE=1 SV=1	79	12	73	12	169	19.2	252	203	325	192	231	242	8	9	9	9	10	11	2.1722e+07	2.78697e+07	4.40983e+07	3.00488e+07	6.03371e+07	6.70153e+07	5.83474e+07	5.65748e+07	5.76837e+07	6.07304e+07	7.31745e+07	6.70153e+07	High	High	High	High	High	High	0	High	0.929	0.958109	0.733932	Carbamidomethyl [C83; C117]
Q56YA5	Serine--glyoxylate aminotransferase OS=Arabidopsis thaliana OX=3702 GN=AGT1 PE=1 SV=2	41	11	55	11	401	44.2	150	100	112	106	123	123	9	7	8	4	8	8	1.29106e+07	1.92139e+07	3.40238e+07	1.48594e+07	3.20001e+07	4.57408e+07	3.46792e+07	3.90038e+07	4.45054e+07	3.00317e+07	3.88085e+07	4.57408e+07	High	High	High	High	High	High	0	High	0.925	0.958109	0.72401	Carbamidomethyl [C142; C181]; Acetyl [N-Term]
O22785	Pre-mRNA-processing factor 19 homolog 2 OS=Arabidopsis thaliana OX=3702 GN=PRP19B PE=1 SV=3	34	12	36	11	525	56.7	101	179	182	91	172	90	4	7	7	6	6	6	3.124e+06	4.71315e+06	6.5286e+06	3.35468e+06	4.14047e+06	7.5639e+06	8.39134e+06	9.56758e+06	8.53986e+06	6.78002e+06	5.02141e+06	7.5639e+06	High	High	High	High	High	High	0	High	1.26	0.495493	0.102813	Carbamidomethyl [C3; C38; C169; C183; C301]; Acetyl [N-Term]
Q94AT1	Probable protein phosphatase 2C 76 OS=Arabidopsis thaliana OX=3702 GN=At5g53140 PE=2 SV=1	43	12	43	12	420	45.8	86	116	192	88	164	106	6	7	7	7	8	7	7.54157e+06	8.68189e+06	1.2417e+07	1.0682e+07	1.64302e+07	1.87579e+07	2.02573e+07	1.7624e+07	1.62423e+07	2.1589e+07	1.9926e+07	1.87579e+07	High	High	High	High	High	High	0	High	0.817	0.551785	0.128989	Carbamidomethyl [C102; C105; C131; C342]
Q56WH4	Histone deacetylase HDT2 OS=Arabidopsis thaliana OX=3702 GN=HDT2 PE=1 SV=2	42	8	49	8	306	32.3	96	90	279	95	238	219	6	6	7	6	5	5	7.11929e+06	1.02687e+07	1.87291e+07	1.19495e+07	2.01731e+07	1.79566e+07	1.9123e+07	2.08453e+07	2.44989e+07	2.41506e+07	2.44651e+07	1.79566e+07	High	High	High	High	High	High	0	High	0.937	0.959302	0.745065	Acetyl [N-Term]; Carbamidomethyl [C33]
P81760	Thylakoid lumenal 17.4 kDa protein, chloroplastic OS=Arabidopsis thaliana OX=3702 GN=TL17 PE=1 SV=2	42	9	73	9	236	25.6	284	367	386	319	468	430	7	9	9	8	9	9	4.25717e+07	5.2415e+07	9.39641e+07	7.30959e+07	1.33164e+08	1.33498e+08	1.14351e+08	1.06401e+08	1.22912e+08	1.47731e+08	1.61496e+08	1.33498e+08	High	High	High	High	High	High	0	High	0.765	0.244808	0.0299853	Carbamidomethyl [C92; C117]; Oxidation [M136; M146; M151]
Q9SUT5	Protein SGT1 homolog B OS=Arabidopsis thaliana OX=3702 GN=SGT1B PE=1 SV=1	52	15	60	14	358	39.7	256	318	226	245	241	213	10	11	8	10	9	8	1.3376e+07	1.76367e+07	3.58279e+07	2.10694e+07	3.38571e+07	4.24865e+07	3.59291e+07	3.58022e+07	4.68654e+07	4.25824e+07	4.10606e+07	4.24865e+07	High	High	High	High	High	High	0	High	0.962	0.999436	0.988101	Carbamidomethyl [C35; C113]
Q9LJR2	Lectin-like protein LEC OS=Arabidopsis thaliana OX=3702 GN=LEC PE=1 SV=1	51	12	72	9	271	29.7	250	329	227	264	321	346	7	10	10	8	11	12	2.6152e+07	2.99029e+07	5.65866e+07	4.67193e+07	6.88087e+07	7.6765e+07	7.02468e+07	6.07023e+07	7.40191e+07	9.44225e+07	8.34486e+07	7.6765e+07	High	High	High	High	High	High	0	High	0.855	0.742348	0.264787	Oxidation [M55]
Q39251	Actin-depolymerizing factor 2 OS=Arabidopsis thaliana OX=3702 GN=ADF2 PE=1 SV=1	74	8	67	5	137	15.7	373	459	533	420	523	566	5	5	5	5	5	6	4.22666e+06	5.37614e+06	9.72291e+06	4.88087e+06	9.48651e+06	1.0336e+07	1.13532e+07	1.09134e+07	1.27182e+07	9.86453e+06	1.15049e+07	1.0336e+07	High	High	High	High	High	High	0	High	1.143	0.757575	0.286673	Acetyl [N-Term]; Carbamidomethyl [C14; C63; C66; C78]; Oxidation [M8]
O24521	Non-symbiotic hemoglobin 2 OS=Arabidopsis thaliana OX=3702 GN=AHB2 PE=1 SV=1	67	9	50	9	158	17.9	154	176	119	154	157	204	7	6	6	6	7	7	1.25951e+07	1.56875e+07	2.88361e+07	1.69166e+07	3.63002e+07	30123809	3.38315e+07	3.18452e+07	3.77197e+07	3.41894e+07	4.40235e+07	30123809	High	High	High	High	High	High	0	High	0.937	0.971157	0.809027	Carbamidomethyl [C75]; Oxidation [M73]
Q9SIK2	40S ribosomal protein S25-2 OS=Arabidopsis thaliana OX=3702 GN=RPS25B PE=3 SV=1	63	10	92	3	108	12.1	312	260	319	324	318	319	7	8	10	8	8	8	9.9606e+06	1.22128e+07	2.54746e+07	1.43869e+07	2.13028e+07	3.05755e+07	2.67551e+07	2.47918e+07	3.33225e+07	2.90767e+07	2.58353e+07	3.05755e+07	High	High	High	High	High	High	0	High	0.897	0.889133	0.479325	Oxidation [M40; M92]
Q8VYV7	3-dehydroquinate synthase, chloroplastic OS=Arabidopsis thaliana OX=3702 GN=DHQS PE=1 SV=1	36	12	47	12	442	48	100	100	273	223	112	134	4	7	8	8	8	8	9395267	1.22239e+07	2.28238e+07	1.12414e+07	1.93056e+07	2.63565e+07	2.52365e+07	2.48142e+07	2.98551e+07	2.27195e+07	2.34132e+07	2.63565e+07	High	High	High	High	High	High	0	High	0.997	0.967984	0.779511	Carbamidomethyl [C241; C302; C421]
O65351	Subtilisin-like protease SBT1.7 OS=Arabidopsis thaliana OX=3702 GN=SBT1.7 PE=1 SV=1	26	10	40	10	757	79.4	142	155	175	67	218	173	8	5	7	5	5	6	5.67618e+06	7.50752e+06	1.16294e+07	8.04147e+06	1.2628e+07	1.66605e+07	1.52467e+07	1.52401e+07	1.52121e+07	1.62523e+07	1.53148e+07	1.66605e+07	High	High	High	High	High	High	0	High	1.039	0.923225	0.589142	Carbamidomethyl [C310; C545]; Oxidation [M194]
Q9LPZ1	Multiple organellar RNA editing factor 9, chloroplastic OS=Arabidopsis thaliana OX=3702 GN=MORF9 PE=1 SV=1	44	8	44	8	232	26.2	93	111	124	75	133	74	7	5	6	4	5	5	5.8035e+06	8.05329e+06	1.66225e+07	5.76185e+06	1.37519e+07	1.26605e+07	1.55887e+07	1.6348e+07	2.17434e+07	1.1645e+07	1.66778e+07	1.26605e+07	High	High	High	High	High	High	0	High	1	0.980023	0.86345	Oxidation [M81; M107; M122]; Carbamidomethyl [C85; C187]
Q9SX68	50S ribosomal protein L18, chloroplastic OS=Arabidopsis thaliana OX=3702 GN=RPL18 PE=2 SV=1	40	11	73	11	170	18.7	279	204	310	309	277	349	8	7	7	9	8	10	2.71009e+07	4.29029e+07	8.45201e+07	3.95712e+07	7.06117e+07	8.46728e+07	7.27955e+07	8.7092e+07	1.10558e+08	7.99758e+07	8.56353e+07	8.46728e+07	High	High	High	High	High	High	0	High	0.963	0.999436	0.99784	Oxidation [M96]
Q9XJ27	30S ribosomal protein S9, chloroplastic OS=Arabidopsis thaliana OX=3702 GN=RPS9 PE=2 SV=1	38	7	61	7	208	22.6	336	280	236	313	305	320	7	7	5	7	7	7	3.50126e+07	4.91788e+07	6.28523e+07	4.28476e+07	6.64938e+07	9.76508e+07	9.4047e+07	9.98319e+07	8.22152e+07	8.65977e+07	8.06412e+07	9.76508e+07	High	High	High	High	High	High	0	High	1.018	0.92751	0.604506
Q9SKU1	Clathrin light chain 1 OS=Arabidopsis thaliana OX=3702 GN=At2g20760 PE=2 SV=1	30	10	62	9	338	37.2	79	75	147	212	141	152	5	7	10	8	8	9	1.29564e+07	1.46309e+07	2.40696e+07	1.31054e+07	2.57612e+07	2.59779e+07	3.48022e+07	2.97005e+07	3.14847e+07	2.64868e+07	3.12422e+07	2.59779e+07	High	High	High	High	High	High	0	High	1.178	0.319315	0.0470302
Q9SIU8	Probable protein phosphatase 2C 20 OS=Arabidopsis thaliana OX=3702 GN=PPC3-1.2 PE=1 SV=3	46	11	50	10	290	31.8	175	134	86	131	113	128	9	7	7	6	7	7	1.21138e+07	1.64553e+07	2.34967e+07	1.6004e+07	2.61954e+07	2.88728e+07	3.25389e+07	3.34039e+07	3.07353e+07	3.23451e+07	3.17688e+07	2.88728e+07	High	High	High	High	High	High	0	High	1.173	0.320486	0.0472972	Carbamidomethyl [C15]
O49453	Uncharacterized protein At4g28440 OS=Arabidopsis thaliana OX=3702 GN=At4g28440 PE=1 SV=1	77	9	58	9	153	16.4	264	155	123	164	237	198	9	8	4	8	7	7	1.43248e+07	1.62273e+07	2.39294e+07	1.97646e+07	3.49738e+07	4.28872e+07	3.84778e+07	3.29411e+07	3.13014e+07	3.99455e+07	4.24149e+07	4.28872e+07	High	High	High	High	High	High	0	High	0.932	0.967984	0.782247	Acetyl [N-Term]; Carbamidomethyl [C72; C80]
Q39061	RNA-binding protein CP33, chloroplastic OS=Arabidopsis thaliana OX=3702 GN=CP33 PE=2 SV=1	46	10	83	10	329	35.7	453	381	339	424	368	453	8	8	7	8	7	10	3.23609e+07	3.10793e+07	4.48287e+07	3.512e+07	6.179e+07	7.40518e+07	8.69243e+07	6.30903e+07	5.86391e+07	7.09797e+07	7.49366e+07	7.40518e+07	High	High	High	High	High	High	0	High	0.908	0.92107	0.583688	Oxidation [M174; M176; M203; M280]
Q9SGA6	40S ribosomal protein S19-1 OS=Arabidopsis thaliana OX=3702 GN=RPS19A PE=2 SV=1	59	9	101	2	143	15.8	439	437	370	291	423	293	9	9	9	8	9	9	1.94406e+07	3.17446e+07	4.84149e+07	1.91989e+07	5.92469e+07	6.43229e+07	5.22193e+07	6.44408e+07	6.333e+07	3.88021e+07	7.18524e+07	6.43229e+07	High	High	High	High	High	High	0	High	0.953	0.990351	0.921435	Oxidation [M111]; Carbamidomethyl [C94]
Q38862	Inositol-3-phosphate synthase isozyme 2 OS=Arabidopsis thaliana OX=3702 GN=IPS2 PE=1 SV=2	28	8	37	1	510	56.3	88	141	96	115	254	184	5	5	3	5	6	6													High	Not Found	Not Found	Not Found	Not Found	Not Found	0	High
O22773	Thylakoid lumenal 16.5 kDa protein, chloroplastic OS=Arabidopsis thaliana OX=3702 GN=At4g02530 PE=1 SV=3	49	9	63	9	216	23.6	451	466	415	357	397	306	9	8	8	7	7	7	4.1735e+07	4.29996e+07	1.03095e+08	6.36903e+07	1.17714e+08	9.77939e+07	1.12104e+08	8.72883e+07	1.34855e+08	1.28722e+08	1.42759e+08	9.77939e+07	High	High	High	High	High	High	0	High	0.899	0.903836	0.518325
Q9LS02	Allene oxide cyclase 2, chloroplastic OS=Arabidopsis thaliana OX=3702 GN=AOC2 PE=1 SV=1	44	10	67	6	253	27.6	141	223	149	192	245	209	8	7	8	8	8	9	6.25647e+06	7.88246e+06	1.50165e+07	8.87138e+06	1.41768e+07	1.62899e+07	1.68054e+07	1.60012e+07	1.96427e+07	1.79296e+07	1.71931e+07	1.62899e+07	High	High	High	High	High	High	0	High	0.956	0.987982	0.89588	Carbamidomethyl [C136]
Q9LFL3	TOM1-like protein 1 OS=Arabidopsis thaliana OX=3702 GN=TOL1 PE=1 SV=1	46	11	40	11	407	45.3	82	128	92	78	123	174	5	6	6	4	9	7	8.74529e+06	9.51033e+06	9.71224e+06	5.2685e+06	8.5977e+06	1.03425e+07	2.34906e+07	1.93058e+07	1.27043e+07	1.0648e+07	1.0427e+07	1.03425e+07	High	High	High	High	High	High	0	High	1.073	0.878022	0.439511	Carbamidomethyl [C272; C382]
Q9S9W2	Short-chain dehydrogenase/reductase SDRA OS=Arabidopsis thaliana OX=3702 GN=SDRA PE=1 SV=1	51	9	43	9	254	26.7	254	122	309	142	288	191	6	5	8	5	8	7	4.35579e+06	5.84455e+06	1.0544e+07	5.49007e+06	1.02702e+07	1.23554e+07	1.17001e+07	1.18643e+07	1.37923e+07	1.10958e+07	1.24553e+07	1.23554e+07	High	High	High	High	High	High	0	High	0.983	0.998789	0.956388	Carbamidomethyl [C67; C94]
Q8LDU4	Red chlorophyll catabolite reductase, chloroplastic OS=Arabidopsis thaliana OX=3702 GN=RCCR PE=1 SV=2	42	10	51	10	319	36.4	221	217	209	227	198	209	6	8	7	6	7	7	4.14254e+06	4.99429e+06	9.61743e+06	5.71552e+06	1.11902e+07	1.13082e+07	1.11273e+07	1.01383e+07	1.25803e+07	1.15514e+07	1.3571e+07	1.13082e+07	High	High	High	High	High	High	0	High	0.998	0.987982	0.90484	Carbamidomethyl [C125]
Q9SV68	Chloroplast envelope quinone oxidoreductase homolog OS=Arabidopsis thaliana OX=3702 GN=CEQORH PE=1 SV=1	48	10	58	10	329	34.4	192	224	154	241	206	185	8	9	8	9	7	8	9.32434e+06	1.05201e+07	2.3103e+07	1.1532e+07	1.91919e+07	2.39516e+07	2.5046e+07	2.13557e+07	3.02203e+07	2.3307e+07	2.32753e+07	2.39516e+07	High	High	High	High	High	High	0	High	1.033	0.909355	0.534941	Carbamidomethyl [C37; C67; C187]; Oxidation [M257]
Q940M2	Alanine--glyoxylate aminotransferase 2 homolog 1, mitochondrial OS=Arabidopsis thaliana OX=3702 GN=AGT2 PE=1 SV=1	34	9	33	9	476	51.9	56	65	36	40	33	110	6	5	5	3	5	6	2.31937e+06	3.22226e+06	5.39523e+06	3.29446e+06	6.30662e+06	7.59051e+06	6.23004e+06	6.54111e+06	7.05734e+06	6.65831e+06	7.64844e+06	7.59051e+06	High	High	High	High	High	High	0	High	1.003	0.980261	0.865972	Carbamidomethyl [C287; C356]
Q84WM9	Elongation factor 1-beta 1 OS=Arabidopsis thaliana OX=3702 GN=At5g12110 PE=2 SV=2	55	10	51	6	228	24.8	178	190	194	287	385	99	5	6	5	6	9	5	3.58063e+06	3.84508e+06	8.79026e+06	7.78697e+06	2.58476e+07	2.62466e+07	9.6179e+06	7.80543e+06	1.14983e+07	1.57379e+07	3.1347e+07	2.62466e+07	High	High	High	High	High	High	0	High	0.492	3.13295e-08	9.61709e-10	Acetyl [N-Term]
Q9SIM4	60S ribosomal protein L14-1 OS=Arabidopsis thaliana OX=3702 GN=RPL14A PE=2 SV=1	49	9	95	3	134	15.5	329	369	358	261	402	272	8	9	8	8	8	9	9.03563e+06	1.05738e+07	9.38789e+06	1.30823e+07	1.72237e+07	2.18507e+07	2.42705e+07	2.14645e+07	1.228e+07	2.64401e+07	2.08883e+07	2.18507e+07	High	High	High	High	High	High	0	High	0.85	0.692881	0.223391	Oxidation [M43]
Q9SDS7	V-type proton ATPase subunit C OS=Arabidopsis thaliana OX=3702 GN=VHA-C PE=1 SV=1	51	17	76	17	375	42.6	282	281	223	233	265	281	12	12	14	10	11	13	2.27105e+07	3.15177e+07	3.67229e+07	2.7261e+07	4.37902e+07	6.06743e+07	6.10024e+07	6.39802e+07	4.80361e+07	5.50962e+07	5.31071e+07	6.06743e+07	High	High	High	High	High	High	0	High	1.087	0.736941	0.256102	Carbamidomethyl [C199; C318; C338]
O65570	Villin-4 OS=Arabidopsis thaliana OX=3702 GN=VLN4 PE=1 SV=1	14	13	53	12	974	109.3	158	168	59	284	264	252	6	6	4	10	9	8	6.21624e+06	9.32383e+06	1.04874e+07	1.00764e+07	1.70113e+07	1.83219e+07	1.66974e+07	1.89272e+07	1.37183e+07	2.03651e+07	2.06307e+07	1.83219e+07	High	High	High	High	High	High	0	High	0.902	0.909355	0.53504
O65686	30S ribosomal protein S16-1, chloroplastic OS=Arabidopsis thaliana OX=3702 GN=RPS16-1 PE=2 SV=1	66	6	72	6	113	12.7	211	207	308	137	298	313	6	6	6	6	6	6	3.32738e+07	4.97038e+07	8.45217e+07	6.15928e+07	9.2375e+07	1.15621e+08	8.93764e+07	1.00898e+08	1.1056e+08	1.24483e+08	1.12029e+08	1.15621e+08	High	High	High	High	High	High	0	High	0.888	0.8782	0.442691	Oxidation [M76; M88]
Q9SEU8	Thioredoxin M2, chloroplastic OS=Arabidopsis thaliana OX=3702 GN=TRXM2 PE=1 SV=2	44	7	58	7	186	20.3	250	241	292	237	367	176	4	6	6	5	7	6	4.14461e+07	4.87448e+07	7.33985e+07	5.00114e+07	9.5718e+07	9.68084e+07	1.11328e+08	9.89508e+07	9.60104e+07	1.01076e+08	1.16083e+08	9.68084e+07	High	High	High	High	High	High	0	High	0.957	0.998702	0.951094	Carbamidomethyl [C110; C113]; Oxidation [M115; M157]
P49200	40S ribosomal protein S20-1 OS=Arabidopsis thaliana OX=3702 GN=RPS20A PE=2 SV=2	54	8	88	2	124	13.9	296	333	349	246	300	344	7	8	8	7	8	8	2.1427e+07	2.66652e+07	2.92139e+07	2.02651e+07	3.53442e+07	51963436	5.75549e+07	5.41297e+07	3.82139e+07	4.09569e+07	4.28641e+07	51963436	High	High	High	High	High	High	0	High	1.067	0.805478	0.333333	Carbamidomethyl [C41; C75]; Acetyl [N-Term]; Oxidation [M8]
O04496	Aspartyl protease AED3 OS=Arabidopsis thaliana OX=3702 GN=AED3 PE=1 SV=1	27	10	75	10	449	47.6	368	393	503	348	374	487	10	9	9	8	8	8	2.65998e+07	3.55256e+07	7.07466e+07	3.87827e+07	7.0496e+07	1.02124e+08	7.14496e+07	7.21162e+07	9.25415e+07	7.83822e+07	8.54949e+07	1.02124e+08	High	High	High	High	High	High	0	High	0.943	0.976179	0.839772	Carbamidomethyl [C255; C405; C448]; Oxidation [M238]
F4IW47	Transketolase-2, chloroplastic OS=Arabidopsis thaliana OX=3702 GN=TKL-2 PE=1 SV=1	18	11	88	4	741	79.9	449	350	437	379	426	437	9	8	8	10	10	8	2.04063e+06	2.18114e+06	4.34147e+06	3.0684e+06	5.20642e+06	5.85767e+06	5.48132e+06	4.42766e+06	5.67894e+06	6.20143e+06	6.31415e+06	5.85767e+06	High	High	High	High	High	High	0	High	0.897	0.923887	0.594386	Carbamidomethyl [C440]
Q9ZST4	Nitrogen regulatory protein P-II homolog OS=Arabidopsis thaliana OX=3702 GN=GLB1 PE=1 SV=1	46	11	63	11	196	21.3	220	146	240	202	239	174	8	8	8	8	9	8	2.56049e+07	3.10259e+07	4.22919e+07	3.39917e+07	5.98605e+07	6.23261e+07	6.8777e+07	6.29819e+07	5.53207e+07	6.86993e+07	7.25966e+07	6.23261e+07	High	High	High	High	High	High	0	High	0.91	0.924168	0.597259
Q84L30	Ubiquitin receptor RAD23d OS=Arabidopsis thaliana OX=3702 GN=RAD23D PE=1 SV=2	28	8	49	5	378	40	197	126	141	145	260	221	7	7	6	5	7	7	1.18045e+07	1.49786e+07	1.94674e+07	1.59653e+07	2.69726e+07	2.88093e+07	3.17079e+07	3.04063e+07	2.54647e+07	3.22668e+07	3.27113e+07	2.88093e+07	High	High	High	High	High	High	0	High	0.999	0.957349	0.707829	Carbamidomethyl [C357]; Oxidation [M316; M323]
Q9LE06	Methionine aminotransferase BCAT4 OS=Arabidopsis thaliana OX=3702 GN=BCAT4 PE=1 SV=1	47	12	46	12	354	39	148	164	102	197	101	154	6	7	5	7	7	10	9.2834e+06	1.37134e+07	2.1655e+07	1.4522e+07	2.58363e+07	36189071	2.49361e+07	2.78379e+07	2.83262e+07	2.93498e+07	3.13333e+07	36189071	High	High	High	High	High	High	0	High	0.885	0.867011	0.412567	Carbamidomethyl [C40; C265; C270; C295]
Q41188	Cold shock protein 2 OS=Arabidopsis thaliana OX=3702 GN=CSP2 PE=1 SV=1	37	4	50	3	203	19.1	242	352	319	282	288	315	4	4	4	4	4	4	2.22164e+07	27418994	4.43374e+07	2.54386e+07	4.82029e+07	4.52868e+07	5.96753e+07	5.566e+07	5.79964e+07	5.14129e+07	5.84586e+07	4.52868e+07	High	High	High	High	High	High	0	High	1.155	0.45243	0.0872009	Carbamidomethyl [C134]
Q94AH9	Mediator of RNA polymerase II transcription subunit 36a OS=Arabidopsis thaliana OX=3702 GN=MED36A PE=1 SV=2	48	12	56	3	320	33.6	111	133	137	125	147	135	9	9	6	9	8	9	1.16258e+06	1.59081e+06	2.51552e+06	1.31123e+06	2.01894e+06	2.15896e+06	3.1228e+06	3.22932e+06	3.29047e+06	2.65008e+06	2.44849e+06	2.15896e+06	Peak Found	High	Peak Found	High	High	High	0	High	1.268	0.592132	0.149935	Carbamidomethyl [C181; C303]
P56792	50S ribosomal protein L14, chloroplastic OS=Arabidopsis thaliana OX=3702 GN=rpl14 PE=3 SV=1	70	9	109	9	122	13.6	386	421	414	398	431	400	9	9	9	9	9	7	6.67855e+07	9.43658e+07	1.14716e+08	1.19555e+08	1.83918e+08	2.24644e+08	1.79392e+08	1.91561e+08	1.50057e+08	2.41628e+08	2.23048e+08	2.24644e+08	High	High	High	High	High	High	0	High	0.86	0.757575	0.288898	Oxidation [M1]
Q9LU85	Probable plastid-lipid-associated protein 4, chloroplastic OS=Arabidopsis thaliana OX=3702 GN=PAP4 PE=1 SV=1	44	10	59	10	242	27.1	191	169	216	191	196	192	8	8	10	9	8	10	1.27354e+07	1.43181e+07	3.07407e+07	1.96951e+07	3.15704e+07	3.43694e+07	3.42083e+07	2.90654e+07	4.02109e+07	3.9805e+07	3.82874e+07	3.43694e+07	High	High	High	High	High	High	0	High	0.931	0.963119	0.769624	Oxidation [M163]
Q38867	Peptidyl-prolyl cis-trans isomerase CYP19-3 OS=Arabidopsis thaliana OX=3702 GN=CYP19-3 PE=2 SV=2	68	10	82	9	176	18.9	428	411	368	409	388	450	9	10	9	9	9	9	1.32058e+07	1.71937e+07	2.68206e+07	1.63673e+07	2.7048e+07	3.64968e+07	3.5472e+07	3.49028e+07	3.50832e+07	3.30793e+07	3.28028e+07	3.64968e+07	High	High	High	High	High	High	0	High	0.993	0.958109	0.738377	Oxidation [M68; M149; M156]; Carbamidomethyl [C69; C122; C168]
Q8LPJ3	Probable alpha-mannosidase At5g13980 OS=Arabidopsis thaliana OX=3702 GN=At5g13980 PE=2 SV=1	15	12	58	12	1024	115.8	159	154	173	191	204	194	7	6	8	9	11	10	8.15131e+06	9.8797e+06	1.2652e+07	1.25513e+07	1.911e+07	2.39944e+07	2.18952e+07	2.00556e+07	1.65496e+07	2.53669e+07	2.31759e+07	2.39944e+07	High	High	High	High	High	High	0	High	0.847	0.676885	0.205615	Oxidation [M951]
Q9ZVL6	UPF0603 protein At1g54780, chloroplastic OS=Arabidopsis thaliana OX=3702 GN=At1g54780 PE=1 SV=1	45	12	81	12	285	31.1	429	410	297	354	441	397	10	11	8	9	8	9	3.36095e+07	4.36457e+07	71466373	5.19505e+07	9.32005e+07	1.05019e+08	9.02782e+07	8.85997e+07	9.3483e+07	1.04995e+08	1.1303e+08	1.05019e+08	High	High	High	High	High	High	0	High	0.792	0.392537	0.0663339
P60039	60S ribosomal protein L7-3 OS=Arabidopsis thaliana OX=3702 GN=RPL7C PE=2 SV=1	62	16	77	3	242	27.9	251	194	233	240	217	285	10	13	11	10	9	13	5.14199e+06	6954678	6.61833e+06	4.29937e+06	7.28e+06	1.20626e+07	1.38119e+07	1.41178e+07	8.65723e+06	8.6893e+06	8.82891e+06	1.20626e+07	High	High	High	High	High	High	0	High	1.244	0.441115	0.0826766	Carbamidomethyl [C180]; Oxidation [M189]
Q9SVD7	Ubiquitin-conjugating enzyme E2 variant 1D OS=Arabidopsis thaliana OX=3702 GN=UEV1D PE=1 SV=1	71	8	48	5	146	16.5	256	197	279	237	327	265	4	7	7	4	7	7	4.60948e+06	6.49846e+06	5.13282e+06	6.58674e+06	9.78926e+06	9.27784e+06	1.23815e+07	1.31917e+07	6.71408e+06	1.33122e+07	1.1872e+07	9.27784e+06	High	High	High	High	High	High	0	High	0.842	0.747661	0.271624	Oxidation [M38; M46]; Carbamidomethyl [C72; C93]
O22160	Thylakoid lumenal 15 kDa protein 1, chloroplastic OS=Arabidopsis thaliana OX=3702 GN=At2g44920 PE=1 SV=2	43	6	59	6	224	23.8	405	348	570	437	600	645	5	4	5	5	5	5	1.44395e+07	1.52228e+07	4.30541e+07	1.98838e+07	3.57327e+07	3.91442e+07	3.87858e+07	3.09021e+07	5.63178e+07	4.01864e+07	4.33353e+07	3.91442e+07	High	High	High	High	High	High	0	High	1.007	0.940592	0.654187
P59224	40S ribosomal protein S13-2 OS=Arabidopsis thaliana OX=3702 GN=RPS13B PE=2 SV=1	52	11	77	1	151	17.1	221	218	232	242	203	231	8	9	10	9	9	10	3.51482e+06	5.82033e+06	8979617	3024598	4.34129e+06	9208097	9.44111e+06	1.18151e+07	1.1746e+07	6.1129e+06	5.26496e+06	9208097	High	High	High	High	High	High	0	High	1.793	0.00175644	7.20616e-05	Carbamidomethyl [C38]
Q9M401	Branched-chain-amino-acid aminotransferase 3, chloroplastic OS=Arabidopsis thaliana OX=3702 GN=BCAT3 PE=1 SV=1	29	9	50	6	413	44.9	162	225	189	207	219	247	8	7	4	6	6	6	6.17934e+06	8.16258e+06	1.24444e+07	7.35069e+06	1.39655e+07	1.79456e+07	1.65983e+07	1.65699e+07	1.62781e+07	1.48562e+07	1.69368e+07	1.79456e+07	High	High	High	High	High	High	0	High	0.98	0.992774	0.930652	Carbamidomethyl [C99; C287; C299]
Q9C5M0	Mitochondrial dicarboxylate/tricarboxylate transporter DTC OS=Arabidopsis thaliana OX=3702 GN=DTC PE=1 SV=1	51	11	53	11	298	31.9	159	174	172	182	164	194	8	8	9	9	8	10	6.69119e+06	1.12263e+07	1.43398e+07	9.75655e+06	1.93448e+07	2.47356e+07	1.79731e+07	2.27891e+07	1.87574e+07	1.97186e+07	2.34607e+07	2.47356e+07	High	High	High	High	High	High	0	High	0.894	0.88392	0.460679	Carbamidomethyl [C30; C170; C251; C272]
Q9LZP9	Calvin cycle protein CP12-2, chloroplastic OS=Arabidopsis thaliana OX=3702 GN=CP12-2 PE=1 SV=1	52	6	49	6	131	14.2	218	264	406	217	289	207	5	6	6	5	5	6	1.98535e+07	2.48582e+07	3.39051e+07	2.63508e+07	5.0138e+07	3.95792e+07	5.33283e+07	5.04617e+07	4.43502e+07	5.32566e+07	6.08055e+07	3.95792e+07	High	High	High	High	High	High	0	High	1.128	0.565215	0.136799	Carbamidomethyl [C75; C84; C117; C126]
O65639	Cold shock protein 1 OS=Arabidopsis thaliana OX=3702 GN=CSP1 PE=1 SV=1	52	10	39	10	299	30.1	245	203	282	92	170	142	7	5	9	5	4	6	5.55258e+06	7.5817e+06	1.11139e+07	4.82476e+06	8.0657e+06	1.12976e+07	1.49147e+07	1.53907e+07	1.45377e+07	9.75114e+06	9.78178e+06	1.12976e+07	High	High	High	High	High	High	0	High	1.61	0.00405752	0.000185631	Carbamidomethyl [C134; C137; C166; C169; C200; C203; C232; C235; C255; C258; C282]
Q9ZW85	3-isopropylmalate dehydratase small subunit 1 OS=Arabidopsis thaliana OX=3702 GN=SSU1 PE=1 SV=1	47	8	54	6	251	26.8	395	301	312	244	348	309	8	7	7	6	7	8	1.52996e+07	1.9739e+07	2.89046e+07	1.71067e+07	2.86503e+07	3.45837e+07	4.10962e+07	4.00698e+07	3.78092e+07	3.45736e+07	3.4746e+07	3.45837e+07	High	High	High	High	High	High	0	High	1.079	0.739956	0.259247	Carbamidomethyl [C142; C152; C190; C193]; Oxidation [M127]
Q9C829	Nuclear pore complex protein NUP50A OS=Arabidopsis thaliana OX=3702 GN=NUP50A PE=1 SV=1	33	10	47	10	440	46.6	234	213	303	313	257	186	6	7	7	7	10	5	2.58445e+06	2.99456e+06	6.25063e+06	3.2718e+06	5.77387e+06	5.57266e+06	6.94208e+06	6.07888e+06	8.17626e+06	6.6125e+06	7.00233e+06	5.57266e+06	High	High	High	High	High	High	0	High	1.216	0.6253	0.172814	Acetyl [N-Term]
Q9LU05	Plasma membrane-associated cation-binding protein 2 OS=Arabidopsis thaliana OX=3702 GN=PCAP2 PE=1 SV=1	55	11	44	11	168	18.5	75	85	128	83	163	110	6	4	7	7	7	8	6.50211e+06	6.67883e+06	1.16771e+07	1.0156e+07	1.30863e+07	1.67411e+07	1.74653e+07	1.35579e+07	1.52744e+07	2.05259e+07	1.58705e+07	1.67411e+07	High	High	High	High	High	High	0	High	0.879	0.867011	0.413133
Q9LIP2	Proteasome subunit beta type-5-B OS=Arabidopsis thaliana OX=3702 GN=PBE2 PE=1 SV=1	53	11	37	2	273	29.5	157	243	175	88	199	143	5	5	6	4	9	5	102170	192917	300186	355665	648988	730395	274437	391617	392664	718821	787069	730395	Peak Found	Peak Found	Peak Found	Peak Found	High	Peak Found	0	High	0.499	0.0910183	0.0075759	Carbamidomethyl [C109]; Oxidation [M98]
Q8H103	Glucose-6-phosphate isomerase 1, chloroplastic OS=Arabidopsis thaliana OX=3702 GN=PGI1 PE=1 SV=1	24	11	46	11	613	67	182	205	254	232	182	323	8	9	4	5	5	9	5.9512e+06	8.4592e+06	1.54041e+07	6.76827e+06	1.30755e+07	1.69586e+07	1.59855e+07	1.7172e+07	2.01497e+07	1.36791e+07	1.58575e+07	1.69586e+07	High	High	High	High	High	High	0	High	1.008	0.959302	0.751476	Oxidation [M337]; Carbamidomethyl [C548; C593]
Q9STY6	40S ribosomal protein S20-2 OS=Arabidopsis thaliana OX=3702 GN=RPS20B PE=2 SV=1	53	8	96	2	122	13.7	293	322	297	263	278	352	8	8	8	8	8	8	1.5133e+07	1.65423e+07	1.78834e+07	1.59189e+07	2.46494e+07	3.33489e+07	4.06486e+07	3.35806e+07	2.33928e+07	3.21731e+07	2.98938e+07	3.33489e+07	High	High	High	High	High	High	0	High	0.983	0.971157	0.816117	Carbamidomethyl [C39; C73]; Acetyl [N-Term]; Oxidation [M6]
Q9LXJ0	Cell division protein FtsZ homolog 2-2, chloroplastic OS=Arabidopsis thaliana OX=3702 GN=FTSZ2-2 PE=1 SV=1	27	7	42	4	473	50.3	128	161	237	156	219	209	5	4	5	6	5	7	1.77554e+06	1.7189e+06	1.85347e+06	2.57429e+06	4.09253e+06	3.26808e+06	4.76927e+06	3.48933e+06	2.42446e+06	5.20279e+06	4.96326e+06	3.26808e+06	High	High	High	High	High	High	0	High	0.89	0.936965	0.631987	Oxidation [M184; M323; M440]
Q42064	60S ribosomal protein L8-3 OS=Arabidopsis thaliana OX=3702 GN=RPL8C PE=2 SV=2	47	11	83	2	258	27.9	277	273	301	292	254	251	10	10	9	10	7	8	3.41115e+06	3.3148e+06	4.23611e+06	3.19616e+06	4.4015e+06	5670204	9.16267e+06	6.72898e+06	5.54113e+06	6.45964e+06	5.33798e+06	5670204	High	High	High	High	High	High	0	High	1.03	0.963119	0.769504	Oxidation [M165]; Carbamidomethyl [C90; C114; C162]
Q9ZUG4	Methylthioribose-1-phosphate isomerase OS=Arabidopsis thaliana OX=3702 GN=At2g05830 PE=1 SV=2	44	12	48	12	374	39.6	236	228	149	129	274	156	7	7	10	5	8	8	9.76459e+06	1.44611e+07	1.81613e+07	1.15898e+07	2.01306e+07	2.61134e+07	2.62286e+07	2.93557e+07	2.37562e+07	2.34237e+07	2.44137e+07	2.61134e+07	High	High	High	High	High	High	0	High	1.12	0.592132	0.149955	Carbamidomethyl [C173; C204; C273]; Acetyl [N-Term]
P25269	Tryptophan synthase beta chain 2, chloroplastic OS=Arabidopsis thaliana OX=3702 GN=TSB2 PE=1 SV=2	39	14	70	2	475	51.6	115	140	188	142	148	154	10	9	8	11	10	12	40179.1	63736.2	101156		111853	198324	107925	129383	132319		135651	198324	Peak Found	Peak Found	Peak Found	High	High	High	0	High	0.729	0.761772	0.292747	Carbamidomethyl [C206; C213; C313]
Q9FEF8	Probable mediator of RNA polymerase II transcription subunit 36b OS=Arabidopsis thaliana OX=3702 GN=MED36B PE=1 SV=1	46	11	59	2	308	32.8	114	138	137	112	150	143	10	9	7	8	9	10	829210	1.17878e+06	1.07735e+06	1.1092e+06	1.94958e+06	2.82336e+06	2.22733e+06	2.3929e+06	1.40925e+06	2.24176e+06	2.36438e+06	2.82336e+06	High	High	High	High	High	High	0	High	0.664	0.340907	0.0521222	Carbamidomethyl [C170; C292]
O23629	Histone H2B.6 OS=Arabidopsis thaliana OX=3702 GN=H2B PE=1 SV=3	42	6	71	1	150	16.4	322	252	305	256	274	257	6	6	6	6	6	6	5.85751e+06	7997249	21406933	8.54556e+06	1.41278e+07	1.36286e+07	1.57338e+07	1.62342e+07	2.80018e+07	1.72711e+07	1.71336e+07	1.36286e+07	High	High	High	High	High	High	0	High	1.154	0.567292	0.138474	Oxidation [M85; M88]
Q9SIE7	PLAT domain-containing protein 2 OS=Arabidopsis thaliana OX=3702 GN=PLAT2 PE=2 SV=1	38	5	49	4	183	20.1	448	411	437	492	479	441	4	4	5	4	5	5	2.0399e+07	2.9652e+07	4.26628e+07	28355893	5.28187e+07	6.25535e+07	5.47936e+07	6.0193e+07	5.5806e+07	5.7309e+07	6.40565e+07	6.25535e+07	High	High	High	High	High	High	0	High	0.958	0.998789	0.964516	Carbamidomethyl [C133]; Oxidation [M75]
Q8LG77	Isocitrate dehydrogenase [NAD] catalytic subunit 6, mitochondrial OS=Arabidopsis thaliana OX=3702 GN=IDH6 PE=1 SV=2	37	12	51	6	374	40.6	114	182	172	212	166	187	5	9	8	8	8	8	2.02618e+06	2.48741e+06	3.82772e+06	2.92352e+06	4.61822e+06	5.20799e+06	5.4425e+06	5.04939e+06	5.00692e+06	5.90862e+06	5.60081e+06	5.20799e+06	High	High	High	High	High	High	0	High	0.973	0.999436	0.98816	Carbamidomethyl [C139; C226; C227; C247; C248]
Q9FLG1	Beta-D-xylosidase 4 OS=Arabidopsis thaliana OX=3702 GN=BXL4 PE=1 SV=1	22	9	32	9	784	84.3	234	228	153	191	190	189	7	6	4	5	4	5	6.515e+06	6.25482e+06	4.02594e+06	2.22997e+06	4.33986e+06	5.53354e+06	1.74999e+07	1.26972e+07	5.26621e+06	4.50691e+06	5.26322e+06	5.53354e+06	High	High	High	High	High	High	0	High	1.092	0.889133	0.481039	Carbamidomethyl [C263; C274; C285; C309; C398; C422; C455; C476; C481]
O48832	Protein EARLY-RESPONSIVE TO DEHYDRATION 7, chloroplastic OS=Arabidopsis thaliana OX=3702 GN=ERD7 PE=1 SV=1	37	12	48	12	452	49	153	132	230	222	214	182	8	5	8	8	7	7	4.41518e+06	5.91398e+06	1.03514e+07	6.20501e+06	1.13661e+07	1.32187e+07	1.18596e+07	1.20052e+07	1.35403e+07	1.25407e+07	1.37844e+07	1.32187e+07	High	High	High	High	High	High	0	High	0.874	0.85689	0.401635
Q9LPV8	Eukaryotic peptide chain release factor subunit 1-2 OS=Arabidopsis thaliana OX=3702 GN=ERF1-2 PE=1 SV=1	35	11	49	5	434	48.9	126	164	152	110	193	161	8	8	8	7	9	8	1.11694e+06	1.40347e+06	3.06432e+06	2.52326e+06	4.78965e+06	3.83388e+06	3.0002e+06	2.84901e+06	4.00834e+06	5.09966e+06	5.80871e+06	3.83388e+06	High	High	High	High	High	High	0	High	0.852	0.883703	0.449915	Carbamidomethyl [C124; C402]
Q9SK22	40S ribosomal protein S16-1 OS=Arabidopsis thaliana OX=3702 GN=RPS16A PE=2 SV=1	60	10	78	8	146	16.6	217	266	296	251	295	305	7	10	10	8	10	10	1.51501e+07	2.2648e+07	2.72572e+07	1.81164e+07	2.50815e+07	4.38099e+07	4.06947e+07	4.5975e+07	3.56544e+07	3.66144e+07	3.04179e+07	4.38099e+07	High	High	High	High	High	High	0	High	1.147	0.467719	0.0918043	Acetyl [N-Term]; Carbamidomethyl [C12; C25; C37]
Q9SVM8	Glycine-rich RNA-binding protein 2, mitochondrial OS=Arabidopsis thaliana OX=3702 GN=RBG2 PE=1 SV=1	65	5	68	5	158	15.7	259	332	454	262	463	347	5	5	5	4	5	5	2.30184e+07	2.73648e+07	6.75815e+07	3.36084e+07	58744198	6.58096e+07	6.18295e+07	5.55499e+07	8.84013e+07	6.79246e+07	7.12428e+07	6.58096e+07	High	High	High	High	High	High	0	High	1.025	0.912612	0.559459	Oxidation [M96]
Q9MAH0	Phosphoenolpyruvate carboxylase 1 OS=Arabidopsis thaliana OX=3702 GN=PPC1 PE=1 SV=1	22	17	45	3	967	110.2	26	68	47	38	56	147	6	7	8	4	6	13	256331	605160	407893	523796	828152	1.43126e+06	688528	1.22846e+06	533553	1.05862e+06	1.00435e+06	1.43126e+06	High	High	High	Peak Found	High	High	0	High	0.755	0.717875	0.238452	Carbamidomethyl [C304]
Q9FN03	Ultraviolet-B receptor UVR8 OS=Arabidopsis thaliana OX=3702 GN=UVR8 PE=1 SV=1	36	10	48	10	440	47.1	149	134	317	298	360	341	6	7	8	7	9	9	4.65077e+06	6.30883e+06	8.44975e+06	6.62383e+06	9.11691e+06	1.33344e+07	1.24924e+07	1.28068e+07	1.10529e+07	1.33872e+07	1.10566e+07	1.33344e+07	High	High	High	High	High	High	0	High	0.883	0.874021	0.433332	Acetyl [N-Term]; Carbamidomethyl [C37; C317]
Q9C5D0	CBS domain-containing protein CBSX2, chloroplastic OS=Arabidopsis thaliana OX=3702 GN=CBSX2 PE=1 SV=1	39	8	39	8	238	25.9	147	151	197	222	190	150	5	5	8	5	5	5	2.0381e+07	2.68916e+07	53581741	2.28968e+07	3.8494e+07	4.82715e+07	5.47453e+07	5.45894e+07	7.00886e+07	4.62758e+07	4.66841e+07	4.82715e+07	High	High	High	High	High	High	0	High	1.302	0.0622298	0.00459192
Q9ASV6	30S ribosomal protein S20, chloroplastic OS=Arabidopsis thaliana OX=3702 GN=RPS20 PE=2 SV=1	31	9	62	9	202	21.8	312	229	245	305	368	313	8	8	7	7	8	8	2.5616e+07	2.3354e+07	3.80924e+07	3.79049e+07	5.24061e+07	5.82397e+07	6.88069e+07	4.74081e+07	4.98274e+07	7.66082e+07	6.35562e+07	5.82397e+07	High	High	High	High	High	High	0	High	0.781	0.322228	0.0483715	Oxidation [M200]
Q9LK29	Cytochrome c1 1, heme protein, mitochondrial OS=Arabidopsis thaliana OX=3702 GN=CYC11 PE=1 SV=1	38	7	30	4	307	33.6	78	135	87	90	91	202	2	6	4	2	3	6	1.47469e+06	2.49793e+06	3.65763e+06	2.62381e+06	5.14313e+06	6.00312e+06	3.96115e+06	5.07075e+06	4.78443e+06	5.30287e+06	6.2374e+06	6.00312e+06	High	High	High	High	High	High	0	High	0.702	0.286243	0.0379399	Oxidation [M146]
P56808	30S ribosomal protein S19, chloroplastic OS=Arabidopsis thaliana OX=3702 GN=rps19 PE=3 SV=1	68	6	59	6	92	10.6	165	200	299	139	280	278	6	6	5	6	5	5	1.61114e+07	2.37999e+07	5.71867e+07	3.79272e+07	5.89031e+07	7.06856e+07	4.32766e+07	4.83134e+07	7.48041e+07	7.66531e+07	7.14355e+07	7.06856e+07	High	High	High	High	High	High	0	High	0.764	0.244808	0.0297761
Q94AU7	Gamma carbonic anhydrase 3, mitochondrial OS=Arabidopsis thaliana OX=3702 GN=GAMMACA3 PE=1 SV=1	51	11	53	6	258	27.8	265	203	210	179	248	309	8	6	8	7	9	9	5.00252e+06	6.07399e+06	10449733	6.365e+06	9.77312e+06	12766921	1.34372e+07	1.23301e+07	1.3669e+07	1.2864e+07	1.18525e+07	12766921	High	High	High	High	High	High	0	High	1.059	0.912612	0.559652	Carbamidomethyl [C83]
Q9M2E2	(+)-neomenthol dehydrogenase OS=Arabidopsis thaliana OX=3702 GN=SDR1 PE=1 SV=1	45	11	51	10	296	32.8	242	275	252	196	238	236	8	9	9	7	8	7	8.64355e+06	1.13471e+07	1.91035e+07	1.1823e+07	2.1388e+07	2.67943e+07	2.32174e+07	2.30344e+07	2.49887e+07	2.3895e+07	2.59385e+07	2.67943e+07	High	High	High	High	High	High	0	High	0.887	0.868372	0.414589	Carbamidomethyl [C23; C286]
Q9LTX3	Pyridoxine/pyridoxamine 5'-phosphate oxidase 1, chloroplastic OS=Arabidopsis thaliana OX=3702 GN=PPOX1 PE=1 SV=1	24	9	37	9	530	59.3	218	227	201	232	212	197	4	6	5	4	6	6	1.16675e+07	1.47783e+07	5.11654e+07	2.17949e+07	5.55379e+07	4.36403e+07	3.13399e+07	2.99997e+07	6.69279e+07	4.40488e+07	6.73543e+07	4.36403e+07	High	High	High	High	High	High	0	High	0.929	0.960973	0.758129	Carbamidomethyl [C127]
Q04836	31 kDa ribonucleoprotein, chloroplastic OS=Arabidopsis thaliana OX=3702 GN=CP31A PE=1 SV=1	30	9	63	9	329	35.8	221	144	173	208	208	204	8	6	7	7	6	7	4.14464e+07	4.42431e+07	5.97165e+07	5.65385e+07	7.85456e+07	1.00915e+08	1.11329e+08	8.98126e+07	7.81133e+07	1.14268e+08	9.52572e+07	1.00915e+08	High	High	High	High	High	High	0	High	0.899	0.903836	0.519829	Oxidation [M198]
O23044	Peroxidase 3 OS=Arabidopsis thaliana OX=3702 GN=PER3 PE=2 SV=1	37	9	36	8	326	34.9	164	212	206	125	169	295	5	7	6	4	5	7	3.243e+06	4.87444e+06	8.12106e+06	4.38195e+06	8.84304e+06	1.0657e+07	8.71098e+06	9.89501e+06	1.06229e+07	8.85619e+06	1.07245e+07	1.0657e+07	High	High	High	High	High	High	0	High	0.99	0.998789	0.967332	Carbamidomethyl [C68]
Q9SHE8	Photosystem I reaction center subunit III, chloroplastic OS=Arabidopsis thaliana OX=3702 GN=PSAF PE=1 SV=1	44	10	60	10	221	24.2	289	286	248	217	276	305	7	8	8	5	7	8	4.60282e+07	6.88995e+07	1.22943e+08	6.77586e+07	1.39977e+08	1.64002e+08	1.23636e+08	1.39864e+08	1.60818e+08	1.36944e+08	1.69758e+08	1.64002e+08	High	High	High	High	High	High	0	High	0.963	0.999436	0.998912	Carbamidomethyl [C130]
Q9FNP8	40S ribosomal protein S19-3 OS=Arabidopsis thaliana OX=3702 GN=RPS19C PE=2 SV=1	56	8	71	2	143	15.7	344	372	293	272	299	342	7	7	7	7	8	8	1.0402e+07	1.24394e+07	1.35928e+07	6955000	1.39742e+07	2.04698e+07	2.79408e+07	2.52516e+07	1.77803e+07	1.40565e+07	1.69473e+07	2.04698e+07	High	High	High	High	High	High	0	High	1.341	0.033619	0.00215328	Oxidation [M111]; Carbamidomethyl [C94]
O49482	Cinnamyl alcohol dehydrogenase 5 OS=Arabidopsis thaliana OX=3702 GN=CAD5 PE=1 SV=1	35	8	41	7	357	38.7	115	108	191	105	131	153	7	6	6	5	6	5	7.24698e+06	9.66738e+06	9.39312e+06	6.69237e+06	1.1711e+07	1.7811e+07	1.9466e+07	1.96246e+07	1.22868e+07	1.35257e+07	1.42027e+07	1.7811e+07	High	High	High	High	High	High	0	High	1.176	0.489268	0.10056	Carbamidomethyl [C114]; Oxidation [M65]
Q9LV35	Actin-interacting protein 1-2 OS=Arabidopsis thaliana OX=3702 GN=AIP1-2 PE=2 SV=1	32	14	44	14	609	66	86	154	87	269	180	282	7	7	4	6	6	11	4.12625e+06	6.7217e+06	9.48566e+06	5.43281e+06	8.05457e+06	1.39119e+07	1.10835e+07	1.36449e+07	1.24079e+07	1.098e+07	9.76829e+06	1.39119e+07	High	High	High	High	High	High	0	High	1.077	0.895107	0.495902	Carbamidomethyl [C9; C163; C192; C219; C350; C399]; Acetyl [N-Term]; Oxidation [M1]
Q9FYR6	Proline--tRNA ligase, chloroplastic/mitochondrial OS=Arabidopsis thaliana OX=3702 GN=OVA6 PE=2 SV=1	28	12	46	12	543	60.7	143	130	165	175	185	186	4	6	8	7	8	8	1.34855e+07	1.74733e+07	2.66202e+07	1.40722e+07	2.26127e+07	3.0666e+07	3.62232e+07	3.54704e+07	3.4821e+07	2.84407e+07	2.74239e+07	3.0666e+07	High	High	High	High	High	High	0	High	0.987	0.969381	0.793702	Oxidation [M192]
Q9XI91	Eukaryotic translation initiation factor 5A-1 OS=Arabidopsis thaliana OX=3702 GN=ELF5A-1 PE=1 SV=1	35	5	44	1	158	17.4	152	102	234	165	114	129	4	4	4	4	5	4													Not Found	Not Found	Not Found	Not Found	High	Not Found	0	High				Carbamidomethyl [C57; C80]; Acetyl [N-Term]
Q8RXD5	Kunitz trypsin inhibitor 4 OS=Arabidopsis thaliana OX=3702 GN=KTI4 PE=2 SV=1	41	8	39	8	215	23.8	96	89	136	127	114	112	5	4	6	6	6	7	1.07601e+07	1.23889e+07	2.40745e+07	1.48897e+07	2.35058e+07	3.04141e+07	2.89026e+07	2.51493e+07	3.14911e+07	3.00931e+07	2.8507e+07	3.04141e+07	High	High	High	High	High	High	0	High	1.029	0.903836	0.514585	Carbamidomethyl [C66; C176]
Q9SII9	Ubiquitin domain-containing protein DSK2a OS=Arabidopsis thaliana OX=3702 GN=DSK2A PE=1 SV=2	27	9	41	5	538	57.2	164	190	225	142	283	305	7	6	6	6	6	7	1.0169e+06	1.2206e+06	3571126	1.93742e+06	3.79053e+06	2.39337e+06	2.73148e+06	2.47779e+06	4.67128e+06	3.91564e+06	4.59702e+06	2.39337e+06	High	High	High	High	High	High	0	High	1.041	0.949231	0.681873	Oxidation [M251]
Q9S850	Sulfite oxidase OS=Arabidopsis thaliana OX=3702 GN=SOX PE=1 SV=1	36	11	37	11	393	43.3	121	73	106	188	142	67	5	4	6	5	6	6	3.68963e+06	5.27835e+06	1.01747e+07	4.70574e+06	6.54334e+06	9.33068e+06	9.91068e+06	1.07149e+07	1.33092e+07	9.51058e+06	7.93552e+06	9.33068e+06	High	High	High	High	High	High	0	High	1.018	0.971195	0.820986	Carbamidomethyl [C98; C163; C271]
Q39249	Violaxanthin de-epoxidase, chloroplastic OS=Arabidopsis thaliana OX=3702 GN=VDE1 PE=1 SV=1	25	7	35	7	462	52	109	170	167	130	183	159	5	6	6	4	6	6	6.57744e+06	7.63738e+06	1.12835e+07	7.83469e+06	1.23513e+07	1.20042e+07	1.76676e+07	1.55037e+07	1.47596e+07	1.58344e+07	1.49792e+07	1.20042e+07	High	High	High	High	High	High	0	High	1.123	0.736941	0.254221	Carbamidomethyl [C134; C140; C146; C150; C159; C362]
Q3E902	40S ribosomal protein S21-2 OS=Arabidopsis thaliana OX=3702 GN=RPS21C PE=1 SV=2	71	3	38	1	82	9.1	153	135	279	190	345	242	2	3	3	3	3	3	6.37557e+06	7.6754e+06	1.28873e+07	9.5825e+06	1.62522e+07	1.37979e+07	1.71253e+07	1.55809e+07	1.68574e+07	1.93668e+07	1.971e+07	1.37979e+07	High	High	High	High	High	High	0	High	0.861	0.755922	0.284454	Carbamidomethyl [C55]; Acetyl [N-Term]; Oxidation [M1]
Q8LBZ7	Succinate dehydrogenase [ubiquinone] iron-sulfur subunit 1, mitochondrial OS=Arabidopsis thaliana OX=3702 GN=SDH2-1 PE=1 SV=2	46	9	52	2	279	31.2	204	193	129	132	269	284	6	7	6	7	7	6	1.15014e+06	1.69095e+06	3.87344e+06	2.21945e+06	3.88409e+06	4.32399e+06	3.08938e+06	3.43259e+06	5.06673e+06	4.48565e+06	4.71048e+06	4.32399e+06	High	High	High	High	High	High	0	High	0.902	0.957208	0.699489	Carbamidomethyl [C77; C107; C110; C117; C122]
P59223	40S ribosomal protein S13-1 OS=Arabidopsis thaliana OX=3702 GN=RPS13A PE=2 SV=1	52	11	73	1	151	17.1	171	151	240	174	209	152	8	9	10	9	9	10	3.07559e+06	4997693	3.60908e+06	2.15742e+06	3.1868e+06	6752181	8.26131e+06	1.01452e+07	4.72093e+06	4.36028e+06	3.86483e+06	6752181	High	High	High	High	High	High	0	High	1.503	0.0971001	0.00819676	Carbamidomethyl [C38]
P11490	Plastocyanin minor isoform, chloroplastic OS=Arabidopsis thaliana OX=3702 GN=PETE PE=1 SV=2	38	2	42	2	171	17.6	252	268	369	231	333	397	2	2	2	2	2	2	5.0199e+06	7.82578e+06	2.19456e+07	7.23933e+06	2.35586e+07	2.1706e+07	1.34839e+07	1.58862e+07	2.87063e+07	1.46311e+07	2.8571e+07	2.1706e+07	High	High	High	High	High	High	0	High	0.989	0.969939	0.806554	Carbamidomethyl [C156]; Oxidation [M129; M164]
Q9LEU8	Argininosuccinate lyase, chloroplastic OS=Arabidopsis thaliana OX=3702 GN=At5g10920 PE=2 SV=1	29	10	45	10	517	57.5	127	113	137	184	172	196	5	6	7	7	7	7	7.32016e+06	1.18833e+07	1.80836e+07	8.64174e+06	1.91887e+07	2.35805e+07	1.96626e+07	2.41227e+07	2.36547e+07	1.74655e+07	2.32714e+07	2.35805e+07	High	High	High	High	High	High	0	High	1.028	0.920809	0.581272	Carbamidomethyl [C254; C366; C500]
Q949Y0	Ubiquitin carboxyl-terminal hydrolase 6 OS=Arabidopsis thaliana OX=3702 GN=UBP6 PE=1 SV=1	26	9	37	9	482	53.7	63	111	140	95	129	182	4	5	8	4	5	7	3.46743e+06	4.76894e+06	6819971	4.11272e+06	6.41909e+06	9.55281e+06	9.31382e+06	9.68084e+06	8.92099e+06	8.31206e+06	7.78483e+06	9.55281e+06	High	High	High	High	High	High	0	High	1.037	0.958109	0.728136	Carbamidomethyl [C239]
Q9T0P4	Ferredoxin-dependent glutamate synthase 2, chloroplastic OS=Arabidopsis thaliana OX=3702 GN=GLU2 PE=1 SV=2	7	10	55	1	1629	177.6	253	212	204	119	98	204	9	9	10	7	7	10	309790	506812	292925	231512	362300	754995	832124	1.02882e+06	383166	467900	439384	754995	High	High	High	High	High	High	0	High	1.363	0.680261	0.208014	Carbamidomethyl [C455; C974; C1245; C1250]
Q9FIJ7	Adenylate kinase 2, chloroplastic OS=Arabidopsis thaliana OX=3702 GN=At5g47840 PE=1 SV=1	48	12	61	12	283	31.4	137	189	190	136	178	195	9	9	8	10	10	10	3.09745e+07	43925636	6.89161e+07	4.46823e+07	7.60449e+07	7.99164e+07	8.32004e+07	8.91681e+07	9.01471e+07	9.03056e+07	9.22244e+07	7.99164e+07	High	High	High	High	High	High	0	High	0.973	0.990351	0.923622	Oxidation [M130; M131]; Carbamidomethyl [C81]
Q9SL42	Peptidyl-prolyl cis-trans isomerase Pin1 OS=Arabidopsis thaliana OX=3702 GN=PIN1 PE=1 SV=1	70	8	65	8	119	13	217	238	207	185	212	204	7	7	8	8	7	7	2.33731e+07	2.62544e+07	5.18939e+07	2.5295e+07	4.40759e+07	59227480	6.27824e+07	5.32959e+07	6.78809e+07	5.11227e+07	5.34536e+07	59227480	High	High	High	High	High	High	0	High	1.226	0.202297	0.0232746	Oxidation [M86]
P59233	Ubiquitin-40S ribosomal protein S27a-3 OS=Arabidopsis thaliana OX=3702 GN=RPS27AC PE=2 SV=2	52	9	61	5	157	17.8	237	191	304	223	258	303	8	7	7	6	6	7	1.71257e+07	2.32865e+07	4.94089e+07	2.40949e+07	4.5907e+07	5.51667e+07	4.60011e+07	4.72712e+07	6.46302e+07	4.86972e+07	5.56743e+07	5.51667e+07	High	High	High	High	High	High	0	High	1.028	0.909355	0.541104	Carbamidomethyl [C121; C126; C144]; Oxidation [M132]
Q9S818	Naringenin,2-oxoglutarate 3-dioxygenase OS=Arabidopsis thaliana OX=3702 GN=F3H PE=1 SV=1	37	9	32	9	358	40.3	121	138	207	127	150	229	4	5	4	7	4	5	4.57522e+06	6.27911e+06	1.01168e+07	5.17583e+06	1.05586e+07	1.33224e+07	1.22895e+07	1.27465e+07	1.32334e+07	1.04607e+07	1.2805e+07	1.33224e+07	High	High	High	High	High	High	0	High	1.021	0.961076	0.760804	Carbamidomethyl [C190]
Q8L611	Protein transport protein SEC31 homolog B OS=Arabidopsis thaliana OX=3702 GN=SEC31B PE=1 SV=1	17	10	31	10	1104	119.8	104	148	132	84	71	122	5	6	6	5	4	4	3.70935e+07	4.95568e+07	6.26219e+07	5.37364e+07	7.52432e+07	1.06627e+08	9.96364e+07	1.00599e+08	8.19138e+07	1.08605e+08	9.12522e+07	1.06627e+08	High	High	High	High	High	High	0	High	1.087	0.736941	0.256149	Carbamidomethyl [C584]; Oxidation [M552]
Q9XF91	Photosystem II 22 kDa protein, chloroplastic OS=Arabidopsis thaliana OX=3702 GN=PSBS PE=2 SV=1	34	7	42	7	265	28	226	231	250	199	217	208	5	5	7	6	6	6	3.72293e+06	6.12042e+06	1.58223e+07	7.20834e+06	1.9624e+07	1.94585e+07	1.00001e+07	1.24243e+07	2.06967e+07	1.45685e+07	2.37993e+07	1.94585e+07	High	High	High	High	High	High	0	High	0.858	0.786936	0.315475
Q9SIV0	S-alkyl-thiohydroximate lyase SUR1 OS=Arabidopsis thaliana OX=3702 GN=SUR1 PE=1 SV=1	29	10	52	10	462	51.1	141	133	134	211	129	190	6	8	9	7	8	8	3.54921e+06	4.83734e+06	8.1541e+06	4.12139e+06	7.87236e+06	1.08692e+07	9.53351e+06	9.81969e+06	1.06661e+07	8.32957e+06	9.54731e+06	1.08692e+07	High	High	High	High	High	High	0	High	0.972	0.99325	0.932779	Carbamidomethyl [C369]; Acetyl [N-Term]
Q9SYP2	Pyrophosphate--fructose 6-phosphate 1-phosphotransferase subunit alpha 1 OS=Arabidopsis thaliana OX=3702 GN=PFP-ALPHA1 PE=2 SV=1	27	11	31	7	614	67.1	143	243	207	92	54	118	3	9	7	4	3	5	1.1855e+06	1.9362e+06	3.03239e+06	1.53038e+06	3.27445e+06	4.75214e+06	3.18437e+06	3.93045e+06	3.96658e+06	3.093e+06	3.97113e+06	4.75214e+06	High	High	High	High	High	High	0	High	1.008	0.969839	0.797658	Carbamidomethyl [C238; C249; C425; C558]
O80842	Cell division protein FtsY homolog, chloroplastic OS=Arabidopsis thaliana OX=3702 GN=CPFTSY PE=1 SV=2	26	8	34	8	366	39.7	61	55	114	200	105	229	5	4	4	6	6	5	2.33618e+06	2.83954e+06	3.81312e+06	3.13381e+06	5.46288e+06	6610594	6.27518e+06	5.7642e+06	4.98783e+06	6.33363e+06	6.62518e+06	6610594	High	High	High	High	High	High	0	High	0.902	0.923887	0.596099	Carbamidomethyl [C220; C253; C328]; Oxidation [M197]
Q9FZ48	Ubiquitin-conjugating enzyme E2 36 OS=Arabidopsis thaliana OX=3702 GN=UBC36 PE=1 SV=1	47	5	45	2	153	17.2	199	264	210	191	227	259	5	5	5	5	5	5	2.5381e+06	4.13071e+06	6.02179e+06	3.67569e+06	5.09842e+06	6.0227e+06	6.81756e+06	8.38525e+06	7.87691e+06	7.42879e+06	6.18317e+06	6.0227e+06	High	High	High	High	High	High	0	High	0.884	0.908422	0.530628	Carbamidomethyl [C89]; Oxidation [M34; M66]
Q9ZPH2	Monothiol glutaredoxin-S17 OS=Arabidopsis thaliana OX=3702 GN=GRXS17 PE=1 SV=1	33	11	36	11	488	53.1	120	87	153	125	123	96	5	5	7	6	6	6	4.6632e+06	6.34244e+06	6.89918e+06	5.46636e+06	7.40691e+06	1.1258e+07	1.25258e+07	1.2875e+07	9.02461e+06	1.10478e+07	8.98282e+06	1.1258e+07	High	High	High	High	High	High	0	High	1.057	0.920809	0.579965	Carbamidomethyl [C470]
O80653	SNW/SKI-interacting protein OS=Arabidopsis thaliana OX=3702 GN=SKIP PE=1 SV=1	21	10	47	10	613	69.4	82	100	142	119	170	164	6	5	7	7	7	7	6.70022e+06	8.25785e+06	1.58406e+07	6.99902e+06	1.48504e+07	1.79109e+07	1.79974e+07	1.67633e+07	2.07206e+07	1.41454e+07	1.801e+07	1.79109e+07	High	High	High	High	High	High	0	High	1.139	0.583469	0.145867
[truncated: 1,494 more rows]

## Sheet: Dif Prot (fsd1-1 vs col0)
Supplemental Data 4. Data pertinent to quantification of differentially regulated proteins found by comparison of methyl viologen (MV)-treated fsd1-1 mutant plants with MV-treated Col-0 plants.
[truncated: 73 more rows]
