# Supplementary material for: Arabidopsis Iron Superoxide Dismutase FSD1 Protects Against Methyl Viologen-Induced Oxidative Stress in a Copper-Dependent Manner
Source: Front Plant Sci. 2022 Mar 11;13:823561. doi: 10.3389/fpls.2022.823561 (PMC8963501; doi:10.3389/fpls.2022.823561)
Supplement: Supplementary file 5 [file Data_Sheet_5.XLSX]

## Sheet: Proteins
Supplemental Data 5. Data pertinent to quantification of all proteins found by comparison of methyl viologen (MV)- treated fsd1-2 mutant plants with MV-treated Col-0 plants.
Accession	Description	Coverage [%]	# Peptides	# PSMs	# Unique Peptides	# AAs	MW [kDa]	Score Mascot: Sample_1	Score Mascot: Sample_2	Score Mascot: Sample_3	Score Mascot: Sample_13	Score Mascot: Sample_14	Score Mascot: Sample_15	# Peptides (by Search Engine): Sample_1	# Peptides (by Search Engine): Sample_2	# Peptides (by Search Engine): Sample_3	# Peptides (by Search Engine): Sample_13	# Peptides (by Search Engine): Sample_14	# Peptides (by Search Engine): Sample_15	Abundance: Sample_1, Col0_PQ	Abundance: Sample_2, Col0_PQ	Abundance: Sample_3, Col0_PQ	Abundance: Sample_13, fsd1_2-PQ	Abundance: Sample_14, fsd1_2-PQ	Abundance: Sample_15, fsd1_2-PQ	Abundances (Normalized): Sample_1, Col0_PQ	Abundances (Normalized): Sample_2, Col0_PQ	Abundances (Normalized): Sample_3, Col0_PQ	Abundances (Normalized): Sample_13, fsd1_2-PQ	Abundances (Normalized): Sample_14, fsd1_2-PQ	Abundances (Normalized): Sample_15, fsd1_2-PQ	Found in Sample: Sample_11, Col0_PQ	Found in Sample: Sample_2, Col0_PQ	Found in Sample: Sample_3, Col0_PQ	Found in Sample: Sample_13 , fsd1_2-PQ	Found in Sample: Sample_14, fsd1_2-PQ	Found in Sample: Sample_15, fsd1_2-PQ	Exp. q-value: Combined	Protein FDR Confidence: Combined	Abundance Ratio: (Col0_PQ) / (fsd1_2-PQ)	Abundance Ratio Adj. P-Value: (Col0_PQ) / (fsd1_2-PQ)	Abundance Ratio P-Value: (Col0_PQ) / (fsd1_2-PQ)	Modifications
P10896	Ribulose bisphosphate carboxylase/oxygenase activase, chloroplastic OS=Arabidopsis thaliana OX=3702 GN=RCA PE=1 SV=2	78	36	1489	36	474	51.9	10051	11045	12592	10548	8878	11269	35	35	36	33	34	35	2.51774e+09	3.41327e+09	5.41351e+09	5.87279e+09	1.93627e+09	6.92871e+09	7.53996e+09	7.72921e+09	7.89591e+09	6.75512e+09	6.46451e+09	6.92871e+09	High	High	High	High	High	High	0	High	1.052	0.918389	0.590818	Oxidation [M91; M100; M127; M128; M138; M179; M182; M188; M189; M222; M237; M249; M255; M269; M388; M394; M399; M402]; Carbamidomethyl [C175; C223; C224; C282; C451; C470]
P19366	ATP synthase subunit beta, chloroplastic OS=Arabidopsis thaliana OX=3702 GN=atpB PE=1 SV=2	86	39	1242	38	498	53.9	6896	7467	8256	7125	6610	7513	35	36	36	35	36	38	1.95483e+09	2.33698e+09	4.54973e+09	5.62104e+09	1.8535e+09	6.66544e+09	5.85418e+09	5.29199e+09	6.63604e+09	6.46554e+09	6.18819e+09	6.66544e+09	High	High	High	High	High	High	0	High	0.897	0.814289	0.305358	Oxidation [M40; M79; M89; M94; M183; M214; M216; M239; M256; M292; M306; M374; M492]; Carbamidomethyl [C63]; Acetyl [N-Term]
O50008	5-methyltetrahydropteroyltriglutamate--homocysteine methyltransferase 1 OS=Arabidopsis thaliana OX=3702 GN=MS1 PE=1 SV=1	73	52	748	27	765	84.3	3192	3972	3860	3646	3186	3454	46	47	46	44	43	49	4.0083e+08	6.3234e+08	9.14639e+08	9.62476e+08	3.53909e+08	1.16628e+09	1.20038e+09	1.43191e+09	1.33405e+09	1.10708e+09	1.18158e+09	1.16628e+09	High	High	High	High	High	High	0	High	1.12	0.75298	0.24866	Oxidation [M74; M97; M107; M109; M545; M549; M554; M557; M718; M750]; Acetyl [N-Term]; Carbamidomethyl [C328; C522; C580; C733]
P22953	Probable mediator of RNA polymerase II transcription subunit 37e OS=Arabidopsis thaliana OX=3702 GN=MED37E PE=1 SV=3	88	55	797	17	651	71.3	3885	4055	4820	4273	3762	4460	48	48	47	47	46	48	1.41621e+08	1.85959e+08	2.23868e+08	3.01666e+08	1.23212e+08	3.55491e+08	4.24118e+08	4.21095e+08	3.26525e+08	3.46989e+08	4.11361e+08	3.55491e+08	High	High	High	High	High	High	0	High	1.063	0.898694	0.521756	Oxidation [M64; M90; M106; M126; M174; M243; M313; M320; M524; M555; M616; M632]; Carbamidomethyl [C20; C273; C319; C483; C609]; Acetyl [N-Term]
O03042	Ribulose bisphosphate carboxylase large chain OS=Arabidopsis thaliana OX=3702 GN=rbcL PE=1 SV=1	69	42	2239	38	479	52.9	7362	9770	12457	8387	5871	9987	37	37	36	34	36	38	1.92096e+10	2.68135e+10	3.45439e+10	4.08191e+10	1.79124e+10	4.73096e+10	5.75277e+10	6.0718e+10	5.03843e+10	4.69517e+10	5.98032e+10	4.73096e+10	High	High	High	High	High	High	0	High	1.141	0.660909	0.181242	Oxidation [M212; M250; M266; M297; M309]; Carbamidomethyl [C172; C192; C221; C247; C284; C427; C459]; Acetyl [N-Term]
Q9LSB4	TSA1-like protein OS=Arabidopsis thaliana OX=3702 GN=NAI2 PE=1 SV=1	72	62	494	61	772	85	2259	2155	2288	2575	2029	2656	51	46	54	52	51	53	2.16015e+08	2.69476e+08	4.63483e+08	5.98002e+08	2.14913e+08	7.05293e+08	6.46907e+08	6.10215e+08	6.76016e+08	6.87846e+08	7.17519e+08	7.05293e+08	High	High	High	High	High	High	0	High	0.932	0.895512	0.511003	Oxidation [M189; M343; M420]; Carbamidomethyl [C506; C508]
P55737	Heat shock protein 90-2 OS=Arabidopsis thaliana OX=3702 GN=HSP90-2 PE=1 SV=1	72	60	534	4	699	80	1846	2117	2161	2696	1945	2355	51	53	47	53	51	51	1.05164e+07	1.43874e+07	1.73124e+07	2.7672e+07	9.32241e+06	3.13808e+07	3.14937e+07	3.25797e+07	2.52512e+07	3.18294e+07	3.11242e+07	3.13808e+07	High	High	High	High	High	High	0	High	0.936	0.8863	0.48296	Acetyl [N-Term]; Oxidation [M85; M342; M581; M595; M599; M605; M614; M681]; Carbamidomethyl [C345; C543; C568; C569]
P51818	Heat shock protein 90-3 OS=Arabidopsis thaliana OX=3702 GN=HSP90-3 PE=1 SV=2	67	58	525	1	699	80	1841	2109	2157	2693	1946	2348	49	51	46	51	50	49	3.62047e+06	4.44166e+06	3.4414e+06	9.90424e+06	2.82584e+06	1.04418e+07	1.08423e+07	1.00579e+07	5.01948e+06	1.13922e+07	9.43448e+06	1.04418e+07	High	High	High	High	High	High	0	High	0.888	0.771902	0.268731	Acetyl [N-Term]; Oxidation [M85; M183; M342; M581; M595; M599; M605; M614]; Carbamidomethyl [C345; C543; C568; C569]
Q9ASR1	Elongation factor 2 OS=Arabidopsis thaliana OX=3702 GN=LOS1 PE=1 SV=1	79	59	459	59	843	93.8	1956	2098	2140	1948	1565	2284	44	49	47	44	43	52	2.69195e+08	4.26799e+08	6.8277e+08	7.10996e+08	2.10909e+08	9.37094e+08	8.06167e+08	9.66468e+08	9.9586e+08	8.17815e+08	7.0415e+08	9.37094e+08	High	High	High	High	High	High	0	High	1.077	0.867735	0.443604	Carbamidomethyl [C131; C136; C163; C275; C286; C370; C448; C520; C541; C651; C797]; Oxidation [M81; M189; M287; M335; M336; M377; M412; M550; M646; M650; M682; M759; M833]
P25696	Bifunctional enolase 2/transcriptional activator OS=Arabidopsis thaliana OX=3702 GN=ENO2 PE=1 SV=1	84	34	597	34	444	47.7	3163	3380	4023	3451	3018	4271	33	32	32	33	34	33	5.47298e+08	7.2828e+08	1.2423e+09	1.49123e+09	5.07204e+08	1.87265e+09	1.63901e+09	1.64916e+09	1.81196e+09	1.71527e+09	1.69338e+09	1.87265e+09	High	High	High	High	High	High	0	High	1.025	0.964408	0.778879	Acetyl [N-Term]; Carbamidomethyl [C107; C124; C318; C346]; Oxidation [M93; M170; M174; M189; M249; M314]
Q9SZJ5	Serine hydroxymethyltransferase 1, mitochondrial OS=Arabidopsis thaliana OX=3702 GN=SHM1 PE=1 SV=1	77	35	568	22	517	57.4	2507	2565	2552	2634	2499	2811	33	34	34	33	32	33	4.38046e+08	5.33891e+08	7.83618e+08	1.03754e+09	3.81605e+08	1.21163e+09	1.31183e+09	1.20897e+09	1.14295e+09	1.19343e+09	1.27404e+09	1.21163e+09	High	High	High	High	High	High	0	High	1.08	0.858853	0.425196	Oxidation [M91; M98; M120; M168; M199; M215; M254; M258; M295; M371; M424; M431; M479]; Carbamidomethyl [C125]
O65719	Heat shock 70 kDa protein 3 OS=Arabidopsis thaliana OX=3702 GN=HSP70-3 PE=1 SV=1	77	50	627	19	649	71.1	2650	2800	3260	2947	2544	2998	45	43	45	41	39	43	6.19602e+07	8.15638e+07	1.2332e+08	1.46143e+08	5.09145e+07	1.87225e+08	1.85554e+08	1.84698e+08	1.79869e+08	1.68099e+08	1.69986e+08	1.87225e+08	High	High	High	High	High	High	0	High	1.115	0.771902	0.26895	Acetyl [N-Term]; Carbamidomethyl [C20; C273; C319; C483; C609]; Oxidation [M64; M106; M174; M243; M320; M332; M524; M555; M616; M630]
Q9LD57	Phosphoglycerate kinase 1, chloroplastic OS=Arabidopsis thaliana OX=3702 GN=PGK1 PE=1 SV=1	82	38	777	20	481	50.1	3934	4286	4769	4536	3641	4884	35	35	33	36	34	36	5.38699e+08	6.66443e+08	1.11725e+09	1.1882e+09	4.50722e+08	1.36897e+09	1.61326e+09	1.50913e+09	1.62957e+09	1.36671e+09	1.5048e+09	1.36897e+09	High	High	High	High	High	High	0	High	1.087	0.854519	0.38909	Carbamidomethyl [C173; C292]; Oxidation [M301; M371; M399; M404; M448]
Q9STW6	Heat shock 70 kDa protein 6, chloroplastic OS=Arabidopsis thaliana OX=3702 GN=HSP70-6 PE=1 SV=1	62	48	526	20	718	76.5	2455	2358	2373	2535	2113	2622	45	44	43	40	44	42	1.36214e+08	1.44534e+08	2.87708e+08	3.14798e+08	1.18495e+08	3.94954e+08	4.07924e+08	3.2729e+08	4.19639e+08	3.62093e+08	3.95614e+08	3.94954e+08	High	High	High	High	High	High	0	High	1.006	0.992054	0.924219	Carbamidomethyl [C179; C380]; Oxidation [M95; M153; M352; M586; M667]
Q9SR37	Beta-glucosidase 23 OS=Arabidopsis thaliana OX=3702 GN=BGLU23 PE=1 SV=1	62	31	400	26	524	59.7	1236	1582	1753	1675	1617	1794	27	30	30	28	28	29	2.53413e+08	3.88941e+08	7.27157e+08	8.38033e+08	2.56863e+08	1.04708e+09	7.58904e+08	8.80739e+08	1.0606e+09	9.63938e+08	8.57575e+08	1.04708e+09	High	High	High	High	High	High	0	High	0.931	0.894639	0.508449	Oxidation [M102; M112; M315; M365; M415; M417]; Carbamidomethyl [C73; C80; C222; C456]
Q39043	Mediator of RNA polymerase II transcription subunit 37f OS=Arabidopsis thaliana OX=3702 GN=MED37F PE=1 SV=2	69	50	500	3	668	73.5	2401	2329	2567	2536	2193	2474	44	45	46	47	45	46	6.63754e+06	8.3781e+06	1.60303e+07	1.19907e+07	6.30908e+06	2.13734e+07	1.98777e+07	1.89718e+07	2.33811e+07	1.37922e+07	2.10638e+07	2.13734e+07	High	High	High	High	High	High	0	High	1.116	0.85511	0.397569	Carbamidomethyl [C48; C635]; Oxidation [M154; M580]
Q9LKR3	Mediator of RNA polymerase II transcription subunit 37a OS=Arabidopsis thaliana OX=3702 GN=MED37A PE=1 SV=1	70	51	507	3	669	73.6	2373	2294	2532	2465	2103	2473	45	45	46	48	46	47	7.34658e+06	7488221	1.94516e+07	2.45648e+07	6.36756e+06	31889432	2.2001e+07	1.69567e+07	2.83713e+07	2.82554e+07	2.1259e+07	31889432	High	High	High	High	High	High	0	High	0.869	0.642186	0.170794	Carbamidomethyl [C48; C635]; Oxidation [M154; M269; M580]
Q9LUT2	S-adenosylmethionine synthase 4 OS=Arabidopsis thaliana OX=3702 GN=METK4 PE=1 SV=1	91	32	436	17	393	42.8	1897	1960	2271	1924	1685	2291	29	28	31	30	27	31	1.38035e+08	1.6687e+08	2.70785e+08	4.53443e+08	1.01913e+08	5.65424e+08	4.13378e+08	3.7787e+08	3.94956e+08	5.21568e+08	3.40251e+08	5.65424e+08	High	High	High	High	High	High	0	High	1.049	0.91946	0.612928	Carbamidomethyl [C20; C31; C42; C45; C90; C161]; Oxidation [M1; M50; M138; M183; M347]; Acetyl [N-Term]
P25858	Glyceraldehyde-3-phosphate dehydrogenase GAPC1, cytosolic OS=Arabidopsis thaliana OX=3702 GN=GAPC1 PE=1 SV=2	86	34	868	5	338	36.9	3886	4127	5887	5209	4068	5389	32	32	33	31	32	33	7.44645e+07	9.24682e+07	1.00251e+08	1.42542e+08	5.91367e+07	1.88109e+08	2.23001e+08	2.0939e+08	1.46222e+08	1.63957e+08	1.97436e+08	1.88109e+08	High	High	High	High	High	High	0	High	1.135	0.683048	0.198213	Oxidation [M45; M48; M134; M179; M197; M235; M335]; Carbamidomethyl [C156; C160]
Q9SIF2	Heat shock protein 90-5, chloroplastic OS=Arabidopsis thaliana OX=3702 GN=HSP90-5 PE=1 SV=1	69	46	359	41	780	88.6	1581	1445	1795	1795	1446	1900	38	39	36	36	38	39	9.4169e+07	1.15609e+08	2.17992e+08	2.46786e+08	8.96196e+07	3.10496e+08	2.82011e+08	2.61792e+08	3.17954e+08	2.83863e+08	2.99208e+08	3.10496e+08	High	High	High	High	High	High	0	High	0.943	0.918389	0.58733	Oxidation [M157; M385; M527; M669; M732; M733; M735]; Carbamidomethyl [C165; C492; C613; C638; C691]
P21240	Chaperonin 60 subunit beta 1, chloroplastic OS=Arabidopsis thaliana OX=3702 GN=CPN60B1 PE=1 SV=3	74	45	576	13	600	63.8	2660	2830	3532	2948	3011	3227	41	43	41	42	42	39	1.01391e+08	1.25772e+08	1.73374e+08	2.77048e+08	8.37139e+07	3.1594e+08	3.03638e+08	2.84804e+08	2.52876e+08	3.18671e+08	2.79491e+08	3.1594e+08	High	High	High	High	High	High	0	High	0.907	0.841083	0.358165	Carbamidomethyl [C272; C471; C559; C560; C576]; Oxidation [M215; M220; M247; M265; M546; M573; M593]
Q9LHA8	Probable mediator of RNA polymerase II transcription subunit 37c OS=Arabidopsis thaliana OX=3702 GN=MED37C PE=1 SV=1	77	48	506	13	650	71.1	2238	2240	2633	2474	2116	2541	43	39	39	39	40	40	1.89652e+07	2.43067e+07	4.38866e+07	4.83081e+07	1.84677e+07	5.7098e+07	5.67958e+07	5.50414e+07	6.40112e+07	5.55659e+07	6.16571e+07	5.7098e+07	High	High	High	High	High	High	0	High	0.95	0.927624	0.665016	Acetyl [N-Term]; Carbamidomethyl [C20; C273; C319; C483; C609]; Oxidation [M64; M243; M313; M320; M524; M555; M616; M624; M630]
Q9FX54	Glyceraldehyde-3-phosphate dehydrogenase GAPC2, cytosolic OS=Arabidopsis thaliana OX=3702 GN=GAPC2 PE=1 SV=1	86	33	884	4	338	36.9	3830	4093	6056	5409	4018	5625	30	31	31	30	31	32	1.01959e+08	1.1776e+08	1.2509e+08	2.53461e+08	8.67251e+07	3.00518e+08	3.05339e+08	2.66661e+08	1.8245e+08	2.9154e+08	2.89544e+08	3.00518e+08	High	High	High	High	High	High	0	High	1.001	0.994314	0.958185	Oxidation [M45; M48; M134; M179; M197; M235; M335]; Carbamidomethyl [C156; C160]
Q9FI56	Chaperone protein ClpC1, chloroplastic OS=Arabidopsis thaliana OX=3702 GN=CLPC1 PE=1 SV=1	56	49	460	23	929	103.4	2201	1994	2143	1941	1866	2084	43	43	42	41	41	43	9.22763e+07	1.13138e+08	2.03652e+08	2.28495e+08	8.12138e+07	2.70981e+08	2.76343e+08	2.56196e+08	2.97038e+08	2.62824e+08	2.71144e+08	2.70981e+08	High	High	High	High	High	High	0	High	1.061	0.905814	0.534818	Oxidation [M107; M234; M254; M338; M669; M674; M678; M730; M756; M811; M880]; Carbamidomethyl [C299]
Q9SRV5	5-methyltetrahydropteroyltriglutamate--homocysteine methyltransferase 2 OS=Arabidopsis thaliana OX=3702 GN=MS2 PE=1 SV=1	58	41	470	16	765	84.5	2335	2458	2590	2349	2346	2342	36	36	31	32	35	35	5.8638e+07	8.07029e+07	1.00553e+08	1.20375e+08	4.96664e+07	1.42995e+08	1.75605e+08	1.82748e+08	1.46663e+08	1.3846e+08	1.65818e+08	1.42995e+08	High	High	High	High	High	High	0	High	1.082	0.857141	0.417902	Oxidation [M107; M109; M212; M557; M718]; Acetyl [N-Term]; Carbamidomethyl [C328; C580; C733]
Q9LJE4	Chaperonin 60 subunit beta 2, chloroplastic OS=Arabidopsis thaliana OX=3702 GN=CPN60B2 PE=1 SV=1	70	40	527	10	596	63.3	2539	2585	3211	2832	2878	3131	36	37	36	38	39	39	6.77049e+07	9.04108e+07	1.41813e+08	1.97218e+08	5.70022e+07	2.01964e+08	2.02758e+08	2.04731e+08	2.06842e+08	2.26848e+08	1.9031e+08	2.01964e+08	High	High	High	High	High	High	0	High	0.939	0.912692	0.560453	Carbamidomethyl [C268; C467; C555; C556]; Oxidation [M211; M216; M243; M261; M379; M542]
P17562	S-adenosylmethionine synthase 2 OS=Arabidopsis thaliana OX=3702 GN=SAM2 PE=1 SV=1	80	28	358	8	393	43.2	1625	1632	1785	1470	1572	1729	26	26	24	24	24	28	3.55338e+07	4.95891e+07	1.07115e+08	1.22861e+08	3.45091e+07	1.50846e+08	1.06414e+08	1.12292e+08	1.56234e+08	1.41319e+08	1.15214e+08	1.50846e+08	High	High	High	High	High	High	0	High	0.899	0.822015	0.311516	Carbamidomethyl [C20; C31; C42; C45; C90]; Oxidation [M1; M50; M126; M183; M298]; Acetyl [N-Term]
Q9SJL8	S-adenosylmethionine synthase 3 OS=Arabidopsis thaliana OX=3702 GN=METK3 PE=1 SV=1	91	31	406	18	390	42.5	1491	1604	1869	1601	1464	1728	27	25	28	25	24	28	9.64368e+07	1.29914e+08	2.26257e+08	2.60451e+08	8.38684e+07	3.03718e+08	2.88802e+08	2.94184e+08	3.30009e+08	2.99581e+08	2.80007e+08	3.03718e+08	High	High	High	High	High	High	0	High	1.104	0.824437	0.313549	Carbamidomethyl [C20; C31; C42; C45; C90; C161; C302]; Oxidation [M1; M50; M52; M126; M138; M183; M347]; Acetyl [N-Term]
Q94B78	Glycine dehydrogenase (decarboxylating) 1, mitochondrial OS=Arabidopsis thaliana OX=3702 GN=GLDP1 PE=1 SV=2	58	44	342	23	1037	112.9	1096	1356	1467	1170	816	1352	35	39	42	37	34	38	4.95409e+07	7.91119e+07	1.46784e+08	1.14736e+08	3.48597e+07	1.57305e+08	1.48362e+08	1.79145e+08	2.14094e+08	1.31974e+08	1.16384e+08	1.57305e+08	High	High	High	High	High	High	0	High	1.323	0.0624467	0.00522235	Carbamidomethyl [C98; C245; C253; C280; C463; C569; C578; C664; C681; C777; C943; C1022]; Oxidation [M94; M170; M680; M683; M787; M863; M909; M918; M927]
P21238	Chaperonin 60 subunit alpha 1, chloroplastic OS=Arabidopsis thaliana OX=3702 GN=CPN60A1 PE=1 SV=2	81	38	535	37	586	62	2978	3375	3971	3798	3027	4270	35	36	36	36	35	36	4.92233e+08	6.14155e+08	1.13259e+09	1.46567e+09	4.57307e+08	1.73104e+09	1.4741e+09	1.39073e+09	1.65195e+09	1.68587e+09	1.52678e+09	1.73104e+09	High	High	High	High	High	High	0	High	0.902	0.827219	0.330985	Carbamidomethyl [C71; C548]; Oxidation [M110; M205; M237; M347; M349; M516; M527; M559; M585]
O03986	Heat shock protein 90-4 OS=Arabidopsis thaliana OX=3702 GN=HSP90-4 PE=1 SV=1	52	41	402	1	699	80.1	1651	1635	1749	2117	1685	1853	38	37	35	38	37	35	200287	227830	441482	779063	183203	448082	599806	515911	643927	896109	611648	448082	High	High	High	High	High	Peak Found	0	High	0.981	0.983625	0.874042	Acetyl [N-Term]; Oxidation [M85; M183; M581; M605; M614]; Carbamidomethyl [C543; C568; C569]
Q9C5A9	ATP synthase subunit beta-3, mitochondrial OS=Arabidopsis thaliana OX=3702 GN=At5g08680 PE=1 SV=1	72	32	436	31	559	59.8	2324	2425	2915	2341	2294	2723	29	31	31	30	29	30	4.77554e+08	5.68452e+08	1.07118e+09	1.26148e+09	4.6381e+08	1.57817e+09	1.43015e+09	1.28723e+09	1.56237e+09	1.451e+09	1.5485e+09	1.57817e+09	High	High	High	High	High	High	0	High	0.993	0.994879	0.977659	Carbamidomethyl [C90; C295]; Oxidation [M111; M141; M173; M245; M278; M302; M437; M473; M539]
Q9LTX9	Heat shock 70 kDa protein 7, chloroplastic OS=Arabidopsis thaliana OX=3702 GN=HSP70-7 PE=2 SV=1	60	45	477	17	718	77	2188	1991	2197	2185	1919	2154	42	42	41	41	43	41	7.71983e+07	8.66754e+07	2.03092e+08	2.12866e+08	7.37517e+07	2.32655e+08	2.31188e+08	1.96273e+08	2.96222e+08	2.44847e+08	2.46231e+08	2.32655e+08	High	High	High	High	High	High	0	High	1.027	0.959294	0.764835	Oxidation [M95; M153; M352; M586]; Carbamidomethyl [C179; C380]
Q43127	Glutamine synthetase, chloroplastic/mitochondrial OS=Arabidopsis thaliana OX=3702 GN=GLN2 PE=1 SV=1	69	28	500	24	430	47.4	2358	2771	3057	2286	1905	2742	27	28	27	27	24	28	5.3497e+08	6.9781e+08	1.13482e+09	1.12715e+09	3.8954e+08	1.37119e+09	1.60209e+09	1.58016e+09	1.6552e+09	1.29649e+09	1.30054e+09	1.37119e+09	High	High	High	High	High	High	0	High	1.319	0.0666572	0.00575174	Carbamidomethyl [C150; C217; C306]; Oxidation [M315; M396]
P23686	S-adenosylmethionine synthase 1 OS=Arabidopsis thaliana OX=3702 GN=SAM1 PE=1 SV=2	82	33	361	12	393	43.1	1412	1367	1599	1396	1498	1810	29	29	31	27	27	29	2.90232e+07	3.6096e+07	5.71969e+07	6.25366e+07	2.25339e+07	7.74573e+07	8.69168e+07	8.17379e+07	8.3425e+07	7.19321e+07	7.52328e+07	7.74573e+07	High	High	High	High	High	High	0	High	1.156	0.601808	0.143872	Carbamidomethyl [C20; C31; C42; C45; C90; C114; C161]; Oxidation [M1; M50; M298]; Acetyl [N-Term]
P17745	Elongation factor Tu, chloroplastic OS=Arabidopsis thaliana OX=3702 GN=TUFA PE=1 SV=1	71	24	507	23	476	51.6	2923	3141	3481	2924	2718	3240	21	23	23	24	21	24	4.8471e+08	6.72253e+08	1.52524e+09	1.29182e+09	4.35434e+08	1.63334e+09	1.45158e+09	1.52229e+09	2.22465e+09	1.4859e+09	1.45376e+09	1.63334e+09	High	High	High	High	High	High	0	High	1.053	0.918389	0.586608	Oxidation [M101; M159; M166; M180; M198; M270; M338; M368; M410; M423; M432; M434; M455]; Carbamidomethyl [C149; C451]
P54609	Cell division control protein 48 homolog A OS=Arabidopsis thaliana OX=3702 GN=CDC48A PE=1 SV=1	71	51	363	12	809	89.3	1315	1494	1741	1382	1200	1940	43	40	44	42	38	48	1.55223e+07	1.98305e+07	3.69067e+07	3.29499e+07	1.31256e+07	4.93116e+07	4.64851e+07	4.49054e+07	5.38305e+07	3.79002e+07	4.38218e+07	4.93116e+07	High	High	High	High	High	High	0	High	1.065	0.898301	0.516637	Carbamidomethyl [C73; C81; C109; C178; C188; C271; C418; C425; C525; C538; C695]; Oxidation [M50; M430; M553; M612; M615; M724]; Acetyl [N-Term]
Q8RWV0	Transketolase-1, chloroplastic OS=Arabidopsis thaliana OX=3702 GN=TKL-1 PE=1 SV=1	71	36	462	29	741	79.9	1873	1756	2344	2058	1721	2463	34	34	34	33	35	33	2.24126e+08	3.52093e+08	5.86285e+08	6.65627e+08	2.0505e+08	8.4661e+08	6.71197e+08	7.973e+08	8.5513e+08	7.65631e+08	6.8459e+08	8.4661e+08	High	High	High	High	High	High	0	High	0.984	0.990734	0.908634	Oxidation [M237; M463; M563; M568]; Carbamidomethyl [C110; C235; C245; C440; C663]
Q9SAJ4	Phosphoglycerate kinase 3, cytosolic OS=Arabidopsis thaliana OX=3702 GN=PGK3 PE=1 SV=1	82	31	427	24	401	42.1	2021	2180	2282	2341	2224	2543	29	29	28	29	30	29	2.35309e+08	3.03151e+08	5.46052e+08	6.91589e+08	2.22592e+08	8.09611e+08	7.04686e+08	6.86471e+08	7.96448e+08	7.95493e+08	7.43155e+08	8.09611e+08	High	High	High	High	High	High	0	High	1.002	0.994314	0.956959	Oxidation [M53; M94; M176; M296; M373]; Carbamidomethyl [C62]
Q9ZNZ7	Ferredoxin-dependent glutamate synthase 1, chloroplastic/mitochondrial OS=Arabidopsis thaliana OX=3702 GN=GLU1 PE=1 SV=3	49	54	300	45	1622	176.6	1132	1031	1001	1109	894	1017	40	43	42	43	38	40	4.57369e+07	7.42611e+07	1.09981e+08	1.44134e+08	4.36079e+07	1.78764e+08	1.3697e+08	1.68161e+08	1.60413e+08	1.65789e+08	1.45591e+08	1.78764e+08	High	High	High	High	High	High	0	High	0.996	0.999536	0.996921	Carbamidomethyl [C132; C453; C696; C972; C1243; C1248; C1464; C1501; C1502; C1509]; Oxidation [M133; M191; M390; M547; M568; M1524]
O65396	Aminomethyltransferase, mitochondrial OS=Arabidopsis thaliana OX=3702 GN=GDCST PE=2 SV=1	79	31	399	31	408	44.4	1424	1375	1772	1518	1409	1810	23	27	26	25	24	29	3.64611e+08	4.86656e+08	6.63179e+08	9.1621e+08	3.0086e+08	1.05499e+09	1.09191e+09	1.10201e+09	9.67285e+08	1.05386e+09	1.00446e+09	1.05499e+09	High	High	High	High	High	High	0	High	1.021	0.971943	0.808729	Oxidation [M52; M60; M69; M87; M163; M282; M367; M397]; Carbamidomethyl [C75; C88; C97; C151; C221; C276]
Q9LR30	Glutamate--glyoxylate aminotransferase 1 OS=Arabidopsis thaliana OX=3702 GN=GGAT1 PE=1 SV=1	77	32	350	17	481	53.3	1487	1520	1902	1705	1213	1664	26	29	29	29	28	26	6.79719e+07	1.3187e+08	1.76536e+08	1.99133e+08	5.8856e+07	2.2703e+08	2.03558e+08	2.98614e+08	2.57488e+08	2.29051e+08	1.96499e+08	2.2703e+08	High	High	High	High	High	High	0	High	1.104	0.822015	0.310457	Carbamidomethyl [C18; C66; C149; C226; C297; C377; C382; C417]; Oxidation [M144; M214; M271; M273; M335; M338; M370; M389; M454; M458; M469]
O23654	V-type proton ATPase catalytic subunit A OS=Arabidopsis thaliana OX=3702 GN=VHA-A PE=1 SV=1	79	44	320	44	623	68.8	1554	1510	1529	1547	1438	1856	32	35	33	32	30	39	1.09237e+08	1.60419e+08	2.30403e+08	3.18907e+08	9.78037e+07	4.04089e+08	3.27134e+08	3.63263e+08	3.36057e+08	3.66819e+08	3.26532e+08	4.04089e+08	High	High	High	High	High	High	0	High	0.954	0.929391	0.671412	Carbamidomethyl [C134; C248; C256; C279; C397; C535]; Oxidation [M207; M321; M343; M349; M350; M371]
P25856	Glyceraldehyde-3-phosphate dehydrogenase GAPA1, chloroplastic OS=Arabidopsis thaliana OX=3702 GN=GAPA1 PE=1 SV=3	76	30	554	15	396	42.5	3111	3483	3761	3423	2627	3668	25	25	27	26	27	27	2.38901e+08	3.03e+08	5.42529e+08	7.15474e+08	2.05171e+08	7.93319e+08	7.15444e+08	6.8613e+08	7.91309e+08	8.22967e+08	6.84994e+08	7.93319e+08	High	High	High	High	High	High	0	High	1.012	0.983987	0.876605	Carbamidomethyl [C213; C217; C337; C348]; Oxidation [M236; M361; M363; M367]
P0DH99	Elongation factor 1-alpha 1 OS=Arabidopsis thaliana OX=3702 GN=A1 PE=1 SV=1	70	27	615	27	449	49.5	2260	2572	3298	2316	1911	2992	25	24	21	23	23	23	1.0886e+09	1.50134e+09	2.19022e+09	2.72317e+09	8.64352e+08	3.27346e+09	3.26006e+09	3.39971e+09	3.19456e+09	3.1323e+09	2.88576e+09	3.27346e+09	High	High	High	High	High	High	0	High	1.101	0.827219	0.324844	Carbamidomethyl [C87; C111; C150; C151; C152; C351]; Oxidation [M102; M148; M155; M259; M264; M335; M392; M398]
P25857	Glyceraldehyde-3-phosphate dehydrogenase GAPB, chloroplastic OS=Arabidopsis thaliana OX=3702 GN=GAPB PE=1 SV=2	68	30	528	24	447	47.6	2839	2896	3143	2727	2515	3020	29	29	28	28	30	29	4.51007e+08	5.7337e+08	1.13476e+09	1.25806e+09	4.06469e+08	1.48544e+09	1.35065e+09	1.29837e+09	1.65511e+09	1.44707e+09	1.35705e+09	1.48544e+09	High	High	High	High	High	High	0	High	1.037	0.938974	0.692021	Carbamidomethyl [C235; C239; C360; C371; C434; C443]; Oxidation [M131; M215; M258; M384; M386; M390]
P11574	V-type proton ATPase subunit B1 OS=Arabidopsis thaliana OX=3702 GN=VHA-B1 PE=2 SV=2	77	27	315	1	486	54.1	1743	1852	1445	1766	1420	1576	24	26	23	26	25	25	123175	136072		241493	91547.4	337181	368876	308130		277775	305644	337181	High	High	High	High	High	High	0	High	1.102	0.971389	0.806907	Oxidation [M17; M99; M141; M152; M230; M276; M303; M332; M386]; Carbamidomethyl [C179; C265]
Q944G9	Fructose-bisphosphate aldolase 2, chloroplastic OS=Arabidopsis thaliana OX=3702 GN=FBA2 PE=1 SV=2	71	27	424	15	398	43	2351	2573	2698	2415	2005	2404	23	25	25	25	22	25	3.85924e+08	5.61779e+08	1.02279e+09	1.16414e+09	3.08332e+08	1.35643e+09	1.15574e+09	1.27212e+09	1.4918e+09	1.33904e+09	1.02941e+09	1.35643e+09	High	High	High	High	High	High	0	High	1.146	0.640031	0.168828	Carbamidomethyl [C79; C163; C345]; Oxidation [M72; M132; M306; M324]
P22954	Probable mediator of RNA polymerase II transcription subunit 37c OS=Arabidopsis thaliana OX=3702 GN=MED37D PE=1 SV=2	65	37	440	8	653	71.3	2000	1909	2372	2181	1881	2198	32	31	28	30	30	31	4.34159e+06	6.27595e+06	1.19648e+07	1.10535e+07	3.15476e+06	1.34015e+07	1.30019e+07	1.42116e+07	1.74513e+07	1.27141e+07	1.05326e+07	1.34015e+07	High	High	High	High	High	High	0	High	1.292	0.385436	0.0662456	Acetyl [N-Term]; Carbamidomethyl [C20; C273; C319; C483; C609]; Oxidation [M64; M243; M320; M524; M555]
O04314	PYK10-binding protein 1 OS=Arabidopsis thaliana OX=3702 GN=PBP1 PE=1 SV=1	95	23	489	17	298	32.1	2434	2809	4105	3138	2251	3896	21	21	22	22	22	21	3.36067e+08	4.28115e+08	6.84042e+08	7.41253e+08	2.76935e+08	9.95423e+08	1.00643e+09	9.69448e+08	9.97715e+08	8.52619e+08	9.24587e+08	9.95423e+08	High	High	High	High	High	High	0	High	1.095	0.839134	0.353366	Acetyl [N-Term]; Oxidation [M245]
Q9LF98	Fructose-bisphosphate aldolase 8, cytosolic OS=Arabidopsis thaliana OX=3702 GN=FBA8 PE=1 SV=1	91	31	465	18	358	38.5	2393	2429	2860	2523	2217	2722	29	29	29	30	29	31	2.75464e+08	3.37537e+08	4.8444e+08	7.16644e+08	2.18656e+08	8.52361e+08	8.24941e+08	7.64337e+08	7.06584e+08	8.24312e+08	7.30015e+08	8.52361e+08	High	High	High	High	High	High	0	High	1.009	0.987116	0.899198	Oxidation [M228; M281]; Carbamidomethyl [C68; C173; C197; C208; C326]
O04499	2,3-bisphosphoglycerate-independent phosphoglycerate mutase 1 OS=Arabidopsis thaliana OX=3702 GN=PGM1 PE=2 SV=3	84	38	310	26	557	60.5	1098	1036	1085	1173	924	1306	34	28	30	30	28	30	9.06932e+07	1.12887e+08	1.99464e+08	2.15015e+08	7.67806e+07	2.71557e+08	2.71602e+08	2.55628e+08	2.9093e+08	2.47319e+08	2.56343e+08	2.71557e+08	High	High	High	High	High	High	0	High	1.042	0.924827	0.655757	Oxidation [M48; M77; M430; M453; M477]; Acetyl [N-Term]; Carbamidomethyl [C39; C100; C355; C444]
Q8W4E2	V-type proton ATPase subunit B3 OS=Arabidopsis thaliana OX=3702 GN=VHA-B3 PE=2 SV=1	77	27	306	1	487	54.3	1612	1724	1421	1736	1378	1540	23	26	22	25	24	24													Not Found	High	Not Found	Not Found	Not Found	Not Found	0	High				Oxidation [M99; M141; M152; M231; M277; M304; M333; M387]; Carbamidomethyl [C179; C266]
Q9SRZ6	Cytosolic isocitrate dehydrogenase [NADP] OS=Arabidopsis thaliana OX=3702 GN=CICDH PE=1 SV=1	82	35	420	30	410	45.7	2111	2038	2104	1831	1754	1989	29	32	33	33	31	32	2.88798e+08	4.01011e+08	5.95443e+08	8.11318e+08	2.66986e+08	9.63457e+08	8.64874e+08	9.08071e+08	8.68487e+08	9.33209e+08	8.9137e+08	9.63457e+08	High	High	High	High	High	High	0	High	0.998	0.997064	0.982814	Oxidation [M15; M20; M156; M197]; Carbamidomethyl [C75; C116; C131; C269; C297; C363]
Q8LCE1	Glutamine synthetase cytosolic isozyme 1-2 OS=Arabidopsis thaliana OX=3702 GN=GLN1-2 PE=1 SV=2	76	24	296	7	356	39.2	1076	1219	1276	1173	1063	1108	22	23	22	22	21	21	1.96991e+07	3.33723e+07	6.52722e+07	5.61543e+07	1.42003e+07	7.35215e+07	5.89935e+07	7.55701e+07	9.52033e+07	6.45909e+07	4.74096e+07	7.35215e+07	High	High	High	High	High	High	0	High	1.215	0.322739	0.0510885	Carbamidomethyl [C92; C159]; Oxidation [M31; M33; M91]; Acetyl [N-Term]
O23254	Serine hydroxymethyltransferase 4 OS=Arabidopsis thaliana OX=3702 GN=SHM4 PE=1 SV=1	75	31	245	31	471	51.7	1065	1160	1189	1098	1114	1224	23	21	23	23	22	28	1.33942e+08	1.78629e+08	3.44572e+08	3.40486e+08	1.19443e+08	4.49287e+08	4.01122e+08	4.04497e+08	5.02579e+08	3.9164e+08	3.98777e+08	4.49287e+08	High	High	High	High	High	High	0	High	1.086	0.85511	0.394337	Oxidation [M1; M253; M330; M395; M459; M464; M467]; Carbamidomethyl [C82; C92; C187; C364; C367]; Acetyl [N-Term]
Q9SJU4	Fructose-bisphosphate aldolase 1, chloroplastic OS=Arabidopsis thaliana OX=3702 GN=FBA1 PE=1 SV=2	70	24	363	11	399	42.9	2003	1820	1781	2013	1605	1762	21	22	21	20	19	21	1.61091e+08	2.16256e+08	2.73598e+08	3.97771e+08	1.24037e+08	4.44262e+08	4.82424e+08	4.89703e+08	3.99058e+08	4.57532e+08	4.14115e+08	4.44262e+08	High	High	High	High	High	High	0	High	1.149	0.622881	0.15977	Carbamidomethyl [C80; C164; C346]; Oxidation [M71; M73; M133; M230]
O80988	Glycine dehydrogenase (decarboxylating) 2, mitochondrial OS=Arabidopsis thaliana OX=3702 GN=GLDP2 PE=1 SV=1	48	35	259	14	1044	113.7	811	995	1091	703	681	1035	28	31	35	29	27	32	2.26947e+07	3.61905e+07	5.30218e+07	4.33191e+07	1.5435e+07	5.94249e+07	6.79646e+07	8.19517e+07	7.73353e+07	4.98273e+07	5.15319e+07	5.94249e+07	High	High	High	High	High	High	0	High	1.417	0.00822286	0.000529723	Carbamidomethyl [C103; C251; C259; C286; C575; C584; C670; C687; C783; C949; C1028]; Oxidation [M176; M686; M689; M793; M869; M915; M924; M933]
O23255	Adenosylhomocysteinase 1 OS=Arabidopsis thaliana OX=3702 GN=SAHH1 PE=1 SV=1	75	31	367	12	485	53.3	1476	1608	1505	1469	1086	1406	27	29	28	28	27	26	8.24848e+07	1.32673e+08	1.95182e+08	2.24639e+08	7.3492e+07	2.98205e+08	2.4702e+08	3.00432e+08	2.84685e+08	2.58389e+08	2.45364e+08	2.98205e+08	High	High	High	High	High	High	0	High	1.113	0.785701	0.275599	Oxidation [M19; M36; M40; M216; M253; M259; M332; M336; M357]; Carbamidomethyl [C42; C84; C86; C120; C244; C268; C297; C346]
F4HQD4	Heat shock 70 kDa protein 15 OS=Arabidopsis thaliana OX=3702 GN=HSP70-15 PE=1 SV=1	62	39	271	10	831	91.6	1062	994	1275	958	893	1322	31	32	33	27	28	34	7.37646e+06	9.1931e+06	1.48909e+07	11512525	4.05092e+06	2.11186e+07	2.20905e+07	2.08174e+07	2.17193e+07	1.32422e+07	1.35246e+07	2.11186e+07	High	High	High	High	High	High	0	High	1.192	0.670754	0.189746	Oxidation [M57; M58; M540; M566; M609]; Carbamidomethyl [C40; C140; C141; C287; C373; C377; C710; C740]
P93819	Malate dehydrogenase 1, cytoplasmic OS=Arabidopsis thaliana OX=3702 GN=MDH1 PE=1 SV=2	75	24	341	12	332	35.5	1573	1801	2034	1709	1656	2012	22	23	22	20	21	21	3.84615e+08	5.28835e+08	1.08361e+09	982521095	3.38183e+08	1.09875e+09	1.15182e+09	1.19752e+09	1.58051e+09	1.13013e+09	1.12907e+09	1.09875e+09	High	High	High	High	High	High	0	High	1.202	0.379309	0.0644814	Carbamidomethyl [C79; C155; C252; C330]; Oxidation [M24; M30; M41; M56]
P53492	Actin-7 OS=Arabidopsis thaliana OX=3702 GN=ACT7 PE=1 SV=1	75	27	337	9	377	41.7	1330	1266	1505	1390	1163	1506	25	25	26	24	24	26	3.4157e+07	3.96891e+07	6.13904e+07	8.48057e+07	3.21026e+07	9.38379e+07	1.02291e+08	8.98741e+07	8.95414e+07	9.75469e+07	1.07179e+08	9.38379e+07	High	High	High	High	High	High	0	High	1.143	0.651435	0.176334	Acetyl [N-Term]; Carbamidomethyl [C12; C259; C287]; Oxidation [M18; M49; M84; M201; M271; M285; M307; M327]
Q9SXJ7	Chaperone protein ClpC2, chloroplastic OS=Arabidopsis thaliana OX=3702 GN=CLPC2 PE=1 SV=1	50	40	346	14	952	105.7	1502	1469	1487	1427	1302	1517	32	31	31	34	34	34	1.35824e+07	1.72235e+07	3.79517e+07	3.84105e+07	1.2625e+07	5.23629e+07	4.06757e+07	3.90018e+07	5.53547e+07	4.41813e+07	4.21505e+07	5.23629e+07	High	High	High	High	High	High	0	High	1.002	0.994314	0.955906	Oxidation [M254; M275; M553; M690; M695; M699; M751; M777; M832; M901]; Carbamidomethyl [C320; C426]
P50318	Phosphoglycerate kinase 2, chloroplastic OS=Arabidopsis thaliana OX=3702 GN=At1g56190 PE=1 SV=3	77	30	461	12	478	49.9	2339	2166	2445	2381	2033	2359	28	27	26	27	28	27	4.0542e+07	5.02358e+07	8.46384e+07	9.80997e+07	3.50203e+07	1.19822e+08	1.21412e+08	1.13757e+08	1.2345e+08	1.12838e+08	1.1692e+08	1.19822e+08	High	High	High	High	High	High	0	High	1.105	0.815134	0.305916	Carbamidomethyl [C170; C289]; Oxidation [M298; M396; M445]
O04310	Jacalin-related lectin 34 OS=Arabidopsis thaliana OX=3702 GN=JAL34 PE=1 SV=1	51	30	270	29	705	72.4	1670	1362	1739	2043	1748	2016	25	25	25	27	24	26	1.56427e+08	1.84215e+08	2.78748e+08	3.77728e+08	1.38664e+08	4.56411e+08	4.68455e+08	4.17147e+08	4.0657e+08	4.34478e+08	4.62951e+08	4.56411e+08	High	High	High	High	High	High	0	High	0.942	0.918389	0.58303	Acetyl [N-Term]
Q9SZN1	V-type proton ATPase subunit B2 OS=Arabidopsis thaliana OX=3702 GN=VHA-B2 PE=1 SV=1	71	25	287	3	487	54.3	1460	1526	1389	1689	1278	1489	21	23	21	24	23	23	3.66353e+06	4.46773e+06	8.11967e+06	1.07411e+07	3.42343e+06	1.17677e+07	1.09713e+07	1.0117e+07	1.1843e+07	1.23548e+07	1.14296e+07	1.17677e+07	High	High	High	High	High	High	0	High	0.896	0.788412	0.278724	Oxidation [M100; M142; M153; M231; M277; M304; M333; M387]; Carbamidomethyl [C180; C266]
Q9M5K3	Dihydrolipoyl dehydrogenase 1, mitochondrial OS=Arabidopsis thaliana OX=3702 GN=LPD1 PE=1 SV=2	66	31	299	19	507	54	1338	1368	1583	1454	1393	1460	25	26	28	25	27	26	8.26186e+07	1.02474e+08	1.60787e+08	2.42928e+08	7.96586e+07	2.77664e+08	2.47421e+08	2.32048e+08	2.34517e+08	2.79426e+08	2.65952e+08	2.77664e+08	High	High	High	High	High	High	0	High	0.976	0.973706	0.838102	Carbamidomethyl [C82; C87; C372]; Oxidation [M124; M253; M360]
P31168	Dehydrin COR47 OS=Arabidopsis thaliana OX=3702 GN=COR47 PE=1 SV=2	92	30	252	26	265	29.9	743	802	925	1188	1263	1143	17	18	17	25	23	24	1.37559e+08	1.55909e+08	2.7357e+08	3.20156e+08	1.37861e+08	4.23079e+08	4.11951e+08	3.5305e+08	3.99018e+08	3.68256e+08	4.6027e+08	4.23079e+08	High	High	High	High	High	High	0	High	0.919	0.860444	0.427934	Acetyl [N-Term]
Q9STX5	Endoplasmin homolog OS=Arabidopsis thaliana OX=3702 GN=HSP90-7 PE=1 SV=1	58	42	262	40	823	94.1	1317	1057	1089	1376	1255	1095	33	32	28	34	33	33	8.96233e+07	1.00534e+08	1.63531e+08	2.34673e+08	7.51029e+07	2.76769e+08	2.68398e+08	2.27655e+08	2.38519e+08	2.6993e+08	2.50742e+08	2.76769e+08	High	High	High	High	High	High	0	High	0.984	0.987116	0.901628	Carbamidomethyl [C671]; Oxidation [M688]
Q9SAR5	Ankyrin repeat domain-containing protein 2A OS=Arabidopsis thaliana OX=3702 GN=AKR2A PE=1 SV=2	93	22	211	20	342	37	1192	1079	977	1094	987	1078	19	17	18	16	17	18	6.56149e+07	8.69388e+07	1.40447e+08	1.65624e+08	5.66529e+07	2.10685e+08	1.96499e+08	1.96869e+08	2.04849e+08	1.90508e+08	1.89144e+08	2.10685e+08	High	High	High	High	High	High	0	High	1.062	0.899401	0.526087	Acetyl [N-Term]; Carbamidomethyl [C259; C266; C299]; Oxidation [M52; M64; M132; M155; M177; M193; M195]
P29197	Chaperonin CPN60, mitochondrial OS=Arabidopsis thaliana OX=3702 GN=CPN60 PE=1 SV=2	74	40	268	26	577	61.2	1195	1137	1257	1155	1131	1539	34	29	31	27	30	31	5.41381e+07	7.55627e+07	1.2708e+08	1.54445e+08	4.35777e+07	1.94194e+08	1.62129e+08	1.71108e+08	1.85353e+08	1.77649e+08	1.45491e+08	1.94194e+08	High	High	High	High	High	High	0	High	0.999	0.994879	0.978474	Carbamidomethyl [C121; C134; C243; C350]; Oxidation [M141; M144; M167; M223; M337; M519]
Q9LRS0	(S)-2-hydroxy-acid oxidase GLO2 OS=Arabidopsis thaliana OX=3702 GN=GLO2 PE=1 SV=1	84	26	378	11	367	40.3	1862	2245	2022	2190	1836	1923	23	23	24	24	23	24	5.80398e+07	7.68922e+07	1.17648e+08	1.60706e+08	4.92642e+07	1.68802e+08	1.73814e+08	1.74119e+08	1.71596e+08	1.8485e+08	1.64476e+08	1.68802e+08	High	High	High	High	High	High	0	High	0.992	0.994314	0.971955	Carbamidomethyl [C343]; Oxidation [M1; M20; M60; M71; M74; M83; M191; M225; M338]; Acetyl [N-Term]
P25697	Phosphoribulokinase, chloroplastic OS=Arabidopsis thaliana OX=3702 GN=At1g32060 PE=1 SV=1	66	20	317	20	395	44.4	1429	1415	1367	1455	1248	1473	19	19	19	19	18	19	3.15558e+08	3.94794e+08	7.80079e+08	9.59346e+08	3.18106e+08	1.16179e+09	9.45011e+08	8.93994e+08	1.13779e+09	1.10348e+09	1.06204e+09	1.16179e+09	High	High	High	High	High	High	0	High	0.945	0.91946	0.602602	Oxidation [M130; M175; M319; M351]; Carbamidomethyl [C100; C289; C295]
P25819	Catalase-2 OS=Arabidopsis thaliana OX=3702 GN=CAT2 PE=1 SV=3	67	28	314	15	492	56.9	1043	1153	1078	1167	989	1033	25	24	24	22	22	25	1.25669e+08	1.89512e+08	2.85822e+08	3.07451e+08	1.0562e+08	3.57488e+08	3.76345e+08	4.29142e+08	4.16887e+08	3.53642e+08	3.52628e+08	3.57488e+08	High	High	High	High	High	High	0	High	1.078	0.867735	0.43814	Carbamidomethyl [C86; C230; C370; C413]; Oxidation [M32; M154; M202; M211]
Q96292	Actin-2 OS=Arabidopsis thaliana OX=3702 GN=ACT2 PE=1 SV=1	75	26	343	1	377	41.9	960	1150	1345	1262	1022	1341	23	23	23	23	21	24	3.63766e+06	3.66679e+06	1.13107e+07	1.15359e+07	3.36798e+06	1.33951e+07	1.08938e+07	8.30328e+06	1.64973e+07	1.3269e+07	1.12445e+07	1.33951e+07	High	High	High	High	High	High	0	High	0.881	0.742955	0.241335	Acetyl [N-Term]; Carbamidomethyl [C12; C259; C287]; Oxidation [M18; M46; M49; M84; M192; M201; M229; M271; M327]
P42737	Beta carbonic anhydrase 2, chloroplastic OS=Arabidopsis thaliana OX=3702 GN=BCA2 PE=1 SV=3	57	22	434	14	331	36.6	2385	2490	2887	2242	2080	2513	21	21	21	20	20	21	2.03858e+08	2.8503e+08	3.90153e+08	6.3157e+08	1.83244e+08	7.13775e+08	6.105e+08	6.45437e+08	5.6906e+08	7.26457e+08	6.11785e+08	7.13775e+08	High	High	High	High	High	High	0	High	0.859	0.606578	0.14555	Oxidation [M158; M189; M232]; Carbamidomethyl [C162; C168; C225; C272]
Q9SI75	Elongation factor G, chloroplastic OS=Arabidopsis thaliana OX=3702 GN=CPEFG PE=1 SV=1	56	34	239	34	783	86	1229	939	1031	1133	960	1062	32	27	27	26	28	27	8.3644e+07	1.09081e+08	1.81527e+08	2.19001e+08	7.43663e+07	2.72867e+08	2.50491e+08	2.4701e+08	2.64768e+08	2.51904e+08	2.48283e+08	2.72867e+08	High	High	High	High	High	High	0	High	0.936	0.905814	0.544312	Carbamidomethyl [C190; C345; C635; C652]; Oxidation [M102; M136; M139; M236; M636; M739; M758]
P56757	ATP synthase subunit alpha, chloroplastic OS=Arabidopsis thaliana OX=3702 GN=atpA PE=1 SV=1	60	27	543	26	507	55.3	2291	3049	4307	4294	2355	4634	25	26	25	25	24	25	1.40294e+09	1.80575e+09	2.84088e+09	4.38208e+09	1.58595e+09	5.02982e+09	4.20143e+09	4.08904e+09	4.14359e+09	5.04044e+09	5.29492e+09	5.02982e+09	High	High	High	High	High	High	0	High	0.85	0.548421	0.119926	Oxidation [M157; M274; M436]; Carbamidomethyl [C194]
Q8GUM2	Heat shock 70 kDa protein 9, mitochondrial OS=Arabidopsis thaliana OX=3702 GN=HSP70-9 PE=1 SV=1	62	43	306	35	682	73	1457	1486	1479	1791	1194	1449	37	33	30	35	34	34	7.03477e+07	8.71213e+07	1.54843e+08	1.76253e+08	5.43609e+07	2.12407e+08	2.10672e+08	1.97282e+08	2.25848e+08	2.02733e+08	1.81492e+08	2.12407e+08	High	High	High	High	High	High	0	High	1.062	0.90113	0.528855	Oxidation [M231; M417; M620]; Carbamidomethyl [C364; C367]
Q9XI01	Protein disulfide isomerase-like 1-1 OS=Arabidopsis thaliana OX=3702 GN=PDIL1-1 PE=1 SV=1	70	36	323	30	501	55.6	1366	1229	1347	1252	1286	1250	32	31	35	34	35	33	1.27804e+08	1.47049e+08	2.7126e+08	2.8718e+08	1.1521e+08	3.49776e+08	3.82739e+08	3.32987e+08	3.95648e+08	3.30326e+08	3.84644e+08	3.49776e+08	High	High	High	High	High	High	0	High	1.06	0.905814	0.543558	Carbamidomethyl [C59; C62]; Oxidation [M180]
Q9LRR9	(S)-2-hydroxy-acid oxidase GLO1 OS=Arabidopsis thaliana OX=3702 GN=GLO1 PE=1 SV=1	79	24	396	9	367	40.3	1905	2276	2136	2293	2013	2125	20	22	23	22	20	22	6.12028e+07	8.07871e+07	1.81296e+08	259610263	6.90375e+07	2.751e+08	1.83286e+08	1.82939e+08	2.64431e+08	2.98614e+08	2.30492e+08	2.751e+08	High	High	High	High	High	High	0	High	0.75	0.063096	0.00529529	Carbamidomethyl [C343]; Oxidation [M1; M20; M71; M74; M80; M83; M191; M338]; Acetyl [N-Term]
Q96293	Actin-8 OS=Arabidopsis thaliana OX=3702 GN=ACT8 PE=1 SV=2	75	26	328	1	377	41.8	992	1092	1272	1196	1046	1280	23	23	23	23	21	24	4.21797e+06	4.26327e+06	1.46214e+07	1.43926e+07	4.24716e+06	1.69053e+07	1.26317e+07	9.65399e+06	2.13262e+07	1.6555e+07	1.41798e+07	1.69053e+07	High	High	High	High	High	High	0	High	0.961	0.922432	0.629154	Acetyl [N-Term]; Carbamidomethyl [C12; C259; C287]; Oxidation [M18; M46; M49; M84; M192; M201; M229; M271; M327]
Q56ZI2	Patellin-2 OS=Arabidopsis thaliana OX=3702 GN=PATL2 PE=1 SV=2	70	47	284	45	683	76	894	749	876	969	803	924	33	38	38	39	36	38	8.7125e+07	1.026e+08	1.5294e+08	2.18165e+08	7.32043e+07	2.60185e+08	2.60916e+08	2.32333e+08	2.23072e+08	2.50942e+08	2.44403e+08	2.60185e+08	High	High	High	High	High	High	0	High	0.966	0.958944	0.76247	Acetyl [N-Term]
Q9SA52	Chloroplast stem-loop binding protein of 41 kDa b, chloroplastic OS=Arabidopsis thaliana OX=3702 GN=CSP41B PE=1 SV=1	74	29	291	29	378	42.6	1021	1254	1449	1585	1214	1592	22	21	24	22	18	25	2.32689e+08	3.18949e+08	4.7232e+08	6.21681e+08	2.01408e+08	7.29854e+08	6.96841e+08	7.22245e+08	6.88905e+08	7.15082e+08	6.7243e+08	7.29854e+08	High	High	High	High	High	High	0	High	0.998	0.997064	0.984726	Oxidation [M59; M369]; Carbamidomethyl [C161; C176]
Q9LPW0	Glyceraldehyde-3-phosphate dehydrogenase GAPA2, chloroplastic OS=Arabidopsis thaliana OX=3702 GN=GAPA2 PE=2 SV=1	63	21	392	6	399	42.8	2371	2576	2727	2515	1948	2527	20	20	20	20	19	20	4.34515e+07	5.4145e+07	1.02869e+08	1.02194e+08	4.02304e+07	1.41458e+08	1.30126e+08	1.22609e+08	1.5004e+08	1.17548e+08	1.34315e+08	1.41458e+08	High	High	High	High	High	High	0	High	1.191	0.430831	0.07849	Carbamidomethyl [C216; C220; C340; C351]; Oxidation [M239; M364; M366; M370]
Q9SIB9	Aconitate hydratase 3, mitochondrial OS=Arabidopsis thaliana OX=3702 GN=ACO3 PE=1 SV=2	54	35	198	25	990	108.1	820	778	902	632	592	679	26	24	26	23	20	28	2.74984e+07	4.0617e+07	7.49857e+07	6.24223e+07	1.97345e+07	8.84619e+07	8.23503e+07	9.19753e+07	1.09371e+08	7.18006e+07	6.58866e+07	8.84619e+07	High	High	High	High	High	High	0	High	1.233	0.256383	0.0359876	Carbamidomethyl [C146; C195; C465; C488; C533; C553; C763; C914]; Oxidation [M196; M239; M263; M403]
Q9SDM9	Nitrile-specifier protein 1 OS=Arabidopsis thaliana OX=3702 GN=NSP1 PE=1 SV=2	77	32	252	14	470	51.6	1077	1061	878	1112	850	1282	25	25	24	29	27	29	28007674	3.93153e+07	5.85499e+07	9.13362e+07	3.02243e+07	1.04206e+08	8.38755e+07	8.90277e+07	8.53984e+07	1.05059e+08	1.00908e+08	1.04206e+08	High	High	High	High	High	High	0	High	0.856	0.585149	0.136085	Carbamidomethyl [C167; C219; C309; C340]; Oxidation [M12; M224]
Q9LD43	Acetyl-coenzyme A carboxylase carboxyl transferase subunit alpha, chloroplastic OS=Arabidopsis thaliana OX=3702 GN=CAC3 PE=1 SV=1	60	36	211	36	769	85.3	796	1002	1051	1051	841	911	30	30	30	26	29	29	4.4519e+07	5.78002e+07	9.27862e+07	1.16312e+08	3.87277e+07	1.43622e+08	1.33323e+08	1.30886e+08	1.35334e+08	1.33787e+08	1.29298e+08	1.43622e+08	High	High	High	High	High	High	0	High	1.003	0.994314	0.947174	Oxidation [M236; M383; M466]; Carbamidomethyl [C302]
Q9LZF6	Cell division control protein 48 homolog E OS=Arabidopsis thaliana OX=3702 GN=CDC48E PE=2 SV=2	57	42	291	3	810	89.9	1065	1224	1309	1133	910	1513	32	33	35	33	32	41	898441	1.11049e+06	2.63503e+06	1.49792e+06	614880	2.05951e+06	2.69059e+06	2.51465e+06	3.84335e+06	1.72296e+06	2.05286e+06	2.05951e+06	Peak Found	High	High	High	High	High	0	High	1.677	0.0877659	0.00822157	Carbamidomethyl [C73; C81; C109; C178; C188; C271; C418; C425; C525; C538; C694]; Oxidation [M430; M448; M553; M611; M614]; Acetyl [N-Term]
P41376	Eukaryotic initiation factor 4A-1 OS=Arabidopsis thaliana OX=3702 GN=EIF4A1 PE=1 SV=1	74	30	334	6	412	46.7	976	1159	1305	1545	956	1441	20	25	26	26	24	27	2.01764e+07	2.9595e+07	3.14123e+07	5.6541e+07	1.64016e+07	6.50459e+07	6.0423e+07	6.70165e+07	4.58167e+07	6.50357e+07	5.47591e+07	6.50459e+07	High	High	High	High	High	High	0	High	0.897	0.813872	0.304961	Acetyl [N-Term]; Oxidation [M44; M171; M184; M193; M222; M312]; Carbamidomethyl [C74; C141; C270]
Q9S841	Oxygen-evolving enhancer protein 1-2, chloroplastic OS=Arabidopsis thaliana OX=3702 GN=PSBO2 PE=1 SV=1	63	23	481	11	331	35	2474	2564	3415	3038	2507	3096	23	23	23	23	23	23	2.744e+08	2.92551e+08	5.79777e+08	6.54743e+08	2.21392e+08	7.4703e+08	8.21755e+08	6.6247e+08	8.45639e+08	7.53112e+08	7.3915e+08	7.4703e+08	High	High	High	High	High	High	0	High	1.04	0.929391	0.668917	Carbamidomethyl [C113; C136]
Q9M9K1	Probable 2,3-bisphosphoglycerate-independent phosphoglycerate mutase 2 OS=Arabidopsis thaliana OX=3702 GN=At3g08590 PE=1 SV=1	73	34	267	22	560	60.7	868	794	861	893	717	869	26	25	26	26	24	27	6.04463e+07	7.134e+07	1.30581e+08	1.56844e+08	5.17089e+07	1.887e+08	1.8102e+08	1.61546e+08	1.9046e+08	1.80408e+08	1.72638e+08	1.887e+08	High	High	High	High	High	High	0	High	0.987	0.992054	0.926567	Oxidation [M79; M432]; Acetyl [N-Term]; Carbamidomethyl [C41; C446]
Q9S7C0	Heat shock 70 kDa protein 14 OS=Arabidopsis thaliana OX=3702 GN=HSP70-14 PE=1 SV=1	51	35	224	6	831	91.7	937	901	1050	864	698	1029	27	29	28	24	24	27	1.06122e+06	1.13464e+06	2.9212e+06	4.59501e+06	573435	5.44924e+06	3.17807e+06	2.56934e+06	4.26074e+06	5.28536e+06	1.9145e+06	5.44924e+06	High	High	High	High	High	High	0	High	1.595	0.0635186	0.00536829	Carbamidomethyl [C40; C140; C141; C287; C373; C377; C536; C710; C740]; Oxidation [M57; M58; M566; M609]
P37702	Myrosinase 1 OS=Arabidopsis thaliana OX=3702 GN=TGG1 PE=1 SV=1	46	22	284	21	541	61.1	1366	1498	1218	1345	1259	1325	20	20	21	22	19	21	2.23039e+08	2.71135e+08	4.63243e+08	5.35946e+08	1.9878e+08	6.66261e+08	6.67943e+08	6.13974e+08	6.75667e+08	6.16467e+08	6.63656e+08	6.66261e+08	High	High	High	High	High	High	0	High	1	0.994314	0.96851	Carbamidomethyl [C91; C445; C449; C477]; Oxidation [M270; M275; M305; M404]
Q9FH02	ATP-dependent zinc metalloprotease FTSH 5, chloroplastic OS=Arabidopsis thaliana OX=3702 GN=FTSH5 PE=1 SV=1	42	28	208	8	704	75.2	1040	670	934	1346	975	1336	20	19	20	26	24	24	6.31771e+06	8.20201e+06	1.68605e+07	3.14367e+07	1.02595e+07	4.03876e+07	1.89198e+07	1.85731e+07	2.45921e+07	3.61597e+07	3.42528e+07	4.03876e+07	High	High	High	High	High	High	0	High	0.557	8.03624e-07	3.1347e-08	Carbamidomethyl [C286; C344]; Oxidation [M230; M523; M567; M595; M632; M640]
Q9C9W5	Glycerate dehydrogenase HPR, peroxisomal OS=Arabidopsis thaliana OX=3702 GN=HPR PE=1 SV=1	91	30	264	30	386	42.2	909	974	853	970	846	913	25	24	22	26	23	25	1.61929e+08	2.28924e+08	2.97576e+08	5.46853e+08	1.48439e+08	6.06115e+08	4.84935e+08	5.18387e+08	4.34032e+08	6.29012e+08	4.95585e+08	6.06115e+08	High	High	High	High	High	High	0	High	0.894	0.801346	0.290273	Oxidation [M24; M93; M145; M183; M184; M190; M230; M305]; Acetyl [N-Term]; Carbamidomethyl [C38; C43; C63; C271]
C0Z361	Chaperonin 60 subunit beta 3, chloroplastic OS=Arabidopsis thaliana OX=3702 GN=CPN60B3 PE=1 SV=1	64	33	305	15	597	63.3	1478	1371	1607	1329	1547	1492	28	27	27	28	28	21	1.23662e+07	1.62965e+07	2.31848e+07	2.67822e+07	1.04117e+07	3.51237e+07	3.70335e+07	3.69028e+07	3.38164e+07	3.08059e+07	3.4761e+07	3.51237e+07	High	High	High	High	High	High	0	High	1.094	0.85515	0.410638	Carbamidomethyl [C262; C268; C467; C555; C556; C572]; Oxidation [M216; M542; M569]
Q8H0S9	Puromycin-sensitive aminopeptidase OS=Arabidopsis thaliana OX=3702 GN=MPA1 PE=2 SV=1	55	38	168	38	883	99.1	415	393	567	563	535	578	20	24	25	26	24	27	3.42987e+07	4.59384e+07	8.05797e+07	9.01143e+07	2.93515e+07	1.09579e+08	1.02715e+08	1.04025e+08	1.1753e+08	1.03653e+08	9.79943e+07	1.09579e+08	High	High	High	High	High	High	0	High	1.057	0.912277	0.559865	Oxidation [M338; M688; M719]; Carbamidomethyl [C121; C124; C188; C803]
Q9SJQ9	Fructose-bisphosphate aldolase 6, cytosolic OS=Arabidopsis thaliana OX=3702 GN=FBA6 PE=1 SV=1	82	26	304	12	358	38.4	1452	1479	1834	1751	1302	1537	23	23	24	25	23	23	4.19308e+07	5.6682e+07	8.49074e+07	1.31733e+08	3.48885e+07	1.48505e+08	1.25572e+08	1.28354e+08	1.23842e+08	1.51524e+08	1.1648e+08	1.48505e+08	High	High	High	High	High	High	0	High	0.897	0.813543	0.303709	Carbamidomethyl [C173; C197; C208]; Oxidation [M281]
Q93WJ8	Monodehydroascorbate reductase 2 OS=Arabidopsis thaliana OX=3702 GN=MDAR2 PE=1 SV=1	85	27	263	26	435	47.5	1253	1269	1456	1297	1185	1391	20	24	23	25	22	24	9.09884e+07	1.11007e+08	2.02276e+08	2.20155e+08	7.92718e+07	2.85299e+08	2.72486e+08	2.51371e+08	2.9503e+08	2.53231e+08	2.6466e+08	2.85299e+08	High	High	High	High	High	High	0	High	1.021	0.971727	0.807476	Carbamidomethyl [C199]; Oxidation [M159; M200]
Q9FLT0	Ribonuclease TUDOR 2 OS=Arabidopsis thaliana OX=3702 GN=TSN2 PE=1 SV=1	57	44	229	32	985	107.7	855	985	849	901	585	999	30	31	27	28	33	31	2.17558e+07	3.00546e+07	5.37738e+07	5.86554e+07	2.1562e+07	8.02345e+07	6.51529e+07	6.80573e+07	7.84322e+07	6.74678e+07	7.19879e+07	8.02345e+07	High	High	High	High	High	High	0	High	0.928	0.88932	0.489271	Carbamidomethyl [C24; C358; C396; C606]; Acetyl [N-Term]
O80860	ATP-dependent zinc metalloprotease FTSH 2, chloroplastic OS=Arabidopsis thaliana OX=3702 GN=FTSH2 PE=1 SV=1	56	33	211	17	695	74.1	661	745	834	1127	846	1090	24	24	24	30	27	28	3.5459e+07	4.16552e+07	7.6008e+07	1.25558e+08	4.18451e+07	1.56668e+08	1.0619e+08	9.43263e+07	1.10862e+08	1.44422e+08	1.39706e+08	1.56668e+08	High	High	High	High	High	High	0	High	0.707	0.0113658	0.000745627	Carbamidomethyl [C321; C495]; Oxidation [M197; M218; M471; M476; M592; M602]
Q94C74	Serine hydroxymethyltransferase 2, mitochondrial OS=Arabidopsis thaliana OX=3702 GN=SHM2 PE=1 SV=2	56	25	282	12	517	57.3	1043	1050	1230	1224	1065	1214	20	17	17	22	20	22	8.90444e+06	1.16816e+07	1.83454e+07	2.47077e+07	7.36154e+06	2.81261e+07	2.66664e+07	2.64525e+07	2.67579e+07	2.84198e+07	2.45776e+07	2.81261e+07	High	High	High	High	High	High	0	High	1.071	0.918389	0.580513	Oxidation [M120; M168; M199; M295; M424; M431]; Carbamidomethyl [C125]
P29511	Tubulin alpha-6 chain OS=Arabidopsis thaliana OX=3702 GN=TUBA6 PE=1 SV=1	71	25	251	1	450	49.5	1127	1336	1298	1512	1025	1429	21	22	23	22	23	22	2.96417e+06	4.0212e+06	4.11199e+06	7.03507e+06	2.27207e+06	1.01217e+07	8.87689e+06	9.10582e+06	5.99758e+06	8.09201e+06	7.58564e+06	1.01217e+07	High	High	High	High	High	High	0	High	0.9	0.827219	0.327736	Oxidation [M301; M318; M398; M413]; Carbamidomethyl [C118; C129; C315; C316; C347; C353; C376]
P41377	Eukaryotic initiation factor 4A-2 OS=Arabidopsis thaliana OX=3702 GN=TIF4A-2 PE=1 SV=1	66	28	304	4	412	46.7	992	1189	1181	1445	927	1323	21	24	24	26	23	25	6.62784e+06	8.93564e+06	1.45288e+07	1.26846e+07	4.69315e+06	1.5782e+07	1.98486e+07	2.02344e+07	2.11911e+07	1.45903e+07	1.56688e+07	1.5782e+07	High	High	High	High	High	High	0	High	1.076	0.922432	0.624461	Acetyl [N-Term]; Oxidation [M184; M193; M222; M312]; Carbamidomethyl [C74; C141; C270]
P27140	Beta carbonic anhydrase 1, chloroplastic OS=Arabidopsis thaliana OX=3702 GN=BCA1 PE=1 SV=2	56	20	372	12	347	37.4	1734	2003	2067	1889	1599	2039	18	17	19	19	16	18	3.25758e+08	4.27654e+08	5.65714e+08	6.7986e+08	2.38478e+08	8.17015e+08	9.75559e+08	9.68404e+08	8.25126e+08	7.82002e+08	7.96194e+08	8.17015e+08	High	High	High	High	High	High	0	High	1.092	0.843886	0.368078	Oxidation [M163; M194; M237]; Carbamidomethyl [C167; C173; C230; C277]
O04311	Jacalin-related lectin 33 OS=Arabidopsis thaliana OX=3702 GN=JAL33 PE=1 SV=1	72	19	149	19	300	32	812	794	784	678	980	837	17	17	17	14	16	17	3.92871e+07	4.85236e+07	7.95052e+07	1.11541e+08	3.78044e+07	1.30305e+08	1.17654e+08	1.0988e+08	1.15963e+08	1.28299e+08	1.26216e+08	1.30305e+08	High	High	High	High	High	High	0	High	0.977	0.975045	0.846537	Oxidation [M296]
B9DGT7	Tubulin alpha-2 chain OS=Arabidopsis thaliana OX=3702 GN=TUBA2 PE=2 SV=2	71	25	245	1	450	49.5	1126	1338	1294	1507	1025	1418	21	22	23	22	23	22	4147477	4.30141e+06	6.80248e+06	11378007	4098930	14300456	1.24206e+07	9.74035e+06	9.9218e+06	1.30874e+07	1.36849e+07	14300456	High	High	High	High	High	High	0	High	0.744	0.115353	0.0119649	Oxidation [M301; M318; M398; M413]; Carbamidomethyl [C118; C129; C315; C316; C347; C353; C376]
P92549	ATP synthase subunit alpha, mitochondrial OS=Arabidopsis thaliana OX=3702 GN=ATPA PE=1 SV=2	62	28	301	27	507	55	1060	1170	1509	983	1025	1325	25	26	26	26	25	26	1.87788e+08	2.72643e+08	4.28487e+08	5.66928e+08	1.72387e+08	7.02534e+08	5.62376e+08	6.17389e+08	6.24973e+08	6.52102e+08	5.75539e+08	7.02534e+08	High	High	High	High	High	High	0	High	1	0.994314	0.968538	Carbamidomethyl [C204; C390; C456]; Oxidation [M113; M148; M265; M284]
Q42290	Probable mitochondrial-processing peptidase subunit beta, mitochondrial OS=Arabidopsis thaliana OX=3702 GN=At3g02090 PE=1 SV=2	65	27	219	27	531	59.1	786	780	1114	890	840	1060	25	24	24	22	24	25	1.38274e+08	1.76562e+08	2.83299e+08	3.50386e+08	1.16632e+08	4.24392e+08	4.14092e+08	3.99816e+08	4.13208e+08	4.03028e+08	3.89394e+08	4.24392e+08	High	High	High	High	High	High	0	High	1.03	0.95094	0.745014	Carbamidomethyl [C415]; Oxidation [M146; M279; M393; M424; M454]
Q56WN1	Glutamine synthetase cytosolic isozyme 1-1 OS=Arabidopsis thaliana OX=3702 GN=GLN1-1 PE=1 SV=2	56	20	205	7	356	39.1	661	820	906	868	703	762	15	17	16	18	15	17	8.9821e+06	11835713	1.87442e+07	2.42305e+07	6.95913e+06	2.37938e+07	2.6899e+07	2.68014e+07	2.73395e+07	2.78709e+07	2.32341e+07	2.37938e+07	High	High	High	High	High	High	0	High	1.109	0.864932	0.432911	Carbamidomethyl [C92; C159; C250]; Oxidation [M31; M33; M91]
P23321	Oxygen-evolving enhancer protein 1-1, chloroplastic OS=Arabidopsis thaliana OX=3702 GN=PSBO1 PE=1 SV=2	61	21	554	9	332	35.1	2294	3618	4846	4131	2265	4565	21	21	21	21	21	21	4.55294e+08	5.39317e+08	1.09017e+09	1.21134e+09	3.93643e+08	1.36462e+09	1.36348e+09	1.22126e+09	1.59008e+09	1.39333e+09	1.31423e+09	1.36462e+09	High	High	High	High	High	High	0	High	0.978	0.976724	0.857249	Carbamidomethyl [C114; C137]
O65282	20 kDa chaperonin, chloroplastic OS=Arabidopsis thaliana OX=3702 GN=CPN20 PE=1 SV=2	63	17	273	17	253	26.8	1365	1331	1814	1545	1308	1590	17	17	17	17	16	17	4.61019e+08	5.05082e+08	9.25249e+08	1.25217e+09	4.4383e+08	1.4261e+09	1.38063e+09	1.14374e+09	1.34953e+09	1.44029e+09	1.48179e+09	1.4261e+09	High	High	High	High	High	High	0	High	0.989	0.994314	0.94244
Q9STF2	Protein PLASTID TRANSCRIPTIONALLY ACTIVE 16, chloroplastic OS=Arabidopsis thaliana OX=3702 GN=PTAC16 PE=1 SV=1	61	30	241	30	510	54.3	1195	984	1203	1196	1164	1160	26	25	28	26	28	25	1.07143e+08	1.26839e+08	2.27186e+08	312491390	9.98412e+07	3.5916e+08	3.20864e+08	2.87222e+08	3.31364e+08	3.5944e+08	3.33334e+08	3.5916e+08	High	High	High	High	High	High	0	High	0.949	0.922432	0.632368	Oxidation [M67]
Q9XI36	Methyl-CpG-binding domain-containing protein 10 OS=Arabidopsis thaliana OX=3702 GN=MBD10 PE=1 SV=1	82	33	166	31	384	42.3	486	476	697	861	617	746	20	18	20	24	23	20	1.77755e+07	2.26192e+07	4.15167e+07	5.47777e+07	1.86994e+07	6.43144e+07	5.32328e+07	5.12201e+07	6.05545e+07	6.30074e+07	6.24305e+07	6.43144e+07	High	High	High	High	High	High	0	High	0.926	0.883586	0.475623	Acetyl [N-Term]; Carbamidomethyl [C384]
Q8VZG7	Ribonuclease TUDOR 1 OS=Arabidopsis thaliana OX=3702 GN=TSN1 PE=1 SV=1	52	36	208	24	991	108.2	710	811	873	769	609	966	29	29	27	25	27	27	1.84529e+07	2.53031e+07	4.81348e+07	4.86604e+07	1.56462e+07	6.25427e+07	5.52615e+07	5.72978e+07	7.02073e+07	5.59712e+07	5.2237e+07	6.25427e+07	High	High	High	High	High	High	0	High	1.085	0.849168	0.379662	Carbamidomethyl [C22; C854]
Q9LIK9	ATP sulfurylase 1, chloroplastic OS=Arabidopsis thaliana OX=3702 GN=APS1 PE=1 SV=1	63	24	211	11	463	51.4	629	656	824	825	548	872	18	20	23	20	19	22	3.12064e+07	4.0246e+07	7.61667e+07	7.27969e+07	2.32155e+07	9.26993e+07	9.34548e+07	9.11354e+07	1.11094e+08	8.37339e+07	7.75084e+07	9.26993e+07	High	High	High	High	High	High	0	High	1.191	0.434445	0.0794686	Oxidation [M130; M260; M270; M355; M376; M434]; Carbamidomethyl [C435]
Q9M5K2	Dihydrolipoyl dehydrogenase 2, mitochondrial OS=Arabidopsis thaliana OX=3702 GN=LPD2 PE=1 SV=1	66	28	232	16	507	54	902	902	817	919	923	1015	26	25	23	22	25	25	5.06656e+07	6.28674e+07	1.05007e+08	1.32325e+08	4.02954e+07	1.65573e+08	1.5173e+08	1.42361e+08	1.53158e+08	1.52205e+08	1.34532e+08	1.65573e+08	High	High	High	High	High	High	0	High	0.926	0.883586	0.47351	Carbamidomethyl [C82; C87; C372; C483]; Oxidation [M124; M437; M489]
Q9SF85	Adenosine kinase 1 OS=Arabidopsis thaliana OX=3702 GN=ADK1 PE=1 SV=1	75	24	263	9	344	37.8	1383	1424	1625	1354	1193	1531	21	23	22	20	20	20	3.86791e+07	5.92444e+07	8.02543e+07	83649718	3.1781e+07	1.0654e+08	1.15834e+08	1.34156e+08	1.17056e+08	9.62172e+07	1.06106e+08	1.0654e+08	High	High	High	High	High	High	0	High	1.071	0.883586	0.475893	Carbamidomethyl [C123; C126; C143; C202; C212; C318; C323; C335]; Oxidation [M77; M87]
Q56WK6	Patellin-1 OS=Arabidopsis thaliana OX=3702 GN=PATL1 PE=1 SV=2	58	37	220	35	573	64	794	677	894	968	813	1086	26	26	28	30	31	25	9.68938e+07	1.17251e+08	1.72107e+08	2.5891e+08	8.77368e+07	3.00285e+08	2.90171e+08	2.65509e+08	2.51028e+08	2.97809e+08	2.92922e+08	3.00285e+08	High	High	High	High	High	High	0	High	0.955	0.930285	0.677371	Acetyl [N-Term]
Q9LK36	Adenosylhomocysteinase 2 OS=Arabidopsis thaliana OX=3702 GN=SAHH2 PE=2 SV=1	53	23	254	4	485	53.1	931	920	994	870	784	882	21	20	21	21	22	19	8.21173e+06	1.76273e+07	2.92257e+07	3.0587e+07	7.01122e+06	3.67874e+07	2.45919e+07	3.99162e+07	4.26273e+07	3.51823e+07	2.3408e+07	3.67874e+07	High	High	High	High	High	High	0	High	1.221	0.367719	0.0613952	Oxidation [M19; M253; M259; M332; M336; M357]; Carbamidomethyl [C84; C86; C120; C244; C268; C346]
P48491	Triosephosphate isomerase, cytosolic OS=Arabidopsis thaliana OX=3702 GN=CTIMC PE=1 SV=2	91	19	314	18	254	27.2	1588	1769	1968	1951	1600	1987	17	17	19	18	18	19	3.29162e+08	3.92895e+08	5.35588e+08	7.18547e+08	2.78718e+08	8.54019e+08	9.85751e+08	8.89694e+08	7.81186e+08	8.26501e+08	9.30542e+08	8.54019e+08	High	High	High	High	High	High	0	High	1.058	0.90864	0.551135	Carbamidomethyl [C13; C67; C127; C218]; Oxidation [M141]
O81283	Translocase of chloroplast 159, chloroplastic OS=Arabidopsis thaliana OX=3702 GN=TOC159 PE=1 SV=1	32	34	176	34	1503	160.7	878	989	1049	1198	815	1159	21	21	25	27	21	30	1.93775e+07	2.44582e+07	4.80926e+07	5.2075e+07	1.82707e+07	6.29869e+07	5.80304e+07	5.53845e+07	7.01458e+07	5.98987e+07	6.09993e+07	6.29869e+07	High	High	High	High	High	High	0	High	1.044	0.923461	0.651613	Carbamidomethyl [C1040]; Oxidation [M1459]
Q9SE60	Methylenetetrahydrofolate reductase 1 OS=Arabidopsis thaliana OX=3702 GN=MTHFR1 PE=1 SV=1	71	33	189	26	592	66.2	469	665	739	712	501	749	22	28	29	28	20	27	3.85233e+07	5.47991e+07	1.02041e+08	1.09407e+08	3.57031e+07	1.39584e+08	1.15367e+08	1.2409e+08	1.48833e+08	1.25844e+08	1.192e+08	1.39584e+08	High	High	High	High	High	High	0	High	1.005	0.992054	0.928288	Carbamidomethyl [C75; C84; C130; C215; C271; C402; C474]
P42643	14-3-3-like protein GF14 chi OS=Arabidopsis thaliana OX=3702 GN=GRF1 PE=1 SV=3	78	21	238	11	267	29.9	1131	1131	1245	1179	1211	1123	16	17	18	19	18	19	8.71564e+07	1.13022e+08	1.53941e+08	2.58353e+08	8.26666e+07	2.80946e+08	2.6101e+08	2.55934e+08	2.24531e+08	2.97168e+08	2.75994e+08	2.80946e+08	High	High	High	High	High	High	0	High	0.974	0.973682	0.825934	Acetyl [N-Term]; Oxidation [M16; M29; M33; M229; M243]; Carbamidomethyl [C105]
Q56WD9	3-ketoacyl-CoA thiolase 2, peroxisomal OS=Arabidopsis thaliana OX=3702 GN=PED1 PE=1 SV=2	60	20	168	18	462	48.5	923	809	1184	1166	857	1214	17	17	18	19	16	18	7.65837e+07	9.60044e+07	1.81835e+08	1.93911e+08	6.79755e+07	2.53216e+08	2.29348e+08	2.17398e+08	2.65216e+08	2.23044e+08	2.26946e+08	2.53216e+08	High	High	High	High	High	High	0	High	0.951	0.923461	0.650223	Oxidation [M173; M196; M304; M389]; Carbamidomethyl [C138; C192; C402]
P0DKC3	Phosphoglycolate phosphatase 1A, chloroplastic OS=Arabidopsis thaliana OX=3702 GN=PGLP1A PE=1 SV=1	57	18	185	17	362	39.7	981	889	1298	1466	1100	1220	15	13	15	16	15	16	7.04692e+07	8.95794e+07	1.41578e+08	2.0623e+08	6.6215e+07	2.40659e+08	2.11036e+08	2.02849e+08	2.065e+08	2.37214e+08	2.21068e+08	2.40659e+08	High	High	High	High	High	High	0	High	0.922	0.868802	0.447181	Oxidation [M106; M204; M264; M303; M334]; Carbamidomethyl [C232; C239; C302; C320]
Q56WH1	Tubulin alpha-3 chain OS=Arabidopsis thaliana OX=3702 GN=TUBA3 PE=1 SV=2	64	23	219	6	450	49.6	688	973	1008	1025	748	1045	18	20	21	19	21	21	1.53529e+07	2.6633e+07	4.40886e+07	4.00578e+07	1.50903e+07	6.94172e+07	4.59777e+07	6.03093e+07	6.43058e+07	4.60761e+07	5.03813e+07	6.94172e+07	High	High	High	High	High	High	0	High	1.064	0.891721	0.50143	Oxidation [M268; M301; M302; M318; M398; M413]; Carbamidomethyl [C118; C129; C315; C316; C347; C353; C376]
O65581	Fructose-bisphosphate aldolase 5, cytosolic OS=Arabidopsis thaliana OX=3702 GN=FBA5 PE=1 SV=1	77	22	192	19	358	38.3	1220	1164	1299	1177	1306	1128	19	18	18	17	19	19	5.63348e+07	7.23846e+07	1.41708e+08	1.49312e+08	4.95596e+07	1.7545e+08	1.68708e+08	1.63912e+08	2.06689e+08	1.71745e+08	1.65462e+08	1.7545e+08	High	High	High	High	High	High	0	High	1.14	0.662596	0.185037	Carbamidomethyl [C173; C197; C326]
Q05431	L-ascorbate peroxidase 1, cytosolic OS=Arabidopsis thaliana OX=3702 GN=APX1 PE=1 SV=2	82	17	277	16	250	27.5	1308	1326	1386	1259	1229	1572	15	16	17	17	15	17	3.02092e+08	3.851e+08	6.56928e+08	8.27829e+08	2.56068e+08	9.66757e+08	9.04683e+08	8.72042e+08	9.58168e+08	9.52202e+08	8.54919e+08	9.66757e+08	High	High	High	High	High	High	0	High	1	0.994314	0.970362	Carbamidomethyl [C32; C49]; Oxidation [M36; M60; M149; M240]
Q9FWR4	Glutathione S-transferase DHAR1, mitochondrial OS=Arabidopsis thaliana OX=3702 GN=DHAR1 PE=1 SV=1	91	17	199	17	213	23.6	711	755	746	742	616	767	17	17	17	17	17	16	8.76131e+07	1.07072e+08	2.18907e+08	2.62311e+08	8.57679e+07	3.07092e+08	2.62378e+08	2.42459e+08	3.19289e+08	3.01721e+08	2.86348e+08	3.07092e+08	High	High	High	High	High	High	0	High	1.03	0.950507	0.739845	Carbamidomethyl [C6; C20]; Acetyl [N-Term]
Q9ZP05	Malate dehydrogenase 2, peroxisomal OS=Arabidopsis thaliana OX=3702 GN=PMDH2 PE=1 SV=1	79	18	175	17	354	37.3	990	1148	999	983	877	925	15	15	16	14	13	14	9.16613e+07	1.55542e+08	294650369	2.79908e+08	7.70538e+07	2.81537e+08	2.74501e+08	3.52218e+08	4.29764e+08	3.21962e+08	2.57255e+08	2.81537e+08	High	High	High	High	High	High	0	High	1.17	0.535087	0.113649	Oxidation [M62; M89; M111; M269]; Carbamidomethyl [C143; C149; C150; C280; C293]
Q9ZUC1	NADPH-dependent alkenal/one oxidoreductase, chloroplastic OS=Arabidopsis thaliana OX=3702 GN=AOR PE=1 SV=2	67	25	199	25	386	41	915	867	1146	1064	689	1162	22	20	18	19	22	20	9.38162e+07	1.22446e+08	2.06749e+08	2.48418e+08	8.855e+07	2.96072e+08	2.80954e+08	2.77274e+08	3.01556e+08	2.8574e+08	2.95637e+08	2.96072e+08	High	High	High	High	High	High	0	High	0.947	0.91946	0.616646	Carbamidomethyl [C301]; Oxidation [M300]
Q9LYG3	NADP-dependent malic enzyme 2 OS=Arabidopsis thaliana OX=3702 GN=NADP-ME2 PE=1 SV=1	61	21	173	20	588	64.4	994	1078	1227	959	1022	1091	18	18	15	17	17	16	5.45099e+07	8.31705e+07	1.32481e+08	1.04748e+08	4.03187e+07	1.53456e+08	1.63243e+08	1.88336e+08	1.93231e+08	1.20485e+08	1.3461e+08	1.53456e+08	High	High	High	High	High	High	0	High	1.249	0.203794	0.0263173	Carbamidomethyl [C144; C198; C222; C264; C451; C551]; Oxidation [M430; M579]; Acetyl [N-Term]
Q9SCN8	Cell division control protein 48 homolog D OS=Arabidopsis thaliana OX=3702 GN=CDC48D PE=1 SV=1	41	33	239	1	815	90.3	805	932	994	916	632	1151	25	26	28	26	24	33	51176	152628	512589	769034		468010	153258	345620	747640	884573		468010	Peak Found	Peak Found	Peak Found	Peak Found	Not Found	High	0	High	0.537	0.0934194	0.00886266	Carbamidomethyl [C110; C272; C419; C426; C526; C695]; Oxidation [M554; M612; M615]
P30184	Leucine aminopeptidase 1 OS=Arabidopsis thaliana OX=3702 GN=LAP1 PE=1 SV=1	79	25	164	17	520	54.5	864	942	1158	1062	739	911	19	17	23	23	20	21	3.69024e+07	4.47423e+07	7.89355e+07	8.62582e+07	3.06236e+07	1.25081e+08	1.10513e+08	1.01317e+08	1.15132e+08	9.92176e+07	1.02241e+08	1.25081e+08	High	High	High	High	High	High	0	High	1.05	0.91946	0.605144	Acetyl [N-Term]; Carbamidomethyl [C246; C305; C344; C388]; Oxidation [M314; M458; M486; M490]
P24636	Tubulin beta-4 chain OS=Arabidopsis thaliana OX=3702 GN=TUBB4 PE=2 SV=2	69	24	202	5	444	49.8	869	901	708	779	696	878	20	21	19	20	20	19	7.67167e+06	1.08512e+07	1.37972e+07	2.24282e+07	6.08141e+06	3.01767e+07	2.29746e+07	2.45721e+07	2.01239e+07	2.57978e+07	2.03037e+07	3.01767e+07	High	High	High	High	High	High	0	High	1.069	0.923461	0.648039	Carbamidomethyl [C12; C25; C129; C136; C238; C239; C301]; Oxidation [M267; M299; M300; M330; M331; M377]
Q9S7E9	Glutamate--glyoxylate aminotransferase 2 OS=Arabidopsis thaliana OX=3702 GN=GGAT2 PE=1 SV=1	61	22	207	7	481	53.4	890	855	1010	1053	832	1012	16	18	17	20	17	17	1.15961e+06	2.31279e+06	6.43309e+06	1.40884e+07	1.57548e+06	1.66499e+07	3.47273e+06	5.23721e+06	9.38303e+06	1.6205e+07	5.25997e+06	1.66499e+07	High	High	High	High	High	High	0	High	0.807	0.379441	0.0646978	Carbamidomethyl [C149; C226; C297; C382; C417]; Oxidation [M144; M214; M335; M338]
Q39161	Ferredoxin--nitrite reductase, chloroplastic OS=Arabidopsis thaliana OX=3702 GN=NIR1 PE=1 SV=1	61	33	233	33	586	65.5	802	716	758	734	557	689	29	28	29	26	26	28	1.11167e+08	1.51354e+08	2.0382e+08	2.64215e+08	8.20539e+07	3.1305e+08	3.32916e+08	3.42735e+08	2.97283e+08	3.03911e+08	2.73949e+08	3.1305e+08	High	High	High	High	High	High	0	High	1.249	0.203794	0.0262663	Carbamidomethyl [C160; C293; C312; C464; C470; C505; C509; C522]; Oxidation [M84; M96; M198; M333; M334; M404; M458]
Q9SYT0	Annexin D1 OS=Arabidopsis thaliana OX=3702 GN=ANN1 PE=1 SV=1	79	28	235	28	317	36.2	916	948	883	922	830	1065	22	23	24	21	23	24	1.91246e+08	2.33964e+08	3.96955e+08	5.4294e+08	1.71705e+08	6.74105e+08	5.72729e+08	5.29802e+08	5.78981e+08	6.24511e+08	5.73264e+08	6.74105e+08	High	High	High	High	High	High	0	High	0.915	0.85511	0.407251	Oxidation [M107; M165; M307]; Carbamidomethyl [C111; C239]
Q9SSA5	Peptidyl-prolyl cis-trans isomerase CYP38, chloroplastic OS=Arabidopsis thaliana OX=3702 GN=CYP38 PE=1 SV=1	60	18	184	18	437	48	885	802	992	954	782	956	16	16	16	18	15	17	4.73128e+07	5.97366e+07	1.11646e+08	1.25388e+08	4.72551e+07	1.5155e+08	1.41689e+08	1.35271e+08	1.62842e+08	1.44226e+08	1.57768e+08	1.5155e+08	High	High	High	High	High	High	0	High	1.068	0.88932	0.491141	Oxidation [M176; M184; M187; M217; M286; M324; M359]; Carbamidomethyl [C256]
Q9FKW6	Ferredoxin--NADP reductase, leaf isozyme 1, chloroplastic OS=Arabidopsis thaliana OX=3702 GN=LFNR1 PE=1 SV=1	64	25	243	23	360	40.3	941	945	1135	1035	1152	1158	22	21	20	19	24	20	1.48491e+08	2.08412e+08	3.21013e+08	4.69657e+08	1.48409e+08	5.36656e+08	4.44691e+08	4.7194e+08	4.68215e+08	5.40218e+08	4.95484e+08	5.36656e+08	High	High	High	High	High	High	0	High	0.942	0.918389	0.586525	Carbamidomethyl [C160; C178; C183; C318]; Oxidation [M213; M230; M297; M317; M331]
Q96262	Plasma membrane-associated cation-binding protein 1 OS=Arabidopsis thaliana OX=3702 GN=PCAP1 PE=1 SV=1	73	22	272	22	225	24.6	1413	1469	1883	1529	1253	1645	18	17	19	20	16	19	1.82137e+08	2.22009e+08	3.30655e+08	4.69987e+08	1.60756e+08	5.41526e+08	5.4545e+08	5.02729e+08	4.82279e+08	5.40597e+08	5.36707e+08	5.41526e+08	High	High	High	High	High	High	0	High	1.019	0.973682	0.824609
P47998	Cysteine synthase 1 OS=Arabidopsis thaliana OX=3702 GN=OASA1 PE=1 SV=2	70	16	238	14	322	33.8	942	1086	911	1074	871	1088	16	15	14	15	15	14	1.15839e+08	1.46397e+08	3.39395e+08	3.15263e+08	8.96457e+07	3.77691e+08	3.46907e+08	3.31509e+08	4.95028e+08	3.62628e+08	2.99295e+08	3.77691e+08	High	High	High	High	High	High	0	High	1.053	0.918389	0.582361	Carbamidomethyl [C28; C42]; Oxidation [M38; M39; M53; M97; M101; M144]
Q42522	Glutamate-1-semialdehyde 2,1-aminomutase 2, chloroplastic OS=Arabidopsis thaliana OX=3702 GN=GSA2 PE=1 SV=2	58	19	184	8	472	50.1	628	681	588	737	650	624	16	18	17	17	15	14	1.97606e+07	2.34369e+07	5.10243e+07	5.63895e+07	1.76873e+07	7.77752e+07	5.91776e+07	5.30718e+07	7.44218e+07	6.48614e+07	5.90517e+07	7.77752e+07	High	High	High	High	High	High	0	High	0.931	0.892139	0.505704	Oxidation [M62; M83; M155; M167; M287; M330; M332; M339; M352]; Carbamidomethyl [C136; C166; C188]
Q8LPR9	Protein TIC110, chloroplastic OS=Arabidopsis thaliana OX=3702 GN=TIC110 PE=1 SV=1	48	38	161	38	1016	112.1	619	645	782	807	541	680	24	27	23	22	21	23	2.94224e+07	3.85906e+07	5.40046e+07	7.44778e+07	2.41742e+07	9.23835e+07	8.81123e+07	8.73867e+07	7.87689e+07	8.56673e+07	8.07091e+07	9.23835e+07	High	High	High	High	High	High	0	High	1.014	0.976724	0.857289	Carbamidomethyl [C190; C194; C526; C548; C562; C728; C944]; Oxidation [M827]
Q9ZU25	Probable mitochondrial-processing peptidase subunit alpha-1, mitochondrial OS=Arabidopsis thaliana OX=3702 GN=At1g51980 PE=1 SV=1	70	25	191	17	503	54.4	788	671	598	754	732	873	20	19	20	20	21	21	5.65926e+07	7.79864e+07	1.27323e+08	1.63408e+08	5.13622e+07	2.00215e+08	1.6948e+08	1.76597e+08	1.85708e+08	1.87958e+08	1.7148e+08	2.00215e+08	High	High	High	High	High	High	0	High	0.961	0.94917	0.724982	Oxidation [M58; M159; M173; M258; M483]; Carbamidomethyl [C107]
Q9LFA3	Monodehydroascorbate reductase 1, peroxisomal OS=Arabidopsis thaliana OX=3702 GN=MDAR1 PE=1 SV=1	79	25	202	25	434	46.5	678	827	1007	1086	1074	1173	17	21	21	20	19	22	6.69272e+07	9.15169e+07	1.49325e+08	2.08225e+08	6.46728e+07	2.59283e+08	2.00429e+08	2.07236e+08	2.178e+08	2.39508e+08	2.1592e+08	2.59283e+08	High	High	High	High	High	High	0	High	0.873	0.676061	0.194191	Carbamidomethyl [C198]; Oxidation [M396]
P52410	3-oxoacyl-[acyl-carrier-protein] synthase I, chloroplastic OS=Arabidopsis thaliana OX=3702 GN=KAS1 PE=1 SV=2	66	21	124	21	473	50.4	399	279	418	392	269	432	17	18	15	13	15	15	4.96565e+07	6.56942e+07	9.86583e+07	1.10127e+08	3.40062e+07	1.30764e+08	1.48708e+08	1.48762e+08	1.43899e+08	1.26672e+08	1.13535e+08	1.30764e+08	High	High	High	High	High	High	0	High	1.282	0.123569	0.0132495	Carbamidomethyl [C131; C135; C266; C325; C343; C347; C401]; Oxidation [M169; M245; M246; M308]
Q94A28	Aconitate hydratase 2, mitochondrial OS=Arabidopsis thaliana OX=3702 GN=ACO2 PE=1 SV=3	44	30	161	29	995	108.4	436	454	505	546	440	503	23	23	22	21	21	21	2.90844e+07	4.07548e+07	6.31538e+07	7.10463e+07	2.35349e+07	9.66909e+07	8.70999e+07	9.22874e+07	9.21134e+07	8.17203e+07	7.85748e+07	9.66909e+07	High	High	High	High	High	High	0	High	1.123	0.740241	0.236903	Carbamidomethyl [C151; C493; C538; C768; C966]; Oxidation [M268; M400; M408; M443; M709; M753]
Q42560	Aconitate hydratase 1 OS=Arabidopsis thaliana OX=3702 GN=ACO1 PE=1 SV=2	51	31	152	22	898	98.1	581	505	709	347	295	474	22	21	21	13	16	21	2.5272e+07	3.5738e+07	4.74258e+07	3.90628e+07	1.36451e+07	5.75512e+07	7.56828e+07	8.0927e+07	6.91733e+07	4.49316e+07	4.55561e+07	5.75512e+07	High	High	High	High	High	High	0	High	1.51	0.000971269	5.05152e-05	Carbamidomethyl [C54; C103; C362; C373; C396; C441; C671; C822; C869]; Oxidation [M104; M108; M147; M303]
Q1WIQ6	NADP-dependent glyceraldehyde-3-phosphate dehydrogenase OS=Arabidopsis thaliana OX=3702 GN=ALDH11A3 PE=1 SV=2	74	26	177	26	496	53	783	743	790	684	521	820	18	22	22	20	18	18	4.61756e+07	6.78447e+07	1.06141e+08	1.09881e+08	3.98447e+07	1.43997e+08	1.38283e+08	1.53631e+08	1.54812e+08	1.26389e+08	1.33027e+08	1.43997e+08	High	High	High	High	High	High	0	High	1.148	0.629258	0.163896	Acetyl [N-Term]; Carbamidomethyl [C50; C124; C152; C240; C271; C363; C412; C422]; Oxidation [M36; M59; M307; M385]
Q9SRG3	Protein disulfide isomerase-like 1-2 OS=Arabidopsis thaliana OX=3702 GN=PDIL1-2 PE=2 SV=1	63	31	219	24	508	56.3	736	942	868	817	594	865	23	26	25	27	26	27	4.06071e+07	5.09851e+07	9.69755e+07	1.0387e+08	3.31219e+07	1.20194e+08	1.21607e+08	1.15453e+08	1.41444e+08	1.19475e+08	1.10582e+08	1.20194e+08	High	High	High	High	High	High	0	High	1.179	0.49096	0.0977117	Oxidation [M179]; Carbamidomethyl [C402; C405]
Q9ZP06	Malate dehydrogenase 1, mitochondrial OS=Arabidopsis thaliana OX=3702 GN=At1g53240 PE=1 SV=1	62	18	213	10	341	35.8	1570	1360	1314	1438	1231	1303	17	16	14	16	13	15	7.8451e+07	9.11541e+07	1.44471e+08	1.79889e+08	5.57101e+07	2.31541e+08	2.3494e+08	2.06414e+08	2.10719e+08	2.06916e+08	1.85996e+08	2.31541e+08	High	High	High	High	High	High	0	High	1.044	0.923461	0.646771	Carbamidomethyl [C130; C137; C280]; Oxidation [M49; M86; M144]
P47999	Cysteine synthase, chloroplastic/chromoplastic OS=Arabidopsis thaliana OX=3702 GN=OASB PE=1 SV=2	70	21	165	18	392	41.6	643	718	999	751	692	889	19	18	19	18	18	16	5.12531e+07	6.62572e+07	1.42255e+08	1.66418e+08	4.84451e+07	1.94613e+08	1.53489e+08	1.50037e+08	2.07487e+08	1.9142e+08	1.61741e+08	1.94613e+08	High	High	High	High	High	High	0	High	0.968	0.964408	0.778786	Carbamidomethyl [C98; C112; C113; C385]; Oxidation [M109; M167; M171; M195; M214]
Q9SJ12	Probable ATP synthase 24 kDa subunit, mitochondrial OS=Arabidopsis thaliana OX=3702 GN=At2g21870 PE=1 SV=1	68	26	205	26	240	27.6	837	727	745	766	733	858	23	20	21	21	24	23	8.52016e+07	9.88773e+07	1.69577e+08	2.5836e+08	7.80535e+07	2.87142e+08	2.55156e+08	2.23903e+08	2.47338e+08	2.97176e+08	2.60593e+08	2.87142e+08	High	High	High	High	High	High	0	High	0.92	0.864932	0.432977	Oxidation [M96; M143; M198; M214; M228]
Q8LBI1	60S ribosomal protein L5-1 OS=Arabidopsis thaliana OX=3702 GN=ATL5 PE=1 SV=2	69	22	194	4	301	34.3	742	774	752	711	746	846	17	17	17	17	20	17	8567174	1.18106e+07	2.04533e+07	28426083	7.55194e+06	3.4512e+07	2.56564e+07	2.67446e+07	2.98323e+07	3.26968e+07	2.52132e+07	3.4512e+07	High	High	High	High	High	High	0	High	0.882	0.687436	0.201315	Carbamidomethyl [C100]; Oxidation [M112; M115; M207]
P46248	Aspartate aminotransferase, chloroplastic OS=Arabidopsis thaliana OX=3702 GN=ASP5 PE=1 SV=2	72	27	184	27	453	49.8	530	567	366	605	685	573	22	23	20	25	22	24	8.13122e+07	1.13182e+08	1.29436e+08	2.32098e+08	7.42648e+07	2.6734e+08	2.43508e+08	2.56295e+08	1.88789e+08	2.66969e+08	2.47944e+08	2.6734e+08	High	High	High	High	High	High	0	High	0.892	0.786837	0.276966	Oxidation [M58; M288; M334; M355; M365; M366; M400]; Carbamidomethyl [C231; C314; C438]
Q9STE8	Protein TOC75-3, chloroplastic OS=Arabidopsis thaliana OX=3702 GN=TOC75-3 PE=1 SV=1	48	24	156	24	818	89.1	524	605	776	645	623	706	18	21	20	20	18	23	3.05999e+07	4.22193e+07	7.90409e+07	8.17373e+07	2.65366e+07	1.06078e+08	9.16383e+07	9.56037e+07	1.15286e+08	9.40175e+07	8.85964e+07	1.06078e+08	High	High	High	High	High	High	0	High	1.06	0.905814	0.53866	Carbamidomethyl [C219; C256; C300; C343; C705]
O65390	Aspartic proteinase A1 OS=Arabidopsis thaliana OX=3702 GN=APA1 PE=1 SV=1	56	19	133	19	506	54.6	522	536	737	726	679	1058	13	15	17	17	14	15	3.53205e+07	4.8425e+07	8.71785e+07	8.77833e+07	3.26395e+07	1.13506e+08	1.05775e+08	1.09656e+08	1.27155e+08	1.00972e+08	1.08972e+08	1.13506e+08	High	High	High	High	High	High	0	High	1.099	0.830294	0.335344	Carbamidomethyl [C113; C119; C425; C462]; Oxidation [M418]
Q9LYA9	Chloroplast stem-loop binding protein of 41 kDa a, chloroplastic OS=Arabidopsis thaliana OX=3702 GN=CSP41A PE=1 SV=1	71	23	213	23	406	43.9	1037	1128	1050	1158	917	1228	21	21	20	19	19	20	1.29241e+08	1.69053e+08	2.93554e+08	3.41454e+08	1.1454e+08	3.91698e+08	3.87041e+08	3.82812e+08	4.28165e+08	3.92754e+08	3.82408e+08	3.91698e+08	High	High	High	High	High	High	0	High	1.146	0.640031	0.168898	Oxidation [M282; M311; M346]; Carbamidomethyl [C247; C300; C315]
Q96266	Glutathione S-transferase F8, chloroplastic OS=Arabidopsis thaliana OX=3702 GN=GSTF8 PE=1 SV=3	75	18	275	17	263	29.2	1327	1185	1344	1351	1163	1270	17	17	15	14	16	15	2.17231e+08	2.71111e+08	4.62214e+08	4.89264e+08	1.56364e+08	5.71399e+08	6.50548e+08	6.13919e+08	6.74166e+08	5.62771e+08	5.22045e+08	5.71399e+08	High	High	High	High	High	High	0	High	1.065	0.896357	0.51175	Oxidation [M59; M64; M84; M173; M176]; Carbamidomethyl [C139]
Q9M9P3	UTP--glucose-1-phosphate uridylyltransferase 2 OS=Arabidopsis thaliana OX=3702 GN=UGP2 PE=1 SV=1	62	24	208	12	469	51.7	933	962	939	967	771	1125	20	20	21	19	22	20	3.22365e+07	4.09041e+07	7.05135e+07	1.01305e+08	3.16379e+07	1.15336e+08	9.65398e+07	9.26256e+07	1.02848e+08	1.16525e+08	1.05628e+08	1.15336e+08	High	High	High	High	High	High	0	High	0.933	0.898694	0.521684	Acetyl [N-Term]; Carbamidomethyl [C95; C244]; Oxidation [M21; M63; M93; M245]
P46422	Glutathione S-transferase F2 OS=Arabidopsis thaliana OX=3702 GN=GSTF2 PE=1 SV=3	88	17	258	14	212	24.1	998	1166	1095	998	939	919	16	16	16	14	15	15	1.5146e+08	1.9909e+08	4.45361e+08	3.9215e+08	1.1242e+08	4.47224e+08	4.53582e+08	4.50831e+08	6.49584e+08	4.51067e+08	3.75329e+08	4.47224e+08	High	High	High	High	High	High	0	High	1.246	0.209743	0.0276425	Oxidation [M100; M104]
Q9FMT1	3-isopropylmalate dehydrogenase 1, chloroplastic OS=Arabidopsis thaliana OX=3702 GN=IMDH1 PE=1 SV=1	63	21	193	13	409	44.1	878	848	960	704	695	790	18	19	19	18	18	21	3.09248e+07	3.60175e+07	7.37421e+07	7.22102e+07	2.42157e+07	9.81545e+07	9.26116e+07	8.156e+07	1.07557e+08	8.3059e+07	8.08476e+07	9.81545e+07	High	High	High	High	High	High	0	High	1.099	0.829034	0.333182	Oxidation [M174; M175; M272; M348; M393]
Q9SLA8	Enoyl-[acyl-carrier-protein] reductase [NADH], chloroplastic OS=Arabidopsis thaliana OX=3702 GN=MOD1 PE=1 SV=1	59	19	148	19	390	41.2	848	861	865	1117	785	1016	14	14	14	18	16	14	2.08599e+08	2.38816e+08	4.4299e+08	4.25567e+08	1.18148e+08	6.01711e+08	6.24698e+08	5.40789e+08	6.46126e+08	4.89504e+08	3.94454e+08	6.01711e+08	High	High	High	High	High	High	0	High	1.013	0.977923	0.86493	Oxidation [M156; M253; M278]; Carbamidomethyl [C198]
Q05758	Ketol-acid reductoisomerase, chloroplastic OS=Arabidopsis thaliana OX=3702 GN=At3g58610 PE=1 SV=2	48	22	205	22	591	63.8	1133	1113	1150	1255	1175	1245	18	20	19	20	18	20	7.72364e+07	1.05172e+08	1.77503e+08	2.30401e+08	7.65517e+07	2.89317e+08	2.31302e+08	2.38158e+08	2.58898e+08	2.65017e+08	2.55579e+08	2.89317e+08	High	High	High	High	High	High	0	High	0.88	0.719192	0.221878	Oxidation [M248; M337; M427; M499; M507]; Carbamidomethyl [C244; C349; C511]
Q9FVT2	Probable elongation factor 1-gamma 2 OS=Arabidopsis thaliana OX=3702 GN=At1g57720 PE=1 SV=1	49	21	175	15	413	46.4	567	713	544	667	505	655	15	15	17	19	18	17	3.35024e+07	4.93648e+07	6.92026e+07	1.09997e+08	3.19272e+07	1.26599e+08	1.00331e+08	1.11784e+08	1.00936e+08	1.26523e+08	1.06594e+08	1.26599e+08	High	High	High	High	High	High	0	High	0.944	0.918389	0.595703	Acetyl [N-Term]; Oxidation [M5; M36; M117; M366; M372; M394]; Carbamidomethyl [C342]
Q39102	ATP-dependent zinc metalloprotease FTSH 1, chloroplastic OS=Arabidopsis thaliana OX=3702 GN=FTSH1 PE=1 SV=2	39	25	149	5	716	76.7	525	467	490	782	650	742	15	15	16	22	21	19	1.08821e+06	1.33308e+06	1.08978e+06	7.03422e+06	2.11977e+06	6.21874e+06	3.25889e+06	3.0187e+06	1.5895e+06	8.09103e+06	7.07715e+06	6.21874e+06	High	High	High	High	High	High	0	High	0.498	3.79752e-05	1.67208e-06	Carbamidomethyl [C298; C356]; Oxidation [M242; M535; M579; M607; M640; M644; M652]
O80934	Uncharacterized protein At2g37660, chloroplastic OS=Arabidopsis thaliana OX=3702 GN=At2g37660 PE=1 SV=2	63	18	185	16	325	34.9	796	697	863	738	717	953	15	16	17	16	15	17	9.6767e+07	1.27195e+08	2.48038e+08	2.97388e+08	8.59532e+07	3.34598e+08	2.89791e+08	2.88027e+08	3.61778e+08	3.42067e+08	2.86967e+08	3.34598e+08	High	High	High	High	High	High	0	High	1.015	0.976724	0.854439	Carbamidomethyl [C284]; Oxidation [M155; M206]
P46283	Sedoheptulose-1,7-bisphosphatase, chloroplastic OS=Arabidopsis thaliana OX=3702 GN=At3g55800 PE=2 SV=1	56	19	275	19	393	42.4	1538	1416	1750	1635	1405	1397	17	18	18	16	17	18	2.65515e+08	3.42518e+08	4.79898e+08	7.18594e+08	2.47533e+08	8.14234e+08	7.95146e+08	7.75616e+08	6.99959e+08	8.26555e+08	8.26424e+08	8.14234e+08	High	High	High	High	High	High	0	High	0.9	0.826421	0.317081	Carbamidomethyl [C99; C116; C121; C150]; Oxidation [M98; M100; M134; M216; M260; M295]
Q9LZG0	Adenosine kinase 2 OS=Arabidopsis thaliana OX=3702 GN=ADK2 PE=1 SV=1	73	23	232	8	345	37.8	1042	1124	1292	1194	989	1233	18	21	21	19	19	20	1.30416e+07	1.69736e+07	3.39276e+07	3.1191e+07	1.25247e+07	4.22205e+07	3.90561e+07	3.8436e+07	4.94854e+07	3.58771e+07	4.18154e+07	4.22205e+07	High	High	High	High	High	High	0	High	1.127	0.754045	0.251348	Carbamidomethyl [C124; C127; C144; C203; C319; C324; C336]; Oxidation [M217]
Q9FK25	Flavone 3'-O-methyltransferase 1 OS=Arabidopsis thaliana OX=3702 GN=OMT1 PE=1 SV=1	85	23	153	23	363	39.6	566	605	658	726	356	787	20	19	21	18	13	20	3.33752e+07	4.64428e+07	8.48173e+07	1.00278e+08	2.39168e+07	1.13513e+08	9.99498e+07	1.05168e+08	1.23711e+08	1.15344e+08	7.98496e+07	1.13513e+08	High	High	High	High	High	High	0	High	1.106	0.813543	0.304463	Acetyl [N-Term]; Oxidation [M24; M55; M128]; Carbamidomethyl [C90; C110; C126; C266; C274; C281; C296; C316; C349]
Q56YW9	Tubulin beta-2 chain OS=Arabidopsis thaliana OX=3702 GN=TUBB2 PE=2 SV=2	59	23	209	5	450	50.7	738	681	737	757	528	871	19	21	20	21	20	21	9.73651e+06	1.31518e+07	1.83708e+07	2.47288e+07	7.49972e+06	3.23689e+07	2.91582e+07	2.97817e+07	2.67948e+07	2.84441e+07	2.50389e+07	3.23689e+07	High	High	High	High	High	High	0	High	1.015	0.994314	0.971841	Carbamidomethyl [C12; C25; C56; C127; C129; C136; C301; C354]; Oxidation [M267; M299; M300; M377]
Q9LU86	Peroxiredoxin Q, chloroplastic OS=Arabidopsis thaliana OX=3702 GN=PRXQ PE=1 SV=1	56	16	207	16	216	23.7	940	850	1037	868	719	958	16	16	16	16	16	16	1.58596e+08	2.10487e+08	3.68345e+08	4.87553e+08	1.36196e+08	5.01122e+08	4.74953e+08	4.76639e+08	5.37253e+08	5.60803e+08	4.54711e+08	5.01122e+08	High	High	High	High	High	High	0	High	1.059	0.905814	0.545523	Carbamidomethyl [C111]
O04309	Jacalin-related lectin 35 OS=Arabidopsis thaliana OX=3702 GN=JAL35 PE=1 SV=1	69	20	167	19	451	48.5	833	830	828	858	963	914	16	17	18	18	15	18	3.9432e+07	5.01138e+07	8.10119e+07	9.19314e+07	3.69324e+07	1.3172e+08	1.18088e+08	1.1348e+08	1.18161e+08	1.05743e+08	1.23304e+08	1.3172e+08	High	High	High	High	High	High	0	High	0.928	0.88932	0.489993	Carbamidomethyl [C339]
P34791	Peptidyl-prolyl cis-trans isomerase CYP20-3, chloroplastic OS=Arabidopsis thaliana OX=3702 GN=CYP20-3 PE=1 SV=1	57	13	297	12	260	28.2	1649	1630	1660	1557	1635	1856	12	12	10	10	12	10	2.21459e+08	3.00963e+08	4.96704e+08	6.61771e+08	2.19645e+08	7.27178e+08	6.63211e+08	6.81516e+08	7.24471e+08	7.61195e+08	7.33317e+08	7.27178e+08	High	High	High	High	High	High	0	High	0.915	0.85511	0.404723	Carbamidomethyl [C131; C206; C253]; Oxidation [M79; M113; M152; M191; M227]
P49209	60S ribosomal protein L9-1 OS=Arabidopsis thaliana OX=3702 GN=RPL9B PE=1 SV=3	72	18	211	13	194	22	731	876	977	982	761	1096	18	17	16	17	16	18	6.5203e+07	8.26378e+07	2.13843e+08	2.68788e+08	6.69095e+07	3.75705e+08	1.95265e+08	1.8713e+08	3.11902e+08	3.0917e+08	2.23387e+08	3.75705e+08	High	High	High	High	High	High	0	High	0.876	0.692709	0.207178	Oxidation [M10; M131]; Carbamidomethyl [C161]
Q9SQI8	Dihydrolipoyllysine-residue acetyltransferase component 4 of pyruvate dehydrogenase complex, chloroplastic OS=Arabidopsis thaliana OX=3702 GN=LTA2 PE=2 SV=1	55	19	175	17	480	50	534	558	779	723	494	773	16	15	18	17	17	17	3.77177e+07	4.65069e+07	7.59167e+07	9.29492e+07	3.03896e+07	1.06244e+08	1.12954e+08	1.05313e+08	1.10729e+08	1.06914e+08	1.0146e+08	1.06244e+08	High	High	High	High	High	High	0	High	1.004	0.993516	0.938363	Carbamidomethyl [C331]; Oxidation [M60; M67; M275; M319]
P42731	Polyadenylate-binding protein 2 OS=Arabidopsis thaliana OX=3702 GN=PAB2 PE=1 SV=1	56	29	180	26	629	68.6	606	729	676	671	540	613	22	22	24	21	24	22	4.01516e+07	4.90506e+07	91666988	8.65631e+07	3.666e+07	1.07e+08	1.20243e+08	1.11073e+08	1.33702e+08	9.95683e+07	1.22395e+08	1.07e+08	High	High	High	High	High	High	0	High	0.987	0.992054	0.930891	Carbamidomethyl [C153]; Oxidation [M382; M536; M581; M585]
Q9LDZ0	Heat shock 70 kDa protein 10, mitochondrial OS=Arabidopsis thaliana OX=3702 GN=HSP70-10 PE=1 SV=1	57	33	213	25	682	72.9	890	847	712	766	710	702	28	27	26	23	25	24	5.28914e+07	6.33906e+07	1.02101e+08	1.48009e+08	4.77349e+07	1.74685e+08	1.58395e+08	1.43545e+08	1.4892e+08	1.70246e+08	1.5937e+08	1.74685e+08	High	High	High	High	High	High	0	High	0.935	0.904986	0.532192	Oxidation [M236; M651]; Carbamidomethyl [C369; C372]
P29513	Tubulin beta-5 chain OS=Arabidopsis thaliana OX=3702 GN=TUBB5 PE=2 SV=1	66	24	187	6	449	50.3	427	515	575	695	478	784	18	19	18	21	20	20	4.34912e+06	6.24584e+06	1.05424e+07	1.22158e+07	4.21163e+06	1.63266e+07	1.30245e+07	1.41434e+07	1.53767e+07	1.40511e+07	1.40611e+07	1.63266e+07	High	High	High	High	High	High	0	High	1.035	0.990734	0.914595	Oxidation [M67; M74; M268; M300; M301]; Carbamidomethyl [C12; C25; C128; C130; C137; C302]
Q8W493	Ferredoxin--NADP reductase, leaf isozyme 2, chloroplastic OS=Arabidopsis thaliana OX=3702 GN=LFNR2 PE=1 SV=1	54	20	188	18	369	41.1	951	950	879	1139	777	1102	19	19	18	17	15	19	1.10553e+08	1.56772e+08	2.2812e+08	2.9855e+08	9.09667e+07	3.42802e+08	3.31077e+08	3.55004e+08	3.32726e+08	3.43404e+08	3.03706e+08	3.42802e+08	High	High	High	High	High	High	0	High	1.041	0.926899	0.663731	Carbamidomethyl [C169; C187; C192; C327]; Oxidation [M115; M222; M306; M326]
P42644	14-3-3-like protein GF14 psi OS=Arabidopsis thaliana OX=3702 GN=GRF3 PE=1 SV=2	75	19	205	11	255	28.6	916	855	979	1156	987	1072	15	16	16	17	17	17	5.21486e+07	6.83898e+07	110937424	1.53064e+08	4.66865e+07	1.78042e+08	1.56171e+08	1.54866e+08	1.61809e+08	1.76061e+08	1.5587e+08	1.78042e+08	High	High	High	High	High	High	0	High	0.92	0.864932	0.432612	Oxidation [M10; M23; M27; M223; M237]; Carbamidomethyl [C99]
P29517	Tubulin beta-9 chain OS=Arabidopsis thaliana OX=3702 GN=TUBB9 PE=1 SV=1	63	23	179	2	444	49.6	778	658	670	713	606	893	18	18	17	19	20	18	1.36024e+06	1959525	1.98972e+06	3.46827e+06	998132	4.89985e+06	4.07354e+06	4.43726e+06	2.90212e+06	3.98935e+06	3.33241e+06	4.89985e+06	High	Peak Found	High	High	High	High	0	High	0.902	0.867735	0.438813	Carbamidomethyl [C12; C127; C129; C136; C238; C239; C301; C354]; Oxidation [M267; M299; M300; M377]
Q9SKP6	Triosephosphate isomerase, chloroplastic OS=Arabidopsis thaliana OX=3702 GN=TIM PE=1 SV=1	69	22	233	21	315	33.3	963	1030	1343	1071	773	1337	15	17	18	17	15	19	1.48521e+08	1.9726e+08	3.34228e+08	4.92941e+08	1.47923e+08	5.60751e+08	4.44781e+08	4.46686e+08	4.87491e+08	5.67e+08	4.93861e+08	5.60751e+08	High	High	High	High	High	High	0	High	0.928	0.88932	0.488812	Carbamidomethyl [C186; C203]
Q93VP3	Eukaryotic translation initiation factor 5A-2 OS=Arabidopsis thaliana OX=3702 GN=ELF5A-2 PE=1 SV=1	87	15	175	11	159	17.1	864	915	904	888	735	985	14	14	13	12	13	14	1.04396e+08	1.35057e+08	2.27934e+08	1.9422e+08	8.27438e+07	2.44299e+08	3.12637e+08	3.0583e+08	3.32455e+08	2.23399e+08	2.76252e+08	2.44299e+08	High	High	High	High	High	High	0	High	1.169	0.537929	0.115645	Carbamidomethyl [C57; C80; C150]; Oxidation [M126; M141; M144]; Acetyl [N-Term]
O24456	Receptor for activated C kinase 1A OS=Arabidopsis thaliana OX=3702 GN=RACK1A PE=1 SV=2	72	22	217	17	327	35.7	820	1032	821	978	769	1010	20	21	21	20	18	21	8.15066e+07	1.18021e+08	1.62312e+08	2.15343e+08	7.0758e+07	2.6629e+08	2.4409e+08	2.67253e+08	2.36742e+08	2.47696e+08	2.36236e+08	2.6629e+08	High	High	High	High	High	High	0	High	1.039	0.929808	0.674883	Acetyl [N-Term]; Carbamidomethyl [C138; C155; C184; C209; C242; C251; C298]
Q93WN0	Selenium-binding protein 2 OS=Arabidopsis thaliana OX=3702 GN=SBP2 PE=1 SV=1	70	23	131	18	487	53.9	440	717	559	618	473	653	15	16	16	17	16	21	2.02496e+07	2.83691e+07	7.00038e+07	6.43657e+07	1.97678e+07	9.35613e+07	6.06422e+07	6.42405e+07	1.02105e+08	7.4036e+07	6.59976e+07	9.35613e+07	High	High	High	High	High	High	0	High	0.992	0.994314	0.970886	Acetyl [N-Term]; Oxidation [M33]; Carbamidomethyl [C155; C165]
Q9SCX3	Elongation factor 1-beta 2 OS=Arabidopsis thaliana OX=3702 GN=At5g19510 PE=1 SV=1	69	12	160	9	224	24.2	515	493	579	719	716	819	11	10	10	10	11	11	9.52497e+07	1.23516e+08	2.09434e+08	3.12048e+08	9.79656e+07	3.6778e+08	2.85247e+08	2.79698e+08	3.05472e+08	3.5893e+08	3.27072e+08	3.6778e+08	High	High	High	High	High	High	0	High	0.761	0.0877659	0.00820828	Oxidation [M103; M140; M151; M163]; Acetyl [N-Term]
P48006	Elongation factor 1-delta 1 OS=Arabidopsis thaliana OX=3702 GN=At1g30230 PE=1 SV=2	72	16	212	11	231	25.1	1011	1041	1092	1335	1042	1189	16	16	15	15	16	15	5.86862e+07	6.81068e+07	1.43358e+08	1.66538e+08	6.7184e+07	1.9582e+08	1.7575e+08	1.54225e+08	2.09096e+08	1.91558e+08	2.24303e+08	1.9582e+08	High	High	High	High	High	High	0	High	0.89	0.769811	0.267068	Acetyl [N-Term]; Oxidation [M170]
Q39230	Serine--tRNA ligase, cytoplasmic OS=Arabidopsis thaliana OX=3702 GN=At5g27470 PE=1 SV=1	60	24	127	24	451	51.6	423	488	552	411	294	591	15	19	18	16	16	17	2.48771e+07	3.29807e+07	5.7264e+07	6.52197e+07	2.34766e+07	7.84278e+07	7.45002e+07	7.46832e+07	8.35228e+07	7.50182e+07	7.83799e+07	7.84278e+07	High	High	High	High	High	High	0	High	0.992	0.994314	0.966525	Carbamidomethyl [C213; C244; C295; C362; C365; C405; C406]
P57106	Malate dehydrogenase 2, cytoplasmic OS=Arabidopsis thaliana OX=3702 GN=MDH2 PE=1 SV=1	53	18	173	6	332	35.7	941	1023	1044	1005	1010	1052	14	14	15	14	14	14	5.60756e+06	8.56934e+06	1.38392e+07	1.65063e+07	5.36274e+06	1.7161e+07	1.67931e+07	1.94049e+07	2.01852e+07	1.89861e+07	1.79043e+07	1.7161e+07	High	High	High	High	High	High	0	High	1.095	0.899367	0.524365	Carbamidomethyl [C252; C330]; Oxidation [M24]
Q38946	Glutamate dehydrogenase 2 OS=Arabidopsis thaliana OX=3702 GN=GDH2 PE=1 SV=1	65	19	136	15	411	44.7	509	614	441	620	499	737	15	18	15	15	17	15	3.37782e+07	4.93616e+07	7.6587e+07	1.07225e+08	3.35131e+07	1.36698e+08	1.01157e+08	1.11777e+08	1.11707e+08	1.23334e+08	1.11888e+08	1.36698e+08	High	High	High	High	High	High	0	High	0.93	0.89138	0.498998	Carbamidomethyl [C39; C282; C288; C381; C386]; Acetyl [N-Term]; Oxidation [M29; M87; M380]
O04316	Nitrile-specifier protein 4 OS=Arabidopsis thaliana OX=3702 GN=NSP4 PE=2 SV=1	48	23	164	5	619	67.6	630	601	483	575	477	779	18	18	16	20	19	18	1.58173e+06	1.91122e+06	1.9105e+06	3.31574e+06	1.96044e+06	2.85981e+06	4.73687e+06	4.32787e+06	2.78658e+06	3.8139e+06	6.54522e+06	2.85981e+06	High	High	High	High	High	High	0	High	1.072	0.959294	0.764414	Carbamidomethyl [C458; C489]
Q9SMX3	Mitochondrial outer membrane protein porin 3 OS=Arabidopsis thaliana OX=3702 GN=VDAC3 PE=1 SV=3	68	17	221	13	274	29.2	1382	1246	1423	1146	1184	1464	17	17	17	16	15	16	8.35352e+07	8.9752e+07	2.26891e+08	2.25996e+08	8.5817e+07	2.96514e+08	2.50166e+08	2.03239e+08	3.30934e+08	2.5995e+08	2.86512e+08	2.96514e+08	High	High	High	High	High	High	0	High	0.954	0.929391	0.672459
P46077	14-3-3-like protein GF14 phi OS=Arabidopsis thaliana OX=3702 GN=GRF4 PE=1 SV=2	76	22	209	11	267	30.2	881	783	962	893	907	742	18	18	17	18	19	17	3.79906e+07	5.04123e+07	6.24071e+07	1.15111e+08	3.79945e+07	119784178	1.13772e+08	1.14156e+08	9.10244e+07	1.32406e+08	1.2685e+08	119784178	High	High	High	High	High	High	0	High	0.931	0.891721	0.504352	Acetyl [N-Term]; Oxidation [M30; M34; M230; M244]; Carbamidomethyl [C106]
Q8S9L5	Trigger factor-like protein TIG, Chloroplastic OS=Arabidopsis thaliana OX=3702 GN=TIG PE=1 SV=1	66	34	214	34	547	61.7	810	717	715	748	746	674	28	28	29	24	27	29	6.80477e+07	8.03537e+07	1.40875e+08	1.64323e+08	5.04085e+07	1.88874e+08	2.03785e+08	1.81957e+08	2.05475e+08	1.89011e+08	1.68296e+08	1.88874e+08	High	High	High	High	High	High	0	High	1.001	0.994314	0.964009	Carbamidomethyl [C119; C122; C354; C377; C391]; Oxidation [M176; M394; M443]
Q01908	ATP synthase gamma chain 1, chloroplastic OS=Arabidopsis thaliana OX=3702 GN=ATPC1 PE=1 SV=1	50	20	270	20	373	40.9	1125	1136	1505	1410	1074	1489	18	18	19	19	16	19	2.60422e+08	3.20293e+08	4.77917e+08	8.32084e+08	2.71534e+08	9.24393e+08	7.79895e+08	7.2529e+08	6.9707e+08	9.57095e+08	9.06556e+08	9.24393e+08	High	High	High	High	High	High	0	High	0.859	0.607362	0.146157	Carbamidomethyl [C139; C249; C255]; Oxidation [M329; M332; M348]
P10795	Ribulose bisphosphate carboxylase small chain 1A, chloroplastic OS=Arabidopsis thaliana OX=3702 GN=RBCS-1A PE=1 SV=2	69	16	425	9	180	20.2	1692	1921	2255	2079	1844	2038	12	13	13	14	13	16	2.23794e+09	2.87847e+09	3.63464e+09	5.64449e+09	2.0331e+09	5.61691e+09	6.70204e+09	6.51817e+09	5.30133e+09	6.49252e+09	6.78781e+09	5.61691e+09	High	High	High	High	High	High	0	High	1.051	0.918389	0.59679	Carbamidomethyl [C96; C132; C145; C167]
Q9FJX3	Mitochondrial outer membrane protein porin 2 OS=Arabidopsis thaliana OX=3702 GN=VDAC2 PE=1 SV=1	73	18	136	18	276	29.6	471	484	581	313	425	656	15	15	16	15	14	15	4.5673e+07	5.12581e+07	9.84094e+07	1.14934e+08	3.86311e+07	1.46759e+08	1.36778e+08	1.16072e+08	1.43536e+08	1.32202e+08	1.28975e+08	1.46759e+08	High	High	High	High	High	High	0	High	1.005	0.992822	0.93329	Carbamidomethyl [C170]
P16127	Magnesium-chelatase subunit ChlI-1, chloroplastic OS=Arabidopsis thaliana OX=3702 GN=CHLI1 PE=1 SV=1	52	26	202	15	424	46.2	585	640	646	457	505	567	21	23	21	18	19	18	4.22198e+07	5.67869e+07	8.18328e+07	1.12755e+08	3.23612e+07	126449867	1.26437e+08	1.28591e+08	1.19358e+08	1.29695e+08	1.08043e+08	126449867	High	High	High	High	High	High	0	High	1.113	0.786269	0.276031	Oxidation [M116; M118; M180; M285]; Carbamidomethyl [C102; C193; C354; C396]
Q9SZY1	Nascent polypeptide-associated complex subunit alpha-like protein 4 OS=Arabidopsis thaliana OX=3702 GN=At4g10480 PE=1 SV=1	79	11	133	11	212	23.2	740	704	851	876	867	914	10	10	10	11	11	11	4.81372e+07	5.58172e+07	1.03943e+08	1.41981e+08	4.70487e+07	1.63641e+08	1.44158e+08	1.26396e+08	1.51607e+08	1.63312e+08	1.57079e+08	1.63641e+08	High	High	High	High	High	High	0	High	0.826	0.38445	0.0658928	Oxidation [M15; M80; M126; M140; M146; M182]
P55229	Glucose-1-phosphate adenylyltransferase large subunit 1, chloroplastic OS=Arabidopsis thaliana OX=3702 GN=ADG2 PE=1 SV=3	62	27	137	27	522	57.6	562	472	432	588	364	532	20	19	17	18	17	19	3.24508e+07	4.34056e+07	7.12783e+07	9.71269e+07	3.07874e+07	1.15625e+08	9.71814e+07	9.82901e+07	1.03963e+08	1.11719e+08	1.02788e+08	1.15625e+08	High	High	High	High	High	High	0	High	0.912	0.854519	0.387012	Carbamidomethyl [C131; C243; C413; C471]; Oxidation [M128]
P10797	Ribulose bisphosphate carboxylase small chain 2B, chloroplastic OS=Arabidopsis thaliana OX=3702 GN=RBCS-2B PE=2 SV=2	73	17	422	4	181	20.3	1576	1637	2128	1921	1967	1979	13	13	12	14	14	17	8.30285e+08	1.12325e+09	1.87614e+09	2.17941e+09	7.86826e+08	2184212716	2.48648e+09	2.54355e+09	2.73645e+09	2.50684e+09	2.62693e+09	2184212716	High	High	High	High	High	High	0	High	1.034	0.94917	0.714636	Carbamidomethyl [C96; C132; C145; C167]
Q9ZT91	Elongation factor Tu, mitochondrial OS=Arabidopsis thaliana OX=3702 GN=TUFA PE=1 SV=1	58	22	158	21	454	49.4	683	550	641	622	569	736	19	17	16	17	17	18	5.07509e+07	6.0682e+07	1.08272e+08	1.3851e+08	4.62018e+07	1.6077e+08	1.51985e+08	1.37412e+08	1.57921e+08	1.5932e+08	1.54252e+08	1.6077e+08	High	High	High	High	High	High	0	High	0.92	0.867101	0.435738	Carbamidomethyl [C137; C188; C359]; Oxidation [M154; M250; M270]
P10796	Ribulose bisphosphate carboxylase small chain 1B, chloroplastic OS=Arabidopsis thaliana OX=3702 GN=RBCS-1B PE=1 SV=1	73	17	375	4	181	20.3	1345	1722	2067	1667	1792	1828	13	13	12	14	14	17	1.49398e+08	2.20497e+08	3.78859e+08	4.20791e+08	1.37334e+08	4.39294e+08	4.47406e+08	4.99305e+08	5.52587e+08	4.84011e+08	4.58508e+08	4.39294e+08	High	High	High	High	High	High	0	High	1.1	0.827219	0.329224	Carbamidomethyl [C96; C132; C145; C167]
Q42547	Catalase-3 OS=Arabidopsis thaliana OX=3702 GN=CAT3 PE=1 SV=3	61	24	172	16	492	56.7	549	528	539	461	518	571	22	21	18	17	18	21	3.87192e+07	6.48615e+07	1.00721e+08	1.2817e+08	3.9924e+07	1.71873e+08	1.15954e+08	1.46876e+08	1.46907e+08	1.47426e+08	1.33292e+08	1.71873e+08	High	High	High	High	High	High	0	High	0.949	0.922432	0.637849	Carbamidomethyl [C86; C230; C370]; Oxidation [M274]
P92947	Monodehydroascorbate reductase, chloroplastic/mitochondrial OS=Arabidopsis thaliana OX=3702 GN=MDAR5 PE=1 SV=3	68	25	198	24	493	53.3	826	914	1050	703	690	903	21	20	20	17	20	20	1.18007e+08	1.61061e+08	2.47957e+08	3.17306e+08	1.02729e+08	3.82478e+08	3.534e+08	3.64715e+08	3.6166e+08	3.64978e+08	3.42974e+08	3.82478e+08	High	High	High	High	High	High	0	High	1.004	0.993516	0.936482	Oxidation [M84; M326]; Carbamidomethyl [C126; C181]
P49227	60S ribosomal protein L5-2 OS=Arabidopsis thaliana OX=3702 GN=RPL5B PE=2 SV=3	69	20	179	2	301	34.4	664	745	682	712	651	792	15	16	16	15	18	15	1.69213e+06	2.55113e+06	3.2459e+06	6.27356e+06	1.00553e+06	7.32812e+06	5.06748e+06	5.77693e+06	4.73433e+06	7.21609e+06	3.3571e+06	7.32812e+06	High	High	High	High	High	High	0	High	0.735	0.129777	0.0140362	Carbamidomethyl [C100]; Oxidation [M112; M115; M207]
Q9SH69	6-phosphogluconate dehydrogenase, decarboxylating 1, chloroplastic OS=Arabidopsis thaliana OX=3702 GN=PGD1 PE=1 SV=1	64	24	157	9	487	53.3	537	689	645	752	516	700	17	20	20	21	18	19	6.24123e+06	8.80403e+06	1.23908e+07	1.40134e+07	5.39532e+06	1.71681e+07	1.86908e+07	1.99363e+07	1.80727e+07	1.61187e+07	1.80131e+07	1.71681e+07	High	High	High	High	High	High	0	High	1.036	0.981868	0.870204	Carbamidomethyl [C102; C174; C292]; Oxidation [M17; M131; M147; M189]
Q9LVT8	RGG repeats nuclear RNA binding protein C OS=Arabidopsis thaliana OX=3702 GN=RGGC PE=1 SV=1	59	22	261	18	357	38	916	1058	1328	1220	669	1102	18	18	20	18	20	18	8.98566e+07	9.93208e+07	1.72185e+08	2.31668e+08	7.79886e+07	2.59417e+08	2.69096e+08	2.24908e+08	2.51142e+08	2.66473e+08	2.60376e+08	2.59417e+08	High	High	High	High	High	High	0	High	1.032	0.94917	0.726865	Acetyl [N-Term]; Oxidation [M231; M265]
Q9S7H1	Photosystem I reaction center subunit II-1, chloroplastic OS=Arabidopsis thaliana OX=3702 GN=psaD1 PE=1 SV=1	67	16	339	2	208	22.6	1315	1446	1659	1585	1403	1480	15	15	15	15	15	16	8.87782e+06	1.32922e+07	2.16425e+07	3.20063e+07	9.6781e+06	35951538	2.65867e+07	3.00997e+07	3.15668e+07	3.68149e+07	3.23117e+07	35951538	High	High	High	High	High	High	0	High	0.899	0.827219	0.323807	Oxidation [M112; M120; M186]; Carbamidomethyl [C135]
O82662	Succinate--CoA ligase [ADP-forming] subunit beta, mitochondrial OS=Arabidopsis thaliana OX=3702 GN=At2g20420 PE=1 SV=1	72	30	200	30	421	45.3	611	686	700	600	641	736	24	22	25	25	24	27	9.76801e+07	1.21112e+08	1.90257e+08	2.30968e+08	7.43127e+07	2.86876e+08	2.92526e+08	2.74253e+08	2.775e+08	2.65668e+08	2.48104e+08	2.86876e+08	High	High	High	High	High	High	0	High	1.047	0.919737	0.621049	Oxidation [M38; M357]; Carbamidomethyl [C160; C227; C359]
Q39258	V-type proton ATPase subunit E1 OS=Arabidopsis thaliana OX=3702 GN=VHA-E1 PE=1 SV=2	84	25	216	15	230	26	817	615	788	807	697	914	23	23	21	20	20	22	8.88389e+07	1.07177e+08	1.47894e+08	2.38281e+08	7.31292e+07	2.63254e+08	2.66049e+08	2.42697e+08	2.15711e+08	2.7408e+08	2.44152e+08	2.63254e+08	High	High	High	High	High	High	0	High	1.009	0.987116	0.900893	Carbamidomethyl [C121; C134; C186; C201]; Oxidation [M1; M13; M72; M92]; Acetyl [N-Term]
Q9FFR3	6-phosphogluconate dehydrogenase, decarboxylating 3, chloroplastic OS=Arabidopsis thaliana OX=3702 GN=PGD3 PE=1 SV=1	61	23	159	9	487	53.3	665	729	773	904	474	836	16	18	19	22	17	21	7.9275e+06	1.05404e+07	1.51961e+07	2.26091e+07	7.3962e+06	2.83652e+07	2.37407e+07	2.38682e+07	2.21644e+07	2.60059e+07	2.46933e+07	2.83652e+07	High	High	High	High	High	High	0	High	0.787	0.188952	0.0237306	Oxidation [M1; M17; M131; M147; M189]; Acetyl [N-Term]; Carbamidomethyl [C174; C292]
Q9C8P0	Dihydrolipoyllysine-residue acetyltransferase component 5 of pyruvate dehydrogenase complex, chloroplastic OS=Arabidopsis thaliana OX=3702 GN=EMB3003 PE=2 SV=1	49	19	139	17	465	48.3	535	590	701	794	630	571	14	15	13	15	16	15	3.57321e+07	4.31593e+07	7.58233e+07	1.03629e+08	3.09398e+07	1.15424e+08	1.07008e+08	9.77324e+07	1.10593e+08	1.19199e+08	1.03297e+08	1.15424e+08	High	High	High	High	High	High	0	High	0.976	0.973706	0.841015	Oxidation [M44; M51; M209; M252; M430]; Carbamidomethyl [C316]
P53496	Actin-11 OS=Arabidopsis thaliana OX=3702 GN=ACT11 PE=1 SV=1	59	20	215	1	377	41.6	611	654	736	655	560	786	17	18	19	17	17	19	411382	562863	1.58245e+06		302470	1.48031e+06	1.23198e+06	1.27458e+06	2.3081e+06		1.00984e+06	1.48031e+06	Peak Found	High	High	High	High	High	0	High	1.241	0.854519	0.390609	Acetyl [N-Term]; Carbamidomethyl [C12; C287]; Oxidation [M18; M49; M84; M192; M327]
Q9SD76	Alpha-glucan phosphorylase 2, cytosolic OS=Arabidopsis thaliana OX=3702 GN=PHS2 PE=1 SV=1	46	29	133	29	841	95.1	529	436	516	553	437	955	19	15	17	20	20	24	1.81395e+07	2.5982e+07	4.64648e+07	5.40777e+07	1.57985e+07	6.69409e+07	5.43229e+07	5.88352e+07	6.77716e+07	6.22023e+07	5.27455e+07	6.69409e+07	High	High	High	High	High	High	0	High	1.038	0.938915	0.691423	Carbamidomethyl [C281; C838]; Oxidation [M356]
P42799	Glutamate-1-semialdehyde 2,1-aminomutase 1, chloroplastic OS=Arabidopsis thaliana OX=3702 GN=GSA1 PE=1 SV=1	50	16	151	5	474	50.3	554	576	589	686	559	565	13	14	15	15	12	12	7.74708e+06	1.1083e+07	2.12132e+07	2.61911e+07	7.051e+06	3.08061e+07	2.32004e+07	2.5097e+07	3.09407e+07	3.0126e+07	2.35408e+07	3.08061e+07	High	High	High	High	High	High	0	High	0.905	0.816314	0.307324	Oxidation [M64; M157; M169; M332; M334; M341; M354]; Carbamidomethyl [C138; C168; C190]
P46643	Aspartate aminotransferase, mitochondrial OS=Arabidopsis thaliana OX=3702 GN=ASP1 PE=1 SV=1	69	22	138	22	430	47.7	546	536	563	313	440	608	21	19	18	15	17	20	5.25336e+07	7.04752e+07	1.00262e+08	1.54323e+08	4.87137e+07	1.65262e+08	1.57324e+08	1.59588e+08	1.46237e+08	1.77509e+08	1.62638e+08	1.65262e+08	High	High	High	High	High	High	0	High	1.056	0.915849	0.567805	Carbamidomethyl [C79; C137; C210; C288; C293; C380]; Oxidation [M93; M98; M279; M378]
Q9SN86	Malate dehydrogenase, chloroplastic OS=Arabidopsis thaliana OX=3702 GN=At3g47520 PE=1 SV=1	60	19	192	17	403	42.4	988	940	975	1054	862	914	16	18	17	17	16	18	9.44854e+07	1.37477e+08	277364581	2.76039e+08	8.05423e+07	3.21012e+08	2.82958e+08	3.1131e+08	4.04552e+08	3.17511e+08	2.68902e+08	3.21012e+08	High	High	High	High	High	High	0	High	1.048	0.91946	0.616696	Oxidation [M104; M309]; Carbamidomethyl [C129; C147; C190]
O82660	Photosystem II stability/assembly factor HCF136, chloroplastic OS=Arabidopsis thaliana OX=3702 GN=HCF136 PE=1 SV=1	68	22	186	22	403	44.1	1056	1133	1204	1051	1132	1023	19	19	22	19	18	21	9.75324e+07	1.15012e+08	1.94335e+08	2.44938e+08	8.46029e+07	2.7944e+08	2.92083e+08	2.60441e+08	2.83449e+08	2.81738e+08	2.82459e+08	2.7944e+08	High	High	High	High	High	High	0	High	0.995	0.997064	0.988326	Oxidation [M202]
P93832	3-isopropylmalate dehydrogenase 2, chloroplastic OS=Arabidopsis thaliana OX=3702 GN=IMDH2 PE=1 SV=1	63	19	133	12	405	43.3	472	312	512	595	362	555	14	15	15	18	13	16	1.06708e+07	1.40222e+07	2.63243e+07	2.74487e+07	8.52161e+06	3.13412e+07	3.19562e+07	3.17526e+07	3.83955e+07	3.15726e+07	2.84506e+07	3.13412e+07	High	High	High	High	High	High	0	High	1.133	0.792241	0.283044	Oxidation [M268; M344; M389]
Q9SGC1	Probable phosphoglucomutase, cytoplasmic 2 OS=Arabidopsis thaliana OX=3702 GN=At1g70730 PE=1 SV=1	66	26	149	14	585	63.4	507	635	720	790	532	662	19	23	19	21	19	19	1.57144e+07	2.00734e+07	4.32589e+07	4.89675e+07	1.46639e+07	6.83189e+07	4.70605e+07	4.54553e+07	6.30956e+07	5.63244e+07	4.89577e+07	6.83189e+07	High	High	High	High	High	High	0	High	0.957	0.94917	0.719935	Carbamidomethyl [C226; C256; C383; C386]; Oxidation [M140; M382]
Q9FPF0	Protein DJ-1 homolog A OS=Arabidopsis thaliana OX=3702 GN=DJ1A PE=1 SV=1	56	18	131	18	392	41.8	566	605	593	649	570	636	16	13	12	15	14	14	5.85351e+07	8.27814e+07	1.19971e+08	1.43944e+08	4.15062e+07	1.79432e+08	1.75297e+08	1.87455e+08	1.74984e+08	1.6557e+08	1.38575e+08	1.79432e+08	High	High	High	High	High	High	0	High	1.123	0.740543	0.238184	Carbamidomethyl [C49; C107; C108; C139; C313]; Oxidation [M24]
Q9SZX3	Argininosuccinate synthase, chloroplastic OS=Arabidopsis thaliana OX=3702 GN=At4g24830 PE=1 SV=3	63	24	151	24	494	53.8	493	696	725	669	682	763	18	21	18	19	20	22	4.88406e+07	6.53992e+07	9.88961e+07	1.23297e+08	4.21671e+07	1.37651e+08	1.46264e+08	1.48094e+08	1.44246e+08	1.41821e+08	1.40781e+08	1.37651e+08	High	High	High	High	High	High	0	High	1.047	0.922432	0.626284	Carbamidomethyl [C122; C126; C170; C212]; Oxidation [M405; M419; M423]
O04983	Biotin carboxylase, chloroplastic OS=Arabidopsis thaliana OX=3702 GN=CAC2 PE=1 SV=1	61	23	145	23	537	58.4	429	598	539	550	447	565	18	17	18	18	16	14	4.56863e+07	6.42291e+07	1.20125e+08	1.42346e+08	4.24231e+07	1.83041e+08	1.36818e+08	1.45444e+08	1.75209e+08	1.63732e+08	1.41636e+08	1.83041e+08	High	High	High	High	High	High	0	High	0.979	0.976724	0.862501	Carbamidomethyl [C100; C147; C167; C269]; Oxidation [M166; M359; M361]
Q9XFT3	Oxygen-evolving enhancer protein 3-1, chloroplastic OS=Arabidopsis thaliana OX=3702 GN=PSBQ1 PE=1 SV=3	49	18	297	16	224	23.9	1056	877	1150	1183	927	986	18	17	18	15	17	15	4.19767e+08	4.56615e+08	1.31411e+09	1.3551e+09	4.89558e+08	1.65011e+09	1.25709e+09	1.03398e+09	1.91671e+09	1.55869e+09	1.63446e+09	1.65011e+09	High	High	High	High	High	High	0	High	0.88	0.724551	0.22396
Q9SPK5	Formate--tetrahydrofolate ligase OS=Arabidopsis thaliana OX=3702 GN=THFS PE=2 SV=1	53	23	145	23	634	67.8	688	815	772	668	661	667	19	17	20	16	14	18	3.24209e+07	4.4657e+07	7.33833e+07	8.02019e+07	2.48503e+07	1.04641e+08	9.70919e+07	1.01124e+08	1.07034e+08	9.22514e+07	8.29664e+07	1.04641e+08	High	High	High	High	High	High	0	High	1.099	0.829964	0.334046	Carbamidomethyl [C92; C178; C393; C434; C505; C562]
P29515	Tubulin beta-7 chain OS=Arabidopsis thaliana OX=3702 GN=TUBB7 PE=2 SV=1	57	23	189	4	449	50.7	545	598	583	597	506	705	18	20	17	18	21	18	2.54306e+06	4.04536e+06	5.25336e+06	7.05851e+06	2.20651e+06	8.78337e+06	7.61578e+06	9.16055e+06	7.66233e+06	8.11897e+06	7.36676e+06	8.78337e+06	High	High	High	High	High	High	0	High	1.004	0.983987	0.878075	Oxidation [M73; M267; M299; M300; M377]; Carbamidomethyl [C12; C56; C127; C129; C136; C301; C354]
P56771	Cytochrome f OS=Arabidopsis thaliana OX=3702 GN=petA PE=3 SV=1	61	18	195	18	320	35.3	593	744	662	728	679	850	17	18	16	17	17	16	1.2823e+08	1.79739e+08	2.79126e+08	3.80057e+08	1.22881e+08	4.58109e+08	3.84015e+08	4.07011e+08	4.07121e+08	4.37156e+08	4.10255e+08	4.58109e+08	High	High	High	High	High	High	0	High	0.915	0.85511	0.405947	Oxidation [M90; M128; M318]
Q9SEI2	26S proteasome regulatory subunit 6A homolog A OS=Arabidopsis thaliana OX=3702 GN=RPT5A PE=1 SV=1	67	21	137	20	424	47.5	652	612	448	385	468	451	18	18	16	15	16	14	3.04115e+07	4.05767e+07	7.32628e+07	7.00289e+07	2.47103e+07	9.41743e+07	9.10743e+07	9.18841e+07	1.06858e+08	8.05501e+07	8.2499e+07	9.41743e+07	High	High	High	High	High	High	0	High	1.2	0.385436	0.0666313	Carbamidomethyl [C50; C225; C266; C385]; Oxidation [M160; M191; M295]; Acetyl [N-Term]
O49485	D-3-phosphoglycerate dehydrogenase 1, chloroplastic OS=Arabidopsis thaliana OX=3702 GN=PGDH1 PE=1 SV=1	52	27	205	21	603	63.3	1041	1055	1052	1013	845	1058	21	22	22	22	21	24	7.74141e+07	9.2747e+07	1.61104e+08	1.65931e+08	57565917	2.06633e+08	2.31835e+08	2.10021e+08	2.3498e+08	1.90861e+08	1.92192e+08	2.06633e+08	High	High	High	High	High	High	0	High	1.007	0.990734	0.916726	Carbamidomethyl [C86; C102; C534]; Oxidation [M560]
Q8W585	ATP-dependent zinc metalloprotease FTSH 8, chloroplastic OS=Arabidopsis thaliana OX=3702 GN=FTSH8 PE=1 SV=1	42	23	123	7	685	73.2	290	464	462	698	617	613	12	13	14	17	17	17	5.16262e+06	6.47421e+06	1.05554e+07	1.89548e+07	5.8448e+06	2.01659e+07	1.54607e+07	1.46606e+07	1.53956e+07	2.18026e+07	1.95137e+07	2.01659e+07	High	High	High	High	High	High	0	High	0.715	0.0356299	0.00272699	Carbamidomethyl [C314; C488]; Oxidation [M190; M211; M464; M469]
O49499	Caffeoyl-CoA O-methyltransferase 1 OS=Arabidopsis thaliana OX=3702 GN=CCOAOMT1 PE=1 SV=1	80	16	139	16	259	29.1	548	753	768	715	671	763	12	13	14	13	11	16	5.01412e+07	7.44994e+07	1.49456e+08	1.58112e+08	4.42104e+07	1.86592e+08	1.5016e+08	1.68701e+08	2.1799e+08	1.81867e+08	1.47603e+08	1.86592e+08	High	High	High	High	High	High	0	High	0.985	0.990734	0.915654	Acetyl [N-Term]; Oxidation [M73; M122; M217; M245]; Carbamidomethyl [C244; C255]
Q93VG5	40S ribosomal protein S8-1 OS=Arabidopsis thaliana OX=3702 GN=RPS8A PE=1 SV=1	58	17	151	17	222	25	864	906	885	829	718	869	15	15	13	14	13	17	1.13441e+08	1.56573e+08	2.49992e+08	3.30578e+08	1.03353e+08	4.41609e+08	3.39725e+08	3.54553e+08	3.64628e+08	3.80244e+08	3.45059e+08	4.41609e+08	High	High	High	High	High	High	0	High	0.943	0.918389	0.587351	Oxidation [M210]; Carbamidomethyl [C185; C193]
P42763	Dehydrin ERD14 OS=Arabidopsis thaliana OX=3702 GN=ERD14 PE=1 SV=1	78	20	213	18	185	20.8	512	485	660	784	601	779	17	17	15	16	17	19	1.5311e+08	1.79583e+08	3.11969e+08	4.20106e+08	1.42736e+08	4.59832e+08	4.58523e+08	4.06657e+08	4.55025e+08	4.83223e+08	4.76546e+08	4.59832e+08	High	High	High	High	High	High	0	High	0.887	0.756818	0.253692	Acetyl [N-Term]
Q8H1E2	Malate dehydrogenase [NADP], chloroplastic OS=Arabidopsis thaliana OX=3702 GN=At5g58330 PE=2 SV=1	55	18	154	18	443	48.3	759	765	841	782	631	889	16	17	15	14	15	15	6.27171e+07	7.99673e+07	1.35957e+08	1.60377e+08	5.18927e+07	1.94149e+08	1.87821e+08	1.81082e+08	1.98301e+08	1.84472e+08	1.73251e+08	1.94149e+08	High	High	High	High	High	High	0	High	1.066	0.891721	0.503765	Carbamidomethyl [C77; C82; C228; C235; C418; C430]; Oxidation [M110; M150; M276]
Q42029	Oxygen-evolving enhancer protein 2-1, chloroplastic OS=Arabidopsis thaliana OX=3702 GN=PSBP1 PE=1 SV=2	57	11	398	11	263	28.1	1882	2483	3053	2661	2016	3074	11	11	11	10	10	11	6.20019e+08	7.39571e+08	1.43327e+09	1.7185e+09	6.51469e+08	2.01631e+09	1.85679e+09	1.67472e+09	2.0905e+09	1.97669e+09	2.17502e+09	2.01631e+09	High	High	High	High	High	High	0	High	0.889	0.761797	0.261586	Oxidation [M139]
Q8L7B5	Chaperonin CPN60-like 1, mitochondrial OS=Arabidopsis thaliana OX=3702 GN=At2g33210 PE=1 SV=1	58	30	164	16	585	61.9	763	693	777	917	764	830	21	22	18	20	23	20	1.85985e+07	2.43535e+07	2.38667e+07	3.60198e+07	1.02156e+07	3.9628e+07	5.56976e+07	5.51474e+07	3.48109e+07	4.14315e+07	3.41063e+07	3.9628e+07	High	High	High	High	High	High	0	High	1.042	0.923461	0.651532	Carbamidomethyl [C122; C135; C244]; Oxidation [M142; M145; M224]
Q9FWA3	6-phosphogluconate dehydrogenase, decarboxylating 2 OS=Arabidopsis thaliana OX=3702 GN=PGD2 PE=1 SV=1	61	23	131	20	486	53.5	332	408	538	507	415	411	17	16	16	16	17	15	4.31334e+07	5.64349e+07	1.05042e+08	1.22948e+08	4.0846e+07	1.43818e+08	1.29173e+08	1.27794e+08	1.5321e+08	1.41419e+08	1.3637e+08	1.43818e+08	High	High	High	High	High	High	0	High	0.997	0.997064	0.989038	Carbamidomethyl [C101; C174; C342]; Oxidation [M16; M145; M146; M199; M348]
P57751	UTP--glucose-1-phosphate uridylyltransferase 1 OS=Arabidopsis thaliana OX=3702 GN=UGP1 PE=2 SV=1	53	22	162	10	470	51.9	689	657	793	766	555	856	19	18	16	17	20	19	1.1827e+07	14340355	3.10671e+07	3.35166e+07	1.15112e+07	4.4771e+07	3.54188e+07	3.24731e+07	4.53131e+07	3.85521e+07	3.84318e+07	4.4771e+07	High	High	High	High	High	High	0	High	0.956	0.937963	0.688697	Acetyl [N-Term]; Carbamidomethyl [C96; C245]; Oxidation [M22; M64; M94; M246]
O64517	Metacaspase-4 OS=Arabidopsis thaliana OX=3702 GN=AMC4 PE=1 SV=1	65	20	119	20	418	45.5	696	673	893	753	564	790	18	18	16	15	15	14	3.238e+07	4.55169e+07	5.87067e+07	7.58787e+07	2.75497e+07	9.35697e+07	9.69695e+07	1.03071e+08	8.56271e+07	8.72787e+07	9.19787e+07	9.35697e+07	High	High	High	High	High	High	0	High	1.085	0.85511	0.399839	Carbamidomethyl [C105; C109; C139; C407; C418]; Oxidation [M288]
Q9SA56	Photosystem I reaction center subunit II-2, chloroplastic OS=Arabidopsis thaliana OX=3702 GN=PSAD2 PE=1 SV=1	65	15	331	1	204	22.3	1292	1402	1612	1533	1318	1430	14	14	15	15	15	15	3.43652e+06	4.594e+06	7275330	10485956	4.42247e+06	11260935	1.02915e+07	1.04029e+07	1.06115e+07	1.20614e+07	1.4765e+07	11260935	Peak Found	Peak Found	High	High	High	High	0	High	0.862	0.646458	0.173268	Oxidation [M108; M116; M182]; Carbamidomethyl [C131]
Q9SA34	Inosine-5'-monophosphate dehydrogenase 2 OS=Arabidopsis thaliana OX=3702 GN=At1g16350 PE=1 SV=1	58	19	113	19	502	54	336	356	536	577	358	460	14	15	13	16	14	15	1.71792e+07	2.19734e+07	3.77197e+07	4.57201e+07	1.54473e+07	5.32278e+07	5.1447e+07	4.97577e+07	5.50163e+07	5.25891e+07	5.15731e+07	5.32278e+07	High	High	High	High	High	High	0	High	1.037	0.929391	0.670402	Carbamidomethyl [C112; C321; C327]; Acetyl [N-Term]
Q9LXC9	Soluble inorganic pyrophosphatase 6, chloroplastic OS=Arabidopsis thaliana OX=3702 GN=PPA6 PE=1 SV=1	54	19	180	19	300	33.4	709	763	976	821	551	954	13	15	16	14	16	16	1.14591e+08	1.34931e+08	1.73754e+08	2.68825e+08	9.03571e+07	3.06849e+08	3.43171e+08	3.05546e+08	2.53431e+08	3.09213e+08	3.0167e+08	3.06849e+08	High	High	High	High	High	High	0	High	0.944	0.918389	0.596772	Oxidation [M119; M203]
Q01525	14-3-3-like protein GF14 omega OS=Arabidopsis thaliana OX=3702 GN=GRF2 PE=2 SV=2	75	20	182	12	259	29.1	851	899	921	938	872	733	16	16	16	15	16	16	5.34658e+07	6.67244e+07	1.03208e+08	1.47651e+08	4.86493e+07	1.55236e+08	1.60116e+08	1.51095e+08	1.50535e+08	1.69834e+08	1.62423e+08	1.55236e+08	High	High	High	High	High	High	0	High	1.009	0.987116	0.901459	Oxidation [M24; M28; M224; M238]; Carbamidomethyl [C100]
Q84WV1	T-complex protein 1 subunit gamma OS=Arabidopsis thaliana OX=3702 GN=CCT3 PE=1 SV=1	64	29	158	29	555	60.3	639	651	657	549	434	642	18	20	22	21	20	23	3.0156e+07	4.07736e+07	6.04651e+07	7.74521e+07	2.45471e+07	9.99743e+07	9.03091e+07	9.233e+07	8.81918e+07	8.90885e+07	8.1954e+07	9.99743e+07	High	High	High	High	High	High	0	High	1.084	0.85511	0.40734	Carbamidomethyl [C121; C301; C327; C366; C455; C514]; Acetyl [N-Term]
Q38814	Thiamine thiazole synthase, chloroplastic OS=Arabidopsis thaliana OX=3702 GN=THI1 PE=1 SV=1	60	15	159	15	349	36.6	570	519	673	1031	879	911	10	11	12	13	11	14	5.07333e+07	6.44433e+07	121472418	1.93123e+08	6.53806e+07	2.01259e+08	1.51933e+08	1.45929e+08	1.77175e+08	2.22138e+08	2.18283e+08	2.01259e+08	High	High	High	High	High	High	0	High	0.688	0.00451927	0.000271103	Acetyl [N-Term]; Oxidation [M170; M250; M262; M280; M285; M296; M303; M304]; Carbamidomethyl [C216; C231]
Q08682	40S ribosomal protein Sa-1 OS=Arabidopsis thaliana OX=3702 GN=RPSaA PE=1 SV=3	53	14	169	14	298	32.3	756	701	737	791	807	821	14	14	13	13	13	14	7.07244e+07	1.00734e+08	1.38868e+08	1.74056e+08	6.81686e+07	2.29679e+08	2.11801e+08	2.28107e+08	2.02547e+08	2.00206e+08	2.27591e+08	2.29679e+08	High	High	High	High	High	High	0	High	1.014	0.976724	0.862211	Acetyl [N-Term]; Carbamidomethyl [C23; C34; C152; C177]; Oxidation [M22; M38; M116; M158]
O49299	Probable phosphoglucomutase, cytoplasmic 1 OS=Arabidopsis thaliana OX=3702 GN=At1g23190 PE=2 SV=2	57	24	168	12	583	63.1	608	719	707	880	559	880	22	20	18	21	20	23	1.71278e+07	2.23318e+07	2.97702e+07	4.73839e+07	1.4979e+07	5.52456e+07	5.1293e+07	5.05693e+07	4.34215e+07	5.45029e+07	5.00097e+07	5.52456e+07	High	High	High	High	High	High	0	High	0.928	0.891721	0.501476	Carbamidomethyl [C225; C255; C381; C384]; Oxidation [M139; M380]
Q9C5U3	26S proteasome regulatory subunit 8 homolog A OS=Arabidopsis thaliana OX=3702 GN=RPT6A PE=1 SV=1	63	22	115	21	419	47.2	409	429	591	547	455	522	16	16	17	15	12	17	3.3817e+07	4.22744e+07	7.79509e+07	8.5774e+07	2.76669e+07	1.01694e+08	1.01273e+08	9.57285e+07	1.13696e+08	9.86606e+07	9.237e+07	1.01694e+08	High	High	High	High	High	High	0	High	1.04	0.929391	0.672753	Acetyl [N-Term]; Carbamidomethyl [C19; C221; C376]; Oxidation [M162; M271]
Q9LQ55	Dynamin-2B OS=Arabidopsis thaliana OX=3702 GN=DRP2B PE=1 SV=2	49	34	165	14	920	100.2	599	682	536	552	567	652	27	26	21	22	25	25	5.87733e+06	7.00005e+06	1.42861e+07	1.48186e+07	5.48716e+06	2.06983e+07	1.7601e+07	1.58513e+07	2.0837e+07	1.70449e+07	1.83197e+07	2.06983e+07	High	High	High	High	High	High	0	High	1.017	0.997064	0.987097	Carbamidomethyl [C428]
Q96533	Alcohol dehydrogenase class-3 OS=Arabidopsis thaliana OX=3702 GN=ADH2 PE=1 SV=2	68	20	164	20	379	40.7	648	728	704	707	667	783	17	19	17	19	19	17	5.36597e+07	7.45147e+07	1.42493e+08	1.57516e+08	5.90867e+07	2.12456e+08	1.60696e+08	1.68735e+08	2.07834e+08	1.81182e+08	1.9727e+08	2.12456e+08	High	High	High	High	High	High	0	High	0.985	0.990734	0.909815	Carbamidomethyl [C10; C47; C173; C177; C284; C285; C370; C373]; Acetyl [N-Term]; Oxidation [M125]
Q9LMK7	Ran-binding protein 1 homolog a OS=Arabidopsis thaliana OX=3702 GN=RANBP1A PE=1 SV=1	62	15	144	11	228	25.6	838	756	778	686	626	811	14	15	15	14	13	15	4.55414e+07	5.93978e+07	1.00874e+08	1.2945e+08	3.99731e+07	1.39682e+08	1.36384e+08	1.34504e+08	1.47131e+08	1.48899e+08	1.33456e+08	1.39682e+08	High	High	High	High	High	High	0	High	0.953	0.926899	0.664223	Acetyl [N-Term]; Carbamidomethyl [C98; C137; C146]; Oxidation [M107]
Q9ZVA2	EP1-like glycoprotein 2 OS=Arabidopsis thaliana OX=3702 GN=At1g78830 PE=1 SV=1	50	19	176	12	455	50.3	766	828	769	737	827	735	17	18	18	17	19	18	4.29646e+07	4.83792e+07	9.16886e+07	1.13066e+08	3.75071e+07	1.28502e+08	1.28667e+08	1.09553e+08	1.33733e+08	1.30053e+08	1.25223e+08	1.28502e+08	High	High	High	High	High	High	0	High	0.922	0.867735	0.444893	Carbamidomethyl [C332; C338; C344; C349; C352; C410; C420; C432]; Oxidation [M199; M348]
Q96529	Adenylosuccinate synthetase, chloroplastic OS=Arabidopsis thaliana OX=3702 GN=PURA PE=1 SV=1	52	22	130	22	490	52.9	538	503	565	563	472	508	17	16	15	18	18	17	5.95888e+07	7.71556e+07	1.47293e+08	1.69374e+08	4.73372e+07	1.88325e+08	1.78453e+08	1.74716e+08	2.14835e+08	1.9482e+08	1.58042e+08	1.88325e+08	High	High	High	High	High	High	0	High	1.13	0.707634	0.216522	Carbamidomethyl [C74; C98; C159; C372; C384]; Oxidation [M220]
Q94EG6	Uncharacterized protein At5g02240 OS=Arabidopsis thaliana OX=3702 GN=At5g02240 PE=1 SV=1	66	16	150	14	253	27.1	498	608	846	898	556	760	14	14	15	15	14	15	4.65906e+07	5.59795e+07	9.25708e+07	1.33633e+08	4.34489e+07	1.40783e+08	1.39526e+08	1.26763e+08	1.3502e+08	1.5371e+08	1.4506e+08	1.40783e+08	High	High	High	High	High	High	0	High	0.947	0.91946	0.617082	Carbamidomethyl [C212]; Acetyl [N-Term]; Oxidation [M134]
Q9SRH5	Mitochondrial outer membrane protein porin 1 OS=Arabidopsis thaliana OX=3702 GN=VDAC1 PE=1 SV=3	64	16	170	12	276	29.4	781	849	916	851	754	1037	15	14	16	13	13	14	5.47003e+07	6.36598e+07	1.39672e+08	1.71034e+08	6.16374e+07	2.12321e+08	1.63813e+08	1.44155e+08	2.03719e+08	1.9673e+08	2.05785e+08	2.12321e+08	High	High	High	High	High	High	0	High	0.936	0.905814	0.542237	Carbamidomethyl [C72]
Q9SFH9	Delta-aminolevulinic acid dehydratase 1, chloroplastic OS=Arabidopsis thaliana OX=3702 GN=HEMB1 PE=2 SV=1	54	16	130	16	430	46.7	661	691	691	628	690	824	13	13	13	10	13	12	3.3045e+07	4.46199e+07	7.28649e+07	8.80174e+07	2.8583e+07	1.12015e+08	9.89608e+07	1.0104e+08	1.06278e+08	1.01241e+08	9.54284e+07	1.12015e+08	High	High	High	High	High	High	0	High	0.987	0.992054	0.929789	Oxidation [M242; M270; M271; M293; M325; M399; M403]; Carbamidomethyl [C71; C251; C404; C424; C426]
Q9LVI8	Glutamine synthetase cytosolic isozyme 1-3 OS=Arabidopsis thaliana OX=3702 GN=GLN1-3 PE=1 SV=1	67	18	139	11	354	38.6	314	418	567	558	504	582	14	15	16	16	14	15	2.94781e+07	4.07689e+07	9.22944e+07	8.02983e+07	2.79813e+07	1.00632e+08	8.8279e+07	9.23193e+07	1.34617e+08	9.23623e+07	9.34197e+07	1.00632e+08	High	High	High	High	High	High	0	High	1.086	0.85511	0.397208	Carbamidomethyl [C92; C159; C250]; Acetyl [N-Term]
Q41931	1-aminocyclopropane-1-carboxylate oxidase 2 OS=Arabidopsis thaliana OX=3702 GN=ACO2 PE=1 SV=2	56	14	141	12	320	36.2	703	692	782	871	601	999	12	14	14	14	12	12	7.30643e+07	9.33551e+07	1.88086e+08	1.80104e+08	7.05876e+07	2.12992e+08	2.18808e+08	2.11398e+08	2.74334e+08	2.07162e+08	2.35667e+08	2.12992e+08	High	High	High	High	High	High	0	High	0.99	0.994314	0.950512	Carbamidomethyl [C136; C168]; Oxidation [M248]
Q9FXA2	Polyadenylate-binding protein 8 OS=Arabidopsis thaliana OX=3702 GN=PAB8 PE=1 SV=1	53	25	156	22	671	72.7	535	567	498	524	448	510	22	21	20	22	21	20	4.17422e+07	5.19335e+07	1.00998e+08	1.0777e+08	3.44374e+07	1.30108e+08	1.25007e+08	1.17601e+08	1.47311e+08	1.23962e+08	1.14974e+08	1.30108e+08	High	High	High	High	High	High	0	High	1.084	0.85511	0.405088	Carbamidomethyl [C162; C356]; Oxidation [M109; M391; M615; M619]
Q8L7C9	Glutathione S-transferase U20 OS=Arabidopsis thaliana OX=3702 GN=GSTU20 PE=1 SV=1	60	21	158	19	217	25	415	449	409	518	427	375	17	17	19	19	19	21	8.6246e+07	1.16843e+08	1.57736e+08	2.90639e+08	9.038e+07	3.53185e+08	2.58284e+08	2.64585e+08	2.30067e+08	3.34304e+08	3.01747e+08	3.53185e+08	High	High	High	High	High	High	0	High	0.761	0.0869786	0.00807071	Acetyl [N-Term]; Oxidation [M14; M17]; Carbamidomethyl [C65]
Q38900	Peptidyl-prolyl cis-trans isomerase CYP19-1 OS=Arabidopsis thaliana OX=3702 GN=CYP19-1 PE=2 SV=1	80	12	197	9	173	18.5	1155	1363	1406	1586	1197	1468	11	11	10	10	11	11	1.23564e+08	1.36367e+08	2.54519e+08	2.6868e+08	102740818	3.05585e+08	3.70042e+08	3.08797e+08	3.71231e+08	3.09046e+08	3.43015e+08	3.05585e+08	High	High	High	High	High	High	0	High	1.002	0.994314	0.953544	Carbamidomethyl [C41; C70; C123; C169]; Oxidation [M11; M23; M69; M108]
Q9SYL9	50S ribosomal protein L13, chloroplastic OS=Arabidopsis thaliana OX=3702 GN=RPL13 PE=2 SV=1	51	9	118	9	241	26.8	513	577	637	722	394	787	6	7	9	8	8	9	4.17171e+07	5.59292e+07	7.29698e+07	1.30499e+08	3.82459e+07	1.31697e+08	1.24931e+08	1.26649e+08	1.06431e+08	1.50105e+08	1.2769e+08	1.31697e+08	High	High	High	High	High	High	0	High	0.987	0.992054	0.928219	Oxidation [M75; M140; M174]
Q9ZVF3	MLP-like protein 328 OS=Arabidopsis thaliana OX=3702 GN=MLP328 PE=2 SV=1	92	13	211	9	151	17.5	932	1044	1081	1025	955	983	13	13	13	13	13	13	7.42206e+07	1.0473e+08	1.51988e+08	2.16983e+08	6.3817e+07	2.59643e+08	2.22271e+08	2.37157e+08	2.21683e+08	2.49583e+08	2.13062e+08	2.59643e+08	High	High	High	High	High	High	0	High	0.943	0.918389	0.592822	Acetyl [N-Term]; Oxidation [M80; M92; M118; M127; M134; M144]; Carbamidomethyl [C62; C114]
Q9SE83	Dynamin-2A OS=Arabidopsis thaliana OX=3702 GN=DRP2A PE=1 SV=2	45	32	154	12	914	99.1	645	666	609	513	500	492	23	23	22	22	20	22	3.48117e+06	4.62095e+06	9.24471e+06	9.92229e+06	3.13883e+06	1.27505e+07	1.04252e+07	1.04639e+07	1.34839e+07	1.1413e+07	1.04794e+07	1.27505e+07	High	High	High	High	High	High	0	High	1.083	0.928145	0.666488	Oxidation [M768]; Carbamidomethyl [C428; C623]
Q8RWN9	Dihydrolipoyllysine-residue acetyltransferase component 2 of pyruvate dehydrogenase complex, mitochondrial OS=Arabidopsis thaliana OX=3702 GN=At3g13930 PE=1 SV=2	42	19	103	15	539	58.4	362	385	294	429	316	543	11	10	13	14	13	15	1.71606e+07	2.03662e+07	4.61656e+07	5.23752e+07	1.65452e+07	6.33092e+07	5.13914e+07	4.61183e+07	6.73351e+07	6.0244e+07	5.52385e+07	6.33092e+07	High	High	High	High	High	High	0	High	0.996	0.994879	0.97902	Carbamidomethyl [C342; C385; C469]
F4JFN3	Heat shock protein 90-6, mitochondrial OS=Arabidopsis thaliana OX=3702 GN=HSP90-6 PE=1 SV=1	42	24	141	18	799	90.5	530	620	589	730	686	624	18	21	17	21	19	20	1.01493e+07	1.33958e+07	2.53645e+07	2.6823e+07	9.04833e+06	3.57085e+07	3.03945e+07	3.03342e+07	3.69956e+07	3.08529e+07	3.02092e+07	3.57085e+07	High	High	High	High	High	High	0	High	0.983	0.968856	0.801559	Oxidation [M692; M724]; Carbamidomethyl [C183; C636; C661]
P29514	Tubulin beta-6 chain OS=Arabidopsis thaliana OX=3702 GN=TUBB6 PE=2 SV=1	62	23	150	7	449	50.6	362	475	490	448	378	513	17	19	15	17	18	17	6.21749e+06	8.46337e+06	8.35023e+06	1.43042e+07	4.30868e+06	1.65261e+07	1.86197e+07	1.91649e+07	1.21793e+07	1.64532e+07	1.43852e+07	1.65261e+07	High	High	High	High	High	High	0	High	1.114	0.879317	0.461226	Carbamidomethyl [C12; C25; C56; C127; C129; C136; C301; C354]; Oxidation [M267; M299; M300; M330]
Q940P8	T-complex protein 1 subunit beta OS=Arabidopsis thaliana OX=3702 GN=CCT2 PE=1 SV=1	58	25	116	25	527	57.3	452	505	391	284	461	402	18	18	16	17	15	16	3.36957e+07	5.01818e+07	8.27302e+07	9.69235e+07	2.65962e+07	1.15992e+08	1.00909e+08	1.13634e+08	1.20667e+08	1.11485e+08	8.87951e+07	1.15992e+08	High	High	High	High	High	High	0	High	1.051	0.918389	0.596025	Carbamidomethyl [C163; C284; C390; C469; C518]; Oxidation [M21]
Q9SEI4	26S proteasome regulatory subunit 6B homolog OS=Arabidopsis thaliana OX=3702 GN=RPT3 PE=1 SV=1	62	18	135	17	408	45.7	477	454	579	436	378	465	16	17	14	12	15	13	3.48607e+07	4.42876e+07	6.11953e+07	8.74323e+07	2.6279e+07	1.06211e+08	1.04398e+08	1.00287e+08	8.92569e+07	1.00568e+08	8.77361e+07	1.06211e+08	High	High	High	High	High	High	0	High	1.001	0.994314	0.957083	Acetyl [N-Term]; Oxidation [M9; M20]; Carbamidomethyl [C160; C338]
Q9M888	T-complex protein 1 subunit zeta 1 OS=Arabidopsis thaliana OX=3702 GN=CCT6A PE=1 SV=1	55	23	121	7	535	58.9	465	532	558	414	383	436	16	20	17	17	16	17	5.33142e+06	1.04812e+07	2.07161e+07	1.46099e+07	2.52977e+06	1.95683e+07	1.59662e+07	2.37343e+07	3.02157e+07	1.68049e+07	8.44601e+06	1.95683e+07	High	High	High	High	High	High	0	High	1.098	0.890927	0.494696	Carbamidomethyl [C231; C236; C285]
Q9ZPI1	Lysine--tRNA ligase, cytoplasmic OS=Arabidopsis thaliana OX=3702 GN=At3g11710 PE=1 SV=1	48	25	133	25	626	70.8	452	541	608	592	489	722	20	15	19	20	16	20	2.42614e+07	3.48703e+07	6.12324e+07	6.69902e+07	2.17725e+07	8.5217e+07	7.26564e+07	7.89623e+07	8.9311e+07	7.70547e+07	7.26905e+07	8.5217e+07	High	High	High	High	High	High	0	High	1.032	0.94917	0.730096	Oxidation [M1; M85; M503]; Carbamidomethyl [C224; C461; C468; C490; C530]; Acetyl [N-Term]
O22173	Polyadenylate-binding protein 4 OS=Arabidopsis thaliana OX=3702 GN=PAB4 PE=1 SV=1	53	24	136	23	662	71.6	546	584	603	546	450	534	19	19	19	19	20	20	3.48921e+07	4.62378e+07	7.82777e+07	8.76754e+07	2.89907e+07	1.02598e+08	1.04492e+08	1.04704e+08	1.14172e+08	1.00848e+08	9.67896e+07	1.02598e+08	High	High	High	High	High	High	0	High	1.089	0.850101	0.382344	Carbamidomethyl [C157; C163; C266; C357]; Oxidation [M257; M600; M604]
Q9ZRW8	Glutathione S-transferase U19 OS=Arabidopsis thaliana OX=3702 GN=GSTU19 PE=1 SV=1	56	23	197	19	219	25.6	330	380	454	483	429	486	19	20	21	22	20	22	4.71503e+07	6.53782e+07	1.57116e+08	2.01988e+08	5.36283e+07	2.12188e+08	1.41203e+08	1.48046e+08	2.29163e+08	2.32335e+08	1.79046e+08	2.12188e+08	High	High	High	High	High	High	0	High	0.908	0.842302	0.364747
Q9FN48	Calcium sensing receptor, chloroplastic OS=Arabidopsis thaliana OX=3702 GN=CAS PE=1 SV=1	51	18	150	18	387	41.3	904	940	979	955	809	846	16	17	18	16	17	16	5.42513e+07	6.92588e+07	1.3851e+08	1.88112e+08	5.3203e+07	2.06428e+08	1.62468e+08	1.56833e+08	2.02024e+08	2.16374e+08	1.77626e+08	2.06428e+08	High	High	High	High	High	High	0	High	0.856	0.584683	0.135804	Oxidation [M139]; Carbamidomethyl [C231; C330]
Q9SMT7	Oxalate--CoA ligase OS=Arabidopsis thaliana OX=3702 GN=AAE3 PE=1 SV=1	40	18	128	18	514	55.5	644	740	767	755	676	669	14	16	15	16	14	17	4.6541e+07	6.69857e+07	1.10961e+08	1.17608e+08	4.44307e+07	1.51589e+08	1.39378e+08	1.51686e+08	1.61844e+08	1.35277e+08	1.48338e+08	1.51589e+08	High	High	High	High	High	High	0	High	1.016	0.973744	0.842035	Carbamidomethyl [C288; C364; C455]; Acetyl [N-Term]; Oxidation [M1]
Q29Q26	Ankyrin repeat domain-containing protein 2B OS=Arabidopsis thaliana OX=3702 GN=AKR2B PE=1 SV=1	77	15	109	13	344	36.9	643	461	577	677	464	682	14	10	11	12	13	12	2.08503e+07	2.57075e+07	3.87228e+07	4.84469e+07	1.67773e+07	5.9841e+07	6.2441e+07	5.82134e+07	5.64794e+07	5.57255e+07	5.60133e+07	5.9841e+07	High	High	High	High	High	High	0	High	1.058	0.899401	0.526909	Carbamidomethyl [C261; C268; C301]
Q96291	2-Cys peroxiredoxin BAS1, chloroplastic OS=Arabidopsis thaliana OX=3702 GN=BAS1 PE=1 SV=2	55	14	152	6	266	29.1	556	723	658	723	589	747	12	13	11	11	11	12	2.95806e+07	4.4665e+07	1.01946e+08	1.11546e+08	3.05748e+07	9.65036e+07	8.8586e+07	1.01142e+08	1.48693e+08	1.28304e+08	1.02078e+08	9.65036e+07	High	High	High	High	High	High	0	High	1.122	0.742778	0.240743	Oxidation [M224]; Carbamidomethyl [C241]
Q5XEP2	Hsp70-Hsp90 organizing protein 2 OS=Arabidopsis thaliana OX=3702 GN=HOP2 PE=1 SV=1	50	22	108	17	571	64.5	558	303	500	546	380	472	17	13	15	18	14	18	1.31314e+07	1.6698e+07	2.87615e+07	3.51948e+07	1.0049e+07	4.39758e+07	3.9325e+07	3.78118e+07	4.19503e+07	4.04824e+07	3.35502e+07	4.39758e+07	High	High	High	High	High	High	0	High	1.09	0.85511	0.405288	Carbamidomethyl [C442; C493]
Q9SMW7	Basic transcription factor 3 OS=Arabidopsis thaliana OX=3702 GN=BTF3 PE=1 SV=1	73	14	147	9	165	17.9	640	627	702	740	647	680	11	12	11	11	10	10	2.04123e+07	2.89915e+07	7.93935e+07	6.60538e+07	1.81106e+07	8.61095e+07	6.11294e+07	6.565e+07	1.158e+08	7.59776e+07	6.0465e+07	8.61095e+07	High	High	High	High	High	High	0	High	1.019	0.973682	0.822897	Oxidation [M109]
P0CJ46	Actin-1 OS=Arabidopsis thaliana OX=3702 GN=ACT1 PE=1 SV=1	71	22	187	6	377	41.8	484	632	566	534	416	594	19	20	19	18	17	20	3.56261e+06	4.94224e+06	1.06751e+07	1.14652e+07	3.69966e+06	1.42358e+07	1.0669e+07	1.11915e+07	1.55703e+07	1.31877e+07	1.23518e+07	1.42358e+07	High	High	High	High	High	High	0	High	1.008	0.983987	0.879499	Acetyl [N-Term]; Carbamidomethyl [C12; C219; C259; C287]; Oxidation [M18; M49; M327]
Q8L7S8	DEAD-box ATP-dependent RNA helicase 3, chloroplastic OS=Arabidopsis thaliana OX=3702 GN=RH3 PE=1 SV=2	46	30	152	30	748	81.1	518	476	657	468	348	557	21	22	24	18	20	23	3.5898e+07	4.55723e+07	7.45766e+07	9.23475e+07	2.86891e+07	1.14081e+08	1.07505e+08	1.03197e+08	1.08774e+08	1.06222e+08	9.57827e+07	1.14081e+08	High	High	High	High	High	High	0	High	1.084	0.85511	0.404644	Oxidation [M624]; Carbamidomethyl [C729; C732]
Q93ZT6	Eukaryotic translation initiation factor isoform 4G-1 OS=Arabidopsis thaliana OX=3702 GN=EIF(ISO)4G1 PE=1 SV=1	52	28	132	28	780	85.5	525	499	590	505	388	545	19	18	20	18	16	21	2.7462e+07	3.41696e+07	6.4219e+07	6.61907e+07	2.2506e+07	8.35528e+07	8.22412e+07	7.73755e+07	9.36671e+07	7.61351e+07	7.51395e+07	8.35528e+07	High	High	High	High	High	High	0	High	1.033	0.94917	0.719312	Carbamidomethyl [C267; C304; C377; C387; C640; C777]; Oxidation [M564]
P42759	Dehydrin ERD10 OS=Arabidopsis thaliana OX=3702 GN=ERD10 PE=1 SV=1	83	20	134	18	260	29.5	370	358	419	447	406	544	12	12	14	14	16	17	4.33492e+07	5.14787e+07	1.03864e+08	1.32619e+08	4.07097e+07	1.57312e+08	1.29819e+08	1.16571e+08	1.51492e+08	1.52544e+08	1.35915e+08	1.57312e+08	High	High	High	High	High	High	0	High	0.882	0.734334	0.231324	Acetyl [N-Term]; Oxidation [M32; M147]
Q96300	14-3-3-like protein GF14 nu OS=Arabidopsis thaliana OX=3702 GN=GRF7 PE=1 SV=1	76	20	185	7	265	29.8	805	807	787	851	863	789	15	15	16	16	17	18	1.0081e+07	1.20725e+07	1.70553e+07	1.99294e+07	8.44528e+06	2.49373e+07	3.01899e+07	2.73378e+07	2.48762e+07	2.29235e+07	2.81958e+07	2.49373e+07	High	High	High	High	High	High	0	High	1.014	0.999536	0.996568	Oxidation [M24; M28; M224]; Carbamidomethyl [C100]
P0CJ48	Chlorophyll a-b binding protein 2, chloroplastic OS=Arabidopsis thaliana OX=3702 GN=LHCB1.1 PE=1 SV=1	63	9	157	5	267	28.2	721	1041	925	1085	642	891	8	9	9	9	8	9	1.90199e+08	4.85848e+08	5.85796e+08	9.00609e+08	1.82389e+08	7.00308e+08	5.69594e+08	1.10018e+09	8.54418e+08	1.03592e+09	6.08931e+08	7.00308e+08	High	High	High	High	High	High	0	High	1.127	0.7251	0.225201	Oxidation [M107; M223; M226]; Carbamidomethyl [C113]
Q9XEE2	Annexin D2 OS=Arabidopsis thaliana OX=3702 GN=ANN2 PE=1 SV=1	70	20	154	20	317	36.2	585	517	596	584	556	616	17	16	17	18	18	18	4.20251e+07	5.50618e+07	8.04472e+07	1.16104e+08	3.68724e+07	1.42967e+08	1.25854e+08	1.24685e+08	1.17337e+08	1.33548e+08	1.23104e+08	1.42967e+08	High	High	High	High	High	High	0	High	0.941	0.916872	0.57453	Carbamidomethyl [C111; C239]; Oxidation [M165; M166; M230; M307]
Q9LVJ1	Subtilisin-like protease SBT1.4 OS=Arabidopsis thaliana OX=3702 GN=SBT1.4 PE=2 SV=1	38	17	121	17	777	81.8	676	648	610	662	558	804	14	17	13	15	13	17	1.90956e+07	2.48636e+07	3.85974e+07	5.2e+07	1.54249e+07	6.39512e+07	5.71862e+07	5.63026e+07	5.62966e+07	5.98125e+07	5.14982e+07	6.39512e+07	High	High	High	High	High	High	0	High	1.05	0.91946	0.603908	Carbamidomethyl [C168; C179; C317; C384; C549]
Q42406	Peptidyl-prolyl cis-trans isomerase CYP18-4 OS=Arabidopsis thaliana OX=3702 GN=CYP18-4 PE=1 SV=1	80	14	195	10	172	18.4	1182	1109	1099	1133	1074	1168	13	12	12	11	12	11	1.55678e+08	2.05329e+08	385047471	4.5352e+08	1.33615e+08	5.12458e+08	4.66215e+08	4.64958e+08	5.61614e+08	5.21656e+08	4.46093e+08	5.12458e+08	High	High	High	High	High	High	0	High	1.053	0.918389	0.584208	Carbamidomethyl [C40; C69; C122; C168]; Oxidation [M10; M22; M68; M107]
Q8LAH7	12-oxophytodienoate reductase 1 OS=Arabidopsis thaliana OX=3702 GN=OPR1 PE=1 SV=2	89	26	137	26	372	41.1	318	393	502	392	303	424	22	23	23	22	16	22	2.92431e+07	3.95914e+07	5.90151e+07	6.89893e+07	2.50165e+07	7.74153e+07	8.75751e+07	8.96529e+07	8.6077e+07	7.93542e+07	8.35212e+07	7.74153e+07	High	High	High	High	High	High	0	High	1.158	0.589725	0.138758	Carbamidomethyl [C105; C128; C213; C269; C285]; Oxidation [M243]; Acetyl [N-Term]
Q56XG6	DEAD-box ATP-dependent RNA helicase 15 OS=Arabidopsis thaliana OX=3702 GN=RH15 PE=1 SV=3	63	20	98	20	427	48.3	174	426	364	216	136	395	13	16	12	13	10	14	2.40167e+07	3.25671e+07	6.54894e+07	7.17317e+07	1.96277e+07	9.70646e+07	7.19235e+07	7.37467e+07	9.55201e+07	8.25087e+07	6.55298e+07	9.70646e+07	High	High	High	High	High	High	0	High	0.967	0.959575	0.767887	Carbamidomethyl [C76; C88; C121; C199; C240; C311; C317]; Oxidation [M248; M322]
Q9S726	Probable ribose-5-phosphate isomerase 3, chloroplastic OS=Arabidopsis thaliana OX=3702 GN=RPI3 PE=1 SV=1	61	14	127	14	276	29.3	571	533	895	859	511	752	13	11	12	13	12	11	7.04391e+07	1.05429e+08	2.01913e+08	2.40484e+08	5.95164e+07	2.11623e+08	2.10946e+08	2.3874e+08	2.94501e+08	2.76615e+08	1.98704e+08	2.11623e+08	High	High	High	High	High	High	0	High	1.081	0.857141	0.419705	Oxidation [M64; M151; M274]; Carbamidomethyl [C204]
P49691	60S ribosomal protein L4-2 OS=Arabidopsis thaliana OX=3702 GN=RPL4D PE=1 SV=2	52	22	139	7	407	44.7	515	445	612	620	477	677	17	19	19	17	18	19	1.44009e+07	1.7078e+07	2.78674e+07	4.18077e+07	1.21772e+07	6.06208e+07	4.31269e+07	3.86723e+07	4.06462e+07	4.80889e+07	4.06554e+07	6.06208e+07	High	High	High	High	High	High	0	High	0.95	0.923461	0.650876	Carbamidomethyl [C102]; Oxidation [M101; M156; M332]
Q96327	ERBB-3 BINDING PROTEIN 1 OS=Arabidopsis thaliana OX=3702 GN=EBP1 PE=1 SV=1	66	22	144	22	392	43	406	442	542	492	413	554	20	17	18	18	16	18	5.29282e+07	6.87476e+07	1.21865e+08	1.45282e+08	4.56931e+07	1.66741e+08	1.58506e+08	1.55676e+08	1.77747e+08	1.67109e+08	1.52553e+08	1.66741e+08	High	High	High	High	High	High	0	High	1.072	0.883586	0.468193	Carbamidomethyl [C41; C51; C82; C114; C178; C293]; Oxidation [M107; M323; M384]
Q39242	Thioredoxin reductase 2 OS=Arabidopsis thaliana OX=3702 GN=NTR2 PE=2 SV=2	58	14	109	10	383	40.6	557	686	700	796	742	805	12	12	13	12	13	13	1.68689e+07	2.23253e+07	3.60107e+07	4.61818e+07	1.7687e+07	5.8118e+07	5.05178e+07	5.05547e+07	5.25236e+07	5.31201e+07	5.90507e+07	5.8118e+07	High	High	High	High	High	High	0	High	0.934	0.905814	0.539171	Carbamidomethyl [C62; C197; C200; C362]
Q42601	Carbamoyl-phosphate synthase large chain, chloroplastic OS=Arabidopsis thaliana OX=3702 GN=CARB PE=1 SV=1	34	26	97	26	1187	129.9	327	436	431	289	275	384	13	15	16	13	12	15	1.1489e+07	1.73016e+07	3.04627e+07	2.85451e+07	9.42746e+06	3.47026e+07	3.44064e+07	3.91787e+07	4.44316e+07	3.28338e+07	3.14749e+07	3.47026e+07	High	High	High	High	High	High	0	High	1.194	0.507183	0.104314	Oxidation [M828; M1016]; Carbamidomethyl [C115; C125; C246; C284; C371; C623; C642; C1008]
Q9LY66	50S ribosomal protein L1, chloroplastic OS=Arabidopsis thaliana OX=3702 GN=RPL1 PE=1 SV=1	49	17	181	17	346	37.6	661	659	740	928	559	788	17	17	17	17	16	17	9.486e+07	1.24472e+08	2.20501e+08	3.20133e+08	9.59084e+07	3.68582e+08	2.8408e+08	2.81862e+08	3.21614e+08	3.68229e+08	3.20204e+08	3.68582e+08	High	High	High	High	High	High	0	High	0.856	0.588248	0.137989	Oxidation [M217; M228; M229]; Carbamidomethyl [C323]
Q9SF40	60S ribosomal protein L4-1 OS=Arabidopsis thaliana OX=3702 GN=RPL4A PE=1 SV=1	50	23	134	8	406	44.7	484	470	554	631	460	671	16	19	18	18	17	20	1.79306e+07	2.24712e+07	3.90886e+07	5.32177e+07	1.62655e+07	7.16606e+07	5.36972e+07	5.0885e+07	5.70129e+07	6.12131e+07	5.43046e+07	7.16606e+07	High	High	High	High	High	High	0	High	0.984	0.990734	0.912637	Carbamidomethyl [C101]; Oxidation [M100; M155]
Q9ZVA4	EP1-like glycoprotein 3 OS=Arabidopsis thaliana OX=3702 GN=At1g78850 PE=1 SV=1	51	21	159	21	441	49	655	907	865	851	822	1034	14	15	18	20	15	20	43289307	5.97946e+07	9.69025e+07	1.52845e+08	4.84095e+07	1.83753e+08	1.2964e+08	1.35402e+08	1.41338e+08	1.75808e+08	1.61622e+08	1.83753e+08	High	High	High	High	High	High	0	High	0.789	0.178983	0.021844	Carbamidomethyl [C321; C327; C332; C335; C348; C356; C387; C397; C409]; Oxidation [M144; M197; M373]
Q0WP12	Thiocyanate methyltransferase 1 OS=Arabidopsis thaliana OX=3702 GN=HOL1 PE=1 SV=2	79	12	129	12	227	25.3	611	685	672	696	613	644	9	12	10	12	10	12	5.27568e+07	7.63985e+07	1.21467e+08	1.34937e+08	4.66927e+07	1.50704e+08	1.57992e+08	1.73001e+08	1.77167e+08	1.5521e+08	1.5589e+08	1.50704e+08	High	High	High	High	High	High	0	High	1.119	0.756818	0.254074	Acetyl [N-Term]; Carbamidomethyl [C39; C75]; Oxidation [M84; M157; M171]
P48523	Cinnamyl alcohol dehydrogenase 4 OS=Arabidopsis thaliana OX=3702 GN=CAD4 PE=1 SV=1	66	18	96	17	365	39.1	335	410	452	427	302	492	12	13	13	12	13	12	2.41203e+07	3.33684e+07	5.36592e+07	7.24794e+07	2.15592e+07	7.98524e+07	7.22339e+07	7.55613e+07	7.8265e+07	8.33687e+07	7.19785e+07	7.98524e+07	High	High	High	High	High	High	0	High	0.976	0.973706	0.841635	Oxidation [M61; M66; M239]; Carbamidomethyl [C44; C45; C48; C314]; Acetyl [N-Term]
Q9S7E4	Formate dehydrogenase, chloroplastic/mitochondrial OS=Arabidopsis thaliana OX=3702 GN=FDH1 PE=1 SV=1	59	19	137	19	384	42.4	308	355	425	324	300	459	17	17	17	16	18	19	5.66597e+07	7.72519e+07	1.31351e+08	1.76376e+08	4.86886e+07	2.08691e+08	1.69681e+08	1.74934e+08	1.91584e+08	2.02874e+08	1.62554e+08	2.08691e+08	High	High	High	High	High	High	0	High	0.936	0.905814	0.543301	Carbamidomethyl [C58; C87; C221; C254]; Oxidation [M250; M335]
Q8LD03	40S ribosomal protein S7-3 OS=Arabidopsis thaliana OX=3702 GN=RPS7C PE=1 SV=2	75	20	124	16	190	22	485	451	518	505	499	554	16	16	14	12	18	14	4.20933e+07	4.73862e+07	7.58835e+07	9.27869e+07	3.23786e+07	1.15814e+08	1.26058e+08	1.07304e+08	1.1068e+08	1.06727e+08	1.08101e+08	1.15814e+08	High	High	High	High	High	High	0	High	1.122	0.747938	0.243566	Carbamidomethyl [C19]; Oxidation [M170]; Acetyl [N-Term]
Q9SA14	3-isopropylmalate dehydrogenase 3, chloroplastic OS=Arabidopsis thaliana OX=3702 GN=IMDH3 PE=1 SV=2	54	15	135	7	404	43.8	608	591	649	531	584	579	15	14	13	14	13	14	1.09481e+07	1.21585e+07	2.82026e+07	2.72386e+07	8.74311e+06	3.66334e+07	3.27866e+07	2.75323e+07	4.11351e+07	3.13309e+07	2.91901e+07	3.66334e+07	High	High	High	High	High	High	0	High	0.957	0.924827	0.656397	Oxidation [M171; M172; M269; M345; M359; M390]
Q9CAI7	Eukaryotic initiation factor 4A-3 OS=Arabidopsis thaliana OX=3702 GN=TIF4A-3 PE=1 SV=1	39	14	154	1	414	46.7	471	581	581	769	535	718	12	12	11	12	12	13	258208	360510	361299	177612	124828	492838	773263	816360	526975	204296	416757	492838	High	Peak Found	Peak Found	Peak Found	High	Peak Found	0	High	1.855	0.114862	0.01188	Oxidation [M186; M195; M314]; Carbamidomethyl [C272]
P82281	Thylakoid lumenal 29 kDa protein, chloroplastic OS=Arabidopsis thaliana OX=3702 GN=TL29 PE=1 SV=2	60	18	148	18	349	37.9	790	836	973	859	812	798	13	13	17	15	12	13	7.92158e+07	9.87473e+07	1.58579e+08	1.94795e+08	6.71964e+07	2.3307e+08	2.3723e+08	2.23609e+08	2.31296e+08	2.2406e+08	2.24345e+08	2.3307e+08	High	High	High	High	High	High	0	High	1.117	0.760165	0.259678	Oxidation [M125; M272]; Carbamidomethyl [C325]
Q9S757	Bifunctional L-3-cyanoalanine synthase/cysteine synthase C1, mitochondrial OS=Arabidopsis thaliana OX=3702 GN=CYSC1 PE=1 SV=1	45	18	198	18	368	39.9	686	658	959	882	609	930	16	17	18	17	17	18	8.85708e+07	1.01943e+08	1.77289e+08	2.45068e+08	8.01309e+07	2.96319e+08	2.65246e+08	2.30846e+08	2.58586e+08	2.81887e+08	2.67529e+08	2.96319e+08	High	High	High	High	High	High	0	High	0.958	0.943878	0.700656	Oxidation [M132; M139; M141; M362]; Carbamidomethyl [C72; C87]
P48347	14-3-3-like protein GF14 epsilon OS=Arabidopsis thaliana OX=3702 GN=GRF10 PE=1 SV=1	78	22	134	20	254	28.9	689	725	624	744	585	670	16	15	13	19	15	18	6.23871e+07	8.23931e+07	1.24722e+08	2.17711e+08	6.84906e+07	2.18191e+08	1.86833e+08	1.86575e+08	1.81914e+08	2.5042e+08	2.28666e+08	2.18191e+08	High	High	High	High	High	High	0	High	0.872	0.676061	0.192916	Oxidation [M222]; Carbamidomethyl [C98]
O80852	Glutathione S-transferase F9 OS=Arabidopsis thaliana OX=3702 GN=GSTF9 PE=1 SV=1	63	13	167	11	215	24.1	595	664	732	778	614	754	11	11	13	11	10	12	1.71218e+08	2.63853e+08	3.99797e+08	5.35449e+08	1.76604e+08	6.21511e+08	5.12751e+08	5.97485e+08	5.83126e+08	6.15894e+08	5.89616e+08	6.21511e+08	High	High	High	High	High	High	0	High	1.051	0.918389	0.595948	Oxidation [M35]
O23593	RGG repeats nuclear RNA binding protein B OS=Arabidopsis thaliana OX=3702 GN=RGGB PE=1 SV=1	57	18	143	16	360	38.9	812	677	921	877	717	958	17	13	16	15	13	17	4.0518e+07	4.64163e+07	9.59824e+07	9.09775e+07	3.58163e+07	1.0208e+08	1.21341e+08	1.05108e+08	1.39996e+08	1.04646e+08	1.19578e+08	1.0208e+08	High	High	High	High	High	High	0	High	1.048	0.91946	0.615653	Oxidation [M216; M250]; Acetyl [N-Term]
P48349	14-3-3-like protein GF14 lambda OS=Arabidopsis thaliana OX=3702 GN=GRF6 PE=1 SV=1	62	15	150	5	248	28	523	519	605	698	611	606	13	13	13	13	12	15	2.7103e+07	3.6395e+07	5.14597e+07	9.26782e+07	3.10011e+07	9.30308e+07	8.11663e+07	8.24148e+07	7.50569e+07	1.06602e+08	1.03502e+08	9.30308e+07	High	High	High	High	High	High	0	High	0.687	0.00449156	0.000268113	Oxidation [M13; M169; M227; M241; M245]; Carbamidomethyl [C103]
Q8L940	Pyridoxal 5'-phosphate synthase subunit PDX1.3 OS=Arabidopsis thaliana OX=3702 GN=PDX13 PE=1 SV=2	45	16	167	8	309	33.2	887	763	801	1023	831	919	15	11	14	14	12	15	1.9262e+07	2.40767e+07	4.31838e+07	6.21313e+07	2.03515e+07	7.08726e+07	5.76846e+07	5.45207e+07	6.2986e+07	7.14659e+07	6.79464e+07	7.08726e+07	High	High	High	High	High	High	0	High	0.857	0.589725	0.138892	Oxidation [M1; M32; M39; M59; M77; M82; M193; M213]; Carbamidomethyl [C56; C143; C145]; Acetyl [N-Term]
Q93VR3	GDP-mannose 3,5-epimerase OS=Arabidopsis thaliana OX=3702 GN=At5g28840 PE=1 SV=1	64	22	167	22	377	42.7	521	584	523	579	526	600	18	19	19	21	19	20	7.65363e+07	1.02545e+08	1.5806e+08	2.14948e+08	6.71716e+07	2.49151e+08	2.29206e+08	2.32209e+08	2.30539e+08	2.47241e+08	2.24262e+08	2.49151e+08	High	High	High	High	High	High	0	High	0.995	0.997064	0.989404	Carbamidomethyl [C71; C85; C145; C185; C196; C251]; Acetyl [N-Term]
Q9MA79	Fructose-1,6-bisphosphatase, cytosolic OS=Arabidopsis thaliana OX=3702 GN=CYFBP PE=1 SV=1	60	18	118	18	341	37.3	566	503	485	525	413	651	14	15	12	13	15	11	3.42881e+07	4.41122e+07	6.9235e+07	8.45906e+07	2.63781e+07	1.01124e+08	1.02684e+08	9.98901e+07	1.00983e+08	9.72994e+07	8.8067e+07	1.01124e+08	High	High	High	High	High	High	0	High	1.062	0.899401	0.525847	Carbamidomethyl [C44; C48]; Acetyl [N-Term]; Oxidation [M1; M287]
Q9SZP8	Eukaryotic translation initiation factor 4B3 OS=Arabidopsis thaliana OX=3702 GN=EIF4B3 PE=1 SV=1	63	23	100	23	452	49	448	450	484	514	399	512	20	15	16	13	18	12	1.4387e+07	1.57252e+07	2.79064e+07	2.44832e+07	9.81161e+06	2.72007e+07	4.30852e+07	3.5609e+07	4.0703e+07	2.81616e+07	3.27575e+07	2.72007e+07	High	High	High	High	High	High	0	High	1.301	0.143948	0.0164196	Acetyl [N-Term]
O81235	Superoxide dismutase [Mn] 1, mitochondrial OS=Arabidopsis thaliana OX=3702 GN=MSD1 PE=1 SV=2	67	14	100	14	231	25.4	251	513	458	379	241	347	11	11	12	11	9	12	3.69987e+07	4.63247e+07	8.8979e+07	1.01273e+08	2.4716e+07	9.65411e+07	1.10801e+08	1.049e+08	1.29781e+08	1.16488e+08	8.2518e+07	9.65411e+07	High	High	High	High	High	High	0	High	1.142	0.657697	0.180057
O80796	Membrane-associated protein VIPP1, chloroplastic OS=Arabidopsis thaliana OX=3702 GN=VIPP1 PE=1 SV=1	50	16	103	16	330	36.4	679	677	555	620	603	532	10	11	13	13	12	11	3.59937e+07	4.37795e+07	7.91554e+07	9.967e+07	3.03055e+07	1.11757e+08	1.07791e+08	9.91368e+07	1.15453e+08	1.14644e+08	1.01179e+08	1.11757e+08	High	High	High	High	High	High	0	High	0.959	0.948495	0.711651	Oxidation [M107; M226; M247; M249; M270]
Q9ZR03	Cytochrome b6-f complex iron-sulfur subunit, chloroplastic OS=Arabidopsis thaliana OX=3702 GN=petC PE=1 SV=1	44	10	120	10	229	24.4	709	789	810	567	507	582	10	10	10	8	9	9	1.5809e+08	2.03231e+08	3.61166e+08	346192002	1.03625e+08	3.57416e+08	4.73436e+08	4.60207e+08	5.26781e+08	3.98204e+08	3.45966e+08	3.57416e+08	High	High	High	High	High	High	0	High	1.383	0.0180609	0.00125299	Carbamidomethyl [C157; C162; C175; C177]
Q42592	L-ascorbate peroxidase S, chloroplastic/mitochondrial OS=Arabidopsis thaliana OX=3702 GN=APXS PE=1 SV=2	60	18	121	13	372	40.4	419	335	391	388	296	425	16	15	16	14	14	14	26375381	3.02972e+07	6.96644e+07	6.5447e+07	1.91197e+07	7.84399e+07	7.89872e+07	6.86067e+07	1.01609e+08	7.52797e+07	6.38339e+07	7.84399e+07	High	High	High	High	High	High	0	High	1.176	0.504588	0.102438	Carbamidomethyl [C123; C223]
Q96254	Guanosine nucleotide diphosphate dissociation inhibitor 1 OS=Arabidopsis thaliana OX=3702 GN=GDI1 PE=1 SV=1	50	18	95	10	445	49.8	317	338	374	391	408	492	11	12	12	12	13	12	9.9633e+06	1.79169e+07	2.6959e+07	3.21162e+07	7.35705e+06	3.84832e+07	2.98374e+07	4.05721e+07	3.93212e+07	3.69413e+07	2.45626e+07	3.84832e+07	High	High	High	High	High	High	0	High	0.898	0.827219	0.323645	Carbamidomethyl [C192; C256; C283; C337; C338]; Oxidation [M1; M123; M250]; Acetyl [N-Term]
O80950	Jacalin-related lectin 22 OS=Arabidopsis thaliana OX=3702 GN=JAL22 PE=1 SV=1	56	22	117	18	458	50.4	376	462	325	629	419	659	16	18	14	18	17	18	1.47556e+07	1.8386e+07	3.82123e+07	4.59292e+07	1.51405e+07	5.81315e+07	4.4189e+07	4.16343e+07	5.57349e+07	5.28296e+07	5.05487e+07	5.81315e+07	High	High	High	High	High	High	0	High	0.92	0.867735	0.444756	Carbamidomethyl [C11]
Q9XF89	Chlorophyll a-b binding protein CP26, chloroplastic OS=Arabidopsis thaliana OX=3702 GN=LHCB5 PE=1 SV=1	58	15	148	15	280	30.1	484	668	719	701	537	616	14	15	15	15	15	14	59649572	1.03608e+08	2.10397e+08	2.29812e+08	4.93732e+07	1.62265e+08	1.78634e+08	2.34616e+08	3.06876e+08	2.64339e+08	1.6484e+08	1.62265e+08	High	High	High	High	High	High	0	High	1.138	0.671522	0.190503	Oxidation [M122]; Carbamidomethyl [C141]
Q9SYM5	Trifunctional UDP-glucose 4,6-dehydratase/UDP-4-keto-6-deoxy-D-glucose 3,5-epimerase/UDP-4-keto-L-rhamnose-reductase RHM1 OS=Arabidopsis thaliana OX=3702 GN=RHM1 PE=1 SV=1	52	25	133	12	669	75.3	363	394	415	354	316	502	20	21	19	19	20	19	1.05804e+07	1.51987e+07	2.25181e+07	2.4952e+07	8.1406e+06	3.07715e+07	3.16855e+07	3.44168e+07	3.28439e+07	2.87008e+07	2.71786e+07	3.07715e+07	High	High	High	High	High	High	0	High	1.14	0.76448	0.263242	Carbamidomethyl [C118; C228; C534]; Oxidation [M271; M540]
Q9C5R8	2-Cys peroxiredoxin BAS1-like, chloroplastic OS=Arabidopsis thaliana OX=3702 GN=At5g06290 PE=2 SV=3	54	12	137	4	273	29.8	367	537	481	659	459	546	11	12	11	11	11	11	2.00784e+07	2.87166e+07	5.59776e+07	7.31818e+07	2.03488e+07	6.99192e+07	6.01295e+07	6.50275e+07	8.16466e+07	8.41766e+07	6.79373e+07	6.99192e+07	High	High	High	High	High	High	0	High	0.927	0.886017	0.479702	Oxidation [M231]; Carbamidomethyl [C248]
Q38799	Pyruvate dehydrogenase E1 component subunit beta-1, mitochondrial OS=Arabidopsis thaliana OX=3702 GN=PDH2 PE=1 SV=2	44	12	128	12	363	39.2	742	602	710	727	702	729	10	9	9	10	11	10	4.68069e+07	6.16863e+07	1.06222e+08	1.53099e+08	4.60354e+07	1.80929e+08	1.40174e+08	1.39686e+08	1.54931e+08	1.761e+08	1.53696e+08	1.80929e+08	High	High	High	High	High	High	0	High	0.879	0.712632	0.219433	Oxidation [M50; M59; M136; M334]; Carbamidomethyl [C164]
O04487	Probable elongation factor 1-gamma 1 OS=Arabidopsis thaliana OX=3702 GN=At1g09640 PE=1 SV=1	46	16	122	10	414	46.6	458	589	484	530	319	576	11	13	13	14	11	14	1.1277e+07	1.83838e+07	2.55401e+07	3.60631e+07	1.05015e+07	4.5147e+07	3.37717e+07	4.16294e+07	3.72516e+07	4.14812e+07	3.50608e+07	4.5147e+07	High	High	High	High	High	High	0	High	0.998	0.999957	0.999928	Acetyl [N-Term]; Oxidation [M367; M373; M395]; Carbamidomethyl [C343]
Q56YU0	Aldehyde dehydrogenase family 2 member C4 OS=Arabidopsis thaliana OX=3702 GN=ALDH2C4 PE=1 SV=2	57	23	122	23	501	54.3	443	511	367	433	420	474	19	19	15	16	19	17	2.51136e+07	3.26169e+07	5.22022e+07	5.64087e+07	2.03651e+07	7.34665e+07	7.52084e+07	7.38595e+07	7.614e+07	6.48835e+07	6.79917e+07	7.34665e+07	High	High	High	High	High	High	0	High	1.064	0.897831	0.515487	Carbamidomethyl [C187; C294]
O22886	Uroporphyrinogen decarboxylase 2, chloroplastic OS=Arabidopsis thaliana OX=3702 GN=HEME2 PE=2 SV=1	55	20	125	20	394	43.6	446	425	461	522	347	503	16	15	15	16	13	16	2.94568e+07	3.85823e+07	6.34427e+07	8.77223e+07	2.79787e+07	9.58025e+07	8.82153e+07	8.73679e+07	9.25348e+07	1.00902e+08	9.3411e+07	9.58025e+07	High	High	High	High	High	High	0	High	0.965	0.956334	0.756815	Carbamidomethyl [C87]; Oxidation [M320]
Q9LHG9	Nascent polypeptide-associated complex subunit alpha-like protein 1 OS=Arabidopsis thaliana OX=3702 GN=At3g12390 PE=1 SV=1	66	11	112	7	203	22	854	697	669	703	643	571	11	11	11	10	11	10	2.6919e+07	2.75297e+07	4.36629e+07	6.58144e+07	2.71952e+07	7.5195e+07	8.06152e+07	6.23397e+07	6.36849e+07	7.57023e+07	9.07951e+07	7.5195e+07	High	High	High	High	High	High	0	High	0.805	0.259865	0.0366299	Oxidation [M75; M173]; Acetyl [N-Term]
Q9LE22	Probable calcium-binding protein CML27 OS=Arabidopsis thaliana OX=3702 GN=CML27 PE=1 SV=1	99	13	122	13	170	18.3	559	678	646	705	653	735	13	11	10	11	13	9	3.3266e+07	4.08341e+07	7.17513e+07	9.53356e+07	3.11296e+07	9.82414e+07	9.96229e+07	9.2467e+07	1.04653e+08	1.09659e+08	1.03931e+08	9.82414e+07	High	High	High	High	High	High	0	High	0.959	0.946621	0.706329	Oxidation [M18; M51; M122; M132]; Acetyl [N-Term]; Carbamidomethyl [C84; C124; C129]
O82663	Succinate dehydrogenase [ubiquinone] flavoprotein subunit 1, mitochondrial OS=Arabidopsis thaliana OX=3702 GN=SDH1-1 PE=1 SV=1	46	20	106	11	634	69.6	360	460	525	516	415	753	15	18	13	15	16	18	1.49529e+07	2.09725e+07	2.89802e+07	3.91098e+07	1.28579e+07	4.78523e+07	4.47798e+07	4.74913e+07	4.22692e+07	4.49856e+07	4.2928e+07	4.78523e+07	High	High	High	High	High	High	0	High	0.971	0.971943	0.809275	Carbamidomethyl [C77; C131; C261; C294; C433; C526]; Oxidation [M509]
Q9ZUU4	RNA-binding protein CP29B, chloroplastic OS=Arabidopsis thaliana OX=3702 GN=CP29B PE=1 SV=1	49	10	197	7	289	30.7	1290	1220	1706	1571	1016	1837	10	10	10	10	10	10	1.26649e+08	1.44216e+08	2.61525e+08	3.06722e+08	1.04755e+08	3.28623e+08	3.79279e+08	3.2657e+08	3.81449e+08	3.52803e+08	3.4974e+08	3.28623e+08	High	High	High	High	High	High	0	High	1.027	0.959575	0.765898	Oxidation [M139; M218]
P32961	Nitrilase 1 OS=Arabidopsis thaliana OX=3702 GN=NIT1 PE=1 SV=2	53	15	136	10	346	38.1	649	640	833	848	784	788	11	10	10	12	11	13	2.93078e+07	4.05498e+07	6.9846e+07	90989239	2.81956e+07	1.15305e+08	8.77688e+07	9.18232e+07	1.01874e+08	1.04659e+08	9.41352e+07	1.15305e+08	High	High	High	High	High	High	0	High	0.898	0.815207	0.306185	Carbamidomethyl [C161; C207]; Oxidation [M7]
Q949U7	Peroxiredoxin-2E, chloroplastic OS=Arabidopsis thaliana OX=3702 GN=PRXIIE PE=1 SV=2	60	12	193	12	234	24.7	1382	1264	1429	1319	1102	1395	12	12	12	12	10	11	1.49588e+08	1.89304e+08	3.12295e+08	429151952	1.39081e+08	5.24374e+08	4.47976e+08	4.28671e+08	4.555e+08	4.93628e+08	4.64342e+08	5.24374e+08	High	High	High	High	High	High	0	High	0.897	0.813543	0.302468	Oxidation [M169; M230]; Carbamidomethyl [C121]
Q8W4M5	Pyrophosphate--fructose 6-phosphate 1-phosphotransferase subunit beta 1 OS=Arabidopsis thaliana OX=3702 GN=PFP-BETA1 PE=1 SV=1	50	18	118	12	566	61.4	405	472	399	456	324	518	16	16	14	17	15	16	1.25779e+07	1.58351e+07	2.32069e+07	3.06956e+07	8.5812e+06	3.8644e+07	3.76676e+07	3.58579e+07	3.38487e+07	3.53073e+07	2.86496e+07	3.8644e+07	High	High	High	High	High	High	0	High	1.151	0.690041	0.202689	Carbamidomethyl [C166; C206; C247; C285]
Q8W4H8	Inactive GDSL esterase/lipase-like protein 23 OS=Arabidopsis thaliana OX=3702 GN=GLL23 PE=1 SV=1	46	12	117	11	386	43.1	750	827	908	726	729	594	11	12	11	12	10	10	3.79627e+07	5.3974e+07	1.03069e+08	1.31399e+08	3.51817e+07	1.57039e+08	1.13688e+08	1.22222e+08	1.50332e+08	1.5114e+08	1.17459e+08	1.57039e+08	High	High	High	High	High	High	0	High	0.869	0.655611	0.178821	Oxidation [M226; M247; M349; M363]; Carbamidomethyl [C214; C229]
P34790	Peptidyl-prolyl cis-trans isomerase CYP18-3 OS=Arabidopsis thaliana OX=3702 GN=CYP18-3 PE=1 SV=1	88	13	125	5	172	18.4	629	616	698	813	530	823	10	10	11	11	10	11	4.89475e+07	7.09332e+07	1.0118e+08	1.37488e+08	4.21529e+07	1.82384e+08	1.46585e+08	1.60625e+08	1.47577e+08	1.58144e+08	1.40733e+08	1.82384e+08	High	High	High	High	High	High	0	High	1.026	0.962412	0.773208	Carbamidomethyl [C40; C69; C122; C168]; Oxidation [M10; M22; M68; M107]
P34066	Proteasome subunit alpha type-1-A OS=Arabidopsis thaliana OX=3702 GN=PAF1 PE=1 SV=3	86	17	127	6	278	30.5	623	636	589	766	682	750	13	14	14	14	15	14	6.18194e+06	7.78146e+06	1.15795e+07	1.26457e+07	4.28165e+06	1.40528e+07	1.85132e+07	1.76208e+07	1.68894e+07	1.45456e+07	1.42949e+07	1.40528e+07	High	High	High	High	High	High	0	High	1.11	0.897241	0.514111	Carbamidomethyl [C48; C119; C148; C209]; Oxidation [M26; M276; M278]
Q9SA73	Obg-like ATPase 1 OS=Arabidopsis thaliana OX=3702 GN=YchF1 PE=1 SV=1	63	21	130	21	394	44.4	376	447	369	355	292	437	14	14	15	16	16	16	4.56866e+07	6.26679e+07	9.86554e+07	1.43206e+08	4.12442e+07	1.73737e+08	1.36819e+08	1.41909e+08	1.43895e+08	1.64721e+08	1.377e+08	1.73737e+08	High	High	High	High	High	High	0	High	0.975	0.973706	0.83449	Carbamidomethyl [C57; C77; C343]; Oxidation [M273]
Q9SJ36	40S ribosomal protein S17-2 OS=Arabidopsis thaliana OX=3702 GN=RPS17B PE=2 SV=3	68	16	137	2	140	15.9	400	460	534	416	464	419	10	12	11	14	13	16	441927	2.66084e+06	3.40622e+06	5.04751e+06	2.296e+06	1.33618e+06	1.32345e+06	6.02535e+06	4.96817e+06	5.80584e+06	7.66552e+06	1.33618e+06	High	High	High	High	High	High	0	High	0.847	0.662596	0.184065	Oxidation [M24; M58; M105; M111; M126]
Q43316	Porphobilinogen deaminase, chloroplastic OS=Arabidopsis thaliana OX=3702 GN=HEMC PE=1 SV=1	54	18	128	18	382	41	378	386	466	427	294	517	16	16	17	15	14	14	7.91379e+07	1.06086e+08	1.8205e+08	2.27904e+08	6.69915e+07	2.76745e+08	2.36997e+08	2.40228e+08	2.6553e+08	2.62144e+08	2.23661e+08	2.76745e+08	High	High	High	High	High	High	0	High	0.951	0.923461	0.646873	Carbamidomethyl [C170; C279; C304; C316; C332]; Oxidation [M360]
O80585	Methylenetetrahydrofolate reductase 2 OS=Arabidopsis thaliana OX=3702 GN=MTHFR2 PE=1 SV=2	54	24	116	17	594	66.8	279	281	343	478	210	463	17	18	13	19	16	17	1.5488e+07	2.14403e+07	3.82287e+07	4.00754e+07	1.29342e+07	5.34001e+07	4.63825e+07	4.85507e+07	5.57588e+07	4.60964e+07	4.31828e+07	5.34001e+07	High	High	High	High	High	High	0	High	0.967	0.967041	0.783097	Oxidation [M495]; Carbamidomethyl [C75; C84; C130; C215; C474]
P42645	14-3-3-like protein GF14 upsilon OS=Arabidopsis thaliana OX=3702 GN=GRF5 PE=1 SV=2	65	19	174	7	268	30.2	833	929	833	846	786	648	17	18	16	17	18	16	7.70523e+06	1.06164e+07	1.66641e+07	2.26382e+07	6.88888e+06	2.5766e+07	2.30751e+07	2.40403e+07	2.43055e+07	2.60393e+07	2.29995e+07	2.5766e+07	High	High	High	High	High	High	0	High	0.987	0.968856	0.796395	Oxidation [M26; M30; M226]; Acetyl [N-Term]
O24653	Guanosine nucleotide diphosphate dissociation inhibitor 2 OS=Arabidopsis thaliana OX=3702 GN=GDI2 PE=2 SV=1	52	19	135	11	444	49.5	403	434	364	454	416	547	16	16	14	16	17	15	2.35934e+07	2.93438e+07	5.90929e+07	6.70979e+07	2.24992e+07	7.87774e+07	7.06558e+07	6.64477e+07	8.61904e+07	7.71786e+07	7.51168e+07	7.87774e+07	High	High	High	High	High	High	0	High	0.979	0.976724	0.863004	Carbamidomethyl [C256; C283; C337; C338]; Oxidation [M1; M123; M250]; Acetyl [N-Term]
O81439	Probable plastid-lipid-associated protein 1, chloroplastic OS=Arabidopsis thaliana OX=3702 GN=PAP1 PE=1 SV=1	70	17	99	16	318	34.9	690	557	520	659	649	542	15	12	14	13	14	13	4.2869e+07	4.94539e+07	7.84938e+07	1.01512e+08	3.83189e+07	1.11907e+08	1.28381e+08	1.11986e+08	1.14488e+08	1.16763e+08	1.27933e+08	1.11907e+08	High	High	High	High	High	High	0	High	1.018	0.973706	0.831444
Q8VZJ2	Probable glucan endo-1,3-beta-glucosidase At4g16260 OS=Arabidopsis thaliana OX=3702 GN=At4g16260 PE=1 SV=1	56	14	101	14	344	37.7	543	460	390	684	599	587	12	11	9	13	12	12	2.28278e+07	3.1475e+07	4.69417e+07	6.85019e+07	2.30108e+07	8.11065e+07	6.83631e+07	7.12737e+07	6.84672e+07	7.87936e+07	7.68249e+07	8.11065e+07	High	High	High	High	High	High	0	High	1.015	0.976724	0.852703
O23264	Selenium-binding protein 1 OS=Arabidopsis thaliana OX=3702 GN=SBP1 PE=1 SV=1	60	18	93	13	490	54	347	599	426	487	429	497	10	13	13	13	11	14	9.09587e+06	1.49743e+07	2.88556e+07	2.46281e+07	6.26244e+06	3.28516e+07	2.72397e+07	3.39087e+07	4.20875e+07	2.83283e+07	2.09081e+07	3.28516e+07	High	High	High	High	High	High	0	High	1.164	0.662948	0.186895	Acetyl [N-Term]
F4JLP5	Dihydrolipoyl dehydrogenase 2, chloroplastic OS=Arabidopsis thaliana OX=3702 GN=LPD2 PE=2 SV=2	41	16	117	7	567	60.1	649	630	428	439	430	493	15	15	12	12	13	12	8.78781e+06	1.11222e+07	1.96398e+07	18728191	6.14232e+06	2.38734e+07	2.63171e+07	2.51858e+07	2.86458e+07	2.15419e+07	2.0507e+07	2.38734e+07	High	High	High	High	High	High	0	High	1.22	0.509825	0.105159	Carbamidomethyl [C122]
Q8L7N0	T-complex protein 1 subunit zeta 2 OS=Arabidopsis thaliana OX=3702 GN=CCT6B PE=1 SV=1	57	23	108	7	535	58.9	379	434	383	283	309	378	17	16	14	13	16	16	7.34961e+06	1.04982e+07	1.35862e+07	2.67423e+07	7.12709e+06	3.46233e+07	2.20101e+07	2.37728e+07	1.98163e+07	3.07601e+07	2.37948e+07	3.46233e+07	High	High	High	High	High	High	0	High	0.957	0.918389	0.593043	Carbamidomethyl [C231; C236; C285; C374; C408]
Q9LV28	Receptor for activated C kinase 1C OS=Arabidopsis thaliana OX=3702 GN=RACK1C PE=1 SV=1	68	19	120	5	326	35.8	407	388	358	419	376	537	15	14	14	12	15	14	3.24629e+06	4.69775e+06	7.46149e+06	1.0548e+07	3.16563e+06	1.14687e+07	9.72176e+06	1.06378e+07	1.0883e+07	1.21327e+07	1.05689e+07	1.14687e+07	High	High	High	High	High	High	0	High	1.041	0.990734	0.912757	Acetyl [N-Term]; Carbamidomethyl [C138; C154; C183; C208; C241; C250]
P25851	Fructose-1,6-bisphosphatase 1, chloroplastic OS=Arabidopsis thaliana OX=3702 GN=CFBP1 PE=1 SV=2	41	13	119	13	417	45.1	645	573	673	584	522	773	11	9	11	10	9	10	3.34909e+07	5.43354e+07	77368222	1.16246e+08	4.03061e+07	1.50076e+08	1.00296e+08	1.2304e+08	1.12846e+08	1.3371e+08	1.34568e+08	1.50076e+08	High	High	High	High	High	High	0	High	0.825	0.377803	0.0640836	Carbamidomethyl [C111; C154; C366]; Oxidation [M92; M303]
P49688	40S ribosomal protein S2-3 OS=Arabidopsis thaliana OX=3702 GN=RPS2C PE=1 SV=2	59	17	151	6	285	30.9	484	534	504	607	544	573	16	16	16	16	17	16	2.12593e+07	3.16449e+07	4.25618e+07	6.0045e+07	1.7441e+07	7.22759e+07	6.3666e+07	7.16584e+07	6.20788e+07	6.90661e+07	5.82293e+07	7.22759e+07	High	High	High	High	High	High	0	High	1.206	0.362639	0.0604398	Carbamidomethyl [C176; C182; C237]; Oxidation [M101]
Q9FY50	50S ribosomal protein L10, chloroplastic OS=Arabidopsis thaliana OX=3702 GN=RPL10 PE=2 SV=1	57	13	103	13	220	24.7	606	550	519	582	523	512	12	12	12	12	13	10	4.62853e+07	6.1925e+07	1.0517e+08	1.7672e+08	4.35744e+07	1.78701e+08	1.38612e+08	1.40226e+08	1.53396e+08	2.0327e+08	1.45479e+08	1.78701e+08	High	High	High	High	High	High	0	High	0.834	0.436778	0.0802825	Oxidation [M118; M171; M205]; Carbamidomethyl [C62; C114]
Q9LJE5	YTH domain-containing protein ECT2 OS=Arabidopsis thaliana OX=3702 GN=ECT2 PE=1 SV=1	49	21	89	16	667	72.4	371	366	439	375	242	452	16	11	14	14	11	14	7.52572e+06	1.04073e+07	1.54091e+07	1.47969e+07	4.45888e+06	1.67716e+07	2.25375e+07	2.35669e+07	2.2475e+07	1.702e+07	1.48866e+07	1.67716e+07	High	High	High	High	High	High	0	High	1.378	0.0934194	0.0088892	Acetyl [N-Term]; Carbamidomethyl [C422; C587; C667]
Q42112	60S acidic ribosomal protein P0-2 OS=Arabidopsis thaliana OX=3702 GN=RPP0B PE=1 SV=2	72	16	184	5	320	34.1	851	908	1217	998	962	1232	15	15	15	13	14	14	4.18093e+07	5.17892e+07	7.81349e+07	1.01758e+08	3.5303e+07	1.10306e+08	1.25207e+08	1.17274e+08	1.13964e+08	1.17046e+08	1.17864e+08	1.10306e+08	High	High	High	High	High	High	0	High	0.98	0.983827	0.874513	Oxidation [M55]; Carbamidomethyl [C18]
Q9LNB6	Hsp70-Hsp90 organizing protein 1 OS=Arabidopsis thaliana OX=3702 GN=HOP1 PE=2 SV=1	54	26	105	21	572	64.5	322	237	290	248	285	263	18	17	14	14	20	14	1.51345e+07	1.78569e+07	2.43574e+07	2.88533e+07	1.0552e+07	3.59835e+07	4.53239e+07	4.04362e+07	3.55266e+07	3.31882e+07	3.52293e+07	3.59835e+07	High	High	High	High	High	High	0	High	1.013	0.987116	0.894684	Carbamidomethyl [C297; C301; C443; C494]; Oxidation [M207; M471]
Q9FLW9	Plastidial pyruvate kinase 2 OS=Arabidopsis thaliana OX=3702 GN=PKP2 PE=1 SV=1	53	20	100	19	579	63.5	325	321	275	306	215	370	14	14	11	13	14	13	1.43494e+07	2.16781e+07	3.35984e+07	4.32229e+07	1.34589e+07	4.85123e+07	4.29727e+07	4.90892e+07	4.90052e+07	4.97166e+07	4.49344e+07	4.85123e+07	High	High	High	High	High	High	0	High	1.03	0.950107	0.738618	Carbamidomethyl [C116; C250]; Oxidation [M92; M102; M136; M449]
Q9FT52	ATP synthase subunit d, mitochondrial OS=Arabidopsis thaliana OX=3702 GN=At3g52300 PE=1 SV=3	85	23	138	23	168	19.6	296	335	363	383	367	386	17	14	16	18	17	15	9.47436e+07	1.11651e+08	1.71162e+08	2.43353e+08	8.0612e+07	2.41992e+08	2.83732e+08	2.52829e+08	2.49649e+08	2.79914e+08	2.69135e+08	2.41992e+08	High	High	High	High	High	High	0	High	1.015	0.976724	0.855194	Oxidation [M24; M141]
Q9LF37	Chaperone protein ClpB3, chloroplastic OS=Arabidopsis thaliana OX=3702 GN=CLPB3 PE=1 SV=1	30	22	89	22	968	108.9	298	301	342	329	381	382	12	10	14	13	14	15	1.54563e+07	1.92363e+07	3.25179e+07	4.40272e+07	9.94551e+06	5.09091e+07	4.62875e+07	4.35597e+07	4.74292e+07	5.06418e+07	3.32045e+07	5.09091e+07	High	High	High	High	High	High	0	High	1.054	0.915472	0.566598	Oxidation [M702]
Q08112	40S ribosomal protein S15-1 OS=Arabidopsis thaliana OX=3702 GN=RPS15A PE=2 SV=1	73	9	127	2	152	17.1	473	529	365	444	415	576	7	8	7	8	8	8	8.82436e+06	1.18594e+07	2.46507e+07	2.62125e+07	7.20997e+06	2.85269e+07	2.64266e+07	2.6855e+07	3.59545e+07	3.01506e+07	2.40715e+07	2.85269e+07	High	High	High	High	High	High	0	High	0.918	0.845377	0.371757	Acetyl [N-Term]; Oxidation [M35; M61; M90; M96; M118]
P39207	Nucleoside diphosphate kinase 1 OS=Arabidopsis thaliana OX=3702 GN=NDK1 PE=1 SV=1	85	13	134	13	149	16.5	479	543	739	705	474	749	9	10	11	13	10	11	1.4382e+08	1.78794e+08	3.5332e+08	4.20135e+08	1.23573e+08	4.31815e+08	4.30703e+08	4.04872e+08	5.15337e+08	4.83256e+08	4.12565e+08	4.31815e+08	High	High	High	High	High	High	0	High	0.991	0.994314	0.957589	Carbamidomethyl [C23]; Acetyl [N-Term]; Oxidation [M1; M7]
Q9SLF7	60S acidic ribosomal protein P2-2 OS=Arabidopsis thaliana OX=3702 GN=RPP2B PE=1 SV=1	80	11	223	9	115	11.4	1839	1853	2341	1969	1592	2289	9	10	10	10	10	10	1.23461e+08	147571433	2.27759e+08	2.94551e+08	9.48016e+07	3.45024e+08	3.69733e+08	3.34169e+08	3.32199e+08	3.38805e+08	3.16509e+08	3.45024e+08	High	High	High	High	High	High	0	High	1.081	0.857724	0.420964	Oxidation [M1]
O80448	Pyridoxal 5'-phosphate synthase subunit PDX1.1 OS=Arabidopsis thaliana OX=3702 GN=PDX11 PE=1 SV=1	52	18	178	10	309	32.8	912	810	788	924	825	821	15	15	15	13	14	15	3.83109e+07	5.25164e+07	6.46618e+07	9.09947e+07	3.44639e+07	9.80923e+07	1.14731e+08	1.18921e+08	9.4313e+07	1.04666e+08	1.15063e+08	9.80923e+07	High	High	High	High	High	High	0	High	0.979	0.980268	0.868163	Acetyl [N-Term]; Oxidation [M15; M33; M40; M60; M78; M83; M194]; Carbamidomethyl [C57; C144; C146]
Q38931	Peptidyl-prolyl cis-trans isomerase FKBP62 OS=Arabidopsis thaliana OX=3702 GN=FKBP62 PE=1 SV=2	47	26	151	25	551	61.4	429	298	326	409	463	429	19	19	16	19	19	20	5.46285e+07	6.6875e+07	1.12124e+08	1.57094e+08	4.58343e+07	1.88272e+08	1.63598e+08	1.51435e+08	1.63539e+08	1.80696e+08	1.53024e+08	1.88272e+08	High	High	High	High	High	High	0	High	0.938	0.908926	0.553757	Carbamidomethyl [C151; C451; C458]
Q9LJG3	GDSL esterase/lipase ESM1 OS=Arabidopsis thaliana OX=3702 GN=ESM1 PE=1 SV=1	47	11	104	11	392	44	572	456	583	713	486	733	9	9	9	9	9	8	1.28976e+08	1.64798e+08	4.22379e+08	4.21701e+08	1.36833e+08	4.90805e+08	3.8625e+08	3.73178e+08	6.16064e+08	4.85057e+08	4.56838e+08	4.90805e+08	High	High	High	High	High	High	0	High	0.827	0.387715	0.0672544	Oxidation [M129; M336; M351; M365]; Carbamidomethyl [C215; C229]
Q9ZU52	Fructose-bisphosphate aldolase 3, chloroplastic OS=Arabidopsis thaliana OX=3702 GN=FBA3 PE=1 SV=1	53	18	157	15	391	42.3	705	600	694	648	671	770	15	14	15	14	14	17	6.14105e+07	7.94167e+07	1.17269e+08	1.73335e+08	5.29837e+07	1.8865e+08	1.83908e+08	1.79836e+08	1.71043e+08	1.99377e+08	1.76894e+08	1.8865e+08	High	High	High	High	High	High	0	High	1.065	0.894639	0.508468	Carbamidomethyl [C72; C128; C156; C187]
Q9LR75	Coproporphyrinogen-III oxidase 1, chloroplastic OS=Arabidopsis thaliana OX=3702 GN=CPX1 PE=2 SV=1	57	21	112	21	386	43.8	328	347	534	535	396	495	13	13	14	15	12	14	3.80818e+07	5.29511e+07	8.09853e+07	9.66772e+07	3.11609e+07	1.12805e+08	1.14045e+08	1.19905e+08	1.18122e+08	1.11202e+08	1.04035e+08	1.12805e+08	High	High	High	High	High	High	0	High	1.071	0.883586	0.474132	Carbamidomethyl [C96; C238; C253; C379]; Oxidation [M146; M309]
Q8H0U5	Protein TIC 62, chloroplastic OS=Arabidopsis thaliana OX=3702 GN=TIC62 PE=1 SV=1	50	19	99	19	641	68.3	430	380	302	304	309	383	14	15	10	11	15	11	1.60761e+07	1.93504e+07	2.8958e+07	3.83295e+07	1.3839e+07	4.78113e+07	4.81437e+07	4.38182e+07	4.22369e+07	4.40881e+07	4.62035e+07	4.78113e+07	High	High	High	High	High	High	0	High	1.052	0.918389	0.595297	Carbamidomethyl [C148; C168; C169]
Q8L4N1	Universal stress protein PHOS34 OS=Arabidopsis thaliana OX=3702 GN=PHOS34 PE=1 SV=1	54	13	101	11	260	28.1	302	274	293	463	483	340	11	11	9	12	11	12	9.5724e+06	1.18321e+07	2.01074e+07	2.81844e+07	9.59302e+06	3.53827e+07	2.86668e+07	2.67932e+07	2.93278e+07	3.24189e+07	3.20277e+07	3.53827e+07	High	High	High	High	High	High	0	High	0.942	0.897241	0.513909	Carbamidomethyl [C156; C192; C196; C198]; Acetyl [N-Term]
P38418	Lipoxygenase 2, chloroplastic OS=Arabidopsis thaliana OX=3702 GN=LOX2 PE=1 SV=1	36	24	95	24	896	102	196	341	181	245	189	226	10	17	17	17	12	17	1.52987e+07	2.41199e+07	3.40367e+07	3.46855e+07	1.1122e+07	4.06454e+07	4.58154e+07	5.46184e+07	4.96444e+07	3.98966e+07	3.71325e+07	4.06454e+07	High	High	High	High	High	High	0	High	1.311	0.0853173	0.0078026	Carbamidomethyl [C281; C509; C531; C611]
Q9LV77	Asparagine synthetase [glutamine-hydrolyzing] 2 OS=Arabidopsis thaliana OX=3702 GN=ASN2 PE=2 SV=1	43	16	100	11	578	65	384	396	384	376	201	397	14	16	13	13	8	14	1.14977e+07	1.72506e+07	2.26958e+07	2.65958e+07	8.36437e+06	3.47817e+07	3.44325e+07	3.90633e+07	3.31031e+07	3.05915e+07	2.79256e+07	3.47817e+07	High	High	High	High	High	High	0	High	1.115	0.839134	0.35216	Carbamidomethyl [C40; C44; C168; C266; C369; C380; C523]
Q9FJ95	Sorbitol dehydrogenase OS=Arabidopsis thaliana OX=3702 GN=SDH PE=1 SV=1	71	18	97	18	364	39.2	387	332	466	424	230	360	16	17	16	16	11	14	2.82089e+07	4.10254e+07	6.67069e+07	7.92755e+07	2.18342e+07	1.00079e+08	8.44782e+07	9.29002e+07	9.72958e+07	9.11858e+07	7.28967e+07	1.00079e+08	High	High	High	High	High	High	0	High	1.141	0.662596	0.182915	Carbamidomethyl [C54; C81; C109; C123; C149; C164; C174; C261; C282; C318]
Q94BS2	Protein MET1, chloroplastic OS=Arabidopsis thaliana OX=3702 GN=MET1 PE=1 SV=1	64	23	149	23	335	37.4	643	632	628	750	578	638	16	17	15	19	18	18	6.57578e+07	7.88739e+07	1.35118e+08	1.5863e+08	5.14618e+07	1.82219e+08	1.96927e+08	1.78606e+08	1.97077e+08	1.82462e+08	1.71813e+08	1.82219e+08	High	High	High	High	High	High	0	High	1.092	0.842302	0.364684	Oxidation [M165; M167; M204]; Carbamidomethyl [C262; C263]
Q8S4Y1	Acetyl-CoA acetyltransferase, cytosolic 1 OS=Arabidopsis thaliana OX=3702 GN=AAT1 PE=1 SV=1	64	16	99	16	403	41.4	471	299	387	459	326	579	12	12	13	14	15	13	1.54596e+07	2.01876e+07	3.02414e+07	3.58847e+07	1.40823e+07	4.47358e+07	4.62974e+07	4.57139e+07	4.41089e+07	4.1276e+07	4.70157e+07	4.47358e+07	High	High	High	High	High	High	0	High	1.056	0.916418	0.572023	Acetyl [N-Term]; Carbamidomethyl [C14; C90; C363]
Q9FKA5	Uncharacterized protein At5g39570 OS=Arabidopsis thaliana OX=3702 GN=At5g39570 PE=1 SV=1	62	17	149	17	381	43.5	577	600	594	781	759	707	13	13	12	14	16	14	8.35424e+07	9.29591e+07	1.72263e+08	1.78667e+08	6.82101e+07	1.99227e+08	2.50187e+08	2.10502e+08	2.51255e+08	2.0551e+08	2.27729e+08	1.99227e+08	High	High	High	High	High	High	0	High	1.078	0.867735	0.438258
Q9SIP7	40S ribosomal protein S3-1 OS=Arabidopsis thaliana OX=3702 GN=RPS3A PE=1 SV=1	74	22	162	2	250	27.5	594	614	534	587	536	635	19	18	15	17	15	17	1.63134e+06	2.41984e+06	7271512	9315782	2.69438e+06	11834197	4.88541e+06	5.47963e+06	1.06059e+07	1.07154e+07	8.99558e+06	11834197	High	High	High	High	High	High	0	High	0.543	3.71409e-05	1.62437e-06	Carbamidomethyl [C97; C119]; Acetyl [N-Term]; Oxidation [M127; M157; M245]
P28769	T-complex protein 1 subunit alpha OS=Arabidopsis thaliana OX=3702 GN=CCT1 PE=1 SV=1	53	22	111	22	545	59.2	439	306	461	292	324	357	16	15	19	17	12	16	2.85928e+07	4.08987e+07	8.18512e+07	9.79322e+07	3.00683e+07	1.2094e+08	8.56278e+07	9.26133e+07	1.19385e+08	1.12645e+08	1.00387e+08	1.2094e+08	High	High	High	High	High	High	0	High	0.915	0.85511	0.401902	Carbamidomethyl [C28; C154; C239; C400]; Oxidation [M511]; Acetyl [N-Term]
Q9LK72	Lectin-like protein At3g16530 OS=Arabidopsis thaliana OX=3702 GN=At3g16530 PE=1 SV=1	59	12	108	9	276	30.5	432	331	416	336	417	543	10	10	10	11	10	12	3.32444e+07	3.79857e+07	6.14066e+07	6.94656e+07	2.5459e+07	8.81273e+07	9.95579e+07	8.60169e+07	8.95651e+07	7.99021e+07	8.49984e+07	8.81273e+07	High	High	High	High	High	High	0	High	1.119	0.755372	0.252248	Oxidation [M55; M255]
P0DH95	Calmodulin-1 OS=Arabidopsis thaliana OX=3702 GN=CAM1 PE=1 SV=1	70	13	131	2	149	16.9	519	638	674	678	560	771	8	9	10	12	10	12	3.97658e+06	5.44085e+06	12825230	15387179	6.02351e+06	16559614	1.19088e+07	1.23206e+07	1.87063e+07	1.76989e+07	2.01103e+07	16559614	Peak Found	Peak Found	High	High	High	High	0	High	0.77	0.190581	0.024206	Acetyl [N-Term]; Carbamidomethyl [C27]; Oxidation [M37; M77; M110; M125]
Q9FY64	40S ribosomal protein S15-4 OS=Arabidopsis thaliana OX=3702 GN=RPS15D PE=2 SV=1	72	8	113	1	152	17.1	448	495	383	406	371	552	7	8	6	7	7	7	3.28808e+06	5.01935e+06	8800720	9.77646e+06	2.50812e+06	1.10708e+07	9.84692e+06	1.13661e+07	1.28364e+07	1.12453e+07	8.37372e+06	1.10708e+07	High	High	High	High	High	High	0	High	1.141	0.85511	0.406563	Acetyl [N-Term]; Oxidation [M35; M61; M90; M96; M118]
F4K0E8	4-hydroxy-3-methylbut-2-en-1-yl diphosphate synthase (ferredoxin), chloroplastic OS=Arabidopsis thaliana OX=3702 GN=ISPG PE=1 SV=1	39	23	105	23	741	82.2	290	367	378	359	325	437	14	15	17	16	10	14	1.67125e+07	2.62566e+07	4.78703e+07	4.74713e+07	1.34304e+07	5.51227e+07	5.00494e+07	5.94568e+07	6.98216e+07	5.46034e+07	4.48393e+07	5.51227e+07	High	High	High	High	High	High	0	High	1.085	0.849168	0.381058	Oxidation [M108; M716]; Carbamidomethyl [C180; C356; C644; C647]
Q94AM1	Organellar oligopeptidase A, chloroplastic/mitochondrial OS=Arabidopsis thaliana OX=3702 GN=OOP PE=1 SV=1	41	24	97	13	791	88.7	330	301	255	275	216	330	13	13	15	16	8	17	6.61154e+06	1.02926e+07	1.88183e+07	1.72926e+07	6.49476e+06	2.57387e+07	1.97998e+07	2.33071e+07	2.74475e+07	1.98907e+07	2.16837e+07	2.57387e+07	High	High	High	High	High	High	0	High	1.005	0.993516	0.9365
Q9SGS4	Thioredoxin-like protein CDSP32, chloroplastic OS=Arabidopsis thaliana OX=3702 GN=CDSP32 PE=1 SV=1	60	17	153	17	302	33.7	626	691	554	522	398	619	14	16	14	14	13	14	5.31629e+07	6.2655e+07	9.86352e+07	1.39885e+08	4.11336e+07	1.68638e+08	1.59209e+08	1.41879e+08	1.43865e+08	1.60902e+08	1.37331e+08	1.68638e+08	High	High	High	High	High	High	0	High	0.988	0.993516	0.937958	Carbamidomethyl [C122; C219; C222; C253]; Oxidation [M115; M131; M174; M245; M254]
O49006	Pectinesterase/pectinesterase inhibitor 3 OS=Arabidopsis thaliana OX=3702 GN=PME3 PE=1 SV=2	38	19	143	19	592	64.2	473	530	639	653	484	575	16	17	18	17	17	16	6.37045e+07	8.37775e+07	1.22926e+08	212224383	5.82473e+07	223821600	1.90778e+08	1.89711e+08	1.79295e+08	2.44109e+08	1.94467e+08	223821600	High	High	High	High	High	High	0	High	0.856	0.585935	0.136961	Carbamidomethyl [C178; C206; C402]
Q9M339	40S ribosomal protein S3-2 OS=Arabidopsis thaliana OX=3702 GN=RPS3B PE=1 SV=1	75	22	165	4	249	27.3	599	611	538	600	540	634	19	18	16	18	16	17	9.24654e+06	9.80927e+06	23245952	33756990	8988443	36355997	2.76909e+07	2.22126e+07	3.39056e+07	3.88286e+07	3.00092e+07	36355997	High	High	High	High	High	High	0	High	0.665	0.00338985	0.00019734	Carbamidomethyl [C97; C119]; Oxidation [M127; M157]
P42734	Probable cinnamyl alcohol dehydrogenase 9 OS=Arabidopsis thaliana OX=3702 GN=CAD9 PE=2 SV=2	65	18	105	18	360	38.9	327	270	417	393	392	450	13	12	13	13	12	14	2.59688e+07	3.33842e+07	5.23047e+07	6.60369e+07	3.01773e+07	1.05787e+08	7.77695e+07	7.55971e+07	7.62894e+07	7.59583e+07	1.00751e+08	1.05787e+08	High	High	High	High	High	High	0	High	0.982	0.987116	0.890468	Carbamidomethyl [C47; C50; C166; C316]; Oxidation [M337]
Q76E23	Eukaryotic translation initiation factor 4G OS=Arabidopsis thaliana OX=3702 GN=EIF4G PE=1 SV=2	22	22	89	22	1727	187.8	405	480	585	547	385	395	12	15	17	18	13	12	5.46134e+06	6.2648e+06	1.18163e+07	1.24759e+07	3.76215e+06	1.49117e+07	1.63552e+07	1.41864e+07	1.72348e+07	1.43502e+07	1.25605e+07	1.49117e+07	High	High	High	High	High	High	0	High	1.171	0.803829	0.29347	Oxidation [M138]; Carbamidomethyl [C553; C761; C1266]
Q03250	Glycine-rich RNA-binding protein 7 OS=Arabidopsis thaliana OX=3702 GN=RBG7 PE=1 SV=1	78	14	164	11	176	16.9	1334	1246	1288	1257	1299	1329	14	13	12	13	12	13	1.48405e+08	1.71412e+08	3.07089e+08	3.34717e+08	1.03815e+08	3.76548e+08	4.44432e+08	3.88155e+08	4.47907e+08	3.85005e+08	3.46601e+08	3.76548e+08	High	High	High	High	High	High	0	High	1.162	0.568487	0.129956	Oxidation [M62; M69]; Acetyl [N-Term]; Carbamidomethyl [C10]
Q94CE5	Gamma-aminobutyrate transaminase POP2, mitochondrial OS=Arabidopsis thaliana OX=3702 GN=POP2 PE=1 SV=1	49	15	86	15	504	55.2	271	332	226	279	305	271	12	11	10	13	10	12	1.79502e+07	2.37517e+07	3.99878e+07	4.89474e+07	1.30534e+07	6.32227e+07	5.37561e+07	5.37846e+07	5.83246e+07	5.63012e+07	4.35806e+07	6.32227e+07	High	High	High	High	High	High	0	High	1.045	0.922432	0.634587	Carbamidomethyl [C98; C313; C372; C450]
Q9LKA3	Malate dehydrogenase 2, mitochondrial OS=Arabidopsis thaliana OX=3702 GN=At3g15020 PE=1 SV=1	42	12	126	4	341	35.9	929	843	819	828	788	814	11	11	10	10	11	10	4.31895e+06	4.49426e+06	8.07683e+06	1.12888e+07	2.79888e+06	1.30688e+07	1.29341e+07	1.01771e+07	1.17805e+07	1.29849e+07	9.34447e+06	1.30688e+07	High	High	High	High	High	High	0	High	0.926	0.85511	0.400169
Q38884	Eukaryotic translation initiation factor 3 subunit I OS=Arabidopsis thaliana OX=3702 GN=TIF3I1 PE=2 SV=2	70	16	102	16	328	36.4	250	321	324	284	249	330	12	14	14	11	12	15	4.59064e+07	6.60356e+07	7.69917e+07	1.76501e+08	4.20959e+07	1.86515e+08	1.37477e+08	1.49535e+08	1.12297e+08	2.03019e+08	1.40543e+08	1.86515e+08	High	High	High	High	High	High	0	High	1.045	0.922432	0.635693	Carbamidomethyl [C28; C57; C58; C144]
P51407	60S acidic ribosomal protein P2-1 OS=Arabidopsis thaliana OX=3702 GN=RPP2A PE=3 SV=2	80	10	176	8	115	11.4	1080	1230	1470	1526	1094	1629	10	10	10	10	9	10	5.24355e+07	6.08555e+07	1.36282e+08	1.17421e+08	4.72438e+07	1.76847e+08	1.5703e+08	1.37805e+08	1.98775e+08	1.35062e+08	1.5773e+08	1.76847e+08	High	High	High	High	High	High	0	High	0.959	0.948495	0.711568	Oxidation [M1]
Q9SSS9	ATP synthase subunit delta, chloroplastic OS=Arabidopsis thaliana OX=3702 GN=ATPD PE=1 SV=1	62	15	157	15	234	25.7	718	590	828	631	699	711	13	13	14	13	13	13	8.03957e+07	1.04139e+08	2.16954e+08	3.1263e+08	8.05557e+07	2.87001e+08	2.40764e+08	2.35818e+08	3.16439e+08	3.596e+08	2.68947e+08	2.87001e+08	High	High	High	High	High	High	0	High	0.866	0.640831	0.169487	Oxidation [M69; M212]
Q9SF16	T-complex protein 1 subunit eta OS=Arabidopsis thaliana OX=3702 GN=CCT7 PE=1 SV=1	61	28	125	28	557	59.7	357	429	449	390	344	646	17	16	19	19	18	22	3.08017e+07	4.02631e+07	6.37761e+07	7.36481e+07	2.59249e+07	9.27787e+07	9.22427e+07	9.11739e+07	9.30211e+07	8.4713e+07	8.6554e+07	9.27787e+07	High	High	High	High	High	High	0	High	1.03	0.95094	0.744807	Carbamidomethyl [C32; C161; C313; C367; C517]; Acetyl [N-Term]; Oxidation [M417]
P12411	Tubulin beta-1 chain OS=Arabidopsis thaliana OX=3702 GN=TUBB1 PE=2 SV=1	40	17	144	1	447	50.2	323	345	372	445	335	538	14	15	12	13	15	13	141586	220317	262031		104942	769780	424013	498897	382188		350365	769780	High	High	Peak Found	Not Found	High	Peak Found	0	High	0.841	0.85511	0.403521	Oxidation [M67; M74; M268; M300; M301]; Carbamidomethyl [C128; C130; C137; C302]
F4JVN6	Tripeptidyl-peptidase 2 OS=Arabidopsis thaliana OX=3702 GN=TPP2 PE=1 SV=1	24	24	86	24	1380	152.3	220	355	455	247	352	463	10	13	15	13	14	17	7.50397e+06	1.05349e+07	1.98248e+07	2.071e+07	5.84157e+06	2.67475e+07	2.24724e+07	2.38558e+07	2.89157e+07	2.38214e+07	1.95029e+07	2.67475e+07	High	High	High	High	High	High	0	High	1.041	0.973706	0.827988	Carbamidomethyl [C171; C402; C430; C630]; Oxidation [M412]
Q9CAV0	40S ribosomal protein S3a-1 OS=Arabidopsis thaliana OX=3702 GN=RPS3AA PE=1 SV=3	62	16	118	8	262	29.8	317	239	397	343	447	419	10	11	12	12	13	13	1.77617e+07	2.25428e+07	2.75509e+07	3.90523e+07	1.41004e+07	4.6665e+07	5.31914e+07	5.10471e+07	4.01846e+07	4.49195e+07	4.70761e+07	4.6665e+07	High	High	High	High	High	High	0	High	1.024	0.962412	0.774708	Carbamidomethyl [C98; C139; C154; C179]; Oxidation [M229; M251]
Q9SHR7	Chlorophyll a-b binding protein 2.1, chloroplastic OS=Arabidopsis thaliana OX=3702 GN=LHCB2.1 PE=1 SV=1	52	8	126	4	265	28.6	588	735	681	794	574	476	7	8	7	7	7	8	2.74271e+07	5.55989e+07	8.17309e+07	1.22758e+08	2.04134e+07	1.15882e+08	8.21367e+07	1.25901e+08	1.19209e+08	1.41201e+08	6.81531e+07	1.15882e+08	High	High	High	High	High	High	0	High	1.357	0.031903	0.00239461	Oxidation [M106; M221; M224]; Carbamidomethyl [C112]
Q9SL67	26S proteasome regulatory subunit 4 homolog B OS=Arabidopsis thaliana OX=3702 GN=RPT2B PE=1 SV=1	47	17	114	1	443	49.3	352	397	432	392	339	489	12	14	14	15	14	16	318770	406216	1.1961e+06	1.33257e+06	255694	1.65294e+06	954630	919859	1.74458e+06	1.53277e+06	853672	1.65294e+06	Peak Found	High	High	High	Peak Found	High	0	High	1.055	0.990734	0.916538	Carbamidomethyl [C402]; Oxidation [M77; M312]
O04450	T-complex protein 1 subunit epsilon OS=Arabidopsis thaliana OX=3702 GN=CCT5 PE=1 SV=1	56	19	94	19	535	59.3	153	302	399	359	175	335	10	14	13	12	12	16	1.91415e+07	2.66568e+07	4.19348e+07	5.31587e+07	1.51559e+07	6.25885e+07	5.73237e+07	6.03631e+07	6.11643e+07	6.11453e+07	5.06001e+07	6.25885e+07	High	High	High	High	High	High	0	High	1.109	0.801852	0.290742	Acetyl [N-Term]; Carbamidomethyl [C165; C249; C298; C373; C425; C489]
O23049	50S ribosomal protein L6, chloroplastic OS=Arabidopsis thaliana OX=3702 GN=RPL6 PE=2 SV=1	65	18	151	18	223	24.7	445	554	676	648	456	704	16	15	15	15	15	17	8.61145e+07	9.53932e+07	1.63512e+08	2.48753e+08	8.41589e+07	3.09152e+08	2.5789e+08	2.16014e+08	2.38492e+08	2.86125e+08	2.80977e+08	3.09152e+08	High	High	High	High	High	High	0	High	0.856	0.582753	0.135183	Oxidation [M118]
Q9SZD4	26S proteasome regulatory subunit 4 homolog A OS=Arabidopsis thaliana OX=3702 GN=RPT2A PE=1 SV=1	47	17	112	1	443	49.3	352	370	404	373	371	465	12	14	13	14	15	15				92913.1	413222					106872	1.3796e+06		Not Found	High	Not Found	Peak Found	High	Not Found	0	High	0.01	2.94261e-16	1e-17	Carbamidomethyl [C402]; Oxidation [M77; M312]
Q9SSB5	26S proteasome regulatory subunit 7 homolog A OS=Arabidopsis thaliana OX=3702 GN=RPT1A PE=1 SV=1	57	20	116	20	426	47.8	391	369	389	312	238	337	16	17	15	14	13	15	1.94781e+07	2.81147e+07	41438424	5.05656e+07	1.76665e+07	6.19796e+07	5.83317e+07	6.36645e+07	6.04403e+07	5.81626e+07	5.8982e+07	6.19796e+07	High	High	High	High	High	High	0	High	1.04	0.929808	0.676325	Carbamidomethyl [C173; C207; C229; C263; C382]; Oxidation [M131; M156; M157]
Q9FZ47	ACT domain-containing protein ACR11 OS=Arabidopsis thaliana OX=3702 GN=ACR11 PE=1 SV=1	57	14	124	14	290	31.3	475	452	711	605	342	777	11	11	13	10	10	11	7.45083e+07	9.07168e+07	1.87992e+08	2.16493e+08	6.42848e+07	2.61801e+08	2.23132e+08	2.05424e+08	2.74197e+08	2.49018e+08	2.14624e+08	2.61801e+08	High	High	High	High	High	High	0	High	0.953	0.928145	0.666761	Oxidation [M114]
Q93YR3	FAM10 family protein At4g22670 OS=Arabidopsis thaliana OX=3702 GN=At4g22670 PE=1 SV=1	37	15	116	15	441	46.6	583	525	602	625	690	646	11	12	13	14	12	14	4.19417e+07	5.01566e+07	9.70585e+07	1.13841e+08	3.63496e+07	1.21864e+08	1.25604e+08	1.13577e+08	1.41565e+08	1.30944e+08	1.21359e+08	1.21864e+08	High	High	High	High	High	High	0	High	0.995	0.998169	0.992599	Oxidation [M108; M131; M159; M203]
Q9FJA6	40S ribosomal protein S3-3 OS=Arabidopsis thaliana OX=3702 GN=RPS3C PE=1 SV=1	76	21	169	4	248	27.4	583	632	606	564	456	637	19	19	17	18	15	18	5.7538e+06	7.7869e+06	1.33701e+07	1.90509e+07	5.86133e+06	2.68908e+07	1.72311e+07	1.76331e+07	1.95011e+07	2.19131e+07	1.95689e+07	2.68908e+07	High	High	High	High	High	High	0	High	0.799	0.287204	0.0428295	Carbamidomethyl [C97; C119]; Acetyl [N-Term]; Oxidation [M127; M157; M245]
P82869	Peptidyl-prolyl cis-trans isomerase CYP37, chloroplastic OS=Arabidopsis thaliana OX=3702 GN=CYP37 PE=1 SV=3	47	20	103	20	466	50.5	411	370	484	337	333	418	14	16	14	13	16	13	7.20033e+07	8.39188e+07	1.71883e+08	2.18379e+08	6.75877e+07	2.76559e+08	2.15631e+08	1.9003e+08	2.50701e+08	2.51188e+08	2.25651e+08	2.76559e+08	High	High	High	High	High	High	0	High	0.964	0.95386	0.751611	Oxidation [M166]
Q9SKX4	50S ribosomal protein L3-1, chloroplastic OS=Arabidopsis thaliana OX=3702 GN=RPL3A PE=2 SV=1	56	17	141	17	271	29.3	513	712	525	719	678	691	14	15	15	17	15	17	8.06044e+07	1.01337e+08	1.31947e+08	2.49027e+08	7.83045e+07	2.83624e+08	2.41388e+08	2.29473e+08	1.92453e+08	2.86441e+08	2.61431e+08	2.83624e+08	High	High	High	High	High	High	0	High	0.808	0.273687	0.0392438	Oxidation [M65; M66; M243]
Q96321	Importin subunit alpha-1 OS=Arabidopsis thaliana OX=3702 GN=IMPA1 PE=1 SV=2	52	17	82	11	532	58.6	223	313	382	307	138	323	11	15	12	12	9	12	5.4433e+06	7.63257e+06	1.21274e+07	1.11196e+07	3.90878e+06	1.30108e+07	1.63012e+07	1.72836e+07	1.76886e+07	1.27902e+07	1.305e+07	1.30108e+07	High	High	High	High	High	High	0	High	1.286	0.406848	0.0726171	Carbamidomethyl [C263; C413; C418; C423; C432]
P0DH97	Calmodulin-2 OS=Arabidopsis thaliana OX=3702 GN=CAM2 PE=1 SV=1	57	12	135	1	149	16.8	650	733	768	732	635	843	9	10	10	11	10	11	9927196	12495422	33680708	46684628	13477766	54653980	2.97293e+07	2.82953e+07	4.91252e+07	5.36985e+07	4.49975e+07	54653980	High	High	High	High	High	High	0	High	0.629	0.000247595	1.23651e-05	Acetyl [N-Term]; Carbamidomethyl [C27]; Oxidation [M37; M77]
Q9ZUB3	Spermidine synthase 1 OS=Arabidopsis thaliana OX=3702 GN=SPDSYN1 PE=1 SV=1	65	15	90	12	334	36.5	538	573	605	584	525	507	11	14	9	12	12	10	1.10106e+07	1.51922e+07	2.98315e+07	2.42432e+07	7.53364e+06	2.85982e+07	3.29739e+07	3.44021e+07	4.3511e+07	2.78855e+07	2.51521e+07	2.85982e+07	High	High	High	High	High	High	0	High	1.161	0.676061	0.193894	Carbamidomethyl [C39; C104; C116; C320]; Oxidation [M26]
O48741	Protochlorophyllide reductase C, chloroplastic OS=Arabidopsis thaliana OX=3702 GN=PORC PE=1 SV=1	53	15	101	11	401	43.9	409	462	345	448	363	406	11	11	10	11	12	11	8.20791e+06	1.0596e+07	1.61118e+07	2.1408e+07	6.11268e+06	2.35804e+07	2.45805e+07	2.39941e+07	2.35e+07	2.46243e+07	2.04081e+07	2.35804e+07	High	High	High	High	High	High	0	High	1.055	0.950107	0.736247	Oxidation [M144; M264]; Carbamidomethyl [C173; C309]
P29402	Calnexin homolog 1 OS=Arabidopsis thaliana OX=3702 GN=CNX1 PE=1 SV=1	37	17	101	14	530	60.4	298	420	508	532	295	534	13	17	14	13	14	12	2.02133e+07	2.68422e+07	3.96247e+07	4.92406e+07	1.77404e+07	6.36859e+07	6.05335e+07	6.07831e+07	5.77949e+07	5.66385e+07	5.9229e+07	6.36859e+07	High	High	High	High	High	High	0	High	1.103	0.828636	0.332543	Carbamidomethyl [C108; C307; C313]
P43297	Cysteine proteinase RD21A OS=Arabidopsis thaliana OX=3702 GN=RD21A PE=1 SV=1	26	11	101	11	462	50.9	369	416	463	374	293	500	10	11	10	10	10	10	4.67187e+07	6.06083e+07	1.07947e+08	134660667	4.39138e+07	1.6181e+08	1.3991e+08	1.37245e+08	1.57446e+08	1.54892e+08	1.46612e+08	1.6181e+08	High	High	High	High	High	High	0	High	1.037	0.938274	0.690674	Carbamidomethyl [C233; C291; C342]
Q9SCY0	Phosphoglucomutase, chloroplastic OS=Arabidopsis thaliana OX=3702 GN=PGMP PE=1 SV=2	43	24	120	24	623	67.9	299	414	389	456	355	495	15	17	16	18	19	17	2.88621e+07	4.21784e+07	6.30667e+07	9.82258e+07	3.09e+07	1.16073e+08	8.64343e+07	9.55111e+07	9.19864e+07	1.12983e+08	1.03164e+08	1.16073e+08	High	High	High	High	High	High	0	High	0.847	0.528454	0.11074	Oxidation [M353]; Carbamidomethyl [C431; C499]
Q9LEV3	CBS domain-containing protein CBSX3, mitochondrial OS=Arabidopsis thaliana OX=3702 GN=CBSX3 PE=1 SV=1	62	11	121	11	206	22.7	498	455	528	737	738	703	11	11	11	10	11	11	5.1758e+07	6.32006e+07	9.45452e+07	1.50017e+08	4.94126e+07	1.6133e+08	1.55001e+08	1.43115e+08	1.379e+08	1.72555e+08	1.64971e+08	1.6133e+08	High	High	High	High	High	High	0	High	0.898	0.822015	0.311151	Oxidation [M47; M61; M88; M136; M155; M158; M174; M177]; Carbamidomethyl [C75]
Q9FIE8	UDP-glucuronic acid decarboxylase 3 OS=Arabidopsis thaliana OX=3702 GN=UXS3 PE=1 SV=1	68	19	123	6	342	38.5	304	248	328	326	251	230	15	15	15	17	14	15	6.01011e+06	7.56522e+06	1.74506e+07	2.04358e+07	6.86375e+06	2.90845e+07	1.79987e+07	1.71311e+07	2.54527e+07	2.35061e+07	2.29156e+07	2.90845e+07	High	High	High	High	High	High	0	High	1.082	0.918389	0.577797	Carbamidomethyl [C26; C103; C172; C242]; Oxidation [M292]
Q9FGY1	Beta-D-xylosidase 1 OS=Arabidopsis thaliana OX=3702 GN=BXL1 PE=1 SV=1	34	17	88	17	774	83.5	460	453	465	431	396	413	15	14	13	14	11	13	1.42258e+07	2.18852e+07	2.66261e+07	3.24344e+07	1.08408e+07	3.72616e+07	4.26025e+07	4.9558e+07	3.88357e+07	3.73073e+07	3.61934e+07	3.72616e+07	High	High	High	High	High	High	0	High	1.261	0.208391	0.0272777	Carbamidomethyl [C262; C273; C297; C329; C384; C442; C463; C468]
Q944P7	Leucine aminopeptidase 2, chloroplastic OS=Arabidopsis thaliana OX=3702 GN=LAP2 PE=2 SV=2	45	16	89	6	583	61.3	507	549	435	457	439	424	13	12	12	11	13	11	1.465e+06	2.72414e+06	5.43712e+06	5.09111e+06	2.11581e+06	6.57297e+06	4.38729e+06	6.1687e+06	7.93035e+06	5.856e+06	7.06393e+06	6.57297e+06	High	High	High	High	High	High	0	High	1.027	0.994879	0.979591	Carbamidomethyl [C209; C407; C451]; Oxidation [M377; M521]
Q94AR8	3-isopropylmalate dehydratase large subunit, chloroplastic OS=Arabidopsis thaliana OX=3702 GN=IIL1 PE=1 SV=1	47	16	107	16	509	55	512	479	693	512	408	638	15	14	14	12	13	13	1.33746e+08	1.49902e+08	2.11549e+08	3.71144e+08	1.1161e+08	4.32214e+08	4.00534e+08	3.39447e+08	3.08556e+08	4.26904e+08	3.72625e+08	4.32214e+08	High	High	High	High	High	High	0	High	1.601	6.74805e-05	3.07092e-06	Oxidation [M245]; Carbamidomethyl [C291; C376; C428; C437; C445; C448; C465]
P48641	Glutathione reductase, cytosolic OS=Arabidopsis thaliana OX=3702 GN=At3g24170 PE=1 SV=1	52	22	111	22	499	53.8	402	380	379	332	255	356	16	19	14	15	16	16	3.27104e+07	4.19565e+07	6.87933e+07	8.61191e+07	2.88997e+07	1.10612e+08	9.79588e+07	9.50086e+07	1.00339e+08	9.90576e+07	9.64858e+07	1.10612e+08	High	High	High	High	High	High	0	High	0.996	0.999536	0.997087	Oxidation [M351; M482]; Carbamidomethyl [C54; C73; C355]
Q8VZF3	Probable glutamyl endopeptidase, chloroplastic OS=Arabidopsis thaliana OX=3702 GN=GEP PE=2 SV=2	32	18	84	18	960	106	266	437	299	309	346	402	12	13	13	11	13	11	7.48329e+06	1.1725e+07	1.85907e+07	2.03726e+07	7.07112e+06	2.69794e+07	2.24104e+07	2.65509e+07	2.71156e+07	2.34334e+07	2.3608e+07	2.69794e+07	High	High	High	High	High	High	0	High	1.117	0.85511	0.39888	Carbamidomethyl [C168; C375; C396; C685; C911]
Q9SAJ6	Glyceraldehyde-3-phosphate dehydrogenase GAPCP1, chloroplastic OS=Arabidopsis thaliana OX=3702 GN=GAPCP1 PE=1 SV=1	57	18	132	9	422	44.8	575	612	631	459	554	447	16	16	15	15	15	13	1.35816e+07	1.52278e+07	2.69198e+07	2.76511e+07	9.37953e+06	3.21491e+07	4.06733e+07	3.44828e+07	3.92641e+07	3.18054e+07	3.13149e+07	3.21491e+07	High	High	High	High	High	High	0	High	1.148	0.698166	0.211429	Oxidation [M277]; Carbamidomethyl [C236; C240; C331]
P49690	60S ribosomal protein L23 OS=Arabidopsis thaliana OX=3702 GN=RPL23A PE=2 SV=3	68	13	130	13	140	15	644	669	481	510	416	487	12	12	12	12	11	11	4.51879e+07	6.20375e+07	1.00645e+08	1.3434e+08	4.22461e+07	1.54329e+08	1.35326e+08	1.40481e+08	1.46796e+08	1.54523e+08	1.41045e+08	1.54329e+08	High	High	High	High	High	High	0	High	0.994	0.997064	0.984153	Carbamidomethyl [C28; C56; C125]; Oxidation [M16; M60; M62]
O23523	RGG repeats nuclear RNA binding protein A OS=Arabidopsis thaliana OX=3702 GN=RGGA PE=1 SV=1	51	14	83	12	355	37.4	491	288	430	386	369	395	10	9	10	8	11	9	1.07052e+07	1.19407e+07	2.07085e+07	2.73108e+07	9.62993e+06	2.97747e+07	3.20591e+07	2.70392e+07	3.02045e+07	3.1414e+07	3.21509e+07	2.97747e+07	High	High	High	High	High	High	0	High	0.988	0.973801	0.843697	Oxidation [M260]
O81645	Villin-3 OS=Arabidopsis thaliana OX=3702 GN=VLN3 PE=1 SV=2	30	21	77	17	965	106.3	420	455	427	369	459	487	13	13	10	9	8	14	5.68068e+06	7.99415e+06	1.36543e+07	1.46867e+07	4.95915e+06	1.72991e+07	1.70121e+07	1.81024e+07	1.99155e+07	1.68933e+07	1.65568e+07	1.72991e+07	High	High	High	High	High	High	0	High	1.081	0.922432	0.63117	Carbamidomethyl [C117]
Q94C59	Patellin-4 OS=Arabidopsis thaliana OX=3702 GN=PATL4 PE=1 SV=2	46	19	80	19	540	61.2	191	258	133	311	228	286	12	11	10	12	16	11	1.16475e+07	1.54407e+07	2.50857e+07	3.18855e+07	1.20543e+07	3.74102e+07	3.48812e+07	3.49647e+07	3.6589e+07	3.6676e+07	4.0245e+07	3.74102e+07	High	High	High	High	High	High	0	High	0.994	0.994314	0.947613
O23324	ATP-sulfurylase 3, chloroplastic OS=Arabidopsis thaliana OX=3702 GN=APS3 PE=1 SV=1	31	17	125	2	465	52	179	242	320	368	256	403	10	11	15	13	12	15	553097	467660	1.79675e+06	1.68546e+06	631653	1.99686e+06	1.65638e+06	1.05899e+06	2.62066e+06	1.93868e+06	2.10887e+06	1.99686e+06	Peak Found	Peak Found	High	High	High	High	0	High	0.797	0.676061	0.193287	Oxidation [M262; M272; M357; M378]
Q9C4Z6	Receptor for activated C kinase 1B OS=Arabidopsis thaliana OX=3702 GN=RACK1B PE=1 SV=1	72	20	113	6	326	35.8	410	347	322	336	396	406	16	14	14	13	16	14	2.7422e+06	3.23986e+06	9.1755e+06	8.79062e+06	2.49671e+06	1.09538e+07	8.21215e+06	7.33651e+06	1.3383e+07	1.01113e+07	8.33564e+06	1.09538e+07	High	High	High	High	High	High	0	High	1.003	0.981868	0.87045	Acetyl [N-Term]; Carbamidomethyl [C12; C138; C154; C183; C208; C241; C250]
Q9LIA8	UDP-glucose 6-dehydrogenase 2 OS=Arabidopsis thaliana OX=3702 GN=UGD2 PE=1 SV=1	52	18	99	8	480	53.1	404	490	464	500	436	629	15	16	10	15	14	16	5.17942e+06	6630927	1.01976e+07	1.17893e+07	4.61194e+06	1.5239e+07	1.5511e+07	1.50154e+07	1.48738e+07	1.35605e+07	1.53976e+07	1.5239e+07	High	High	High	High	High	High	0	High	1.101	0.916418	0.568817	Carbamidomethyl [C5; C6; C237; C272]
O24457	Pyruvate dehydrogenase E1 component subunit alpha-3, chloroplastic OS=Arabidopsis thaliana OX=3702 GN=PDH-E1 ALPHA PE=2 SV=1	52	20	90	20	428	47.1	437	356	397	281	377	363	14	12	13	14	15	11	2.23354e+07	3.06787e+07	4.94582e+07	5.25028e+07	2.01766e+07	6.19408e+07	6.68885e+07	6.94705e+07	7.21376e+07	6.03908e+07	6.73624e+07	6.19408e+07	High	High	High	High	High	High	0	High	1.098	0.833147	0.337297	Oxidation [M185]; Carbamidomethyl [C101; C317; C416]
P93292	Putative uncharacterized mitochondrial protein AtMg00280 OS=Arabidopsis thaliana OX=3702 GN=AtMg00280 PE=5 SV=1	44	6	453	2	110	12.7	1891	2522	3403	1736	1202	2304	6	6	5	5	5	4	2.95893e+06	4.10572e+06	5.69069e+06	6.09005e+06	2.34323e+06	9.74227e+06	8.8612e+06	9.29722e+06	8.30019e+06	7.00502e+06	7.8232e+06	9.74227e+06	High	High	High	High	High	Peak Found	0	High	1.11	0.905814	0.539125	Carbamidomethyl [C24; C53; C79]; Oxidation [M44; M82]
Q9LHB9	Peroxidase 32 OS=Arabidopsis thaliana OX=3702 GN=PER32 PE=1 SV=3	46	13	161	6	352	38.8	543	584	653	549	334	438	12	13	13	13	11	12	8.52037e+07	1.09474e+08	2.29909e+08	228703076	6.65482e+07	2.46833e+08	2.55162e+08	2.479e+08	3.35335e+08	2.63063e+08	2.22181e+08	2.46833e+08	High	High	High	High	High	High	0	High	0.943	0.918389	0.587274	Carbamidomethyl [C120; C126; C206]; Oxidation [M210; M310; M313]
Q9LSV0	Glyoxylate/succinic semialdehyde reductase 1 OS=Arabidopsis thaliana OX=3702 GN=GLYR1 PE=1 SV=1	73	17	91	17	289	30.7	265	350	395	356	324	274	11	13	12	14	12	10	2.74897e+07	3.77933e+07	6.68684e+07	6.5976e+07	2.17921e+07	7.5523e+07	8.23243e+07	8.55813e+07	9.75313e+07	7.58881e+07	7.27561e+07	7.5523e+07	High	High	High	High	High	High	0	High	1.146	0.638561	0.167754	Carbamidomethyl [C36; C47; C85]; Oxidation [M93; M254]; Acetyl [N-Term]
P42770	Glutathione reductase, chloroplastic OS=Arabidopsis thaliana OX=3702 GN=EMB2360 PE=2 SV=1	49	17	86	17	565	60.8	132	251	209	269	192	224	8	12	13	10	12	13	1.84539e+07	2.52944e+07	3.74046e+07	4.91151e+07	1.65832e+07	6.07878e+07	5.52646e+07	5.7278e+07	5.45568e+07	5.64941e+07	5.53656e+07	6.07878e+07	High	High	High	High	High	High	0	High	0.97	0.973682	0.819918	Carbamidomethyl [C116; C135; C433; C486; C498]; Oxidation [M497]
Q9C5C2	Myrosinase 2 OS=Arabidopsis thaliana OX=3702 GN=TGG2 PE=1 SV=1	49	20	109	19	547	62.7	398	350	263	298	256	381	16	17	14	15	14	16	2.25492e+07	3.68962e+07	4.89012e+07	5.74634e+07	1.92284e+07	6.88376e+07	6.75288e+07	8.35497e+07	7.13251e+07	6.60967e+07	6.41969e+07	6.88376e+07	High	High	High	High	High	High	0	High	1.132	0.692709	0.207835	Carbamidomethyl [C103; C201; C236; C244; C456; C460]
Q9CA67	Geranylgeranyl diphosphate reductase, chloroplastic OS=Arabidopsis thaliana OX=3702 GN=CHLP PE=1 SV=1	48	18	89	18	467	51.8	452	314	413	442	466	537	10	11	11	14	11	14	3.98806e+07	5.13046e+07	7.60989e+07	1.23781e+08	3.85036e+07	1.51619e+08	1.19432e+08	1.16177e+08	1.10995e+08	1.42378e+08	1.2855e+08	1.51619e+08	High	High	High	High	High	High	0	High	0.905	0.839134	0.347426	Carbamidomethyl [C341; C356; C415]; Oxidation [M203; M355; M414]
Q9LV21	T-complex protein 1 subunit delta OS=Arabidopsis thaliana OX=3702 GN=CCT4 PE=1 SV=1	52	21	86	21	536	57.7	238	305	143	302	261	231	14	13	11	13	13	14	2.05258e+07	2.91865e+07	3.05062e+07	3.90735e+07	1.71737e+07	4.62995e+07	6.14692e+07	6.60916e+07	4.44951e+07	4.49439e+07	5.73368e+07	4.62995e+07	High	High	High	High	High	High	0	High	1.058	0.905814	0.544766	Acetyl [N-Term]; Oxidation [M8]; Carbamidomethyl [C293; C340; C407; C447]
A8MS68	Dihydrolipoyl dehydrogenase 1, chloroplastic OS=Arabidopsis thaliana OX=3702 GN=LPD1 PE=2 SV=1	33	14	98	5	623	66.6	499	579	403	390	410	395	11	13	11	11	13	10	4.68917e+06	5.86353e+06	1.31435e+07	1.17449e+07	3.15039e+06	1.3587e+07	1.40428e+07	1.32777e+07	1.91706e+07	1.35095e+07	1.0518e+07	1.3587e+07	High	High	High	High	High	High	0	High	1.286	0.401197	0.0712528	Carbamidomethyl [C124; C400]
O04905	UMP-CMP kinase 3 OS=Arabidopsis thaliana OX=3702 GN=UMK3 PE=1 SV=1	82	18	107	17	202	22.5	219	289	275	201	264	277	14	12	14	12	14	14	2.54157e+07	3.10296e+07	5.54761e+07	83298619	2.38735e+07	1.0174e+08	7.61131e+07	7.02652e+07	8.09151e+07	9.58134e+07	7.97052e+07	1.0174e+08	High	High	High	High	High	High	0	High	0.983	0.987116	0.897739	Carbamidomethyl [C31; C125]; Acetyl [N-Term]; Oxidation [M62; M66]
P48348	14-3-3-like protein GF14 kappa OS=Arabidopsis thaliana OX=3702 GN=GRF8 PE=1 SV=2	67	16	143	6	248	28	401	444	562	603	481	604	11	12	12	14	14	15	1.41434e+07	2.02019e+07	2.1945e+07	5.03239e+07	1.36442e+07	5.63078e+07	4.23556e+07	4.57462e+07	3.2008e+07	5.78845e+07	4.5553e+07	5.63078e+07	High	High	High	High	High	High	0	High	0.751	0.0735645	0.00645646	Oxidation [M13; M155; M227; M241; M245]; Carbamidomethyl [C103]
P41916	GTP-binding nuclear protein Ran-1 OS=Arabidopsis thaliana OX=3702 GN=RAN1 PE=1 SV=1	83	14	107	14	221	25.3	167	243	376	314	189	294	11	11	13	14	11	12	4.8574e+07	6.93769e+07	9.25811e+07	1.38471e+08	3.94604e+07	1.58818e+08	1.45466e+08	1.57101e+08	1.35035e+08	1.59274e+08	1.31744e+08	1.58818e+08	High	High	High	High	High	High	0	High	1.114	0.772491	0.269596	Acetyl [N-Term]; Carbamidomethyl [C59; C66; C88; C115; C123]
Q43725	Cysteine synthase, mitochondrial OS=Arabidopsis thaliana OX=3702 GN=OASC PE=1 SV=3	50	15	98	13	430	45.8	546	503	579	538	543	536	13	13	12	13	13	12	1.2487e+07	1.62662e+07	3.01109e+07	3.24491e+07	9.57437e+06	3.75884e+07	3.73953e+07	3.68341e+07	4.39185e+07	3.73242e+07	3.19654e+07	3.75884e+07	High	High	High	High	High	High	0	High	1.011	0.98732	0.902418	Carbamidomethyl [C136; C150; C151]; Oxidation [M147]
Q9LZ66	Assimilatory sulfite reductase (ferredoxin), chloroplastic OS=Arabidopsis thaliana OX=3702 GN=SIR PE=1 SV=1	43	24	133	24	642	71.9	528	500	433	314	427	345	20	20	18	16	16	18	4.69798e+07	5.7026e+07	9.80882e+07	1.10967e+08	3.99112e+07	1.3857e+08	1.40692e+08	1.29133e+08	1.43067e+08	1.27638e+08	1.33249e+08	1.3857e+08	High	High	High	High	High	High	0	High	1.017	0.973706	0.834418	Carbamidomethyl [C468; C549; C553; C601]
Q96250	ATP synthase subunit gamma, mitochondrial OS=Arabidopsis thaliana OX=3702 GN=ATPC PE=1 SV=1	53	15	84	15	325	35.4	471	396	329	388	379	447	12	11	11	10	11	12	4.4335e+07	6.18325e+07	7.58913e+07	1.08526e+08	3.94408e+07	1.34097e+08	1.32772e+08	1.40017e+08	1.10692e+08	1.24831e+08	1.31679e+08	1.34097e+08	High	High	High	High	High	High	0	High	0.973	0.972884	0.816774	Carbamidomethyl [C117]; Oxidation [M281]
O50061	50S ribosomal protein L4, chloroplastic OS=Arabidopsis thaliana OX=3702 GN=RPL4 PE=2 SV=2	59	19	128	19	282	30.5	347	338	443	510	400	549	14	15	14	16	15	18	7.77013e+07	8.82808e+07	1.44271e+08	1.86502e+08	7.2195e+07	1.9862e+08	2.32694e+08	1.99908e+08	2.10428e+08	2.14522e+08	2.41033e+08	1.9862e+08	High	High	High	High	High	High	0	High	0.932	0.897831	0.51604	Oxidation [M196; M208; M211]
Q9FMD5	Protein TIC 40, chloroplastic OS=Arabidopsis thaliana OX=3702 GN=TIC40 PE=1 SV=1	48	14	90	14	447	48.9	456	641	515	567	357	601	10	11	8	12	11	11	1.30919e+07	1.60474e+07	2.62285e+07	3.16551e+07	1.12039e+07	35779377	3.92067e+07	3.63386e+07	3.82558e+07	3.6411e+07	3.74059e+07	35779377	High	High	High	High	High	High	0	High	1.044	0.929391	0.672936	Oxidation [M134; M138; M307; M308; M347; M351; M401]; Carbamidomethyl [C415]
F4I7I0	Alanine aminotransferase 1, mitochondrial OS=Arabidopsis thaliana OX=3702 GN=ALAAT1 PE=1 SV=1	43	18	105	12	543	59.8	307	403	482	361	289	428	15	16	14	13	14	11	1.72539e+07	2.57912e+07	4.48749e+07	5.19486e+07	1.68999e+07	6.81669e+07	5.16708e+07	5.8403e+07	6.54527e+07	5.97534e+07	5.64227e+07	6.81669e+07	High	High	High	High	High	High	0	High	0.958	0.939425	0.694687	Carbamidomethyl [C112; C366; C463; C486; C514]; Oxidation [M373]
Q9ZVA1	EP1-like glycoprotein 1 OS=Arabidopsis thaliana OX=3702 GN=At1g78820 PE=2 SV=1	45	15	100	8	455	50.6	397	409	353	355	345	455	13	13	14	13	13	12	1.01049e+07	1.13759e+07	2.63935e+07	2.75143e+07	9.26994e+06	3.37939e+07	3.02614e+07	2.57601e+07	3.84965e+07	3.1648e+07	3.0949e+07	3.37939e+07	High	High	High	High	High	High	0	High	0.977	0.958863	0.761933	Carbamidomethyl [C332; C338; C344; C374; C410; C420; C432]; Oxidation [M190]
Q96299	14-3-3-like protein GF14 mu OS=Arabidopsis thaliana OX=3702 GN=GRF9 PE=1 SV=2	62	17	129	15	263	29.5	517	495	519	501	518	436	13	11	12	14	13	14	4.92418e+07	6.53588e+07	9.03056e+07	1.51654e+08	5.35817e+07	1.5741e+08	1.47466e+08	1.48002e+08	1.31716e+08	1.74438e+08	1.7889e+08	1.5741e+08	High	High	High	High	High	High	0	High	0.837	0.46484	0.0884625	Oxidation [M26; M30; M224]
Q9FWS4	50S ribosomal protein L31, chloroplastic OS=Arabidopsis thaliana OX=3702 GN=RPL31 PE=2 SV=1	56	7	116	7	144	16	459	581	585	598	458	708	7	7	7	7	7	7	3.65752e+07	4.47109e+07	6.61722e+07	8.66485e+07	3.22834e+07	9.94609e+07	1.09533e+08	1.01246e+08	9.65159e+07	9.96665e+07	1.07783e+08	9.94609e+07	High	High	High	High	High	High	0	High	0.998	0.997064	0.985728	Oxidation [M71; M100; M120]; Carbamidomethyl [C65]
P14671	Tryptophan synthase beta chain 1, chloroplastic OS=Arabidopsis thaliana OX=3702 GN=TSB1 PE=2 SV=1	54	21	115	7	470	50.9	274	312	363	380	225	367	16	16	14	15	16	18	1.32943e+07	1.82766e+07	2.74758e+07	3.26642e+07	1.06214e+07	3.43376e+07	3.9813e+07	4.13866e+07	4.00751e+07	3.75716e+07	3.54609e+07	3.43376e+07	High	High	High	High	High	High	0	High	1.162	0.613055	0.15426	Carbamidomethyl [C201; C208; C308; C440]
Q9S7D8	ATP sulfurylase 4, chloroplastic OS=Arabidopsis thaliana OX=3702 GN=APS4 PE=2 SV=1	51	20	126	9	469	52.1	306	301	292	367	353	416	16	16	16	14	17	17	2.67215e+06	4.44551e+06	8.81823e+06	7.02561e+06	2.75515e+06	8.56996e+06	8.00236e+06	1.00667e+07	1.28619e+07	8.08113e+06	9.19848e+06	8.56996e+06	High	High	High	High	High	High	0	High	1.247	0.605654	0.145149	Oxidation [M264; M359; M380]; Carbamidomethyl [C439]
O04313	PYK10-binding protein 2 OS=Arabidopsis thaliana OX=3702 GN=PBP2 PE=1 SV=1	26	8	104	2	296	32.2	581	498	659	582	528	607	8	8	7	7	8	7	1.78988e+06	2.17795e+06	4.44776e+06	4.76581e+06	1.42622e+06	5.45456e+06	5.3602e+06	4.93186e+06	6.48731e+06	5.48183e+06	4.76164e+06	5.45456e+06	High	High	High	High	High	High	0	High	0.993	0.973706	0.830193	Oxidation [M243]
Q9ZNT7	Prohibitin-2, mitochondrial OS=Arabidopsis thaliana OX=3702 GN=PHB2 PE=1 SV=1	62	14	107	9	286	31.8	476	405	486	417	433	464	11	11	13	13	12	12	1.08523e+07	1.37232e+07	2.45816e+07	2.86958e+07	8.39165e+06	2.91006e+07	3.24999e+07	3.10757e+07	3.58537e+07	3.3007e+07	2.80167e+07	2.91006e+07	High	High	High	High	High	High	0	High	1.143	0.75298	0.249983	Acetyl [N-Term]
P37107	Signal recognition particle 54 kDa protein, chloroplastic OS=Arabidopsis thaliana OX=3702 GN=FFC PE=1 SV=1	35	19	94	19	564	61.2	284	287	425	338	336	431	11	12	15	14	14	17	2.60314e+07	3.21783e+07	6.0143e+07	6.01409e+07	1.90353e+07	7.13729e+07	7.79572e+07	7.28664e+07	8.77221e+07	6.91765e+07	6.35521e+07	7.13729e+07	High	High	High	High	High	High	0	High	0.856	0.585547	0.136489	Oxidation [M354; M372; M427; M431; M498]
O48661	Spermidine synthase 2 OS=Arabidopsis thaliana OX=3702 GN=SPDSYN2 PE=1 SV=2	63	14	85	11	340	37.1	412	453	418	415	384	488	13	14	10	11	13	11	7.54481e+06	1.12689e+07	2.02646e+07	2.31985e+07	7.39213e+06	2.93385e+07	2.25947e+07	2.55179e+07	2.95571e+07	2.66838e+07	2.46797e+07	2.93385e+07	High	High	High	High	High	High	0	High	0.992	0.973706	0.840687	Carbamidomethyl [C108; C120; C154; C326]; Acetyl [N-Term]
O23708	Proteasome subunit alpha type-2-A OS=Arabidopsis thaliana OX=3702 GN=PAB1 PE=1 SV=1	76	12	97	1	235	25.7	572	403	546	600	449	422	11	12	11	11	12	11	2.43249e+06	2.78212e+06	5548582	6.84972e+06	1.8392e+06	8450003	7.28465e+06	6.29998e+06	8.09293e+06	7.87882e+06	6.14042e+06	8450003	High	High	High	High	High	High	0	High	0.958	0.918389	0.585826	Acetyl [N-Term]; Oxidation [M182]
Q9C6B3	Gamma carbonic anhydrase 2, mitochondrial OS=Arabidopsis thaliana OX=3702 GN=GAMMACA2 PE=1 SV=1	66	15	90	12	278	30	285	289	259	385	347	455	12	14	13	12	14	12	2.29414e+07	2.68105e+07	4.56317e+07	6.0615e+07	2.00829e+07	6.82493e+07	6.87033e+07	6.07111e+07	6.65565e+07	6.97217e+07	6.70498e+07	6.82493e+07	High	High	High	High	High	High	0	High	1.005	0.992054	0.931224	Carbamidomethyl [C83]; Oxidation [M162]
Q43314	Glutamate dehydrogenase 1 OS=Arabidopsis thaliana OX=3702 GN=GDH1 PE=2 SV=1	46	14	76	10	411	44.5	358	334	235	270	243	275	11	11	9	10	11	12	6.6587e+06	8.6372e+06	2.06348e+07	2.29496e+07	7.16109e+06	2.8708e+07	1.9941e+07	1.95586e+07	3.0097e+07	2.63976e+07	2.39083e+07	2.8708e+07	High	High	High	High	High	High	0	High	1.004	0.990734	0.919805	Oxidation [M87; M143; M150]; Acetyl [N-Term]; Carbamidomethyl [C39]
O49543	Cysteine desulfurase, mitochondrial OS=Arabidopsis thaliana OX=3702 GN=NIFS1 PE=1 SV=1	57	18	70	18	453	50.3	144	171	283	228	296	263	9	9	11	12	13	10	9.38147e+06	2.34079e+07	2.38343e+07	3.60015e+07	1.18277e+07	3.70197e+07	2.8095e+07	5.30061e+07	3.47637e+07	4.14103e+07	3.94885e+07	3.70197e+07	High	High	High	High	High	High	0	High	0.961	0.94917	0.723657	Carbamidomethyl [C218; C304; C377]
Q9C8E6	Protein PLASTID MOVEMENT IMPAIRED 1 OS=Arabidopsis thaliana OX=3702 GN=PMI1 PE=1 SV=1	28	17	59	17	843	93.8	213	308	209	337	270	441	9	10	7	8	10	10	7.55715e+06	9.2195e+06	1.75435e+07	1.77752e+07	4.51508e+06	2.28505e+07	2.26316e+07	2.08771e+07	2.55883e+07	2.04457e+07	1.50742e+07	2.28505e+07	High	High	High	High	High	High	0	High	1.055	0.95383	0.750264	Oxidation [M691]
Q9LJL3	Presequence protease 1, chloroplastic/mitochondrial OS=Arabidopsis thaliana OX=3702 GN=PREP1 PE=1 SV=2	25	22	110	22	1080	120.9	348	424	336	345	226	373	15	17	16	13	12	16	1.01099e+07	1.50432e+07	2.33037e+07	3.28386e+07	8.96379e+06	3.85233e+07	3.02764e+07	3.40647e+07	3.39898e+07	3.77722e+07	2.99269e+07	3.85233e+07	High	High	High	High	High	High	0	High	1.036	0.955606	0.755212	Oxidation [M591]; Carbamidomethyl [C118; C203; C843]
O04603	50S ribosomal protein L5, chloroplastic OS=Arabidopsis thaliana OX=3702 GN=RPL5 PE=2 SV=1	59	15	156	15	262	28.3	746	683	708	581	776	630	14	14	13	13	14	15	7.86189e+07	1.02346e+08	1.81977e+08	2.59035e+08	7.54188e+07	3.08403e+08	2.35442e+08	2.31759e+08	2.65424e+08	2.97952e+08	2.51796e+08	3.08403e+08	High	High	High	High	High	High	0	High	0.827	0.389509	0.0679109	Oxidation [M109; M151; M207; M228; M230]; Carbamidomethyl [C93; C210]
Q9LZ82	Protein BTR1 OS=Arabidopsis thaliana OX=3702 GN=BTR1 PE=1 SV=1	77	18	120	18	313	33.8	469	478	440	534	424	434	15	16	15	16	14	16	4.02917e+07	4.67531e+07	7.9466e+07	9.92808e+07	3.66073e+07	1.24965e+08	1.20663e+08	1.0587e+08	1.15906e+08	1.14197e+08	1.22219e+08	1.24965e+08	High	High	High	High	High	High	0	High	0.922	0.868802	0.447673	Oxidation [M257; M276; M299]; Carbamidomethyl [C132]; Acetyl [N-Term]
Q9XEX2	Peroxiredoxin-2B OS=Arabidopsis thaliana OX=3702 GN=PRXIIB PE=1 SV=1	80	9	111	8	162	17.4	538	607	693	658	458	562	9	8	7	9	9	7	4.20798e+07	5.52838e+07	9.13695e+07	1.10246e+08	3.70358e+07	1.07434e+08	1.26018e+08	1.25188e+08	1.33268e+08	1.2681e+08	1.2365e+08	1.07434e+08	High	High	High	High	High	High	0	High	1.11	0.799251	0.286256	Carbamidomethyl [C51; C76]; Oxidation [M53; M85]
Q9FF55	Protein disulfide isomerase-like 1-4 OS=Arabidopsis thaliana OX=3702 GN=PDIL1-4 PE=1 SV=1	43	19	118	19	597	66.3	321	304	367	295	287	302	16	16	15	17	16	15	3.68228e+07	3.92997e+07	5.87499e+07	8.07861e+07	2.96053e+07	9.62293e+07	1.10274e+08	8.89923e+07	8.56901e+07	9.29233e+07	9.88415e+07	9.62293e+07	High	High	High	High	High	High	0	High	0.971	0.968856	0.801556
Q9SW18	Magnesium protoporphyrin IX methyltransferase, chloroplastic OS=Arabidopsis thaliana OX=3702 GN=CHLM PE=1 SV=1	60	18	85	18	312	33.8	245	173	198	336	292	312	12	9	11	12	12	12	1.68544e+07	2.21149e+07	4.00825e+07	5.80987e+07	1.57985e+07	6.39843e+07	5.04743e+07	5.00781e+07	5.84627e+07	6.68275e+07	5.27456e+07	6.39843e+07	High	High	High	High	High	High	0	High	0.881	0.740241	0.236275	Oxidation [M134; M136; M184]; Carbamidomethyl [C149; C153; C215]
Q8L4A7	Proteasome subunit alpha type-2-B OS=Arabidopsis thaliana OX=3702 GN=PAB2 PE=1 SV=1	76	12	92	1	235	25.7	536	370	508	582	441	395	10	11	10	10	12	10	114158	153144	376186	553899	219986	760709	341873	346787	548689	637117	734456	760709	Peak Found	Peak Found	Peak Found	Peak Found	High	Peak Found	0	High	0.537	0.0929712	0.0087916	Acetyl [N-Term]; Oxidation [M79; M182]
Q9SIH0	40S ribosomal protein S14-1 OS=Arabidopsis thaliana OX=3702 GN=RPS14A PE=1 SV=1	66	10	106	1	150	16.2	734	569	654	802	523	622	7	8	8	9	7	10	8348257	11234078	10753158	23126640	6.78536e+06	27062888	2.50008e+07	2.54391e+07	1.56841e+07	2.66012e+07	2.26539e+07	27062888	High	High	High	High	High	High	0	High	0.94	0.891302	0.495168	Oxidation [M74]
Q9SSK7	MLP-like protein 34 OS=Arabidopsis thaliana OX=3702 GN=MLP34 PE=2 SV=1	80	16	94	11	316	35.5	124	198	225	223	80	285	11	13	13	12	10	14	1.86107e+07	3.05621e+07	4.48211e+07	6.74304e+07	1.84277e+07	7.94598e+07	5.5734e+07	6.92064e+07	6.53742e+07	7.75611e+07	6.15235e+07	7.94598e+07	High	High	High	High	High	High	0	High	1.039	0.931715	0.67984	Carbamidomethyl [C48; C204]; Oxidation [M99; M255; M347]
Q9C9C4	Enolase 1, chloroplastic OS=Arabidopsis thaliana OX=3702 GN=ENO1 PE=1 SV=1	41	15	70	15	477	51.4	514	413	515	448	460	374	12	10	12	12	11	10	2.05846e+07	2.7073e+07	3.01756e+07	4.11219e+07	1.43975e+07	4.82069e+07	6.16454e+07	6.13057e+07	4.40128e+07	4.73e+07	4.80682e+07	4.82069e+07	High	High	High	High	High	High	0	High	1.162	0.572238	0.13173	Carbamidomethyl [C250; C384]
Q9LPR4	2-isopropylmalate synthase 1, chloroplastic OS=Arabidopsis thaliana OX=3702 GN=IPMS1 PE=1 SV=2	47	20	65	8	631	68.6	304	365	269	238	308	287	10	11	10	11	10	11	3.05413e+06	3.68242e+06	6.47623e+06	8.25723e+06	2.08495e+06	1.28124e+07	9.1463e+06	8.33867e+06	9.44595e+06	9.4978e+06	6.96091e+06	1.28124e+07	High	High	High	High	High	High	0	High	0.953	0.913254	0.561648	Carbamidomethyl [C163; C226; C410; C520]; Oxidation [M594]
Q9LQL0	Glycine cleavage system H protein 3, mitochondrial OS=Arabidopsis thaliana OX=3702 GN=GDH3 PE=1 SV=1	54	5	125	2	166	17.9	682	711	792	594	672	735	5	5	5	5	5	5	3.55991e+07	4.43622e+07	1.1996e+08	1.31722e+08	4.85741e+07	1.65315e+08	1.0661e+08	1.00456e+08	1.74968e+08	1.51512e+08	1.62172e+08	1.65315e+08	High	High	High	High	High	High	0	High	0.691	0.0054162	0.000332911	Carbamidomethyl [C159]; Oxidation [M135; M150]
O48549	40S ribosomal protein S6-1 OS=Arabidopsis thaliana OX=3702 GN=RPS6A PE=1 SV=2	47	13	128	5	250	28.4	677	714	798	639	576	789	10	13	12	10	11	11	2.0403e+07	2.74825e+07	5.12894e+07	51667396	14521295	7.15508e+07	6.11014e+07	6.22329e+07	7.48085e+07	5.94299e+07	4.84814e+07	7.15508e+07	High	High	High	High	High	High	0	High	1.149	0.622993	0.160482	Carbamidomethyl [C12; C102]
Q42449	Profilin-1 OS=Arabidopsis thaliana OX=3702 GN=PRO1 PE=1 SV=1	98	11	128	7	131	14.3	534	498	617	805	681	883	9	10	10	11	9	10	3.18067e+07	3.85319e+07	5.37237e+07	1.20735e+08	3.71853e+07	1.53843e+08	9.52527e+07	8.72539e+07	7.83591e+07	1.38874e+08	1.24148e+08	1.53843e+08	High	High	High	High	High	High	0	High	0.628	0.000117465	5.62331e-06	Acetyl [N-Term]; Carbamidomethyl [C13; C115]; Oxidation [M12; M73; M110]
Q9CAX6	40S ribosomal protein S14-2 OS=Arabidopsis thaliana OX=3702 GN=RPS14B PE=1 SV=1	66	10	107	1	150	16.3	726	519	631	827	516	643	7	8	8	9	7	10	9805398	13739605	11314640	26249726	9401670	27078732	2.93645e+07	3.11127e+07	1.65031e+07	3.01935e+07	3.13888e+07	27078732	High	High	High	High	High	High	0	High	0.973	0.948495	0.709658	Oxidation [M74]
Q8L7U4	Co-chaperone protein p23-1 OS=Arabidopsis thaliana OX=3702 GN=P23-1 PE=1 SV=1	45	13	138	13	241	25.5	605	492	547	575	511	605	12	12	12	12	13	12	9.01386e+07	1.1361e+08	1.99874e+08	2.46223e+08	7.59854e+07	2.67646e+08	2.69941e+08	2.57266e+08	2.91528e+08	2.83216e+08	2.53688e+08	2.67646e+08	High	High	High	High	High	High	0	High	1.006	0.990734	0.921933	Carbamidomethyl [C77]; Acetyl [N-Term]
Q41932	Oxygen-evolving enhancer protein 3-2, chloroplastic OS=Arabidopsis thaliana OX=3702 GN=PSBQ2 PE=1 SV=2	44	10	137	8	230	24.6	502	525	744	655	534	597	9	9	10	10	9	10	4.38702e+07	5.43249e+07	170267486	1.90757e+08	5.12696e+07	1.67442e+08	1.31379e+08	1.23016e+08	2.48345e+08	2.19416e+08	1.71171e+08	1.67442e+08	High	High	High	High	High	High	0	High	0.93	0.891721	0.501002
O04331	Prohibitin-3, mitochondrial OS=Arabidopsis thaliana OX=3702 GN=PHB3 PE=1 SV=1	75	14	100	8	277	30.4	447	493	512	419	371	389	12	11	13	13	13	12	1.56335e+07	2.32559e+07	4.75498e+07	4.47231e+07	1.20987e+07	4.33703e+07	4.6818e+07	5.26619e+07	6.93541e+07	5.14423e+07	4.03932e+07	4.33703e+07	High	High	High	High	High	High	0	High	1.249	0.203794	0.0262319	Acetyl [N-Term]
Q96255	Phosphoserine aminotransferase 1, chloroplastic OS=Arabidopsis thaliana OX=3702 GN=PSAT1 PE=1 SV=1	41	14	90	7	430	47.3	372	386	328	303	377	380	12	12	10	11	14	11	9.13946e+06	1.23709e+07	2.79251e+07	2.41209e+07	7.29303e+06	2.90301e+07	2.73702e+07	2.80133e+07	4.07303e+07	2.77448e+07	2.43488e+07	2.90301e+07	High	High	High	High	High	High	0	High	1.198	0.51744	0.107579	Oxidation [M103; M106; M108; M410]; Carbamidomethyl [C217]
P51427	40S ribosomal protein S5-2 OS=Arabidopsis thaliana OX=3702 GN=RPS5B PE=1 SV=2	75	15	152	4	207	22.9	807	757	808	807	597	836	12	12	14	13	11	15	2.08008e+07	2.31881e+07	4.52709e+07	5.69869e+07	1.68501e+07	6.73884e+07	6.22927e+07	5.25085e+07	6.60302e+07	6.55486e+07	5.62564e+07	6.73884e+07	High	High	High	High	High	High	0	High	0.907	0.841083	0.358318	Carbamidomethyl [C69; C175]; Acetyl [N-Term]; Oxidation [M80; M81]
Q42262	40S ribosomal protein S3a-2 OS=Arabidopsis thaliana OX=3702 GN=RPS3AB PE=2 SV=3	61	16	118	8	262	29.8	404	480	407	440	436	402	12	13	13	12	14	13	1.60951e+07	1.92561e+07	2.58263e+07	3.34918e+07	1.12559e+07	4.27379e+07	4.82005e+07	4.36047e+07	3.76691e+07	3.85236e+07	3.75793e+07	4.27379e+07	High	High	High	High	High	High	0	High	1	0.994879	0.97756	Carbamidomethyl [C154; C179]; Oxidation [M229; M252]
P42760	Glutathione S-transferase F6 OS=Arabidopsis thaliana OX=3702 GN=GSTF6 PE=2 SV=2	69	15	130	7	208	23.5	202	255	414	275	197	307	13	14	15	13	13	14	1.71688e+07	2.01275e+07	5.35833e+07	5.88947e+07	1.64842e+07	6.30697e+07	5.14161e+07	4.55779e+07	7.81543e+07	6.7743e+07	5.5035e+07	6.30697e+07	High	High	High	High	High	High	0	High	0.97	0.972688	0.815282	Oxidation [M93; M98]
O81644	Villin-2 OS=Arabidopsis thaliana OX=3702 GN=VLN2 PE=1 SV=2	36	24	92	20	976	107.8	413	287	232	327	331	363	18	16	11	12	12	16	8.33163e+06	1.05447e+07	2.15878e+07	21632730	8.06084e+06	2.47579e+07	2.4951e+07	2.3878e+07	3.1487e+07	2.48828e+07	2.69123e+07	2.47579e+07	High	High	High	High	High	High	0	High	1.116	0.85511	0.406657	Carbamidomethyl [C115; C256; C438]
Q9LHE5	Mitochondrial import receptor subunit TOM40-1 OS=Arabidopsis thaliana OX=3702 GN=TOM40-1 PE=1 SV=3	61	15	71	15	309	34.2	300	193	193	179	324	207	14	8	8	10	12	9	2.00241e+07	2.5993e+07	4.39124e+07	6.26635e+07	1.59687e+07	7.28799e+07	5.99669e+07	5.886e+07	6.40488e+07	7.2078e+07	5.33139e+07	7.28799e+07	High	High	High	High	High	High	0	High	1.058	0.908926	0.553372	Acetyl [N-Term]; Oxidation [M240; M257]
Q9LKR8	Rubisco accumulation factor 1.1, chloroplastic OS=Arabidopsis thaliana OX=3702 GN=RAF1.1 PE=1 SV=1	46	16	90	16	434	48.2	347	416	472	362	301	521	12	12	14	10	12	13	2.16439e+07	2.75944e+07	5.18585e+07	6.06952e+07	2.23509e+07	7.12821e+07	6.48178e+07	6.24864e+07	7.56386e+07	6.9814e+07	7.46216e+07	7.12821e+07	High	High	High	High	High	High	0	High	1.03	0.95094	0.745201	Carbamidomethyl [C295]
Q1H583	GDSL esterase/lipase 22 OS=Arabidopsis thaliana OX=3702 GN=GLL22 PE=1 SV=1	42	11	92	9	391	43.2	489	620	525	536	573	561	10	11	8	10	9	10	1.69978e+07	2.46155e+07	4.01717e+07	5.33425e+07	1.4547e+07	5.80628e+07	5.09039e+07	5.57408e+07	5.85927e+07	6.13566e+07	4.85671e+07	5.80628e+07	High	High	High	High	High	High	0	High	1.071	0.876513	0.454966	Oxidation [M127; M226; M247; M251; M363]; Carbamidomethyl [C214; C229]
P11139	Tubulin alpha-1 chain OS=Arabidopsis thaliana OX=3702 GN=TUBA1 PE=2 SV=1	35	12	87	1	450	49.8	300	357	413	519	340	518	9	8	10	8	9	8		91892	124525	102718	41491.7	109936		208085	181627	118150	138526	109936	Not Found	Peak Found	High	Peak Found	Peak Found	Peak Found	0	High	1.594	0.576472	0.132875	Oxidation [M318; M413]; Carbamidomethyl [C129; C315; C316; C347; C376]
O49629	Probable plastid-lipid-associated protein 2, chloroplastic OS=Arabidopsis thaliana OX=3702 GN=PAP2 PE=1 SV=1	46	10	84	9	310	33.6	579	567	638	607	436	626	10	9	10	10	10	10	1.82695e+07	1.90206e+07	3.35172e+07	4.13111e+07	1.44856e+07	5.11614e+07	5.47122e+07	4.30713e+07	4.88868e+07	4.75177e+07	4.83622e+07	5.11614e+07	High	High	High	High	High	High	0	High	1.058	0.908522	0.550359
P55228	Glucose-1-phosphate adenylyltransferase small subunit, chloroplastic OS=Arabidopsis thaliana OX=3702 GN=APS1 PE=2 SV=2	40	15	100	15	520	56.6	326	515	417	514	453	555	11	14	14	14	13	13	2.56456e+07	3.33552e+07	5.62689e+07	8.11781e+07	2.3601e+07	9.05588e+07	7.68017e+07	7.55313e+07	8.20714e+07	9.33743e+07	7.87953e+07	9.05588e+07	High	High	High	High	High	High	0	High	0.945	0.91946	0.607577	Oxidation [M162; M242; M392]; Carbamidomethyl [C131; C406]
O81149	Proteasome subunit alpha type-5-A OS=Arabidopsis thaliana OX=3702 GN=PAE1 PE=1 SV=1	83	13	82	1	237	25.9	465	435	630	569	380	598	10	10	9	11	11	12	2455672	2.78189e+06	5534882	5.04928e+06	2.10849e+06	4722452	7.35408e+06	6.29946e+06	8.07294e+06	5.80788e+06	7.03949e+06	4722452	High	High	High	High	High	High	0	High	1.266	0.564022	0.127684	Carbamidomethyl [C76; C117; C163]
Q9M8M7	Acetylornithine aminotransferase, chloroplastic/mitochondrial OS=Arabidopsis thaliana OX=3702 GN=WIN1 PE=1 SV=1	51	15	91	15	457	48.8	455	397	426	428	473	395	12	12	12	13	11	13	1.99744e+07	2.62685e+07	4.06439e+07	5.36274e+07	1.70167e+07	5.97516e+07	5.9818e+07	5.94839e+07	5.92815e+07	6.16843e+07	5.68127e+07	5.97516e+07	High	High	High	High	High	High	0	High	1.051	0.91946	0.601691	Carbamidomethyl [C99; C157; C272; C286; C348]
P93033	Fumarate hydratase 1, mitochondrial OS=Arabidopsis thaliana OX=3702 GN=FUM1 PE=1 SV=2	49	16	81	6	492	53	266	360	525	430	306	426	9	10	13	12	8	12	6.8232e+06	9.64558e+06	2.00189e+07	2.08957e+07	5.59574e+06	2.23972e+07	2.04337e+07	2.1842e+07	2.91988e+07	2.4035e+07	1.86822e+07	2.23972e+07	High	High	High	High	High	High	0	High	1.109	0.858238	0.423602	Oxidation [M103]; Carbamidomethyl [C155; C302; C332]
P42801	Inositol-3-phosphate synthase isozyme 1 OS=Arabidopsis thaliana OX=3702 GN=IPS1 PE=1 SV=3	42	14	64	5	511	56.5	220	220	263	284	278	353	10	7	6	10	11	12	2.73695e+06	3.39598e+06	6.78826e+06	8.32804e+06	2.69361e+06	1.12253e+07	8.19644e+06	7.69004e+06	9.90106e+06	9.57924e+06	8.99302e+06	1.12253e+07	High	High	High	High	High	High	0	High	0.836	0.564022	0.126114
Q9SRY5	Glutathione S-transferase F7 OS=Arabidopsis thaliana OX=3702 GN=GSTF7 PE=2 SV=3	68	14	115	6	209	23.6	195	243	369	205	194	224	10	13	13	12	12	12	8.93999e+06	1.12727e+07	2.47137e+07	2.37448e+07	6.47565e+06	2.96904e+07	2.67729e+07	2.55266e+07	3.60463e+07	2.73122e+07	2.16199e+07	2.96904e+07	High	High	High	High	High	High	0	High	1.183	0.611677	0.152211
Q9FM01	UDP-glucose 6-dehydrogenase 4 OS=Arabidopsis thaliana OX=3702 GN=UGD4 PE=1 SV=1	45	15	76	8	480	53.1	360	429	350	325	219	378	11	12	9	11	7	12	2.73554e+06	3.9848e+06	6.06712e+06	5.83687e+06	2.26321e+06	7.74431e+06	8.19222e+06	9.02339e+06	8.84925e+06	6.7138e+06	7.55604e+06	7.74431e+06	High	High	High	High	High	High	0	High	1.13	0.883586	0.47033	Carbamidomethyl [C5; C6; C417]
Q9ZSK4	Actin-depolymerizing factor 3 OS=Arabidopsis thaliana OX=3702 GN=ADF3 PE=1 SV=1	72	7	86	4	139	15.9	523	692	799	676	594	805	7	7	6	7	6	5	2.65696e+07	3.5075e+07	5.35071e+07	7.15898e+07	2.11326e+07	8.75977e+07	7.95689e+07	7.94257e+07	7.80431e+07	8.23455e+07	7.05543e+07	8.75977e+07	High	High	High	High	High	High	0	High	1.039	0.931715	0.680365	Acetyl [N-Term]; Carbamidomethyl [C14; C65]; Oxidation [M8; M129]
Q9SI20	Elongation factor 1-delta 2 OS=Arabidopsis thaliana OX=3702 GN=At2g18110 PE=1 SV=1	72	16	117	10	231	25.3	360	362	344	355	338	258	14	14	12	13	13	12	1.08802e+07	1.17415e+07	2.18738e+07	3.18984e+07	1.04254e+07	3.02073e+07	3.25833e+07	2.6588e+07	3.19043e+07	3.66908e+07	3.48067e+07	3.02073e+07	High	High	High	High	High	High	0	High	0.874	0.692709	0.207598	Acetyl [N-Term]; Oxidation [M158; M170]
Q43349	29 kDa ribonucleoprotein, chloroplastic OS=Arabidopsis thaliana OX=3702 GN=CP29A PE=2 SV=2	45	13	137	10	342	36	627	569	455	510	570	585	11	11	9	10	12	10	7.80786e+07	8.5055e+07	1.30036e+08	1.68642e+08	8.65523e+07	1.89308e+08	2.33825e+08	1.92603e+08	1.89665e+08	1.93979e+08	2.88967e+08	1.89308e+08	High	High	High	High	High	High	0	High	1.035	0.945934	0.705258	Oxidation [M147]
P09468	ATP synthase epsilon chain, chloroplastic OS=Arabidopsis thaliana OX=3702 GN=atpE PE=1 SV=2	92	10	98	10	132	14.5	531	536	586	767	496	643	9	8	8	9	9	8	6.38511e+07	7.66777e+07	1.34887e+08	1.72671e+08	5.85732e+07	1.61624e+08	1.91217e+08	1.73633e+08	1.9674e+08	1.98613e+08	1.95555e+08	1.61624e+08	High	High	High	High	High	High	0	High	1.001	0.994314	0.96055	Oxidation [M60; M63]; Carbamidomethyl [C6]; Acetyl [N-Term]
Q93ZN9	LL-diaminopimelate aminotransferase, chloroplastic OS=Arabidopsis thaliana OX=3702 GN=DAP PE=1 SV=1	45	14	95	14	461	50.4	390	344	510	600	452	569	9	8	11	12	11	12	2.17859e+07	3.11825e+07	5.65008e+07	7.41904e+07	2.07234e+07	8.84583e+07	6.52429e+07	7.06115e+07	8.24097e+07	8.53367e+07	6.91879e+07	8.84583e+07	High	High	High	High	High	High	0	High	1.047	0.922432	0.624672	Carbamidomethyl [C218; C240; C340; C342; C357]; Oxidation [M216; M298]
Q9SRT9	UDP-arabinopyranose mutase 1 OS=Arabidopsis thaliana OX=3702 GN=RGP1 PE=1 SV=1	61	18	105	6	357	40.6	250	261	269	222	168	232	15	16	17	15	13	13	5.21908e+06	6.91863e+06	1.2071e+07	1.70299e+07	4.5364e+06	1.76156e+07	1.56298e+07	1.56669e+07	1.76063e+07	1.95884e+07	1.51454e+07	1.76156e+07	High	High	High	High	High	High	0	High	1.015	0.994314	0.969888	Carbamidomethyl [C85; C113; C215; C252; C257; C315]; Oxidation [M214]; Acetyl [N-Term]
Q8H1Y0	Pyruvate dehydrogenase E1 component subunit alpha-2, mitochondrial OS=Arabidopsis thaliana OX=3702 GN=IAR4 PE=1 SV=2	45	15	87	12	393	43.3	315	282	233	297	233	484	10	14	8	11	11	14	1.57742e+07	2.2053e+07	3.55935e+07	4.32143e+07	1.43732e+07	5.29003e+07	4.72396e+07	4.9938e+07	5.19152e+07	4.97068e+07	4.79869e+07	5.29003e+07	High	High	High	High	High	High	0	High	1.037	0.937963	0.689928	Carbamidomethyl [C93; C124; C179]; Oxidation [M287]
Q9SMN0	Probable carboxylesterase 12 OS=Arabidopsis thaliana OX=3702 GN=CXE12 PE=1 SV=1	56	11	74	11	324	35.5	292	323	252	236	207	338	8	9	9	8	8	9	9.99317e+06	1.33612e+07	2.11863e+07	2.63681e+07	7.71854e+06	3.26724e+07	2.99268e+07	3.0256e+07	3.09015e+07	3.03296e+07	2.57695e+07	3.26724e+07	High	High	High	High	High	High	0	High	1.076	0.913254	0.564037	Carbamidomethyl [C9; C254]; Acetyl [N-Term]
Q43348	Acid beta-fructofuranosidase 3, vacuolar OS=Arabidopsis thaliana OX=3702 GN=BFRUCT3 PE=2 SV=1	29	14	91	12	648	72.2	363	360	344	444	416	412	13	12	12	13	12	11	1.97416e+07	2.6822e+07	4.46238e+07	6.40341e+07	1.93323e+07	7.59339e+07	5.91209e+07	6.07373e+07	6.50864e+07	7.36545e+07	6.45437e+07	7.59339e+07	High	High	High	High	High	High	0	High	0.967	0.960568	0.769533	Carbamidomethyl [C299; C494; C542]; Oxidation [M296]
P56820	Eukaryotic translation initiation factor 3 subunit D OS=Arabidopsis thaliana OX=3702 GN=TIF3D1 PE=1 SV=1	48	18	73	18	591	66.7	129	189	258	261	160	263	8	11	12	10	11	11	1.01339e+07	1.38696e+07	2.25724e+07	2.9355e+07	8.70003e+06	3.49825e+07	3.03483e+07	3.1407e+07	3.29231e+07	3.37653e+07	2.90463e+07	3.49825e+07	High	High	High	High	High	High	0	High	1.062	0.91946	0.617913	Carbamidomethyl [C218; C281; C396]; Oxidation [M280]
Q9SID0	Probable fructokinase-1 OS=Arabidopsis thaliana OX=3702 GN=At2g31390 PE=2 SV=1	61	16	86	13	325	35.3	385	392	412	416	369	426	10	10	10	11	10	13	3.86754e+07	4.81151e+07	6.79021e+07	8.34159e+07	3.1595e+07	9.53375e+07	1.15822e+08	1.08955e+08	9.90391e+07	9.59482e+07	1.05485e+08	9.53375e+07	High	High	High	High	High	High	0	High	1.1	0.827219	0.330015	Carbamidomethyl [C298]; Oxidation [M71]
Q9C9C6	60S ribosomal protein L6-2 OS=Arabidopsis thaliana OX=3702 GN=RPL6B PE=2 SV=1	55	18	115	6	233	26	283	308	508	307	335	380	14	16	14	13	14	14	1.23505e+07	1.58652e+07	2.39329e+07	2.82838e+07	9.83166e+06	35116867	3.69865e+07	3.59259e+07	3.49075e+07	3.25332e+07	3.28244e+07	35116867	High	High	High	High	High	High	0	High	1.066	0.916872	0.574942
Q43870	ATP sulfurylase 2 OS=Arabidopsis thaliana OX=3702 GN=APS2 PE=1 SV=1	41	19	85	14	476	53.6	248	151	245	256	235	288	10	6	13	13	13	13	1.03501e+07	9.2873e+06	1.81165e+07	2.60359e+07	7.55324e+06	2.88538e+07	3.09958e+07	2.10307e+07	2.64239e+07	2.99476e+07	2.52176e+07	2.88538e+07	High	High	High	High	High	High	0	High	0.957	0.91946	0.619504	Oxidation [M284; M369]; Carbamidomethyl [C449]
P51412	50S ribosomal protein L21, chloroplastic OS=Arabidopsis thaliana OX=3702 GN=RPL21 PE=2 SV=1	46	11	93	11	220	24	322	300	328	368	348	348	10	9	10	9	8	10	4.71154e+07	6.29608e+07	9.43576e+07	1.48283e+08	4.84865e+07	1.59882e+08	1.41098e+08	1.42572e+08	1.37626e+08	1.70561e+08	1.61879e+08	1.59882e+08	High	High	High	High	High	High	0	High	0.907	0.839134	0.355095	Oxidation [M105]
Q9SG80	Alpha-L-arabinofuranosidase 1 OS=Arabidopsis thaliana OX=3702 GN=ASD1 PE=1 SV=1	37	16	69	16	678	75	214	281	360	236	238	172	11	11	7	10	10	10	1.133e+07	1.4718e+07	2.37514e+07	2.96447e+07	9.10099e+06	2.6687e+07	3.39303e+07	3.33284e+07	3.46429e+07	3.40985e+07	3.0385e+07	2.6687e+07	High	High	High	High	High	High	0	High	0.968	0.949498	0.731386	Carbamidomethyl [C131; C136; C390]
Q9S7L9	Cytochrome c oxidase subunit 6b-1 OS=Arabidopsis thaliana OX=3702 GN=COX6B-1 PE=1 SV=1	59	13	107	13	191	21.2	456	481	456	516	508	553	12	11	9	9	11	11	5.94326e+07	6.8897e+07	1.30534e+08	1.54555e+08	5.35223e+07	1.72204e+08	1.77985e+08	1.56014e+08	1.90391e+08	1.77775e+08	1.78692e+08	1.72204e+08	High	High	High	High	High	High	0	High	0.985	0.990734	0.915697	Acetyl [N-Term]; Carbamidomethyl [C158; C169]
O82514	Adenylate kinase 4 OS=Arabidopsis thaliana OX=3702 GN=ADK1 PE=1 SV=2	57	14	105	12	246	26.9	323	295	345	401	382	415	12	11	12	13	11	13	2.8486e+07	3.71836e+07	8.62999e+07	9.20281e+07	2.57987e+07	1.00141e+08	8.53081e+07	8.42006e+07	1.25873e+08	1.05854e+08	8.61326e+07	1.00141e+08	High	High	High	High	High	High	0	High	1.063	0.898694	0.521031	Carbamidomethyl [C58; C60]
Q06588	1-aminocyclopropane-1-carboxylate oxidase 4 OS=Arabidopsis thaliana OX=3702 GN=ACO4 PE=1 SV=2	53	11	76	9	323	36.7	207	309	361	293	182	294	8	8	10	9	8	6	1.13601e+07	1.35303e+07	2.54904e+07	2.64438e+07	7.41567e+06	3.30699e+07	3.40203e+07	3.06387e+07	3.71792e+07	3.04167e+07	2.47583e+07	3.30699e+07	High	High	High	High	High	High	0	High	1.134	0.791616	0.281165	Oxidation [M309]; Carbamidomethyl [C28; C36; C165]
P68209	Succinate--CoA ligase [ADP-forming] subunit alpha-1, mitochondrial OS=Arabidopsis thaliana OX=3702 GN=At5g08300 PE=1 SV=1	46	12	94	5	347	36.1	277	371	257	349	207	499	11	10	11	8	11	9	1.19266e+07	1.47945e+07	3.49102e+07	3.70921e+07	9.92081e+06	4.33067e+07	3.5717e+07	3.35014e+07	5.09186e+07	4.26648e+07	3.31221e+07	4.33067e+07	High	High	High	High	High	High	0	High	1.1	0.841772	0.361479	Oxidation [M188; M296]; Carbamidomethyl [C174; C183]
Q8LER3	Probable xyloglucan endotransglucosylase/hydrolase protein 7 OS=Arabidopsis thaliana OX=3702 GN=XTH7 PE=2 SV=2	51	10	68	10	293	33.7	368	314	164	423	300	443	9	8	8	9	7	8	7.36181e+06	9.53017e+06	1.40886e+07	2.76441e+07	8.03396e+06	3.04982e+07	2.20467e+07	2.15807e+07	2.05491e+07	3.17974e+07	2.68225e+07	3.04982e+07	High	High	High	High	High	High	0	High	0.755	0.0810189	0.0072964	Carbamidomethyl [C66; C231; C239; C276; C289]
Q9LIB2	Alpha-glucan phosphorylase 1 OS=Arabidopsis thaliana OX=3702 GN=PHS1 PE=1 SV=1	28	16	55	16	962	108.5	134	169	296	224	153	254	9	8	9	10	6	10	2.74171e+06	4.34236e+06	6.57786e+06	9.95091e+06	2.73004e+06	1.29253e+07	8.21069e+06	9.83308e+06	9.59419e+06	1.14459e+07	9.11465e+06	1.29253e+07	High	High	High	High	High	High	0	High	0.963	0.922432	0.63308	Carbamidomethyl [C347; C371; C411; C912]; Oxidation [M86]
P82538	PsbP-like protein 1, chloroplastic OS=Arabidopsis thaliana OX=3702 GN=PPL1 PE=1 SV=1	55	12	96	12	230	25.6	271	297	502	476	372	447	9	10	10	10	10	11	4.41142e+07	5.52464e+07	6.35365e+07	9.94656e+07	3.80361e+07	1.1252e+08	1.3211e+08	1.25103e+08	9.26717e+07	1.14409e+08	1.26989e+08	1.1252e+08	High	High	High	High	High	High	0	High	1.028	0.955606	0.754837
F4JL11	Importin subunit alpha-2 OS=Arabidopsis thaliana OX=3702 GN=IMPA2 PE=1 SV=1	34	13	77	8	535	58.9	291	340	378	367	188	321	12	12	12	12	8	10	9.01014e+06	1.29031e+07	2.00073e+07	2.06981e+07	6.4602e+06	2.39335e+07	2.69829e+07	2.92184e+07	2.91817e+07	2.38078e+07	2.15683e+07	2.39335e+07	High	High	High	High	High	High	0	High	1.292	0.209743	0.0276107	Carbamidomethyl [C423; C428; C437]
Q9LZ17	40S ribosomal protein S17-4 OS=Arabidopsis thaliana OX=3702 GN=RPS17D PE=2 SV=3	68	15	116	1	141	16	335	422	400	395	379	316	8	10	9	12	12	14	38584.8	346854	96625.9	106682	267645	158032	115551	785436	140934	122709	893573	158032	Peak Found	Peak Found	Peak Found	Peak Found	High	Peak Found	0	High	0.892	0.916418	0.57021	Oxidation [M24; M58; M126]
Q9FIQ0	Probable ADP-ribosylation factor GTPase-activating protein AGD9 OS=Arabidopsis thaliana OX=3702 GN=AGD9 PE=1 SV=1	64	16	62	14	402	43.5	419	410	317	401	303	357	11	11	8	11	8	11	5.73134e+06	7.14133e+06	1.48158e+07	1.7983e+07	4.67808e+06	1.86923e+07	1.71638e+07	1.61712e+07	2.16097e+07	2.06847e+07	1.56184e+07	1.86923e+07	High	High	High	High	High	High	0	High	1.152	0.802582	0.292667	Acetyl [N-Term]; Carbamidomethyl [C25; C28]
O23627	Glycine--tRNA ligase, mitochondrial 1 OS=Arabidopsis thaliana OX=3702 GN=At1g29880 PE=1 SV=1	36	22	94	22	729	81.9	307	422	430	305	299	355	13	17	14	14	12	17	1.49668e+07	2.15269e+07	2.9215e+07	3.58942e+07	1.16454e+07	4.55308e+07	4.48215e+07	4.87468e+07	4.26117e+07	4.12869e+07	3.88799e+07	4.55308e+07	High	High	High	High	High	High	0	High	1.117	0.771902	0.269141	Carbamidomethyl [C151; C176; C178; C388; C618]
Q9SAU2	Ribulose-5-phosphate-3-epimerase, chloroplastic OS=Arabidopsis thaliana OX=3702 GN=RPE PE=2 SV=1	51	7	62	7	281	30	248	276	254	408	421	289	6	6	5	7	6	6	2.3245e+07	2.83725e+07	4.50457e+07	7.6481e+07	2.65537e+07	8.52063e+07	6.96126e+07	6.42483e+07	6.57018e+07	8.79714e+07	8.86532e+07	8.52063e+07	High	High	High	High	High	High	0	High	0.78	0.144315	0.0165041	Carbamidomethyl [C84; C146]
P25864	50S ribosomal protein L9, chloroplastic OS=Arabidopsis thaliana OX=3702 GN=RPL9 PE=2 SV=1	59	14	129	14	197	22.1	602	552	601	658	482	708	13	12	12	14	12	13	6.96781e+07	7.67312e+07	1.24797e+08	1.9913e+08	6.18399e+07	2.21662e+08	2.08667e+08	1.73754e+08	1.82024e+08	2.29047e+08	2.06462e+08	2.21662e+08	High	High	High	High	High	High	0	High	0.953	0.928145	0.666666	Oxidation [M98; M119]
O23717	Proteasome subunit beta type-5-A OS=Arabidopsis thaliana OX=3702 GN=PBE1 PE=1 SV=1	67	13	72	4	274	29.6	296	397	238	407	345	332	8	8	9	9	11	7	6.73023e+06	7.07301e+06	1.46582e+07	1.92327e+07	6.37777e+06	1.84708e+07	2.01552e+07	1.60165e+07	2.13799e+07	2.21222e+07	2.12931e+07	1.84708e+07	High	High	High	High	High	High	0	High	0.944	0.905814	0.537014	Carbamidomethyl [C109]; Oxidation [M98; M268]
P51413	60S ribosomal protein L17-2 OS=Arabidopsis thaliana OX=3702 GN=RPL17B PE=2 SV=2	57	13	92	2	175	19.8	371	260	415	256	248	264	11	10	9	10	8	9	6.73741e+06	9.91322e+06	9.02691e+06	1.74375e+07	5.64146e+06	20975656	2.01767e+07	2.2448e+07	1.31663e+07	2.00572e+07	1.88348e+07	20975656	High	High	High	High	High	High	0	High	0.946	0.905814	0.538067	Carbamidomethyl [C145]
Q94B60	ATP-dependent Clp protease proteolytic subunit 4, chloroplastic OS=Arabidopsis thaliana OX=3702 GN=CLPP4 PE=1 SV=1	56	10	101	10	292	31.5	567	726	690	532	529	694	8	9	8	8	7	9	3.38401e+07	4.76138e+07	8.26985e+07	9.71125e+07	2.72634e+07	143812562	1.01342e+08	1.07819e+08	1.20621e+08	1.11703e+08	9.10228e+07	143812562	High	High	High	High	High	High	0	High	0.951	0.923461	0.64817	Oxidation [M81; M181; M279]; Carbamidomethyl [C217]
Q94A94	Diaminopimelate decarboxylase 2, chloroplastic OS=Arabidopsis thaliana OX=3702 GN=LYSA2 PE=1 SV=1	46	19	85	6	489	54.1	147	240	284	232	147	169	12	14	13	13	13	11	1.04762e+07	1.3036e+07	1.86421e+07	2.57042e+07	9.03707e+06	2.70438e+07	3.13734e+07	2.95194e+07	2.71906e+07	2.95659e+07	3.01716e+07	2.70438e+07	High	High	High	High	High	High	0	High	1.143	0.757931	0.256451	Carbamidomethyl [C71; C82; C146; C169; C268; C355; C356; C416]; Oxidation [M457]
Q9LFW1	UDP-arabinopyranose mutase 2 OS=Arabidopsis thaliana OX=3702 GN=RGP2 PE=1 SV=1	57	18	92	6	360	40.9	328	258	315	226	181	215	14	14	15	14	12	13	4.0466e+06	6.08402e+06	9.48953e+06	1.4506e+07	3.51569e+06	1.76418e+07	1.21185e+07	1.3777e+07	1.3841e+07	1.66854e+07	1.17377e+07	1.76418e+07	High	High	High	High	High	High	0	High	0.862	0.65164	0.176967	Carbamidomethyl [C85; C113; C215; C252; C257]; Oxidation [M214]; Acetyl [N-Term]
Q9MBH2	Protein AIG2 B OS=Arabidopsis thaliana OX=3702 GN=AIG2B PE=2 SV=1	60	12	72	11	169	19.5	249	476	344	520	302	476	9	10	11	10	10	9	2.42565e+07	3.1027e+07	50696197	7.0952e+07	2.28579e+07	7.22288e+07	7.26417e+07	7.02593e+07	7.39433e+07	8.16118e+07	7.63144e+07	7.22288e+07	High	High	High	High	High	High	0	High	1.002	0.994314	0.952809	Carbamidomethyl [C54]; Oxidation [M81]
Q8H0X6	Cysteine proteinase inhibitor 6 OS=Arabidopsis thaliana OX=3702 GN=CYS6 PE=1 SV=2	57	13	78	13	234	26.3	150	195	210	271	93	203	11	9	9	10	10	10	2.36346e+07	2.86302e+07	6.16525e+07	6.23085e+07	2.011e+07	6.99801e+07	7.07792e+07	6.48319e+07	8.99237e+07	7.16697e+07	6.71402e+07	6.99801e+07	High	High	High	High	High	High	0	High	1.201	0.382816	0.0654995	Carbamidomethyl [C138]
Q42546	SAL1 phosphatase OS=Arabidopsis thaliana OX=3702 GN=SAL1 PE=1 SV=1	55	13	79	13	353	37.5	467	481	406	353	371	367	10	11	11	11	9	12	1.46856e+07	1.7921e+07	4.18537e+07	3.81762e+07	1.24309e+07	4.30139e+07	4.39793e+07	4.05814e+07	6.1046e+07	4.39117e+07	4.15025e+07	4.30139e+07	High	High	High	High	High	High	0	High	1.094	0.841842	0.3638	Carbamidomethyl [C119; C167]
Q8H166	Thiol protease aleurain OS=Arabidopsis thaliana OX=3702 GN=ALEU PE=1 SV=2	55	13	83	11	358	38.9	297	337	300	273	226	251	10	10	9	9	10	10	1.24891e+07	1.76843e+07	3.54314e+07	2.5952e+07	1.06701e+07	3.78989e+07	3.74014e+07	4.00452e+07	5.16788e+07	2.9851e+07	3.56237e+07	3.78989e+07	High	High	High	High	High	High	0	High	1.215	0.385436	0.0664371	Carbamidomethyl [C162; C165; C196; C205; C238; C296; C346; C351]
Q39172	NADPH-dependent oxidoreductase 2-alkenal reductase OS=Arabidopsis thaliana OX=3702 GN=AER PE=1 SV=1	63	14	74	9	345	38.1	271	406	331	280	249	395	9	10	10	8	9	10	5.1195e+06	7.68917e+06	1.34135e+07	1.36762e+07	4.73716e+06	1.56115e+07	1.53315e+07	1.74118e+07	1.95644e+07	1.57309e+07	1.58157e+07	1.56115e+07	High	High	High	High	High	High	0	High	1.169	0.78814	0.277852	Carbamidomethyl [C50; C181; C221; C254]; Oxidation [M58]
Q9T029	40S ribosomal protein S25-4 OS=Arabidopsis thaliana OX=3702 GN=RPS25E PE=3 SV=1	63	10	125	3	108	12	491	477	515	629	443	567	8	9	10	10	9	10	1.76916e+07	2.32067e+07	4.9448e+07	6.20294e+07	1.67849e+07	6.87192e+07	5.29816e+07	5.25505e+07	7.21227e+07	7.13486e+07	5.60388e+07	6.87192e+07	High	High	High	High	High	High	0	High	1.009	0.987116	0.898305	Oxidation [M40; M92]
Q9S7B5	Threonine synthase 1, chloroplastic OS=Arabidopsis thaliana OX=3702 GN=TS1 PE=1 SV=1	39	13	68	11	526	57.7	201	296	335	319	186	316	8	11	8	11	9	9	1.12962e+07	1.53292e+07	3.03348e+07	3.2704e+07	8.63946e+06	4.00346e+07	3.38292e+07	3.47123e+07	4.4245e+07	3.76175e+07	2.88441e+07	4.00346e+07	High	High	High	High	High	High	0	High	1.075	0.897241	0.51402	Oxidation [M387]; Carbamidomethyl [C194; C229; C243; C350; C364]
P42036	40S ribosomal protein S14-3 OS=Arabidopsis thaliana OX=3702 GN=RPS14C PE=2 SV=2	47	9	92	2	150	16.2	666	457	594	776	487	617	7	8	7	9	7	9	4.66852e+06	6.03416e+06	4.77768e+06	1.29243e+07	3.65688e+06	1.32949e+07	1.3981e+07	1.36641e+07	6.96853e+06	1.4866e+07	1.2209e+07	1.32949e+07	High	High	High	High	High	High	0	High	0.882	0.741123	0.239814	Oxidation [M74]
Q42134	Proteasome subunit alpha type-5-B OS=Arabidopsis thaliana OX=3702 GN=PAE2 PE=1 SV=2	83	13	75	1	237	26	414	387	569	532	329	576	9	9	8	11	10	11	1.38515e+06	1.69879e+06	3266891	4.29588e+06	1.34218e+06	4.1839e+06	4.14816e+06	3.84683e+06	4.76495e+06	4.94129e+06	4.48106e+06	4.1839e+06	Peak Found	Peak Found	Peak Found	High	Peak Found	Peak Found	0	High	0.926	0.905814	0.54039	Carbamidomethyl [C76; C117; C163]
P21218	Protochlorophyllide reductase B, chloroplastic OS=Arabidopsis thaliana OX=3702 GN=PORB PE=1 SV=3	58	18	97	9	401	43.3	269	382	294	410	327	263	12	14	10	13	15	11	1.30359e+07	1.72612e+07	2.4996e+07	3.08587e+07	1.07865e+07	3.4904e+07	3.9039e+07	3.90871e+07	3.64581e+07	3.54949e+07	3.60124e+07	3.4904e+07	High	High	High	High	High	High	0	High	0.991	0.994314	0.94574	Carbamidomethyl [C120; C172; C282; C309]; Oxidation [M264; M284]
Q93VC7	30S ribosomal protein S1, chloroplastic OS=Arabidopsis thaliana OX=3702 GN=RPS1 PE=1 SV=1	46	17	153	17	416	45.1	648	635	721	729	664	660	15	12	15	16	12	15	1.20931e+08	1.55569e+08	2.31495e+08	3.4762e+08	1.04419e+08	3.89278e+08	3.62155e+08	3.5228e+08	3.37649e+08	3.99847e+08	3.48617e+08	3.89278e+08	High	High	High	High	High	High	0	High	0.965	0.955366	0.754073	Oxidation [M1; M62; M355; M369]; Carbamidomethyl [C132]
P42742	Proteasome subunit beta type-1 OS=Arabidopsis thaliana OX=3702 GN=PBF1 PE=1 SV=2	58	11	92	11	223	24.6	358	496	451	435	294	464	10	10	9	10	8	10	2.8128e+07	3.8522e+07	6.46422e+07	7.09596e+07	2.34449e+07	7.03805e+07	8.42359e+07	8.72313e+07	9.42844e+07	8.16206e+07	7.8274e+07	7.03805e+07	High	High	High	High	High	High	0	High	1.077	0.867735	0.443734	Carbamidomethyl [C91; C126]
Q9ZVF2	MLP-like protein 329 OS=Arabidopsis thaliana OX=3702 GN=MLP329 PE=2 SV=1	72	14	119	10	151	17.6	489	511	577	574	448	531	11	11	12	14	12	13	1.27239e+07	1.71408e+07	2.51074e+07	3.17991e+07	1.02245e+07	3.5599e+07	3.81047e+07	3.88147e+07	3.66206e+07	3.65766e+07	3.41359e+07	3.5599e+07	High	High	High	High	High	High	0	High	1.054	0.91946	0.607578	Acetyl [N-Term]; Oxidation [M80; M92; M118; M134]; Carbamidomethyl [C62; C114]
Q5XF33	Magnesium-chelatase subunit ChlI-2, chloroplastic OS=Arabidopsis thaliana OX=3702 GN=CHLI2 PE=1 SV=1	52	18	128	7	418	46.1	297	297	298	267	347	292	13	12	13	12	13	13	5.36719e+06	7.04551e+06	12088431	1.12317e+07	3.83085e+06	1.33422e+07	1.60733e+07	1.59542e+07	1.76317e+07	1.29192e+07	1.27898e+07	1.33422e+07	High	High	High	High	High	High	0	High	1.306	0.308978	0.0480267	Oxidation [M110; M112; M174; M279; M360]; Carbamidomethyl [C96; C150; C187; C348]
P30186	Proteasome subunit alpha type-7-A OS=Arabidopsis thaliana OX=3702 GN=PAD1 PE=1 SV=1	71	15	77	4	250	27.3	360	263	301	358	252	419	11	11	9	9	11	9	8.63567e+06	8.74785e+06	1.02014e+07	1.40432e+07	7.53246e+06	1.88855e+07	2.58615e+07	1.98091e+07	1.48793e+07	1.6153e+07	2.51482e+07	1.88855e+07	High	High	High	High	High	High	0	High	0.992	0.976724	0.854703	Carbamidomethyl [C74; C92]
Q9SK66	NADH dehydrogenase [ubiquinone] 1 alpha subcomplex subunit 9, mitochondrial OS=Arabidopsis thaliana OX=3702 GN=At2g20360 PE=1 SV=2	50	18	82	18	402	43.9	216	167	261	179	211	149	14	8	10	9	11	12	1.04033e+07	1.54785e+07	2.29246e+07	3.98682e+07	9.70837e+06	5.15863e+07	3.11551e+07	3.50503e+07	3.34369e+07	4.5858e+07	3.24128e+07	5.15863e+07	High	High	High	High	High	High	0	High	0.915	0.857141	0.41706	Oxidation [M217; M222]; Carbamidomethyl [C185]
Q9SX77	Succinate dehydrogenase subunit 5, mitochondrial OS=Arabidopsis thaliana OX=3702 GN=SDH5 PE=1 SV=1	47	8	88	8	257	28.1	420	435	567	534	443	553	6	8	8	8	7	7	1.87578e+07	2.321e+07	3.90088e+07	5.23957e+07	1.7e+07	5.64351e+07	5.61745e+07	5.2558e+07	5.68965e+07	6.02676e+07	5.6757e+07	5.64351e+07	High	High	High	High	High	High	0	High	1.072	0.868342	0.446487	Carbamidomethyl [C230]; Oxidation [M112]
Q9SN95	UDP-glucuronic acid decarboxylase 5 OS=Arabidopsis thaliana OX=3702 GN=UXS5 PE=2 SV=1	66	17	106	4	341	38.4	270	261	291	314	211	345	12	12	14	16	11	15	681983	2.00728e+06	2.49908e+06	3.29063e+06	1.17341e+06	3.81801e+06	2.04236e+06	4.5454e+06	3.64505e+06	3.78501e+06	3.91761e+06	3.81801e+06	High	High	High	High	High	High	0	High	1.385	0.377803	0.0638621	Acetyl [N-Term]; Oxidation [M291]; Carbamidomethyl [C171; C241]
P57720	Chorismate synthase, chloroplastic OS=Arabidopsis thaliana OX=3702 GN=EMB1144 PE=2 SV=2	41	14	67	14	436	47.3	240	171	280	248	242	243	10	10	10	9	9	8	1.12804e+07	1.44303e+07	2.91749e+07	3.94994e+07	1.16776e+07	4.97514e+07	3.37816e+07	3.26767e+07	4.25533e+07	4.54337e+07	3.89874e+07	4.97514e+07	High	High	High	High	High	High	0	High	1.025	0.968856	0.795943	Carbamidomethyl [C74; C79; C236; C265; C290; C384]; Oxidation [M124]
P25855	Glycine cleavage system H protein 1, mitochondrial OS=Arabidopsis thaliana OX=3702 GN=GDH1 PE=1 SV=1	55	6	104	3	165	17.9	527	566	648	515	456	593	6	5	5	5	4	5	2.27276e+07	2.92866e+07	8.85741e+07	9.82605e+07	3.08367e+07	1.16238e+08	6.80631e+07	6.63182e+07	1.2919e+08	1.13023e+08	1.02953e+08	1.16238e+08	High	High	High	High	High	High	0	High	0.918	0.858238	0.423624	Carbamidomethyl [C158]; Oxidation [M134; M149]
Q9M3C3	60S ribosomal protein L23a-2 OS=Arabidopsis thaliana OX=3702 GN=RPL23AB PE=2 SV=1	51	14	115	14	154	17.4	237	280	484	478	320	437	10	10	9	10	9	9	9.39871e+07	1.39969e+08	1.56192e+08	2.46487e+08	7.9882e+07	2.86144e+08	2.81466e+08	3.16953e+08	2.27815e+08	2.83519e+08	2.66698e+08	2.86144e+08	High	High	High	High	High	High	0	High	1.001	0.994314	0.963504	Oxidation [M85]
Q6ICZ8	Nascent polypeptide-associated complex subunit alpha-like protein 3 OS=Arabidopsis thaliana OX=3702 GN=At5g13850 PE=1 SV=1	53	7	74	3	204	22	285	220	369	450	329	283	6	5	7	6	7	7	1.03543e+07	1.13577e+07	2.78104e+07	2.36749e+07	1.09966e+07	3.86786e+07	3.10083e+07	2.57191e+07	4.0563e+07	2.72318e+07	3.67136e+07	3.86786e+07	High	High	High	High	High	High	0	High	0.887	0.764863	0.264221	Oxidation [M71; M174; M200]
Q9S7Y7	Alpha-xylosidase 1 OS=Arabidopsis thaliana OX=3702 GN=XYL1 PE=1 SV=1	25	16	83	16	915	102.3	142	251	322	373	203	362	10	10	10	13	11	13	1.36713e+07	1.80039e+07	3.21151e+07	3.91178e+07	1.31051e+07	4.5209e+07	4.09418e+07	4.07691e+07	4.68418e+07	4.49949e+07	4.37533e+07	4.5209e+07	High	High	High	High	High	High	0	High	0.983	0.987116	0.900259
Q8RWG8	Ran-binding protein 1 homolog b OS=Arabidopsis thaliana OX=3702 GN=RANBP1B PE=1 SV=2	61	11	68	9	217	24.4	540	552	459	439	414	469	8	7	8	7	6	8	1.07811e+07	1.27525e+07	2.51946e+07	2.90941e+07	8.28999e+06	3.12668e+07	3.22865e+07	2.88775e+07	3.67477e+07	3.34652e+07	2.76773e+07	3.12668e+07	High	High	High	High	High	High	0	High	1.1	0.858196	0.422284	Acetyl [N-Term]; Carbamidomethyl [C100; C139; C148]
Q9FG67	Methylthioalkylmalate synthase 1, chloroplastic OS=Arabidopsis thaliana OX=3702 GN=MAM1 PE=1 SV=1	49	20	88	15	506	55.1	321	312	294	350	318	415	12	16	10	13	14	16	8.35728e+06	1.09135e+07	1.74705e+07	2.7181e+07	8.77955e+06	3.62959e+07	2.50278e+07	2.47131e+07	2.54817e+07	3.12647e+07	2.93118e+07	3.62959e+07	High	High	High	High	High	High	0	High	0.856	0.557981	0.123171	Oxidation [M123]; Carbamidomethyl [C160; C230; C242]
Q9SPE6	Alpha-soluble NSF attachment protein 2 OS=Arabidopsis thaliana OX=3702 GN=ASNAP2 PE=1 SV=1	66	18	105	18	289	32.7	246	329	405	504	304	374	12	15	15	14	13	15	1.71605e+07	2.26457e+07	3.52056e+07	4.39035e+07	1.34193e+07	5.26738e+07	5.1391e+07	5.12801e+07	5.13494e+07	5.04995e+07	4.48021e+07	5.26738e+07	High	High	High	High	High	High	0	High	1.101	0.827219	0.320094	Carbamidomethyl [C94; C103; C154; C202; C205]
Q93VI3	60S ribosomal protein L17-1 OS=Arabidopsis thaliana OX=3702 GN=RPL17A PE=2 SV=1	57	13	85	2	176	19.9	306	231	344	244	228	222	11	10	9	10	9	9	2.74427e+06	4.32111e+06	6.76006e+06	7.7589e+06	2.08185e+06	6.53952e+06	8.21834e+06	9.78496e+06	9.85993e+06	8.92459e+06	6.95054e+06	6.53952e+06	High	High	High	High	High	High	0	High	1.264	0.528454	0.110875	Carbamidomethyl [C145]
Q9MAP3	50S ribosomal protein L11, chloroplastic OS=Arabidopsis thaliana OX=3702 GN=RPL11 PE=2 SV=1	54	11	103	11	222	23.1	360	354	461	638	367	488	8	10	9	11	9	9	4.79404e+07	6.47644e+07	1.46757e+08	1.79389e+08	4.88283e+07	1.8482e+08	1.43569e+08	1.46656e+08	2.14053e+08	2.0634e+08	1.6302e+08	1.8482e+08	High	High	High	High	High	High	0	High	0.976	0.973706	0.838383	Oxidation [M194; M204]; Carbamidomethyl [C187]
Q9M158	Rhodanese-like domain-containing protein 4, chloroplastic OS=Arabidopsis thaliana OX=3702 GN=STR4 PE=1 SV=2	31	17	101	17	466	49.4	499	521	588	608	551	547	14	12	14	13	14	14	6.92214e+07	8.27978e+07	1.34199e+08	1.99823e+08	6.02569e+07	220189665	2.073e+08	1.87492e+08	1.95737e+08	2.29844e+08	2.01176e+08	220189665	High	High	High	High	High	High	0	High	0.928	0.88932	0.487086
Q940J8	Pectin acetylesterase 7 OS=Arabidopsis thaliana OX=3702 GN=PAE7 PE=2 SV=1	63	16	74	12	391	42.1	325	365	358	381	273	391	11	11	11	13	8	13	6.99593e+06	1.19162e+07	1.90017e+07	2.41285e+07	5.87712e+06	2.94237e+07	2.09509e+07	2.69837e+07	2.77151e+07	2.77535e+07	1.96216e+07	2.94237e+07	High	High	High	High	High	High	0	High	1.118	0.839134	0.3546	Carbamidomethyl [C39; C70; C76; C121; C170; C181; C196; C236; C245; C331; C335; C375; C380; C384]
O04202	Eukaryotic translation initiation factor 3 subunit F OS=Arabidopsis thaliana OX=3702 GN=TIF3F1 PE=1 SV=1	66	12	76	12	293	31.8	344	393	256	454	359	369	11	11	10	12	11	11	1.30056e+07	1.77337e+07	3.25419e+07	3.85498e+07	1.25293e+07	4.78167e+07	3.89483e+07	4.01573e+07	4.74642e+07	4.43415e+07	4.18308e+07	4.78167e+07	High	High	High	High	High	High	0	High	0.97	0.968856	0.803482	Acetyl [N-Term]; Oxidation [M204; M208]
O48802	Protein CLMP1 OS=Arabidopsis thaliana OX=3702 GN=CLMP1 PE=1 SV=1	31	13	54	13	751	82.7	317	323	297	231	204	279	12	10	8	6	9	6	4.62077e+06	7.91162e+06	1.1603e+07	1.65804e+07	4.62326e+06	2.1937e+07	1.3838e+07	1.79155e+07	1.69237e+07	1.90714e+07	1.54354e+07	2.1937e+07	High	High	High	High	High	High	0	High	1.043	0.97345	0.818687	Carbamidomethyl [C480; C734]
Q38882	Phospholipase D alpha 1 OS=Arabidopsis thaliana OX=3702 GN=PLDALPHA1 PE=1 SV=2	27	13	52	10	810	91.8	64	132	194	246	63	265	5	9	7	7	8	8	5.63004e+06	8.89994e+06	1.44041e+07	1.48105e+07	4.54533e+06	1.69483e+07	1.68605e+07	2.01535e+07	2.10093e+07	1.70357e+07	1.51752e+07	1.69483e+07	High	High	High	High	High	High	0	High	1.107	0.876513	0.454934	Acetyl [N-Term]; Carbamidomethyl [C363]
Q8VYN9	Universal stress protein PHOS32 OS=Arabidopsis thaliana OX=3702 GN=PHOS32 PE=1 SV=1	62	11	66	9	242	26.2	231	162	244	215	126	277	8	6	7	8	6	7	6.68797e+06	7.97863e+06	1.84037e+07	1.80198e+07	5.51144e+06	2.16045e+07	2.00287e+07	1.80673e+07	2.68429e+07	2.07271e+07	1.84007e+07	2.16045e+07	High	High	High	High	High	High	0	High	0.972	0.948495	0.711391	Carbamidomethyl [C154; C191; C195; C197]; Acetyl [N-Term]; Oxidation [M1]
P60040	60S ribosomal protein L7-2 OS=Arabidopsis thaliana OX=3702 GN=RPL7B PE=1 SV=1	62	19	113	8	242	28.2	400	359	446	453	179	448	13	15	13	15	12	15	1.65904e+07	2.13223e+07	3.2211e+07	4.36627e+07	1.18268e+07	51195117	4.96837e+07	4.82835e+07	4.69816e+07	5.02225e+07	3.94853e+07	51195117	High	High	High	High	High	High	0	High	1.029	0.95094	0.744669	Carbamidomethyl [C180]
Q94JX9	Nascent polypeptide-associated complex subunit alpha-like protein 2 OS=Arabidopsis thaliana OX=3702 GN=At3g49470 PE=2 SV=2	67	9	62	9	217	23.7	428	252	466	404	514	448	8	6	7	7	8	8	3.24018e+07	3.85922e+07	5.20959e+07	9.08668e+07	3.18672e+07	9.63735e+07	9.70347e+07	8.73903e+07	7.59848e+07	1.04519e+08	1.06393e+08	9.63735e+07	High	High	High	High	High	High	0	High	0.91	0.849168	0.375564	Oxidation [M187]
O48917	UDP-sulfoquinovose synthase, chloroplastic OS=Arabidopsis thaliana OX=3702 GN=SQD1 PE=1 SV=1	45	14	59	14	477	53.1	191	154	296	332	173	185	8	7	10	9	9	7	4.78317e+06	9.53993e+06	1.76273e+07	1.70817e+07	5.13235e+06	2.12424e+07	1.43243e+07	2.16028e+07	2.57105e+07	1.9648e+07	1.71351e+07	2.12424e+07	High	High	High	High	High	High	0	High	0.939	0.892139	0.506225	Carbamidomethyl [C96; C112; C280; C327; C357]
P49692	60S ribosomal protein L7a-1 OS=Arabidopsis thaliana OX=3702 GN=RPL7AA PE=2 SV=2	47	14	104	3	257	29.1	234	246	237	299	305	284	11	12	10	11	11	12	3.86956e+06	5.46621e+06	1.13283e+07	1.03214e+07	3.40767e+06	1.30645e+07	1.15883e+07	1.2378e+07	1.6523e+07	1.18721e+07	1.1377e+07	1.30645e+07	High	High	High	High	High	High	0	High	1.023	0.994879	0.978349	Carbamidomethyl [C173; C192; C194]
O22263	Protein disulfide-isomerase like 2-1 OS=Arabidopsis thaliana OX=3702 GN=PDIL2-1 PE=2 SV=1	52	17	128	16	361	39.5	543	439	527	429	377	556	15	16	16	15	14	16	5.47686e+07	7.13005e+07	1.28227e+08	1.42292e+08	4.60283e+07	1.67434e+08	1.64017e+08	1.61457e+08	1.87026e+08	1.6367e+08	1.53672e+08	1.67434e+08	High	High	High	High	High	High	0	High	1.093	0.841083	0.359373	Carbamidomethyl [C52; C55]
Q94K05	T-complex protein 1 subunit theta OS=Arabidopsis thaliana OX=3702 GN=CCT8 PE=1 SV=1	46	22	98	22	549	58.9	368	321	292	277	340	294	15	15	15	14	15	15	2.47919e+07	3.43707e+07	5.07598e+07	6.5406e+07	1.97366e+07	8.33897e+07	7.42452e+07	7.78308e+07	7.40361e+07	7.52326e+07	6.58936e+07	8.33897e+07	High	High	High	High	High	High	0	High	1.082	0.857141	0.417186	Carbamidomethyl [C182; C189; C193; C219; C308; C517]
Q9SHI1	Translation initiation factor IF-2, chloroplastic OS=Arabidopsis thaliana OX=3702 GN=At1g17220 PE=2 SV=2	24	21	86	21	1026	109.7	274	227	336	330	198	346	11	12	16	13	9	13	8.96229e+06	1.19491e+07	23630839	2.78226e+07	8.3067e+06	2.89673e+07	2.68397e+07	2.70581e+07	3.44669e+07	3.20027e+07	2.77331e+07	2.89673e+07	High	High	High	High	High	High	0	High	1.053	0.939425	0.694621	Carbamidomethyl [C554]
Q8LE52	Glutathione S-transferase DHAR3, chloroplastic OS=Arabidopsis thaliana OX=3702 GN=DHAR3 PE=1 SV=1	56	15	133	15	258	28.5	280	310	353	375	246	374	15	15	14	15	15	15	5.16622e+07	6.96419e+07	1.14912e+08	1.43311e+08	4.33722e+07	1.5648e+08	1.54714e+08	1.57701e+08	1.67605e+08	1.64842e+08	1.44804e+08	1.5648e+08	High	High	High	High	High	High	0	High	1.023	0.968856	0.791079	Carbamidomethyl [C66; C69]; Oxidation [M76; M87; M229]
Q93ZM7	Chaperonin CPN60-like 2, mitochondrial OS=Arabidopsis thaliana OX=3702 GN=At3g13860 PE=1 SV=2	39	18	78	18	572	60.4	332	308	261	339	334	397	12	12	12	13	12	14	1.41585e+07	2.00526e+07	4.48323e+07	4.35172e+07	1.5193e+07	5.32727e+07	4.24009e+07	4.54083e+07	6.53906e+07	5.00552e+07	5.0724e+07	5.32727e+07	High	High	High	High	High	High	0	High	1.078	0.862619	0.430069	Carbamidomethyl [C243; C505]
P42699	Plastocyanin major isoform, chloroplastic OS=Arabidopsis thaliana OX=3702 GN=DRT112 PE=1 SV=2	39	2	90	2	167	17	576	551	907	577	531	665	2	2	2	2	2	2	1.14734e+08	1.6017e+08	4.34752e+08	3.48999e+08	1.11972e+08	4.01833e+08	3.43598e+08	3.62698e+08	6.3411e+08	4.01432e+08	3.73836e+08	4.01833e+08	High	High	High	High	High	High	0	High	1.485	0.00163526	8.79481e-05	Carbamidomethyl [C152]; Oxidation [M125; M160]
Q9SQT8	Bifunctional 3-dehydroquinate dehydratase/shikimate dehydrogenase, chloroplastic OS=Arabidopsis thaliana OX=3702 GN=EMB3004 PE=1 SV=1	48	20	83	20	603	65.8	312	319	373	369	323	358	12	11	13	13	16	12	7.27973e+06	1.12024e+07	2.09099e+07	2.26343e+07	8.48494e+06	2.84352e+07	2.18008e+07	2.53673e+07	3.04983e+07	2.60349e+07	2.83282e+07	2.84352e+07	High	High	High	High	High	High	0	High	1.051	0.950107	0.73386	Oxidation [M271]; Carbamidomethyl [C97; C391; C392; C424]
Q94JQ3	Serine hydroxymethyltransferase 3, chloroplastic OS=Arabidopsis thaliana OX=3702 GN=SHM3 PE=1 SV=2	46	18	87	18	529	57.9	367	298	445	394	302	365	13	11	15	13	10	13	1.30616e+07	1.81411e+07	3.16299e+07	3.61715e+07	1.03821e+07	4.23693e+07	3.9116e+07	4.10798e+07	4.6134e+07	4.16059e+07	3.4662e+07	4.23693e+07	High	High	High	High	High	High	0	High	1.1	0.839134	0.354938	Carbamidomethyl [C125; C363]; Oxidation [M242; M456]
Q949P2	Probable cytosolic oligopeptidase A OS=Arabidopsis thaliana OX=3702 GN=CYOP PE=1 SV=1	39	20	69	9	701	79	197	128	159	195	124	264	11	10	10	11	6	15	1.84667e+06	2.9482e+06	5.22145e+06	5.78528e+06	1.9261e+06	7.81802e+06	5.53027e+06	6.67606e+06	7.61578e+06	6.65446e+06	6.43058e+06	7.81802e+06	High	High	High	High	High	High	0	High	0.917	0.845377	0.372226	Acetyl [N-Term]
O24616	Proteasome subunit alpha type-7-B OS=Arabidopsis thaliana OX=3702 GN=PAD2 PE=1 SV=2	70	16	72	5	250	27.3	298	237	297	312	290	313	11	11	10	9	11	8	1.93913e+06	2.17014e+06	3.22373e+06	2.66413e+06	1.63334e+06	3.87688e+06	5.80718e+06	4.9142e+06	4.70199e+06	3.06439e+06	5.45315e+06	3.87688e+06	High	High	High	High	High	High	0	High	1.198	0.827219	0.321478	Carbamidomethyl [C74; C92]
P57691	60S acidic ribosomal protein P0-3 OS=Arabidopsis thaliana OX=3702 GN=RPP0C PE=1 SV=1	63	14	101	3	323	34.4	504	547	517	486	477	523	12	12	12	11	10	11	1.92057e+06	2.60784e+06	4.53987e+06	5.54588e+06	1.9426e+06	5.90525e+06	5.7516e+06	5.90534e+06	6.62166e+06	6.37909e+06	6.48564e+06	5.90525e+06	High	High	High	High	High	High	0	High	0.964	0.922432	0.627714	Oxidation [M55]; Carbamidomethyl [C18]
Q9M1X0	Ribosome-recycling factor, chloroplastic OS=Arabidopsis thaliana OX=3702 GN=RRF PE=2 SV=2	44	14	120	14	275	30.4	577	577	618	717	577	531	11	11	11	13	14	11	9.87189e+07	9.97951e+07	2.15405e+08	2.61822e+08	8.58674e+07	2.93347e+08	2.95637e+08	2.25982e+08	3.1418e+08	3.01157e+08	2.86681e+08	2.93347e+08	High	High	High	High	High	High	0	High	1.003	0.994314	0.947992	Oxidation [M126; M258]
Q96528	Catalase-1 OS=Arabidopsis thaliana OX=3702 GN=CAT1 PE=1 SV=3	33	15	107	3	492	56.7	250	265	149	256	263	220	12	12	10	10	9	13	2.58132e+06	4.02255e+06	4.64269e+06	7.27166e+06	2.18043e+06	8.52128e+06	7.73037e+06	9.10888e+06	6.77163e+06	8.36415e+06	7.27968e+06	8.52128e+06	High	High	Peak Found	High	High	High	0	High	1.008	0.987116	0.898899	Oxidation [M154]; Carbamidomethyl [C230]
Q94K71	CBBY-like protein OS=Arabidopsis thaliana OX=3702 GN=CBBY PE=1 SV=1	55	19	111	19	319	34.2	381	297	428	354	297	346	17	15	17	12	13	12	4.52535e+07	6.23362e+07	7.25892e+07	121024234	3.85936e+07	134091574	1.35522e+08	1.41158e+08	1.05875e+08	1.39207e+08	1.2885e+08	134091574	High	High	High	High	High	High	0	High	1.048	0.91946	0.619864	Carbamidomethyl [C197; C211; C253; C273; C295; C309]; Oxidation [M130; M166; M271]
Q9ZUY6	UDP-D-apiose/UDP-D-xylose synthase 1 OS=Arabidopsis thaliana OX=3702 GN=AXS1 PE=1 SV=1	59	18	80	4	389	43.6	200	247	307	309	177	241	8	11	12	15	7	15	2.05596e+06	2.6038e+06	3.66408e+06	5.10403e+06	1.57729e+06	5.41946e+06	6.15705e+06	5.89619e+06	5.34428e+06	5.87085e+06	5.266e+06	5.41946e+06	High	High	High	High	High	High	0	High	1.121	0.908926	0.552404	Acetyl [N-Term]; Carbamidomethyl [C21; C34; C140; C173; C239]; Oxidation [M220]
Q9ZUF6	Subtilisin-like protease SBT1.8 OS=Arabidopsis thaliana OX=3702 GN=SBT1.8 PE=1 SV=1	37	15	55	15	754	80	141	144	181	225	145	205	8	9	8	10	10	9	5.06009e+06	7.41681e+06	1.10576e+07	1.3022e+07	4.16213e+06	1.63989e+07	1.51536e+07	1.6795e+07	1.61282e+07	1.49784e+07	1.38959e+07	1.63989e+07	High	High	High	High	High	High	0	High	1.06	0.966834	0.782267	Carbamidomethyl [C160; C249; C254; C306; C539; C622]
Q9M9W1	60S ribosomal protein L22-2 OS=Arabidopsis thaliana OX=3702 GN=RPL22B PE=2 SV=1	57	10	86	2	124	14	323	257	461	428	277	386	8	10	9	9	8	9	3.1079e+07	37933050	4.19879e+07	104563614	2.42213e+07	111649919	9.30733e+07	8.58977e+07	6.12417e+07	1.20273e+08	8.08662e+07	111649919	High	High	High	High	High	High	0	High	0.794	0.199918	0.0256397	Carbamidomethyl [C22]; Oxidation [M31]
Q42418	Profilin-2 OS=Arabidopsis thaliana OX=3702 GN=PRO2 PE=2 SV=1	59	9	105	5	131	14	576	458	672	682	492	682	8	8	8	9	7	9	3.8352e+07	5.06409e+07	8.80465e+07	9.8158e+07	3.58818e+07	1.07446e+08	1.14854e+08	1.14674e+08	1.28421e+08	1.12905e+08	1.19797e+08	1.07446e+08	High	High	High	High	High	High	0	High	1.022	0.968856	0.798749	Carbamidomethyl [C115]; Oxidation [M73; M110]
P33207	3-oxoacyl-[acyl-carrier-protein] reductase, chloroplastic OS=Arabidopsis thaliana OX=3702 GN=At1g24360 PE=1 SV=2	47	12	90	12	319	33.5	536	468	655	498	430	627	11	11	12	9	10	11	1.84236e+07	2.48147e+07	4.39419e+07	5.82589e+07	1.7159e+07	7.40326e+07	5.51738e+07	5.61919e+07	6.40918e+07	6.70117e+07	5.72879e+07	7.40326e+07	High	High	High	High	High	High	0	High	1.035	0.948011	0.708487	Oxidation [M144; M145; M263; M271]; Carbamidomethyl [C255]
O82089	Copper transport protein CCH OS=Arabidopsis thaliana OX=3702 GN=CCH PE=1 SV=1	71	9	114	9	121	13	657	578	637	475	655	516	8	8	8	9	8	8	1.12544e+08	1.2529e+08	2.79732e+08	3.63036e+08	1.09249e+08	4.07497e+08	3.37039e+08	2.83713e+08	4.08006e+08	4.17578e+08	3.64743e+08	4.07497e+08	High	High	High	High	High	High	0	High	0.89	0.769811	0.266887	Acetyl [N-Term]; Oxidation [M11; M27]; Carbamidomethyl [C13; C16]
Q9MA55	Acyl-CoA-binding domain-containing protein 4 OS=Arabidopsis thaliana OX=3702 GN=ACBP4 PE=1 SV=1	33	14	58	14	668	73	291	174	187	262	231	302	8	7	7	7	10	9	5.6128e+06	6.3676e+06	9.97219e+06	10539168	4.59787e+06	1.392e+07	1.68088e+07	1.44191e+07	1.4545e+07	1.21226e+07	1.53507e+07	1.392e+07	High	High	High	High	High	High	0	High	0.987	0.967041	0.784009	Oxidation [M642]; Carbamidomethyl [C244]
O23553	Beta-amylase 3, chloroplastic OS=Arabidopsis thaliana OX=3702 GN=BAM3 PE=1 SV=3	41	17	64	17	548	61.3	208	188	207	195	112	267	13	12	7	8	8	9	7.90297e+06	1.06858e+07	1.35373e+07	2.01489e+07	5.63533e+06	24312297	2.36673e+07	2.41975e+07	1.97449e+07	2.31761e+07	1.88144e+07	24312297	High	High	High	High	High	High	0	High	0.969	0.929808	0.676259	Carbamidomethyl [C213; C282; C419; C433]; Oxidation [M30]
Q9CAF5	ABC transporter I family member 6, chloroplastic OS=Arabidopsis thaliana OX=3702 GN=ABCI6 PE=1 SV=1	39	11	73	11	338	36.9	230	146	280	214	160	258	9	8	9	10	10	10	1.7011e+07	1.97934e+07	3.33803e+07	4.50472e+07	1.4592e+07	5.09303e+07	5.09434e+07	4.48212e+07	4.86871e+07	5.18151e+07	4.87176e+07	5.09303e+07	High	High	High	High	High	High	0	High	0.985	0.990734	0.921693	Oxidation [M162]
Q1JPL7	Pectinesterase/pectinesterase inhibitor 18 OS=Arabidopsis thaliana OX=3702 GN=PME18 PE=1 SV=3	29	14	83	14	557	61.6	361	290	234	370	381	376	12	11	9	11	12	11	2.59681e+07	3.48583e+07	5.08758e+07	7.72065e+07	2.29323e+07	8.82247e+07	7.77674e+07	7.89351e+07	7.42053e+07	8.8806e+07	7.65628e+07	8.82247e+07	High	High	High	High	High	High	0	High	0.966	0.958863	0.76113
P55034	26S proteasome non-ATPase regulatory subunit 4 homolog OS=Arabidopsis thaliana OX=3702 GN=RPN10 PE=1 SV=1	34	12	78	12	386	40.7	398	330	411	405	274	526	10	9	10	10	11	11	1.62224e+07	2.2132e+07	5.35545e+07	5.44754e+07	1.764e+07	6.88848e+07	4.85818e+07	5.0117e+07	7.81124e+07	6.26598e+07	5.88937e+07	6.88848e+07	High	High	High	High	High	High	0	High	1.009	0.983987	0.878551	Carbamidomethyl [C9; C37]; Oxidation [M54]
P92985	Ran-binding protein 1 homolog c OS=Arabidopsis thaliana OX=3702 GN=RANBP1C PE=2 SV=1	73	11	65	9	219	24.7	641	438	397	267	489	439	9	6	7	8	8	8	8.53235e+06	9.10443e+06	9.80881e+06	1.69162e+07	9.00131e+06	1.6983e+07	2.55521e+07	2.06166e+07	1.43067e+07	1.94577e+07	3.00522e+07	1.6983e+07	High	High	High	High	High	High	0	High	0.934	0.886017	0.479504	Acetyl [N-Term]; Carbamidomethyl [C97; C118; C136; C145]
Q93ZG7	DEAD-box ATP-dependent RNA helicase 38 OS=Arabidopsis thaliana OX=3702 GN=RH38 PE=1 SV=2	47	15	65	15	496	55.3	147	216	236	222	168	279	10	9	9	9	10	11	1.19169e+07	1.52904e+07	2.53562e+07	2.49154e+07	8.81032e+06	2.78276e+07	3.56878e+07	3.46245e+07	3.69834e+07	2.86587e+07	2.94145e+07	2.78276e+07	High	High	High	High	High	High	0	High	1.07	0.918389	0.582905	Acetyl [N-Term]
P17094	60S ribosomal protein L3-1 OS=Arabidopsis thaliana OX=3702 GN=ARP1 PE=1 SV=5	38	17	96	12	389	44.5	110	168	220	281	187	340	11	12	13	12	12	14	2.22237e+07	3.18777e+07	5.24145e+07	6.22887e+07	2.00185e+07	7.1641e+07	6.65541e+07	7.21855e+07	7.64496e+07	7.16469e+07	6.68348e+07	7.1641e+07	High	High	High	High	High	High	0	High	1.085	0.85511	0.398575	Carbamidomethyl [C254]; Oxidation [M299]
P94072	Germin-like protein subfamily 3 member 3 OS=Arabidopsis thaliana OX=3702 GN=GER3 PE=1 SV=1	71	7	110	7	211	21.8	469	677	877	739	612	820	5	7	7	6	5	6	1.24638e+08	1.87594e+08	3.13091e+08	3.73046e+08	1.24063e+08	3.66621e+08	3.73256e+08	4.24798e+08	4.56661e+08	4.29092e+08	4.14201e+08	3.66621e+08	High	High	High	High	High	High	0	High	1.072	0.883586	0.472024	Oxidation [M141]; Carbamidomethyl [C41; C120]
Q949X7	Diaminopimelate decarboxylase 1, chloroplastic OS=Arabidopsis thaliana OX=3702 GN=LYSA1 PE=1 SV=1	39	15	76	2	484	53.5	147	194	235	183	148	112	11	13	12	9	13	9	1.77368e+06	2.67765e+06	2.75214e+06	4.76629e+06	490168	6043918	5.31169e+06	6.06341e+06	4.01415e+06	5.48238e+06	1.6365e+06	6043918	High	High	High	Peak Found	High	High	0	High	0.961	0.925472	0.661749	Carbamidomethyl [C77; C141; C164; C263; C350; C351; C411]; Oxidation [M452]
Q9S9N1	Heat shock 70 kDa protein 5 OS=Arabidopsis thaliana OX=3702 GN=HSP70-5 PE=2 SV=1	18	10	109	2	646	70.9	547	479	566	526	540	519	10	8	7	8	10	8	716363	839361	1312862	2.25862e+06	526942	2.04159e+06	2.14532e+06	1.9007e+06	1.91488e+06	2.59796e+06	1.75927e+06	2.04159e+06	High	High	Peak Found	High	High	High	0	High	0.938	0.91946	0.619887	Carbamidomethyl [C272]
Q9LVI9	Dihydropyrimidine dehydrogenase (NADP(+)), chloroplastic OS=Arabidopsis thaliana OX=3702 GN=PYD1 PE=1 SV=1	41	12	68	12	426	46.8	292	263	351	278	231	350	10	11	10	10	9	11	1.31592e+07	1.75711e+07	3.1524e+07	3.34011e+07	1.13147e+07	4.21407e+07	3.94082e+07	3.97889e+07	4.59795e+07	3.84193e+07	3.77757e+07	4.21407e+07	High	High	High	High	High	High	0	High	1.084	0.867101	0.435857	Carbamidomethyl [C208; C215; C274]
P82658	Thylakoid lumenal 19 kDa protein, chloroplastic OS=Arabidopsis thaliana OX=3702 GN=At3g63540 PE=1 SV=2	59	10	67	10	229	25	418	419	379	317	333	359	9	9	8	7	8	7	2.0241e+07	2.24149e+07	4.22508e+07	5.46758e+07	1.79675e+07	5.79044e+07	6.06164e+07	5.07575e+07	6.16253e+07	6.28903e+07	5.9987e+07	5.79044e+07	High	High	High	High	High	High	0	High	1.142	0.662596	0.186237	Carbamidomethyl [C192]
Q9XFS9	1-deoxy-D-xylulose 5-phosphate reductoisomerase, chloroplastic OS=Arabidopsis thaliana OX=3702 GN=DXR PE=2 SV=2	50	15	69	15	477	51.9	275	319	281	309	242	361	10	12	10	9	10	10	1.08897e+07	1.53916e+07	2.06502e+07	2.5442e+07	8.7939e+06	2.98964e+07	3.26118e+07	3.48537e+07	3.01196e+07	2.92644e+07	2.93597e+07	2.98964e+07	High	High	High	High	High	High	0	High	1.089	0.889208	0.48507	Oxidation [M403; M417]; Carbamidomethyl [C183; C238; C361]
P27323	Heat shock protein 90-1 OS=Arabidopsis thaliana OX=3702 GN=HSP90-1 PE=1 SV=3	31	19	125	8	700	80.6	404	474	469	662	362	620	16	15	12	17	13	17	2.41408e+06	3.08482e+06	4.36381e+06	8.20523e+06	2.34402e+06	9.04947e+06	7.22951e+06	6.98544e+06	6.36486e+06	9.43798e+06	7.82584e+06	9.04947e+06	High	High	High	High	High	High	0	High	0.789	0.320311	0.0503563	Acetyl [N-Term]; Carbamidomethyl [C570; C571]
Q9LW85	MAR-binding filament-like protein 1 OS=Arabidopsis thaliana OX=3702 GN=MFP1 PE=2 SV=2	30	21	98	21	726	81.9	294	275	286	295	287	317	16	14	14	12	14	13	1.86367e+07	2.30437e+07	3.29107e+07	5.22819e+07	1.60167e+07	6.21662e+07	5.58118e+07	5.21814e+07	4.80022e+07	6.01367e+07	5.34742e+07	6.21662e+07	High	High	High	High	High	High	0	High	0.927	0.891721	0.503305	Oxidation [M463]
O23712	Proteasome subunit alpha type-1-B OS=Arabidopsis thaliana OX=3702 GN=PAF2 PE=1 SV=2	64	12	94	1	277	30.4	375	368	396	478	454	514	9	10	11	11	10	11		1433338	2.61905e+06	1.86743e+06		2.47523e+06		3.24573e+06	3.82003e+06	2.14799e+06		2.47523e+06	Not Found	High	High	High	Not Found	High	0	High	1.527	0.163483	0.0193725	Carbamidomethyl [C48; C119; C148; C209]; Oxidation [M26]
Q9LPG6	Trifunctional UDP-glucose 4,6-dehydratase/UDP-4-keto-6-deoxy-D-glucose 3,5-epimerase/UDP-4-keto-L-rhamnose-reductase RHM2 OS=Arabidopsis thaliana OX=3702 GN=RHM2 PE=1 SV=1	31	16	65	4	667	75.2	225	225	244	227	206	246	9	10	9	12	9	8	2.0605e+06	2597680	2.99609e+06	4.69555e+06	1.52447e+06	5.10641e+06	6.17064e+06	5.88233e+06	4.36997e+06	5.40101e+06	5.08965e+06	5.10641e+06	High	High	High	High	Peak Found	High	0	High	1.101	0.91946	0.618197	Carbamidomethyl [C120; C230; C532]; Acetyl [N-Term]; Oxidation [M538]
Q9FE58	60S ribosomal protein L22-3 OS=Arabidopsis thaliana OX=3702 GN=RPL22C PE=2 SV=1	57	10	77	2	124	14	258	210	336	382	238	385	7	9	8	9	7	9	1.83886e+07	2.64495e+07	3.3432e+07	6.61593e+07	1.26243e+07	7.02845e+07	5.50689e+07	5.98938e+07	4.87625e+07	7.60991e+07	4.21482e+07	7.02845e+07	High	High	High	High	High	High	0	High	1.048	0.91946	0.616368	Carbamidomethyl [C22]; Oxidation [M31]
F4JKH6	Protein TSS OS=Arabidopsis thaliana OX=3702 GN=TSS PE=1 SV=1	12	17	65	17	1819	199	280	204	270	214	257	201	10	9	11	10	12	9	6.74972e+06	9.14752e+06	1.5671e+07	1.71935e+07	5.493e+06	2.07276e+07	2.02136e+07	2.07142e+07	2.28571e+07	1.97766e+07	1.83392e+07	2.07276e+07	High	High	High	High	High	High	0	High	1.076	0.91946	0.613	Carbamidomethyl [C179; C1348; C1437; C1523]
P51430	40S ribosomal protein S6-2 OS=Arabidopsis thaliana OX=3702 GN=RPS6B PE=1 SV=3	41	12	108	4	249	28.1	476	495	449	448	364	547	10	10	11	9	11	10	6.69368e+06	8.76062e+06	1.44076e+07	1.7554e+07	5.43221e+06	2.59798e+07	2.00458e+07	1.9838e+07	2.10144e+07	2.01913e+07	1.81362e+07	2.59798e+07	High	High	High	High	High	High	0	High	1.138	0.832679	0.336861	Carbamidomethyl [C12; C102]
Q9LFH5	60S ribosomal protein L12-2 OS=Arabidopsis thaliana OX=3702 GN=RPL12B PE=1 SV=1	62	10	124	1	166	18	627	560	837	633	641	674	10	10	10	9	9	10	786337	1.46308e+06	18030969	1.86708e+07	1.26766e+06	21202585	2.35487e+06	3.31308e+06	2.62992e+07	2.14759e+07	4.23227e+06	21202585	High	High	High	High	High	High	0	High	0.556	3.71409e-05	1.62323e-06	Carbamidomethyl [C137; C142]
Q93VB8	40S ribosomal protein S2-2 OS=Arabidopsis thaliana OX=3702 GN=RPS2B PE=2 SV=1	49	15	103	4	284	30.8	297	342	333	407	334	447	12	12	11	12	13	12	1.4143e+07	2.13144e+07	2.0995e+07	31844419	1.02925e+07	3.68523e+07	4.23545e+07	4.82656e+07	3.06225e+07	3.66287e+07	3.4363e+07	3.68523e+07	High	High	High	High	High	High	0	High	1.097	0.849168	0.376432	Carbamidomethyl [C175; C181; C236]
Q1EBV4	Protein DNA-DAMAGE INDUCIBLE 1 OS=Arabidopsis thaliana OX=3702 GN=DDI1 PE=1 SV=1	52	14	60	14	414	45.3	273	284	269	320	211	325	9	11	9	8	9	8	7.9734e+06	1.01286e+07	1.63546e+07	1.98491e+07	6.88961e+06	2.3754e+07	2.38782e+07	2.29357e+07	2.38541e+07	2.28312e+07	2.3002e+07	2.3754e+07	High	High	High	High	High	High	0	High	1.05	0.959294	0.764809	Oxidation [M112]
P46416	Glutathione synthetase, chloroplastic OS=Arabidopsis thaliana OX=3702 GN=GSH2 PE=2 SV=3	36	15	76	15	539	60.2	275	279	249	257	220	282	13	10	12	10	12	11	1.29036e+07	1.67888e+07	2.51686e+07	31129636	1.00883e+07	3.91438e+07	3.8643e+07	3.80176e+07	3.67099e+07	3.58065e+07	3.36812e+07	3.91438e+07	High	High	High	High	High	High	0	High	1.044	0.929391	0.668416	Oxidation [M114]
Q944H0	Phosphomethylethanolamine N-methyltransferase OS=Arabidopsis thaliana OX=3702 GN=NMT2 PE=1 SV=2	41	18	91	16	491	56	110	139	136	169	181	199	12	15	13	14	13	15	9.52556e+06	1.49415e+07	2.81731e+07	3.00474e+07	9.53497e+06	3.93722e+07	2.85265e+07	3.38343e+07	4.10921e+07	3.45617e+07	3.18339e+07	3.93722e+07	High	High	High	High	High	High	0	High	0.979	0.973706	0.829521	Carbamidomethyl [C105; C160; C189; C330; C339; C387]
Q9SII8	Ubiquitin domain-containing protein DSK2b OS=Arabidopsis thaliana OX=3702 GN=DSK2B PE=1 SV=1	33	11	66	6	551	58	389	318	233	207	213	290	10	10	9	8	9	10	2.26314e+06	2.6724e+06	3.81005e+06	4.70098e+06	1.7597e+06	6.07208e+06	6.77748e+06	6.05154e+06	5.55717e+06	5.40726e+06	5.87501e+06	6.07208e+06	High	High	High	High	High	High	0	High	1.094	0.931715	0.681821
P93014	30S ribosomal protein S5, chloroplastic OS=Arabidopsis thaliana OX=3702 GN=rps5 PE=2 SV=1	44	16	123	16	303	32.6	497	471	462	490	466	520	15	15	13	13	15	12	9.44417e+07	1.09387e+08	1.59161e+08	2.14569e+08	7.54921e+07	2.36767e+08	2.82828e+08	2.47701e+08	2.32146e+08	2.46806e+08	2.52041e+08	2.36767e+08	High	High	High	High	High	High	0	High	1.032	0.94917	0.725135	Carbamidomethyl [C186]; Oxidation [M212; M232; M254; M284; M298]
P41127	60S ribosomal protein L13-1 OS=Arabidopsis thaliana OX=3702 GN=RPL13B PE=1 SV=1	59	14	102	8	206	23.8	343	413	425	431	368	365	9	8	13	12	7	13	3.82232e+07	5.71363e+07	5.95846e+07	96496735	2.83633e+07	119448811	1.14468e+08	1.29383e+08	8.69076e+07	1.10994e+08	9.46951e+07	119448811	High	High	High	High	High	High	0	High	1.086	0.854737	0.392914
P46645	Aspartate aminotransferase, cytoplasmic isozyme 1 OS=Arabidopsis thaliana OX=3702 GN=ASP2 PE=1 SV=2	48	13	61	13	405	44.2	279	289	287	323	245	301	9	6	8	9	8	9	1.58117e+07	1.93631e+07	3.285e+07	4.61652e+07	1.2116e+07	5.39906e+07	4.73519e+07	4.3847e+07	4.79136e+07	5.31011e+07	4.04509e+07	5.39906e+07	High	High	High	High	High	High	0	High	0.969	0.968856	0.802384	Carbamidomethyl [C104; C184; C243]; Acetyl [N-Term]; Oxidation [M1]
Q9SJE1	Magnesium-chelatase subunit ChlD, chloroplastic OS=Arabidopsis thaliana OX=3702 GN=CHLD PE=1 SV=3	36	19	71	19	760	83.2	137	141	194	227	123	257	10	8	8	11	9	12	1.13733e+07	1.36376e+07	2.16466e+07	2.85087e+07	8.53364e+06	3.36046e+07	3.40599e+07	3.08818e+07	3.15728e+07	3.27918e+07	2.84908e+07	3.36046e+07	High	High	High	High	High	High	0	High	1.093	0.876513	0.455657	Oxidation [M315; M569; M657]; Carbamidomethyl [C627]
O22832	Stearoyl-[acyl-carrier-protein] 9-desaturase 7, chloroplastic OS=Arabidopsis thaliana OX=3702 GN=FAB2 PE=1 SV=1	46	15	73	10	401	45.7	150	339	201	255	182	264	9	12	9	9	12	11	9.58097e+06	1.2702e+07	20155232	2.25864e+07	8.02414e+06	2.41138e+07	2.86924e+07	2.87631e+07	2.93976e+07	2.59798e+07	2.67898e+07	2.41138e+07	High	High	High	High	High	High	0	High	1.113	0.845377	0.370672	Carbamidomethyl [C366]; Oxidation [M81]
Q9LFD5	Binding partner of ACD11 1 OS=Arabidopsis thaliana OX=3702 GN=BPA1 PE=1 SV=1	55	11	68	11	259	27.2	232	228	294	311	202	382	10	8	10	10	8	9	1.78551e+07	1.95363e+07	3.17997e+07	4.60966e+07	1.52226e+07	5.20945e+07	5.34713e+07	4.42391e+07	4.63818e+07	5.30221e+07	5.08228e+07	5.20945e+07	High	High	High	High	High	High	0	High	0.936	0.91104	0.556208	Oxidation [M195]
P55826	Protoporphyrinogen oxidase 1, chloroplastic OS=Arabidopsis thaliana OX=3702 GN=PPOX1 PE=1 SV=1	39	14	83	14	537	57.7	411	250	217	353	275	328	13	11	9	11	11	11	1.31744e+07	1.91544e+07	2.91191e+07	4.47014e+07	1.15999e+07	4.72989e+07	3.94537e+07	4.33743e+07	4.24719e+07	5.14173e+07	3.87279e+07	4.72989e+07	High	High	High	High	High	High	0	High	1.021	0.972688	0.812655	Carbamidomethyl [C59; C70; C215; C381]
P52901	Pyruvate dehydrogenase E1 component subunit alpha-1, mitochondrial OS=Arabidopsis thaliana OX=3702 GN=E1 ALPHA PE=1 SV=2	44	16	81	13	389	43	290	307	238	309	269	275	10	11	12	11	13	14	1.35781e+07	2.09235e+07	2.87133e+07	3.64676e+07	1.15269e+07	4.40297e+07	4.06627e+07	4.73802e+07	4.188e+07	4.19464e+07	3.84842e+07	4.40297e+07	High	High	High	High	High	High	0	High	1.107	0.826421	0.316701	Carbamidomethyl [C120; C175; C355]
P42761	Glutathione S-transferase F10 OS=Arabidopsis thaliana OX=3702 GN=GSTF10 PE=1 SV=3	61	15	119	13	215	24.2	454	315	622	614	397	580	11	11	12	11	11	14	9.48252e+07	1.0987e+08	2.02815e+08	3.04662e+08	8.90332e+07	3.34185e+08	2.83976e+08	2.48795e+08	2.95817e+08	3.50434e+08	2.9725e+08	3.34185e+08	High	High	High	High	High	High	0	High	0.867	0.646042	0.172965	Oxidation [M35]
Q9SY97	Photosystem I chlorophyll a/b-binding protein 3-1, chloroplastic OS=Arabidopsis thaliana OX=3702 GN=LHCA3 PE=1 SV=1	27	6	80	6	273	29.2	396	311	463	399	373	421	6	6	6	6	6	6	3.27396e+07	5.74188e+07	1.30741e+08	1.68108e+08	3.58852e+07	1.34963e+08	9.80463e+07	1.30022e+08	1.90693e+08	1.93365e+08	1.19808e+08	1.34963e+08	High	High	High	High	High	High	0	High	0.921	0.867735	0.440707	Oxidation [M108; M180]
Q9C525	Beta-glucosidase 21 OS=Arabidopsis thaliana OX=3702 GN=BGLU21 PE=1 SV=1	36	16	120	7	524	59.6	333	365	255	355	341	262	14	16	12	12	15	12	4.99377e+06	6.57228e+06	9.30828e+06	1.36298e+07	4.01291e+06	1.41695e+07	1.4955e+07	1.48826e+07	1.35767e+07	1.56775e+07	1.33977e+07	1.41695e+07	High	High	High	High	High	High	0	High	0.962	0.922432	0.629882	Carbamidomethyl [C74; C230]; Oxidation [M103]
Q9FKK7	Xylose isomerase OS=Arabidopsis thaliana OX=3702 GN=XYLA PE=2 SV=2	44	17	80	17	477	53.7	95	182	124	257	176	241	8	11	9	15	12	15	1.19536e+07	1.74118e+07	2.70829e+07	3.63315e+07	1.17314e+07	4.13713e+07	3.57977e+07	3.94282e+07	3.95019e+07	4.179e+07	3.9167e+07	4.13713e+07	High	High	High	High	High	High	0	High	0.985	0.989096	0.904939	Carbamidomethyl [C140]
P31265	Translationally-controlled tumor protein 1 OS=Arabidopsis thaliana OX=3702 GN=TCTP1 PE=1 SV=2	73	11	140	11	168	18.9	557	565	831	942	475	911	10	10	11	11	9	10	1.39471e+08	1.61946e+08	2.64694e+08	3.66151e+08	1.22259e+08	4.03626e+08	4.17678e+08	3.6672e+08	3.86072e+08	4.21161e+08	4.08179e+08	4.03626e+08	High	High	High	High	High	High	0	High	1.033	0.94917	0.717776
Q93VR4	MLP-like protein 423 OS=Arabidopsis thaliana OX=3702 GN=MLP423 PE=2 SV=1	86	13	120	13	155	17	317	355	353	426	369	398	12	11	11	12	11	12	7.23042e+07	8.75326e+07	1.26128e+08	1.91725e+08	6.26878e+07	2.39287e+08	2.16532e+08	1.98214e+08	1.83965e+08	2.2053e+08	2.09292e+08	2.39287e+08	High	High	High	High	High	High	0	High	0.939	0.913254	0.563745	Oxidation [M84]
Q03251	Glycine-rich RNA-binding protein 8 OS=Arabidopsis thaliana OX=3702 GN=RBG8 PE=1 SV=1	64	11	128	8	169	16.6	1004	957	1053	914	854	929	11	10	9	9	10	9	1.42452e+08	1.79365e+08	368297918	3.66123e+08	1.17276e+08	4.02705e+08	4.26606e+08	4.06163e+08	5.37184e+08	4.21129e+08	3.91543e+08	4.02705e+08	High	High	High	High	High	High	0	High	1.093	0.841083	0.359077	Carbamidomethyl [C8]; Oxidation [M67]
Q39041	Acid beta-fructofuranosidase 4, vacuolar OS=Arabidopsis thaliana OX=3702 GN=BFRUCT4 PE=1 SV=2	27	12	70	10	664	73.8	270	258	180	348	267	223	10	11	7	10	9	9	7.88398e+06	1.10145e+07	1.59856e+07	2.20406e+07	7.55742e+06	2.57084e+07	2.36104e+07	2.49418e+07	2.3316e+07	2.53519e+07	2.52315e+07	2.57084e+07	High	High	High	High	High	High	0	High	0.966	0.925472	0.65925	Carbamidomethyl [C314; C558]
Q9LHH7	Bifunctional protein FolD 2 OS=Arabidopsis thaliana OX=3702 GN=FOLD2 PE=2 SV=1	57	14	81	14	299	31.6	92	195	207	193	158	181	13	14	11	9	11	9	1.80001e+07	2.26299e+07	4.23477e+07	4.68482e+07	1.56547e+07	55414465	5.39055e+07	5.12444e+07	6.17666e+07	5.38866e+07	5.22653e+07	55414465	High	High	High	High	High	High	0	High	1.028	0.95094	0.743275	Carbamidomethyl [C64; C154]
Q41969	Eukaryotic translation initiation factor 2 subunit beta OS=Arabidopsis thaliana OX=3702 GN=EIF2B PE=1 SV=3	64	12	69	12	268	30.6	324	387	233	388	396	413	8	8	9	10	9	10	9.92157e+06	1.30471e+07	2.21272e+07	3.14719e+07	9.49391e+06	3.41754e+07	2.97124e+07	2.95446e+07	3.22738e+07	3.62002e+07	3.16968e+07	3.41754e+07	High	High	High	High	High	High	0	High	1.031	0.973682	0.823415	Acetyl [N-Term]; Oxidation [M63]; Carbamidomethyl [C167; C222; C225]
Q9SMU8	Peroxidase 34 OS=Arabidopsis thaliana OX=3702 GN=PER34 PE=1 SV=1	39	11	105	5	353	38.8	338	318	487	279	224	410	10	11	11	9	10	9	1.9219e+07	2.27838e+07	4.11345e+07	4.69824e+07	1.62857e+07	6.53785e+07	5.75556e+07	5.15928e+07	5.99971e+07	5.4041e+07	5.43723e+07	6.53785e+07	High	High	High	High	High	High	0	High	1.159	0.564022	0.127776	Oxidation [M311; M314]; Carbamidomethyl [C127; C207]
Q96251	ATP synthase subunit O, mitochondrial OS=Arabidopsis thaliana OX=3702 GN=At5g13450 PE=1 SV=2	56	12	96	12	238	26.3	244	264	430	349	212	397	11	9	12	12	10	11	4.52487e+07	5.65279e+07	9.30931e+07	1.22151e+08	3.97046e+07	1.3608e+08	1.35508e+08	1.28005e+08	1.35782e+08	1.40503e+08	1.32559e+08	1.3608e+08	High	High	High	High	High	High	0	High	1.011	0.986151	0.885613	Oxidation [M84; M88; M216]
Q9SKQ0	Peptidyl-prolyl cis-trans isomerase CYP19-2 OS=Arabidopsis thaliana OX=3702 GN=CYP19-2 PE=2 SV=1	83	13	84	5	174	18.5	442	390	479	453	350	560	9	8	9	9	9	9	5.37946e+06	7.16504e+06	1.32966e+07	1.42143e+07	4.30015e+06	1.52937e+07	1.611e+07	1.62249e+07	1.93939e+07	1.63499e+07	1.43567e+07	1.52937e+07	High	High	High	High	High	High	0	High	1.13	0.857141	0.418353	Carbamidomethyl [C41; C70; C123; C169]; Oxidation [M23; M69; M108]
Q93Z70	Probable N-acetyl-gamma-glutamyl-phosphate reductase, chloroplastic OS=Arabidopsis thaliana OX=3702 GN=At2g19940 PE=1 SV=2	55	17	73	17	401	44.1	300	162	219	273	412	272	10	9	10	12	12	12	1.81981e+07	2.30971e+07	3.79641e+07	4.36225e+07	1.69828e+07	5.13593e+07	5.44984e+07	5.23025e+07	5.53728e+07	5.01763e+07	5.66996e+07	5.13593e+07	High	High	High	High	High	High	0	High	0.974	0.973706	0.834568	Carbamidomethyl [C130; C131; C348]; Oxidation [M297]
P46421	Glutathione S-transferase U5 OS=Arabidopsis thaliana OX=3702 GN=GSTU5 PE=2 SV=1	49	13	84	12	224	26	237	229	344	321	202	353	11	11	10	11	9	11	1.69202e+07	2.22565e+07	5.41533e+07	5.5622e+07	1.60216e+07	6.68851e+07	5.06716e+07	5.03988e+07	7.89858e+07	6.39786e+07	5.34903e+07	6.68851e+07	High	High	High	High	High	High	0	High	0.983	0.990734	0.909452	Acetyl [N-Term]
F4JZY1	COP1-interactive protein 1 OS=Arabidopsis thaliana OX=3702 GN=CIP1 PE=1 SV=1	16	23	73	23	1586	181.9	195	227	325	183	181	204	10	11	15	12	11	13	1.00623e+07	1.24037e+07	2.80194e+07	2.69171e+07	8.42539e+06	3.38116e+07	3.0134e+07	2.80877e+07	4.08679e+07	3.09611e+07	2.81294e+07	3.38116e+07	High	High	High	High	High	High	0	High	1.067	0.91946	0.611322	Oxidation [M43]
Q9LVW7	Carbamoyl-phosphate synthase small chain, chloroplastic OS=Arabidopsis thaliana OX=3702 GN=CARA PE=1 SV=1	34	10	63	10	430	47	229	166	317	385	177	243	7	8	7	9	7	10	1.138e+07	1.36932e+07	2.78256e+07	2.58975e+07	9.57568e+06	3.40066e+07	3.408e+07	3.10076e+07	4.05852e+07	2.97883e+07	3.19698e+07	3.40066e+07	High	High	High	High	High	High	0	High	1.183	0.590124	0.139161	Carbamidomethyl [C216; C264; C318]; Oxidation [M199; M281]
Q9FGI6	NADH dehydrogenase [ubiquinone] iron-sulfur protein 1, mitochondrial OS=Arabidopsis thaliana OX=3702 GN=EMB1467 PE=1 SV=2	33	15	61	15	748	81.5	116	270	270	130	122	282	8	9	9	8	6	11	1.08709e+07	1.66921e+07	3.06023e+07	2.96718e+07	9.88352e+06	4.13769e+07	3.25553e+07	3.77986e+07	4.46352e+07	3.41297e+07	3.29976e+07	4.13769e+07	High	High	High	High	High	High	0	High	1.214	0.420919	0.0755018	Carbamidomethyl [C170; C173; C179; C268; C335; C410; C482]
Q9SGE0	UDP-D-apiose/UDP-D-xylose synthase 2 OS=Arabidopsis thaliana OX=3702 GN=AXS2 PE=2 SV=1	50	17	86	3	389	43.8	281	233	377	299	164	351	9	10	14	16	8	14	2.01291e+06	2.30302e+06	4.66236e+06	5.55479e+06	1.5288e+06	6.55709e+06	6.02813e+06	5.21508e+06	6.80032e+06	6.38934e+06	5.10411e+06	6.55709e+06	High	High	High	High	High	High	0	High	0.936	0.886017	0.482544	Carbamidomethyl [C140; C173; C239]; Oxidation [M220]
Q9FME2	Nuclear transport factor 2 OS=Arabidopsis thaliana OX=3702 GN=NTF2 PE=1 SV=1	42	14	83	14	460	49.5	370	321	429	478	449	456	11	11	11	13	11	14	2.16586e+07	2.50524e+07	4.05634e+07	4.89167e+07	1.7736e+07	5.43185e+07	6.48618e+07	5.67301e+07	5.91641e+07	5.62659e+07	5.92142e+07	5.43185e+07	High	High	High	High	High	High	0	High	1.015	0.973801	0.843935	Acetyl [N-Term]
Q9CAT7	Nascent polypeptide-associated complex subunit beta OS=Arabidopsis thaliana OX=3702 GN=At1g73230 PE=2 SV=1	75	10	96	5	165	18	505	453	443	462	385	508	9	9	8	7	6	6	1.29882e+07	1.49688e+07	3.13572e+07	4.36652e+07	9.02876e+06	5.93537e+07	3.88962e+07	3.38961e+07	4.57362e+07	5.02254e+07	3.01438e+07	5.93537e+07	High	High	High	High	High	High	0	High	1.23	0.283989	0.0421534
P50883	60S ribosomal protein L12-1 OS=Arabidopsis thaliana OX=3702 GN=RPL12A PE=2 SV=2	62	10	123	1	166	17.9	627	586	860	633	672	660	10	10	10	9	9	10	1.99426e+06	2.79132e+06	8.9761e+06	1.09456e+07	2.39879e+06	13441785	5.97229e+06	6.32082e+06	1.30922e+07	1.25901e+07	8.0087e+06	13441785	High	High	High	High	High	High	0	High	0.746	0.132482	0.0144853	Carbamidomethyl [C137; C142]
Q9S714	Photosystem I reaction center subunit IV B, chloroplastic OS=Arabidopsis thaliana OX=3702 GN=PSAE2 PE=2 SV=1	60	7	119	5	145	15.2	657	759	825	823	717	619	7	6	6	7	7	7	49574440	5.08989e+07	1.11854e+08	136578623	4.56533e+07	1.47114e+08	1.48462e+08	1.15258e+08	1.63146e+08	1.57098e+08	1.5242e+08	1.47114e+08	High	High	High	High	High	High	0	High	0.988	0.993516	0.93744
Q9C658	Protein decapping 5 OS=Arabidopsis thaliana OX=3702 GN=DCP5 PE=1 SV=1	22	9	64	9	611	64.3	292	357	383	398	421	446	7	8	8	8	7	8	7.94095e+06	9.21667e+06	1.76281e+07	2.16014e+07	7.15347e+06	2.62517e+07	2.3781e+07	2.08707e+07	2.57115e+07	2.48468e+07	2.38829e+07	2.62517e+07	High	High	High	High	High	High	0	High	1.023	0.994314	0.963049
Q7DLR9	Proteasome subunit beta type-4 OS=Arabidopsis thaliana OX=3702 GN=PBG1 PE=1 SV=2	59	11	66	11	246	27.6	304	247	285	419	255	322	9	9	9	9	8	10	1.26006e+07	1.68089e+07	2.53573e+07	4.12179e+07	1.18233e+07	4.19826e+07	3.77355e+07	3.80631e+07	3.69851e+07	4.74104e+07	3.94736e+07	4.19826e+07	High	High	High	High	High	High	0	High	0.949	0.922756	0.643802
P25873	50S ribosomal protein L15, chloroplastic OS=Arabidopsis thaliana OX=3702 GN=RPL15 PE=1 SV=2	47	14	110	14	277	29.7	594	698	637	632	672	577	13	13	13	14	12	13	5.39597e+07	7.32686e+07	8.23556e+07	1.67011e+08	4.46219e+07	1.87013e+08	1.61595e+08	1.65914e+08	1.2012e+08	1.92103e+08	1.48977e+08	1.87013e+08	High	High	High	High	High	High	0	High	0.95	0.922432	0.643079	Carbamidomethyl [C111; C231]; Oxidation [M115; M127; M209]
Q8LPJ5	Isocitrate dehydrogenase [NADP], chloroplastic/mitochondrial OS=Arabidopsis thaliana OX=3702 GN=At5g14590 PE=1 SV=1	39	18	101	13	485	54.2	271	222	265	297	294	311	12	9	11	13	13	14	4.21261e+06	5.69461e+06	1.16459e+07	1.37376e+07	4.61919e+06	1.75537e+07	1.26156e+07	1.28952e+07	1.69862e+07	1.58015e+07	1.54218e+07	1.75537e+07	High	High	High	High	High	High	0	High	0.939	0.89138	0.498246	Carbamidomethyl [C145; C186; C201; C340]
Q9C9D0	Cytosolic sulfotransferase 16 OS=Arabidopsis thaliana OX=3702 GN=SOT16 PE=1 SV=1	56	14	71	9	338	39.2	227	210	97	244	253	287	10	11	7	9	12	10	3.71369e+06	7.00599e+06	6.18744e+06	9.56444e+06	2.89559e+06	1.15693e+07	1.11215e+07	1.58648e+07	9.02474e+06	1.10014e+07	9.66736e+06	1.15693e+07	High	High	High	High	High	High	0	High	1.155	0.839134	0.353963	Oxidation [M174]; Carbamidomethyl [C158; C199; C270]
Q94CE4	Beta carbonic anhydrase 4 OS=Arabidopsis thaliana OX=3702 GN=BCA4 PE=1 SV=1	65	16	80	16	280	30.8	298	279	413	373	232	275	10	9	11	9	11	12	3.91382e+07	5.34748e+07	87382760	9.82366e+07	3.19029e+07	1.29443e+08	1.17208e+08	1.21091e+08	1.27453e+08	1.12996e+08	1.06513e+08	1.29443e+08	High	High	High	High	High	High	0	High	1.181	0.480349	0.093827	Carbamidomethyl [C109; C115; C171; C172; C220; C223]
O65398	Lactoylglutathione lyase GLX1 OS=Arabidopsis thaliana OX=3702 GN=GLX1 PE=1 SV=1	50	16	113	14	283	31.9	392	455	433	419	497	467	15	15	11	14	15	12	6.51236e+07	9.58435e+07	1.41171e+08	231301812	69526943	2.55482e+08	1.95028e+08	2.17033e+08	2.05906e+08	2.66052e+08	2.32126e+08	2.55482e+08	High	High	High	High	High	High	0	High	0.798	0.217567	0.0293239	Acetyl [N-Term]; Carbamidomethyl [C149]; Oxidation [M152]
P42697	Dynamin-related protein 1A OS=Arabidopsis thaliana OX=3702 GN=DRP1A PE=1 SV=3	43	20	69	20	610	68.1	144	147	156	229	129	212	13	8	11	13	10	13	11140062	1.51818e+07	2.313e+07	3.46651e+07	10660726	3.90374e+07	3.33615e+07	3.43785e+07	3.37364e+07	3.98732e+07	3.55924e+07	3.90374e+07	High	High	High	High	High	High	0	High	1.062	0.917914	0.575866	Carbamidomethyl [C15; C175; C339; C533]; Acetyl [N-Term]
Q8H0V3	Lactoylglutathione lyase OS=Arabidopsis thaliana OX=3702 GN=At1g08110 PE=2 SV=1	88	14	84	14	185	20.8	221	304	226	247	310	282	13	12	11	11	12	10	2.28549e+07	3.00128e+07	3.58784e+07	6.4294e+07	2.08729e+07	6.70712e+07	6.84443e+07	6.79626e+07	5.23306e+07	7.39535e+07	6.96872e+07	6.70712e+07	High	High	High	High	High	High	0	High	0.961	0.94917	0.725001	Oxidation [M28; M32]
P93028	Ubiquitin-activating enzyme E1 1 OS=Arabidopsis thaliana OX=3702 GN=UBA1 PE=1 SV=1	25	18	56	18	1080	120.2	170	243	218	130	164	206	6	14	8	6	6	11	3.9772e+06	6.96742e+06	1.10924e+07	9.59094e+06	3.24091e+06	1.41052e+07	1.19106e+07	1.57774e+07	1.61789e+07	1.10319e+07	1.08203e+07	1.41052e+07	High	High	High	High	High	High	0	High	1.203	0.692709	0.206088	Carbamidomethyl [C518; C612]
Q8LAD2	Succinate--CoA ligase [ADP-forming] subunit alpha-2, mitochondrial OS=Arabidopsis thaliana OX=3702 GN=At5g23250 PE=1 SV=2	48	12	76	5	341	35.3	214	298	249	288	214	447	12	8	8	7	9	7	8.68171e+06	1.13875e+07	2.21449e+07	2.16066e+07	6.9433e+06	2.39365e+07	2.59994e+07	2.57865e+07	3.22996e+07	2.48528e+07	2.31812e+07	2.39365e+07	High	High	High	High	High	High	0	High	1.065	0.929391	0.673194	Oxidation [M183; M291]; Carbamidomethyl [C57; C169; C178]
O64530	Thiosulfate/3-mercaptopyruvate sulfurtransferase 1, mitochondrial OS=Arabidopsis thaliana OX=3702 GN=STR1 PE=1 SV=1	58	13	74	13	379	41.9	242	230	179	239	169	143	12	13	9	10	10	9	1.12747e+07	1.54532e+07	2.33566e+07	3.0826e+07	1.02563e+07	37351483	3.37646e+07	3.4993e+07	3.40669e+07	3.54573e+07	3.4242e+07	37351483	High	High	High	High	High	High	0	High	0.975	0.968856	0.80203	Carbamidomethyl [C152; C295; C305]
Q9LF33	UDP-glucose 6-dehydrogenase 3 OS=Arabidopsis thaliana OX=3702 GN=UGD3 PE=1 SV=1	41	16	72	5	480	53.1	238	290	210	250	238	290	11	14	8	12	10	10	1.42817e+06	2.03716e+06	3.52755e+06	4.01521e+06	1.33236e+06	5.23904e+06	4.27699e+06	4.61305e+06	5.14513e+06	4.61845e+06	4.44826e+06	5.23904e+06	High	High	High	High	High	High	0	High	0.841	0.692709	0.205327	Carbamidomethyl [C5; C6; C272; C417]
Q94B35	4-hydroxy-3-methylbut-2-enyl diphosphate reductase, chloroplastic OS=Arabidopsis thaliana OX=3702 GN=ISPH PE=1 SV=1	51	17	68	17	466	52.7	161	214	238	181	189	256	11	11	13	10	8	8	1.22538e+07	1.58039e+07	2.61912e+07	3.24766e+07	1.14014e+07	4.09962e+07	3.66969e+07	3.57873e+07	3.82014e+07	3.73559e+07	3.80652e+07	4.09962e+07	High	High	High	High	High	High	0	High	1.041	0.939425	0.693809	Carbamidomethyl [C122; C213; C267; C350]
Q9FLP0	65-kDa microtubule-associated protein 1 OS=Arabidopsis thaliana OX=3702 GN=MAP65-1 PE=1 SV=1	30	13	56	10	587	65.7	199	155	286	298	117	305	7	6	11	8	7	8	5.31544e+06	6.87917e+06	1.32461e+07	1.27455e+07	4.27617e+06	1.6568e+07	1.59183e+07	1.55776e+07	1.93203e+07	1.46604e+07	1.42766e+07	1.6568e+07	High	High	High	High	High	High	0	High	1.149	0.843886	0.367728	Carbamidomethyl [C16; C136; C391]
Q9C505	Eukaryotic translation initiation factor 5A-3 OS=Arabidopsis thaliana OX=3702 GN=ELF5A-3 PE=2 SV=1	56	9	67	4	158	17.2	253	216	287	184	215	148	9	9	7	7	7	7	5.0096e+06	7.40799e+06	1.38411e+07	1.32098e+07	4.05801e+06	1.50393e+07	1.50024e+07	1.67751e+07	2.01881e+07	1.51944e+07	1.35483e+07	1.50393e+07	High	High	High	High	High	High	0	High	1.188	0.740241	0.236834	Carbamidomethyl [C57; C80]; Acetyl [N-Term]
Q8L7K9	NAD-dependent malic enzyme 2, mitochondrial OS=Arabidopsis thaliana OX=3702 GN=NAD-ME2 PE=1 SV=1	33	13	72	13	607	66.6	397	358	360	337	264	382	12	12	12	10	9	11	5.54612e+06	7.24566e+06	1.42781e+07	1.48345e+07	4.39266e+06	18171618	1.66092e+07	1.64075e+07	2.08255e+07	1.70632e+07	1.46655e+07	18171618	High	High	High	High	High	High	0	High	1.149	0.829736	0.333709	Carbamidomethyl [C75; C79; C440; C456]
P56777	Photosystem II CP47 reaction center protein OS=Arabidopsis thaliana OX=3702 GN=psbB PE=1 SV=1	27	12	55	12	508	56	246	415	307	215	226	433	7	8	7	8	6	9	1.65666e+07	3.29374e+07	5.66416e+07	5.2934e+07	1.51519e+07	6.54433e+07	4.96124e+07	7.45853e+07	8.2615e+07	6.08868e+07	5.05869e+07	6.54433e+07	High	High	High	High	High	High	0	High	1.072	0.883586	0.471083	Oxidation [M359]
Q96522	Peroxidase 45 OS=Arabidopsis thaliana OX=3702 GN=PER45 PE=1 SV=1	70	18	73	15	325	35.8	239	286	313	246	204	323	10	14	13	13	7	13	1.81028e+07	2.3982e+07	2.80422e+07	5.03554e+07	1.5299e+07	5.56689e+07	5.4213e+07	5.43062e+07	4.09012e+07	5.79208e+07	5.1078e+07	5.56689e+07	High	High	High	High	High	High	0	High	0.946	0.922432	0.630609	Carbamidomethyl [C36; C69; C74; C115; C200; C232]
Q9SZ30	Imidazole glycerol phosphate synthase hisHF, chloroplastic OS=Arabidopsis thaliana OX=3702 GN=HISN4 PE=2 SV=1	37	16	64	16	592	64.2	220	225	289	205	199	329	11	11	12	9	10	8	9.68174e+06	1.18323e+07	2.00042e+07	1.95098e+07	8.63477e+06	2.04128e+07	2.89942e+07	2.67938e+07	2.91773e+07	2.24409e+07	2.88284e+07	2.04128e+07	High	High	High	High	High	High	0	High	1.12	0.849168	0.378765	Carbamidomethyl [C481; C513; C516]
Q9SU63	Aldehyde dehydrogenase family 2 member B4, mitochondrial OS=Arabidopsis thaliana OX=3702 GN=ALDH2B4 PE=1 SV=1	40	17	75	15	538	58.6	217	358	222	364	228	362	11	14	8	12	11	12	1.92661e+07	2.58966e+07	4.27328e+07	5.37141e+07	1.59368e+07	6.55447e+07	5.76969e+07	5.86417e+07	6.23282e+07	6.1784e+07	5.32072e+07	6.55447e+07	High	High	High	High	High	High	0	High	0.981	0.983372	0.872365	Carbamidomethyl [C222; C406]
Q93W28	Uncharacterized protein At4g15545 OS=Arabidopsis thaliana OX=3702 GN=At4g15545 PE=1 SV=1	68	16	76	16	337	37.2	204	154	173	137	197	209	13	12	9	11	10	13	1.50076e+07	1.70085e+07	2.40996e+07	3.99809e+07	1.15826e+07	4.27103e+07	4.49437e+07	3.85149e+07	3.51506e+07	4.59876e+07	3.867e+07	4.27103e+07	High	High	High	High	High	High	0	High	0.916	0.861302	0.428869	Acetyl [N-Term]
Q9FZ76	60S ribosomal protein L6-1 OS=Arabidopsis thaliana OX=3702 GN=RPL6A PE=2 SV=1	57	19	115	7	233	26.1	275	282	380	264	272	293	14	15	15	14	14	14	3.9666e+07	5.44224e+07	5.13331e+07	100449137	3.216e+07	1.06703e+08	1.18789e+08	1.23237e+08	7.48723e+07	1.15541e+08	1.07371e+08	1.06703e+08	High	High	High	High	High	High	0	High	1.08	0.860444	0.427185
Q8LEQ0	60S acidic ribosomal protein P1-3 OS=Arabidopsis thaliana OX=3702 GN=RPP1C PE=1 SV=2	73	3	44	2	113	11.2	288	269	285	622	171	386	3	2	3	3	2	3	1.40623e+07	2.0864e+07	3.90858e+07	3.53531e+07	1.33015e+07	3.6982e+07	4.21127e+07	4.72457e+07	5.70089e+07	4.06645e+07	4.44088e+07	3.6982e+07	High	High	High	High	High	High	0	High	1.12	0.759712	0.259041	Oxidation [M14; M45; M61]; Acetyl [N-Term]; Carbamidomethyl [C9]
P31166	Adenine phosphoribosyltransferase 1, chloroplastic OS=Arabidopsis thaliana OX=3702 GN=APT1 PE=1 SV=2	60	9	65	9	243	26.4	316	216	386	291	250	339	6	6	9	6	6	7	1.89196e+07	2.76773e+07	4.37455e+07	4.59965e+07	1.54263e+07	5.57472e+07	5.6659e+07	6.26739e+07	6.38054e+07	5.2907e+07	5.15029e+07	5.57472e+07	High	High	High	High	High	High	0	High	0.933	0.899367	0.52306	Oxidation [M61; M174]; Carbamidomethyl [C215; C217]
Q39101	Ferritin-1, chloroplastic OS=Arabidopsis thaliana OX=3702 GN=FER1 PE=2 SV=1	41	9	54	8	255	28.2	181	148	235	208	207	140	8	7	7	8	7	7	1.47238e+07	1.67687e+07	3.32563e+07	3.04902e+07	9.30843e+06	3.65319e+07	4.40939e+07	3.79719e+07	4.85062e+07	3.5071e+07	3.10775e+07	3.65319e+07	High	High	High	High	High	High	0	High	1.251	0.238833	0.0331712	Oxidation [M182]
Q944I4	D-glycerate 3-kinase, chloroplastic OS=Arabidopsis thaliana OX=3702 GN=GLYK PE=1 SV=2	34	11	42	11	456	51	400	305	153	306	190	242	9	9	5	6	5	7	8.78689e+06	14123386	2.30275e+07	3.3851e+07	7.95478e+06	4.31227e+07	2.63144e+07	3.19818e+07	3.35869e+07	3.89367e+07	2.65582e+07	4.31227e+07	High	High	High	High	High	High	0	High	0.852	0.585547	0.136524	Carbamidomethyl [C160; C189; C219]; Oxidation [M405]
Q9ZUT9	40S ribosomal protein S5-1 OS=Arabidopsis thaliana OX=3702 GN=RPS5A PE=1 SV=1	58	12	127	1	207	23	584	593	662	662	490	714	11	11	11	11	10	12	1.94935e+06	2.36031e+06	3384811	4.5687e+06	1.7815e+06	4.24914e+06	5.83777e+06	5.34482e+06	4.93694e+06	5.25509e+06	5.94781e+06	4.24914e+06	High	High	High	High	High	High	0	High	1.017	0.994314	0.970032	Acetyl [N-Term]; Carbamidomethyl [C69; C175]; Oxidation [M80; M81]
Q42472	Glutamate decarboxylase 2 OS=Arabidopsis thaliana OX=3702 GN=GAD2 PE=1 SV=1	39	14	50	12	494	56.1	199	272	227	225	150	382	5	8	7	10	4	10	1.30001e+07	1.95151e+07	2.08634e+07	4.24848e+07	1.27684e+07	5.33373e+07	3.89319e+07	4.4191e+07	3.04305e+07	4.88677e+07	4.26291e+07	5.33373e+07	High	High	High	High	High	High	0	High	0.942	0.918389	0.589596	Carbamidomethyl [C14; C165]; Oxidation [M86]
F4K410	Putative elongation factor TypA-like SVR3, chloroplastic OS=Arabidopsis thaliana OX=3702 GN=SVR3 PE=1 SV=1	25	12	64	12	675	74.3	414	325	360	235	310	387	10	10	11	8	9	10	6.51461e+06	9.29686e+06	1.82998e+07	17141469	5.62261e+06	2.3582e+07	1.95095e+07	2.10523e+07	2.66913e+07	1.97168e+07	1.87719e+07	2.3582e+07	High	High	High	High	High	High	0	High	1.121	0.854519	0.391871	Oxidation [M506]; Carbamidomethyl [C317; C323]
F4ICX9	TSK-associating protein 1 OS=Arabidopsis thaliana OX=3702 GN=TSA1 PE=1 SV=1	29	17	57	16	759	84.3	150	179	266	350	212	344	6	7	10	6	9	7	4.3296e+06	5.36314e+06	7.57221e+06	9.57794e+06	2.87307e+06	1.18969e+07	1.2966e+07	1.21446e+07	1.10445e+07	1.10169e+07	9.59215e+06	1.18969e+07	High	High	High	High	High	High	0	High	1.007	0.987116	0.893224
Q8LCW9	60S acidic ribosomal protein P1-1 OS=Arabidopsis thaliana OX=3702 GN=RPP1A PE=3 SV=2	73	4	54	3	112	11.2	380	302	459	546	334	418	4	3	3	4	3	4	2.68175e+07	3.14413e+07	4.4567e+07	3.59632e+07	1.97914e+07	3.53074e+07	8.03112e+07	7.11975e+07	6.50035e+07	4.13663e+07	6.60766e+07	3.53074e+07	High	High	High	High	High	High	0	High	1.241	0.217567	0.0292326	Oxidation [M14; M45; M61]; Acetyl [N-Term]; Carbamidomethyl [C9]
Q8LD27	Proteasome subunit beta type-6 OS=Arabidopsis thaliana OX=3702 GN=PBA1 PE=1 SV=2	52	12	84	12	233	25.1	481	313	436	288	435	394	11	10	10	9	11	9	3.49044e+07	4.43746e+07	6.31102e+07	9.4724e+07	2.79665e+07	9.78825e+07	1.04529e+08	1.00484e+08	9.20499e+07	1.08955e+08	9.33703e+07	9.78825e+07	High	High	High	High	High	High	0	High	0.935	0.905814	0.536593	Carbamidomethyl [C56]; Oxidation [M36; M97]
P17597	Acetolactate synthase, chloroplastic OS=Arabidopsis thaliana OX=3702 GN=ALS PE=1 SV=1	34	16	73	16	670	72.5	213	161	183	229	108	313	11	12	10	10	9	11	1.20084e+07	1.6567e+07	2.75049e+07	2.88313e+07	1.0769e+07	3.74937e+07	3.59618e+07	3.75153e+07	4.01175e+07	3.31629e+07	3.59539e+07	3.74937e+07	High	High	High	High	High	High	0	High	1.095	0.854519	0.390366	Carbamidomethyl [C310; C608]; Oxidation [M601]
Q9SJ66	Probable sucrose-phosphatase 2 OS=Arabidopsis thaliana OX=3702 GN=SPP2 PE=2 SV=2	41	15	80	15	422	47.8	278	222	210	205	204	236	13	12	11	10	12	12	1.34242e+07	1.62513e+07	2.74991e+07	4.12391e+07	1.25596e+07	4.67642e+07	4.02018e+07	3.68004e+07	4.01091e+07	4.74348e+07	4.19319e+07	4.67642e+07	High	High	High	High	High	High	0	High	0.849	0.560296	0.124382	Carbamidomethyl [C248]; Oxidation [M165]
Q9LV03	Glutamate synthase 1 [NADH], chloroplastic OS=Arabidopsis thaliana OX=3702 GN=GLT1 PE=1 SV=2	13	16	44	16	2208	241.7	120	271	256	200	83	243	5	12	9	5	5	7	3.52964e+06	5.23204e+06	7.43514e+06	8.16306e+06	2.23919e+06	9.33119e+06	1.05703e+07	1.18477e+07	1.08446e+07	9.38947e+06	7.47585e+06	9.33119e+06	High	High	High	High	High	High	0	High	1.294	0.427624	0.0774627	Carbamidomethyl [C667; C683; C1799; C1803; C1807; C1823; C2003]
Q9FLQ4	Dihydrolipoyllysine-residue succinyltransferase component of 2-oxoglutarate dehydrogenase complex 1, mitochondrial OS=Arabidopsis thaliana OX=3702 GN=At5g55070 PE=1 SV=1	35	13	84	6	464	50.1	269	325	479	435	217	526	8	8	11	10	10	11	1.04465e+07	1.27794e+07	2.04748e+07	3.08116e+07	9883139	3.0619e+07	3.12844e+07	2.89385e+07	2.98637e+07	3.54407e+07	3.29963e+07	3.0619e+07	High	High	High	High	High	High	0	High	0.965	0.931715	0.68117
Q9SE50	Beta-D-glucopyranosyl abscisate beta-glucosidase OS=Arabidopsis thaliana OX=3702 GN=BGLU18 PE=1 SV=2	30	11	71	8	528	60.4	130	204	115	159	171	129	7	9	5	8	10	9	6.89156e+06	9.88388e+06	1.3048e+07	1.45781e+07	4.39252e+06	1.92469e+07	2.06384e+07	2.23816e+07	1.90313e+07	1.67683e+07	1.46651e+07	1.92469e+07	High	High	High	High	High	High	0	High	1.152	0.799984	0.286944	Oxidation [M106]
O80840	Phosphomannomutase OS=Arabidopsis thaliana OX=3702 GN=PMM PE=1 SV=1	61	12	63	12	246	27.7	287	275	256	258	232	240	10	11	8	11	8	11	1.31285e+07	2.11685e+07	3.21988e+07	3.92319e+07	1.1721e+07	4.63809e+07	3.93164e+07	4.79351e+07	4.69638e+07	4.51261e+07	3.91322e+07	4.63809e+07	High	High	High	High	High	High	0	High	1.002	0.994314	0.94767	Carbamidomethyl [C68; C193]
Q9FMM3	Protein ESSENTIAL FOR POTEXVIRUS ACCUMULATION 1 OS=Arabidopsis thaliana OX=3702 GN=EXA1 PE=1 SV=1	17	20	60	20	1714	187.5	129	225	310	218	58	220	7	10	13	13	3	11	4.5545e+06	6.07418e+06	1.2126e+07	1.245e+07	3.83294e+06	1.43466e+07	1.36395e+07	1.37547e+07	1.76865e+07	1.43205e+07	1.27968e+07	1.43466e+07	High	High	High	High	High	High	0	High	1.119	0.883586	0.476421	Acetyl [N-Term]
Q42545	Cell division protein FtsZ homolog 1, chloroplastic OS=Arabidopsis thaliana OX=3702 GN=FTSZ1 PE=1 SV=2	41	12	59	12	433	45.5	456	319	458	510	337	563	9	8	8	11	8	9	6.94167e+07	1.13531e+08	1.55861e+08	3.21686e+08	7.87977e+07	4.09503e+08	2.07884e+08	2.57086e+08	2.27332e+08	3.70016e+08	2.63078e+08	4.09503e+08	High	High	High	High	High	High	0	High	0.952	0.92511	0.657747	Oxidation [M287]
Q93W34	Polyadenylate-binding protein RBP45C OS=Arabidopsis thaliana OX=3702 GN=RBP45C PE=2 SV=1	40	10	40	10	415	44.9	91	244	389	205	157	189	5	8	9	5	6	5	8.60524e+06	9.91609e+06	2.01713e+07	1.93238e+07	6.43416e+06	2.12367e+07	2.57704e+07	2.24545e+07	2.94211e+07	2.2227e+07	2.14814e+07	2.12367e+07	High	High	High	High	High	High	0	High	1.045	0.968856	0.799837	Carbamidomethyl [C325]
Q9SAD7	Eukaryotic translation initiation factor 4B2 OS=Arabidopsis thaliana OX=3702 GN=EIF4B2 PE=1 SV=1	46	19	75	17	549	59.3	231	212	281	242	152	206	9	8	13	13	9	12	1.18638e+07	1.32736e+07	3.54241e+07	2.93106e+07	1.03784e+07	3.56158e+07	3.55287e+07	3.00574e+07	5.16681e+07	3.37142e+07	3.46496e+07	3.56158e+07	High	High	High	High	High	High	0	High	1.19	0.540612	0.116621	Oxidation [M92]; Acetyl [N-Term]
Q9C550	2-isopropylmalate synthase 2, chloroplastic OS=Arabidopsis thaliana OX=3702 GN=IPMS2 PE=1 SV=1	37	14	49	2	631	68.1	272	307	253	242	230	280	9	8	7	8	7	8	65284.4	84804.9	276271	205152	74171.5	311971	195509	192037	402958	235974	247632	311971	High	High	High	High	High	High	0	High	0.814	0.841842	0.363386	Carbamidomethyl [C161; C224]; Oxidation [M592]
Q94AW8	Chaperone protein dnaJ 3 OS=Arabidopsis thaliana OX=3702 GN=ATJ3 PE=1 SV=2	40	13	64	5	420	46.4	119	159	286	187	127	245	9	9	9	11	8	12	5.79286e+06	9.27303e+06	14923989	2.11341e+07	4.56635e+06	1.94145e+07	1.73481e+07	2.09984e+07	2.17675e+07	2.43093e+07	1.52454e+07	1.94145e+07	High	High	High	High	High	High	0	High	1.146	0.811193	0.300711	Carbamidomethyl [C191; C194]
P49107	Photosystem I reaction center subunit N, chloroplastic OS=Arabidopsis thaliana OX=3702 GN=PSAN PE=1 SV=2	35	8	100	8	171	18.4	525	549	682	676	524	637	8	7	8	8	8	8	8.31177e+07	1.16381e+08	2.16703e+08	3.00802e+08	7.5994e+07	2.87408e+08	2.48915e+08	2.63539e+08	3.16074e+08	3.45995e+08	2.53717e+08	2.87408e+08	High	High	High	High	High	High	0	High	0.921	0.867735	0.444335	Carbamidomethyl [C126; C135; C155; C163]
P46286	60S ribosomal protein L8-1 OS=Arabidopsis thaliana OX=3702 GN=RPL8A PE=1 SV=2	64	14	111	3	258	27.8	374	392	415	313	334	375	11	11	12	10	9	12	2.02447e+07	2.56698e+07	4.70194e+07	3.90693e+07	1.51632e+07	4.67508e+07	6.06275e+07	5.81281e+07	6.85804e+07	4.49391e+07	5.06244e+07	4.67508e+07	High	High	High	High	High	High	0	High	1.321	0.0650014	0.00551282	Oxidation [M165]; Carbamidomethyl [C90; C114; C162]
P83291	NADH-cytochrome b5 reductase-like protein OS=Arabidopsis thaliana OX=3702 GN=CBR2 PE=1 SV=2	50	12	71	12	328	36	148	135	207	106	119	150	11	11	10	9	11	10	2.75105e+07	3.7214e+07	5.40873e+07	5.91416e+07	2.02805e+07	7.34991e+07	8.23865e+07	8.42694e+07	7.88895e+07	6.8027e+07	6.77095e+07	7.34991e+07	High	High	High	High	High	High	0	High	1.182	0.476664	0.0921212	Carbamidomethyl [C113; C289]; Oxidation [M294; M295]
P52032	Phospholipid hydroperoxide glutathione peroxidase 1, chloroplastic OS=Arabidopsis thaliana OX=3702 GN=GPX1 PE=2 SV=2	53	12	88	10	236	26	359	415	369	416	326	373	12	12	11	10	11	10	1.96968e+07	2.77078e+07	6.38328e+07	6.1004e+07	1.87702e+07	6.43567e+07	5.89867e+07	6.27431e+07	9.31038e+07	7.01692e+07	6.2667e+07	6.43567e+07	High	High	High	High	High	High	0	High	1.15	0.617674	0.156974	Carbamidomethyl [C111; C140]
Q94AZ4	Probable calcium-binding protein CML13 OS=Arabidopsis thaliana OX=3702 GN=CML13 PE=2 SV=1	86	14	102	5	148	16.5	420	439	442	468	356	428	14	14	12	13	11	12	1.41137e+07	1.6006e+07	2.73755e+07	37083125	1.14552e+07	4.1201e+07	4.22666e+07	3.62449e+07	3.99287e+07	4.26545e+07	3.82448e+07	4.1201e+07	High	High	High	High	High	High	0	High	0.989	0.994314	0.945418	Oxidation [M19]
P46309	Glutamate--cysteine ligase, chloroplastic OS=Arabidopsis thaliana OX=3702 GN=GSH1 PE=1 SV=2	36	15	83	15	522	58.5	297	170	239	217	250	180	13	13	13	12	13	10	3.00571e+07	4.17699e+07	6.07276e+07	6.95095e+07	2.55277e+07	8.33771e+07	9.00131e+07	9.45861e+07	8.85747e+07	7.99526e+07	8.52281e+07	8.33771e+07	High	High	High	High	High	High	0	High	1.096	0.839134	0.347746	Carbamidomethyl [C102; C186; C349]; Oxidation [M352]
Q9C8Y9	Beta-glucosidase 22 OS=Arabidopsis thaliana OX=3702 GN=BGLU22 PE=1 SV=1	39	16	99	8	524	59.7	231	292	259	286	265	220	9	12	12	11	12	12	2.64493e+06	4.61472e+06	7.00703e+06	8.78354e+06	2.29204e+06	9.68799e+06	7.92085e+06	1.04498e+07	1.02202e+07	1.01032e+07	7.6523e+06	9.68799e+06	High	High	High	High	High	High	0	High	1.113	0.908522	0.549666	Carbamidomethyl [C74; C81; C230]; Oxidation [M103]
Q43291	60S ribosomal protein L21-1 OS=Arabidopsis thaliana OX=3702 GN=RPL21A PE=2 SV=2	52	12	82	2	164	18.6	265	299	209	216	259	266	8	9	8	8	8	8	8.45055e+06	12017114	1.09689e+07	5.91803e+06	6.52918e+06	4.56642e+06	2.53071e+07	2.72122e+07	1.59987e+07	6.80715e+06	2.17986e+07	4.56642e+06	High	High	High	High	High	High	0	High	1.169	0.790463	0.280306	Oxidation [M140; M144]
Q9LW57	Plastid-lipid-associated protein 6, chloroplastic OS=Arabidopsis thaliana OX=3702 GN=PAP6 PE=1 SV=1	44	10	92	10	284	30.4	512	450	540	659	594	511	9	8	9	10	9	10	6.22182e+07	7.39122e+07	1.28052e+08	1.82832e+08	5.67763e+07	2.08067e+08	1.86327e+08	1.67371e+08	1.8677e+08	2.10301e+08	1.89556e+08	2.08067e+08	High	High	High	High	High	High	0	High	0.922	0.868342	0.446445	Carbamidomethyl [C216]; Oxidation [M268]
Q9SEI3	26S proteasome regulatory subunit 10B homolog A OS=Arabidopsis thaliana OX=3702 GN=RPT4A PE=1 SV=1	51	16	76	2	399	44.8	256	231	233	248	156	328	11	12	13	11	11	10	4.73527e+06	6455898	7.96304e+06	1.31792e+07	3.87025e+06	1.38393e+07	1.41809e+07	1.46191e+07	1.16145e+07	1.51593e+07	1.29214e+07	1.38393e+07	High	High	High	High	Peak Found	High	0	High	1.058	0.967885	0.785978	Carbamidomethyl [C353]; Oxidation [M108]
Q9CA83	NADP-dependent malic enzyme 4, chloroplastic OS=Arabidopsis thaliana OX=3702 GN=NADP-ME4 PE=1 SV=1	33	11	44	10	646	71.1	197	348	286	270	181	316	6	7	6	5	3	6	3.8583e+06	5.38578e+06	1.19795e+07	1.04191e+07	2.03615e+06	1.35392e+07	1.15546e+07	1.21959e+07	1.74728e+07	1.19844e+07	6.79797e+06	1.35392e+07	High	High	High	High	High	High	0	High	1.44	0.0873169	0.0081279	Carbamidomethyl [C202; C256; C280; C509; C632]
Q9MAK9	26S proteasome regulatory subunit S10B homolog B OS=Arabidopsis thaliana OX=3702 GN=RPT4B PE=1 SV=1	51	16	77	2	399	44.7	251	218	214	231	181	304	11	12	14	10	12	10	3.51182e+06	3.61388e+06	4.74844e+06	8.1419e+06	5.56181e+06	8.59532e+06	1.0517e+07	8.18347e+06	6.92588e+06	9.36514e+06	1.85689e+07	8.59532e+06	High	High	High	High	High	High	0	High	0.861	0.662596	0.18387	Carbamidomethyl [C353]; Oxidation [M108]
O81146	Proteasome subunit alpha type-6-A OS=Arabidopsis thaliana OX=3702 GN=PAA1 PE=1 SV=2	58	14	85	7	246	27.3	223	282	222	177	301	268	12	12	10	12	12	12	1.46475e+07	1.75758e+07	2.6915e+07	37231686	1.36855e+07	3.7975e+07	4.38652e+07	3.97996e+07	3.92571e+07	4.28254e+07	4.56909e+07	3.7975e+07	High	High	High	High	High	High	0	High	0.939	0.91819	0.576582	Carbamidomethyl [C49; C154]
Q9LZH9	60S ribosomal protein L7a-2 OS=Arabidopsis thaliana OX=3702 GN=RPL7AB PE=2 SV=1	43	12	91	1	256	29	216	226	178	181	258	233	10	11	9	9	9	10	5.19152e+06	6.19974e+06	1.85396e+07	1.37236e+07	3542507	16239318	1.55472e+07	1.4039e+07	2.70411e+07	1.57855e+07	1.18272e+07	16239318	High	High	High	High	High	High	0	High	1.187	0.740543	0.238093	Carbamidomethyl [C172]
Q9ZPX5	Succinate dehydrogenase [ubiquinone] flavoprotein subunit 2, mitochondrial OS=Arabidopsis thaliana OX=3702 GN=SDH1-2 PE=1 SV=1	25	10	49	1	632	69.3	221	316	328	348	216	505	6	8	6	5	6	8													Not Found	Not Found	Not Found	Not Found	Not Found	High	0	High				Carbamidomethyl [C75; C129; C259; C431]; Oxidation [M424]
Q42529	Tryptophan synthase alpha chain, chloroplastic OS=Arabidopsis thaliana OX=3702 GN=TSA1 PE=1 SV=1	52	9	48	9	312	33.2	338	312	333	319	275	297	8	6	6	6	5	5	1.17947e+07	1.33504e+07	1.96821e+07	1.84722e+07	7.8988e+06	1.8099e+07	3.53219e+07	3.02314e+07	2.87075e+07	2.12475e+07	2.63713e+07	1.8099e+07	High	High	High	High	High	High	0	High	1.34	0.123569	0.0132552	Carbamidomethyl [C90; C141]
Q5M729	Dihydrolipoyllysine-residue acetyltransferase component 3 of pyruvate dehydrogenase complex, mitochondrial OS=Arabidopsis thaliana OX=3702 GN=At1g54220 PE=1 SV=1	27	10	62	6	539	58.4	265	275	247	208	139	295	7	8	9	8	7	8	2.29796e+06	3.17554e+06	5.96446e+06	6.67222e+06	2.33758e+06	8.39475e+06	6.88178e+06	7.19088e+06	8.69951e+06	7.67465e+06	7.80435e+06	8.39475e+06	High	High	High	High	High	High	0	High	0.969	0.922432	0.641788	Carbamidomethyl [C342; C510]
Q9C8L4	Persulfide dioxygenase ETHE1 homolog, mitochondrial OS=Arabidopsis thaliana OX=3702 GN=GLY3 PE=1 SV=3	57	10	43	10	294	32.3	168	185	150	147	93	142	8	9	6	5	6	6	1.23284e+07	1.62514e+07	2.5652e+07	3.14365e+07	9.14756e+06	42078972	3.69203e+07	3.68005e+07	3.74149e+07	3.61595e+07	3.05404e+07	42078972	High	High	High	High	High	High	0	High	0.96	0.94484	0.702408	Carbamidomethyl [C170]
O22229	NADPH-dependent thioredoxin reductase 3 OS=Arabidopsis thaliana OX=3702 GN=NTRC PE=1 SV=2	38	15	62	15	529	57.9	276	277	303	289	289	242	11	9	10	8	9	8	1.13849e+07	1.62843e+07	2.04143e+07	2.48585e+07	9.57128e+06	3.09561e+07	3.40947e+07	3.68751e+07	2.97755e+07	2.85932e+07	3.19551e+07	3.09561e+07	High	High	High	High	High	High	0	High	1.045	0.94917	0.726191	Carbamidomethyl [C187; C381; C454; C457]
Q02971	Cinnamyl alcohol dehydrogenase 7 OS=Arabidopsis thaliana OX=3702 GN=CAD7 PE=1 SV=2	47	11	46	11	357	38.2	221	158	319	167	150	184	8	7	9	4	6	5	8.99822e+06	12444883	1.48943e+07	1.73113e+07	6.63047e+06	2.00438e+07	2.69472e+07	2.81809e+07	2.17241e+07	1.99121e+07	2.21368e+07	2.00438e+07	High	High	High	High	High	High	0	High	1.361	0.0997514	0.00969957	Carbamidomethyl [C102; C105; C113; C162]
Q9LR64	Photosystem II repair protein PSB27-H1, chloroplastic OS=Arabidopsis thaliana OX=3702 GN=PSB27-1 PE=1 SV=1	42	7	89	7	174	18.8	464	553	532	481	516	458	6	6	6	6	7	6	9.4359e+07	1.03604e+08	1.98671e+08	2.53335e+08	9.22929e+07	2.70312e+08	2.8258e+08	2.34606e+08	2.89774e+08	2.91396e+08	3.08133e+08	2.70312e+08	High	High	High	High	High	High	0	High	0.984	0.987442	0.90282	Oxidation [M163]
Q9C7N4	GDSL esterase/lipase At1g29670 OS=Arabidopsis thaliana OX=3702 GN=At1g29670 PE=2 SV=1	55	13	66	13	363	39.8	222	246	234	288	207	246	11	13	9	11	7	12	7.76123e+06	1.17958e+07	1.30763e+07	2.03944e+07	4.16356e+06	2.02491e+07	2.32428e+07	2.6711e+07	1.90725e+07	2.34585e+07	1.39006e+07	2.02491e+07	High	High	High	High	High	High	0	High	1.16	0.75101	0.246564	Carbamidomethyl [C160; C225; C298; C299; C310; C317]
O23344	Ferredoxin C 1, chloroplastic OS=Arabidopsis thaliana OX=3702 GN=FDC1 PE=1 SV=1	60	5	34	5	154	16.7	230	302	268	246	303	308	3	4	4	2	2	4	3.50096e+06	4.45889e+06	1.15171e+07	9.66683e+06	3.62484e+06	1.19533e+07	1.04844e+07	1.0097e+07	1.67984e+07	1.11192e+07	1.21021e+07	1.19533e+07	High	High	High	High	High	High	0	High	1.333	0.281369	0.0410567	Carbamidomethyl [C89; C94; C97; C126; C134]; Oxidation [M112]
Q9LIR4	Dihydroxy-acid dehydratase, chloroplastic OS=Arabidopsis thaliana OX=3702 GN=DHAD PE=1 SV=1	39	17	86	17	608	64.9	169	130	169	215	199	261	14	13	14	11	11	13	2.14382e+07	2.70801e+07	4.13851e+07	4.52325e+07	1.51754e+07	5.59206e+07	6.42017e+07	6.13217e+07	6.03625e+07	5.20282e+07	5.06654e+07	5.59206e+07	High	High	High	High	High	High	0	High	1.127	0.692709	0.207506	Carbamidomethyl [C142; C514; C535; C604]; Oxidation [M120; M312; M316; M506; M571]
Q9FXT6	Peroxisomal membrane protein PEX14 OS=Arabidopsis thaliana OX=3702 GN=PEX14 PE=1 SV=2	37	11	52	11	507	55.6	338	386	355	499	269	374	9	10	7	10	7	7	3.64105e+06	4.72252e+06	5.57215e+06	8.08226e+06	2.35267e+06	9.3406e+06	1.0904e+07	1.06939e+07	8.12731e+06	9.29653e+06	7.85474e+06	9.3406e+06	High	High	High	High	High	High	0	High	1.094	0.922432	0.638455
P34788	40S ribosomal protein S18 OS=Arabidopsis thaliana OX=3702 GN=RPS18A PE=1 SV=1	57	9	86	9	152	17.5	437	439	381	390	545	467	8	9	9	9	9	9	8.29757e+07	1.21512e+08	1.64882e+08	2.43735e+08	7.06859e+07	274373883	2.4849e+08	2.75158e+08	2.4049e+08	2.80353e+08	2.35995e+08	274373883	High	High	High	High	High	High	0	High	0.936	0.905814	0.541041	Oxidation [M27; M52; M105]; Carbamidomethyl [C45]; Acetyl [N-Term]
Q945K7	Isocitrate dehydrogenase [NAD] catalytic subunit 5, mitochondrial OS=Arabidopsis thaliana OX=3702 GN=IDH5 PE=1 SV=1	48	14	57	8	374	40.6	180	225	198	286	128	289	7	10	10	11	6	11	8.97074e+06	1.37481e+07	1.90705e+07	2.42337e+07	7.07322e+06	2.60765e+07	2.6865e+07	3.11319e+07	2.78154e+07	2.78746e+07	2.3615e+07	2.60765e+07	High	High	High	High	High	High	0	High	1.019	0.994314	0.94678	Carbamidomethyl [C139; C247; C248]
Q9FJP3	50S ribosomal protein L29, chloroplastic OS=Arabidopsis thaliana OX=3702 GN=RPL29 PE=1 SV=1	28	8	63	8	173	19.4	383	377	258	436	300	361	7	7	7	8	7	7	2.78235e+07	3.31631e+07	5.00904e+07	8.97556e+07	2.77879e+07	9.85657e+07	8.3324e+07	7.50965e+07	7.30597e+07	1.0324e+08	9.27739e+07	9.85657e+07	High	High	High	High	High	High	0	High	0.823	0.362639	0.0603874	Oxidation [M91]
Q9S7M0	Chlorophyll a-b binding protein 3, chloroplastic OS=Arabidopsis thaliana OX=3702 GN=LHCB3 PE=1 SV=1	48	6	52	5	265	28.7	188	346	307	535	236	275	4	4	4	6	3	4	1.21588e+07	2.02069e+07	4.04216e+07	64404965	1.42178e+07	67407453	3.64123e+07	4.57576e+07	5.89572e+07	7.40811e+07	4.74681e+07	67407453	High	High	High	High	High	High	0	High	0.85	0.567298	0.128916	Oxidation [M221; M224]; Carbamidomethyl [C110]
Q9SU40	Monocopper oxidase-like protein SKU5 OS=Arabidopsis thaliana OX=3702 GN=SKU5 PE=1 SV=1	25	14	55	14	587	65.6	170	181	287	261	117	283	7	7	9	9	10	11	1.23357e+07	1.6387e+07	3.11305e+07	3.58989e+07	1.15956e+07	5.20113e+07	3.69421e+07	3.71076e+07	4.54056e+07	4.12924e+07	3.87136e+07	5.20113e+07	High	High	High	High	High	High	0	High	0.978	0.976724	0.849434	Carbamidomethyl [C100]
Q9FI53	Fumarate hydratase 2 OS=Arabidopsis thaliana OX=3702 GN=FUM2 PE=1 SV=1	31	11	51	1	499	54	222	363	351	307	314	305	6	8	8	8	6	7	1.08883e+06	1.5401e+06	1679674	2.61045e+06	879302	3.33738e+06	3.26076e+06	3.48749e+06	2.4499e+06	3.00264e+06	2.93568e+06	3.33738e+06	High	High	High	High	High	High	0	High	1.045	0.990734	0.921152	Carbamidomethyl [C309]
Q9S795	Betaine aldehyde dehydrogenase 1, chloroplastic OS=Arabidopsis thaliana OX=3702 GN=ALDH10A8 PE=2 SV=1	38	11	55	11	501	54.4	217	293	371	224	248	309	7	7	7	8	8	9	3.81664e+06	5.44965e+06	1.0173e+07	1.24105e+07	3.5971e+06	1.67974e+07	1.14298e+07	1.23405e+07	1.48378e+07	1.42751e+07	1.20094e+07	1.67974e+07	High	High	High	High	High	High	0	High	1.004	0.984425	0.880863	Carbamidomethyl [C180; C194; C201]
Q9SRI1	Protein transport protein SEC13 homolog A OS=Arabidopsis thaliana OX=3702 GN=SEC13A PE=1 SV=1	65	12	56	11	302	32.6	213	253	193	196	217	281	7	8	7	9	8	8	7.7075e+06	1.16475e+07	2.10913e+07	3.27842e+07	8.48525e+06	3.24411e+07	2.30819e+07	2.63753e+07	3.07629e+07	3.77097e+07	2.83292e+07	3.24411e+07	High	High	High	High	High	High	0	High	0.938	0.883586	0.474702	Carbamidomethyl [C33; C122; C184; C202]; Oxidation [M172]
Q9LZ06	Glutathione S-transferase L3 OS=Arabidopsis thaliana OX=3702 GN=GSTL3 PE=2 SV=1	59	12	69	12	235	27.1	103	175	197	274	235	232	5	9	11	12	8	11	2.48819e+07	3.19384e+07	5.80808e+07	7.84262e+07	2.71247e+07	8.20214e+07	7.45147e+07	7.23232e+07	8.47142e+07	9.02089e+07	9.05597e+07	8.20214e+07	High	High	High	High	High	High	0	High	0.873	0.677316	0.195862
O49203	Nucleoside diphosphate kinase III, chloroplastic/mitochondrial OS=Arabidopsis thaliana OX=3702 GN=NDPK3 PE=1 SV=1	39	11	100	11	238	25.7	218	253	190	265	205	262	11	11	10	10	11	10	7.97382e+07	1.11504e+08	1.48233e+08	256947128	7.49525e+07	2.78078e+08	2.38795e+08	2.52497e+08	2.16206e+08	2.95551e+08	2.5024e+08	2.78078e+08	High	High	High	High	High	High	0	High	0.958	0.945934	0.704857
Q8H1Q1	Thylakoid lumenal protein TL20.3, chloroplastic OS=Arabidopsis thaliana OX=3702 GN=TL20.3 PE=1 SV=1	43	8	39	8	280	30	226	205	301	331	351	321	7	6	5	6	6	6	5.66058e+06	6.80775e+06	1.14634e+07	1.571e+07	5.32027e+06	1.77743e+07	1.69519e+07	1.54158e+07	1.672e+07	1.80703e+07	1.77625e+07	1.77743e+07	High	High	High	High	High	High	0	High	0.904	0.827219	0.325527	Oxidation [M171]
Q2V2S7	NAD(P)H-quinone oxidoreductase subunit M, chloroplastic OS=Arabidopsis thaliana OX=3702 GN=ndhM PE=2 SV=1	60	8	44	8	217	24.8	128	122	145	217	134	220	7	6	6	7	5	5	7.8811e+06	9.24613e+06	1.64138e+07	1.96209e+07	6.14274e+06	2.28745e+07	2.36018e+07	2.09375e+07	2.39405e+07	2.25687e+07	2.05084e+07	2.28745e+07	High	High	High	High	High	High	0	High	0.903	0.813543	0.303446	Carbamidomethyl [C109; C136]; Oxidation [M116]
Q9T043	60S ribosomal protein L14-2 OS=Arabidopsis thaliana OX=3702 GN=RPL14B PE=1 SV=1	54	11	140	5	134	15.5	431	428	443	453	335	468	10	11	11	11	10	11	7.27172e+07	8.75801e+07	8.18232e+07	1.83645e+08	5.79007e+07	194802708	2.17769e+08	1.98321e+08	1.19344e+08	2.11236e+08	1.9331e+08	194802708	High	High	High	High	High	High	0	High	1.06	0.905814	0.539257	Oxidation [M43; M75]
Q9LQ04	Bifunctional dTDP-4-dehydrorhamnose 3,5-epimerase/dTDP-4-dehydrorhamnose reductase OS=Arabidopsis thaliana OX=3702 GN=NRS/ER PE=1 SV=1	74	17	88	14	301	33.6	370	364	459	430	313	426	12	13	14	13	12	13	2.28356e+07	3.4168e+07	4.29163e+07	63502960	1.87386e+07	6.01826e+07	6.83866e+07	7.73719e+07	6.2596e+07	7.30436e+07	6.25616e+07	6.01826e+07	High	High	High	High	High	High	0	High	1.059	0.908522	0.54924	Carbamidomethyl [C32; C101; C115; C162]
Q9FDZ9	60S ribosomal protein L21-2 OS=Arabidopsis thaliana OX=3702 GN=RPL21E PE=2 SV=1	52	11	78	1	164	18.7	253	271	170	198	255	254	8	8	7	7	8	7	1.56929e+06	1.27393e+06	251672				4.6996e+06	2.88475e+06	367078				High	Peak Found	Peak Found	Not Found	High	Not Found	0	High	100	2.94261e-16	1e-17	Oxidation [M140; M144]
Q8VZB9	60S ribosomal protein L10a-1 OS=Arabidopsis thaliana OX=3702 GN=RPL10AA PE=1 SV=1	53	12	88	6	216	24.5	249	302	239	352	254	322	9	10	10	10	10	10	6.81745e+06	1.16129e+07	1.11515e+07	2.30455e+07	5.41722e+06	2.53103e+07	2.04164e+07	2.62968e+07	1.62651e+07	2.65078e+07	1.80862e+07	2.53103e+07	High	High	High	High	High	High	0	High	0.836	0.46484	0.0882649	Carbamidomethyl [C65; C163]; Oxidation [M66; M164]
O22607	WD-40 repeat-containing protein MSI4 OS=Arabidopsis thaliana OX=3702 GN=MSI4 PE=1 SV=3	35	10	49	10	507	55.7	201	318	336	461	165	287	6	7	8	8	5	8	4.95551e+06	6.17979e+06	1.07941e+07	1.06508e+07	3.95897e+06	1.43376e+07	1.48404e+07	1.39939e+07	1.57439e+07	1.2251e+07	1.32176e+07	1.43376e+07	High	High	High	High	High	High	0	High	1.156	0.827219	0.330033	Carbamidomethyl [C130; C391]
Q9SAK4	Succinate-semialdehyde dehydrogenase, mitochondrial OS=Arabidopsis thaliana OX=3702 GN=ALDH5F1 PE=1 SV=2	38	16	75	16	528	56.5	331	328	434	275	328	462	11	11	13	11	11	12	1.414e+07	1.98158e+07	2.52844e+07	3.84037e+07	1.33739e+07	4.69101e+07	4.23455e+07	4.4872e+07	3.68788e+07	4.41734e+07	4.46508e+07	4.69101e+07	High	High	High	High	High	High	0	High	0.937	0.912277	0.559527	Carbamidomethyl [C86; C331; C333]
Q9M885	40S ribosomal protein S7-2 OS=Arabidopsis thaliana OX=3702 GN=RPS7B PE=2 SV=1	69	15	69	11	191	22.2	292	128	204	256	323	217	11	9	8	9	9	7	1.26289e+07	1.60269e+07	2.43229e+07	3.09367e+07	1.22171e+07	3.10509e+07	3.78201e+07	3.62921e+07	3.54764e+07	3.55846e+07	4.07887e+07	3.10509e+07	High	High	High	High	High	High	0	High	0.952	0.922432	0.634959	Oxidation [M170]; Acetyl [N-Term]
O23144	Proton pump-interactor 1 OS=Arabidopsis thaliana OX=3702 GN=PPI1 PE=1 SV=2	33	16	77	16	612	68.8	128	169	258	175	109	212	12	14	8	10	13	11	9.67603e+06	1.21578e+07	1.82942e+07	1.86895e+07	7.2383e+06	2.51429e+07	2.89771e+07	2.75307e+07	2.66831e+07	2.14974e+07	2.41661e+07	2.51429e+07	High	High	High	High	High	High	0	High	1.19	0.611677	0.152346	Carbamidomethyl [C352]
O50039	Ornithine carbamoyltransferase, chloroplastic OS=Arabidopsis thaliana OX=3702 GN=OTC PE=1 SV=2	30	9	57	9	375	41	339	263	94	275	260	228	8	8	6	7	8	5	1.02336e+07	1.29886e+07	2.1823e+07	2.31183e+07	8.24711e+06	2.78038e+07	3.06468e+07	2.94122e+07	3.18301e+07	2.65916e+07	2.75342e+07	2.78038e+07	High	High	High	High	High	High	0	High	1.044	0.959294	0.764477	Oxidation [M321; M362]
Q9SGA6	40S ribosomal protein S19-1 OS=Arabidopsis thaliana OX=3702 GN=RPS19A PE=2 SV=1	62	10	103	3	143	15.8	439	437	370	417	374	413	9	9	9	9	8	7	1.99545e+07	3.2354e+07	4.94748e+07	5.78456e+07	1.40155e+07	7.1016e+07	5.97584e+07	7.32643e+07	7.21618e+07	6.65363e+07	4.67929e+07	7.1016e+07	High	High	High	High	High	High	0	High	1.067	0.89138	0.49843	Oxidation [M111]; Carbamidomethyl [C94]
Q9T074	Phosphoenolpyruvate carboxykinase (ATP) OS=Arabidopsis thaliana OX=3702 GN=PCKA PE=1 SV=1	30	13	61	13	671	73.4	155	263	252	247	224	263	9	10	8	8	9	8	5.33457e+06	7.56762e+06	1.75556e+07	1.48001e+07	5.02895e+06	2.015e+07	1.59756e+07	1.71365e+07	2.56059e+07	1.70236e+07	1.67899e+07	2.015e+07	High	High	High	High	High	High	0	High	1.07	0.935989	0.686046	Carbamidomethyl [C38; C393; C406; C470; C483]; Acetyl [N-Term]
Q9SHP0	Phosphoserine aminotransferase 2, chloroplastic OS=Arabidopsis thaliana OX=3702 GN=PSAT2 PE=1 SV=1	32	10	70	3	422	46.6	164	251	147	178	198	179	8	9	6	9	10	8	1.42878e+06	2.23191e+06	3.50462e+06	4.52212e+06	1.55751e+06	5.13684e+06	4.27883e+06	5.05407e+06	5.11168e+06	5.20152e+06	5.19996e+06	5.13684e+06	High	High	High	High	High	High	0	High	0.941	0.916418	0.568833	Oxidation [M93; M96; M98; M402]; Carbamidomethyl [C207]
Q9ZPF5	Arginase 2, chloroplastic/mitochondrial OS=Arabidopsis thaliana OX=3702 GN=ARGAH2 PE=1 SV=1	53	11	54	9	344	38	168	164	118	273	209	130	7	7	10	8	7	8	6.84844e+06	7.70575e+06	1.63887e+07	2.11787e+07	6.11369e+06	2.7993e+07	2.05092e+07	1.74493e+07	2.39039e+07	2.43606e+07	2.04114e+07	2.7993e+07	High	High	High	High	High	High	0	High	0.901	0.811193	0.300841	Oxidation [M326]; Carbamidomethyl [C97; C275]
P42825	Chaperone protein dnaJ 2 OS=Arabidopsis thaliana OX=3702 GN=ATJ2 PE=1 SV=2	52	14	53	6	419	46.4	131	128	163	143	84	95	8	8	8	10	5	10	1.06052e+06	1.50264e+06	3.50477e+06	2.00353e+06	567662	2.94496e+06	3.17597e+06	3.40266e+06	5.11191e+06	2.30454e+06	1.89522e+06	2.94496e+06	High	High	High	High	Peak Found	High	0	High	1.445	0.317229	0.049403	Carbamidomethyl [C192; C195; C375]
Q9LT08	26S proteasome non-ATPase regulatory subunit 14 homolog OS=Arabidopsis thaliana OX=3702 GN=RPN11 PE=1 SV=1	61	11	53	11	308	34.3	302	226	340	249	113	262	7	6	8	9	8	7	1.25979e+07	1.51077e+07	24108704	3.46483e+07	1.00889e+07	4.13715e+07	3.77274e+07	3.42107e+07	3.51639e+07	3.98538e+07	3.36831e+07	4.13715e+07	High	High	High	High	High	High	0	High	0.974	0.973682	0.82478	Oxidation [M50; M53; M94; M97]
O82204	60S ribosomal protein L28-1 OS=Arabidopsis thaliana OX=3702 GN=RPL28A PE=1 SV=1	48	6	59	5	143	15.9	288	278	350	364	264	357	6	5	6	6	6	6	2.73104e+07	3.76901e+07	4.78677e+07	8.78942e+07	2.69206e+07	106338404	8.17873e+07	8.53476e+07	6.98177e+07	1.01099e+08	8.98783e+07	106338404	High	High	High	High	High	High	0	High	0.732	0.0324142	0.00244256	Acetyl [N-Term]; Carbamidomethyl [C18]
Q06738	Low-temperature-induced 78 kDa protein OS=Arabidopsis thaliana OX=3702 GN=RD29A PE=1 SV=2	36	14	42	14	710	77.8	206	61	285	140	170	207	7	4	10	4	7	8	3.10289e+06	3.01894e+06	4.57117e+06	6.71551e+06	2.3855e+06	7.20967e+06	9.29231e+06	6.83626e+06	6.66732e+06	7.72445e+06	7.96434e+06	7.20967e+06	High	High	High	High	High	High	0	High	0.974	0.929808	0.674445
Q9S834	ATP-dependent Clp protease proteolytic subunit 5, chloroplastic OS=Arabidopsis thaliana OX=3702 GN=CLPP5 PE=1 SV=1	38	6	46	6	298	32.3	130	237	204	211	193	207	3	6	5	5	3	6	7.69082e+06	1.26109e+07	2.84625e+07	23082722	6.22355e+06	2.44993e+07	2.30319e+07	2.85569e+07	4.15142e+07	2.65507e+07	2.07782e+07	2.44993e+07	High	High	High	High	High	High	0	High	1.206	0.528858	0.111116	Oxidation [M270; M286]; Carbamidomethyl [C187]
Q9ZW35	Proliferating cell nuclear antigen 2 OS=Arabidopsis thaliana OX=3702 GN=PCNA2 PE=1 SV=1	63	13	73	4	264	29.2	234	240	218	206	248	230	10	11	10	10	10	10	2.13683e+06	3.05055e+06	5.18395e+06	5.34791e+06	1.8662e+06	6.50805e+06	6.39922e+06	6.90785e+06	7.56108e+06	6.15138e+06	6.23059e+06	6.50805e+06	High	High	High	High	High	High	0	High	1.099	0.922432	0.643099	Carbamidomethyl [C81]; Oxidation [M68]
Q8S9M1	Probable plastid-lipid-associated protein 13, chloroplastic OS=Arabidopsis thaliana OX=3702 GN=PAP13 PE=1 SV=2	56	13	77	13	299	33	204	201	149	344	245	300	8	10	8	11	10	11	1.6254e+07	1.93786e+07	2.91775e+07	4.79034e+07	1.62277e+07	5.42273e+07	4.86764e+07	4.38821e+07	4.25571e+07	5.51004e+07	5.41787e+07	5.42273e+07	High	High	High	High	High	High	0	High	0.828	0.421755	0.0757762	Oxidation [M206]; Carbamidomethyl [C122]
Q9SIP1	Stress-response A/B barrel domain-containing protein UP3 OS=Arabidopsis thaliana OX=3702 GN=UP3 PE=1 SV=1	51	11	70	11	263	28.8	370	288	450	337	300	272	9	7	8	8	6	8	2.42521e+07	2.89772e+07	4.9157e+07	6.54928e+07	1.95635e+07	7.26554e+07	7.26286e+07	6.56176e+07	7.16983e+07	7.53324e+07	6.53154e+07	7.26554e+07	High	High	High	High	High	High	0	High	0.94	0.916418	0.571917	Oxidation [M138; M223]; Carbamidomethyl [C134]
Q5GM68	Phosphoenolpyruvate carboxylase 2 OS=Arabidopsis thaliana OX=3702 GN=PPC2 PE=1 SV=2	24	19	59	9	963	109.7	105	203	180	126	80	165	8	11	10	9	7	11	4.06655e+06	5.93463e+06	9.42809e+06	1.08941e+07	4.13483e+06	1.38803e+07	1.21782e+07	1.34387e+07	1.37514e+07	1.25308e+07	1.38047e+07	1.38803e+07	High	High	High	High	High	High	0	High	1.007	0.987116	0.901378	Carbamidomethyl [C303]
Q38935	Peptidyl-prolyl cis-trans isomerase FKBP15-1 OS=Arabidopsis thaliana OX=3702 GN=FKBP15-1 PE=2 SV=2	67	7	50	5	153	16.3	342	401	353	246	271	357	6	6	5	5	6	5	5.39564e+06	6.36405e+06	1.36603e+07	1.55885e+07	4.18284e+06	1.96068e+07	1.61585e+07	1.44111e+07	1.99244e+07	1.79305e+07	1.3965e+07	1.96068e+07	High	High	High	High	High	High	0	High	0.97	0.935989	0.686226	Carbamidomethyl [C45; C100]
O65902	Cyclase-associated protein 1 OS=Arabidopsis thaliana OX=3702 GN=CAP1 PE=2 SV=1	50	14	59	14	476	50.9	242	236	169	155	188	266	9	11	8	8	7	10	1.17795e+07	1.81727e+07	2.27529e+07	30927184	8.65506e+06	3.49762e+07	3.52765e+07	4.11513e+07	3.31864e+07	3.55737e+07	2.88962e+07	3.49762e+07	High	High	High	High	High	High	0	High	1.121	0.813543	0.30398	Carbamidomethyl [C60; C156]; Acetyl [N-Term]
Q8LDU4	Red chlorophyll catabolite reductase, chloroplastic OS=Arabidopsis thaliana OX=3702 GN=RCCR PE=1 SV=2	47	11	59	11	319	36.4	221	217	209	281	171	165	6	8	7	11	8	9	5.82795e+06	6.95752e+06	1.183e+07	1.43364e+07	4.73175e+06	1.73604e+07	1.74532e+07	1.5755e+07	1.72548e+07	1.64903e+07	1.57976e+07	1.73604e+07	High	High	High	High	High	High	0	High	1.069	0.94713	0.707093	Carbamidomethyl [C125]
Q9LH76	Trifunctional UDP-glucose 4,6-dehydratase/UDP-4-keto-6-deoxy-D-glucose 3,5-epimerase/UDP-4-keto-L-rhamnose-reductase RHM3 OS=Arabidopsis thaliana OX=3702 GN=RHM3 PE=2 SV=1	22	11	52	1	664	74.9	197	180	195	185	176	194	7	8	7	9	8	6													Not Found	High	Not Found	High	Not Found	Not Found	0	High				Carbamidomethyl [C118; C228; C529]; Oxidation [M535]
Q8LA13	DEAD-box ATP-dependent RNA helicase 11 OS=Arabidopsis thaliana OX=3702 GN=RH11 PE=1 SV=1	39	17	69	12	612	66	192	195	234	205	90	231	11	12	12	8	8	12	6.39517e+06	9.33733e+06	1.53909e+07	1.603e+07	4.80697e+06	1.6697e+07	1.91518e+07	2.1144e+07	2.24485e+07	1.84384e+07	1.60488e+07	1.6697e+07	High	High	High	High	High	High	0	High	1.146	0.802582	0.292172	Carbamidomethyl [C280; C429]
Q9LFG2	Diaminopimelate epimerase, chloroplastic OS=Arabidopsis thaliana OX=3702 GN=DAPF PE=1 SV=1	48	12	67	12	362	39	332	358	354	225	265	245	10	10	10	10	9	8	1.08293e+07	1.46953e+07	3.07108e+07	3.26734e+07	1.18544e+07	3.95876e+07	3.24308e+07	3.32769e+07	4.47935e+07	3.75822e+07	3.95777e+07	3.95876e+07	High	High	High	High	High	High	0	High	1.058	0.91946	0.603895	Carbamidomethyl [C150; C326]
Q56YA5	Serine--glyoxylate aminotransferase OS=Arabidopsis thaliana OX=3702 GN=AGT1 PE=1 SV=2	49	13	56	13	401	44.2	150	100	112	129	80	133	9	7	8	9	6	8	1.44596e+07	22139369	4.04053e+07	5.67864e+07	1.2717e+07	5.95718e+07	4.33027e+07	5.01336e+07	5.89334e+07	6.5318e+07	4.24576e+07	5.95718e+07	High	High	High	High	High	High	0	High	0.972	0.973706	0.830901	Carbamidomethyl [C142; C181]; Acetyl [N-Term]
Q9SKK4	Probable 2-oxoacid dependent dioxygenase OS=Arabidopsis thaliana OX=3702 GN=GSL-OH PE=1 SV=1	37	9	60	9	359	40.3	214	211	226	323	150	356	7	6	8	9	7	9	7.79409e+06	1.05481e+07	2.21059e+07	2.31995e+07	7.07577e+06	2.689e+07	2.33412e+07	2.38858e+07	3.22428e+07	2.6685e+07	2.36235e+07	2.689e+07	High	High	High	High	High	High	0	High	1.028	0.990734	0.912676	Carbamidomethyl [C151]; Oxidation [M99]
Q9LXA8	Probable beta-D-xylosidase 6 OS=Arabidopsis thaliana OX=3702 GN=BXL6 PE=2 SV=1	29	16	42	15	792	87.1	193	145	140	243	150	258	9	5	6	7	7	7	3.67867e+06	4.25879e+06	7.78325e+06	7.89447e+06	2.44285e+06	1.05876e+07	1.10166e+07	9.64384e+06	1.13523e+07	9.08053e+06	8.15581e+06	1.05876e+07	High	High	High	High	High	High	0	High	1.098	0.91946	0.620038	Oxidation [M61]; Carbamidomethyl [C273; C276; C287; C479; C484]
O82291	Probable plastid-lipid-associated protein 3, chloroplastic OS=Arabidopsis thaliana OX=3702 GN=PAP3 PE=1 SV=1	35	11	82	11	376	40.5	273	294	340	351	316	308	9	10	11	10	11	11	2.28538e+07	2.84634e+07	6.09481e+07	7.23974e+07	2.18424e+07	8.34231e+07	6.84409e+07	6.44542e+07	8.88963e+07	8.32744e+07	7.29241e+07	8.34231e+07	High	High	High	High	High	High	0	High	0.918	0.858137	0.421968	Carbamidomethyl [C156]; Oxidation [M117]
Q9FF52	60S ribosomal protein L12-3 OS=Arabidopsis thaliana OX=3702 GN=RPL12C PE=2 SV=1	62	10	98	3	166	17.8	438	453	542	453	463	488	10	9	9	8	7	9	6.96626e+06	7.62041e+06	8.2766e+06	8.54787e+06	5.81317e+06	10256060	2.08621e+07	1.72561e+07	1.20719e+07	9.8321e+06	1.94081e+07	10256060	High	High	High	High	High	High	0	High	1.11	0.899367	0.523723	Carbamidomethyl [C137; C142]
P62090	Photosystem I iron-sulfur center OS=Arabidopsis thaliana OX=3702 GN=psaC PE=3 SV=2	85	8	109	8	81	9	594	517	437	504	428	474	8	8	7	8	7	8	1.1386e+08	1.59961e+08	1.93655e+08	2.94703e+08	1.13001e+08	2.60286e+08	3.40981e+08	3.62225e+08	2.82457e+08	3.38979e+08	3.7727e+08	2.60286e+08	High	High	High	High	High	High	0	High	0.973	0.972688	0.815181	Carbamidomethyl [C11; C14; C17; C21; C34; C48; C51; C54; C58]; Oxidation [M28]
Q9SQZ1	40S ribosomal protein S17-3 OS=Arabidopsis thaliana OX=3702 GN=RPS17C PE=2 SV=3	41	11	102	1	140	16	302	376	354	336	340	262	6	8	8	11	9	10	313070	351524	922880	1.17684e+06	435459	1.67702e+06	937560	796010	1.34607e+06	1.35364e+06	1.45384e+06	1.67702e+06	Peak Found	Peak Found	High	High	Peak Found	Peak Found	0	High	0.645	0.213346	0.0284335	Oxidation [M24; M58]
Q9M7Q7	Proliferating cellular nuclear antigen 1 OS=Arabidopsis thaliana OX=3702 GN=PCNA PE=1 SV=2	54	11	68	2	263	29.1	262	245	238	213	216	266	9	10	9	10	8	9	532975	544913	1.55246e+06	1.50231e+06	413768	2.06374e+06	1.59612e+06	1.23393e+06	2.26435e+06	1.72801e+06	1.38143e+06	2.06374e+06	High	High	High	High	High	High	0	High	1.091	0.962412	0.774111	Carbamidomethyl [C81]; Oxidation [M68]
Q94JQ4	Reactive Intermediate Deaminase A, chloroplastic OS=Arabidopsis thaliana OX=3702 GN=RIDA PE=1 SV=1	61	11	81	11	187	19.8	390	367	423	342	427	320	9	9	9	9	9	9	5.28039e+07	6.28495e+07	1.26962e+08	1.57212e+08	4.60053e+07	1.5293e+08	1.58133e+08	1.4232e+08	1.85181e+08	1.80831e+08	1.53595e+08	1.5293e+08	High	High	High	High	High	High	0	High	0.961	0.94917	0.723029	Oxidation [M140]
Q9S831	Photosystem I reaction center subunit IV A, chloroplastic OS=Arabidopsis thaliana OX=3702 GN=PSAE1 PE=1 SV=1	61	7	181	5	143	15	506	587	977	772	513	766	7	7	7	6	6	7	1.16244e+08	1.42153e+08	2.58338e+08	4.31664e+08	1.25182e+08	4.30798e+08	3.48119e+08	3.21898e+08	3.76801e+08	4.96517e+08	4.17937e+08	4.30798e+08	High	High	High	High	High	High	0	High	0.796	0.211207	0.0280236
F4JGR5	Pyrophosphate--fructose 6-phosphate 1-phosphotransferase subunit beta 2 OS=Arabidopsis thaliana OX=3702 GN=PFP-BETA2 PE=3 SV=1	33	14	64	8	569	62.7	221	233	226	248	126	169	9	10	11	11	8	9	2.27045e+06	2.69982e+06	4.84425e+06	5.10023e+06	960192	6.47591e+06	6.79938e+06	6.11362e+06	7.06562e+06	5.86649e+06	3.20574e+06	6.47591e+06	High	High	High	High	High	High	0	High	1.053	0.981203	0.869281	Carbamidomethyl [C168; C208; C249]
Q9C5C8	Peptide methionine sulfoxide reductase B2, chloroplastic OS=Arabidopsis thaliana OX=3702 GN=MSRB2 PE=1 SV=1	56	11	78	8	202	22	210	200	212	143	184	223	10	8	8	9	8	9	1.53034e+07	2.28352e+07	3.63901e+07	3.1983e+07	1.0091e+07	3.71753e+07	4.58295e+07	5.17092e+07	5.30771e+07	3.67881e+07	3.36902e+07	3.71753e+07	High	High	High	High	High	High	0	High	1.372	0.0278164	0.00205437	Carbamidomethyl [C115; C116; C119; C134; C162; C165; C187]
O82399	Malate dehydrogenase 1, peroxisomal OS=Arabidopsis thaliana OX=3702 GN=PMDH1 PE=1 SV=1	29	8	68	7	354	37.4	332	334	301	430	188	361	8	8	8	8	6	8	5.06913e+06	6.70035e+06	1.46579e+07	1.32139e+07	3.95201e+06	1.33684e+07	1.51807e+07	1.51727e+07	2.13793e+07	1.51992e+07	1.31944e+07	1.33684e+07	High	High	High	High	High	High	0	High	1.158	0.827219	0.326374	Carbamidomethyl [C315]
O22914	Calvin cycle protein CP12-1, chloroplastic OS=Arabidopsis thaliana OX=3702 GN=CP12-1 PE=1 SV=1	50	4	73	4	124	13.5	714	676	740	931	636	856	4	4	4	4	4	4	7.78015e+07	9.22993e+07	160831732	1.64845e+08	6.0694e+07	1.96752e+08	2.32995e+08	2.09008e+08	2.34582e+08	1.89611e+08	2.02636e+08	1.96752e+08	High	High	High	High	High	High	0	High	1.162	0.568833	0.130361	Carbamidomethyl [C68; C77; C110; C119]
Q9SK39	Probable steroid-binding protein 3 OS=Arabidopsis thaliana OX=3702 GN=MP3 PE=1 SV=1	78	6	58	6	100	11	431	391	391	377	357	435	6	6	6	6	4	6	3.66051e+07	4.46519e+07	6.51439e+07	9.49648e+07	3.28769e+07	100473508	1.09622e+08	1.01112e+08	9.50161e+07	1.09232e+08	1.09764e+08	100473508	High	High	High	High	High	High	0	High	0.939	0.912277	0.559824	Acetyl [N-Term]; Oxidation [M1; M46]
Q8L770	ATP-dependent Clp protease proteolytic subunit-related protein 3, chloroplastic OS=Arabidopsis thaliana OX=3702 GN=CLPR3 PE=1 SV=1	45	14	92	14	330	36.3	121	61	124	164	141	156	11	10	13	11	12	10	1.83687e+07	2.24238e+07	4.44719e+07	5.60313e+07	1.93621e+07	6.39358e+07	5.50093e+07	5.07777e+07	6.48648e+07	6.44494e+07	6.46433e+07	6.39358e+07	High	High	High	High	High	High	0	High	0.943	0.918389	0.593681	Oxidation [M181; M244; M282]
Q9SSK5	MLP-like protein 43 OS=Arabidopsis thaliana OX=3702 GN=MLP43 PE=1 SV=1	77	12	77	9	158	17.9	230	356	301	336	202	344	11	10	11	10	8	8	1.61304e+07	2.32115e+07	3.85975e+07	4.65168e+07	1.16548e+07	5.62026e+07	4.83062e+07	5.25615e+07	5.62967e+07	5.35055e+07	3.89112e+07	5.62026e+07	High	High	High	High	High	High	0	High	0.95	0.923461	0.6533	Acetyl [N-Term]; Carbamidomethyl [C46; C143]
O49460	Prohibitin-1, mitochondrial OS=Arabidopsis thaliana OX=3702 GN=PHB1 PE=1 SV=1	45	9	53	5	288	31.7	217	226	254	160	234	217	6	7	9	6	7	7	3.09892e+06	3.68641e+06	7.47784e+06	9.46523e+06	2.62228e+06	1.00519e+07	9.28043e+06	8.34771e+06	1.09069e+07	1.08873e+07	8.75487e+06	1.00519e+07	High	High	High	High	High	High	0	High	1.026	0.994314	0.972207
O80526	ATP-citrate synthase alpha chain protein 3 OS=Arabidopsis thaliana OX=3702 GN=ACLA-3 PE=2 SV=1	36	12	62	7	424	46.9	189	130	234	178	152	178	9	9	10	9	8	9	3.66253e+06	4.85066e+06	6.21744e+06	1.099e+07	3.07873e+06	1.17796e+07	1.09683e+07	1.09841e+07	9.0685e+06	1.26411e+07	1.02788e+07	1.17796e+07	High	High	High	High	High	High	0	High	0.912	0.838628	0.34215	Carbamidomethyl [C98; C163; C323; C412]
Q39251	Actin-depolymerizing factor 2 OS=Arabidopsis thaliana OX=3702 GN=ADF2 PE=1 SV=1	74	8	60	5	137	15.7	373	459	533	454	441	430	5	5	5	6	5	4	4.22666e+06	5.37614e+06	9.72291e+06	8.98592e+06	3.27449e+06	8.64895e+06	1.26577e+07	1.2174e+07	1.41814e+07	1.0336e+07	1.09324e+07	8.64895e+06	High	High	High	High	High	High	0	High	1.361	0.208391	0.0272805	Acetyl [N-Term]; Carbamidomethyl [C14; C63; C66; C78]; Oxidation [M8]
Q9SIU0	NAD-dependent malic enzyme 1, mitochondrial OS=Arabidopsis thaliana OX=3702 GN=NAD-ME1 PE=1 SV=1	31	14	61	14	623	69.6	194	178	130	137	175	191	10	9	8	10	9	10	6.18877e+06	9.04162e+06	1.58592e+07	1.78127e+07	5.30918e+06	2.26305e+07	1.85337e+07	2.04743e+07	2.31316e+07	2.04889e+07	1.77255e+07	2.26305e+07	High	High	High	High	High	High	0	High	0.95	0.916418	0.572343	Oxidation [M248; M363]
Q9C7N5	GDSL esterase/lipase At1g29660 OS=Arabidopsis thaliana OX=3702 GN=At1g29660 PE=1 SV=1	54	11	46	11	364	40.1	190	160	132	183	166	134	8	8	8	7	6	7	6.48192e+06	8.83244e+06	1.35396e+07	1.31359e+07	4.65612e+06	1.48526e+07	1.94116e+07	2.00007e+07	1.97484e+07	1.51095e+07	1.55451e+07	1.48526e+07	High	High	High	High	High	High	0	High	1.293	0.321228	0.0506903	Carbamidomethyl [C160; C225; C240; C311; C318]; Oxidation [M177]
Q9LIK0	Plastidial pyruvate kinase 1, chloroplastic OS=Arabidopsis thaliana OX=3702 GN=PKP1 PE=1 SV=1	38	15	68	15	596	65.1	216	284	206	259	277	317	9	10	9	10	10	12	2.0816e+07	2.80905e+07	4.27767e+07	6.84162e+07	1.8488e+07	8.00556e+07	6.23383e+07	6.36097e+07	6.23923e+07	7.86951e+07	6.17249e+07	8.00556e+07	High	High	High	High	High	High	0	High	0.861	0.611677	0.151484	Carbamidomethyl [C123; C130; C490]; Oxidation [M143; M245; M434; M441; M557]
Q93ZN2	Probable aldo-keto reductase 4 OS=Arabidopsis thaliana OX=3702 GN=At1g60710 PE=2 SV=1	50	16	80	12	345	37.9	205	150	283	252	220	343	10	10	12	12	10	11	1.80583e+07	2.82517e+07	4.63507e+07	5.41553e+07	1.59427e+07	6.50855e+07	5.40797e+07	6.39748e+07	6.76052e+07	6.22915e+07	5.3227e+07	6.50855e+07	High	High	High	High	High	High	0	High	1.04	0.929391	0.670007	Carbamidomethyl [C112; C198; C254]
Q9FMH8	Probable cysteine protease RD21B OS=Arabidopsis thaliana OX=3702 GN=RD21B PE=1 SV=1	21	7	43	7	463	51.2	257	229	289	310	233	260	7	6	5	7	7	5	1.35004e+07	1.38169e+07	2.32235e+07	2.43948e+07	9.83197e+06	3.30276e+07	4.04301e+07	3.12878e+07	3.38728e+07	2.80599e+07	3.28255e+07	3.30276e+07	High	High	High	High	High	High	0	High	1.035	0.96665	0.781672	Carbamidomethyl [C159; C162; C343; C382; C388; C389; C390]
Q0WQF7	Dihydrolipoyllysine-residue acetyltransferase component 1 of pyruvate dehydrogenase complex, mitochondrial OS=Arabidopsis thaliana OX=3702 GN=LTA3 PE=1 SV=2	32	13	53	13	637	68.8	217	143	141	150	186	187	9	8	9	7	10	8	1.35683e+07	1.81083e+07	3.09985e+07	3.91934e+07	1.27402e+07	5.12666e+07	4.06334e+07	4.10055e+07	4.52131e+07	4.50818e+07	4.2535e+07	5.12666e+07	High	High	High	High	High	High	0	High	0.974	0.973706	0.831182
O23095	60S acidic ribosomal protein P1-2 OS=Arabidopsis thaliana OX=3702 GN=RPP1B PE=1 SV=2	73	4	39	4	113	11.3	216	197	229	411	163	309	3	4	2	4	3	3	7.38307e+06	1.1601e+07	2.26333e+07	2.31071e+07	6.94775e+06	2.32864e+07	2.21103e+07	2.627e+07	3.30119e+07	2.65787e+07	2.31961e+07	2.32864e+07	High	High	High	High	High	High	0	High	1.158	0.757113	0.255432	Oxidation [M45; M61]; Acetyl [N-Term]; Carbamidomethyl [C9]
P20115	Citrate synthase 4, mitochondrial OS=Arabidopsis thaliana OX=3702 GN=CSY4 PE=1 SV=3	35	13	64	13	474	52.7	172	322	238	267	126	301	6	9	10	8	5	10	5.72669e+06	1.10723e+07	1.57483e+07	1.78745e+07	5.133e+06	2.35121e+07	1.71499e+07	2.50728e+07	2.29699e+07	2.05599e+07	1.71373e+07	2.35121e+07	High	High	High	High	High	High	0	High	1.077	0.91946	0.60851	Carbamidomethyl [C109; C210; C326; C468]
P49211	60S ribosomal protein L32-1 OS=Arabidopsis thaliana OX=3702 GN=RPL32A PE=2 SV=2	63	11	63	4	133	15.5	191	131	165	179	166	199	6	8	7	8	7	9	1.79466e+07	2.50537e+07	2.86961e+07	5.59681e+07	1.55601e+07	6.10891e+07	5.37451e+07	5.67331e+07	4.18548e+07	6.43767e+07	5.19496e+07	6.10891e+07	High	High	High	High	High	High	0	High	0.827	0.39395	0.069404	Oxidation [M53; M87; M88]; Carbamidomethyl [C94]
P21276	Superoxide dismutase [Fe] 1, chloroplastic OS=Arabidopsis thaliana OX=3702 GN=FSD1 PE=1 SV=4	32	6	57	6	212	23.8	443	535	608				6	6	6				62345271	8.57205e+07	1.76535e+08	2.23528e+06	599475	1.63973e+06	1.86707e+08	1.9411e+08	2.57486e+08	2.57111e+06	2.00144e+06	1.63973e+06	High	High	High	Peak Found	Peak Found	Peak Found	0	High	100	2.94261e-16	1e-17	Acetyl [N-Term]; Oxidation [M27; M191]
Q8W4D6	Protein HIGH CHLOROPHYLL FLUORESCENCE PHENOTYPE 173, chloroplastic OS=Arabidopsis thaliana OX=3702 GN=HCF173 PE=1 SV=1	34	15	56	15	598	65.7	148	155	192	109	90	267	8	10	8	7	9	7	5.4542e+06	8.10947e+06	1.23065e+07	1.69486e+07	5.56088e+06	2.07606e+07	1.63339e+07	1.83635e+07	1.79497e+07	1.9495e+07	1.85658e+07	2.07606e+07	High	High	High	High	High	High	0	High	0.886	0.756818	0.254776
O22969	Uncharacterized protein At2g34160 OS=Arabidopsis thaliana OX=3702 GN=At2g34160 PE=1 SV=1	72	12	57	12	130	14.6	247	147	166	196	143	152	10	6	7	8	9	7	2.02771e+07	2.34575e+07	4.33711e+07	5.13662e+07	1.76931e+07	6.11734e+07	6.07244e+07	5.31185e+07	6.32592e+07	5.90835e+07	5.90711e+07	6.11734e+07	High	High	High	High	High	High	0	High	0.927	0.886017	0.479722	Oxidation [M80; M114]; Acetyl [N-Term]
O82628	V-type proton ATPase subunit G1 OS=Arabidopsis thaliana OX=3702 GN=VHA-G1 PE=1 SV=1	70	10	61	10	110	12.4	313	164	282	290	295	205	10	7	8	9	9	6	2.77199e+07	2.3376e+07	4.69541e+07	4.48179e+07	2.01818e+07	3.47101e+07	8.30138e+07	5.2934e+07	6.84852e+07	5.15513e+07	6.73798e+07	3.47101e+07	High	High	High	High	High	High	0	High	1.253	0.206157	0.0268052
O81147	Proteasome subunit alpha type-6-B OS=Arabidopsis thaliana OX=3702 GN=PAA2 PE=1 SV=1	51	13	84	6	246	27.3	180	223	209	250	198	263	11	11	11	11	11	11	6.32498e+06	7.40099e+06	1.50136e+07	1.96499e+07	6.29541e+06	1.96821e+07	1.89416e+07	1.67592e+07	2.18982e+07	2.26021e+07	2.10181e+07	1.96821e+07	High	High	High	High	High	High	0	High	0.961	0.922432	0.642877	Carbamidomethyl [C49; C154]
O64740	Protein transport protein SEC13 homolog B OS=Arabidopsis thaliana OX=3702 GN=SEC13B PE=1 SV=1	68	13	64	12	302	32.6	241	273	262	388	251	253	10	9	9	11	11	9	8.7101e+06	1.04274e+07	1.68042e+07	2.08946e+07	6.79904e+06	2.40092e+07	2.60844e+07	2.36123e+07	2.45099e+07	2.40338e+07	2.26996e+07	2.40092e+07	High	High	High	High	High	High	0	High	1.002	0.987116	0.891004	Carbamidomethyl [C33; C76; C122; C184; C202]
Q8VYM4	30S ribosomal protein 2, chloroplastic OS=Arabidopsis thaliana OX=3702 GN=PSRP2 PE=2 SV=1	55	11	99	11	253	27.7	469	443	538	633	540	589	9	9	10	11	9	11	1.63986e+08	1.87594e+08	3.35211e+08	464057170	1.42813e+08	480650384	4.91094e+08	4.24799e+08	4.88925e+08	5.33777e+08	4.76803e+08	480650384	High	High	High	High	High	High	0	High	0.962	0.949488	0.730915	Oxidation [M108; M124; M192]
P0CAN7	V-type proton ATPase subunit E3 OS=Arabidopsis thaliana OX=3702 GN=VHA-E3 PE=2 SV=1	43	13	79	3	237	27.1	260	197	289	268	261	271	10	9	10	8	7	11	1.74228e+06	2.81219e+06	2.64912e+06	4.99551e+06	1.64488e+06	4.14433e+06	5.21765e+06	6.36808e+06	3.8639e+06	5.74603e+06	5.49166e+06	4.14433e+06	High	High	High	High	High	High	0	High	1.144	0.858238	0.423825	Carbamidomethyl [C127; C160; C207]; Oxidation [M72; M92]
P59230	60S ribosomal protein L10a-2 OS=Arabidopsis thaliana OX=3702 GN=RPL10AB PE=1 SV=1	52	11	90	5	216	24.4	275	282	255	326	285	297	10	10	9	9	9	9	1.12196e+07	1.50938e+07	2.63669e+07	3.28738e+07	9.73822e+06	3.72875e+07	3.35997e+07	3.41793e+07	3.84577e+07	3.78127e+07	3.25124e+07	3.72875e+07	High	High	High	High	High	High	0	High	1.15	0.690472	0.20302	Carbamidomethyl [C65; C163]; Oxidation [M66; M164]
P42758	Dehydrin Xero 2 OS=Arabidopsis thaliana OX=3702 GN=XERO2 PE=2 SV=1	58	7	41	7	193	20.9	119	112	139	205	103	212	3	3	4	5	5	6	4.57557e+06	6.57173e+06	1.17626e+07	1.82351e+07	5.54143e+06	1.99042e+07	1.37026e+07	1.48814e+07	1.71564e+07	2.09748e+07	1.85009e+07	1.99042e+07	High	High	High	High	High	High	0	High	0.8	0.302266	0.0465883	Acetyl [N-Term]; Oxidation [M1]
Q9C5U8	Histidinol dehydrogenase, chloroplastic OS=Arabidopsis thaliana OX=3702 GN=HISN8 PE=2 SV=1	37	13	41	13	466	50.3	150	215	166	154	114	134	9	6	7	6	5	5	1.19628e+07	1.56231e+07	2.46715e+07	2.58691e+07	9.98452e+06	3.59428e+07	3.58255e+07	3.53777e+07	3.59848e+07	2.97556e+07	3.33348e+07	3.59428e+07	High	High	High	High	High	High	0	High	0.978	0.973682	0.821489	Carbamidomethyl [C201; C229]; Oxidation [M97; M420]
Q9FLX7	Probable NADH dehydrogenase [ubiquinone] 1 alpha subcomplex subunit 5, mitochondrial OS=Arabidopsis thaliana OX=3702 GN=At5g52840 PE=1 SV=1	79	12	76	12	169	19.2	252	203	325	267	215	284	8	9	9	11	8	11	2.33698e+07	2.87012e+07	50071208	77016870	2.04952e+07	9.0414e+07	6.99864e+07	6.49926e+07	7.30317e+07	8.85878e+07	6.84261e+07	9.0414e+07	High	High	High	High	High	High	0	High	0.931	0.892139	0.505916	Carbamidomethyl [C83; C117]
O49453	Uncharacterized protein At4g28440 OS=Arabidopsis thaliana OX=3702 GN=At4g28440 PE=1 SV=1	77	9	58	9	153	16.4	264	155	123	187	191	257	9	8	4	6	7	6	14485603	1.63407e+07	2.44038e+07	4.04724e+07	1.44213e+07	5.01926e+07	4.33805e+07	3.70027e+07	3.55943e+07	4.6553e+07	4.81476e+07	5.01926e+07	High	High	High	High	High	High	0	High	0.901	0.836479	0.339516	Acetyl [N-Term]; Carbamidomethyl [C72; C80]
Q9M7T0	Peroxiredoxin-2F, mitochondrial OS=Arabidopsis thaliana OX=3702 GN=PRXIIF PE=1 SV=2	73	13	72	13	201	21.4	151	340	303	311	272	305	10	12	11	9	10	11	3.16326e+07	3.95799e+07	6.69981e+07	9.02816e+07	3.10724e+07	1.05929e+08	9.47312e+07	8.96268e+07	9.77206e+07	1.03845e+08	1.0374e+08	1.05929e+08	High	High	High	High	High	High	0	High	0.9	0.827219	0.319205	Carbamidomethyl [C89; C114]
Q9ASS6	Photosynthetic NDH subunit of lumenal location 5, chloroplastic OS=Arabidopsis thaliana OX=3702 GN=PNSL5 PE=1 SV=1	53	11	77	10	259	28.3	317	343	386	278	343	261	9	8	9	9	8	9	2.29182e+07	3.26735e+07	5.65394e+07	5.97795e+07	1.99646e+07	7.22171e+07	6.86339e+07	7.39877e+07	8.24659e+07	6.87607e+07	6.66547e+07	7.22171e+07	High	High	High	High	High	High	0	High	0.996	0.999536	0.997087	Carbamidomethyl [C129; C204; C251]; Oxidation [M150; M189; M225]
Q8H7F6	Bifunctional monothiol glutaredoxin-S16, chloroplastic OS=Arabidopsis thaliana OX=3702 GN=GRXS16 PE=1 SV=2	54	12	51	12	293	32.2	167	134	195	207	139	199	7	7	7	10	6	10	1.23944e+07	1.66865e+07	2.82041e+07	3.70607e+07	1.10171e+07	4.29611e+07	3.71178e+07	3.77858e+07	4.11373e+07	4.26287e+07	3.67823e+07	4.29611e+07	High	High	High	High	High	High	0	High	1.046	0.923461	0.651638	Carbamidomethyl [C123; C219]
P36210	50S ribosomal protein L12-1, chloroplastic OS=Arabidopsis thaliana OX=3702 GN=RPL12A PE=2 SV=1	57	11	96	11	191	20.1	332	352	544	425	317	632	8	8	8	8	9	9	1.38908e+08	1.31531e+08	2.76806e+08	3.6604e+08	1.47467e+08	3.53903e+08	4.15992e+08	2.97846e+08	4.03738e+08	4.21033e+08	4.9234e+08	3.53903e+08	High	High	High	High	High	High	0	High	0.853	0.564022	0.128005
Q9SX68	50S ribosomal protein L18, chloroplastic OS=Arabidopsis thaliana OX=3702 GN=RPL18 PE=2 SV=1	40	11	75	11	170	18.7	279	204	310	319	287	255	8	7	7	7	9	9	2.87305e+07	4.53831e+07	8.66868e+07	9.74632e+07	2.82532e+07	9.55991e+07	8.60401e+07	1.02768e+08	1.26438e+08	1.12106e+08	9.43274e+07	9.55991e+07	High	High	High	High	High	High	0	High	0.983	0.987116	0.900017	Oxidation [M96]
Q42605	Bifunctional UDP-glucose 4-epimerase and UDP-xylose 4-epimerase 1 OS=Arabidopsis thaliana OX=3702 GN=UGE1 PE=1 SV=2	49	14	65	11	351	39.1	143	202	227	225	59	340	10	9	13	11	8	12	5.13248e+06	7.38448e+06	1.21886e+07	1.44138e+07	4.3309e+06	1.51239e+07	1.53704e+07	1.67218e+07	1.77778e+07	1.65793e+07	1.44594e+07	1.51239e+07	High	High	High	High	High	High	0	High	1.035	0.992054	0.929565	Carbamidomethyl [C146]; Oxidation [M129]
Q9ZW84	3-isopropylmalate dehydratase small subunit 2 OS=Arabidopsis thaliana OX=3702 GN=SSU2 PE=1 SV=1	59	8	41	6	256	27	269	242	319	180	224	228	7	8	7	4	4	6	1.9787e+06	3.70304e+06	8.39093e+06	3.75381e+06	1.28061e+06	4.42865e+06	5.92569e+06	8.38536e+06	1.22386e+07	4.31778e+06	4.27552e+06	4.42865e+06	High	High	High	High	High	High	0	High	1.415	0.159592	0.01877	Carbamidomethyl [C80; C99; C148; C158]
O48832	Protein EARLY-RESPONSIVE TO DEHYDRATION 7, chloroplastic OS=Arabidopsis thaliana OX=3702 GN=ERD7 PE=1 SV=1	46	14	48	14	452	49	153	132	230	226	174	231	8	5	8	9	9	8	5.28329e+06	6.80086e+06	1.3118e+07	1.49523e+07	4.8625e+06	2.15943e+07	1.5822e+07	1.54003e+07	1.91333e+07	1.71987e+07	1.62342e+07	2.15943e+07	High	High	High	High	High	High	0	High	0.943	0.898694	0.518524
Q8VX13	Protein disulfide isomerase-like 1-3 OS=Arabidopsis thaliana OX=3702 GN=PDIL1-3 PE=2 SV=1	23	12	59	12	579	64.2	164	130	203	229	164	246	8	4	8	7	9	7	7.24366e+06	7.83013e+06	1.8686e+07	1.89895e+07	7.06629e+06	2.446e+07	2.16928e+07	1.7731e+07	2.72546e+07	2.18424e+07	2.35918e+07	2.446e+07	High	High	High	High	High	High	0	High	0.993	0.976724	0.858269
P56791	50S ribosomal protein L2, chloroplastic OS=Arabidopsis thaliana OX=3702 GN=rpl2-A PE=3 SV=1	42	9	52	9	274	29.8	201	194	183	250	246	251	5	6	5	5	7	7	1.2619e+07	1.85156e+07	2.19757e+07	3.7464e+07	1.31004e+07	4.63058e+07	3.77905e+07	4.19278e+07	3.20529e+07	4.30926e+07	4.37375e+07	4.63058e+07	High	High	High	High	High	High	0	High	0.856	0.613055	0.154532	Oxidation [M223]; Carbamidomethyl [C32; C37; C186]
Q9FXI5	Protein IQ-DOMAIN 32 OS=Arabidopsis thaliana OX=3702 GN=IQD32 PE=1 SV=3	26	14	48	14	794	86.8	173	151	104	179	181	242	9	7	7	6	7	8	4.05779e+06	5.46308e+06	5.06025e+06	9.39221e+06	3143003	1.02941e+07	1.2152e+07	1.23709e+07	7.38066e+06	1.08033e+07	1.04934e+07	1.02941e+07	High	High	High	High	High	High	0	High	1.028	0.999536	0.997678
Q9SIK2	40S ribosomal protein S25-2 OS=Arabidopsis thaliana OX=3702 GN=RPS25B PE=3 SV=1	63	10	88	3	108	12.1	312	260	319	343	204	286	7	8	10	9	8	10	9.9606e+06	1.22128e+07	2.54746e+07	3.47906e+07	8.79068e+06	3.64243e+07	2.98293e+07	2.76554e+07	3.71561e+07	4.00175e+07	2.9349e+07	3.64243e+07	High	High	High	High	High	High	0	High	0.825	0.430171	0.0780512	Oxidation [M40; M92]
P60039	60S ribosomal protein L7-3 OS=Arabidopsis thaliana OX=3702 GN=RPL7C PE=2 SV=1	66	19	81	4	242	27.9	251	194	233	319	258	328	10	13	11	14	8	12	6.4767e+06	8.43356e+06	7.94698e+06	1.3893e+07	4.34801e+06	1.43104e+07	1.9396e+07	1.90974e+07	1.15911e+07	1.59803e+07	1.45165e+07	1.43104e+07	High	High	High	High	High	High	0	High	1.106	0.897831	0.515991	Carbamidomethyl [C180]; Oxidation [M189]
Q9SKT0	Protein THYLAKOID FORMATION 1, chloroplastic OS=Arabidopsis thaliana OX=3702 GN=THF1 PE=1 SV=1	39	12	77	12	300	33.8	355	426	352	380	312	263	11	10	8	8	9	9	2.92324e+07	3.77502e+07	5.42323e+07	9.93518e+07	2.54873e+07	1.06915e+08	8.75433e+07	8.54836e+07	7.91009e+07	1.14278e+08	8.50931e+07	1.06915e+08	High	High	High	High	High	High	0	High	0.943	0.918389	0.592513	Carbamidomethyl [C226]
Q94BT9	Copper transport protein ATX1 OS=Arabidopsis thaliana OX=3702 GN=ATX1 PE=1 SV=2	80	8	72	8	76	8.2	350	358	393	396	383	398	7	8	8	8	8	7	3.41845e+07	3.42907e+07	71208922	9.55501e+07	2.90199e+07	110597939	1.02374e+08	7.76498e+07	1.03862e+08	1.09906e+08	9.6887e+07	110597939	High	High	High	High	High	High	0	High	0.835	0.450345	0.0837077	Oxidation [M11; M27]; Acetyl [N-Term]; Carbamidomethyl [C13; C16]
Q9ZW85	3-isopropylmalate dehydratase small subunit 1 OS=Arabidopsis thaliana OX=3702 GN=SSU1 PE=1 SV=1	47	8	51	6	251	26.8	395	301	312	274	251	182	8	7	7	6	7	7	1.57303e+07	2.02412e+07	2.9611e+07	3.5132e+07	1.13392e+07	3.67836e+07	4.71081e+07	4.58353e+07	4.31893e+07	4.04102e+07	3.78574e+07	3.67836e+07	High	High	High	High	High	High	0	High	1.1	0.839134	0.348459	Carbamidomethyl [C142; C152; C190; C193]; Oxidation [M127]
P51414	60S ribosomal protein L26-1 OS=Arabidopsis thaliana OX=3702 GN=RPL26A PE=2 SV=2	51	13	91	13	146	16.9	281	349	372	386	243	306	9	12	11	12	10	12	3.91623e+07	6.81986e+07	1.11237e+08	1.63798e+08	3.88037e+07	1.83428e+08	1.17281e+08	1.54433e+08	1.62245e+08	1.88407e+08	1.29552e+08	1.83428e+08	High	High	High	High	High	High	0	High	0.816	0.321228	0.050639	Oxidation [M30; M142]
Q8VYV7	3-dehydroquinate synthase, chloroplastic OS=Arabidopsis thaliana OX=3702 GN=DHQS PE=1 SV=1	33	12	52	12	442	48	100	100	273	264	103	328	4	7	8	10	7	10	9.30597e+06	1.1575e+07	2.42712e+07	3.05544e+07	7.99967e+06	3.50722e+07	2.78689e+07	2.6211e+07	3.5401e+07	3.51449e+07	2.6708e+07	3.50722e+07	High	High	High	High	High	High	0	High	1.009	0.999536	0.997418	Carbamidomethyl [C241; C302; C421]
O04496	Aspartyl protease AED3 OS=Arabidopsis thaliana OX=3702 GN=AED3 PE=1 SV=1	27	10	78	10	449	47.6	368	393	503	351	351	510	10	9	9	7	8	10	2.65998e+07	3.55256e+07	7.07466e+07	7.78127e+07	2.72267e+07	1.03919e+08	7.96594e+07	8.04462e+07	1.03188e+08	8.95032e+07	9.09001e+07	1.03919e+08	High	High	High	High	High	High	0	High	0.944	0.919274	0.600459	Carbamidomethyl [C255; C405; C448]; Oxidation [M238; M391; M408]
Q07473	Chlorophyll a-b binding protein CP29.1, chloroplastic OS=Arabidopsis thaliana OX=3702 GN=LHCB4.1 PE=1 SV=1	40	10	89	5	290	31.1	303	363	388	379	271	375	6	7	7	9	6	7	4.78386e+07	7.36645e+07	9.6895e+07	1.30324e+08	4.23357e+07	1.63411e+08	1.43264e+08	1.6681e+08	1.41327e+08	1.49903e+08	1.41344e+08	1.63411e+08	High	High	High	High	High	High	0	High	0.924	0.880135	0.462175	Carbamidomethyl [C139]
Q9LPZ1	Multiple organellar RNA editing factor 9, chloroplastic OS=Arabidopsis thaliana OX=3702 GN=MORF9 PE=1 SV=1	44	8	43	8	232	26.2	93	111	124	107	58	79	7	5	6	6	5	4	5.8035e+06	8.05329e+06	1.66225e+07	1.30195e+07	4.16926e+06	1.52801e+07	1.73799e+07	1.82363e+07	2.42449e+07	1.49756e+07	1.39197e+07	1.52801e+07	High	High	High	High	High	High	0	High	1.185	0.7251	0.225142	Oxidation [M81; M107; M122]; Carbamidomethyl [C85; C187]
P56759	ATP synthase subunit b, chloroplastic OS=Arabidopsis thaliana OX=3702 GN=atpF PE=3 SV=1	57	11	61	11	184	21	117	173	254	254	114	241	6	7	9	9	7	8	1.98358e+07	2.58036e+07	3.39394e+07	6.72965e+07	1.82183e+07	6.1146e+07	5.9403e+07	5.84312e+07	4.95026e+07	7.74071e+07	6.08244e+07	6.1146e+07	High	High	High	High	High	High	0	High	0.818	0.348347	0.0572344	Oxidation [M175; M179]; Carbamidomethyl [C159]
O22870	Peptidyl-prolyl cis-trans isomerase FKBP16-3, chloroplastic OS=Arabidopsis thaliana OX=3702 GN=FKBP16-3 PE=1 SV=2	46	10	85	10	223	23.5	259	195	346	208	239	267	10	9	9	9	10	9	5.4778e+07	8.89514e+07	1.6245e+08	1.96889e+08	5.69602e+07	1.77578e+08	1.64045e+08	2.01427e+08	2.36942e+08	2.26469e+08	1.9017e+08	1.77578e+08	High	High	High	High	High	High	0	High	1.007	0.990734	0.914006	Oxidation [M101; M134]; Carbamidomethyl [C88; C92]
Q43307	Glycerol-3-phosphate acyltransferase, chloroplastic OS=Arabidopsis thaliana OX=3702 GN=ATS1 PE=2 SV=2	37	11	55	11	459	50.4	177	186	187	273	229	304	6	8	8	9	8	8	1.64465e+07	2.25193e+07	3.7124e+07	4.47489e+07	1.26475e+07	5.24068e+07	4.9253e+07	5.0994e+07	5.41475e+07	5.1472e+07	4.22255e+07	5.24068e+07	High	High	High	High	High	High	0	High	1.134	0.676061	0.192431	Oxidation [M155]; Carbamidomethyl [C410]
Q9SGY2	ATP-citrate synthase alpha chain protein 1 OS=Arabidopsis thaliana OX=3702 GN=ACLA-1 PE=1 SV=1	37	14	56	9	423	46.6	213	144	94	187	151	192	9	8	6	10	9	10	4.1654e+06	6.18374e+06	6.42275e+06	1.1311e+07	3.07956e+06	13565924	1.24743e+07	1.40028e+07	9.36795e+06	1.30104e+07	1.02816e+07	13565924	High	High	High	High	High	High	0	High	1.069	0.957166	0.75917	Carbamidomethyl [C98; C323; C412]
Q94C48	Protein WVD2-like 5 OS=Arabidopsis thaliana OX=3702 GN=WDL5 PE=1 SV=1	34	10	46	10	437	47.5	218	182	296	330	162	388	6	6	6	8	6	8	3.0097e+06	3.73254e+06	7.56466e+06	7.88637e+06	2.52356e+06	8.40954e+06	9.01323e+06	8.45218e+06	1.10335e+07	9.07122e+06	8.42528e+06	8.40954e+06	High	High	High	High	High	High	0	High	1.112	0.898694	0.521456
P27202	Photosystem II 10 kDa polypeptide, chloroplastic OS=Arabidopsis thaliana OX=3702 GN=PSBR PE=1 SV=1	43	5	74	5	140	14.6	469	441	457	460	449	442	4	4	3	5	5	4	6.54133e+07	6.89723e+07	1.44481e+08	1.91285e+08	6.00487e+07	2.23545e+08	1.95895e+08	1.56185e+08	2.10734e+08	2.20023e+08	2.00481e+08	2.23545e+08	High	High	High	High	High	High	0	High	1.046	0.922432	0.630373	Oxidation [M59]
Q8VZ50	Probable calcium-binding protein CML14 OS=Arabidopsis thaliana OX=3702 GN=CML14 PE=2 SV=1	84	13	92	4	148	16.6	318	309	377	370	279	298	12	13	11	13	11	12	3.52824e+06	4.45248e+06	7.03615e+06	10625981	3.20731e+06	9.97815e+06	1.05661e+07	1.00824e+07	1.02626e+07	1.22224e+07	1.07081e+07	9.97815e+06	High	High	High	High	High	High	0	High	0.907	0.839134	0.34619	Oxidation [M14; M19]
Q8RX72	Leucine aminopeptidase 3, chloroplastic OS=Arabidopsis thaliana OX=3702 GN=LAP3 PE=2 SV=1	25	9	50	2	581	61.3	298	259	224	343	360	280	7	5	7	7	8	6	286707	409335	727739	947683	174420	1.0493e+06	858611	926921	1.06145e+06	1.09006e+06	582326	1.0493e+06	High	Peak Found	Peak Found	High	High	Peak Found	0	High	1.443	0.537929	0.115705	Carbamidomethyl [C406; C450]
Q9S9P8	Ferredoxin--NADP reductase, root isozyme 2, chloroplastic OS=Arabidopsis thaliana OX=3702 GN=RFNR2 PE=1 SV=1	41	12	65	5	382	42.8	133	149	156	168	156	173	9	10	9	8	10	11	5.03328e+06	6.62456e+06	9.80233e+06	1.57135e+07	5.06511e+06	1.78567e+07	1.50733e+07	1.5001e+07	1.42973e+07	1.80743e+07	1.69106e+07	1.78567e+07	High	High	High	High	High	High	0	High	0.92	0.85511	0.403162	Carbamidomethyl [C178; C200; C205; C340]
Q9SIU8	Probable protein phosphatase 2C 20 OS=Arabidopsis thaliana OX=3702 GN=PPC3-1.2 PE=1 SV=3	45	11	54	10	290	31.8	175	134	86	97	168	122	9	7	7	5	7	8	1.16841e+07	1.58043e+07	2.31374e+07	2.80225e+07	8.47876e+06	3.26002e+07	3.49909e+07	3.57882e+07	3.37472e+07	3.22326e+07	2.83076e+07	3.26002e+07	High	High	High	High	High	High	0	High	1.137	0.756818	0.254599	Carbamidomethyl [C15]
O82533	Cell division protein FtsZ homolog 2-1, chloroplastic OS=Arabidopsis thaliana OX=3702 GN=FTSZ2-1 PE=1 SV=2	28	8	48	5	478	50.7	209	224	335	276	217	376	5	5	7	7	7	6	3.32632e+06	4.15453e+06	5.09863e+06	9.89367e+06	2.96693e+06	1.12123e+07	9.96143e+06	9.40776e+06	7.43665e+06	1.13801e+07	9.90552e+06	1.12123e+07	High	High	High	High	High	High	0	High	0.851	0.611677	0.153272	Oxidation [M188; M335; M437]
Q8H107	Dihydrolipoyllysine-residue succinyltransferase component of 2-oxoglutarate dehydrogenase complex 2, mitochondrial OS=Arabidopsis thaliana OX=3702 GN=At4g26910 PE=1 SV=2	32	12	79	5	464	50	370	331	509	402	351	517	10	10	11	10	10	11	7.976e+06	6.96647e+06	1.75668e+07	1.63625e+07	5.87309e+06	1.83584e+07	2.3886e+07	1.57753e+07	2.56222e+07	1.88207e+07	1.96081e+07	1.83584e+07	High	High	High	High	High	High	0	High	0.942	0.898694	0.520211
Q9C500	WPP domain-containing protein 2 OS=Arabidopsis thaliana OX=3702 GN=WPP2 PE=1 SV=1	59	10	47	7	180	19.1	382	352	393	362	478	307	9	6	7	5	8	5	6.69177e+06	7.56664e+06	9.74964e+06	1.66533e+07	7.30834e+06	1.83884e+07	2.00401e+07	1.71343e+07	1.42204e+07	1.91553e+07	2.43999e+07	1.83884e+07	High	High	High	High	High	High	0	High	1.106	0.883586	0.465668
P49200	40S ribosomal protein S20-1 OS=Arabidopsis thaliana OX=3702 GN=RPS20A PE=2 SV=2	54	8	86	2	124	13.9	296	333	349	311	256	297	7	8	8	8	8	8	2.1427e+07	2.66652e+07	2.92139e+07	5.70331e+07	1.54013e+07	6.12845e+07	6.41681e+07	6.03821e+07	4.26102e+07	6.56017e+07	5.14194e+07	6.12845e+07	High	High	High	High	High	High	0	High	0.979	0.980268	0.868035	Carbamidomethyl [C41; C75]; Acetyl [N-Term]; Oxidation [M8]
Q42564	L-ascorbate peroxidase 3 OS=Arabidopsis thaliana OX=3702 GN=APX3 PE=1 SV=1	44	11	66	11	287	31.6	175	219	185	247	140	220	8	9	7	10	9	8	2.70325e+07	3.89263e+07	7.33632e+07	9.7754e+07	2.84543e+07	9.30393e+07	8.09551e+07	8.81469e+07	1.07004e+08	1.1244e+08	9.49988e+07	9.30393e+07	High	High	High	High	High	High	0	High	0.899	0.826225	0.315206	Acetyl [N-Term]; Carbamidomethyl [C79]
Q84WM9	Elongation factor 1-beta 1 OS=Arabidopsis thaliana OX=3702 GN=At5g12110 PE=2 SV=2	55	9	51	6	228	24.8	178	190	194	251	225	233	5	6	5	7	8	7	3.58063e+06	3.84508e+06	8.79026e+06	2.64863e+07	4.77923e+06	31093985	1.0723e+07	8.70701e+06	1.28211e+07	3.04656e+07	1.59562e+07	31093985	High	High	High	High	High	High	0	High	0.513	7.30639e-08	2.74205e-09	Acetyl [N-Term]
Q56WH4	Histone deacetylase HDT2 OS=Arabidopsis thaliana OX=3702 GN=HDT2 PE=1 SV=2	38	7	48	7	306	32.3	96	90	279	232	108	198	6	6	7	5	5	6	7.11929e+06	1.02687e+07	1.87291e+07	1.84517e+07	5.51614e+06	2.16206e+07	2.13203e+07	2.32531e+07	2.73174e+07	2.12238e+07	1.84164e+07	2.16206e+07	High	High	High	High	High	High	0	High	1.188	0.622881	0.159749	Acetyl [N-Term]; Carbamidomethyl [C33]
Q9LU05	Plasma membrane-associated cation-binding protein 2 OS=Arabidopsis thaliana OX=3702 GN=PCAP2 PE=1 SV=1	61	12	45	12	168	18.5	75	85	128	121	87	134	6	4	7	9	9	7	7.34868e+06	6.35543e+06	1.35753e+07	1.9528e+07	7.05224e+06	2.50037e+07	2.20073e+07	1.43916e+07	1.98003e+07	2.24619e+07	2.35449e+07	2.50037e+07	High	High	High	High	High	High	0	High	0.83	0.427624	0.0774428
Q9LX12	Probable inositol 3-phosphate synthase isozyme 3 OS=Arabidopsis thaliana OX=3702 GN=IPS3 PE=1 SV=1	35	11	41	5	510	56.4	158	176	214	199	201	195	6	6	6	8	4	9	929884	1.09816e+06	2194131	3.01052e+06	723327	3.88342e+06	2.78475e+06	2.48673e+06	3.20027e+06	3.46281e+06	2.41493e+06	3.88342e+06	High	High	High	High	Peak Found	High	0	High	0.988	0.968856	0.800542	Carbamidomethyl [C496]
O49482	Cinnamyl alcohol dehydrogenase 5 OS=Arabidopsis thaliana OX=3702 GN=CAD5 PE=1 SV=1	40	10	45	9	357	38.7	115	108	191	145	66	190	7	6	6	5	5	7	7.95322e+06	1.06809e+07	1.07148e+07	2.10666e+07	6.12492e+06	2.40144e+07	2.38178e+07	2.41864e+07	1.56282e+07	2.42316e+07	2.04489e+07	2.40144e+07	High	High	High	High	High	High	0	High	1.116	0.85515	0.411209	Carbamidomethyl [C114; C313]; Oxidation [M60; M65]
Q9XJ27	30S ribosomal protein S9, chloroplastic OS=Arabidopsis thaliana OX=3702 GN=RPS9 PE=2 SV=1	38	7	62	7	208	22.6	336	280	236	392	303	421	7	7	5	6	7	5	3.50126e+07	4.93429e+07	6.33718e+07	1.04768e+08	3.01544e+07	107181488	1.04853e+08	1.11735e+08	9.24314e+07	1.20508e+08	1.00675e+08	107181488	High	High	High	High	High	High	0	High	1.001	0.994314	0.962134
Q8LAS8	S-formylglutathione hydrolase OS=Arabidopsis thaliana OX=3702 GN=SFGH PE=1 SV=2	50	10	48	10	284	31.6	191	183	161	165	189	180	7	8	7	7	7	6	4.72989e+07	5.37375e+07	1.17731e+08	1.20574e+08	3.65525e+07	1.47057e+08	1.41648e+08	1.21686e+08	1.71718e+08	1.38689e+08	1.22036e+08	1.47057e+08	High	High	High	High	High	High	0	High	0.918	0.858853	0.425739	Carbamidomethyl [C184; C209]; Acetyl [N-Term]
Q5E924	Glyceraldehyde-3-phosphate dehydrogenase GAPCP2, chloroplastic OS=Arabidopsis thaliana OX=3702 GN=GAPCP2 PE=2 SV=1	31	11	76	2	420	44.8	217	251	289	185	198	210	9	9	8	7	8	7													High	High	Not Found	Not Found	Not Found	Not Found	0	High				Oxidation [M275]; Carbamidomethyl [C329]
Q9ZST4	Nitrogen regulatory protein P-II homolog OS=Arabidopsis thaliana OX=3702 GN=GLB1 PE=1 SV=1	44	10	69	10	196	21.3	220	146	240	298	153	237	8	8	8	10	8	10	2.56476e+07	3.13619e+07	4.17728e+07	6.98272e+07	2.01769e+07	7.02691e+07	7.68078e+07	7.10176e+07	6.0928e+07	8.0318e+07	6.73634e+07	7.02691e+07	High	High	High	High	High	High	0	High	0.999	0.994879	0.975294
P56792	50S ribosomal protein L14, chloroplastic OS=Arabidopsis thaliana OX=3702 GN=rpl14 PE=3 SV=1	70	9	113	9	122	13.6	386	421	414	415	489	417	9	9	9	9	9	9	6.67855e+07	93678902	1.14217e+08	2.19548e+08	7.1467e+07	2.1224e+08	2.00005e+08	2.12132e+08	1.66591e+08	2.52533e+08	2.38603e+08	2.1224e+08	High	High	High	High	High	High	0	High	0.842	0.49096	0.0977857	Oxidation [M1]
Q9M401	Branched-chain-amino-acid aminotransferase 3, chloroplastic OS=Arabidopsis thaliana OX=3702 GN=BCAT3 PE=1 SV=1	31	10	50	6	413	44.9	162	225	189	203	196	246	8	7	4	5	9	5	6.10553e+06	8.04554e+06	1.2012e+07	1.39965e+07	5.46564e+06	1.89405e+07	1.82844e+07	1.82188e+07	1.75202e+07	1.60994e+07	1.82478e+07	1.89405e+07	High	High	High	High	High	High	0	High	1.042	0.973682	0.819317	Carbamidomethyl [C99; C287; C299]
Q9LIP2	Proteasome subunit beta type-5-B OS=Arabidopsis thaliana OX=3702 GN=PBE2 PE=1 SV=1	52	11	38	2	273	29.5	157	243	175	170	217	172	5	5	6	5	8	4													Not Found	Not Found	Not Found	Not Found	High	High	0	High				Carbamidomethyl [C109]; Oxidation [M98]
Q9SIM4	60S ribosomal protein L14-1 OS=Arabidopsis thaliana OX=3702 GN=RPL14A PE=2 SV=1	49	9	99	3	134	15.5	329	369	358	375	290	389	8	9	8	9	8	8	9.28047e+06	1.08489e+07	9.91041e+06	2.39414e+07	8019526	2.72636e+07	2.77925e+07	2.45669e+07	1.44549e+07	2.75383e+07	2.67743e+07	2.72636e+07	High	High	High	High	High	High	0	High	0.927	0.857141	0.419535	Oxidation [M43; M75]
Q9FIX1	AIG2-like protein B OS=Arabidopsis thaliana OX=3702 GN=AIG2LB PE=1 SV=1	62	8	42	8	172	20	146	109	168	160	79	190	8	5	6	6	7	6	1.13949e+07	1.39011e+07	2.01034e+07	2.51066e+07	9.84373e+06	2.84973e+07	3.41246e+07	3.14784e+07	2.9322e+07	2.88787e+07	3.28647e+07	2.84973e+07	High	High	High	High	High	High	0	High	1.025	0.989096	0.905502	Carbamidomethyl [C54]; Oxidation [M69]
Q9M0V6	Ferredoxin--NADP reductase, root isozyme 1, chloroplastic OS=Arabidopsis thaliana OX=3702 GN=RFNR1 PE=2 SV=2	52	16	70	9	378	42.4	84	111	103	109	106	135	10	10	10	12	11	14	6.85869e+06	9.46885e+06	1.35938e+07	2.17131e+07	8.68614e+06	2.97956e+07	2.05399e+07	2.14418e+07	1.98273e+07	2.49753e+07	2.89999e+07	2.97956e+07	High	High	High	High	High	High	0	High	0.936	0.883586	0.471321	Carbamidomethyl [C116; C174; C196; C201; C336]; Oxidation [M251]
O04308	Probable mitochondrial-processing peptidase subunit alpha-2, chloroplastic/mitochondrial OS=Arabidopsis thaliana OX=3702 GN=MPPA2 PE=1 SV=1	28	11	70	3	499	54	213	240	197	233	229	190	7	8	8	9	9	10	1.04686e+06	1.23155e+06	2.41678e+06	3.36708e+06	1.218e+06	5036390	3.13506e+06	2.78879e+06	3.52501e+06	3.87295e+06	4.06645e+06	5036390	High	High	High	High	High	High	0	High	0.671	0.114862	0.0118506	Oxidation [M169]
Q9SIE7	PLAT domain-containing protein 2 OS=Arabidopsis thaliana OX=3702 GN=PLAT2 PE=2 SV=1	38	5	54	4	183	20.1	448	411	437	580	450	583	4	4	5	5	4	5	2.07573e+07	3.00653e+07	4.32201e+07	5.28076e+07	1.78348e+07	6.00811e+07	6.21626e+07	6.80815e+07	6.30391e+07	6.07413e+07	5.95439e+07	6.00811e+07	High	High	High	High	High	High	0	High	1.139	0.662596	0.186249	Carbamidomethyl [C133]; Oxidation [M75]
P81760	Thylakoid lumenal 17.4 kDa protein, chloroplastic OS=Arabidopsis thaliana OX=3702 GN=TL17 PE=1 SV=2	42	9	71	9	236	25.6	284	367	386	403	286	380	7	9	9	8	8	8	4.25717e+07	5.2415e+07	9.39641e+07	1.31779e+08	4.26863e+07	1.49396e+08	1.27491e+08	1.18691e+08	1.37052e+08	1.51578e+08	1.42514e+08	1.49396e+08	High	High	High	High	High	High	0	High	0.907	0.841083	0.357387	Carbamidomethyl [C92; C117]; Oxidation [M136; M146; M151]
Q570C8	3-ketoacyl-CoA thiolase 5, peroxisomal OS=Arabidopsis thaliana OX=3702 GN=KAT5 PE=1 SV=2	39	10	38	8	457	47.9	111	107	175	324	69	261	4	6	7	8	4	6	2.54753e+06	3.29133e+06	6.0803e+06	5.90752e+06	2.16205e+06	7.53229e+06	7.62916e+06	7.45308e+06	8.86846e+06	6.79506e+06	7.21832e+06	7.53229e+06	High	High	High	High	High	High	0	High	1.113	0.912277	0.559929	Carbamidomethyl [C137; C193; C403]
O22773	Thylakoid lumenal 16.5 kDa protein, chloroplastic OS=Arabidopsis thaliana OX=3702 GN=At4g02530 PE=1 SV=3	52	10	65	10	216	23.6	451	466	415	376	362	291	9	8	8	8	8	8	4.9725e+07	5.21091e+07	1.11673e+08	1.33609e+08	4.57492e+07	1.40404e+08	1.48913e+08	1.17999e+08	1.62882e+08	1.53682e+08	1.5274e+08	1.40404e+08	High	High	High	High	High	High	0	High	1.002	0.994314	0.952935
Q9SDS7	V-type proton ATPase subunit C OS=Arabidopsis thaliana OX=3702 GN=VHA-C PE=1 SV=1	51	17	79	17	375	42.6	282	281	223	253	170	304	12	12	14	13	9	12	2.26361e+07	3.14213e+07	3.57712e+07	5.86118e+07	1.97596e+07	6.91148e+07	6.7789e+07	7.1152e+07	5.21743e+07	6.74176e+07	6.59704e+07	6.91148e+07	High	High	High	High	High	High	0	High	1.04	0.929391	0.669925	Carbamidomethyl [C199; C318; C338]
Q9SUT5	Protein SGT1 homolog B OS=Arabidopsis thaliana OX=3702 GN=SGT1B PE=1 SV=1	41	14	53	13	358	39.7	256	318	226	195	215	186	10	11	8	8	8	6	1.3376e+07	1.76367e+07	3.58279e+07	3.71157e+07	1.24781e+07	4.28019e+07	4.00575e+07	3.99376e+07	5.22571e+07	4.26919e+07	4.166e+07	4.28019e+07	High	High	High	High	High	High	0	High	0.951	0.924827	0.656995	Carbamidomethyl [C35; C113]
Q94AT1	Probable protein phosphatase 2C 76 OS=Arabidopsis thaliana OX=3702 GN=At5g53140 PE=2 SV=1	41	11	48	11	420	45.8	86	116	192	121	167	112	6	7	7	8	8	8	7.54157e+06	8.68189e+06	1.2417e+07	1.75661e+07	6.70936e+06	2.14066e+07	2.2585e+07	1.96598e+07	1.81109e+07	2.02052e+07	2.24002e+07	2.14066e+07	High	High	High	High	High	High	0	High	0.908	0.836479	0.340129	Carbamidomethyl [C102; C105; C131; C342]
Q9LTX3	Pyridoxine/pyridoxamine 5'-phosphate oxidase 1, chloroplastic OS=Arabidopsis thaliana OX=3702 GN=PPOX1 PE=1 SV=1	29	11	42	11	530	59.3	218	227	201	200	149	323	4	6	5	7	5	8	1.17929e+07	1.49673e+07	5.13012e+07	5.12237e+07	1.31099e+07	5.04919e+07	3.53167e+07	3.38928e+07	7.48258e+07	5.89195e+07	4.37694e+07	5.04919e+07	High	High	High	High	High	High	0	High	0.861	0.623302	0.161351	Carbamidomethyl [C127]
O65570	Villin-4 OS=Arabidopsis thaliana OX=3702 GN=VLN4 PE=1 SV=1	13	11	43	10	974	109.3	158	168	59	107	190	231	6	6	4	6	6	10	5.25388e+06	7.65343e+06	9.82678e+06	1.39897e+07	4.79002e+06	1.59512e+07	1.5734e+07	1.73309e+07	1.43329e+07	1.60915e+07	1.59922e+07	1.59512e+07	High	High	High	High	High	High	0	High	1.034	0.990734	0.919801
P05466	3-phosphoshikimate 1-carboxyvinyltransferase, chloroplastic OS=Arabidopsis thaliana OX=3702 GN=At2g45300 PE=2 SV=3	27	11	65	11	520	55.7	297	343	290	347	231	233	10	9	8	10	8	9	1.46418e+07	1.79936e+07	2.9834e+07	3.44186e+07	1.09826e+07	42036540	4.38483e+07	4.07457e+07	4.35146e+07	3.95897e+07	3.66668e+07	42036540	High	High	High	High	High	High	0	High	1.124	0.76448	0.263863	Carbamidomethyl [C155; C225; C231; C443; C460]
F4IW47	Transketolase-2, chloroplastic OS=Arabidopsis thaliana OX=3702 GN=TKL-2 PE=1 SV=1	18	10	87	3	741	79.9	449	350	437	470	437	405	9	8	8	9	8	9	2.04063e+06	2.18114e+06	4.34147e+06	5.47113e+06	1.72447e+06	5.01313e+06	6.11114e+06	4.93909e+06	6.33228e+06	6.29311e+06	5.7574e+06	5.01313e+06	High	High	High	High	High	High	0	High	0.994	0.968856	0.788495	Carbamidomethyl [C440; C663]
Q38862	Inositol-3-phosphate synthase isozyme 2 OS=Arabidopsis thaliana OX=3702 GN=IPS2 PE=1 SV=2	27	7	32	1	510	56.3	88	141	96	78	92	159	5	5	3	4	4	5													High	Not Found	Not Found	Not Found	Not Found	Not Found	0	High
Q9LJR2	Lectin-like protein LEC OS=Arabidopsis thaliana OX=3702 GN=LEC PE=1 SV=1	51	12	71	9	271	29.7	250	329	227	308	271	334	7	10	10	11	9	12	2.6152e+07	2.99029e+07	5.65866e+07	6.87757e+07	2.50917e+07	85435095	7.83184e+07	6.77139e+07	8.25347e+07	7.91085e+07	8.37722e+07	85435095	High	High	High	High	High	High	0	High	0.929	0.890796	0.493605	Oxidation [M55]
Q42064	60S ribosomal protein L8-3 OS=Arabidopsis thaliana OX=3702 GN=RPL8C PE=2 SV=2	60	13	85	2	258	27.9	277	273	301	277	320	292	10	10	10	9	8	11	3.41115e+06	3.59783e+06	4.67598e+06	5.0172e+06	1.89535e+06	6.61607e+06	1.02155e+07	8.14713e+06	6.82018e+06	5.77098e+06	6.32792e+06	6.61607e+06	High	High	High	High	High	High	0	High	1.122	0.898694	0.520673	Oxidation [M165]; Carbamidomethyl [C90; C114; C162]
P40283	Histone H2B.11 OS=Arabidopsis thaliana OX=3702 GN=At5g59910 PE=1 SV=5	42	6	57	1	150	16.4	320	241	222	152	225	225	6	6	5	6	5	6	974809	796825	1.70597e+06	953137	4.3428e+06	1.30874e+06	2.91929e+06	1.80437e+06	2.48825e+06	1.09634e+06	1.44991e+07	1.30874e+06	High	High	Peak Found	High	High	High	0	High	1.646	0.151574	0.0175135	Oxidation [M85; M88]
Q42586	Uridine 5'-monophosphate synthase OS=Arabidopsis thaliana OX=3702 GN=PYRE-F PE=2 SV=2	36	13	40	13	476	51.8	166	140	140	91	123	165	5	7	6	6	7	8	4.6576e+06	7.84707e+06	9.57905e+06	1.24763e+07	3.55505e+06	1.62062e+07	1.39483e+07	1.77694e+07	1.39716e+07	1.43507e+07	1.1869e+07	1.62062e+07	High	High	High	High	High	High	0	High	0.952	0.918389	0.577416	Carbamidomethyl [C114]
Q9SKZ1	Transcription factor Pur-alpha 1 OS=Arabidopsis thaliana OX=3702 GN=PURA1 PE=1 SV=2	48	12	58	12	296	32.2	265	210	302	416	276	404	8	10	8	7	7	9	1.3225e+07	1.56221e+07	2.91427e+07	3.47471e+07	1.17424e+07	3.65891e+07	3.96053e+07	3.53755e+07	4.25063e+07	3.99675e+07	3.92038e+07	3.65891e+07	High	High	High	High	High	High	0	High	0.96	0.94917	0.716436	Acetyl [N-Term]; Oxidation [M1; M215]
Q9XJ35	ATP-dependent Clp protease proteolytic subunit-related protein 1, chloroplastic OS=Arabidopsis thaliana OX=3702 GN=CLPR1 PE=1 SV=1	31	8	51	8	387	42.6	163	84	179	278	158	139	6	4	5	5	7	6	8.49378e+06	1.48775e+07	2.38046e+07	3.17088e+07	7.90078e+06	3.11262e+07	2.54366e+07	3.36894e+07	3.47203e+07	3.64727e+07	2.63779e+07	3.11262e+07	High	High	High	High	High	High	0	High	1.029	0.973706	0.834855	Oxidation [M226; M373]; Carbamidomethyl [C245; C254]
Q8LB47	GrpE protein homolog 2, mitochondrial OS=Arabidopsis thaliana OX=3702 GN=Mge2 PE=1 SV=1	35	10	42	10	327	36.1	198	128	227	118	94	213	8	7	6	5	6	7	7.758e+06	9.3527e+06	1.63767e+07	2.34701e+07	6.76173e+06	2.75948e+07	2.32331e+07	2.11788e+07	2.38864e+07	2.69963e+07	2.2575e+07	2.75948e+07	High	High	High	High	High	High	0	High	0.948	0.905814	0.544581	Oxidation [M245]
O22609	Protease Do-like 1, chloroplastic OS=Arabidopsis thaliana OX=3702 GN=DEGP1 PE=1 SV=2	32	10	42	10	439	46.6	242	135	141	127	194	165	7	6	5	5	9	7	1.17904e+07	1.44244e+07	2.40732e+07	3.41955e+07	8.6577e+06	4.04975e+07	3.53092e+07	3.26634e+07	3.51122e+07	3.93331e+07	2.8905e+07	4.04975e+07	High	High	High	High	High	High	0	High	0.938	0.913254	0.563648
Q9LS02	Allene oxide cyclase 2, chloroplastic OS=Arabidopsis thaliana OX=3702 GN=AOC2 PE=1 SV=1	41	9	62	6	253	27.6	141	223	149	224	177	243	8	7	8	8	7	9	6.25647e+06	7.88246e+06	1.50165e+07	1.82726e+07	6.59405e+06	1.9188e+07	1.87364e+07	1.78495e+07	2.19025e+07	2.10179e+07	2.20152e+07	1.9188e+07	High	High	High	High	High	High	0	High	0.921	0.857141	0.415484	Carbamidomethyl [C136]
P42732	30S ribosomal protein S13, chloroplastic OS=Arabidopsis thaliana OX=3702 GN=RPS13 PE=2 SV=1	53	12	64	12	169	19.1	135	189	203	145	182	196	7	7	6	9	6	8	2.07814e+07	2.83454e+07	4.28144e+07	5.77396e+07	2.08294e+07	6.75493e+07	6.22348e+07	6.41869e+07	6.24473e+07	6.64144e+07	6.95419e+07	6.75493e+07	High	High	High	High	High	High	0	High	0.849	0.541363	0.117412	Oxidation [M85; M93]; Carbamidomethyl [C130; C142]
Q9LE06	Methionine aminotransferase BCAT4 OS=Arabidopsis thaliana OX=3702 GN=BCAT4 PE=1 SV=1	43	13	46	13	354	39	148	164	102	156	152	196	6	7	5	9	6	9	1.02247e+07	1.58535e+07	2.56518e+07	3.23918e+07	9.47088e+06	3.95343e+07	3.06202e+07	3.58996e+07	3.74146e+07	3.72583e+07	3.16199e+07	3.95343e+07	High	High	High	High	High	High	0	High	1.051	0.922432	0.638116	Carbamidomethyl [C40; C204; C265; C270]
Q38867	Peptidyl-prolyl cis-trans isomerase CYP19-3 OS=Arabidopsis thaliana OX=3702 GN=CYP19-3 PE=2 SV=2	68	10	79	9	176	18.9	428	411	368	404	387	404	9	10	9	9	9	9	1.32591e+07	1.72368e+07	2.68195e+07	3.49992e+07	1.11454e+07	4.16103e+07	3.97076e+07	3.9032e+07	3.91177e+07	4.02575e+07	3.72107e+07	4.16103e+07	High	High	High	High	High	High	0	High	1.048	0.923127	0.644806	Oxidation [M68; M149; M156]; Carbamidomethyl [C69; C122; C168]
Q9SGW3	26S proteasome non-ATPase regulatory subunit 8 homolog A OS=Arabidopsis thaliana OX=3702 GN=RPN12A PE=1 SV=1	47	10	40	10	267	30.7	101	129	138	225	120	160	5	6	5	8	4	5	3.41733e+06	4.91453e+06	9.91055e+06	1.09706e+07	3.46709e+06	1.25313e+07	1.0234e+07	1.11287e+07	1.44551e+07	1.26188e+07	1.15754e+07	1.25313e+07	High	High	High	High	High	High	0	High	0.965	0.91946	0.618761	Carbamidomethyl [C27; C190]; Acetyl [N-Term]; Oxidation [M206]
Q9FNP8	40S ribosomal protein S19-3 OS=Arabidopsis thaliana OX=3702 GN=RPS19C PE=2 SV=1	56	8	71	2	143	15.7	344	372	293	338	305	297	7	7	7	8	7	7	1.0402e+07	1.24394e+07	1.35928e+07	2.48253e+07	7.55323e+06	2.79128e+07	3.11513e+07	2.81684e+07	1.98258e+07	2.8555e+07	2.52175e+07	2.79128e+07	High	High	High	High	High	High	0	High	1.009	0.999536	0.998271	Oxidation [M111]; Carbamidomethyl [C94]
O24521	Non-symbiotic hemoglobin 2 OS=Arabidopsis thaliana OX=3702 GN=AHB2 PE=1 SV=1	67	9	47	9	158	17.9	154	176	119	207	105	138	7	6	6	8	6	7	1.24856e+07	1.55539e+07	2.88361e+07	3.38165e+07	1.05133e+07	3.39666e+07	3.7391e+07	3.52211e+07	4.20592e+07	3.88971e+07	3.51001e+07	3.39666e+07	High	High	High	High	High	High	0	High	1.097	0.85511	0.398917	Carbamidomethyl [C75]
Q9XI91	Eukaryotic translation initiation factor 5A-1 OS=Arabidopsis thaliana OX=3702 GN=ELF5A-1 PE=1 SV=1	35	5	40	1	158	17.4	152	102	234	80	108	72	4	4	4	4	5	4	1.36108e+06	1.40476e+06	3.32687e+06	1.63948e+06	360334	1.99022e+06	4.07606e+06	3.18101e+06	4.85243e+06	1.88579e+06	1.20303e+06	1.99022e+06	Peak Found	Peak Found	Peak Found	Peak Found	High	Peak Found	0	High	2.438	7.31758e-06	2.96249e-07	Carbamidomethyl [C57; C80]; Acetyl [N-Term]
Q9ZVL6	UPF0603 protein At1g54780, chloroplastic OS=Arabidopsis thaliana OX=3702 GN=At1g54780 PE=1 SV=1	45	12	79	12	285	31.1	429	410	297	429	239	349	10	11	8	10	9	7	3.36095e+07	4.36457e+07	71466373	108503559	3.37365e+07	1.39799e+08	1.00651e+08	9.88336e+07	1.04238e+08	1.24805e+08	1.12634e+08	1.39799e+08	High	High	High	High	High	High	0	High	0.824	0.369284	0.0620929
Q8VY07	Clathrin interactor EPSIN 1 OS=Arabidopsis thaliana OX=3702 GN=EPSIN1 PE=1 SV=1	30	11	46	11	560	60.6	142	182	185	255	164	305	8	7	5	7	8	9	2.36164e+06	2.62067e+06	6.55201e+06	8.07022e+06	3.05894e+06	1.13585e+07	7.07248e+06	5.93438e+06	9.55648e+06	9.28268e+06	1.02127e+07	1.13585e+07	High	High	High	High	High	High	0	High	0.825	0.494346	0.0994827
Q9FUS6	Glutathione S-transferase U13 OS=Arabidopsis thaliana OX=3702 GN=GSTU13 PE=2 SV=1	41	8	54	8	227	25.1	250	229	302	276	228	281	7	5	7	6	6	6	1.29676e+07	1.6276e+07	3.46981e+07	4.38671e+07	1.31666e+07	4.83036e+07	3.88346e+07	3.68563e+07	5.06091e+07	5.04577e+07	4.39587e+07	4.83036e+07	High	High	High	High	High	High	0	High	0.959	0.94917	0.720917	Acetyl [N-Term]; Carbamidomethyl [C110; C136]
O22785	Pre-mRNA-processing factor 19 homolog 2 OS=Arabidopsis thaliana OX=3702 GN=PRP19B PE=1 SV=3	32	11	34	10	525	56.7	101	179	182	86	94	176	4	7	7	4	4	8	2.71377e+06	4.10733e+06	6.1074e+06	5.36955e+06	2.09212e+06	7.35971e+06	8.12701e+06	9.30087e+06	8.908e+06	6.17627e+06	6.98485e+06	7.35971e+06	High	High	High	High	High	High	0	High	1.453	0.0966593	0.00925461	Carbamidomethyl [C3; C38; C169; C183; C301]; Acetyl [N-Term]
Q8LFC0	Isocitrate dehydrogenase [NAD] regulatory subunit 1, mitochondrial OS=Arabidopsis thaliana OX=3702 GN=IDH1 PE=1 SV=2	25	6	52	3	367	39.6	277	264	413	337	283	340	5	5	6	6	6	6	2.49522e+06	4.1023e+06	3.94848e+06	3.78248e+06	2.27259e+06	1.0459e+07	7.47251e+06	9.28947e+06	5.75909e+06	4.35076e+06	7.58736e+06	1.0459e+07	High	High	High	High	High	High	0	High	1.006	0.976724	0.861977
Q9LU85	Probable plastid-lipid-associated protein 4, chloroplastic OS=Arabidopsis thaliana OX=3702 GN=PAP4 PE=1 SV=1	44	10	60	10	242	27.1	191	169	216	187	208	204	8	8	10	9	8	8	1.27354e+07	1.43181e+07	3.07407e+07	3.6816e+07	1.23284e+07	4.0406e+07	3.8139e+07	3.24226e+07	4.48371e+07	4.23472e+07	4.11601e+07	4.0406e+07	High	High	High	High	High	High	0	High	0.996	0.997295	0.989927	Oxidation [M163]
O22265	Signal recognition particle 43 kDa protein, chloroplastic OS=Arabidopsis thaliana OX=3702 GN=CAO PE=1 SV=2	40	11	54	11	373	41.3	220	202	186	219	223	120	11	9	9	7	9	6	1.17404e+07	1.55358e+07	2.39113e+07	2.973e+07	8.83809e+06	3.32815e+07	3.51593e+07	3.51802e+07	3.4876e+07	3.41966e+07	2.95072e+07	3.32815e+07	High	High	High	High	High	High	0	High	1.045	0.945934	0.704415	Carbamidomethyl [C297]
Q9LV66	Uncharacterized protein At5g48480 OS=Arabidopsis thaliana OX=3702 GN=At5g48480 PE=1 SV=1	98	13	55	13	166	17.5	206	188	220	193	168	314	8	9	9	8	7	9	2.26483e+07	2.69568e+07	3.73241e+07	4.56989e+07	1.95405e+07	5.82867e+07	6.78255e+07	6.10424e+07	5.44394e+07	5.25647e+07	6.52388e+07	5.82867e+07	High	High	High	High	High	High	0	High	0.976	0.973706	0.838659	Acetyl [N-Term]; Carbamidomethyl [C85]
Q9C5Z1	Eukaryotic translation initiation factor 3 subunit B OS=Arabidopsis thaliana OX=3702 GN=TIF3B1 PE=1 SV=1	24	11	42	11	712	81.8	27	100	148	207	83	173	3	7	6	7	9	8	6.07855e+06	8.49322e+06	1.25777e+07	1.88806e+07	6.12687e+06	24761667	1.82036e+07	1.92325e+07	1.83452e+07	2.17172e+07	2.04554e+07	24761667	High	High	High	High	High	High	0	High	0.869	0.662676	0.186622	Carbamidomethyl [C108]
Q9SII9	Ubiquitin domain-containing protein DSK2a OS=Arabidopsis thaliana OX=3702 GN=DSK2A PE=1 SV=2	24	9	42	4	538	57.2	164	190	225	134	220	193	7	6	6	5	7	6	884889	935366	3.24343e+06	1.35994e+06	522071	2.26073e+06	2.65001e+06	2.1181e+06	4.73073e+06	1.56426e+06	1.74301e+06	2.26073e+06	High	High	High	High	High	High	0	High	1.046	0.987116	0.899759
Q9LZP9	Calvin cycle protein CP12-2, chloroplastic OS=Arabidopsis thaliana OX=3702 GN=CP12-2 PE=1 SV=1	52	6	50	6	131	14.2	218	264	406	212	216	189	5	6	6	6	6	6	1.98535e+07	2.48582e+07	3.39051e+07	5.07968e+07	1.55865e+07	5.40155e+07	5.94559e+07	5.62904e+07	4.94525e+07	5.84285e+07	5.20379e+07	5.40155e+07	High	High	High	High	High	High	0	High	1.29	0.10447	0.0105825	Carbamidomethyl [C75; C84; C117; C126]
Q9SB63	Protein MODIFIER OF SNC1 1 OS=Arabidopsis thaliana OX=3702 GN=MOS1 PE=1 SV=2	14	13	45	13	1412	153.6	121	106	191	238	79	172	8	6	6	7	7	6	1.66084e+06	2.12235e+06	3.29049e+06	3.53406e+06	1.32015e+06	3.55177e+06	4.97378e+06	4.80597e+06	4.79937e+06	4.06501e+06	4.40751e+06	3.55177e+06	High	High	High	High	High	High	0	High	1.21	0.804729	0.294954
Q39061	RNA-binding protein CP33, chloroplastic OS=Arabidopsis thaliana OX=3702 GN=CP33 PE=2 SV=1	37	9	73	9	329	35.7	453	381	339	281	361	330	8	8	7	6	9	7	3.23609e+07	3.10793e+07	4.48287e+07	4.52538e+07	2.10819e+07	5.27668e+07	9.69122e+07	7.03777e+07	6.53853e+07	5.20527e+07	7.03851e+07	5.27668e+07	High	High	High	High	High	High	0	High	1.087	0.854519	0.392086	Oxidation [M174; M176; M203]
Q9S9W2	Short-chain dehydrogenase/reductase SDRA OS=Arabidopsis thaliana OX=3702 GN=SDRA PE=1 SV=1	51	9	40	9	254	26.7	254	122	309	203	81	248	6	5	8	6	4	5	4.35579e+06	6.25899e+06	1.13671e+07	1.44638e+07	4.15306e+06	1.5429e+07	1.30444e+07	1.41732e+07	1.65796e+07	1.66369e+07	1.38656e+07	1.5429e+07	High	High	High	High	High	High	0	High	0.976	0.94917	0.718807	Carbamidomethyl [C67; C94]
Q9SKU1	Clathrin light chain 1 OS=Arabidopsis thaliana OX=3702 GN=At2g20760 PE=2 SV=1	30	10	58	9	338	37.2	79	75	147	128	117	163	5	7	10	9	5	9	1.32108e+07	1.46309e+07	2.52605e+07	3.08085e+07	9.86621e+06	3.74566e+07	3.95628e+07	3.31311e+07	3.6844e+07	3.54371e+07	3.29398e+07	3.74566e+07	High	High	High	High	High	High	0	High	1.028	0.972688	0.812174
Q9LZ23	ACT domain-containing protein ACR12 OS=Arabidopsis thaliana OX=3702 GN=ACR12 PE=2 SV=1	48	12	67	12	301	33.2	132	134	125	210	94	282	10	10	10	12	9	11	1.61693e+07	1.92645e+07	3.43921e+07	5.27147e+07	1.5185e+07	5.81544e+07	4.84226e+07	4.36236e+07	5.01628e+07	6.06345e+07	5.06973e+07	5.81544e+07	High	High	High	High	High	High	0	High	0.808	0.28351	0.0419592	Oxidation [M239]; Carbamidomethyl [C186; C286]
Q9SV68	Chloroplast envelope quinone oxidoreductase homolog OS=Arabidopsis thaliana OX=3702 GN=CEQORH PE=1 SV=1	43	10	57	10	329	34.4	192	224	154	161	126	185	8	9	8	8	6	9	9201962	1.05123e+07	2.26064e+07	22517195	6.4425e+06	2.53298e+07	2.75574e+07	2.38047e+07	3.29727e+07	2.59002e+07	2.15092e+07	2.53298e+07	High	High	High	High	High	High	0	High	1.147	0.769004	0.266106	Carbamidomethyl [C37; C67; C187]; Oxidation [M257]
O23629	Histone H2B.6 OS=Arabidopsis thaliana OX=3702 GN=H2B PE=1 SV=3	42	6	66	1	150	16.4	322	252	305	246	192	333	6	6	6	6	5	6	5.85751e+06	7997249	21406933	1.37678e+07	4437681	9.89548e+06	1.75417e+07	1.81094e+07	3.12232e+07	1.58363e+07	1.48158e+07	9.89548e+06	High	High	High	High	High	High	0	High	1.773	0.000180572	8.7511e-06	Oxidation [M85; M88]
Q9FRL8	Glutathione S-transferase DHAR2 OS=Arabidopsis thaliana OX=3702 GN=DHAR2 PE=1 SV=1	59	10	46	10	213	23.4	155	123	177	163	128	139	6	6	8	7	7	5	13154244	1.46189e+07	3.08146e+07	2.90631e+07	1.02092e+07	3.51321e+07	3.93934e+07	3.31039e+07	4.49448e+07	3.34295e+07	3.4085e+07	3.51321e+07	High	High	High	High	High	High	0	High	1.141	0.692709	0.206713	Carbamidomethyl [C20]
O23044	Peroxidase 3 OS=Arabidopsis thaliana OX=3702 GN=PER3 PE=2 SV=1	44	10	38	9	326	34.9	164	212	206	294	212	142	5	7	6	8	5	5	3.243e+06	4.87444e+06	8.12106e+06	1.91219e+07	4.74894e+06	1.2922e+07	9.7119e+06	1.1038e+07	1.1845e+07	2.19947e+07	1.5855e+07	1.2922e+07	High	High	High	High	High	High	0	High	1.23	0.611677	0.149724	Carbamidomethyl [C68; C113; C119]
Q9M1R2	Proline--tRNA ligase, cytoplasmic OS=Arabidopsis thaliana OX=3702 GN=At3g62120 PE=1 SV=1	36	14	50	14	530	60.7	112	161	175	201	100	267	7	7	8	10	6	11	3.766e+06	8.49844e+06	1.46272e+07	1.23664e+07	3.88174e+06	1.7852e+07	1.12781e+07	1.92443e+07	2.13346e+07	1.42243e+07	1.29598e+07	1.7852e+07	High	High	High	High	High	High	0	High	1.174	0.757568	0.256105	Acetyl [N-Term]; Carbamidomethyl [C109; C181; C276; C354; C362; C450]
O65686	30S ribosomal protein S16-1, chloroplastic OS=Arabidopsis thaliana OX=3702 GN=RPS16-1 PE=2 SV=1	66	6	76	6	113	12.7	211	207	308	267	162	297	6	6	6	6	6	6	3.28493e+07	4.96365e+07	8.45217e+07	1.01385e+08	3.00277e+07	9.71955e+07	9.83747e+07	1.124e+08	1.2328e+08	1.16617e+08	1.00252e+08	9.71955e+07	High	High	High	High	High	High	0	High	1.009	0.987116	0.898395	Oxidation [M76; M88]
F4HYF3	Bifunctional D-cysteine desulfhydrase/1-aminocyclopropane-1-carboxylate deaminase, mitochondrial OS=Arabidopsis thaliana OX=3702 GN=DCD PE=1 SV=1	37	10	49	10	401	43.9	261	212	246	186	250	271	6	6	5	7	6	7	4.42596e+06	5.85664e+06	9.73132e+06	1.16884e+07	3.79159e+06	1.22511e+07	1.32546e+07	1.32621e+07	1.41937e+07	1.34445e+07	1.26588e+07	1.22511e+07	High	High	High	High	High	High	0	High	1.104	0.916418	0.570394
Q9XGM1	V-type proton ATPase subunit D OS=Arabidopsis thaliana OX=3702 GN=VHA-D PE=1 SV=2	49	14	72	14	261	29	167	124	151	275	170	238	10	10	8	12	10	12	2.88578e+07	3.61569e+07	4.46932e+07	8.34959e+07	2.54801e+07	9.36052e+07	8.64212e+07	8.18757e+07	6.51876e+07	9.60403e+07	8.50689e+07	9.36052e+07	High	High	High	High	High	High	0	High	0.908	0.843268	0.36584	Oxidation [M236]
Q8LBZ7	Succinate dehydrogenase [ubiquinone] iron-sulfur subunit 1, mitochondrial OS=Arabidopsis thaliana OX=3702 GN=SDH2-1 PE=1 SV=2	46	9	51	2	279	31.2	204	193	129	284	126	248	6	7	6	6	7	7	1.15014e+06	1.69095e+06	3.87344e+06	4.12498e+06	1.2723e+06	5.0554e+06	3.44436e+06	3.82907e+06	5.64964e+06	4.74471e+06	4.24775e+06	5.0554e+06	High	High	High	High	High	High	0	High	0.882	0.841842	0.362852	Carbamidomethyl [C77; C107; C110; C117; C122]
Q9SK22	40S ribosomal protein S16-1 OS=Arabidopsis thaliana OX=3702 GN=RPS16A PE=2 SV=1	60	10	75	8	146	16.6	217	266	296	239	165	254	7	10	10	9	7	10	1.51501e+07	2.2648e+07	2.72572e+07	4.31305e+07	1.20376e+07	3.92342e+07	4.53706e+07	5.12855e+07	3.97563e+07	4.96104e+07	4.01894e+07	3.92342e+07	High	High	High	High	High	High	0	High	1.126	0.740543	0.23792	Acetyl [N-Term]; Carbamidomethyl [C12; C25; C37]
Q9SEU8	Thioredoxin M2, chloroplastic OS=Arabidopsis thaliana OX=3702 GN=TRXM2 PE=1 SV=2	44	7	63	7	186	20.3	250	241	292	307	245	310	4	6	6	7	6	7	3.97195e+07	4.63911e+07	6.84625e+07	9.87459e+07	3.09357e+07	1.12291e+08	1.18949e+08	1.0505e+08	9.98565e+07	1.13581e+08	1.03283e+08	1.12291e+08	High	High	High	High	High	High	0	High	0.962	0.949498	0.732045	Carbamidomethyl [C110; C113]; Oxidation [M115; M157]
P25269	Tryptophan synthase beta chain 2, chloroplastic OS=Arabidopsis thaliana OX=3702 GN=TSB2 PE=1 SV=2	37	15	66	1	475	51.6	115	140	188	157	108	194	10	9	8	9	12	11													Not Found	Not Found	Not Found	Not Found	High	Not Found	0	High				Carbamidomethyl [C206; C313]
O80565	Outer envelope pore protein 37, chloroplastic OS=Arabidopsis thaliana OX=3702 GN=OEP37 PE=2 SV=2	49	13	48	13	343	38.8	246	193	179	219	176	188	8	7	4	10	9	8	5.40806e+06	7.32932e+06	1.02845e+07	1.8231e+07	5.43504e+06	2.03398e+07	1.61957e+07	1.65969e+07	1.50006e+07	2.097e+07	1.81457e+07	2.03398e+07	High	High	High	High	High	High	0	High	0.883	0.750402	0.245921
O22160	Thylakoid lumenal 15 kDa protein 1, chloroplastic OS=Arabidopsis thaliana OX=3702 GN=At2g44920 PE=1 SV=2	43	6	52	6	224	23.8	405	348	570	432	356	563	5	4	5	5	6	5	1.44395e+07	1.52228e+07	4.30541e+07	4.43651e+07	1.20968e+07	5.24884e+07	4.32424e+07	3.44715e+07	6.27969e+07	5.10304e+07	4.0387e+07	5.24884e+07	High	High	High	High	High	High	0	High	1.052	0.918389	0.591479
P59224	40S ribosomal protein S13-2 OS=Arabidopsis thaliana OX=3702 GN=RPS13B PE=2 SV=1	52	11	79	1	151	17.1	221	218	232	220	185	217	8	9	10	11	9	10	3.51482e+06	5.82033e+06	8979617	11532556	2.27968e+06	11053341	1.05259e+07	1.31799e+07	1.30973e+07	1.32652e+07	7.61104e+06	11053341	High	High	High	High	High	High	0	High	1.185	0.76448	0.26375	Carbamidomethyl [C38]
Q8LPJ3	Probable alpha-mannosidase At5g13980 OS=Arabidopsis thaliana OX=3702 GN=At5g13980 PE=2 SV=1	15	12	54	12	1024	115.8	159	154	173	183	156	192	7	6	8	10	7	9	8.15131e+06	9.8797e+06	1.2652e+07	2.28807e+07	7.93257e+06	2.59907e+07	2.4411e+07	2.23722e+07	1.84536e+07	2.63182e+07	2.6484e+07	2.59907e+07	High	High	High	High	High	High	0	High	0.899	0.788777	0.279242	Oxidation [M951]
O65639	Cold shock protein 1 OS=Arabidopsis thaliana OX=3702 GN=CSP1 PE=1 SV=1	56	11	41	11	299	30.1	245	203	282	127	136	180	7	5	9	5	6	6	5.02213e+06	6.97528e+06	9.87244e+06	9.03426e+06	2.58416e+06	9.98511e+06	1.50399e+07	1.57952e+07	1.43995e+07	1.03916e+07	8.62758e+06	9.98511e+06	High	High	High	High	High	High	0	High	1.403	0.11728	0.0121994	Carbamidomethyl [C134; C137; C147; C166; C169; C200; C203; C232; C235; C255; C258; C282]
Q8RXD5	Kunitz trypsin inhibitor 4 OS=Arabidopsis thaliana OX=3702 GN=KTI4 PE=2 SV=1	41	8	38	8	215	23.8	96	89	136	117	115	144	5	4	6	8	6	5	1.07601e+07	1.23889e+07	2.40745e+07	2.60459e+07	9.38717e+06	3.06807e+07	3.22236e+07	2.80542e+07	3.5114e+07	2.9959e+07	3.13404e+07	3.06807e+07	High	High	High	High	High	High	0	High	1.047	0.949498	0.73156	Carbamidomethyl [C66; C176]
Q9C5M0	Mitochondrial dicarboxylate/tricarboxylate transporter DTC OS=Arabidopsis thaliana OX=3702 GN=DTC PE=1 SV=1	51	11	53	11	298	31.9	159	174	172	195	165	175	8	8	9	9	9	9	6.69119e+06	1.12263e+07	1.43398e+07	2.24386e+07	6.04183e+06	22498152	2.00383e+07	2.54214e+07	2.09154e+07	2.58098e+07	2.01715e+07	22498152	High	High	High	High	High	High	0	High	0.999	0.986151	0.883573	Carbamidomethyl [C30; C170; C251; C272]
Q9ASV6	30S ribosomal protein S20, chloroplastic OS=Arabidopsis thaliana OX=3702 GN=RPS20 PE=2 SV=1	31	8	61	8	202	21.8	312	229	245	293	305	329	8	8	7	7	6	8	2.5616e+07	2.3354e+07	3.80924e+07	5.79294e+07	2.29199e+07	7.43842e+07	7.6713e+07	5.28841e+07	5.55599e+07	6.66327e+07	7.65216e+07	7.43842e+07	High	High	High	High	High	High	0	High	0.733	0.0339953	0.00258179	Oxidation [M200]
Q9LPV8	Eukaryotic peptide chain release factor subunit 1-2 OS=Arabidopsis thaliana OX=3702 GN=ERF1-2 PE=1 SV=1	35	12	47	5	434	48.9	126	164	152	190	162	106	8	8	8	9	8	6	1.11694e+06	1.40347e+06	3.06432e+06	3.31793e+06	1.21254e+06	4.06329e+06	3.34494e+06	3.17809e+06	4.46948e+06	3.81641e+06	4.04823e+06	4.06329e+06	High	High	High	High	High	High	0	High	0.954	0.929391	0.673424	Carbamidomethyl [C124; C402]
Q9LI77	Glutamyl-tRNA(Gln) amidotransferase subunit A, chloroplastic/mitochondrial OS=Arabidopsis thaliana OX=3702 GN=GATA PE=2 SV=1	24	9	40	9	537	57.1	148	159	101	167	125	96	6	5	7	6	6	3	3.55995e+06	5.29168e+06	9.66167e+06	1.07649e+07	3.22522e+06	1.2973e+07	1.06611e+07	1.19828e+07	1.40921e+07	1.23823e+07	1.07679e+07	1.2973e+07	High	High	High	High	High	High	0	High	1.067	0.964408	0.776909	Carbamidomethyl [C120; C204]; Oxidation [M378]
Q9M2E2	(+)-neomenthol dehydrogenase OS=Arabidopsis thaliana OX=3702 GN=SDR1 PE=1 SV=1	45	11	52	10	296	32.8	242	275	252	206	242	228	8	9	9	9	6	9	8.64355e+06	1.13471e+07	1.91035e+07	2.30231e+07	7.31879e+06	28115506	2.58851e+07	2.5695e+07	2.78635e+07	2.64821e+07	2.44349e+07	28115506	High	High	High	High	High	High	0	High	0.966	0.924827	0.656766	Carbamidomethyl [C23; C286]
Q8GZQ3	Polyribonucleotide nucleotidyltransferase 1, chloroplastic OS=Arabidopsis thaliana OX=3702 GN=PNP1 PE=1 SV=1	20	14	61	14	922	99.5	105	206	116	184	150	255	8	11	7	12	8	9	1.39884e+07	1.85549e+07	26218624	2.99699e+07	1.01552e+07	3.60851e+07	4.18916e+07	4.20167e+07	3.82414e+07	3.44725e+07	3.39045e+07	3.60851e+07	High	High	High	High	High	High	0	High	0.967	0.959244	0.76337	Oxidation [M646; M757]; Carbamidomethyl [C175; C577; C580]
Q9LFL3	TOM1-like protein 1 OS=Arabidopsis thaliana OX=3702 GN=TOL1 PE=1 SV=1	46	10	41	10	407	45.3	82	128	92	85	56	170	5	6	6	4	6	9	8.74529e+06	9.51033e+06	9.71224e+06	9.90158e+06	8.70961e+06	1.02136e+07	2.61898e+07	2.15357e+07	1.41659e+07	1.13892e+07	2.90783e+07	1.02136e+07	High	High	High	High	High	High	0	High	1.115	0.886869	0.483532	Carbamidomethyl [C272; C382]
Q8L557	Protein EMBRYO DEFECTIVE 514 OS=Arabidopsis thaliana OX=3702 GN=EMB514 PE=1 SV=1	42	8	31	8	202	22.5	50	20	16	333	135	244	3	5	1	5	3	5	1.12168e+06	1.50344e+06	2.36728e+06	4.28891e+06	1.3849e+06	4.4584e+06	3.35914e+06	3.40448e+06	3.45282e+06	4.93328e+06	4.6237e+06	4.4584e+06	High	High	High	High	High	High	0	High	1.151	0.876513	0.456583	Acetyl [N-Term]
Q9C829	Nuclear pore complex protein NUP50A OS=Arabidopsis thaliana OX=3702 GN=NUP50A PE=1 SV=1	28	8	40	8	440	46.6	234	213	303	224	238	192	6	7	7	5	6	5	2.25153e+06	2.63892e+06	5.26842e+06	5.71069e+06	1.98578e+06	6.52482e+06	6.74273e+06	5.97572e+06	7.68429e+06	6.56866e+06	6.62982e+06	6.52482e+06	High	High	High	High	High	High	0	High	1.118	0.908926	0.553943	Acetyl [N-Term]
Q9FEF8	Probable mediator of RNA polymerase II transcription subunit 36b OS=Arabidopsis thaliana OX=3702 GN=MED36B PE=1 SV=1	46	11	55	2	308	32.8	114	138	137	94	80	133	10	9	7	8	7	8	829210	1.17878e+06	1.07735e+06	3.79363e+06	871732	3.00157e+06	2.48326e+06	2.66929e+06	1.57138e+06	4.36358e+06	2.9104e+06	3.00157e+06	High	High	High	High	High	High	0	High	0.643	0.0772496	0.00684837	Carbamidomethyl [C170; C292]
Q84L30	Ubiquitin receptor RAD23d OS=Arabidopsis thaliana OX=3702 GN=RAD23D PE=1 SV=2	28	8	51	5	378	40	197	126	141	234	80	255	7	7	6	7	6	7	1.18045e+07	1.49786e+07	1.94674e+07	2.74408e+07	8.72963e+06	3.57268e+07	3.53512e+07	3.39184e+07	2.83943e+07	3.15634e+07	2.91451e+07	3.57268e+07	High	High	High	High	High	High	0	High	1.084	0.88932	0.491206	Carbamidomethyl [C357]; Oxidation [M316; M323]
Q9LSQ5	NAD(P)H dehydrogenase (quinone) FQR1 OS=Arabidopsis thaliana OX=3702 GN=FQR1 PE=1 SV=1	51	8	54	8	204	21.8	264	299	248	199	177	185	7	7	7	8	7	8	2.29252e+07	2.80629e+07	4.41724e+07	5.77656e+07	2.07e+07	6.4151e+07	6.86547e+07	6.35471e+07	6.4428e+07	6.64443e+07	6.91099e+07	6.4151e+07	High	High	High	High	High	High	0	High	0.976	0.97377	0.842678	Oxidation [M84; M85]
Q945M1	NADH dehydrogenase [ubiquinone] 1 beta subcomplex subunit 9 OS=Arabidopsis thaliana OX=3702 GN=CIB22 PE=1 SV=1	63	7	48	7	117	13.6	74	125	135	108	112	110	5	5	5	6	5	5	1.09462e+07	1.14582e+07	2.05837e+07	3.08172e+07	8.56576e+06	2.97213e+07	3.27809e+07	2.59465e+07	3.00226e+07	3.54472e+07	2.8598e+07	2.97213e+07	High	High	High	High	High	High	0	High	0.965	0.924827	0.655779	Acetyl [N-Term]
Q9LP45	26S proteasome non-ATPase regulatory subunit 11 homolog OS=Arabidopsis thaliana OX=3702 GN=RPN6 PE=1 SV=1	35	12	51	12	419	46.7	123	110	109	101	86	113	10	6	7	6	9	7	1.80174e+07	2.28424e+07	2.59636e+07	6.16294e+07	1.54817e+07	6.24077e+07	5.39574e+07	5.17255e+07	3.78694e+07	7.08886e+07	5.1688e+07	6.24077e+07	High	High	High	High	High	High	0	High	0.97	0.972688	0.813926	Carbamidomethyl [C51; C332; C380]
Q94AU7	Gamma carbonic anhydrase 3, mitochondrial OS=Arabidopsis thaliana OX=3702 GN=GAMMACA3 PE=1 SV=1	64	11	52	7	258	27.8	265	203	210	296	175	275	8	6	8	9	8	9	5.00252e+06	6.33236e+06	1.06994e+07	1.43336e+07	4.3762e+06	1.53765e+07	1.49812e+07	1.43394e+07	1.56057e+07	1.6487e+07	1.46106e+07	1.53765e+07	High	High	High	High	High	High	0	High	0.905	0.827608	0.331386	Carbamidomethyl [C83; C137]
Q9FKM2	Mitochondrial outer membrane protein porin 4 OS=Arabidopsis thaliana OX=3702 GN=VDAC4 PE=1 SV=1	53	10	50	10	274	29.5	245	163	201	227	145	226	8	7	8	8	7	9	9.47767e+06	1.25443e+07	2.78659e+07	2.87886e+07	9.35145e+06	3.17687e+07	2.83831e+07	2.84059e+07	4.0644e+07	3.31138e+07	3.12212e+07	3.17687e+07	High	High	High	High	High	High	0	High	0.947	0.905814	0.540376	Acetyl [N-Term]
Q940M2	Alanine--glyoxylate aminotransferase 2 homolog 1, mitochondrial OS=Arabidopsis thaliana OX=3702 GN=AGT2 PE=1 SV=1	34	9	34	9	476	51.9	56	65	36	82	28	77	6	5	5	7	3	6	2.31937e+06	3.22226e+06	5.39523e+06	6.41904e+06	1.59187e+06	6.53076e+06	6.94589e+06	7.29666e+06	7.86926e+06	7.38343e+06	5.3147e+06	6.53076e+06	High	High	High	High	High	High	0	High	1.15	0.85515	0.409043	Carbamidomethyl [C287; C356]
Q9ZVD0	Serrate RNA effector molecule OS=Arabidopsis thaliana OX=3702 GN=SE PE=1 SV=2	22	12	38	12	720	81	129	159	295	330	98	318	4	6	7	8	5	6	3.04807e+06	2.97201e+06	5.33149e+06	6.7088e+06	2.41036e+06	7.63688e+06	9.12814e+06	6.72999e+06	7.77629e+06	7.71673e+06	8.04733e+06	7.63688e+06	High	High	High	High	High	High	0	High	1.103	0.918389	0.580909
Q9SHE8	Photosystem I reaction center subunit III, chloroplastic OS=Arabidopsis thaliana OX=3702 GN=PSAF PE=1 SV=1	44	10	65	10	221	24.2	289	286	248	194	260	290	7	8	8	7	8	8	4.60282e+07	6.88995e+07	1.22943e+08	1.37112e+08	4.91236e+07	1.77554e+08	1.37842e+08	1.5602e+08	1.79319e+08	1.57711e+08	1.64006e+08	1.77554e+08	High	High	High	High	High	High	0	High	1.054	0.918389	0.580886	Carbamidomethyl [C130]
Q94F00	Phosphatase IMPL1, chloroplastic OS=Arabidopsis thaliana OX=3702 GN=IMPL1 PE=1 SV=2	33	9	34	9	371	40.4	124	100	121	124	98	112	6	6	5	4	5	4	6.73989e+06	7.37832e+06	1.14631e+07	1.53039e+07	4.76343e+06	1.81316e+07	2.01842e+07	1.67079e+07	1.67196e+07	1.76032e+07	1.59034e+07	1.81316e+07	High	High	High	High	High	High	0	High	1.171	0.75298	0.248607	Carbamidomethyl [C222]
Q9LEU8	Argininosuccinate lyase, chloroplastic OS=Arabidopsis thaliana OX=3702 GN=At5g10920 PE=2 SV=1	28	10	41	10	517	57.5	127	113	137	120	168	178	5	6	7	7	6	7	6.90638e+06	1.23238e+07	1.71831e+07	1.98595e+07	5.91439e+06	1.98656e+07	2.06828e+07	2.79066e+07	2.50626e+07	2.28432e+07	1.9746e+07	1.98656e+07	High	High	High	High	High	High	0	High	1.135	0.822015	0.311899	Carbamidomethyl [C254; C366; C500]
Q42521	Glutamate decarboxylase 1 OS=Arabidopsis thaliana OX=3702 GN=GAD1 PE=1 SV=2	23	10	50	8	502	57	155	207	170	206	165	222	5	5	7	10	6	9	4.48094e+06	8043620	1.12795e+07	1.47737e+07	4.49913e+06	1.76377e+07	1.34192e+07	1.82144e+07	1.64519e+07	1.69933e+07	1.5021e+07	1.76377e+07	High	High	High	High	High	High	0	High	1.023	0.997064	0.989072	Carbamidomethyl [C347]; Oxidation [M87]
Q94AH9	Mediator of RNA polymerase II transcription subunit 36a OS=Arabidopsis thaliana OX=3702 GN=MED36A PE=1 SV=2	47	11	49	2	320	33.6	111	133	137	75	103	115	9	9	6	6	7	6	860584	1.15071e+06	1.80777e+06	1.82766e+06	642309	956837	2.57722e+06	2.60574e+06	2.63673e+06	2.10225e+06	2.14444e+06	956837	Peak Found	High	Peak Found	Peak Found	High	Peak Found	0	High	1.307	0.677316	0.195751	Carbamidomethyl [C181; C303]
P92959	50S ribosomal protein L24, chloroplastic OS=Arabidopsis thaliana OX=3702 GN=RPL24 PE=2 SV=2	41	8	83	8	198	22	216	247	196	330	226	298	7	6	6	7	6	7	3.57908e+07	4.16316e+07	5.36361e+07	1.00958e+08	3.38151e+07	1.20198e+08	1.07184e+08	9.4273e+07	7.82313e+07	1.16125e+08	1.12897e+08	1.20198e+08	High	High	High	High	High	High	0	High	0.863	0.622993	0.160399	Carbamidomethyl [C60]; Oxidation [M139]
Q9LXJ0	Cell division protein FtsZ homolog 2-2, chloroplastic OS=Arabidopsis thaliana OX=3702 GN=FTSZ2-2 PE=1 SV=1	31	8	42	5	473	50.3	128	161	237	256	177	322	5	4	5	5	6	7	1.80661e+06	1.77731e+06	1.99566e+06	5.81056e+06	1.8626e+06	4.82556e+06	5.41032e+06	4.02465e+06	2.91079e+06	6.68354e+06	6.21857e+06	4.82556e+06	High	High	High	High	High	High	0	High	0.847	0.687567	0.201556	Oxidation [M184; M331; M440]
P59223	40S ribosomal protein S13-1 OS=Arabidopsis thaliana OX=3702 GN=RPS13A PE=2 SV=1	52	11	78	1	151	17.1	171	151	240	229	142	220	8	9	10	11	9	10	3.07559e+06	4997693	3.60908e+06	7.58493e+06	1827909	7625966	9.21056e+06	1.13171e+07	5.26406e+06	8.72449e+06	6.10274e+06	7625966	High	High	High	High	High	High	0	High	1.208	0.695914	0.209892	Carbamidomethyl [C38]
Q9S818	Naringenin,2-oxoglutarate 3-dioxygenase OS=Arabidopsis thaliana OX=3702 GN=F3H PE=1 SV=1	40	10	31	10	358	40.3	121	138	207	147	183	139	4	5	4	6	5	5	4.75581e+06	6.44265e+06	1.00595e+07	1.14038e+07	3.64339e+06	1.3134e+07	1.42424e+07	1.45891e+07	1.46724e+07	1.31171e+07	1.2164e+07	1.3134e+07	High	High	High	High	High	High	0	High	1.188	0.740241	0.236706	Carbamidomethyl [C169; C190]
Q39129	Thiosulfate sulfurtransferase 16, chloroplastic OS=Arabidopsis thaliana OX=3702 GN=STR16 PE=1 SV=2	77	5	40	5	120	12.7	110	156	245	146	135	166	5	5	5	4	5	5	9.07373e+06	8.5543e+06	2.51815e+07	2.15213e+07	7.18373e+06	2.5989e+07	2.71734e+07	1.93708e+07	3.67287e+07	2.47547e+07	2.39839e+07	2.5989e+07	High	High	High	High	High	High	0	High	1.127	0.837944	0.341467	Carbamidomethyl [C41; C80]; Oxidation [M49]
Q9STY6	40S ribosomal protein S20-2 OS=Arabidopsis thaliana OX=3702 GN=RPS20B PE=2 SV=1	53	8	92	2	122	13.7	293	322	297	311	226	288	8	8	8	8	8	8	1.5133e+07	1.65423e+07	1.78834e+07	3.71788e+07	1.2349e+07	3.8936e+07	4.53192e+07	3.74594e+07	2.6084e+07	4.27645e+07	4.1229e+07	3.8936e+07	High	High	High	High	High	High	0	High	0.849	0.568833	0.130442	Carbamidomethyl [C39; C73]; Acetyl [N-Term]; Oxidation [M6]
Q9SVD7	Ubiquitin-conjugating enzyme E2 variant 1D OS=Arabidopsis thaliana OX=3702 GN=UEV1D PE=1 SV=1	71	8	50	5	146	16.5	256	197	279	253	155	229	4	7	7	8	5	6	4.60948e+06	6.49846e+06	5.13282e+06	8.8119e+06	3.52173e+06	9.55031e+06	1.38042e+07	1.47155e+07	7.48651e+06	1.01358e+07	1.17578e+07	9.55031e+06	High	High	High	High	High	High	0	High	1.164	0.827219	0.326951	Oxidation [M38; M46]; Carbamidomethyl [C72; C93]
O80653	SNW/SKI-interacting protein OS=Arabidopsis thaliana OX=3702 GN=SKIP PE=1 SV=1	24	11	42	11	613	69.4	82	100	142	124	59	91	6	5	7	4	7	6	6.70022e+06	8.25785e+06	1.58406e+07	1.67381e+07	5.8917e+06	1.96058e+07	2.00654e+07	1.86995e+07	2.31044e+07	1.92528e+07	1.96703e+07	1.96058e+07	High	High	High	High	High	High	0	High	1.045	0.968856	0.794491
P59233	Ubiquitin-40S ribosomal protein S27a-3 OS=Arabidopsis thaliana OX=3702 GN=RPS27AC PE=2 SV=2	52	9	65	5	157	17.8	237	191	304	244	243	353	8	7	7	6	7	7	1.71257e+07	2.32865e+07	4.94089e+07	4.89252e+07	1.56421e+07	6.53471e+07	5.12868e+07	5.27313e+07	7.20657e+07	5.62757e+07	5.22233e+07	6.53471e+07	High	High	High	High	High	High	0	High	1.018	0.973682	0.825555	Carbamidomethyl [C121; C126; C144]; Oxidation [M132]
Q8LG77	Isocitrate dehydrogenase [NAD] catalytic subunit 6, mitochondrial OS=Arabidopsis thaliana OX=3702 GN=IDH6 PE=1 SV=2	37	12	52	6	374	40.6	114	182	172	271	151	234	5	9	8	11	5	11	1.46376e+06	2.48741e+06	3.05769e+06	4.6403e+06	1.75659e+06	5.98345e+06	4.38357e+06	5.63263e+06	4.45982e+06	5.33746e+06	5.86462e+06	5.98345e+06	High	High	High	High	High	High	0	High	1.068	0.962412	0.773	Carbamidomethyl [C139; C226; C227; C247; C248]
Q9FIJ7	Adenylate kinase 2, chloroplastic OS=Arabidopsis thaliana OX=3702 GN=At5g47840 PE=1 SV=1	43	11	61	11	283	31.4	137	189	190	201	147	125	9	9	8	10	10	8	2.41555e+07	2.94744e+07	49712897	5.32195e+07	2.03123e+07	5.1622e+07	7.23391e+07	6.67435e+07	7.25091e+07	6.12151e+07	6.78156e+07	5.1622e+07	High	High	High	High	High	High	0	High	1.08	0.860444	0.427096	Carbamidomethyl [C81]; Oxidation [M242]
Q9SZX9	60S ribosomal protein L9-2 OS=Arabidopsis thaliana OX=3702 GN=RPL9D PE=2 SV=1	56	9	63	4	194	22	187	210	207	180	138	218	7	8	7	6	7	7	986594	3.22862e+06	5.00668e+06	6.1279e+06	973087	7.83063e+06	2.95458e+06	7.31106e+06	7.30253e+06	7.04856e+06	3.24879e+06	7.83063e+06	High	High	High	High	High	High	0	High	0.841	0.557452	0.12289	Carbamidomethyl [C161]
Q9T0A4	NAD(P)H-quinone oxidoreductase subunit S, chloroplastic OS=Arabidopsis thaliana OX=3702 GN=ndhS PE=1 SV=1	42	11	51	11	250	27.7	182	114	304	237	136	240	7	6	10	8	7	7	7.00151e+06	9.11482e+06	1.66225e+07	2.03413e+07	6.95875e+06	2.13445e+07	2.09676e+07	2.06401e+07	2.42449e+07	2.33973e+07	2.32328e+07	2.13445e+07	High	High	High	High	High	High	0	High	0.988	0.973682	0.820076	Carbamidomethyl [C188]
Q9FLG1	Beta-D-xylosidase 4 OS=Arabidopsis thaliana OX=3702 GN=BXL4 PE=1 SV=1	23	10	33	9	784	84.3	234	228	153	138	260	153	7	6	4	5	5	4	7.09901e+06	6.78938e+06	4.92045e+06	3.89954e+06	7.60921e+06	6.18022e+06	2.12596e+07	1.53743e+07	7.17676e+06	4.48541e+06	2.54044e+07	6.18022e+06	High	High	High	High	High	High	0	High	1.403	0.130483	0.0141511	Carbamidomethyl [C263; C274; C285; C309; C398; C422; C455; C476; C481]
Q04836	31 kDa ribonucleoprotein, chloroplastic OS=Arabidopsis thaliana OX=3702 GN=CP31A PE=1 SV=1	22	8	66	8	329	35.8	221	144	173	228	299	125	8	6	7	7	7	6	4.14464e+07	4.42431e+07	5.97165e+07	106645947	3.23341e+07	1.11276e+08	1.24121e+08	1.00187e+08	8.70999e+07	1.22668e+08	1.07952e+08	1.11276e+08	High	High	High	High	High	High	0	High	0.976	0.973801	0.844905	Oxidation [M198]
P56808	30S ribosomal protein S19, chloroplastic OS=Arabidopsis thaliana OX=3702 GN=rps19 PE=3 SV=1	68	6	61	6	92	10.6	165	200	299	252	165	316	6	6	5	5	6	5	1.61114e+07	2.37999e+07	5.71867e+07	6.5611e+07	2.18874e+07	7.66644e+07	4.82492e+07	5.38939e+07	8.34101e+07	7.54684e+07	7.30743e+07	7.66644e+07	High	High	High	High	High	High	0	High	0.927	0.886017	0.48117
Q9SIL6	Prohibitin-6, mitochondrial OS=Arabidopsis thaliana OX=3702 GN=PHB6 PE=1 SV=1	37	8	57	5	286	31.6	247	228	202	228	225	186	7	7	6	7	7	6	1.62849e+07	2.23417e+07	4.47431e+07	4.58095e+07	1.26014e+07	5.74881e+07	4.87688e+07	5.05918e+07	6.52604e+07	5.26919e+07	4.20716e+07	5.74881e+07	High	High	High	High	High	High	0	High	1.216	0.292572	0.0440933
Q9C5D0	CBS domain-containing protein CBSX2, chloroplastic OS=Arabidopsis thaliana OX=3702 GN=CBSX2 PE=1 SV=1	42	9	40	9	238	25.9	147	151	197	203	136	166	5	5	8	8	6	7	2.15169e+07	2.84942e+07	5.56558e+07	5.31481e+07	1.6307e+07	5.63707e+07	6.44374e+07	6.45239e+07	8.11772e+07	6.11331e+07	5.44432e+07	5.63707e+07	High	High	High	High	High	High	0	High	1.177	0.512848	0.106237
Q9SR15	Tryptophan--tRNA ligase, cytoplasmic OS=Arabidopsis thaliana OX=3702 GN=At3g04600 PE=2 SV=1	35	10	38	10	402	45.7	368	223	180	295	239	136	7	7	5	3	7	3	4.84053e+06	7.69626e+06	1.18848e+07	1.44338e+07	3.66894e+06	1.64618e+07	1.44961e+07	1.74278e+07	1.73346e+07	1.66023e+07	1.22493e+07	1.64618e+07	High	High	High	High	High	High	0	High	1.101	0.898694	0.521522
Q8L611	Protein transport protein SEC31 homolog B OS=Arabidopsis thaliana OX=3702 GN=SEC31B PE=1 SV=1	18	11	33	11	1104	119.8	104	148	132	83	57	113	5	6	6	4	3	7	3.77418e+07	5.04715e+07	6.38195e+07	9.82313e+07	3.72856e+07	1.15233e+08	1.13026e+08	1.1429e+08	9.30844e+07	1.1299e+08	1.24483e+08	1.15233e+08	High	High	High	High	High	High	0	High	1.148	0.629258	0.164123	Carbamidomethyl [C584]; Oxidation [M552]
Q9ZUG4	Methylthioribose-1-phosphate isomerase OS=Arabidopsis thaliana OX=3702 GN=At2g05830 PE=1 SV=2	44	12	48	12	374	39.6	236	228	149	210	198	281	7	7	10	7	6	10	9.76459e+06	1.44611e+07	1.81613e+07	2.39906e+07	7.73715e+06	2.78171e+07	2.92423e+07	3.27465e+07	2.64893e+07	2.7595e+07	2.58316e+07	2.78171e+07	High	High	High	High	High	High	0	High	1.202	0.506288	0.103382	Carbamidomethyl [C173; C204; C273]; Acetyl [N-Term]
[truncated: 1,469 more rows]

## Sheet: Diff prot (fsd1-2 vs col0)
Supplemental Data 5. Data pertinent to quantification of differentially regulated proteins found by comparison of methyl viologen (MV)- treated fsd1-2 mutant plants with MV-treated Col-0 plants.
[truncated: 81 more rows]
