# Supplementary material for: Arabidopsis Iron Superoxide Dismutase FSD1 Protects Against Methyl Viologen-Induced Oxidative Stress in a Copper-Dependent Manner
Source: Front Plant Sci. 2022 Mar 11;13:823561. doi: 10.3389/fpls.2022.823561 (PMC8963501; doi:10.3389/fpls.2022.823561)
Supplement: Supplementary file 6 [file Data_Sheet_6.XLSX]

## Sheet: Proteins
Supplemental Data 6. Data pertinent to quantification of all proteins found by comparison of mock treated fsd1-1 mutant plants with mock treated Col-0 plants.
Accession	Description	Coverage [%]	# Peptides	# PSMs	# Unique Peptides	# AAs	MW [kDa]	Score Mascot: Sample_4	Score Mascot: Sample_5	Score Mascot: Sample_10	Score Mascot: Sample_11	Score Mascot: Sample_12	Score Mascot: Sample_6	# Peptides (by Search Engine): Sample_4	# Peptides (by Search Engine): Sample_5	# Peptides (by Search Engine): Sample_10	# Peptides (by Search Engine): Sample_11	# Peptides (by Search Engine): Sample_12	# Peptides (by Search Engine): Sample_6	Abundance: Sample_4 , Col0_control	Abundance: Sample_5 , Col0_control	Abundance: Sample_6 , Col0_control	Abundance: Sample_10, fsd1_1_control	Abundance: Sample_11, fsd1_1_control	Abundance: Sample_12 , fsd1_1_control	Abundances (Normalized): Sample_4 , Col0_control	Abundances (Normalized): Sample_5, Col0_control	Abundances (Normalized): Sample_6 , Col0_control	Abundances (Normalized): Sample_10, fsd1_1_control	Abundances (Normalized): Sample_11, fsd1_1_control	Abundances (Normalized): Sample_12 , fsd1_1_control	Found in Sample: Sample_4, Col0_control	Found in Sample: Sample_5 , Col0_control	Found in Sample: Sample_6, Col0_control	Found in Sample: Sample_10, fsd1_1_control	Found in Sample: Sample_11, fsd1_1_control	Found in Sample: Sample_12 , fsd1_1_control	Exp. q-value: Combined	Protein FDR Confidence: Combined	Abundance Ratio: (Col0_control) / (fsd1_1_control)	Abundance Ratio Adj. P-Value: (Col0_control) / (fsd1_1_control)	Abundance Ratio P-Value: (Col0_control) / (fsd1_1_control)	Modifications
P10896	Ribulose bisphosphate carboxylase/oxygenase activase, chloroplastic OS=Arabidopsis thaliana OX=3702 GN=RCA PE=1 SV=2	78	37	1439	37	474	51.9	10880	10765	10511	9491	9348	10675	36	36	35	33	36	35	6.33707e+09	5.97589e+09	5.9824e+09	7.92252e+09	7.39267e+09	4.66045e+09	7.47539e+09	7.65295e+09	7.61694e+09	7.92252e+09	7.65525e+09	7.46779e+09	High	High	High	High	High	High	0	High	0.971	0.951839	0.613436	Carbamidomethyl [C175; C223; C224; C282; C451; C470]; Oxidation [M91; M100; M127; M128; M138; M179; M182; M188; M189; M222; M237; M249; M255; M269; M388; M394; M399; M402]
O03042	Ribulose bisphosphate carboxylase large chain OS=Arabidopsis thaliana OX=3702 GN=rbcL PE=1 SV=1	70	45	2416	41	479	52.9	10324	9975	10017	8901	7737	10609	41	37	36	36	39	41	3.88303e+10	3.34672e+10	3.46724e+10	4.46046e+10	4.42787e+10	3.30743e+10	4.58053e+10	4.28595e+10	4.41458e+10	4.46046e+10	4.58515e+10	5.29974e+10	High	High	High	High	High	High	0	High	1.02	0.994414	0.964635	Oxidation [M212; M250; M266; M297; M309]; Carbamidomethyl [C172; C192; C221; C247; C284; C427; C449; C459]
P19366	ATP synthase subunit beta, chloroplastic OS=Arabidopsis thaliana OX=3702 GN=atpB PE=1 SV=2	92	40	1173	39	498	53.9	6668	7051	7039	6384	5711	7028	37	38	37	35	36	36	4.49898e+09	4.57898e+09	4.26331e+09	5.17019e+09	5.0867e+09	3.19338e+09	5.30713e+09	5.86401e+09	5.42815e+09	5.17019e+09	5.26738e+09	5.11699e+09	High	High	High	High	High	High	0	High	1.047	0.988964	0.840724	Oxidation [M40; M79; M89; M94; M183; M214; M216; M239; M256; M292; M306; M374; M492]; Carbamidomethyl [C63]; Acetyl [N-Term]
O50008	5-methyltetrahydropteroyltriglutamate--homocysteine methyltransferase 1 OS=Arabidopsis thaliana OX=3702 GN=MS1 PE=1 SV=1	72	53	798	26	765	84.3	4699	3791	4327	3933	3542	4121	50	47	46	46	48	52	1.12828e+09	1.01811e+09	1.02159e+09	9.42155e+08	1.09906e+09	7.4424e+08	1.33095e+09	1.30383e+09	1.30071e+09	9.42155e+08	1.1381e+09	1.19255e+09	High	High	High	High	High	High	0	High	1.037	0.988964	0.914512	Oxidation [M74; M97; M107; M109; M545; M549; M554; M557; M718; M750]; Acetyl [N-Term]; Carbamidomethyl [C328; C522; C580; C733]
P22953	Probable mediator of RNA polymerase II transcription subunit 37e OS=Arabidopsis thaliana OX=3702 GN=MED37E PE=1 SV=3	87	55	796	17	651	71.3	4476	4335	4397	3936	4126	4648	50	50	48	45	50	51	3.37976e+08	3.07773e+08	3.22839e+08	4.34641e+08	3.69998e+08	2.66507e+08	3.98687e+08	3.94147e+08	4.11046e+08	4.34641e+08	3.83141e+08	4.27043e+08	High	High	High	High	High	High	0	High	1.014	0.988964	0.921507	Carbamidomethyl [C20; C273; C319; C483; C609]; Oxidation [M64; M90; M106; M126; M174; M243; M320; M555; M616; M632]; Acetyl [N-Term]
Q9ASR1	Elongation factor 2 OS=Arabidopsis thaliana OX=3702 GN=LOS1 PE=1 SV=1	80	62	499	62	843	93.8	2411	1879	2208	2279	2561	2218	50	46	49	50	56	53	8.96587e+08	7.04459e+08	8.5132e+08	9.66016e+08	8.7428e+08	6.24803e+08	1.05764e+09	9.02158e+08	1.08392e+09	9.66016e+08	9.05334e+08	1.00117e+09	High	High	High	High	High	High	0	High	0.99	0.973936	0.741999	Carbamidomethyl [C131; C136; C163; C275; C286; C370; C448; C520; C541; C651; C797]; Oxidation [M22; M81; M189; M287; M377; M550; M589; M594; M646; M650; M682; M759]
P51818	Heat shock protein 90-3 OS=Arabidopsis thaliana OX=3702 GN=HSP90-3 PE=1 SV=2	69	58	550	2	699	80	2511	2334	2580	2683	2247	2485	50	50	50	52	56	49	8.90568e+06	8.07717e+06	8.40993e+06	6.69889e+06	8.72342e+06	5.37293e+06	1.05054e+07	1.03439e+07	1.07077e+07	6.69889e+06	9.03328e+06	8.60944e+06	High	High	High	High	High	High	0	High	1.189	0.859009	0.373615	Acetyl [N-Term]; Carbamidomethyl [C345; C391; C543; C568; C569]; Oxidation [M85; M183; M342; M455; M581; M599; M605; M614; M681]
P55737	Heat shock protein 90-2 OS=Arabidopsis thaliana OX=3702 GN=HSP90-2 PE=1 SV=1	71	59	559	4	699	80	2515	2354	2624	2680	2269	2481	52	51	51	53	56	50	2.66468e+07	2.41526e+07	2.29147e+07	2.89909e+07	2.81422e+07	1.67082e+07	3.14333e+07	3.09308e+07	2.91756e+07	2.89909e+07	2.91418e+07	2.67727e+07	High	High	High	High	High	High	0	High	1.193	0.687649	0.175503	Acetyl [N-Term]; Carbamidomethyl [C345; C391; C543; C568; C569]; Oxidation [M85; M342; M455; M581; M595; M599; M605; M614; M681]
Q9LSB4	TSA1-like protein OS=Arabidopsis thaliana OX=3702 GN=NAI2 PE=1 SV=1	70	60	480	59	772	85	2391	2399	2698	2628	1906	2334	52	53	51	52	49	53	3.67641e+08	3.90954e+08	3.87307e+08	5.08945e+08	4.68704e+08	3.15349e+08	4.3368e+08	5.00671e+08	4.93128e+08	5.08945e+08	4.85352e+08	5.05307e+08	High	High	High	High	High	High	0	High	1.059	0.977638	0.756001	Oxidation [M189; M343; M381; M420]; Carbamidomethyl [C506; C508]
P25696	Bifunctional enolase 2/transcriptional activator OS=Arabidopsis thaliana OX=3702 GN=ENO2 PE=1 SV=1	84	34	644	34	444	47.7	4032	4054	3919	4119	3355	4196	33	33	33	33	33	33	1.43992e+09	1.30996e+09	1.44175e+09	1.78962e+09	1.61135e+09	9.64809e+08	1.69857e+09	1.67758e+09	1.83567e+09	1.78962e+09	1.66859e+09	1.54599e+09	High	High	High	High	High	High	0	High	1.049	0.988964	0.828925	Acetyl [N-Term]; Carbamidomethyl [C107; C124; C318; C346]; Oxidation [M93; M170; M174; M189; M249; M314; M377]
P25858	Glyceraldehyde-3-phosphate dehydrogenase GAPC1, cytosolic OS=Arabidopsis thaliana OX=3702 GN=GAPC1 PE=1 SV=2	86	35	851	5	338	36.9	5354	5088	5028	4748	3909	5840	34	33	32	32	31	34	1.77262e+08	1.79864e+08	1.73239e+08	1.2209e+08	1.62473e+08	1.01096e+08	2.09103e+08	2.30341e+08	2.20572e+08	1.2209e+08	1.68244e+08	1.61993e+08	High	High	High	High	High	High	0	High	1.476	0.013024	0.000579757	Oxidation [M45; M48; M134; M179; M197; M235; M335]; Carbamidomethyl [C156; C160]
Q39043	Mediator of RNA polymerase II transcription subunit 37f OS=Arabidopsis thaliana OX=3702 GN=MED37F PE=1 SV=2	66	51	522	3	668	73.5	2591	2592	2630	2592	2317	2823	46	45	45	45	45	48	1.84555e+07	1.68398e+07	1.63361e+07	2.46601e+07	1.68184e+07	1.03937e+07	2.17707e+07	2.15657e+07	2.07995e+07	2.46601e+07	1.74158e+07	1.66546e+07	High	High	High	High	High	High	0	High	1.158	0.827923	0.322895	Oxidation [M154; M352]; Carbamidomethyl [C48; C635]
Q9LUT2	S-adenosylmethionine synthase 4 OS=Arabidopsis thaliana OX=3702 GN=METK4 PE=1 SV=1	91	32	507	17	393	42.8	2436	2676	2561	2219	2330	2309	31	30	31	31	31	30	4.35244e+08	3.68455e+08	3.86956e+08	5.92334e+08	5.03683e+08	3.43029e+08	5.13426e+08	4.71857e+08	4.92681e+08	5.92334e+08	5.21574e+08	5.4966e+08	High	High	High	High	High	High	0	High	1.035	0.988964	0.923649	Carbamidomethyl [C20; C31; C42; C45; C90; C161]; Oxidation [M1; M50; M52; M138; M183; M347]; Acetyl [N-Term]
Q9LKR3	Mediator of RNA polymerase II transcription subunit 37a OS=Arabidopsis thaliana OX=3702 GN=MED37A PE=1 SV=1	66	51	525	2	669	73.6	2605	2516	2579	2612	2284	2853	46	45	45	45	45	48	1.68858e+07	1.55488e+07	1.18775e+07	2.4343e+07	1.70879e+07	1.01368e+07	1.99189e+07	1.99124e+07	1.51227e+07	2.4343e+07	1.76948e+07	1.62429e+07	High	High	High	High	High	High	0	High	1.045	0.988964	0.908985	Oxidation [M154; M269; M352]; Carbamidomethyl [C48; C635]
Q9SZJ5	Serine hydroxymethyltransferase 1, mitochondrial OS=Arabidopsis thaliana OX=3702 GN=SHM1 PE=1 SV=1	79	37	554	23	517	57.4	2383	2643	2694	2581	2249	2582	35	33	33	33	35	34	8.9618e+08	8.82601e+08	8.49939e+08	9.96807e+08	9.36054e+08	5.61065e+08	1.05716e+09	1.13029e+09	1.08216e+09	9.96807e+08	9.69302e+08	8.99036e+08	High	High	High	High	High	High	0	High	1.031	0.991747	0.951302	Oxidation [M91; M98; M120; M199; M215; M254; M258; M295; M371; M424; M431; M479]; Carbamidomethyl [C125]
O65719	Heat shock 70 kDa protein 3 OS=Arabidopsis thaliana OX=3702 GN=HSP70-3 PE=1 SV=1	76	51	639	20	649	71.1	3232	3074	2886	2858	2801	3132	47	47	46	42	44	44	1.64288e+08	1.46511e+08	1.558e+08	1.87215e+08	1.57195e+08	9.81605e+07	1.93799e+08	1.87627e+08	1.98368e+08	1.87215e+08	1.62778e+08	1.5729e+08	High	High	High	High	High	High	0	High	1.142	0.823266	0.307637	Acetyl [N-Term]; Carbamidomethyl [C20; C319; C483; C609]; Oxidation [M64; M174; M243; M320; M332; M555; M616; M630]
Q9FX54	Glyceraldehyde-3-phosphate dehydrogenase GAPC2, cytosolic OS=Arabidopsis thaliana OX=3702 GN=GAPC2 PE=1 SV=1	87	35	866	5	338	36.9	5380	5292	5242	4800	3943	5833	33	32	30	31	28	34	1.89531e+08	1.9795e+08	2.04552e+08	2.2554e+08	2.02636e+08	1.30662e+08	2.23577e+08	2.53503e+08	2.60441e+08	2.2554e+08	2.09834e+08	2.0937e+08	High	High	High	High	High	High	0	High	1.235	0.49256	0.0787834	Oxidation [M45; M48; M134; M179; M197; M235; M335]; Carbamidomethyl [C156; C160]
Q9SR37	Beta-glucosidase 23 OS=Arabidopsis thaliana OX=3702 GN=BGLU23 PE=1 SV=1	64	32	390	27	524	59.7	1731	1406	1709	1747	1670	1448	29	28	29	29	28	30	6.03961e+08	5.33953e+08	5.81406e+08	8.52618e+08	7.81606e+08	5.06957e+08	7.1245e+08	6.83801e+08	7.40259e+08	8.52618e+08	8.09369e+08	8.12335e+08	High	High	High	High	High	High	0	High	0.846	0.46499	0.0707768	Carbamidomethyl [C73; C80; C222; C456]; Oxidation [M102; M112; M365; M415; M417]
Q9STW6	Heat shock 70 kDa protein 6, chloroplastic OS=Arabidopsis thaliana OX=3702 GN=HSP70-6 PE=1 SV=1	63	49	521	21	718	76.5	2507	2406	2561	2470	2423	2459	43	42	41	40	44	41	3.27556e+08	3.11404e+08	2.88702e+08	3.72483e+08	3.35139e+08	2.14961e+08	3.86395e+08	3.98796e+08	3.67582e+08	3.72483e+08	3.47043e+08	3.44448e+08	High	High	High	High	High	High	0	High	1.078	0.958092	0.635429	Carbamidomethyl [C179; C380]; Oxidation [M95; M153; M352; M586; M667]
Q9LD57	Phosphoglycerate kinase 1, chloroplastic OS=Arabidopsis thaliana OX=3702 GN=PGK1 PE=1 SV=1	79	36	816	18	481	50.1	5011	4855	4659	4630	4299	4889	34	34	35	36	36	35	1.33029e+09	1.33566e+09	1.27055e+09	1.41095e+09	1.35229e+09	8.31182e+08	1.56925e+09	1.71049e+09	1.6177e+09	1.41095e+09	1.40032e+09	1.33186e+09	High	High	High	High	High	High	0	High	1.168	0.754155	0.215937	Carbamidomethyl [C173; C292]; Oxidation [M371; M399; M404; M448]
Q9SRV5	5-methyltetrahydropteroyltriglutamate--homocysteine methyltransferase 2 OS=Arabidopsis thaliana OX=3702 GN=MS2 PE=1 SV=1	59	45	492	18	765	84.5	2947	2483	2489	2643	2384	2769	38	37	35	35	39	40	1.15836e+08	9.88454e+07	9.27469e+07	1.41306e+08	1.23477e+08	8.989e+07	1.36643e+08	1.26585e+08	1.18087e+08	1.41306e+08	1.27862e+08	1.44037e+08	High	High	High	High	High	High	0	High	0.962	0.927724	0.553741	Acetyl [N-Term]; Carbamidomethyl [C328; C522; C580; C733]; Oxidation [M107; M109; M557; M718]
Q94B78	Glycine dehydrogenase (decarboxylating) 1, mitochondrial OS=Arabidopsis thaliana OX=3702 GN=GLDP1 PE=1 SV=2	58	46	396	24	1037	112.9	1437	1309	1474	1525	1487	1563	42	38	42	40	43	44	1.38836e+08	1.17094e+08	1.41076e+08	1.92265e+08	1.50123e+08	9.73202e+07	1.63775e+08	1.49955e+08	1.79622e+08	1.92265e+08	1.55455e+08	1.55943e+08	High	High	High	High	High	High	0	High	0.999	0.988863	0.807413	Carbamidomethyl [C98; C245; C253; C280; C463; C569; C578; C664; C681; C777; C943; C1022]; Oxidation [M94; M683; M787; M863; M909; M918; M927]
Q43127	Glutamine synthetase, chloroplastic/mitochondrial OS=Arabidopsis thaliana OX=3702 GN=GLN2 PE=1 SV=1	78	29	586	25	430	47.4	3190	3354	3305	3171	2847	3621	27	28	29	27	27	28	1.88087e+09	1.61881e+09	1.8568e+09	2.23872e+09	2.09371e+09	1.37155e+09	2.21873e+09	2.07311e+09	2.36413e+09	2.23872e+09	2.16808e+09	2.19773e+09	High	High	High	High	High	High	0	High	1.011	0.988964	0.900434	Carbamidomethyl [C150; C217; C237; C274; C306]; Oxidation [M315; M396]
Q9SIF2	Heat shock protein 90-5, chloroplastic OS=Arabidopsis thaliana OX=3702 GN=HSP90-5 PE=1 SV=1	70	47	367	41	780	88.6	2172	1972	1845	1799	1653	1914	41	37	37	39	39	39	3.09913e+08	2.42609e+08	2.88376e+08	3.38405e+08	3.17352e+08	1.95168e+08	3.65582e+08	3.10695e+08	3.67168e+08	3.38405e+08	3.28625e+08	3.12732e+08	High	High	High	High	High	High	0	High	1.106	0.898015	0.473766	Carbamidomethyl [C165; C492; C613; C638]; Oxidation [M527; M732; M733; M735]
P21240	Chaperonin 60 subunit beta 1, chloroplastic OS=Arabidopsis thaliana OX=3702 GN=CPN60B1 PE=1 SV=3	74	46	658	13	600	63.8	3430	3669	3347	3204	3211	3536	44	44	44	42	44	43	2.47872e+08	2.55905e+08	2.48601e+08	2.32925e+08	2.73554e+08	1.84585e+08	2.92397e+08	3.27721e+08	3.16525e+08	2.32925e+08	2.83271e+08	2.95775e+08	High	High	High	High	High	High	0	High	1.194	0.64161	0.149255	Carbamidomethyl [C272; C471; C559; C560; C576]; Oxidation [M215; M220; M247; M265; M546; M593]
Q9SJL8	S-adenosylmethionine synthase 3 OS=Arabidopsis thaliana OX=3702 GN=METK3 PE=1 SV=1	91	30	453	17	390	42.5	1806	1930	2137	1873	1804	1847	26	29	28	26	29	26	2.86552e+08	2.65727e+08	2.58981e+08	3.31173e+08	3.31607e+08	1.95569e+08	3.38025e+08	3.403e+08	3.29741e+08	3.31173e+08	3.43386e+08	3.13374e+08	High	High	High	High	High	High	0	High	1.004	0.988964	0.844901	Carbamidomethyl [C20; C31; C42; C45; C90; C161; C302]; Oxidation [M1; M50; M52; M126; M138; M183; M348]; Acetyl [N-Term]
P54609	Cell division control protein 48 homolog A OS=Arabidopsis thaliana OX=3702 GN=CDC48A PE=1 SV=1	67	50	377	12	809	89.3	1786	1631	1878	1377	1321	1790	42	41	46	38	42	45	4.6259e+07	3.78654e+07	4.55302e+07	5.80582e+07	4.28427e+07	3.18097e+07	5.45685e+07	4.84918e+07	5.79701e+07	5.80582e+07	4.43645e+07	5.0971e+07	High	High	High	High	High	High	0	High	1.095	0.927724	0.553886	Carbamidomethyl [C73; C81; C109; C178; C188; C271; C418; C425; C525; C538; C695]; Oxidation [M50; M430; M553; M612; M615; M724]; Acetyl [N-Term]
P17562	S-adenosylmethionine synthase 2 OS=Arabidopsis thaliana OX=3702 GN=SAM2 PE=1 SV=1	79	28	397	8	393	43.2	1819	1858	2012	1924	1699	1923	27	25	27	27	26	25	1.09036e+08	9.91501e+07	1.10842e+08	1.29887e+08	1.20942e+08	7.29506e+07	1.28622e+08	1.26975e+08	1.41126e+08	1.29887e+08	1.25237e+08	1.16894e+08	High	High	High	High	High	High	0	High	1.023	0.999257	0.98446	Carbamidomethyl [C20; C31; C42; C45; C90]; Acetyl [N-Term]; Oxidation [M1; M50; M52; M126; M183; M298]
Q9C5A9	ATP synthase subunit beta-3, mitochondrial OS=Arabidopsis thaliana OX=3702 GN=At5g08680 PE=1 SV=1	72	32	441	31	559	59.8	2739	2541	2414	2389	2404	2557	29	29	30	30	30	30	1.08219e+09	1.16311e+09	1.20173e+09	1.44962e+09	1.27973e+09	7.8883e+08	1.27658e+09	1.48953e+09	1.53007e+09	1.44962e+09	1.32519e+09	1.264e+09	High	High	High	High	High	High	0	High	1.127	0.859009	0.370765	Carbamidomethyl [C90; C295]; Oxidation [M111; M141; M173; M245; M302; M473; M539]
P17745	Elongation factor Tu, chloroplastic OS=Arabidopsis thaliana OX=3702 GN=TUFA PE=1 SV=1	72	25	573	24	476	51.6	3814	4087	3651	3325	2886	3652	23	23	23	23	24	25	1.55977e+09	1.56615e+09	1.56049e+09	1.80174e+09	1.75359e+09	1.08924e+09	1.83995e+09	2.00568e+09	1.98685e+09	1.80174e+09	1.81588e+09	1.74538e+09	High	High	High	High	High	High	0	High	0.998	0.988259	0.803429	Oxidation [M101; M159; M166; M198; M270; M338; M410; M423; M432; M434; M455]; Carbamidomethyl [C149; C451]
O03986	Heat shock protein 90-4 OS=Arabidopsis thaliana OX=3702 GN=HSP90-4 PE=1 SV=1	55	43	405	3	699	80.1	1940	1865	2161	2145	1733	1990	36	36	36	38	40	36	2.45239e+06	2.35089e+06	2.47439e+06	1.70396e+06	2.2388e+06	1.27986e+06	2.89292e+06	3.01064e+06	3.15045e+06	1.70396e+06	2.31832e+06	2.05081e+06	High	High	High	High	High	High	0	High	1.257	0.772179	0.243578	Acetyl [N-Term]; Carbamidomethyl [C391; C543; C568; C569]; Oxidation [M85; M183; M581; M605; M614]
Q9LJE4	Chaperonin 60 subunit beta 2, chloroplastic OS=Arabidopsis thaliana OX=3702 GN=CPN60B2 PE=1 SV=1	71	42	592	11	596	63.3	3156	3328	3216	3000	3152	3512	41	39	40	39	40	41	1.49035e+08	1.55632e+08	1.50648e+08	1.54507e+08	1.4762e+08	9.50664e+07	1.75806e+08	1.99309e+08	1.91809e+08	1.54507e+08	1.52863e+08	1.52332e+08	High	High	High	High	High	High	0	High	1.267	0.362729	0.0453151	Carbamidomethyl [C268; C467; C555; C556]; Oxidation [M211; M216; M243; M379; M542]
P21238	Chaperonin 60 subunit alpha 1, chloroplastic OS=Arabidopsis thaliana OX=3702 GN=CPN60A1 PE=1 SV=2	81	37	545	36	586	62	3816	4291	3552	3506	3300	3854	36	34	35	35	37	36	1.39596e+09	1.36705e+09	1.40188e+09	1.46984e+09	1.50916e+09	9.46497e+08	1.64672e+09	1.75069e+09	1.78491e+09	1.46984e+09	1.56277e+09	1.51664e+09	High	High	High	High	High	High	0	High	1.09	0.929476	0.559609	Carbamidomethyl [C71; C548]; Oxidation [M110; M205; M237; M516; M527; M559; M585]
Q9LHA8	Probable mediator of RNA polymerase II transcription subunit 37c OS=Arabidopsis thaliana OX=3702 GN=MED37C PE=1 SV=1	69	44	510	10	650	71.1	2706	2491	2408	2481	2400	2652	42	41	39	38	39	40	4.53212e+07	3.34523e+07	4.69806e+07	5.57043e+07	4.8255e+07	2.94499e+07	5.34622e+07	4.28403e+07	5.98168e+07	5.57043e+07	4.9969e+07	4.71898e+07	High	High	High	High	High	High	0	High	1.092	0.930706	0.573342	Acetyl [N-Term]; Carbamidomethyl [C20; C319; C483; C609]; Oxidation [M64; M243; M320; M555; M616; M624; M630]
Q9FI56	Chaperone protein ClpC1, chloroplastic OS=Arabidopsis thaliana OX=3702 GN=CLPC1 PE=1 SV=1	59	52	447	22	929	103.4	2012	2056	2145	2064	1980	2093	43	41	45	42	46	39	2.70759e+08	2.3282e+08	2.53302e+08	2.76e+08	2.7272e+08	1.75775e+08	3.19395e+08	2.98159e+08	3.2251e+08	2.76e+08	2.82407e+08	2.81657e+08	High	High	High	High	High	High	0	High	1.095	0.915314	0.532538	Oxidation [M254; M756; M880]; Carbamidomethyl [C299]
P23686	S-adenosylmethionine synthase 1 OS=Arabidopsis thaliana OX=3702 GN=SAM1 PE=1 SV=2	82	33	403	12	393	43.1	1752	1711	1928	1829	1631	1709	31	29	32	30	31	30	7.47199e+07	6.57924e+07	6.6266e+07	8.22752e+07	7.66744e+07	5.1496e+07	8.81418e+07	8.42564e+07	8.43714e+07	8.22752e+07	7.93979e+07	8.25158e+07	High	High	High	High	High	High	0	High	1.095	0.915314	0.529739	Carbamidomethyl [C20; C31; C42; C45; C90; C114; C161]; Acetyl [N-Term]; Oxidation [M1; M50; M52; M298]
Q9LTX9	Heat shock 70 kDa protein 7, chloroplastic OS=Arabidopsis thaliana OX=3702 GN=HSP70-7 PE=2 SV=1	60	46	494	18	718	77	2067	2049	2205	2071	2212	2110	43	42	42	40	43	41	2.34433e+08	2.22266e+08	2.12357e+08	2.58501e+08	2.43156e+08	1.51153e+08	2.76544e+08	2.84642e+08	2.70378e+08	2.58501e+08	2.51792e+08	2.42203e+08	High	High	High	High	High	High	0	High	1.162	0.769699	0.236303	Oxidation [M95; M153; M352; M586]; Carbamidomethyl [C179; C380]
Q9SAJ4	Phosphoglycerate kinase 3, cytosolic OS=Arabidopsis thaliana OX=3702 GN=PGK3 PE=1 SV=1	79	30	459	23	401	42.1	2584	2463	2721	2249	2186	2570	28	28	28	29	30	29	5.66134e+08	5.33241e+08	5.27882e+08	5.91922e+08	5.82243e+08	3.63389e+08	6.67828e+08	6.8289e+08	6.72112e+08	5.91922e+08	6.02924e+08	5.82284e+08	High	High	High	High	High	High	0	High	1.125	0.859019	0.376314	Oxidation [M53; M94; M176; M296; M373]; Carbamidomethyl [C62]
P0DH99	Elongation factor 1-alpha 1 OS=Arabidopsis thaliana OX=3702 GN=A1 PE=1 SV=1	75	29	680	29	449	49.5	2794	2612	3211	2955	2710	2841	25	24	24	25	26	27	3.0624e+09	2.68815e+09	2.50606e+09	3.45938e+09	3151615768	1.97924e+09	3.61249e+09	3.44254e+09	3.19078e+09	3.45938e+09	3.26356e+09	3.17148e+09	High	High	High	High	High	High	0	High	1.069	0.969445	0.688252	Carbamidomethyl [C87; C111; C150; C151; C152; C351]; Oxidation [M102; M148; M155; M201; M259; M264; M335; M392; M398]
Q9LF98	Fructose-bisphosphate aldolase 8, cytosolic OS=Arabidopsis thaliana OX=3702 GN=FBA8 PE=1 SV=1	92	33	500	20	358	38.5	3016	3049	2815	2602	2827	2834	30	31	29	30	31	31	7.45125e+08	6.9859e+08	7.23302e+08	8.0384e+08	7.62421e+08	4.98846e+08	8.78971e+08	8.94642e+08	9.20926e+08	8.0384e+08	7.89502e+08	7.99337e+08	High	High	High	High	High	High	0	High	1.141	0.823266	0.310856	Oxidation [M228; M281]; Carbamidomethyl [C68; C173; C197; C208; C326]
O65396	Aminomethyltransferase, mitochondrial OS=Arabidopsis thaliana OX=3702 GN=GDCST PE=2 SV=1	80	33	390	33	408	44.4	1537	1490	1542	1309	1314	1614	25	26	27	22	25	29	8.16825e+08	8.02087e+08	7.89794e+08	1.03576e+09	9.80495e+08	6.38953e+08	9.63551e+08	1.02718e+09	1.00558e+09	1.03576e+09	1.01532e+09	1.02384e+09	High	High	High	High	High	High	0	High	1.013	0.988964	0.913781	Oxidation [M52; M60; M69; M163; M282; M367; M397]; Carbamidomethyl [C75; C88; C97; C151; C221; C276]
Q8RWV0	Transketolase-1, chloroplastic OS=Arabidopsis thaliana OX=3702 GN=TKL-1 PE=1 SV=1	71	36	427	29	741	79.9	1866	1723	1760	1755	1567	1987	34	34	34	34	35	35	5.50992e+08	4.63455e+08	5.52678e+08	6.69149e+08	5.62179e+08	3.94753e+08	6.49967e+08	5.93519e+08	7.03682e+08	6.69149e+08	5.82147e+08	6.32541e+08	High	High	High	High	High	High	0	High	1.002	0.988964	0.835314	Oxidation [M237; M463; M563; M568]; Carbamidomethyl [C110; C235; C245; C440; C663]
Q9LR30	Glutamate--glyoxylate aminotransferase 1 OS=Arabidopsis thaliana OX=3702 GN=GGAT1 PE=1 SV=1	77	34	350	18	481	53.3	1437	1477	1614	1602	1601	1731	30	28	28	28	31	32	2.07942e+08	1.72207e+08	1.98468e+08	3.19914e+08	2.71108e+08	1.69374e+08	2.45294e+08	2.20535e+08	2.52694e+08	3.19914e+08	2.80737e+08	2.71401e+08	High	High	High	High	High	High	0	High	0.919	0.821078	0.304898	Carbamidomethyl [C18; C66; C149; C226; C297; C377; C382; C417]; Oxidation [M214; M271; M273; M335; M338; M370; M389; M454; M458; M469]
P25857	Glyceraldehyde-3-phosphate dehydrogenase GAPB, chloroplastic OS=Arabidopsis thaliana OX=3702 GN=GAPB PE=1 SV=2	76	31	535	25	447	47.6	3129	2905	3029	2995	2595	3010	29	28	30	28	29	29	1.20396e+09	1.0217e+09	1.17186e+09	1.61968e+09	1.44217e+09	9.08331e+08	1.42022e+09	1.30843e+09	1.49204e+09	1.61968e+09	1.49339e+09	1.45549e+09	High	High	High	High	High	High	0	High	0.938	0.875485	0.405057	Carbamidomethyl [C235; C239; C360; C371; C434; C443]; Oxidation [M131; M215; M258; M390]
O04499	2,3-bisphosphoglycerate-independent phosphoglycerate mutase 1 OS=Arabidopsis thaliana OX=3702 GN=PGM1 PE=2 SV=3	82	36	333	23	557	60.5	1234	1186	1369	1240	1158	1332	31	30	32	31	32	32	2.26514e+08	2.05381e+08	2.20725e+08	2.6954e+08	2.46718e+08	1.58181e+08	2.67203e+08	2.63018e+08	2.81032e+08	2.6954e+08	2.55481e+08	2.53465e+08	High	High	High	High	High	High	0	High	1.038	0.988964	0.902135	Oxidation [M48; M77; M317; M430; M477]; Carbamidomethyl [C39; C100; C355; C444]
Q8LCE1	Glutamine synthetase cytosolic isozyme 1-2 OS=Arabidopsis thaliana OX=3702 GN=GLN1-2 PE=1 SV=2	76	25	301	8	356	39.2	1311	1178	964	1113	1132	1395	24	20	20	23	24	23	6.94816e+07	6.70393e+07	7.44113e+07	6.57389e+07	7.22535e+07	3.93171e+07	8.19626e+07	8.58532e+07	9.47422e+07	6.57389e+07	7.482e+07	6.30007e+07	High	High	High	High	High	High	0	High	1.298	0.253283	0.0255319	Carbamidomethyl [C92; C159]; Oxidation [M31; M33; M91]; Acetyl [N-Term]
O23254	Serine hydroxymethyltransferase 4 OS=Arabidopsis thaliana OX=3702 GN=SHM4 PE=1 SV=1	80	32	295	32	471	51.7	1422	1301	1212	1173	1117	1456	28	27	28	27	25	28	4.15997e+08	3.8837e+08	390938409	4.74209e+08	4.17863e+08	2.80301e+08	4.90722e+08	4.97361e+08	4.97752e+08	4.74209e+08	4.32706e+08	4.49148e+08	High	High	High	High	High	High	0	High	1.129	0.854077	0.360757	Oxidation [M1; M253; M330; M395; M459]; Carbamidomethyl [C82; C92; C187; C364; C367]; Acetyl [N-Term]
O80988	Glycine dehydrogenase (decarboxylating) 2, mitochondrial OS=Arabidopsis thaliana OX=3702 GN=GLDP2 PE=1 SV=1	51	39	290	17	1044	113.7	1032	1033	1043	1017	1177	1151	38	34	37	30	33	35	6.35119e+07	5.18676e+07	6.79186e+07	8.40551e+07	6.55512e+07	4.73992e+07	7.49205e+07	6.64236e+07	8.64755e+07	8.40551e+07	6.78796e+07	7.59512e+07	High	High	High	High	High	High	0	High	1.059	0.977638	0.755156	Carbamidomethyl [C103; C251; C259; C286; C469; C575; C584; C670; C687; C783; C949; C1028]; Oxidation [M689; M793; M869; M915; M924; M933]
P25856	Glyceraldehyde-3-phosphate dehydrogenase GAPA1, chloroplastic OS=Arabidopsis thaliana OX=3702 GN=GAPA1 PE=1 SV=3	72	29	556	14	396	42.5	3551	3274	3520	3401	2855	3309	27	27	28	27	27	28	5.61324e+08	5.05935e+08	4.73682e+08	5.78486e+08	7.19299e+08	3.90964e+08	6.62155e+08	6.4792e+08	6.03103e+08	5.78486e+08	7.44848e+08	6.2647e+08	High	High	High	High	High	High	0	High	1.003	0.988964	0.839516	Carbamidomethyl [C213; C217; C337; C348]; Oxidation [M236; M361; M363]
O23654	V-type proton ATPase catalytic subunit A OS=Arabidopsis thaliana OX=3702 GN=VHA-A PE=1 SV=1	75	37	308	37	623	68.8	1640	1352	1670	1812	1783	1385	31	31	31	33	36	27	2.79156e+08	2.29847e+08	2.31069e+08	3.40063e+08	2.86853e+08	1.92333e+08	3.29301e+08	2.9435e+08	2.94202e+08	3.40063e+08	2.97042e+08	3.08189e+08	High	High	High	High	High	High	0	High	0.941	0.881839	0.423619	Carbamidomethyl [C134; C248; C256; C279; C397; C535]; Oxidation [M321; M343; M349; M350; M371]
O23255	Adenosylhomocysteinase 1 OS=Arabidopsis thaliana OX=3702 GN=SAHH1 PE=1 SV=1	82	31	375	12	485	53.3	1552	1367	1474	1405	1580	1486	29	27	29	28	29	27	2.62613e+08	2.03344e+08	2.35333e+08	2.83835e+08	2.50893e+08	1.68427e+08	3.09786e+08	2.6041e+08	2.99632e+08	2.83835e+08	2.59805e+08	2.69882e+08	High	High	High	High	High	High	0	High	1.04	0.988964	0.892148	Oxidation [M19; M36; M40; M216; M259; M332; M336; M357]; Carbamidomethyl [C42; C84; C86; C120; C244; C268; C297; C346; C400; C411]
Q944G9	Fructose-bisphosphate aldolase 2, chloroplastic OS=Arabidopsis thaliana OX=3702 GN=FBA2 PE=1 SV=2	73	27	426	14	398	43	2607	2665	2364	2356	2118	2657	26	26	25	25	27	25	1.30416e+09	1.12946e+09	1.06028e+09	1572741005	1.50219e+09	8.70465e+08	1.53843e+09	1.44643e+09	1.34997e+09	1572741005	1.55555e+09	1.39481e+09	High	High	High	High	High	High	0	High	1.026	0.999562	0.99352	Carbamidomethyl [C79; C163; C345]; Oxidation [M72; M132; M306; M324]
O04314	PYK10-binding protein 1 OS=Arabidopsis thaliana OX=3702 GN=PBP1 PE=1 SV=1	96	24	510	18	298	32.1	3165	3437	3265	3146	2663	3106	23	23	22	22	23	23	6.57333e+08	7.07553e+08	6.84442e+08	8.3272e+08	6.88207e+08	4.9512e+08	7.75409e+08	9.06119e+08	8.71447e+08	8.3272e+08	7.12652e+08	7.93367e+08	High	High	High	High	High	High	0	High	1.11	0.892674	0.452531	Acetyl [N-Term]; Oxidation [M245]
Q9SJU4	Fructose-bisphosphate aldolase 1, chloroplastic OS=Arabidopsis thaliana OX=3702 GN=FBA1 PE=1 SV=2	72	26	389	12	399	42.9	2106	2046	1969	2240	2135	2029	23	22	23	23	23	23	4.83093e+08	4.56108e+08	4.36771e+08	7.40803e+08	6.02565e+08	3.27914e+08	5.69871e+08	5.8411e+08	5.56108e+08	7.40803e+08	6.23968e+08	5.25442e+08	High	High	High	High	High	High	0	High	1.036	0.988964	0.921609	Carbamidomethyl [C80; C164; C346]; Oxidation [M71; M73; M133; M230]
P22954	Probable mediator of RNA polymerase II transcription subunit 37c OS=Arabidopsis thaliana OX=3702 GN=MED37D PE=1 SV=2	70	39	438	10	653	71.3	2134	2047	2006	2042	2042	2155	32	33	31	29	32	33	1.19197e+07	1.13003e+07	1.32178e+07	1.11122e+07	1.04459e+07	6.1333e+06	1.40608e+07	1.44716e+07	1.68293e+07	1.11122e+07	1.08169e+07	9.82783e+06	High	High	High	High	High	High	0	High	1.253	0.671221	0.163941	Acetyl [N-Term]; Carbamidomethyl [C20; C319; C483; C609]; Oxidation [M64; M243; M320; M555; M633]
F4HQD4	Heat shock 70 kDa protein 15 OS=Arabidopsis thaliana OX=3702 GN=HSP70-15 PE=1 SV=1	64	42	302	8	831	91.6	1481	1283	1530	1327	1257	1252	31	31	34	34	36	35	1.49129e+07	1.51346e+07	1.70068e+07	2.36075e+07	1.68387e+07	10860679	1.75917e+07	1.93819e+07	2.16535e+07	2.36075e+07	1.74368e+07	1.74029e+07	High	High	High	High	High	High	0	High	1.1	0.951839	0.613204	Oxidation [M57; M58; M540; M566]; Carbamidomethyl [C40; C140; C141; C287; C368; C373; C377; C710; C740]
Q9LD43	Acetyl-coenzyme A carboxylase carboxyl transferase subunit alpha, chloroplastic OS=Arabidopsis thaliana OX=3702 GN=CAC3 PE=1 SV=1	60	40	260	40	769	85.3	1178	1320	1091	1270	934	1349	32	33	32	32	32	33	1.40731e+08	1.42343e+08	1.42739e+08	1.69851e+08	1.47503e+08	9.43384e+07	1.6601e+08	1.8229e+08	1.81739e+08	1.69851e+08	1.52743e+08	1.51165e+08	High	High	High	High	High	High	0	High	1.11	0.892674	0.450974	Oxidation [M383; M466]; Carbamidomethyl [C302]
Q9SRZ6	Cytosolic isocitrate dehydrogenase [NADP] OS=Arabidopsis thaliana OX=3702 GN=CICDH PE=1 SV=1	82	34	408	29	410	45.7	2089	2107	1783	1875	1930	2074	33	32	32	33	31	31	6.94428e+08	5.96411e+08	6.16018e+08	7.6523e+08	7.65877e+08	4.7949e+08	8.19168e+08	7.63787e+08	7.84328e+08	7.6523e+08	7.9308e+08	7.68323e+08	High	High	High	High	High	High	0	High	1.03	0.99309	0.959191	Oxidation [M15; M20; M156; M197; M254]; Carbamidomethyl [C75; C116; C131; C269; C297; C363]
P93819	Malate dehydrogenase 1, cytoplasmic OS=Arabidopsis thaliana OX=3702 GN=MDH1 PE=1 SV=2	73	23	368	11	332	35.5	1847	1989	2072	1746	1752	1981	21	22	21	22	21	23	7.16623e+08	7.25977e+08	7.30202e+08	7.40879e+08	7.62125e+08	5.50392e+08	8.45349e+08	9.29714e+08	9.2971e+08	7.40879e+08	7.89196e+08	8.81934e+08	High	High	High	High	High	High	0	High	1.139	0.827923	0.320229	Carbamidomethyl [C79; C155; C252; C330]; Oxidation [M24; M30; M41; M56]
Q9SI75	Elongation factor G, chloroplastic OS=Arabidopsis thaliana OX=3702 GN=CPEFG PE=1 SV=1	54	34	276	34	783	86	1467	1209	1318	1264	1154	1096	32	31	32	29	32	28	2.77458e+08	2.44547e+08	2.57154e+08	3.84869e+08	3.35772e+08	2.07062e+08	3.27298e+08	3.13176e+08	3.27414e+08	3.84869e+08	3.47698e+08	3.31791e+08	High	High	High	High	High	High	0	High	0.97	0.945816	0.607127	Carbamidomethyl [C345; C635; C652]; Oxidation [M136; M139; M236]
Q9SXJ7	Chaperone protein ClpC2, chloroplastic OS=Arabidopsis thaliana OX=3702 GN=CLPC2 PE=1 SV=1	55	45	356	15	952	105.7	1737	1565	1787	1655	1446	1624	37	34	36	32	36	36	5.90941e+07	4.70312e+07	6.11432e+07	7.30998e+07	6.23001e+07	3.74813e+07	6.97091e+07	6.023e+07	7.78489e+07	7.30998e+07	6.4513e+07	6.0059e+07	High	High	High	High	High	High	0	High	1.133	0.841518	0.342939	Carbamidomethyl [C320; C426]; Oxidation [M275; M777; M901]
Q9ZNZ7	Ferredoxin-dependent glutamate synthase 1, chloroplastic/mitochondrial OS=Arabidopsis thaliana OX=3702 GN=GLU1 PE=1 SV=3	46	52	230	43	1622	176.6	774	391	1096	822	755	726	35	22	40	35	38	40	8.03511e+07	5.33747e+07	8.57549e+07	1.3131e+08	8.45836e+07	6.00641e+07	9.47846e+07	6.83537e+07	1.09185e+08	1.3131e+08	8.7588e+07	9.62451e+07	High	High	High	High	High	High	0	High	0.886	0.674888	0.169788	Carbamidomethyl [C132; C453; C696; C972; C1243; C1248; C1501; C1502; C1509]; Oxidation [M547]
Q9SIB9	Aconitate hydratase 3, mitochondrial OS=Arabidopsis thaliana OX=3702 GN=ACO3 PE=1 SV=2	59	38	246	28	990	108.1	985	851	1100	845	870	1199	30	27	33	28	32	33	9.76935e+07	8.0107e+07	1.00603e+08	9.82173e+07	9.81203e+07	6.41684e+07	1.15242e+08	1.02588e+08	1.2809e+08	9.82173e+07	1.01605e+08	1.02822e+08	High	High	High	High	High	High	0	High	1.091	0.929374	0.557037	Carbamidomethyl [C146; C195; C465; C488; C533; C553; C763; C914]; Oxidation [M196; M239; M263; M381; M395; M403]
P25697	Phosphoribulokinase, chloroplastic OS=Arabidopsis thaliana OX=3702 GN=At1g32060 PE=1 SV=1	70	22	343	22	395	44.4	1483	1801	1692	1785	1471	1559	19	20	21	19	18	21	9.61925e+08	8.02789e+08	7.98263e+08	1.30563e+09	1.12031e+09	6.47239e+08	1.13472e+09	1.02808e+09	1.01637e+09	1.30563e+09	1.1601e+09	1.03712e+09	High	High	High	High	High	High	0	High	0.904	0.769974	0.237782	Oxidation [M130; M175; M319; M351]; Carbamidomethyl [C100; C289; C295]
P11574	V-type proton ATPase subunit B1 OS=Arabidopsis thaliana OX=3702 GN=VHA-B1 PE=2 SV=2	77	27	283	1	486	54.1	1426	1397	1352	1298	1288	1330	26	24	26	26	24	24	255581	172545	177806	265551	219804	192343	301491	220967	226386	265551	227612	308205	High	Peak Found	High	Peak Found	High	High	0	High	0.971	0.977638	0.764717	Oxidation [M17; M99; M141; M152; M230; M303; M332; M386]; Carbamidomethyl [C179; C265]
Q9XI01	Protein disulfide isomerase-like 1-1 OS=Arabidopsis thaliana OX=3702 GN=PDIL1-1 PE=1 SV=1	68	38	343	32	501	55.6	1412	1326	1295	1337	1426	1420	36	35	32	34	33	36	3.08634e+08	2.94963e+08	2.73682e+08	2.94182e+08	2.92631e+08	1.77188e+08	3.64073e+08	3.77741e+08	3.48458e+08	2.94182e+08	3.03025e+08	2.83922e+08	High	High	High	High	High	High	0	High	1.161	0.769974	0.238247	Carbamidomethyl [C59; C62]; Oxidation [M180]
Q9FLT0	Ribonuclease TUDOR 2 OS=Arabidopsis thaliana OX=3702 GN=TSN2 PE=1 SV=1	61	46	259	35	985	107.7	1185	829	1191	1234	1055	1165	33	31	34	37	36	37	7.58676e+07	5.90384e+07	7.05296e+07	8.84581e+07	7.5856e+07	5.1289e+07	8.94957e+07	7.56068e+07	8.97999e+07	8.84581e+07	7.85504e+07	8.21841e+07	High	High	High	High	High	High	0	High	1.005	0.988964	0.851672	Acetyl [N-Term]; Carbamidomethyl [C24; C396; C606]; Oxidation [M342]
P50318	Phosphoglycerate kinase 2, chloroplastic OS=Arabidopsis thaliana OX=3702 GN=At1g56190 PE=1 SV=3	76	29	507	11	478	49.9	2713	2520	2530	2626	2133	2678	26	25	27	28	26	26	9.52786e+07	9.38513e+07	9.17316e+07	1.42797e+08	1.1159e+08	6.94008e+07	1.12393e+08	1.2019e+08	1.16795e+08	1.42797e+08	1.15553e+08	1.11206e+08	High	High	High	High	High	High	0	High	0.96	0.918204	0.539267	Carbamidomethyl [C170; C289]; Oxidation [M396; M445]
Q9STX5	Endoplasmin homolog OS=Arabidopsis thaliana OX=3702 GN=HSP90-7 PE=1 SV=1	54	43	280	41	823	94.1	1243	1287	1311	1419	1342	1189	32	31	34	33	34	33	2.08939e+08	1.99309e+08	1.94439e+08	2.2783e+08	2.38349e+08	1.38644e+08	2.4647e+08	2.55243e+08	2.47564e+08	2.2783e+08	2.46815e+08	2.22159e+08	High	High	High	High	High	High	0	High	1.056	0.977638	0.777277	Carbamidomethyl [C671]; Oxidation [M688]
Q9M5K3	Dihydrolipoyl dehydrogenase 1, mitochondrial OS=Arabidopsis thaliana OX=3702 GN=LPD1 PE=1 SV=2	65	31	309	18	507	54	1288	1516	1597	1473	1551	1594	29	27	27	27	27	29	1.94382e+08	2.01787e+08	1.86125e+08	2.72358e+08	2.49206e+08	1.59616e+08	2.29298e+08	2.58417e+08	2.36978e+08	2.72358e+08	2.58058e+08	2.55765e+08	High	High	High	High	High	High	0	High	0.942	0.881839	0.427605	Carbamidomethyl [C82; C87; C372]; Oxidation [M124; M253; M360]
Q9SAR5	Ankyrin repeat domain-containing protein 2A OS=Arabidopsis thaliana OX=3702 GN=AKR2A PE=1 SV=2	93	20	178	18	342	37	937	988	976	1117	1077	993	18	18	15	16	16	15	1.24992e+08	1.48992e+08	1.35729e+08	1.80494e+08	1.44943e+08	9.06142e+07	1.47445e+08	1.90805e+08	1.72813e+08	1.80494e+08	1.50091e+08	1.45198e+08	High	High	High	High	High	High	0	High	1.078	0.955771	0.6316	Acetyl [N-Term]; Carbamidomethyl [C259; C266; C299]; Oxidation [M39; M52; M132; M155; M176; M177; M193; M195]
P53492	Actin-7 OS=Arabidopsis thaliana OX=3702 GN=ACT7 PE=1 SV=1	77	28	330	9	377	41.7	1338	1283	1324	1346	1298	1203	25	26	25	27	26	27	5.15006e+07	5.50716e+07	4.93034e+07	7.84407e+07	6.35646e+07	5.06371e+07	6.07516e+07	7.05268e+07	6.27742e+07	7.84407e+07	6.58224e+07	8.11396e+07	High	High	High	High	High	High	0	High	1.072	0.967627	0.673296	Acetyl [N-Term]; Carbamidomethyl [C12; C259; C287]; Oxidation [M18; M84; M201; M271; M285; M307; M327]
Q9LPW0	Glyceraldehyde-3-phosphate dehydrogenase GAPA2, chloroplastic OS=Arabidopsis thaliana OX=3702 GN=GAPA2 PE=2 SV=1	69	23	398	8	399	42.8	2548	2389	2678	2517	2197	2481	21	20	21	21	20	22	1.07902e+08	9.63961e+07	1.03402e+08	1.45639e+08	1.26937e+08	8.58535e+07	1.27285e+08	1.23449e+08	1.31654e+08	1.45639e+08	1.31446e+08	1.37569e+08	High	High	High	High	High	High	0	High	0.909	0.777749	0.256284	Carbamidomethyl [C216; C220; C340; C351]; Oxidation [M239; M364; M370]
P25819	Catalase-2 OS=Arabidopsis thaliana OX=3702 GN=CAT2 PE=1 SV=3	67	29	320	15	492	56.9	1316	1130	1099	1123	1181	1128	24	25	23	24	23	24	262270378	2.35251e+08	2.6978e+08	3.52365e+08	3.35345e+08	2.31208e+08	3.09382e+08	3.01271e+08	3.4349e+08	3.52365e+08	3.47256e+08	3.70481e+08	High	High	High	High	High	High	0	High	0.993	0.977638	0.765695	Carbamidomethyl [C86; C230; C370; C413]; Oxidation [M32; M211]
Q9LZF6	Cell division control protein 48 homolog E OS=Arabidopsis thaliana OX=3702 GN=CDC48E PE=2 SV=2	57	41	300	3	810	89.9	1175	1284	1331	947	930	1322	32	34	37	31	33	37	1.23556e+06	1.47191e+06	1.07057e+06	1.85956e+06	1.45425e+06	1.12564e+06	1.4575e+06	1.88498e+06	1.36308e+06	1.85956e+06	1.5059e+06	1.80369e+06	High	High	High	High	High	High	0	High	1.1	0.973936	0.741959	Carbamidomethyl [C73; C81; C109; C178; C188; C271; C418; C425; C525; C538; C694]; Oxidation [M430; M448; M553; M611; M614]; Acetyl [N-Term]
Q9M9K1	Probable 2,3-bisphosphoglycerate-independent phosphoglycerate mutase 2 OS=Arabidopsis thaliana OX=3702 GN=At3g08590 PE=1 SV=1	74	34	276	21	560	60.7	1000	824	1036	934	822	946	28	25	26	25	26	26	1.41189e+08	1.30952e+08	1.40788e+08	1.63809e+08	1.58196e+08	9.49829e+07	1.66551e+08	1.67702e+08	1.79255e+08	1.63809e+08	1.63815e+08	1.52198e+08	High	High	High	High	High	High	0	High	1.141	0.823266	0.310319	Oxidation [M79; M319]; Acetyl [N-Term]; Carbamidomethyl [C41; C446]
Q8W4E2	V-type proton ATPase subunit B3 OS=Arabidopsis thaliana OX=3702 GN=VHA-B3 PE=2 SV=1	77	27	278	1	487	54.3	1368	1397	1352	1266	1239	1276	25	24	26	26	23	23													Not Found	Not Found	Not Found	Not Found	High	Not Found	0	High				Oxidation [M99; M141; M152; M231; M304; M333; M387]; Carbamidomethyl [C179; C266]
Q9S7C0	Heat shock 70 kDa protein 14 OS=Arabidopsis thaliana OX=3702 GN=HSP70-14 PE=1 SV=1	58	42	254	8	831	91.7	1117	1037	1093	1101	998	1180	29	29	32	29	33	33	9.0703e+06	6.39644e+06	6.19233e+06	1.35494e+07	1.20056e+07	4.42113e+06	1.06996e+07	8.19153e+06	7.88423e+06	1.35494e+07	1.24321e+07	7.0843e+06	High	High	High	High	High	High	0	High	1.084	0.977638	0.77745	Carbamidomethyl [C40; C140; C141; C287; C368; C373; C377; C536; C710; C740]; Oxidation [M57; M58; M566]
Q8GUM2	Heat shock 70 kDa protein 9, mitochondrial OS=Arabidopsis thaliana OX=3702 GN=HSP70-9 PE=1 SV=1	61	36	306	29	682	73	1749	1509	1738	1593	1512	1603	34	33	35	33	32	34	1.93676e+08	1.96154e+08	1.95756e+08	2.12948e+08	1.9579e+08	1.21486e+08	2.28467e+08	2.51203e+08	2.49241e+08	2.12948e+08	2.02744e+08	1.94666e+08	High	High	High	High	High	High	0	High	1.159	0.772377	0.245368	Oxidation [M231; M417; M620]; Carbamidomethyl [C364; C367]
Q96292	Actin-2 OS=Arabidopsis thaliana OX=3702 GN=ACT2 PE=1 SV=1	76	26	345	1	377	41.9	1192	1162	1425	1235	1033	950	23	24	23	24	24	21	1.18336e+07	8.86255e+06	1.15694e+07	1.32632e+07	1.21863e+07	7.48492e+06	1.39592e+07	1.13497e+07	1.47304e+07	1.32632e+07	1.26192e+07	1.19936e+07	High	High	High	High	High	High	0	High	1.081	0.977638	0.749975	Acetyl [N-Term]; Carbamidomethyl [C12; C259; C287]; Oxidation [M18; M46; M49; M84; M192; M201; M229; M271; M285; M327]
Q8VZG7	Ribonuclease TUDOR 1 OS=Arabidopsis thaliana OX=3702 GN=TSN1 PE=1 SV=1	56	41	236	30	991	108.2	1059	767	1209	1098	997	916	30	25	36	33	31	30	7.01972e+07	5.64481e+07	6.82493e+07	8.18655e+07	7.40355e+07	4.66818e+07	8.28067e+07	7.22896e+07	8.68966e+07	8.18655e+07	7.66653e+07	7.48018e+07	High	High	High	High	High	High	0	High	1.051	0.988872	0.812801	Carbamidomethyl [C22; C854]; Oxidation [M637]
O04310	Jacalin-related lectin 34 OS=Arabidopsis thaliana OX=3702 GN=JAL34 PE=1 SV=1	54	32	257	31	705	72.4	1414	1646	1495	1544	1477	1732	26	27	26	28	24	25	2.68368e+08	2.98897e+08	2.6678e+08	3.71549e+08	328735153	2.03831e+08	3.16575e+08	3.82778e+08	3.3967e+08	3.71549e+08	3.40412e+08	3.26614e+08	High	High	High	High	High	High	0	High	1.006	0.988964	0.864004	Acetyl [N-Term]
Q9LRS0	(S)-2-hydroxy-acid oxidase GLO2 OS=Arabidopsis thaliana OX=3702 GN=GLO2 PE=1 SV=1	82	25	359	10	367	40.3	1793	1786	1822	1858	1858	2149	22	22	21	23	23	21	1.10774e+08	1.04099e+08	9.84936e+07	1.23195e+08	1.26681e+08	8.14332e+07	1.30672e+08	1.33313e+08	1.25404e+08	1.23195e+08	1.31181e+08	1.30486e+08	High	High	High	High	High	High	0	High	0.954	0.907306	0.501895	Carbamidomethyl [C343]; Oxidation [M1; M20; M60; M71; M74; M83; M191; M338]; Acetyl [N-Term]
Q9SA52	Chloroplast stem-loop binding protein of 41 kDa b, chloroplastic OS=Arabidopsis thaliana OX=3702 GN=CSP41B PE=1 SV=1	74	27	301	27	378	42.6	1355	1415	1685	1527	1225	1563	24	25	23	25	23	27	6.58479e+08	5.38123e+08	5.96862e+08	8.91612e+08	7.55507e+08	4.95683e+08	7.76761e+08	6.89141e+08	7.59939e+08	8.91612e+08	7.82342e+08	7.9427e+08	High	High	High	High	High	High	0	High	0.897	0.747365	0.210344	Oxidation [M369]; Carbamidomethyl [C161; C176]
Q9LRR9	(S)-2-hydroxy-acid oxidase GLO1 OS=Arabidopsis thaliana OX=3702 GN=GLO1 PE=1 SV=1	75	23	376	8	367	40.3	1919	1958	1938	2094	1998	2227	21	21	21	21	22	20	1.7241e+08	1.27366e+08	1.37386e+08	2.45725e+08	2.23309e+08	1.24291e+08	2.0338e+08	1.6311e+08	1.74924e+08	2.45725e+08	2.3124e+08	1.99161e+08	High	High	High	High	High	High	0	High	0.785	0.150315	0.0120873	Carbamidomethyl [C343]; Oxidation [M1; M20; M60; M71; M74; M80; M83; M191; M338]; Acetyl [N-Term]
P29197	Chaperonin CPN60, mitochondrial OS=Arabidopsis thaliana OX=3702 GN=CPN60 PE=1 SV=2	75	38	269	26	577	61.2	1385	1288	1317	1132	1123	1478	29	31	29	32	31	31	1.57912e+08	1.63007e+08	1.66764e+08	2.15742e+08	1.93192e+08	1.15709e+08	1.86278e+08	2.08753e+08	2.12328e+08	2.15742e+08	2.00054e+08	1.85409e+08	High	High	High	High	High	High	0	High	1.054	0.983349	0.787925	Carbamidomethyl [C121; C134; C243; C350]; Oxidation [M141; M144; M152; M223; M337; M519]
P56757	ATP synthase subunit alpha, chloroplastic OS=Arabidopsis thaliana OX=3702 GN=atpA PE=1 SV=1	60	26	494	25	507	55.3	2962	3198	3303	3387	2320	2859	25	24	25	25	25	24	2.77054e+09	2.45431e+09	2.58895e+09	3.70779e+09	3.53928e+09	2.16779e+09	3.26822e+09	3.14309e+09	3.29631e+09	3.70779e+09	3.66499e+09	3.47361e+09	High	High	High	High	High	High	0	High	0.916	0.810886	0.291026	Oxidation [M157; M274; M436]; Carbamidomethyl [C194]
Q56WN1	Glutamine synthetase cytosolic isozyme 1-1 OS=Arabidopsis thaliana OX=3702 GN=GLN1-1 PE=1 SV=2	60	21	230	8	356	39.1	1053	949	959	909	828	1018	17	17	17	18	18	16	3.00107e+07	2.93017e+07	2.15516e+07	4.01483e+07	3.08525e+07	1.82358e+07	3.54015e+07	3.75249e+07	2.74401e+07	4.01483e+07	3.19484e+07	2.92207e+07	High	High	High	High	High	High	0	High	1.061	0.977638	0.758216	Carbamidomethyl [C92; C159; C250]; Oxidation [M31; M33; M91]; Acetyl [N-Term]
P41376	Eukaryotic initiation factor 4A-1 OS=Arabidopsis thaliana OX=3702 GN=EIF4A1 PE=1 SV=1	79	30	351	7	412	46.7	1279	1226	1469	1378	1469	1172	25	25	26	27	25	24	5.61074e+07	4.78726e+07	4.66018e+07	6.80904e+07	6.17829e+07	3.85842e+07	6.6186e+07	6.13075e+07	5.93345e+07	6.80904e+07	6.39774e+07	6.18263e+07	High	High	High	High	High	High	0	High	0.941	0.881839	0.423367	Acetyl [N-Term]; Oxidation [M44; M171; M184; M193; M222; M312; M389]; Carbamidomethyl [C74; C94; C108; C141]
Q96293	Actin-8 OS=Arabidopsis thaliana OX=3702 GN=ACT8 PE=1 SV=2	76	26	332	1	377	41.8	1145	1122	1354	1224	1036	863	23	24	23	24	24	21	9.89052e+06	7.76209e+06	9.36264e+06	9.66996e+06	9.39975e+06	5.20838e+06	1.16671e+07	9.94043e+06	1.19207e+07	9.66996e+06	9.73363e+06	8.34577e+06	High	High	High	High	High	High	0	High	1.209	0.787923	0.267833	Acetyl [N-Term]; Carbamidomethyl [C12; C259; C287]; Oxidation [M18; M46; M49; M84; M192; M201; M229; M271; M285; M327]
O81283	Translocase of chloroplast 159, chloroplastic OS=Arabidopsis thaliana OX=3702 GN=TOC159 PE=1 SV=1	37	39	211	39	1503	160.7	1216	1273	1375	1080	1069	1315	28	28	30	28	25	26	6.04302e+07	6.10384e+07	5.90072e+07	7.28503e+07	6.32419e+07	4.18138e+07	7.12852e+07	7.81682e+07	7.51293e+07	7.28503e+07	6.54883e+07	6.70013e+07	High	High	High	High	High	High	0	High	1.173	0.736027	0.203123	Oxidation [M674]; Carbamidomethyl [C1040]
Q9SJQ9	Fructose-bisphosphate aldolase 6, cytosolic OS=Arabidopsis thaliana OX=3702 GN=FBA6 PE=1 SV=1	82	26	321	12	358	38.4	1700	1785	1743	1548	1759	1727	25	24	24	25	24	22	1.39005e+08	1.1354e+08	1.21005e+08	1.67524e+08	1.52889e+08	9.20045e+07	1.63974e+08	1.45403e+08	1.54066e+08	1.67524e+08	1.5832e+08	1.47426e+08	High	High	High	High	High	High	0	High	0.973	0.954575	0.626893	Carbamidomethyl [C173; C197; C208]; Oxidation [M281]
Q39161	Ferredoxin--nitrite reductase, chloroplastic OS=Arabidopsis thaliana OX=3702 GN=NIR1 PE=1 SV=1	70	41	279	41	586	65.5	1142	957	963	1035	945	985	32	33	31	33	36	33	4.10902e+08	3.67834e+08	3.6875e+08	4.72185e+08	4.58974e+08	3.07516e+08	4.84712e+08	4.71063e+08	4.69501e+08	4.72185e+08	4.75276e+08	4.92755e+08	High	High	High	High	High	High	0	High	0.999	0.988872	0.80941	Carbamidomethyl [C160; C251; C293; C312; C464; C470; C505; C509; C522]; Oxidation [M96; M333; M334; M404; M458; M500]
P41377	Eukaryotic initiation factor 4A-2 OS=Arabidopsis thaliana OX=3702 GN=TIF4A-2 PE=1 SV=1	73	28	323	5	412	46.7	1065	1179	1414	1287	1444	1086	22	25	25	24	25	24	2.02583e+07	1.59681e+07	1.22712e+07	1.9114e+07	2.00004e+07	1.13965e+07	2.38973e+07	2.04494e+07	1.5624e+07	1.9114e+07	2.07108e+07	1.82615e+07	High	High	High	High	High	High	0	High	1.132	0.881839	0.421909	Acetyl [N-Term]; Oxidation [M44; M184; M193; M222; M312; M389]; Carbamidomethyl [C74; C141]
Q9S841	Oxygen-evolving enhancer protein 1-2, chloroplastic OS=Arabidopsis thaliana OX=3702 GN=PSBO2 PE=1 SV=1	63	24	466	12	331	35	2534	2920	3142	2924	2710	3009	23	23	24	23	23	23	5.00847e+08	5.14771e+08	5.04697e+08	5.77206e+08	5.89982e+08	3.75899e+08	5.90814e+08	6.59236e+08	6.42592e+08	5.77206e+08	6.10938e+08	6.02331e+08	High	High	High	High	High	High	0	High	1.099	0.909489	0.507682	Carbamidomethyl [C113; C136]
Q42560	Aconitate hydratase 1 OS=Arabidopsis thaliana OX=3702 GN=ACO1 PE=1 SV=2	53	33	191	24	898	98.1	776	730	629	617	585	879	24	25	23	21	23	28	7.63093e+07	6.35156e+07	7.27519e+07	6.98843e+07	5.68875e+07	3.93164e+07	9.00167e+07	8.13405e+07	9.26294e+07	6.98843e+07	5.89081e+07	6.29996e+07	High	High	High	High	High	High	0	High	1.395	0.0624711	0.00358823	Oxidation [M104; M108; M147; M303]; Carbamidomethyl [C54; C103; C362; C373; C441; C461; C671; C822; C869]
Q9SZN1	V-type proton ATPase subunit B2 OS=Arabidopsis thaliana OX=3702 GN=VHA-B2 PE=1 SV=1	71	25	261	3	487	54.3	1276	1300	1276	1189	1165	1208	22	22	24	23	22	21	8.84933e+06	8.20653e+06	7.53551e+06	8.26399e+06	8.87711e+06	4.71566e+06	1.04389e+07	1.05096e+07	9.59439e+06	8.26399e+06	9.19242e+06	7.55625e+06	High	High	High	High	High	High	0	High	1.226	0.792162	0.270578	Oxidation [M100; M142; M153; M231; M304; M333; M387]; Carbamidomethyl [C180; C266]
Q9FH02	ATP-dependent zinc metalloprotease FTSH 5, chloroplastic OS=Arabidopsis thaliana OX=3702 GN=FTSH5 PE=1 SV=1	50	30	222	9	704	75.2	1140	1244	1295	1186	1232	1050	25	25	23	22	24	22	2.90807e+07	2.05868e+07	2.5379e+07	3.6999e+07	3.26832e+07	2.46062e+07	3.43044e+07	2.63643e+07	3.23131e+07	3.6999e+07	3.38441e+07	3.94284e+07	High	High	High	High	High	High	0	High	0.868	0.588492	0.122546	Carbamidomethyl [C286; C314; C344]; Oxidation [M230; M523; M567; M595; M632; M640]
Q8H0S9	Puromycin-sensitive aminopeptidase OS=Arabidopsis thaliana OX=3702 GN=MPA1 PE=2 SV=1	53	39	180	39	883	99.1	633	351	651	721	559	535	26	24	30	28	31	23	8.64276e+07	7.0325e+07	7.4501e+07	1.14458e+08	1.04808e+08	6.04843e+07	1.01953e+08	9.00609e+07	9.48565e+07	1.14458e+08	1.08531e+08	9.69185e+07	High	High	High	High	High	High	0	High	0.919	0.819894	0.30171	Carbamidomethyl [C121; C124; C188; C803]
P42737	Beta carbonic anhydrase 2, chloroplastic OS=Arabidopsis thaliana OX=3702 GN=BCA2 PE=1 SV=3	57	21	406	13	331	36.6	2671	2484	2235	2329	2297	2493	21	20	20	21	20	20	4.86227e+08	4.54521e+08	4.37839e+08	6.31108e+08	5.88807e+08	3.65234e+08	5.73568e+08	5.82077e+08	5.57467e+08	6.31108e+08	6.09722e+08	5.85241e+08	High	High	High	High	High	High	0	High	0.923	0.831754	0.326015	Oxidation [M158; M189; M232]; Carbamidomethyl [C162; C168; C225; C272]
Q42290	Probable mitochondrial-processing peptidase subunit beta, mitochondrial OS=Arabidopsis thaliana OX=3702 GN=At3g02090 PE=1 SV=2	60	26	216	26	531	59.1	1134	871	1123	1172	920	1158	22	23	23	22	22	20	3.21134e+08	3.27624e+08	2.98497e+08	3.45489e+08	3.35752e+08	2.13835e+08	3.78819e+08	4.19568e+08	3.80054e+08	3.45489e+08	3.47678e+08	3.42644e+08	High	High	High	High	High	High	0	High	1.103	0.904857	0.48757	Carbamidomethyl [C415]; Oxidation [M279; M393; M424; M454]
P31168	Dehydrin COR47 OS=Arabidopsis thaliana OX=3702 GN=COR47 PE=1 SV=2	91	27	234	24	265	29.9	824	1020	1031	897	1016	849	19	19	21	21	24	18	2.66252e+08	2.70715e+08	259775305	3.09918e+08	2.74932e+08	1.70929e+08	3.14079e+08	3.46688e+08	3.30752e+08	3.09918e+08	2.84698e+08	2.73892e+08	High	High	High	High	High	High	0	High	1.159	0.772377	0.245609	Acetyl [N-Term]
P29511	Tubulin alpha-6 chain OS=Arabidopsis thaliana OX=3702 GN=TUBA6 PE=1 SV=1	80	26	265	2	450	49.5	1432	1272	1358	1434	1514	1308	23	22	22	23	22	23	4.53308e+06	5.56418e+06	4.75524e+06	1.05135e+07	7.61813e+06	5.12523e+06	5.34735e+06	7.1257e+06	6.05449e+06	1.05135e+07	7.88873e+06	8.21254e+06	High	High	High	High	High	High	0	High	0.678	0.046291	0.00256582	Oxidation [M302; M313; M318; M413]; Carbamidomethyl [C4; C20; C25; C118; C129; C315; C316; C347; C353; C376]
P27140	Beta carbonic anhydrase 1, chloroplastic OS=Arabidopsis thaliana OX=3702 GN=BCA1 PE=1 SV=2	59	24	351	16	347	37.4	2025	1861	1826	2099	2098	1939	19	20	17	19	19	22	5.02551e+08	4.91035e+08	6.22898e+08	1.04049e+09	8.80145e+08	5.13663e+08	5.92824e+08	6.28839e+08	7.93088e+08	1.04049e+09	9.11408e+08	8.2308e+08	High	High	High	High	High	High	0	High	0.818	0.30413	0.0331905	Oxidation [M163; M194; M237]; Carbamidomethyl [C167; C173; C230; C277]
O80860	ATP-dependent zinc metalloprotease FTSH 2, chloroplastic OS=Arabidopsis thaliana OX=3702 GN=FTSH2 PE=1 SV=1	56	35	258	17	695	74.1	1202	1082	1345	1266	1141	1064	29	29	30	27	29	29	1.4164e+08	1.40039e+08	1.5021e+08	2.01952e+08	1.75336e+08	1.14319e+08	1.67082e+08	1.79339e+08	1.91251e+08	2.01952e+08	1.81564e+08	1.83181e+08	High	High	High	High	High	High	0	High	0.98	0.967627	0.674346	Carbamidomethyl [C321; C495]; Oxidation [M471; M476; M602]
P37702	Myrosinase 1 OS=Arabidopsis thaliana OX=3702 GN=TGG1 PE=1 SV=1	45	21	271	20	541	61.1	1405	1301	1309	1346	1384	1365	21	20	21	21	21	21	4.14541e+08	3.36033e+08	3.99981e+08	5.61766e+08	5.14668e+08	3.54903e+08	4.89005e+08	4.30337e+08	5.09265e+08	5.61766e+08	5.32949e+08	5.68687e+08	High	High	High	High	High	High	0	High	0.857	0.533726	0.0910492	Carbamidomethyl [C91; C445; C449; C477]; Oxidation [M270; M275; M305]
Q56ZI2	Patellin-2 OS=Arabidopsis thaliana OX=3702 GN=PATL2 PE=1 SV=2	64	42	250	41	683	76	897	931	945	866	784	929	36	35	35	32	34	33	1.84195e+08	1.90032e+08	1.73843e+08	1.95515e+08	1.99295e+08	122653421	2.17281e+08	2.43363e+08	2.21342e+08	1.95515e+08	2.06374e+08	1.96537e+08	High	High	High	High	High	High	0	High	1.131	0.849171	0.351922	Acetyl [N-Term]
Q9SF85	Adenosine kinase 1 OS=Arabidopsis thaliana OX=3702 GN=ADK1 PE=1 SV=1	75	24	284	9	344	37.8	1627	1524	1484	1590	1526	1545	22	23	24	21	22	22	1.05689e+08	8.75564e+07	9.23516e+07	1.24218e+08	1.05591e+08	7.06815e+07	1.24674e+08	1.12128e+08	1.17584e+08	1.24218e+08	1.09341e+08	1.13258e+08	High	High	High	High	High	High	0	High	1.108	0.893239	0.463037	Carbamidomethyl [C123; C126; C143; C202; C212; C318; C323; C335]; Oxidation [M216]
B9DGT7	Tubulin alpha-2 chain OS=Arabidopsis thaliana OX=3702 GN=TUBA2 PE=2 SV=2	71	25	254	1	450	49.5	1425	1256	1339	1413	1501	1311	23	22	22	23	22	22	5.4303e+06	9149442	6.40466e+06	17487162	10912578	7620555	6.40574e+06	1.17171e+07	8.15456e+06	17487162	1.13002e+07	1.2211e+07	High	High	High	High	High	High	0	High	0.668	0.0295006	0.00149113	Oxidation [M302; M313; M318; M413]; Carbamidomethyl [C118; C129; C315; C316; C347; C353; C376]
Q56WD9	3-ketoacyl-CoA thiolase 2, peroxisomal OS=Arabidopsis thaliana OX=3702 GN=PED1 PE=1 SV=2	59	19	163	17	462	48.5	1098	1282	1131	1135	963	1036	18	17	16	15	17	16	9.30095e+07	8.27461e+07	8.57423e+07	1.07679e+08	8.96132e+07	6.25044e+07	1.09717e+08	1.05968e+08	1.09169e+08	1.07679e+08	9.27963e+07	1.00155e+08	High	High	High	High	High	High	0	High	0.986	0.971214	0.713209	Oxidation [M173; M196; M304; M389; M410]; Carbamidomethyl [C138; C192; C402]
Q93WJ8	Monodehydroascorbate reductase 2 OS=Arabidopsis thaliana OX=3702 GN=MDAR2 PE=1 SV=1	81	24	231	24	435	47.5	1316	1392	1298	1081	1254	1084	23	21	24	21	22	23	1.78789e+08	1.7497e+08	1.80852e+08	2.45013e+08	2.15394e+08	1.28456e+08	2.10905e+08	2.24074e+08	2.30265e+08	2.45013e+08	2.23045e+08	2.05834e+08	High	High	High	High	High	High	0	High	0.966	0.930706	0.57473	Carbamidomethyl [C199]; Oxidation [M159; M200]
Q9SE60	Methylenetetrahydrofolate reductase 1 OS=Arabidopsis thaliana OX=3702 GN=MTHFR1 PE=1 SV=1	70	34	208	26	592	66.2	698	589	772	788	683	782	26	27	28	28	30	28	1.01696e+08	8.04037e+07	9.62687e+07	1.22588e+08	1.11517e+08	7.64695e+07	1.19963e+08	1.02968e+08	1.22572e+08	1.22588e+08	1.15478e+08	1.22533e+08	High	High	High	High	High	High	0	High	0.924	0.835253	0.329112	Carbamidomethyl [C75; C84; C130; C215; C271; C402; C474]
Q05431	L-ascorbate peroxidase 1, cytosolic OS=Arabidopsis thaliana OX=3702 GN=APX1 PE=1 SV=2	85	19	275	18	250	27.5	1424	1377	1456	1374	1293	1447	16	17	16	16	16	19	8.10393e+08	7.38845e+08	7.94991e+08	9.81343e+08	9.75305e+08	622347344	9.55963e+08	9.46194e+08	1.0122e+09	9.81343e+08	1.00995e+09	9.97233e+08	High	High	High	High	High	High	0	High	0.986	0.971472	0.714059	Carbamidomethyl [C32; C49]; Oxidation [M36; M60; M149; M240]
Q9LYA9	Chloroplast stem-loop binding protein of 41 kDa a, chloroplastic OS=Arabidopsis thaliana OX=3702 GN=CSP41A PE=1 SV=1	73	27	242	27	406	43.9	1066	1176	1264	1299	1114	1249	22	23	23	23	25	24	3.43538e+08	3.2079e+08	3.25687e+08	4.26114e+08	3.92753e+08	2.39676e+08	4.05247e+08	4.10816e+08	4.14673e+08	4.26114e+08	4.06703e+08	3.84051e+08	High	High	High	High	High	High	0	High	1.077	0.960019	0.641287	Carbamidomethyl [C247; C300; C315]; Oxidation [M282; M346]
Q94A28	Aconitate hydratase 2, mitochondrial OS=Arabidopsis thaliana OX=3702 GN=ACO2 PE=1 SV=3	44	31	181	29	995	108.4	636	630	683	665	502	740	23	24	25	27	24	25	8.95746e+07	7.63552e+07	9.04072e+07	1.12144e+08	8.9533e+07	5.98209e+07	1.05665e+08	9.77834e+07	1.15109e+08	1.12144e+08	9.27132e+07	9.58554e+07	High	High	High	High	High	High	0	High	1.083	0.942471	0.601913	Carbamidomethyl [C151; C493; C538; C768; C966]; Oxidation [M268; M400; M408]
Q9LK36	Adenosylhomocysteinase 2 OS=Arabidopsis thaliana OX=3702 GN=SAHH2 PE=2 SV=1	59	23	252	4	485	53.1	905	869	1033	994	886	913	20	19	23	21	20	20	3.61797e+07	2.57015e+07	3.08112e+07	3.24904e+07	3.1768e+07	1.69721e+07	4.26787e+07	3.29143e+07	3.92296e+07	3.24904e+07	3.28964e+07	2.71957e+07	High	High	High	High	High	High	0	High	1.18	0.732154	0.198914	Oxidation [M19; M259; M332; M336; M357]; Carbamidomethyl [C84; C86; C120; C244; C268; C346; C400; C411]
P30184	Leucine aminopeptidase 1 OS=Arabidopsis thaliana OX=3702 GN=LAP1 PE=1 SV=1	81	26	194	18	520	54.5	1281	893	1111	893	926	1128	24	21	24	21	20	20	1.21104e+08	1.13751e+08	1.21035e+08	1.71173e+08	1.34651e+08	9.82547e+07	1.42857e+08	1.45673e+08	1.54104e+08	1.71173e+08	1.39434e+08	1.57441e+08	High	High	High	High	High	High	0	High	0.964	0.929922	0.565614	Acetyl [N-Term]; Carbamidomethyl [C246; C305; C344; C388]; Oxidation [M458]
Q9SDM9	Nitrile-specifier protein 1 OS=Arabidopsis thaliana OX=3702 GN=NSP1 PE=1 SV=2	77	29	222	12	470	51.6	999	820	1021	1062	949	878	23	24	24	26	26	24	5.76298e+07	4.50797e+07	4.36209e+07	6.6455e+07	6.75054e+07	3.951e+07	6.79818e+07	5.77308e+07	5.55392e+07	6.6455e+07	6.99032e+07	6.33098e+07	High	High	High	High	High	High	0	High	0.869	0.579558	0.118847	Carbamidomethyl [C167; C219; C309; C340]; Oxidation [M12; M389]
P47998	Cysteine synthase 1 OS=Arabidopsis thaliana OX=3702 GN=OASA1 PE=1 SV=2	73	18	235	16	322	33.8	1110	1162	985	992	875	1443	15	14	14	14	16	16	3.94551e+08	3.46761e+08	3.7157e+08	3.41938e+08	2.85341e+08	1.7219e+08	4.65424e+08	4.44075e+08	4.73092e+08	3.41938e+08	2.95476e+08	2.75913e+08	High	High	High	High	High	High	0	High	1.345	0.13412	0.0103614	Carbamidomethyl [C28; C42]; Oxidation [M38; M39; M97; M101; M144]
P23321	Oxygen-evolving enhancer protein 1-1, chloroplastic OS=Arabidopsis thaliana OX=3702 GN=PSBO1 PE=1 SV=2	61	22	570	10	332	35.1	3824	4468	4571	4033	3210	4213	21	21	22	21	21	21	9.9299e+08	9.57191e+08	9.66204e+08	9.25059e+08	1.12215e+09	6.94742e+08	1.17136e+09	1.22582e+09	1.23019e+09	9.25059e+08	1.16201e+09	1.11324e+09	High	High	High	High	High	High	0	High	1.064	0.971969	0.721682	Carbamidomethyl [C114; C137]
O65282	20 kDa chaperonin, chloroplastic OS=Arabidopsis thaliana OX=3702 GN=CPN20 PE=1 SV=2	63	17	275	17	253	26.8	1705	1630	1592	1565	1377	1750	17	17	17	17	17	17	1.11126e+09	1.2707e+09	1.20455e+09	1.31132e+09	1.17765e+09	7.59145e+08	1.31088e+09	1.62731e+09	1.53366e+09	1.31132e+09	1.21948e+09	1.21643e+09	High	High	High	High	High	High	0	High	1.16	0.769974	0.241337
Q9SRG3	Protein disulfide isomerase-like 1-2 OS=Arabidopsis thaliana OX=3702 GN=PDIL1-2 PE=2 SV=1	68	32	226	25	508	56.3	805	870	748	880	817	920	24	26	24	25	28	26	8.93277e+07	9.15157e+07	8.82122e+07	9.52196e+07	8.81002e+07	5.67035e+07	1.05374e+08	1.17199e+08	1.12314e+08	9.52196e+07	9.12295e+07	9.08602e+07	High	High	High	High	High	High	0	High	1.213	0.570619	0.111436	Carbamidomethyl [C58; C61; C402; C405]; Oxidation [M179]
Q94C74	Serine hydroxymethyltransferase 2, mitochondrial OS=Arabidopsis thaliana OX=3702 GN=SHM2 PE=1 SV=2	50	24	278	10	517	57.3	1088	1250	1334	1148	948	1115	20	18	23	22	22	19	1.95786e+07	1.80637e+07	1.77435e+07	1.99715e+07	1.86567e+07	1.24451e+07	2.30955e+07	2.31331e+07	2.25915e+07	1.99715e+07	1.93194e+07	1.99417e+07	High	High	High	High	High	High	0	High	1.206	0.687649	0.175088	Oxidation [M120; M199; M295; M424; M431]; Carbamidomethyl [C125]
P92549	ATP synthase subunit alpha, mitochondrial OS=Arabidopsis thaliana OX=3702 GN=ATPA PE=1 SV=2	62	28	272	27	507	55	1222	1016	1152	874	1018	1236	24	25	25	25	25	25	5.08908e+08	4.63784e+08	4.98811e+08	5.99793e+08	5.58219e+08	3.6141e+08	6.00323e+08	5.93939e+08	6.35098e+08	5.99793e+08	5.78047e+08	5.79115e+08	High	High	High	High	High	High	0	High	1.029	0.996507	0.968025	Carbamidomethyl [C204; C390; C456]; Oxidation [M113; M265; M284]
Q9LIK9	ATP sulfurylase 1, chloroplastic OS=Arabidopsis thaliana OX=3702 GN=APS1 PE=1 SV=1	63	25	224	11	463	51.4	752	795	837	999	713	877	24	22	21	24	19	23	8.65129e+07	8.25269e+07	9.05039e+07	1.05881e+08	9.59804e+07	5.96325e+07	1.02053e+08	1.05687e+08	1.15232e+08	1.05881e+08	9.93896e+07	9.55535e+07	High	High	High	High	High	High	0	High	1.06	0.976241	0.746619	Oxidation [M270; M355; M376]; Carbamidomethyl [C435]
C0Z361	Chaperonin 60 subunit beta 3, chloroplastic OS=Arabidopsis thaliana OX=3702 GN=CPN60B3 PE=1 SV=1	67	33	340	15	597	63.3	1665	1842	1504	1534	1572	1765	28	30	28	28	30	28	2.98209e+07	2.85238e+07	2.5466e+07	2.43568e+07	2.72167e+07	1.96303e+07	3.51776e+07	3.65287e+07	3.24239e+07	2.43568e+07	2.81834e+07	3.14551e+07	High	High	High	High	High	High	0	High	1.167	0.769974	0.241412	Carbamidomethyl [C262; C268; C467; C555; C556; C572]; Oxidation [M542]
Q9C9W5	Glycerate dehydrogenase HPR, peroxisomal OS=Arabidopsis thaliana OX=3702 GN=HPR PE=1 SV=1	80	27	220	27	386	42.2	885	756	741	886	781	823	23	21	21	24	23	23	3.04388e+08	2.54758e+08	2.62329e+08	3.93205e+08	3.87875e+08	2.27048e+08	3.59065e+08	3.26253e+08	3.34003e+08	3.93205e+08	4.01652e+08	3.63816e+08	High	High	High	High	High	High	0	High	0.903	0.765633	0.231146	Oxidation [M24; M93; M145; M305]; Acetyl [N-Term]; Carbamidomethyl [C38; C43; C63; C271]
Q9M5K2	Dihydrolipoyl dehydrogenase 2, mitochondrial OS=Arabidopsis thaliana OX=3702 GN=LPD2 PE=1 SV=1	65	28	257	15	507	54	1015	934	841	964	966	1011	25	25	22	26	27	25	1.2932e+08	1.33011e+08	1.30631e+08	1.08771e+08	1.36375e+08	96599697	1.5255e+08	1.70339e+08	1.66322e+08	1.08771e+08	1.41219e+08	1.54789e+08	High	High	High	High	High	High	0	High	1.147	0.808648	0.286323	Carbamidomethyl [C82; C87; C372; C483]; Oxidation [M124; M489]
Q9SKP6	Triosephosphate isomerase, chloroplastic OS=Arabidopsis thaliana OX=3702 GN=TIM PE=1 SV=1	69	22	259	21	315	33.3	1403	1311	1104	1181	945	1584	20	18	18	20	18	20	4.29108e+08	3.95684e+08	4.06069e+08	5.05523e+08	5.36366e+08	3.22783e+08	5.06188e+08	5.06729e+08	5.17017e+08	5.05523e+08	5.55417e+08	5.17219e+08	High	High	High	High	High	High	0	High	1.008	0.988964	0.87544	Carbamidomethyl [C186; C203]
P24636	Tubulin beta-4 chain OS=Arabidopsis thaliana OX=3702 GN=TUBB4 PE=2 SV=2	63	22	219	5	444	49.8	998	858	963	961	1053	913	19	18	19	20	19	19	1.73596e+07	1.5107e+07	1.88488e+07	2.44706e+07	2.1519e+07	1.33041e+07	2.04778e+07	1.93466e+07	2.39988e+07	2.44706e+07	2.22834e+07	2.13182e+07	High	High	High	High	High	High	0	High	1.027	0.997123	0.973355	Carbamidomethyl [C12; C25; C129; C136; C301]; Oxidation [M267; M299; M300; M330; M331; M377]
Q9STF2	Protein PLASTID TRANSCRIPTIONALLY ACTIVE 16, chloroplastic OS=Arabidopsis thaliana OX=3702 GN=PTAC16 PE=1 SV=1	60	28	222	28	510	54.3	1105	1147	1195	1131	917	934	24	27	24	25	25	25	2.44722e+08	2.4065e+08	2.33933e+08	3.5814e+08	3.09799e+08	1.94158e+08	2.88681e+08	3.08186e+08	2.97849e+08	3.5814e+08	3.20803e+08	3.11113e+08	High	High	High	High	High	High	0	High	0.94	0.878641	0.413628
O65581	Fructose-bisphosphate aldolase 5, cytosolic OS=Arabidopsis thaliana OX=3702 GN=FBA5 PE=1 SV=1	75	20	180	17	358	38.3	1137	1187	1105	947	1117	1112	17	18	17	18	18	19	1.08738e+08	8.96181e+07	1.02027e+08	1.73486e+08	1.30642e+08	8.70167e+07	1.28271e+08	1.14768e+08	1.29903e+08	1.73486e+08	1.35283e+08	1.39433e+08	High	High	High	High	High	High	0	High	0.865	0.56776	0.110684	Carbamidomethyl [C173; C197; C326]
Q39102	ATP-dependent zinc metalloprotease FTSH 1, chloroplastic OS=Arabidopsis thaliana OX=3702 GN=FTSH1 PE=1 SV=2	45	27	180	6	716	76.7	852	973	956	888	918	825	22	22	19	20	20	20	3.49638e+06	2.32542e+06	2.9856e+06	4.45739e+06	4.16857e+06	2.61845e+06	4.12443e+06	2.97802e+06	3.80134e+06	4.45739e+06	4.31664e+06	4.19574e+06	High	High	High	High	High	High	0	High	0.849	0.776953	0.254645	Carbamidomethyl [C298; C326; C356]; Oxidation [M535; M579; M607]
Q42522	Glutamate-1-semialdehyde 2,1-aminomutase 2, chloroplastic OS=Arabidopsis thaliana OX=3702 GN=GSA2 PE=1 SV=2	58	18	205	7	472	50.1	788	824	771	812	729	822	16	16	15	17	15	17	6.26351e+07	6.0381e+07	6.50806e+07	6.01224e+07	5.72868e+07	3.60497e+07	7.38862e+07	7.73262e+07	8.28622e+07	6.01224e+07	5.93217e+07	5.77651e+07	High	High	High	High	High	High	0	High	1.073	0.967627	0.663946	Oxidation [M62; M83; M155; M167; M330; M332; M339; M352]; Carbamidomethyl [C136; C166; C188]
Q9M9P3	UTP--glucose-1-phosphate uridylyltransferase 2 OS=Arabidopsis thaliana OX=3702 GN=UGP2 PE=1 SV=1	69	27	217	12	469	51.7	1093	1004	1055	1149	919	999	21	21	22	20	24	21	9.57483e+07	8.47162e+07	9.75994e+07	1.25084e+08	1.10652e+08	6.9421e+07	1.12948e+08	1.08491e+08	1.24266e+08	1.25084e+08	1.14582e+08	1.11238e+08	High	High	High	High	High	High	0	High	1.018	0.991747	0.951209	Acetyl [N-Term]; Carbamidomethyl [C95; C244]; Oxidation [M21; M63; M93; M245]
P42731	Polyadenylate-binding protein 2 OS=Arabidopsis thaliana OX=3702 GN=PAB2 PE=1 SV=1	51	28	181	25	629	68.6	675	734	795	699	796	648	24	24	22	21	20	24	8.4357e+07	8.24579e+07	7.55897e+07	8.73459e+07	8.67805e+07	6.16351e+07	9.951e+07	1.05599e+08	9.62425e+07	8.73459e+07	8.98629e+07	9.87625e+07	High	High	High	High	High	High	0	High	1.109	0.892674	0.458006	Carbamidomethyl [C153]; Oxidation [M382; M536; M581; M585]
Q8S9L5	Trigger factor-like protein TIG, Chloroplastic OS=Arabidopsis thaliana OX=3702 GN=TIG PE=1 SV=1	68	38	255	38	547	61.7	807	954	1019	860	855	910	33	35	37	35	33	32	2.06029e+08	2.14713e+08	2.01955e+08	2.88593e+08	2.47328e+08	1.52603e+08	2.43038e+08	2.7497e+08	2.57134e+08	2.88593e+08	2.56113e+08	2.44528e+08	High	High	High	High	High	High	0	High	1.004	0.988964	0.847212	Carbamidomethyl [C119; C122; C354; C377; C391]
Q9SYT0	Annexin D1 OS=Arabidopsis thaliana OX=3702 GN=ANN1 PE=1 SV=1	79	27	257	27	317	36.2	1015	970	928	975	1110	913	23	22	24	24	25	24	4.61229e+08	4.57123e+08	3.84252e+08	4.7951e+08	4.8351e+08	2.91469e+08	5.44079e+08	5.85409e+08	4.89238e+08	4.7951e+08	5.00684e+08	4.67042e+08	High	High	High	High	High	High	0	High	1.078	0.956488	0.632348	Oxidation [M107; M165; M307]; Carbamidomethyl [C111; C239]
Q56YW9	Tubulin beta-2 chain OS=Arabidopsis thaliana OX=3702 GN=TUBB2 PE=2 SV=2	59	22	222	5	450	50.7	925	852	893	940	887	958	20	20	20	21	19	21	3.01781e+07	2.44606e+07	2.82003e+07	3.51934e+07	3.10295e+07	1.93794e+07	3.5599e+07	3.13252e+07	3.59052e+07	3.51934e+07	3.21316e+07	3.10531e+07	High	High	High	High	High	High	0	High	1.047	0.988964	0.853375	Carbamidomethyl [C12; C25; C56; C127; C129; C136; C301; C354]; Oxidation [M147; M267; M299; M300; M377]
Q9LYG3	NADP-dependent malic enzyme 2 OS=Arabidopsis thaliana OX=3702 GN=NADP-ME2 PE=1 SV=1	57	20	191	19	588	64.4	1306	1107	1267	1048	1123	1142	17	16	18	18	20	15	1.16461e+08	1.11277e+08	1.16025e+08	1.69556e+08	126167070	8.92445e+07	1.37381e+08	1.42506e+08	1.47725e+08	1.69556e+08	1.30648e+08	1.43003e+08	High	High	High	High	High	High	0	High	0.987	0.971969	0.721873	Carbamidomethyl [C198; C222; C264; C451; C551]; Oxidation [M201; M430; M579]; Acetyl [N-Term]
P52410	3-oxoacyl-[acyl-carrier-protein] synthase I, chloroplastic OS=Arabidopsis thaliana OX=3702 GN=KAS1 PE=1 SV=2	66	21	167	21	473	50.4	521	408	517	537	497	703	18	16	19	20	20	19	1.62311e+08	1.44949e+08	1.47725e+08	191217747	1.74789e+08	1.09815e+08	1.91467e+08	1.85628e+08	1.88087e+08	191217747	1.80998e+08	1.75965e+08	High	High	High	High	High	High	0	High	1.018	0.990968	0.947992	Carbamidomethyl [C131; C135; C266; C325; C343; C347; C401]; Oxidation [M246; M308]
P10798	Ribulose bisphosphate carboxylase small chain 3B, chloroplastic OS=Arabidopsis thaliana OX=3702 GN=RBCS-3B PE=2 SV=2	65	18	471	5	181	20.3	1926	2218	2713	1966	1695	2065	15	14	14	14	15	16	1.69916e+09	1.485e+09	1.60804e+09	2.39159e+09	2.25322e+09	1.40123e+09	2.00438e+09	1.90174e+09	2.0474e+09	2.39159e+09	2.33326e+09	2.2453e+09	High	High	High	High	High	High	0	High	0.861	0.547343	0.101075	Carbamidomethyl [C96; C132; C145; C167]
P29513	Tubulin beta-5 chain OS=Arabidopsis thaliana OX=3702 GN=TUBB5 PE=2 SV=1	62	22	194	5	449	50.3	737	533	721	721	736	678	18	17	18	20	19	19	1.15635e+07	8.95404e+06	1.06943e+07	1.52967e+07	1.33743e+07	8.57162e+06	1.36406e+07	1.14669e+07	1.36162e+07	1.52967e+07	1.38493e+07	1.37349e+07	High	High	High	High	High	High	0	High	0.902	0.827096	0.316036	Oxidation [M67; M74; M148; M268; M300; M301]; Carbamidomethyl [C12; C25; C128; C130; C137; C302]
Q9ZP06	Malate dehydrogenase 1, mitochondrial OS=Arabidopsis thaliana OX=3702 GN=At1g53240 PE=1 SV=1	75	18	223	10	341	35.8	1342	1499	1548	1369	1299	1594	15	15	16	15	15	16	1.47486e+08	1.66568e+08	1.58761e+08	2.28442e+08	1.94416e+08	1.22386e+08	1.73978e+08	2.13314e+08	2.02139e+08	2.28442e+08	2.01322e+08	1.96107e+08	High	High	High	High	High	High	0	High	1.135	0.836697	0.334459	Carbamidomethyl [C130; C137; C280]; Oxidation [M49; M86; M144]
Q9LU86	Peroxiredoxin Q, chloroplastic OS=Arabidopsis thaliana OX=3702 GN=PRXQ PE=1 SV=1	56	17	226	17	216	23.7	1135	1130	1080	1098	1029	1189	16	16	16	16	16	16	4.8226e+08	4.65994e+08	4.10379e+08	5.11795e+08	568563305	3.11943e+08	5.68888e+08	5.96769e+08	5.22504e+08	5.11795e+08	5.88759e+08	4.99849e+08	High	High	High	High	High	High	0	High	1.047	0.988964	0.837456	Carbamidomethyl [C111]
Q56WH1	Tubulin alpha-3 chain OS=Arabidopsis thaliana OX=3702 GN=TUBA3 PE=1 SV=2	67	23	211	8	450	49.6	922	837	1113	926	933	746	20	20	21	19	19	18	3.37983e+07	2.85228e+07	3.15575e+07	5.71899e+07	4.65454e+07	2.71254e+07	3.98695e+07	3.65274e+07	4.01797e+07	5.71899e+07	4.81987e+07	4.3465e+07	High	High	High	High	High	High	0	High	0.903	0.769974	0.238787	Oxidation [M301; M302; M313; M318; M413]; Carbamidomethyl [C118; C129; C315; C316; C347; C353; C376]
Q9SLA8	Enoyl-[acyl-carrier-protein] reductase [NADH], chloroplastic OS=Arabidopsis thaliana OX=3702 GN=MOD1 PE=1 SV=1	62	20	156	20	390	41.2	1151	1111	1102	875	942	1004	15	16	16	15	16	18	1.69337e+08	1.69185e+08	1.60775e+08	2.07449e+08	1.95147e+08	1.12532e+08	1.99754e+08	2.16665e+08	2.04703e+08	2.07449e+08	2.02078e+08	1.80318e+08	High	High	High	High	High	High	0	High	1.01	0.988964	0.889612	Oxidation [M253]; Carbamidomethyl [C198]
P10796	Ribulose bisphosphate carboxylase small chain 1B, chloroplastic OS=Arabidopsis thaliana OX=3702 GN=RBCS-1B PE=1 SV=1	65	18	419	5	181	20.3	2008	2014	2534	1671	1612	1980	14	14	14	14	16	17	3.28264e+08	3.05062e+08	3.14119e+08	463729528	424006221	2.49275e+08	3.8723e+08	3.90675e+08	3.99944e+08	463729528	4.39067e+08	3.99432e+08	High	High	High	High	High	High	0	High	0.916	0.808648	0.288516	Carbamidomethyl [C96; C132; C145; C167]
O24456	Receptor for activated C kinase 1A OS=Arabidopsis thaliana OX=3702 GN=RACK1A PE=1 SV=2	80	26	232	21	327	35.7	1030	1058	989	977	982	953	23	23	24	20	21	22	2.28057e+08	1.84611e+08	1.79616e+08	2.47643e+08	2.62541e+08	1.64662e+08	2.69023e+08	2.36419e+08	2.28691e+08	2.47643e+08	2.71866e+08	2.63849e+08	High	High	High	High	High	High	0	High	0.958	0.915314	0.524963	Acetyl [N-Term]; Carbamidomethyl [C138; C155; C184; C209; C242; C251; C298]
P46422	Glutathione S-transferase F2 OS=Arabidopsis thaliana OX=3702 GN=GSTF2 PE=1 SV=3	88	17	267	14	212	24.1	1179	1030	877	1108	890	1005	15	15	16	17	17	14	4.39776e+08	4.49688e+08	3.94134e+08	4.41772e+08	4.8681e+08	2.58211e+08	5.18773e+08	5.75888e+08	5.0182e+08	4.41772e+08	5.04101e+08	4.13751e+08	High	High	High	High	High	High	0	High	1.156	0.776953	0.254645	Oxidation [M100; M104]
O04311	Jacalin-related lectin 33 OS=Arabidopsis thaliana OX=3702 GN=JAL33 PE=1 SV=1	72	20	130	20	300	32	749	890	909	905	828	902	12	14	15	13	17	14	7.33122e+07	7.94853e+07	7.80182e+07	9.89699e+07	9.10352e+07	4.97248e+07	8.64812e+07	1.01792e+08	9.93346e+07	9.89699e+07	9.42687e+07	7.96777e+07	High	High	High	High	High	High	0	High	0.987	0.971969	0.722752	Oxidation [M296]
Q9LZG0	Adenosine kinase 2 OS=Arabidopsis thaliana OX=3702 GN=ADK2 PE=1 SV=1	72	22	244	7	345	37.8	1382	1270	1133	1296	1290	1262	20	21	22	20	20	21	3.69401e+07	2.94632e+07	3.38183e+07	4.62298e+07	3.60124e+07	2.39259e+07	4.35756e+07	3.77317e+07	4.30582e+07	4.62298e+07	3.72915e+07	3.83383e+07	High	High	High	High	High	High	0	High	1.085	0.940092	0.596191	Carbamidomethyl [C124; C127; C144; C203; C319; C324; C336]; Oxidation [M88]
P29517	Tubulin beta-9 chain OS=Arabidopsis thaliana OX=3702 GN=TUBB9 PE=1 SV=1	63	22	193	3	444	49.6	870	821	869	906	835	896	17	19	18	19	16	19	4.39693e+06	3.56038e+06	4560168	5.63043e+06	4.38792e+06	2.42506e+06	5.18675e+06	4.55956e+06	5.80611e+06	5.63043e+06	4.54378e+06	3.88586e+06	High	High	High	High	High	High	0	High	1.103	0.969445	0.689822	Carbamidomethyl [C12; C25; C37; C127; C129; C136; C301; C354]; Oxidation [M147; M267; M299; M300; M377]
Q9S7E9	Glutamate--glyoxylate aminotransferase 2 OS=Arabidopsis thaliana OX=3702 GN=GGAT2 PE=1 SV=1	57	23	198	7	481	53.4	895	807	884	995	855	961	19	17	17	20	18	20	1.07097e+07	6.14961e+06	3.45138e+06	4.61268e+06	4.2937e+06	2.52353e+06	1.26334e+07	7.87543e+06	4.39438e+06	4.61268e+06	4.44621e+06	4.04364e+06	High	High	High	High	High	High	0	High	1.122	0.961108	0.643131	Carbamidomethyl [C149; C226; C297; C382; C417]; Oxidation [M214; M335; M338]
P48006	Elongation factor 1-delta 1 OS=Arabidopsis thaliana OX=3702 GN=At1g30230 PE=1 SV=2	70	15	219	10	231	25.1	1004	1169	971	1280	1068	1166	14	15	15	15	15	15	1.45103e+08	1.32312e+08	148747112	1.71307e+08	1.65366e+08	9.72503e+07	1.71167e+08	1.69444e+08	1.89388e+08	1.71307e+08	1.71239e+08	1.55831e+08	High	High	High	High	High	High	0	High	1.04	0.988964	0.888705	Acetyl [N-Term]; Oxidation [M158; M170]
Q9FVT2	Probable elongation factor 1-gamma 2 OS=Arabidopsis thaliana OX=3702 GN=At1g57720 PE=1 SV=1	49	21	179	15	413	46.4	744	646	706	720	783	474	18	15	18	19	19	16	1.16856e+08	9.60808e+07	1.03002e+08	1.20247e+08	1.30339e+08	7.69511e+07	1.37847e+08	1.23045e+08	1.31144e+08	1.20247e+08	1.34969e+08	1.23304e+08	High	High	High	High	High	High	0	High	0.963	0.927724	0.55479	Acetyl [N-Term]; Oxidation [M36; M117; M366; M372; M394]; Carbamidomethyl [C342]
O80934	Uncharacterized protein At2g37660, chloroplastic OS=Arabidopsis thaliana OX=3702 GN=At2g37660 PE=1 SV=2	63	17	186	15	325	34.9	840	868	973	997	806	966	15	17	16	16	16	17	2.73869e+08	2.87869e+08	2.45555e+08	2.90234e+08	3.05549e+08	1.9594e+08	3.23063e+08	3.68657e+08	3.12646e+08	2.90234e+08	3.16402e+08	3.13969e+08	High	High	High	High	High	High	0	High	1.072	0.967627	0.669972	Carbamidomethyl [C284]; Oxidation [M206]
P10795	Ribulose bisphosphate carboxylase small chain 1A, chloroplastic OS=Arabidopsis thaliana OX=3702 GN=RBCS-1A PE=1 SV=2	64	18	448	13	180	20.2	2103	2173	2767	1994	1852	2118	13	14	14	14	14	16	4.36609e+09	4.25355e+09	3.77131e+09	5.47463e+09	5.6246e+09	3.74582e+09	5.15037e+09	5.44726e+09	4.80172e+09	5.47463e+09	5.82439e+09	6.0022e+09	High	High	High	High	High	High	0	High	0.941	0.881839	0.421367	Carbamidomethyl [C96; C132; C145; C167]
Q42547	Catalase-3 OS=Arabidopsis thaliana OX=3702 GN=CAT3 PE=1 SV=3	63	26	204	17	492	56.7	679	588	705	516	613	595	24	23	23	23	20	22	1.30391e+08	9.62159e+07	1.21438e+08	1.66176e+08	1.36604e+08	9.687e+07	1.53814e+08	1.23218e+08	1.54617e+08	1.66176e+08	1.41456e+08	1.55222e+08	High	High	High	High	High	High	0	High	0.949	0.896052	0.46962	Carbamidomethyl [C86; C230; C370; C402]; Oxidation [M274]
P42643	14-3-3-like protein GF14 chi OS=Arabidopsis thaliana OX=3702 GN=GRF1 PE=1 SV=3	69	19	220	11	267	29.9	1101	1000	1076	1138	1128	917	17	16	18	17	17	15	1.67414e+08	1.57783e+08	1.32211e+08	1.8522e+08	2.02893e+08	1.07242e+08	1.97486e+08	2.02063e+08	1.68335e+08	1.8522e+08	2.10099e+08	1.71842e+08	High	High	High	High	High	High	0	High	0.989	0.973203	0.735914	Oxidation [M16; M29; M33; M229; M243]; Carbamidomethyl [C105]
Q96266	Glutathione S-transferase F8, chloroplastic OS=Arabidopsis thaliana OX=3702 GN=GSTF8 PE=1 SV=3	75	18	264	17	263	29.2	1298	1324	1122	1081	1260	1313	16	17	16	15	16	17	5.11529e+08	5.20776e+08	5.05109e+08	5.03627e+08	5.25434e+08	3.25521e+08	6.03415e+08	6.66926e+08	6.43117e+08	5.03627e+08	5.44097e+08	5.21606e+08	High	High	High	High	High	High	0	High	1.149	0.804974	0.281117	Oxidation [M59; M64; M84; M173; M176]; Carbamidomethyl [C139]
Q01908	ATP synthase gamma chain 1, chloroplastic OS=Arabidopsis thaliana OX=3702 GN=ATPC1 PE=1 SV=1	60	22	270	22	373	40.9	1073	1112	1254	1258	1149	1127	21	19	20	18	20	20	5.74367e+08	5.40028e+08	5.03967e+08	7.23586e+08	6.95462e+08	4.31919e+08	6.77541e+08	6.91581e+08	6.41663e+08	7.23586e+08	7.20165e+08	6.92096e+08	High	High	High	High	High	High	0	High	0.989	0.973936	0.740228	Carbamidomethyl [C139; C249; C255]; Oxidation [M329; M332; M348]
P0DKC3	Phosphoglycolate phosphatase 1A, chloroplastic OS=Arabidopsis thaliana OX=3702 GN=PGLP1A PE=1 SV=1	66	18	179	17	362	39.7	1266	1185	1531	1167	1259	1125	15	15	16	16	17	14	1.61596e+08	1.57476e+08	1.52726e+08	2.54238e+08	2.19682e+08	1.31686e+08	1.90623e+08	2.0167e+08	1.94454e+08	2.54238e+08	2.27486e+08	2.1101e+08	High	High	High	High	High	High	0	High	0.848	0.475614	0.0743062	Oxidation [M264; M334]; Carbamidomethyl [C232; C239; C302; C320]
Q9FXA2	Polyadenylate-binding protein 8 OS=Arabidopsis thaliana OX=3702 GN=PAB8 PE=1 SV=1	56	27	169	24	671	72.7	787	723	559	628	428	731	24	24	20	21	21	23	1.37566e+08	1.26868e+08	1.29964e+08	1.33017e+08	1.35732e+08	8.64519e+07	1.62277e+08	1.62472e+08	1.65473e+08	1.33017e+08	1.40553e+08	1.38528e+08	High	High	High	High	High	High	0	High	1.134	0.837785	0.340456	Carbamidomethyl [C162; C356]; Oxidation [M109; M391; M615; M619]
Q8LPR9	Protein TIC110, chloroplastic OS=Arabidopsis thaliana OX=3702 GN=TIC110 PE=1 SV=1	45	36	166	36	1016	112.1	678	654	917	755	691	766	22	20	28	25	27	25	7.32068e+07	6.22266e+07	6.82139e+07	9.78951e+07	8.20556e+07	5.41106e+07	8.63569e+07	7.96898e+07	8.68515e+07	9.78951e+07	8.49702e+07	8.67054e+07	High	High	High	High	High	High	0	High	0.968	0.939275	0.591951	Carbamidomethyl [C190; C194; C501; C526; C548; C562; C728; C944]
Q9ZUC1	NADPH-dependent alkenal/one oxidoreductase, chloroplastic OS=Arabidopsis thaliana OX=3702 GN=AOR PE=1 SV=2	65	22	190	22	386	41	1014	1141	864	882	909	917	21	20	19	18	20	19	1.91994e+08	1.88244e+08	1.96028e+08	2.1319e+08	196291644	1.30445e+08	2.26482e+08	2.41073e+08	2.49587e+08	2.1319e+08	2.03264e+08	2.09022e+08	High	High	High	High	High	High	0	High	1.055	0.982273	0.783724	Carbamidomethyl [C301]; Oxidation [M300]
Q9LJL3	Presequence protease 1, chloroplastic/mitochondrial OS=Arabidopsis thaliana OX=3702 GN=PREP1 PE=1 SV=2	41	36	189	36	1080	120.9	725	538	763	711	535	633	30	27	27	27	22	30	5.83372e+07	4.21749e+07	5.74793e+07	7.44477e+07	5.89005e+07	3.86504e+07	6.88163e+07	5.40108e+07	7.3184e+07	7.44477e+07	6.09926e+07	6.19325e+07	High	High	High	High	High	High	0	High	1.015	0.988964	0.925792	Carbamidomethyl [C118; C132; C203; C843]
P16127	Magnesium-chelatase subunit ChlI-1, chloroplastic OS=Arabidopsis thaliana OX=3702 GN=CHLI1 PE=1 SV=1	52	26	221	15	424	46.2	769	824	897	794	657	632	22	23	25	23	22	21	1.34318e+08	1.44111e+08	1.30341e+08	1.73671e+08	158829943	9.46281e+07	1.58445e+08	1.84553e+08	1.65953e+08	1.73671e+08	1.64472e+08	1.5163e+08	High	High	High	High	High	High	0	High	1.097	0.915314	0.521529	Oxidation [M116; M180; M285]; Carbamidomethyl [C102; C193; C354; C396]
O49485	D-3-phosphoglycerate dehydrogenase 1, chloroplastic OS=Arabidopsis thaliana OX=3702 GN=PGDH1 PE=1 SV=1	52	26	219	21	603	63.3	1080	1249	1231	1053	985	1234	20	21	24	23	23	23	1.88195e+08	1.84214e+08	1.84711e+08	1.88667e+08	1.74804e+08	1.17218e+08	2.22001e+08	2.35912e+08	2.35178e+08	1.88667e+08	1.81013e+08	1.87827e+08	High	High	High	High	High	High	0	High	1.13	0.853438	0.35793	Carbamidomethyl [C86; C102; C534]; Oxidation [M90]
Q8LBI1	60S ribosomal protein L5-1 OS=Arabidopsis thaliana OX=3702 GN=ATL5 PE=1 SV=2	66	21	194	4	301	34.3	745	795	756	727	845	825	19	17	17	21	20	20	2.09692e+07	1.61905e+07	1.94546e+07	2.58972e+07	2.36913e+07	1.52576e+07	2.47359e+07	2.07342e+07	2.477e+07	2.58972e+07	2.45329e+07	2.44483e+07	High	High	High	High	High	High	0	High	0.925	0.852156	0.355183	Carbamidomethyl [C100]; Oxidation [M112; M115; M207]
P92947	Monodehydroascorbate reductase, chloroplastic/mitochondrial OS=Arabidopsis thaliana OX=3702 GN=MDAR5 PE=1 SV=3	67	24	205	24	493	53.3	1047	964	989	978	972	1070	22	22	19	21	21	21	3.04712e+08	2.92322e+08	3.00412e+08	3.77167e+08	3.41277e+08	2.15552e+08	3.59448e+08	3.74358e+08	3.82491e+08	3.77167e+08	3.53399e+08	3.45395e+08	High	High	High	High	High	High	0	High	1.031	0.99309	0.957488	Carbamidomethyl [C126; C181]
P53496	Actin-11 OS=Arabidopsis thaliana OX=3702 GN=ACT11 PE=1 SV=1	64	22	214	2	377	41.6	736	689	655	733	512	648	20	17	18	20	18	18	3.48191e+06	2.80914e+06	3.21674e+06	2.34926e+06	2.64143e+06	1.80782e+06	4.10736e+06	3.5975e+06	4.09563e+06	2.34926e+06	2.73525e+06	2.89681e+06	High	Peak Found	High	Peak Found	High	Peak Found	0	High	1.319	0.608649	0.132497	Acetyl [N-Term]; Carbamidomethyl [C12; C287]; Oxidation [M18; M84; M192; M327]
Q9FMT1	3-isopropylmalate dehydrogenase 1, chloroplastic OS=Arabidopsis thaliana OX=3702 GN=IMDH1 PE=1 SV=1	63	21	203	13	409	44.1	826	876	806	897	721	914	19	20	18	20	19	21	7.69799e+07	7.39323e+07	7.7378e+07	1.02793e+08	9.10824e+07	5.678e+07	9.08078e+07	9.46805e+07	9.85195e+07	1.02793e+08	9.43176e+07	9.09828e+07	High	High	High	High	High	High	0	High	1.003	0.988964	0.837819	Oxidation [M174; M175; M272; M348; M393]
Q8W493	Ferredoxin--NADP reductase, leaf isozyme 2, chloroplastic OS=Arabidopsis thaliana OX=3702 GN=LFNR2 PE=1 SV=1	60	21	189	19	369	41.1	923	815	903	1009	868	956	18	19	17	18	19	18	2.51799e+08	2.26869e+08	2.17291e+08	2.50269e+08	2.88833e+08	1.84005e+08	2.9703e+08	2.90538e+08	2.7666e+08	2.50269e+08	2.99092e+08	2.94845e+08	High	High	High	High	High	High	0	High	1.016	0.990968	0.938106	Carbamidomethyl [C169; C187; C192; C327]; Oxidation [M115; M222; M306; M326]
Q9SD76	Alpha-glucan phosphorylase 2, cytosolic OS=Arabidopsis thaliana OX=3702 GN=PHS2 PE=1 SV=1	51	32	138	31	841	95.1	573	503	684	721	540	656	18	17	23	20	23	18	7.55509e+07	6.42444e+07	6.81345e+07	88741816	8.67079e+07	5.25795e+07	8.91221e+07	8.22739e+07	8.67504e+07	88741816	8.97878e+07	8.4252e+07	High	High	High	High	High	High	0	High	0.965	0.930706	0.570587	Carbamidomethyl [C281; C305; C498; C838]; Oxidation [M356]
Q9FFR3	6-phosphogluconate dehydrogenase, decarboxylating 3, chloroplastic OS=Arabidopsis thaliana OX=3702 GN=PGD3 PE=1 SV=1	61	23	176	9	487	53.3	780	706	934	951	936	842	20	17	21	21	21	20	5.18699e+07	5.27923e+07	4.58406e+07	6.73589e+07	6.13896e+07	4.31064e+07	6.11873e+07	6.76078e+07	5.83653e+07	6.73589e+07	6.35701e+07	6.90725e+07	High	High	High	High	High	High	0	High	1.009	0.988964	0.882267	Oxidation [M131; M147; M189; M199]; Acetyl [N-Term]; Carbamidomethyl [C174; C292]
Q9LF37	Chaperone protein ClpB3, chloroplastic OS=Arabidopsis thaliana OX=3702 GN=CLPB3 PE=1 SV=1	37	28	144	28	968	108.9	679	624	666	560	686	568	21	19	21	20	19	19	7.67699e+07	6.96616e+07	7.02058e+07	9.68142e+07	8.48462e+07	4.9924e+07	9.056e+07	8.92114e+07	8.93876e+07	9.68142e+07	8.78599e+07	7.99969e+07	High	High	High	High	High	High	0	High	1.027	0.99823	0.980991	Carbamidomethyl [C266]
P57106	Malate dehydrogenase 2, cytoplasmic OS=Arabidopsis thaliana OX=3702 GN=MDH2 PE=1 SV=1	51	18	185	6	332	35.7	1148	1064	1071	1041	896	1038	16	13	13	15	13	17	1.19859e+07	9.20632e+06	1.08127e+07	1.26501e+07	1.22689e+07	8.36341e+06	1.4139e+07	1.179e+07	1.3767e+07	1.26501e+07	1.27046e+07	1.34013e+07	High	High	High	High	High	High	0	High	1.139	0.896052	0.470118	Carbamidomethyl [C252; C330]; Oxidation [M24]
Q9LFA3	Monodehydroascorbate reductase 1, peroxisomal OS=Arabidopsis thaliana OX=3702 GN=MDAR1 PE=1 SV=1	75	24	196	24	434	46.5	1064	954	1014	981	774	995	19	19	21	22	19	18	1.74109e+08	1.44608e+08	1.68341e+08	2.3163e+08	2.03178e+08	1.17055e+08	2.05384e+08	1.85191e+08	2.14336e+08	2.3163e+08	2.10394e+08	1.87565e+08	High	High	High	High	High	High	0	High	0.932	0.85843	0.368389	Carbamidomethyl [C198]; Oxidation [M396]
P49209	60S ribosomal protein L9-1 OS=Arabidopsis thaliana OX=3702 GN=RPL9B PE=1 SV=3	76	19	201	13	194	22	904	902	961	934	721	904	17	17	16	16	17	19	1.96405e+08	1.46916e+08	1.72478e+08	2.34978e+08	2.17344e+08	1.25287e+08	2.31685e+08	1.88147e+08	2.19603e+08	2.34978e+08	2.25064e+08	2.00757e+08	High	High	High	High	High	High	0	High	1.024	0.999562	0.995682	Oxidation [M10; M131]; Carbamidomethyl [C161]
P57751	UTP--glucose-1-phosphate uridylyltransferase 1 OS=Arabidopsis thaliana OX=3702 GN=UGP1 PE=2 SV=1	65	26	177	11	470	51.9	857	726	838	773	628	698	19	19	20	19	23	18	3.30381e+07	2.47559e+07	3.1293e+07	39960155	3.37201e+07	2.2805e+07	3.89727e+07	3.17033e+07	3.9843e+07	39960155	3.49178e+07	3.65421e+07	High	High	High	High	High	High	0	High	1.064	0.972872	0.726162	Acetyl [N-Term]; Carbamidomethyl [C96; C245]; Oxidation [M22; M64; M94; M246]
Q9SPK5	Formate--tetrahydrofolate ligase OS=Arabidopsis thaliana OX=3702 GN=THFS PE=2 SV=1	60	27	180	27	634	67.8	778	611	856	706	679	646	23	20	24	19	21	20	9.95157e+07	8.73944e+07	9.2678e+07	1.06401e+08	9.78838e+07	6.31748e+07	1.17392e+08	1.11921e+08	1.18e+08	1.06401e+08	1.01361e+08	1.0123e+08	High	High	High	High	High	High	0	High	1.105	0.901495	0.479036	Carbamidomethyl [C92; C178; C393; C434; C505; C562]
Q9SSA5	Peptidyl-prolyl cis-trans isomerase CYP38, chloroplastic OS=Arabidopsis thaliana OX=3702 GN=CYP38 PE=1 SV=1	60	18	175	18	437	48	1036	868	835	866	1041	918	17	17	16	16	17	16	9.92435e+07	9.75881e+07	1.00551e+08	1.37612e+08	1.14524e+08	7.16941e+07	1.17071e+08	1.24975e+08	1.28024e+08	1.37612e+08	1.18591e+08	1.14881e+08	High	High	High	High	High	High	0	High	1.01	0.988964	0.889128	Oxidation [M184; M187; M217]; Carbamidomethyl [C256]
Q9FKW6	Ferredoxin--NADP reductase, leaf isozyme 1, chloroplastic OS=Arabidopsis thaliana OX=3702 GN=LFNR1 PE=1 SV=1	64	25	241	23	360	40.3	1015	1080	995	1090	1033	912	20	20	21	21	24	20	3.82732e+08	3.24299e+08	330571716	4.3494e+08	4.56823e+08	2.78692e+08	4.51481e+08	4.1531e+08	4.20892e+08	4.3494e+08	4.73049e+08	4.46568e+08	High	High	High	High	High	High	0	High	0.958	0.915314	0.524787	Carbamidomethyl [C160; C178; C183; C318]; Oxidation [M297; M317; M331]
Q05758	Ketol-acid reductoisomerase, chloroplastic OS=Arabidopsis thaliana OX=3702 GN=At3g58610 PE=1 SV=2	49	22	226	22	591	63.8	1367	1165	1144	1222	1077	1291	20	20	18	18	19	19	2.47519e+08	2.24227e+08	2.34055e+08	3.17073e+08	2.90427e+08	1.80763e+08	2.9198e+08	2.87154e+08	2.98004e+08	3.17073e+08	3.00743e+08	2.89649e+08	High	High	High	High	High	High	0	High	0.964	0.929476	0.563966	Oxidation [M337; M427; M507]; Carbamidomethyl [C244; C349; C511]
Q9XFT3	Oxygen-evolving enhancer protein 3-1, chloroplastic OS=Arabidopsis thaliana OX=3702 GN=PSBQ1 PE=1 SV=3	49	18	274	16	224	23.9	942	994	905	843	996	1058	17	17	14	14	16	16	9.57437e+08	8.69518e+08	9.60759e+08	1.23444e+09	1.22865e+09	7.25212e+08	1.12942e+09	1.11354e+09	1.22326e+09	1.23444e+09	1.2723e+09	1.16206e+09	High	High	High	High	High	High	0	High	0.94	0.878641	0.41427
P47999	Cysteine synthase, chloroplastic/chromoplastic OS=Arabidopsis thaliana OX=3702 GN=OASB PE=1 SV=2	70	21	174	18	392	41.6	829	791	833	1081	802	944	19	20	21	21	18	20	1.51332e+08	1.29102e+08	1.53456e+08	2.31807e+08	2.0191e+08	1.17366e+08	1.78516e+08	1.65333e+08	1.95384e+08	2.31807e+08	2.09082e+08	1.88065e+08	High	High	High	High	High	High	0	High	0.95	0.901271	0.477267	Carbamidomethyl [C98; C112; C113; C385]; Oxidation [M109; M214; M388]
F4JFN3	Heat shock protein 90-6, mitochondrial OS=Arabidopsis thaliana OX=3702 GN=HSP90-6 PE=1 SV=1	44	27	148	20	799	90.5	868	937	761	772	607	756	21	20	20	19	21	20	3.05624e+07	2.52911e+07	2.94602e+07	3.55513e+07	3.37281e+07	2.15418e+07	3.60524e+07	3.23888e+07	3.75094e+07	3.55513e+07	3.49261e+07	3.4518e+07	High	High	High	High	High	High	0	High	1.113	0.884412	0.439388	Oxidation [M692; M724]; Carbamidomethyl [C183; C636; C661]
Q41931	1-aminocyclopropane-1-carboxylate oxidase 2 OS=Arabidopsis thaliana OX=3702 GN=ACO2 PE=1 SV=2	66	16	168	13	320	36.2	1228	1004	867	1044	861	976	15	16	14	15	15	15	1.92684e+08	1.62363e+08	1.50705e+08	1.95278e+08	1.63307e+08	1.16337e+08	2.27296e+08	2.07929e+08	1.91881e+08	1.95278e+08	1.69108e+08	1.86416e+08	High	High	High	High	High	High	0	High	1.09	0.929476	0.5579	Carbamidomethyl [C31; C136; C168]; Oxidation [M248; M284]
Q96262	Plasma membrane-associated cation-binding protein 1 OS=Arabidopsis thaliana OX=3702 GN=PCAP1 PE=1 SV=1	71	20	265	20	225	24.6	1589	1838	1466	1338	1288	1440	17	19	19	18	17	18	3.67051e+08	3.71989e+08	3.62144e+08	3.86228e+08	3.82372e+08	2.32718e+08	4.32984e+08	4.76383e+08	4.61091e+08	3.86228e+08	3.95954e+08	3.72902e+08	High	High	High	High	High	High	0	High	1.338	0.148867	0.0117999
P46283	Sedoheptulose-1,7-bisphosphatase, chloroplastic OS=Arabidopsis thaliana OX=3702 GN=At3g55800 PE=2 SV=1	57	21	288	21	393	42.4	1716	1813	1555	1790	1481	1457	20	20	19	17	20	21	7.10774e+08	6.92804e+08	6.33338e+08	9.9873e+08	9.26738e+08	5.41579e+08	8.3845e+08	8.87232e+08	8.06381e+08	9.9873e+08	9.59656e+08	8.67813e+08	High	High	High	High	High	High	0	High	0.896	0.739118	0.204839	Carbamidomethyl [C99; C116; C121; C150]; Oxidation [M98; M100; M134; M216; M260; M295]
Q9FWR4	Glutathione S-transferase DHAR1, mitochondrial OS=Arabidopsis thaliana OX=3702 GN=DHAR1 PE=1 SV=1	81	17	176	17	213	23.6	805	766	692	701	665	792	16	17	16	15	15	16	2.13681e+08	2.02238e+08	2.03194e+08	2.77698e+08	2.48037e+08	1.55012e+08	2.52064e+08	2.58993e+08	2.58712e+08	2.77698e+08	2.56847e+08	2.48387e+08	High	High	High	High	High	High	0	High	1.044	0.988964	0.859772	Carbamidomethyl [C6; C20]; Acetyl [N-Term]
Q9SJ12	Probable ATP synthase 24 kDa subunit, mitochondrial OS=Arabidopsis thaliana OX=3702 GN=At2g21870 PE=1 SV=1	65	23	179	23	240	27.6	670	777	632	810	759	762	17	20	17	19	19	19	1.82604e+08	2.00091e+08	1.88898e+08	2.00172e+08	2.05002e+08	1.11976e+08	2.15405e+08	2.56245e+08	2.40509e+08	2.00172e+08	2.12284e+08	1.79427e+08	High	High	High	High	High	High	0	High	1.255	0.41384	0.0555036	Oxidation [M96; M198; M214; M228]
O04983	Biotin carboxylase, chloroplastic OS=Arabidopsis thaliana OX=3702 GN=CAC2 PE=1 SV=1	55	21	156	21	537	58.4	609	542	735	556	487	576	19	17	19	17	17	18	1.44353e+08	1.20193e+08	1.37639e+08	1.95757e+08	1.65912e+08	9.90357e+07	1.70283e+08	1.53924e+08	1.75245e+08	1.95757e+08	1.71805e+08	1.58692e+08	High	High	High	High	High	High	0	High	0.977	0.967627	0.654047	Carbamidomethyl [C100; C147; C167; C269]; Oxidation [M166; M359; M361]
P48491	Triosephosphate isomerase, cytosolic OS=Arabidopsis thaliana OX=3702 GN=CTIMC PE=1 SV=2	79	18	289	17	254	27.2	1945	1911	1644	1793	1862	1715	17	18	17	18	18	15	6.02868e+08	6.01543e+08	6.2552e+08	6.67185e+08	6.80845e+08	4.78709e+08	7.1116e+08	7.70359e+08	7.96427e+08	6.67185e+08	7.05029e+08	7.6707e+08	High	High	High	High	High	High	0	High	1.084	0.940092	0.596383	Carbamidomethyl [C13; C67; C127; C218]; Oxidation [M141]
Q38946	Glutamate dehydrogenase 2 OS=Arabidopsis thaliana OX=3702 GN=GDH2 PE=1 SV=1	63	20	132	16	411	44.7	656	458	493	588	586	434	16	15	14	15	16	16	8.49518e+07	6.56206e+07	7.79775e+07	1.12436e+08	9.49694e+07	6.20194e+07	1.00212e+08	8.40362e+07	9.92828e+07	1.12436e+08	9.83427e+07	9.93783e+07	High	High	High	High	High	High	0	High	0.94	0.881501	0.41746	Carbamidomethyl [C39; C282; C288; C381; C386]; Acetyl [N-Term]; Oxidation [M87; M380]
Q9LDZ0	Heat shock 70 kDa protein 10, mitochondrial OS=Arabidopsis thaliana OX=3702 GN=HSP70-10 PE=1 SV=1	54	30	217	23	682	72.9	904	1018	843	909	811	900	27	28	24	26	26	24	1.39664e+08	1.37372e+08	1.29103e+08	1.47065e+08	1.41163e+08	8.47703e+07	1.64752e+08	1.75924e+08	1.64377e+08	1.47065e+08	1.46177e+08	1.35834e+08	High	High	High	High	High	High	0	High	1.185	0.67507	0.170768	Oxidation [M236; M651]
O82662	Succinate--CoA ligase [ADP-forming] subunit beta, mitochondrial OS=Arabidopsis thaliana OX=3702 GN=At2g20420 PE=1 SV=1	71	27	191	27	421	45.3	551	632	657	549	582	674	22	23	24	24	22	25	1.9388e+08	1.75217e+08	1.7826e+08	2.19166e+08	1.98474e+08	1.21823e+08	2.28707e+08	2.24389e+08	2.26965e+08	2.19166e+08	2.05524e+08	1.95207e+08	High	High	High	High	High	High	0	High	1.105	0.901495	0.478438	Oxidation [M38; M357]; Carbamidomethyl [C160; C227; C359]
Q9SH69	6-phosphogluconate dehydrogenase, decarboxylating 1, chloroplastic OS=Arabidopsis thaliana OX=3702 GN=PGD1 PE=1 SV=1	62	22	175	7	487	53.3	707	776	901	895	814	792	19	17	19	21	20	19	1.98501e+07	1.92888e+07	1.91134e+07	2.32164e+07	1.98986e+07	1.43127e+07	2.34157e+07	2.4702e+07	2.43356e+07	2.32164e+07	2.06054e+07	2.29344e+07	High	High	High	High	High	High	0	High	1.021	0.990968	0.939665	Carbamidomethyl [C102; C174; C292]; Oxidation [M17; M131; M189; M199]
Q9FK25	Flavone 3'-O-methyltransferase 1 OS=Arabidopsis thaliana OX=3702 GN=OMT1 PE=1 SV=1	86	23	151	23	363	39.6	623	663	759	649	692	632	20	18	19	18	19	19	1.07959e+08	9.17655e+07	1.07526e+08	1.33172e+08	1.19149e+08	6.49773e+07	1.27352e+08	1.17518e+08	1.36905e+08	1.33172e+08	1.23381e+08	1.04118e+08	High	High	High	High	High	High	0	High	0.975	0.959199	0.637721	Acetyl [N-Term]; Carbamidomethyl [C90; C110; C126; C266; C274; C281; C296; C316; C349]; Oxidation [M128]
Q9SN86	Malate dehydrogenase, chloroplastic OS=Arabidopsis thaliana OX=3702 GN=At3g47520 PE=1 SV=1	69	22	196	20	403	42.4	960	981	955	952	1005	915	20	21	19	19	19	18	2.5572e+08	2.57229e+08	2.48342e+08	2.47657e+08	2.57933e+08	1.57342e+08	3.01654e+08	3.29417e+08	3.16194e+08	2.47657e+08	2.67095e+08	2.5212e+08	High	High	High	High	High	High	0	High	1.07	0.968242	0.68152	Oxidation [M166; M309]; Carbamidomethyl [C129; C147; C190]
O04309	Jacalin-related lectin 35 OS=Arabidopsis thaliana OX=3702 GN=JAL35 PE=1 SV=1	69	21	161	20	451	48.5	784	760	948	832	775	698	16	17	19	18	18	17	8.07448e+07	7.6086e+07	6.61648e+07	1.26609e+08	1.01132e+08	6.0027e+07	9.52489e+07	9.74387e+07	8.42426e+07	1.26609e+08	1.04724e+08	9.61857e+07	High	High	High	High	High	High	0	High	0.843	0.446591	0.0657959	Carbamidomethyl [C339]
Q8L7S8	DEAD-box ATP-dependent RNA helicase 3, chloroplastic OS=Arabidopsis thaliana OX=3702 GN=RH3 PE=1 SV=2	47	33	211	33	748	81.1	877	879	850	820	840	768	26	26	29	27	25	28	1.21367e+08	1.0698e+08	1.08227e+08	1.53663e+08	1.39278e+08	8.27503e+07	1.43168e+08	1.37003e+08	1.37797e+08	1.53663e+08	1.44225e+08	1.32597e+08	High	High	High	High	High	High	0	High	0.98	0.967627	0.672111	Carbamidomethyl [C729; C732]
P42799	Glutamate-1-semialdehyde 2,1-aminomutase 1, chloroplastic OS=Arabidopsis thaliana OX=3702 GN=GSA1 PE=1 SV=1	48	15	185	4	474	50.3	720	737	716	730	685	764	15	15	14	15	14	15	1.97267e+07	2.27936e+07	2.49933e+07	3.62208e+07	2.73291e+07	1.7472e+07	2.32702e+07	2.91903e+07	3.18221e+07	3.62208e+07	2.82999e+07	2.79966e+07	High	High	High	High	High	High	0	High	0.904	0.776953	0.252428	Oxidation [M64; M157; M169; M332; M334; M341; M354]; Carbamidomethyl [C138; C168; C190]
P46248	Aspartate aminotransferase, chloroplastic OS=Arabidopsis thaliana OX=3702 GN=ASP5 PE=1 SV=2	71	26	189	26	453	49.8	641	536	592	611	646	499	25	21	23	25	24	20	1.62e+08	1.46071e+08	1.493e+08	1.96914e+08	1.94203e+08	1.23642e+08	1.911e+08	1.87064e+08	1.90092e+08	1.96914e+08	2.01101e+08	1.98121e+08	High	High	High	High	High	High	0	High	0.942	0.881839	0.426869	Oxidation [M363; M366; M400]; Carbamidomethyl [C231; C314; C438]
Q39258	V-type proton ATPase subunit E1 OS=Arabidopsis thaliana OX=3702 GN=VHA-E1 PE=1 SV=2	83	24	207	15	230	26	789	645	729	755	635	782	20	21	21	21	22	22	1.83015e+08	1.79655e+08	1.82456e+08	1.95448e+08	2.12937e+08	1.2932e+08	2.1589e+08	2.30073e+08	2.32308e+08	1.95448e+08	2.205e+08	2.07218e+08	High	High	High	High	High	High	0	High	1.135	0.836868	0.336546	Carbamidomethyl [C121; C134; C186; C201]; Oxidation [M1; M13; M72; M92]; Acetyl [N-Term]
Q9SE83	Dynamin-2A OS=Arabidopsis thaliana OX=3702 GN=DRP2A PE=1 SV=2	43	32	164	12	914	99.1	809	888	659	698	574	789	26	26	23	24	23	26	1.05996e+07	9.47038e+06	1.00102e+07	1.10586e+07	9.81328e+06	6.08173e+06	1.25035e+07	1.21281e+07	1.27452e+07	1.10586e+07	1.01618e+07	9.74521e+06	High	High	High	High	High	High	0	High	1.288	0.575009	0.113838	Oxidation [M768]; Carbamidomethyl [C428; C623]
Q9ZP05	Malate dehydrogenase 2, peroxisomal OS=Arabidopsis thaliana OX=3702 GN=PMDH2 PE=1 SV=1	77	17	158	16	354	37.3	1028	857	743	1023	726	701	15	14	13	17	15	14	2.22631e+08	2.1364e+08	2.13217e+08	2.56658e+08	2.91209e+08	1.75668e+08	2.62622e+08	2.73596e+08	2.71472e+08	2.56658e+08	3.01553e+08	2.81487e+08	High	High	High	High	High	High	0	High	0.94	0.881839	0.417983	Oxidation [M62; M111; M269]; Carbamidomethyl [C143; C149; C150; C280; C293]
P49227	60S ribosomal protein L5-2 OS=Arabidopsis thaliana OX=3702 GN=RPL5B PE=2 SV=3	66	20	185	3	301	34.4	682	759	734	730	834	750	18	16	16	19	18	18	8.47566e+06	8.32875e+06	8.38599e+06	1.34097e+07	1.14576e+07	6.84361e+06	9.99814e+06	1.06661e+07	1.06772e+07	1.34097e+07	1.18646e+07	1.0966e+07	High	High	High	High	High	High	0	High	0.894	0.808648	0.288494	Carbamidomethyl [C100]; Oxidation [M112; M115; M207]
Q9FJX3	Mitochondrial outer membrane protein porin 2 OS=Arabidopsis thaliana OX=3702 GN=VDAC2 PE=1 SV=1	74	20	149	20	276	29.6	473	701	752	668	502	470	15	17	16	15	16	19	1.07787e+08	1.14598e+08	1.06602e+08	1.47237e+08	1.27935e+08	7.12699e+07	1.27149e+08	1.46759e+08	1.35729e+08	1.47237e+08	1.32479e+08	1.14201e+08	High	High	High	High	High	High	0	High	1.001	0.988964	0.821264	Acetyl [N-Term]; Carbamidomethyl [C170]
Q9STE8	Protein TOC75-3, chloroplastic OS=Arabidopsis thaliana OX=3702 GN=TOC75-3 PE=1 SV=1	44	23	143	23	818	89.1	792	719	684	563	499	678	20	22	18	16	19	18	6.3538e+07	5.57391e+07	5.90805e+07	8.387e+07	7.51305e+07	4.65509e+07	7.49513e+07	7.13816e+07	7.52226e+07	8.387e+07	7.77991e+07	7.45919e+07	High	High	High	High	High	High	0	High	0.998	0.988259	0.804355	Carbamidomethyl [C219; C256; C300; C343]
Q96529	Adenylosuccinate synthetase, chloroplastic OS=Arabidopsis thaliana OX=3702 GN=PURA PE=1 SV=1	57	25	146	25	490	52.9	560	507	761	476	561	600	19	18	20	20	18	18	1.79761e+08	1.63556e+08	1.41288e+08	2.0081e+08	1.97773e+08	1.26317e+08	2.12052e+08	2.09457e+08	1.79892e+08	2.0081e+08	2.04798e+08	2.02407e+08	High	High	High	High	High	High	0	High	0.978	0.967627	0.662496	Carbamidomethyl [C74; C98; C159; C372; C384]; Oxidation [M220]
Q56WK6	Patellin-1 OS=Arabidopsis thaliana OX=3702 GN=PATL1 PE=1 SV=2	53	30	177	29	573	64	672	657	864	760	718	554	25	26	25	24	26	22	1.49293e+08	1.52156e+08	1.40281e+08	1.65258e+08	1.73937e+08	1.00755e+08	1.7611e+08	1.94857e+08	1.78609e+08	1.65258e+08	1.80115e+08	1.61447e+08	High	High	High	High	High	High	0	High	1.057	0.977638	0.772642
Q93VG5	40S ribosomal protein S8-1 OS=Arabidopsis thaliana OX=3702 GN=RPS8A PE=1 SV=1	58	17	164	17	222	25	908	829	905	798	888	987	16	16	16	15	16	16	3.31931e+08	3.04663e+08	3.19425e+08	429132127	3.78558e+08	2.39877e+08	3.91556e+08	3.90164e+08	4.067e+08	429132127	3.92004e+08	3.84372e+08	High	High	High	High	High	High	0	High	1.099	0.912546	0.511612	Carbamidomethyl [C185; C193]
Q9LZ66	Assimilatory sulfite reductase (ferredoxin), chloroplastic OS=Arabidopsis thaliana OX=3702 GN=SIR PE=1 SV=1	46	25	176	25	642	71.9	786	592	611	665	695	717	23	20	22	24	23	21	1.33017e+08	1.23931e+08	1.20598e+08	1.86552e+08	1.65519e+08	1.04247e+08	1.56911e+08	1.58711e+08	1.53548e+08	1.86552e+08	1.71398e+08	1.67042e+08	High	High	High	High	High	High	0	High	0.892	0.718387	0.191047	Carbamidomethyl [C429; C468; C549; C553; C601]; Oxidation [M150]
Q8H1E2	Malate dehydrogenase [NADP], chloroplastic OS=Arabidopsis thaliana OX=3702 GN=At5g58330 PE=2 SV=1	54	18	162	18	443	48.3	912	695	1008	914	773	816	17	15	16	16	16	16	1.45022e+08	1.34798e+08	1.4191e+08	1.76024e+08	1.73974e+08	1.07357e+08	1.71072e+08	1.72628e+08	1.80683e+08	1.76024e+08	1.80154e+08	1.72027e+08	High	High	High	High	High	High	0	High	0.951	0.902023	0.481274	Carbamidomethyl [C77; C82; C228; C235; C418; C430]; Oxidation [M110; M150; M276]
Q9SZX3	Argininosuccinate synthase, chloroplastic OS=Arabidopsis thaliana OX=3702 GN=At4g24830 PE=1 SV=3	69	27	161	27	494	53.8	779	899	778	841	673	744	20	22	23	22	21	23	1.22381e+08	1.12165e+08	1.14523e+08	1.10377e+08	1.28775e+08	8.60083e+07	1.44364e+08	1.43643e+08	1.45813e+08	1.10377e+08	1.33349e+08	1.37818e+08	High	High	High	High	High	High	0	High	1.045	0.988964	0.856371	Carbamidomethyl [C122; C126; C170; C212]; Oxidation [M405]
Q9XI36	Methyl-CpG-binding domain-containing protein 10 OS=Arabidopsis thaliana OX=3702 GN=MBD10 PE=1 SV=1	75	27	137	26	384	42.3	570	533	717	754	495	490	17	16	17	20	16	18	3.43572e+07	3.37102e+07	3.16686e+07	3.16859e+07	3.23327e+07	1.99707e+07	4.05288e+07	4.31706e+07	4.03212e+07	3.16859e+07	3.34812e+07	3.20006e+07	High	High	High	High	High	High	0	High	1.221	0.546465	0.0994216	Acetyl [N-Term]; Carbamidomethyl [C384]
Q42601	Carbamoyl-phosphate synthase large chain, chloroplastic OS=Arabidopsis thaliana OX=3702 GN=CARB PE=1 SV=1	36	29	132	29	1187	129.9	554	309	617	635	589	582	20	15	23	19	22	19	5.02006e+07	3.39404e+07	4.66054e+07	7.08862e+07	5.46118e+07	3.65549e+07	5.92181e+07	4.34654e+07	5.93391e+07	7.08862e+07	5.65516e+07	5.85745e+07	High	High	High	High	High	High	0	High	0.897	0.747365	0.209949	Carbamidomethyl [C115; C125; C246; C284; C371; C495; C502; C623; C642; C1008]
Q8LAH7	12-oxophytodienoate reductase 1 OS=Arabidopsis thaliana OX=3702 GN=OPR1 PE=1 SV=2	81	26	153	17	372	41.1	441	482	488	468	386	417	19	22	23	22	22	22	3.45519e+07	2.9947e+07	3.15063e+07	4.53723e+07	3.74102e+07	2.45614e+07	4.07584e+07	3.83513e+07	4.01146e+07	4.53723e+07	3.8739e+07	3.93566e+07	High	High	High	High	High	High	0	High	1.033	0.988964	0.925218	Carbamidomethyl [C105; C128; C213; C269; C285]; Acetyl [N-Term]; Oxidation [M173]
Q8W585	ATP-dependent zinc metalloprotease FTSH 8, chloroplastic OS=Arabidopsis thaliana OX=3702 GN=FTSH8 PE=1 SV=1	48	27	169	8	685	73.2	679	618	702	737	583	647	21	21	19	18	19	20	1.91777e+07	1.31029e+07	1.77951e+07	2.5077e+07	1.78413e+07	1.34815e+07	2.26226e+07	1.678e+07	2.26571e+07	2.5077e+07	1.8475e+07	2.16025e+07	High	High	High	High	High	High	0	High	1.047	0.988964	0.892139	Carbamidomethyl [C314; C488]; Oxidation [M464; M469]
Q9SQI8	Dihydrolipoyllysine-residue acetyltransferase component 4 of pyruvate dehydrogenase complex, chloroplastic OS=Arabidopsis thaliana OX=3702 GN=LTA2 PE=2 SV=1	55	19	182	17	480	50	916	779	628	694	533	811	16	16	17	16	17	18	1.13261e+08	9.90232e+07	1.01919e+08	1.52222e+08	1.15174e+08	6.92135e+07	1.33606e+08	1.26813e+08	1.29766e+08	1.52222e+08	1.19265e+08	1.10906e+08	High	High	High	High	High	High	0	High	1.067	0.970228	0.705192	Carbamidomethyl [C331]; Oxidation [M60; M67; M275]
Q93VP3	Eukaryotic translation initiation factor 5A-2 OS=Arabidopsis thaliana OX=3702 GN=ELF5A-2 PE=1 SV=1	87	15	185	11	159	17.1	849	1115	810	871	936	1031	14	13	13	12	13	14	2.30424e+08	2.29404e+08	2.316e+08	1.73993e+08	2.18684e+08	1.32596e+08	2.71815e+08	2.93784e+08	2.94879e+08	1.73993e+08	2.26451e+08	2.12468e+08	High	High	High	High	High	High	0	High	1.212	0.575009	0.113507	Carbamidomethyl [C57; C80; C150]; Oxidation [M141; M144]; Acetyl [N-Term]
Q42029	Oxygen-evolving enhancer protein 2-1, chloroplastic OS=Arabidopsis thaliana OX=3702 GN=PSBP1 PE=1 SV=2	57	11	410	11	263	28.1	2864	2748	2750	2727	2320	2808	11	11	11	11	11	11	1.25281e+09	1.20712e+09	1.25801e+09	1.41441e+09	1.61411e+09	1.13968e+09	1.47785e+09	1.54589e+09	1.60173e+09	1.41441e+09	1.67144e+09	1.8262e+09	High	High	High	High	High	High	0	High	0.912	0.796641	0.273252	Oxidation [M139]
Q9ZU25	Probable mitochondrial-processing peptidase subunit alpha-1, mitochondrial OS=Arabidopsis thaliana OX=3702 GN=At1g51980 PE=1 SV=1	64	24	183	15	503	54.4	604	740	620	591	566	672	17	21	19	20	19	20	1.23133e+08	1.16564e+08	1.04983e+08	1.53141e+08	1.3017e+08	8.04564e+07	1.45251e+08	1.49276e+08	1.33666e+08	1.53141e+08	1.34793e+08	1.28921e+08	High	High	High	High	High	High	0	High	0.902	0.76524	0.230058	Oxidation [M159; M173; M258; M483]; Carbamidomethyl [C107]
O49499	Caffeoyl-CoA O-methyltransferase 1 OS=Arabidopsis thaliana OX=3702 GN=CCOAOMT1 PE=1 SV=1	81	18	143	18	259	29.1	672	723	698	662	662	625	14	15	16	15	15	16	1.60369e+08	1.53417e+08	1.60505e+08	1.87047e+08	1.7242e+08	8.32241e+07	1.89175e+08	1.96472e+08	2.04359e+08	1.87047e+08	1.78544e+08	1.33356e+08	High	High	High	High	High	High	0	High	1.066	0.971158	0.707186	Acetyl [N-Term]; Carbamidomethyl [C244; C255]; Oxidation [M122; M217; M245]
Q93WN0	Selenium-binding protein 2 OS=Arabidopsis thaliana OX=3702 GN=SBP2 PE=1 SV=1	72	22	122	17	487	53.9	570	371	658	577	479	636	15	13	20	16	15	16	68662281	5.0791e+07	6.06292e+07	7.6735e+07	6.97261e+07	4.3729e+07	8.09961e+07	6.50449e+07	7.71945e+07	7.6735e+07	7.22028e+07	7.00703e+07	High	High	High	High	High	High	0	High	1.008	0.988964	0.876677	Acetyl [N-Term]; Oxidation [M33]; Carbamidomethyl [C155; C165]
P0CJ46	Actin-1 OS=Arabidopsis thaliana OX=3702 GN=ACT1 PE=1 SV=1	73	23	188	6	377	41.8	657	637	571	605	502	620	21	19	19	21	20	19	1.07101e+07	6.83466e+06	1.0032e+07	1.37925e+07	1.32089e+07	8.32719e+06	1.2634e+07	8.75273e+06	1.27729e+07	1.37925e+07	1.36781e+07	1.33433e+07	High	High	High	High	High	High	0	High	0.859	0.660304	0.158733	Acetyl [N-Term]; Carbamidomethyl [C12; C219; C259; C287]; Oxidation [M18; M327]
Q9LVT8	RGG repeats nuclear RNA binding protein C OS=Arabidopsis thaliana OX=3702 GN=RGGC PE=1 SV=1	59	20	265	17	357	38	1185	1279	810	1048	939	1213	18	19	16	18	19	17	210232792	2.13949e+08	2.16817e+08	1.64944e+08	1.87647e+08	1.15998e+08	2.47997e+08	2.73991e+08	2.76057e+08	1.64944e+08	1.94312e+08	1.85872e+08	High	High	High	High	High	High	0	High	1.474	0.0135318	0.00060625	Acetyl [N-Term]; Oxidation [M231; M265]
O65390	Aspartic proteinase A1 OS=Arabidopsis thaliana OX=3702 GN=APA1 PE=1 SV=1	56	18	122	18	506	54.6	660	696	724	877	702	527	16	15	14	14	14	15	5.84693e+07	5.1412e+07	5.35155e+07	7.45827e+07	6.78673e+07	4.23383e+07	6.89721e+07	6.58401e+07	6.81372e+07	7.45827e+07	7.02779e+07	6.78417e+07	High	High	High	High	High	High	0	High	0.956	0.912546	0.5129	Carbamidomethyl [C113; C119; C425; C462]; Oxidation [M418]
Q84WV1	T-complex protein 1 subunit gamma OS=Arabidopsis thaliana OX=3702 GN=CCT3 PE=1 SV=1	62	29	149	29	555	60.3	719	626	684	519	618	716	19	19	19	18	19	21	8.17374e+07	7.60315e+07	8.19562e+07	1.08682e+08	9.16746e+07	6.3934e+07	9.64199e+07	9.73689e+07	1.04349e+08	1.08682e+08	9.49309e+07	1.02446e+08	High	High	High	High	High	High	0	High	1.068	0.970228	0.693974	Carbamidomethyl [C121; C279; C301; C327; C366; C455; C514]; Acetyl [N-Term]
P29514	Tubulin beta-6 chain OS=Arabidopsis thaliana OX=3702 GN=TUBB6 PE=2 SV=1	62	22	167	7	449	50.6	600	523	574	591	588	613	18	17	17	19	18	20	1.35e+07	1.12091e+07	1.30316e+07	1.4706e+07	1.34915e+07	8.5663e+06	1.5925e+07	1.43548e+07	1.65921e+07	1.4706e+07	1.39707e+07	1.37264e+07	High	High	High	High	High	High	0	High	1.08	0.973203	0.731075	Carbamidomethyl [C12; C25; C56; C127; C129; C136; C301; C354]; Oxidation [M147; M267; M299; M300; M330]
P49691	60S ribosomal protein L4-2 OS=Arabidopsis thaliana OX=3702 GN=RPL4D PE=1 SV=2	57	25	184	8	407	44.7	755	687	775	805	595	713	24	22	24	24	19	21	5.05691e+07	3.62179e+07	4.51592e+07	6.48174e+07	5.24396e+07	3.63069e+07	5.96528e+07	4.6382e+07	5.74978e+07	6.48174e+07	5.43023e+07	5.81772e+07	High	High	High	High	High	High	0	High	1.096	0.923471	0.543705	Carbamidomethyl [C102; C237]; Oxidation [M101; M156; M332]
P46077	14-3-3-like protein GF14 phi OS=Arabidopsis thaliana OX=3702 GN=GRF4 PE=1 SV=2	69	19	192	11	267	30.2	861	827	853	866	907	628	17	16	17	16	17	15	7.65936e+07	7.46666e+07	6.63047e+07	8.95507e+07	93791422	5.76949e+07	9.03521e+07	9.56209e+07	8.44207e+07	8.95507e+07	9.71229e+07	9.24488e+07	High	High	High	High	High	High	0	High	1.005	0.988964	0.852826	Acetyl [N-Term]; Oxidation [M30; M34; M230; M244]; Carbamidomethyl [C106]
Q9ZT91	Elongation factor Tu, mitochondrial OS=Arabidopsis thaliana OX=3702 GN=TUFA PE=1 SV=1	52	22	179	21	454	49.4	675	580	698	828	718	725	19	17	20	17	19	16	1.24855e+08	1.14599e+08	1.14024e+08	1.53379e+08	1.36953e+08	8.54437e+07	1.47282e+08	1.4676e+08	1.45179e+08	1.53379e+08	1.41818e+08	1.36913e+08	High	High	High	High	High	High	0	High	1.029	0.996875	0.971155	Carbamidomethyl [C137; C188; C359]; Oxidation [M250; M270]
Q9SF40	60S ribosomal protein L4-1 OS=Arabidopsis thaliana OX=3702 GN=RPL4A PE=1 SV=1	54	25	180	8	406	44.7	800	750	790	832	585	741	25	21	24	24	19	22	7.09798e+07	5.50792e+07	5.81593e+07	7.71671e+07	6.73369e+07	4.49143e+07	8.37298e+07	7.05366e+07	7.40498e+07	7.71671e+07	6.97287e+07	7.19696e+07	High	High	High	High	High	High	0	High	1.162	0.769182	0.235895	Carbamidomethyl [C101; C236]; Oxidation [M100; M155; M386]
Q1WIQ6	NADP-dependent glyceraldehyde-3-phosphate dehydrogenase OS=Arabidopsis thaliana OX=3702 GN=ALDH11A3 PE=1 SV=2	64	22	158	22	496	53	639	729	753	583	803	674	19	19	20	16	20	20	8.94378e+07	69173367	8.27586e+07	1.17205e+08	8.92336e+07	6.80183e+07	1.05503e+08	8.85861e+07	1.0537e+08	1.17205e+08	9.24032e+07	1.08991e+08	High	High	High	High	High	High	0	High	0.923	0.82846	0.323411	Acetyl [N-Term]; Carbamidomethyl [C50; C124; C240; C271; C363; C412; C422]; Oxidation [M59; M307]
Q9FN48	Calcium sensing receptor, chloroplastic OS=Arabidopsis thaliana OX=3702 GN=CAS PE=1 SV=1	49	17	158	17	387	41.3	969	979	1149	975	1038	1050	16	15	16	17	17	16	1.55327e+08	1.22496e+08	1.31261e+08	2.22615e+08	1.82958e+08	1.06061e+08	1.83229e+08	1.56873e+08	1.67125e+08	2.22615e+08	1.89457e+08	1.6995e+08	High	High	High	High	High	High	0	High	0.827	0.349188	0.0428212	Oxidation [M139]; Carbamidomethyl [C231; C330]
Q9SYM5	Trifunctional UDP-glucose 4,6-dehydratase/UDP-4-keto-6-deoxy-D-glucose 3,5-epimerase/UDP-4-keto-L-rhamnose-reductase RHM1 OS=Arabidopsis thaliana OX=3702 GN=RHM1 PE=1 SV=1	60	27	154	14	669	75.3	573	401	515	643	455	582	21	19	24	21	23	21	3.12022e+07	2.34103e+07	2.89075e+07	3.42393e+07	2.97735e+07	1.95777e+07	3.68071e+07	2.99801e+07	3.68056e+07	3.42393e+07	3.08311e+07	3.13708e+07	High	High	High	High	High	High	0	High	1.076	0.965179	0.648857	Carbamidomethyl [C44; C118; C228; C487; C534]; Oxidation [M271; M540]
P29515	Tubulin beta-7 chain OS=Arabidopsis thaliana OX=3702 GN=TUBB7 PE=2 SV=1	50	20	191	2	449	50.7	737	651	786	746	654	770	18	17	18	17	15	18	3.41186e+06	3.86547e+06	4.05465e+06	5.87045e+06	4.51662e+06	3.5119e+06	4.02473e+06	4.95027e+06	5.16248e+06	5.87045e+06	4.67705e+06	5.62738e+06	High	High	High	High	High	High	0	High	0.879	0.819894	0.303024	Oxidation [M73; M147; M267; M299; M300; M377]; Carbamidomethyl [C12; C56; C127; C129; C136; C301; C354]
Q9LQ55	Dynamin-2B OS=Arabidopsis thaliana OX=3702 GN=DRP2B PE=1 SV=2	46	33	162	13	920	100.2	723	691	670	566	640	629	26	26	24	25	25	25	1.83619e+07	1.71227e+07	1.781e+07	1.87679e+07	2.09246e+07	1.21734e+07	2.16602e+07	2.1928e+07	2.26761e+07	1.87679e+07	2.16679e+07	1.95063e+07	High	High	High	High	High	High	0	High	1.132	0.881839	0.422896	Carbamidomethyl [C428]
P46643	Aspartate aminotransferase, mitochondrial OS=Arabidopsis thaliana OX=3702 GN=ASP1 PE=1 SV=1	68	21	168	21	430	47.7	678	645	819	837	637	646	18	18	19	19	20	19	1.19063e+08	1.09875e+08	1.12644e+08	1.82232e+08	1.68112e+08	9.54871e+07	1.4045e+08	1.4071e+08	1.43421e+08	1.82232e+08	1.74083e+08	1.53006e+08	High	High	High	High	High	High	0	High	0.909	0.777749	0.258117	Carbamidomethyl [C79; C137; C210; C288; C293; C380]; Oxidation [M93; M98; M279]
Q9LMK7	Ran-binding protein 1 homolog a OS=Arabidopsis thaliana OX=3702 GN=RANBP1A PE=1 SV=1	62	16	155	11	228	25.6	740	944	702	690	616	832	14	16	13	14	12	16	1.14486e+08	1.09616e+08	1.08301e+08	1.02452e+08	1.2456e+08	7.32987e+07	1.35051e+08	1.40379e+08	1.37891e+08	1.02452e+08	1.28985e+08	1.17452e+08	High	High	High	High	High	High	0	High	1.161	0.769974	0.239108	Acetyl [N-Term]; Carbamidomethyl [C98; C137; C146]; Oxidation [M107]
F4JVN6	Tripeptidyl-peptidase 2 OS=Arabidopsis thaliana OX=3702 GN=TPP2 PE=1 SV=1	36	32	104	32	1380	152.3	449	336	524	409	519	402	15	14	19	15	19	19	2.62372e+07	1.81216e+07	2.56601e+07	3.69965e+07	2.73732e+07	1.87319e+07	3.09502e+07	2.32072e+07	3.26711e+07	3.69965e+07	2.83455e+07	3.00156e+07	High	High	High	High	High	High	0	High	0.943	0.883884	0.437673	Carbamidomethyl [C84; C126; C171; C402; C430; C532; C630]
P34791	Peptidyl-prolyl cis-trans isomerase CYP20-3, chloroplastic OS=Arabidopsis thaliana OX=3702 GN=CYP20-3 PE=1 SV=1	55	12	329	12	260	28.2	1567	1967	1858	2371	1923	1340	11	11	10	10	11	11	5.57124e+08	4.96316e+08	5.47168e+08	9.17046e+08	8.39389e+08	5.35879e+08	6.57199e+08	6.35601e+08	6.96667e+08	9.17046e+08	8.69204e+08	8.58678e+08	High	High	High	High	High	High	0	High	0.758	0.0734954	0.00446319	Carbamidomethyl [C206; C253]; Oxidation [M79; M113; M152; M191; M227]
P42644	14-3-3-like protein GF14 psi OS=Arabidopsis thaliana OX=3702 GN=GRF3 PE=1 SV=2	69	16	194	10	255	28.6	1079	895	1058	1043	974	882	15	14	15	15	14	13	8.88198e+07	9.62707e+07	8.40061e+07	1.00082e+08	1.09054e+08	6.24936e+07	1.04774e+08	1.23288e+08	1.06959e+08	1.00082e+08	1.12927e+08	1.00138e+08	High	High	High	High	High	High	0	High	1.119	0.876514	0.407889	Oxidation [M10; M23; M27; M223; M237]; Carbamidomethyl [C99]
P42763	Dehydrin ERD14 OS=Arabidopsis thaliana OX=3702 GN=ERD14 PE=1 SV=1	77	19	206	17	185	20.8	599	681	630	615	411	546	15	15	17	16	16	15	3.05908e+08	3.33031e+08	2.86768e+08	3.40484e+08	3.27881e+08	1.8873e+08	3.60858e+08	4.26492e+08	3.65119e+08	3.40484e+08	3.39527e+08	3.02416e+08	High	High	High	High	High	High	0	High	1.145	0.819696	0.296851	Acetyl [N-Term]
Q9LXC9	Soluble inorganic pyrophosphatase 6, chloroplastic OS=Arabidopsis thaliana OX=3702 GN=PPA6 PE=1 SV=1	54	19	202	19	300	33.4	909	897	801	890	929	913	16	17	15	15	16	15	2.71136e+08	2.76183e+08	2.68509e+08	3.29523e+08	3.13669e+08	1.92187e+08	3.19841e+08	3.53691e+08	3.41871e+08	3.29523e+08	3.24811e+08	3.07956e+08	High	High	High	High	High	High	0	High	1.093	0.923946	0.545131	Oxidation [M119; M203]
Q9S7H1	Photosystem I reaction center subunit II-1, chloroplastic OS=Arabidopsis thaliana OX=3702 GN=psaD1 PE=1 SV=1	68	16	320	16	208	22.6	1420	1469	1254	1418	1292	1368	15	15	15	15	15	16	1.12459e+09	1.08488e+09	1.03448e+09	1.3203e+09	1.46868e+09	8.43801e+08	1.3266e+09	1.38934e+09	1.31713e+09	1.3203e+09	1.52085e+09	1.35209e+09	High	High	High	High	High	High	0	High	0.948	0.892674	0.460181	Oxidation [M112; M120; M186]; Carbamidomethyl [C135]
O82660	Photosystem II stability/assembly factor HCF136, chloroplastic OS=Arabidopsis thaliana OX=3702 GN=HCF136 PE=1 SV=1	68	22	185	22	403	44.1	1164	1254	1210	890	1096	1011	20	21	19	21	20	19	1.92635e+08	183385292	1.81718e+08	2.1237e+08	2.26262e+08	1.39202e+08	2.27238e+08	2.3485e+08	2.31368e+08	2.1237e+08	2.34298e+08	2.23054e+08	High	High	High	High	High	High	0	High	0.992	0.977638	0.755823	Oxidation [M202]
Q38814	Thiamine thiazole synthase, chloroplastic OS=Arabidopsis thaliana OX=3702 GN=THI1 PE=1 SV=1	60	14	157	14	349	36.6	834	867	885	955	689	802	11	11	11	12	10	13	1.76951e+08	1.60683e+08	1.6603e+08	2.17452e+08	1.92277e+08	1.17751e+08	2.08737e+08	2.05777e+08	2.11394e+08	2.17452e+08	1.99107e+08	1.88682e+08	High	High	High	High	High	High	0	High	1.055	0.982273	0.783578	Acetyl [N-Term]; Oxidation [M217; M222; M250; M262; M285; M296; M303; M304]; Carbamidomethyl [C216; C231]
Q93ZT6	Eukaryotic translation initiation factor isoform 4G-1 OS=Arabidopsis thaliana OX=3702 GN=EIF(ISO)4G1 PE=1 SV=1	52	29	162	29	780	85.5	522	674	672	717	561	622	23	20	23	24	23	18	8.34507e+07	7.56518e+07	8.13331e+07	9.40503e+07	8.71571e+07	5.46809e+07	9.84409e+07	9.68826e+07	1.03555e+08	9.40503e+07	9.02529e+07	8.76192e+07	High	High	High	High	High	High	0	High	1.096	0.915314	0.526777	Carbamidomethyl [C267; C304; C377; C387; C640; C777]
P55229	Glucose-1-phosphate adenylyltransferase large subunit 1, chloroplastic OS=Arabidopsis thaliana OX=3702 GN=ADG2 PE=1 SV=3	57	24	121	24	522	57.6	376	374	553	556	531	349	18	15	17	18	20	16	7.23611e+07	5.99383e+07	6.2129e+07	9.23584e+07	8.20776e+07	5.45203e+07	8.53592e+07	7.67593e+07	7.91041e+07	9.23584e+07	8.4993e+07	8.73619e+07	High	High	High	High	High	High	0	High	0.867	0.575009	0.114105	Carbamidomethyl [C131; C243; C413; C471]; Oxidation [M128]
Q9LJE5	YTH domain-containing protein ECT2 OS=Arabidopsis thaliana OX=3702 GN=ECT2 PE=1 SV=1	47	19	114	15	667	72.4	641	542	704	613	437	583	17	15	16	15	14	17	2.95527e+07	2.74353e+07	2.89649e+07	2.78978e+07	2.59212e+07	1.63598e+07	3.48613e+07	3.51346e+07	3.68788e+07	2.78978e+07	2.68419e+07	2.62145e+07	High	High	High	High	High	High	0	High	1.271	0.394047	0.0517173	Acetyl [N-Term]; Carbamidomethyl [C422; C587; C667]
Q39230	Serine--tRNA ligase, cytoplasmic OS=Arabidopsis thaliana OX=3702 GN=At5g27470 PE=1 SV=1	59	27	131	27	451	51.6	550	580	479	560	402	427	20	21	19	18	17	18	7.37593e+07	6.80636e+07	6.53952e+07	8.90196e+07	8.11212e+07	4.97647e+07	8.70087e+07	8.71649e+07	8.32627e+07	8.90196e+07	8.40026e+07	7.97417e+07	High	High	High	High	High	High	0	High	0.957	0.914209	0.516179	Carbamidomethyl [C213; C244; C362; C365; C405; C406]
Q96533	Alcohol dehydrogenase class-3 OS=Arabidopsis thaliana OX=3702 GN=ADH2 PE=1 SV=2	69	21	166	21	379	40.7	688	665	668	762	754	690	19	16	19	18	20	17	1.47492e+08	1.09758e+08	1.37271e+08	2.00147e+08	1.78198e+08	1.15985e+08	1.73986e+08	1.4056e+08	1.74776e+08	2.00147e+08	1.84527e+08	1.85852e+08	High	High	High	High	High	High	0	High	0.918	0.819894	0.300372	Carbamidomethyl [C10; C47; C173; C177; C284; C285; C370; C373]; Acetyl [N-Term]; Oxidation [M125]
O49299	Probable phosphoglucomutase, cytoplasmic 1 OS=Arabidopsis thaliana OX=3702 GN=At1g23190 PE=2 SV=2	68	28	162	15	583	63.1	797	587	693	694	723	688	22	18	23	24	22	19	4.89596e+07	3.96206e+07	4.27646e+07	5.5723e+07	5.76562e+07	3.57739e+07	5.77542e+07	5.07397e+07	5.44489e+07	5.5723e+07	5.97042e+07	5.73232e+07	High	High	High	High	High	High	0	High	0.953	0.901495	0.479224	Carbamidomethyl [C225; C255; C381; C384]; Oxidation [M139]
Q9FPF0	Protein DJ-1 homolog A OS=Arabidopsis thaliana OX=3702 GN=DJ1A PE=1 SV=1	64	20	112	20	392	41.8	339	329	749	356	593	361	11	11	15	10	15	15	1.38524e+08	1.12097e+08	1.19982e+08	1.76487e+08	1.48961e+08	8.7428e+07	1.63407e+08	1.43555e+08	1.52764e+08	1.76487e+08	1.54252e+08	1.40092e+08	High	High	High	High	High	High	0	High	1.078	0.956921	0.633733	Carbamidomethyl [C49; C107; C108; C139; C313]
Q9SRH5	Mitochondrial outer membrane protein porin 1 OS=Arabidopsis thaliana OX=3702 GN=VDAC1 PE=1 SV=3	64	16	167	12	276	29.4	1025	932	1079	835	762	1011	15	13	14	13	12	13	1.34476e+08	1.46517e+08	1.46321e+08	1.62157e+08	1.4258e+08	9.53897e+07	1.58632e+08	1.87636e+08	1.86299e+08	1.62157e+08	1.47645e+08	1.5285e+08	High	High	High	High	High	High	0	High	1.132	0.844323	0.347019	Carbamidomethyl [C72]
Q9SZY1	Nascent polypeptide-associated complex subunit alpha-like protein 4 OS=Arabidopsis thaliana OX=3702 GN=At4g10480 PE=1 SV=1	79	12	118	12	212	23.2	810	978	781	767	770	786	11	10	11	9	10	10	1.35529e+08	129880819	1.3236e+08	1.46154e+08	1.46874e+08	8.1602e+07	1.59874e+08	1.6633e+08	1.68523e+08	1.46154e+08	1.52091e+08	1.30757e+08	High	High	High	High	High	High	0	High	1.19	0.660304	0.159342	Oxidation [M15; M80; M126; M182]
Q9C8P0	Dihydrolipoyllysine-residue acetyltransferase component 5 of pyruvate dehydrogenase complex, chloroplastic OS=Arabidopsis thaliana OX=3702 GN=EMB3003 PE=2 SV=1	46	19	152	17	465	48.3	695	744	867	676	785	939	15	17	15	16	15	18	1.00328e+08	1.02669e+08	9.96264e+07	1.07718e+08	1.17403e+08	7.15426e+07	1.1835e+08	1.31482e+08	1.26847e+08	1.07718e+08	1.21573e+08	1.14638e+08	High	High	High	High	High	High	0	High	1.124	0.862319	0.381668	Oxidation [M44; M51; M430]; Carbamidomethyl [C316]
Q9SMX3	Mitochondrial outer membrane protein porin 3 OS=Arabidopsis thaliana OX=3702 GN=VDAC3 PE=1 SV=3	68	17	210	13	274	29.2	1155	1347	1192	1282	1138	1257	15	15	16	13	17	15	2.07291e+08	2.04943e+08	2.25646e+08	2.31427e+08	2.09167e+08	1.42399e+08	2.44527e+08	2.62457e+08	2.87298e+08	2.31427e+08	2.16596e+08	2.28176e+08	High	High	High	High	High	High	0	High	1.134	0.837785	0.338976
Q9ZRW8	Glutathione S-transferase U19 OS=Arabidopsis thaliana OX=3702 GN=GSTU19 PE=1 SV=1	58	24	198	20	219	25.6	479	458	399	484	497	500	19	19	20	21	19	21	1.36679e+08	1.20293e+08	1.16841e+08	2.11017e+08	2.02392e+08	1.11062e+08	1.6123e+08	1.54052e+08	1.48765e+08	2.11017e+08	2.09581e+08	1.77963e+08	High	High	High	High	High	High	0	High	0.806	0.239663	0.0237461
Q9SGC1	Probable phosphoglucomutase, cytoplasmic 2 OS=Arabidopsis thaliana OX=3702 GN=At1g70730 PE=1 SV=1	66	26	149	13	585	63.4	659	583	630	692	568	569	23	18	21	25	21	19	3.4137e+07	1.9381e+07	3.54187e+07	3.41739e+07	3.20948e+07	2.1115e+07	4.0269e+07	2.482e+07	4.50959e+07	3.41739e+07	3.32348e+07	3.38341e+07	High	High	High	High	High	High	0	High	0.908	0.777749	0.258543	Carbamidomethyl [C226; C256; C383; C386]; Oxidation [M140]
Q94AR8	3-isopropylmalate dehydratase large subunit, chloroplastic OS=Arabidopsis thaliana OX=3702 GN=IIL1 PE=1 SV=1	51	18	146	18	509	55	1015	820	763	782	673	1016	17	15	15	16	12	16	3.77741e+08	3.67196e+08	3.59921e+08	4.5067e+08	3.63461e+08	2.03261e+08	4.45594e+08	4.70246e+08	4.58259e+08	4.5067e+08	3.76371e+08	3.257e+08	High	High	High	High	High	High	0	High	1.316	0.206067	0.0183724	Oxidation [M245; M288]; Carbamidomethyl [C291; C376; C428; C437; C445; C448; C465]
O04316	Nitrile-specifier protein 4 OS=Arabidopsis thaliana OX=3702 GN=NSP4 PE=2 SV=1	48	21	149	4	619	67.6	567	470	544	603	534	496	16	18	18	19	18	18	2.65657e+06	3.40167e+06	1.99826e+06	4.28332e+06	2.78778e+06	2.27258e+06	3.13376e+06	4.35632e+06	2.54423e+06	4.28332e+06	2.8868e+06	3.64152e+06	High	High	High	High	High	High	0	High	1.039	0.996875	0.971582	Oxidation [M538]; Carbamidomethyl [C458; C489]
Q9FWA3	6-phosphogluconate dehydrogenase, decarboxylating 2 OS=Arabidopsis thaliana OX=3702 GN=PGD2 PE=1 SV=1	55	23	141	20	486	53.5	530	393	490	488	455	504	19	13	17	18	17	18	8.72714e+07	6.97744e+07	7.7489e+07	1.0068e+08	9.42123e+07	6.07446e+07	1.02948e+08	8.93557e+07	9.86608e+07	1.0068e+08	9.75587e+07	9.73356e+07	High	High	High	High	High	High	0	High	0.987	0.971969	0.722601	Carbamidomethyl [C101; C174; C342]; Oxidation [M16; M145; M146; M199; M348]
Q9SEI4	26S proteasome regulatory subunit 6B homolog OS=Arabidopsis thaliana OX=3702 GN=RPT3 PE=1 SV=1	73	21	135	20	408	45.7	627	558	543	609	472	497	18	13	18	17	18	13	8.45247e+07	8.64837e+07	8.13191e+07	9.94617e+07	9.46108e+07	5.77414e+07	9.97078e+07	1.10754e+08	1.03537e+08	9.94617e+07	9.79714e+07	9.25233e+07	High	High	High	High	High	High	0	High	1.053	0.988259	0.799321	Acetyl [N-Term]; Oxidation [M20]; Carbamidomethyl [C160; C338; C369]
Q9LY66	50S ribosomal protein L1, chloroplastic OS=Arabidopsis thaliana OX=3702 GN=RPL1 PE=1 SV=1	49	18	181	18	346	37.6	833	812	864	894	706	968	17	17	18	17	18	17	2.84876e+08	2.76751e+08	2.73595e+08	3.3007e+08	3.32063e+08	2.0311e+08	3.36048e+08	3.54417e+08	3.48347e+08	3.3007e+08	3.43858e+08	3.25459e+08	High	High	High	High	High	High	0	High	1.033	0.990968	0.940774	Oxidation [M228; M229]; Carbamidomethyl [C323]
O80852	Glutathione S-transferase F9 OS=Arabidopsis thaliana OX=3702 GN=GSTF9 PE=1 SV=1	65	16	165	14	215	24.1	672	683	575	485	574	745	12	13	11	11	12	14	4.99983e+08	4.78191e+08	4.38212e+08	4.93621e+08	5.46452e+08	3.6254e+08	5.89794e+08	6.1239e+08	5.57941e+08	4.93621e+08	5.65862e+08	5.80925e+08	High	High	High	High	High	High	0	High	1.02	0.995415	0.96597	Oxidation [M35]
Q9S7E4	Formate dehydrogenase, chloroplastic/mitochondrial OS=Arabidopsis thaliana OX=3702 GN=FDH1 PE=1 SV=1	59	21	144	21	384	42.4	402	439	386	393	351	469	18	16	18	18	17	18	1.61995e+08	139753259	1.3973e+08	1.72424e+08	1.6337e+08	1.02708e+08	1.91094e+08	1.78973e+08	1.77907e+08	1.72424e+08	1.69173e+08	1.64577e+08	High	High	High	High	High	High	0	High	1.104	0.902023	0.480217	Carbamidomethyl [C58; C87; C221; C254]; Oxidation [M250; M261]
Q8L7C9	Glutathione S-transferase U20 OS=Arabidopsis thaliana OX=3702 GN=GSTU20 PE=1 SV=1	60	21	162	18	217	25	465	493	388	459	322	410	18	18	18	19	18	18	1.77262e+08	1.55889e+08	1.52292e+08	2.64183e+08	2.48221e+08	1.46673e+08	2.09104e+08	1.99637e+08	1.93902e+08	2.64183e+08	2.57038e+08	2.35025e+08	High	High	High	High	High	High	0	High	0.867	0.575327	0.114818	Acetyl [N-Term]; Oxidation [M17]; Carbamidomethyl [C65]
Q8RWN9	Dihydrolipoyllysine-residue acetyltransferase component 2 of pyruvate dehydrogenase complex, mitochondrial OS=Arabidopsis thaliana OX=3702 GN=At3g13930 PE=1 SV=2	45	20	112	16	539	58.4	384	420	384	431	517	386	14	17	13	12	14	15	5.33455e+07	5.49325e+07	5.0741e+07	7.17428e+07	6.27103e+07	41026142	6.29279e+07	7.03487e+07	6.46046e+07	7.17428e+07	6.49377e+07	6.57392e+07	High	High	High	High	High	High	0	High	1.116	0.881839	0.423229	Carbamidomethyl [C342; C469; C510]
Q9SCX3	Elongation factor 1-beta 2 OS=Arabidopsis thaliana OX=3702 GN=At5g19510 PE=1 SV=1	69	12	146	9	224	24.2	668	728	525	610	550	657	10	11	11	12	9	10	2.60003e+08	2.44009e+08	2.47694e+08	3.31259e+08	3.01179e+08	1.87132e+08	3.06707e+08	3.12488e+08	3.1537e+08	3.31259e+08	3.11877e+08	2.99855e+08	High	High	High	High	High	High	0	High	1.033	0.990968	0.936508	Oxidation [M103; M140; M151; M163]; Acetyl [N-Term]
Q940P8	T-complex protein 1 subunit beta OS=Arabidopsis thaliana OX=3702 GN=CCT2 PE=1 SV=1	48	21	131	21	527	57.3	506	483	620	446	424	548	18	18	19	20	16	18	8.23106e+07	7.18317e+07	77824256	1.12436e+08	8.92387e+07	59660700	9.7096e+07	9.19905e+07	9.90877e+07	1.12436e+08	9.24085e+07	9.55988e+07	High	High	High	High	High	High	0	High	0.978	0.967627	0.657962	Carbamidomethyl [C163; C284; C390; C469; C518]; Oxidation [M348]
Q9SFH9	Delta-aminolevulinic acid dehydratase 1, chloroplastic OS=Arabidopsis thaliana OX=3702 GN=HEMB1 PE=2 SV=1	51	14	119	14	430	46.7	796	783	646	809	695	723	12	11	12	13	13	13	71769657	6.80221e+07	7.49572e+07	1.01328e+08	8.35718e+07	5.18575e+07	8.46616e+07	8.71118e+07	9.54372e+07	1.01328e+08	8.65403e+07	8.3095e+07	High	High	High	High	High	High	0	High	0.984	0.970228	0.701604	Oxidation [M270; M271; M325]; Carbamidomethyl [C71; C251; C404; C424; C426]
O04487	Probable elongation factor 1-gamma 1 OS=Arabidopsis thaliana OX=3702 GN=At1g09640 PE=1 SV=1	46	17	139	11	414	46.6	593	470	545	611	587	450	15	12	13	15	16	14	4.29786e+07	3.34736e+07	3.93917e+07	4.87113e+07	4.65983e+07	2.78484e+07	5.06988e+07	4.28676e+07	5.01544e+07	4.87113e+07	4.82534e+07	4.46236e+07	High	High	High	High	High	High	0	High	0.975	0.95544	0.630837	Acetyl [N-Term]; Oxidation [M367; M373; M395]; Carbamidomethyl [C343]
Q94AM1	Organellar oligopeptidase A, chloroplastic/mitochondrial OS=Arabidopsis thaliana OX=3702 GN=OOP PE=1 SV=1	40	23	112	13	791	88.7	310	214	461	341	308	336	15	16	18	14	14	18	2.37452e+07	2.12346e+07	2.25831e+07	2.39748e+07	2.25766e+07	1.66184e+07	2.80106e+07	2.71938e+07	2.87533e+07	2.39748e+07	2.33785e+07	2.66289e+07	High	High	High	High	High	High	0	High	1.048	0.988964	0.826229
Q96321	Importin subunit alpha-1 OS=Arabidopsis thaliana OX=3702 GN=IMPA1 PE=1 SV=2	61	20	107	13	532	58.6	340	445	355	385	378	447	12	14	14	14	16	15	1.18409e+07	1.25716e+07	1.34713e+07	1.94943e+07	1.52658e+07	1.03523e+07	1.39679e+07	1.60997e+07	1.7152e+07	1.94943e+07	1.5808e+07	1.65883e+07	High	High	High	High	High	High	0	High	0.933	0.877818	0.412918	Carbamidomethyl [C263; C321; C330; C348; C413; C418; C423; C432]
Q9SYL9	50S ribosomal protein L13, chloroplastic OS=Arabidopsis thaliana OX=3702 GN=RPL13 PE=2 SV=1	51	9	118	9	241	26.8	700	617	594	651	670	571	9	9	8	8	7	9	9.2669e+07	9.1806e+07	9.4941e+07	1.04909e+08	1.10433e+08	6.9186e+07	1.09315e+08	1.1757e+08	1.20881e+08	1.04909e+08	1.14356e+08	1.10862e+08	High	High	High	High	High	High	0	High	1.064	0.972721	0.725056	Oxidation [M75; M140; M174]
Q9SEI2	26S proteasome regulatory subunit 6A homolog A OS=Arabidopsis thaliana OX=3702 GN=RPT5A PE=1 SV=1	62	21	126	8	424	47.5	416	446	486	460	483	534	16	15	17	18	16	16	2.24697e+07	2.03563e+07	1.91831e+07	2.7614e+07	2.13438e+07	1.54355e+07	2.65059e+07	2.60691e+07	2.44244e+07	2.7614e+07	2.21019e+07	2.47335e+07	High	High	High	High	High	High	0	High	1.156	0.808648	0.287483	Carbamidomethyl [C50; C225; C266; C385]; Oxidation [M160; M191]; Acetyl [N-Term]
Q9SA73	Obg-like ATPase 1 OS=Arabidopsis thaliana OX=3702 GN=YchF1 PE=1 SV=1	70	22	141	22	394	44.4	610	420	498	538	411	485	20	15	18	17	17	14	9.82594e+07	7.66924e+07	1.00148e+08	1.17347e+08	1.06633e+08	6.96059e+07	1.1591e+08	9.82153e+07	1.27511e+08	1.17347e+08	1.10421e+08	1.11535e+08	High	High	High	High	High	High	0	High	1.025	0.999562	0.998128	Carbamidomethyl [C57; C77; C343]; Oxidation [M273]
Q38900	Peptidyl-prolyl cis-trans isomerase CYP19-1 OS=Arabidopsis thaliana OX=3702 GN=CYP19-1 PE=2 SV=1	80	11	195	8	173	18.5	1396	1640	1590	1405	1316	1660	11	11	11	11	11	10	244580334	2.13281e+08	2.45127e+08	3.06128e+08	2.83327e+08	1.88736e+08	2.88514e+08	2.73136e+08	3.12101e+08	3.06128e+08	2.93391e+08	3.02426e+08	High	High	High	High	High	High	0	High	0.952	0.90488	0.488822	Carbamidomethyl [C41; C70; C123; C169]; Oxidation [M11; M23; M69; M108]
Q8W4M5	Pyrophosphate--fructose 6-phosphate 1-phosphotransferase subunit beta 1 OS=Arabidopsis thaliana OX=3702 GN=PFP-BETA1 PE=1 SV=1	52	19	121	13	566	61.4	448	480	532	421	483	480	16	13	17	16	17	13	3.67581e+07	3.18745e+07	3.33435e+07	4.86168e+07	3.73926e+07	2.60937e+07	4.33609e+07	4.08197e+07	4.24537e+07	4.86168e+07	3.87208e+07	4.18118e+07	High	High	High	High	High	High	0	High	1.089	0.935087	0.583563	Carbamidomethyl [C166; C206; C247; C285; C319]
Q5XEP2	Hsp70-Hsp90 organizing protein 2 OS=Arabidopsis thaliana OX=3702 GN=HOP2 PE=1 SV=1	48	20	123	16	571	64.5	557	520	505	599	563	660	16	17	18	16	17	17	3.3785e+07	3.66878e+07	3.38235e+07	44010680	3.72317e+07	1.93042e+07	3.98538e+07	4.69838e+07	4.30649e+07	44010680	3.85542e+07	3.09326e+07	High	High	High	High	High	High	0	High	1.202	0.637338	0.147101	Carbamidomethyl [C493]
Q9ZVA2	EP1-like glycoprotein 2 OS=Arabidopsis thaliana OX=3702 GN=At1g78830 PE=1 SV=1	50	19	153	12	455	50.3	766	708	710	603	615	826	18	15	16	16	17	17	8.44272e+07	8.71721e+07	8.15029e+07	9.33751e+07	8.5204e+07	4.93335e+07	9.95928e+07	1.11636e+08	1.03771e+08	9.33751e+07	8.82304e+07	7.90507e+07	High	High	High	High	High	High	0	High	1.204	0.600379	0.128293	Carbamidomethyl [C332; C338; C344; C349; C352; C410; C420; C432]; Oxidation [M199; M348]
O80585	Methylenetetrahydrofolate reductase 2 OS=Arabidopsis thaliana OX=3702 GN=MTHFR2 PE=1 SV=2	53	26	126	18	594	66.8	364	328	378	520	357	405	18	18	19	19	18	15	4.33501e+07	3.63578e+07	3.8194e+07	5.33448e+07	4.71932e+07	3.04255e+07	5.1137e+07	4.65612e+07	4.86295e+07	5.33448e+07	4.88695e+07	4.8753e+07	High	High	High	High	High	High	0	High	0.938	0.876514	0.407971	Carbamidomethyl [C75; C84; C130; C215; C474]
O22173	Polyadenylate-binding protein 4 OS=Arabidopsis thaliana OX=3702 GN=PAB4 PE=1 SV=1	51	22	141	21	662	71.6	549	489	650	635	639	631	18	20	20	18	19	18	8.64526e+07	7.71933e+07	8.36214e+07	9.21144e+07	9.03618e+07	5.92739e+07	1.01982e+08	9.88567e+07	1.06469e+08	9.21144e+07	9.35715e+07	9.4979e+07	High	High	High	High	High	High	0	High	1.073	0.967627	0.667077	Carbamidomethyl [C157; C163; C266; C357]; Oxidation [M392; M600; M604]
Q08682	40S ribosomal protein Sa-1 OS=Arabidopsis thaliana OX=3702 GN=RPSaA PE=1 SV=3	53	14	164	14	298	32.3	803	645	946	785	766	693	13	13	13	12	14	13	1.74277e+08	1.48889e+08	1.61621e+08	2.19048e+08	1.91898e+08	1.38856e+08	2.05583e+08	1.90673e+08	2.0578e+08	2.19048e+08	1.98714e+08	2.22499e+08	High	High	High	High	High	High	0	High	0.992	0.977638	0.761952	Acetyl [N-Term]; Carbamidomethyl [C23; C34; C152; C177]; Oxidation [M38; M116; M158]
Q9LV77	Asparagine synthetase [glutamine-hydrolyzing] 2 OS=Arabidopsis thaliana OX=3702 GN=ASN2 PE=2 SV=1	48	20	126	12	578	65	486	390	442	471	450	540	16	16	16	16	18	16	3.47653e+07	2.89434e+07	3.73499e+07	4.76762e+07	4.03845e+07	2.77383e+07	4.10102e+07	3.7066e+07	4.75547e+07	4.76762e+07	4.1819e+07	4.44471e+07	High	High	High	High	High	High	0	High	0.933	0.870608	0.399796	Carbamidomethyl [C40; C44; C168; C266; C369; C380; C523]
Q9SZP8	Eukaryotic translation initiation factor 4B3 OS=Arabidopsis thaliana OX=3702 GN=EIF4B3 PE=1 SV=1	69	24	134	24	452	49	523	607	543	563	548	651	18	21	17	19	20	19	4.61957e+07	4.77104e+07	4.2406e+07	3.22768e+07	3.76806e+07	2.18155e+07	5.44938e+07	6.10998e+07	5.39923e+07	3.22768e+07	3.9019e+07	3.49566e+07	High	High	High	High	High	High	0	High	1.573	0.00291467	0.000113841	Acetyl [N-Term]
Q9SMT7	Oxalate--CoA ligase OS=Arabidopsis thaliana OX=3702 GN=AAE3 PE=1 SV=1	42	19	139	19	514	55.5	685	781	691	688	688	803	18	16	16	15	17	17	1.34474e+08	1.16542e+08	1.2529e+08	1.35525e+08	1.27679e+08	8.43691e+07	1.58629e+08	1.49248e+08	1.59523e+08	1.35525e+08	1.32214e+08	1.35191e+08	High	High	High	High	High	High	0	High	1.15	0.798276	0.277068	Carbamidomethyl [C288; C364; C455]; Acetyl [N-Term]
Q94EG6	Uncharacterized protein At5g02240 OS=Arabidopsis thaliana OX=3702 GN=At5g02240 PE=1 SV=1	62	14	133	12	253	27.1	642	725	689	637	572	591	14	13	14	14	14	14	1.35354e+08	9.73588e+07	9.72662e+07	1.2136e+08	1.16495e+08	70385157	1.59667e+08	1.24681e+08	1.23842e+08	1.2136e+08	1.20633e+08	1.12783e+08	High	High	High	High	High	High	0	High	1.048	0.988964	0.833168	Carbamidomethyl [C212]; Acetyl [N-Term]; Oxidation [M134]
Q9ZPI1	Lysine--tRNA ligase, cytoplasmic OS=Arabidopsis thaliana OX=3702 GN=At3g11710 PE=1 SV=1	48	24	145	24	626	70.8	519	561	702	534	592	613	18	17	22	19	20	19	5.4858e+07	4.20956e+07	4.9473e+07	6.71483e+07	5.78032e+07	4.13889e+07	6.47121e+07	5.39092e+07	6.29902e+07	6.71483e+07	5.98563e+07	6.63206e+07	High	High	High	High	High	High	0	High	0.967	0.937656	0.587245	Oxidation [M1; M85; M503]; Carbamidomethyl [C224; C461; C468; C490; C530]; Acetyl [N-Term]
F4K0E8	4-hydroxy-3-methylbut-2-en-1-yl diphosphate synthase (ferredoxin), chloroplastic OS=Arabidopsis thaliana OX=3702 GN=ISPG PE=1 SV=1	50	28	140	28	741	82.2	437	479	601	554	452	478	19	17	22	20	19	19	7.76758e+07	6.73605e+07	7.4938e+07	9.8745e+07	8.10246e+07	4.96841e+07	9.16287e+07	8.62644e+07	9.54128e+07	9.8745e+07	8.39026e+07	7.96125e+07	High	High	High	High	High	High	0	High	0.958	0.915314	0.524476	Oxidation [M108]; Carbamidomethyl [C180; C356; C632; C644; C647; C678]
Q9S757	Bifunctional L-3-cyanoalanine synthase/cysteine synthase C1, mitochondrial OS=Arabidopsis thaliana OX=3702 GN=CYSC1 PE=1 SV=1	45	18	203	18	368	39.9	877	827	940	952	720	832	18	18	18	17	16	18	2.11439e+08	1.91521e+08	1.97931e+08	2.499e+08	2.47925e+08	1.52115e+08	2.49419e+08	2.45269e+08	2.5201e+08	2.499e+08	2.56731e+08	2.43745e+08	High	High	High	High	High	High	0	High	0.995	0.981883	0.782235	Oxidation [M139; M141; M362]; Carbamidomethyl [C72; C87]
Q42406	Peptidyl-prolyl cis-trans isomerase CYP18-4 OS=Arabidopsis thaliana OX=3702 GN=CYP18-4 PE=1 SV=1	76	13	207	10	172	18.4	1198	1153	1308	1252	1261	1113	13	12	12	12	13	12	3.56457e+08	3.44612e+08	3.69352e+08	5.00791e+08	4.50876e+08	3.15511e+08	4.20487e+08	4.41323e+08	4.70267e+08	5.00791e+08	4.66891e+08	5.05566e+08	High	High	High	High	High	High	0	High	0.963	0.927724	0.554858	Carbamidomethyl [C69; C122; C168]; Oxidation [M10; M22; M68; M107]
Q9ZVF3	MLP-like protein 328 OS=Arabidopsis thaliana OX=3702 GN=MLP328 PE=2 SV=1	92	13	180	9	151	17.5	755	770	869	831	875	750	11	13	13	13	13	13	133458009	1.28779e+08	1.45112e+08	2.29943e+08	1.94072e+08	1.19032e+08	1.57431e+08	1.6492e+08	1.8476e+08	2.29943e+08	2.00966e+08	1.90734e+08	High	High	High	High	High	High	0	High	0.862	0.55011	0.102691	Acetyl [N-Term]; Oxidation [M80; M92; M118; M127; M134; M144]; Carbamidomethyl [C62; C114]
Q8VZF3	Probable glutamyl endopeptidase, chloroplastic OS=Arabidopsis thaliana OX=3702 GN=GEP PE=2 SV=2	39	21	105	21	960	106	518	303	458	441	364	322	17	12	17	17	13	16	2.70391e+07	2.15249e+07	2.38646e+07	3.58582e+07	2.96172e+07	1.90282e+07	3.18961e+07	2.75657e+07	3.0385e+07	3.58582e+07	3.06692e+07	3.04902e+07	High	High	High	High	High	High	0	High	0.967	0.935335	0.584786	Carbamidomethyl [C168; C375; C396; C685; C799; C911]
Q01525	14-3-3-like protein GF14 omega OS=Arabidopsis thaliana OX=3702 GN=GRF2 PE=2 SV=2	69	18	166	12	259	29.1	909	855	746	911	924	691	16	15	16	14	16	14	1.05649e+08	1.03518e+08	8.73794e+07	1.17736e+08	1.22081e+08	6.66058e+07	1.24626e+08	1.32569e+08	1.11254e+08	1.17736e+08	1.26417e+08	1.06727e+08	High	High	High	High	High	High	0	High	1.083	0.942471	0.601308	Oxidation [M24; M28; M224; M238]; Carbamidomethyl [C100]
Q9ZUB3	Spermidine synthase 1 OS=Arabidopsis thaliana OX=3702 GN=SPDSYN1 PE=1 SV=1	59	15	110	11	334	36.5	696	734	707	718	662	676	12	12	13	14	13	13	2.67172e+07	2.10566e+07	2.5619e+07	3.23058e+07	3.1647e+07	2.19273e+07	3.15164e+07	2.69659e+07	3.26187e+07	3.23058e+07	3.27711e+07	3.51358e+07	High	High	High	High	High	High	0	High	1.059	0.977638	0.776284	Oxidation [M26]; Carbamidomethyl [C39; C320]
Q9LVI8	Glutamine synthetase cytosolic isozyme 1-3 OS=Arabidopsis thaliana OX=3702 GN=GLN1-3 PE=1 SV=1	67	18	140	11	354	38.6	478	526	475	538	420	466	14	17	16	17	13	14	2.99031e+07	2.83369e+07	2.71147e+07	2.51276e+07	3.38469e+07	1.979e+07	3.52745e+07	3.62894e+07	3.45231e+07	2.51276e+07	3.50491e+07	3.1711e+07	High	High	High	High	High	High	0	High	1.132	0.856842	0.366287	Carbamidomethyl [C92; C159; C250]; Oxidation [M135]; Acetyl [N-Term]
Q93VR3	GDP-mannose 3,5-epimerase OS=Arabidopsis thaliana OX=3702 GN=At5g28840 PE=1 SV=1	66	23	172	23	377	42.7	550	525	548	554	514	547	20	19	20	19	21	21	1.71924e+08	141901621	1.58257e+08	2.01453e+08	2.03507e+08	1.23673e+08	2.02806e+08	1.81725e+08	2.01496e+08	2.01453e+08	2.10735e+08	1.9817e+08	High	High	High	High	High	High	0	High	0.993	0.977638	0.762756	Carbamidomethyl [C71; C85; C145; C185; C196; C251]; Acetyl [N-Term]
Q93ZN9	LL-diaminopimelate aminotransferase, chloroplastic OS=Arabidopsis thaliana OX=3702 GN=DAP PE=1 SV=1	47	16	115	16	461	50.4	664	618	660	638	658	555	12	15	15	14	12	14	7.8019e+07	5.50336e+07	6.44535e+07	1.02209e+08	9.16462e+07	5.01947e+07	9.20336e+07	7.04782e+07	8.20637e+07	1.02209e+08	9.49015e+07	8.04307e+07	High	High	High	High	High	High	0	High	0.901	0.757792	0.223721	Carbamidomethyl [C218; C240; C340; C342; C357; C453]; Oxidation [M298]
O82663	Succinate dehydrogenase [ubiquinone] flavoprotein subunit 1, mitochondrial OS=Arabidopsis thaliana OX=3702 GN=SDH1-1 PE=1 SV=1	42	18	113	18	634	69.6	453	493	553	520	480	632	14	14	16	14	16	17	6.38917e+07	5.31183e+07	6.06083e+07	77887799	6.15443e+07	4.28085e+07	7.53685e+07	6.80253e+07	7.71679e+07	77887799	6.37303e+07	6.85953e+07	High	High	High	High	High	High	0	High	1.058	0.977638	0.763111	Carbamidomethyl [C77; C131; C261; C294; C433; C526]; Oxidation [M509]
Q9LV21	T-complex protein 1 subunit delta OS=Arabidopsis thaliana OX=3702 GN=CCT4 PE=1 SV=1	65	26	119	26	536	57.7	379	403	440	395	207	381	17	17	17	19	18	15	6.74622e+07	5.50651e+07	5.82404e+07	7.22008e+07	7.14031e+07	4.71559e+07	7.95804e+07	7.05185e+07	7.4153e+07	7.22008e+07	7.39393e+07	7.55614e+07	High	High	High	High	High	High	0	High	1.005	0.988964	0.856067	Acetyl [N-Term]; Oxidation [M8]; Carbamidomethyl [C116; C293; C340; C407; C447]
Q9C5U3	26S proteasome regulatory subunit 8 homolog A OS=Arabidopsis thaliana OX=3702 GN=RPT6A PE=1 SV=1	65	24	113	3	419	47.2	458	452	445	657	470	511	15	16	15	15	17	15	8.86544e+06	9.27e+06	6.52135e+06	7.50497e+06	1.1535e+07	6.77509e+06	1.04579e+07	1.18715e+07	8.30314e+06	7.50497e+06	1.19447e+07	1.08562e+07	High	High	High	High	High	High	0	High	1.057	0.988964	0.895292	Acetyl [N-Term]; Carbamidomethyl [C19; C221; C376]; Oxidation [M271]
O81645	Villin-3 OS=Arabidopsis thaliana OX=3702 GN=VLN3 PE=1 SV=2	36	25	93	19	965	106.3	591	414	643	429	360	557	16	15	15	12	12	15	1.32045e+07	1.28576e+07	1.4494e+07	1.70551e+07	1.644e+07	9.49469e+06	1.55764e+07	1.64659e+07	1.84541e+07	1.70551e+07	1.70239e+07	1.5214e+07	High	High	High	High	High	High	0	High	1.078	0.973203	0.733209	Carbamidomethyl [C117; C711]
O64517	Metacaspase-4 OS=Arabidopsis thaliana OX=3702 GN=AMC4 PE=1 SV=1	64	20	108	20	418	45.5	705	679	593	695	600	690	15	16	14	15	17	14	6.04015e+07	6.19144e+07	6.12813e+07	6.26176e+07	6.38921e+07	4.02968e+07	7.12513e+07	7.929e+07	7.80248e+07	6.26176e+07	6.61615e+07	6.45705e+07	High	High	High	High	High	High	0	High	1.156	0.776953	0.254819	Carbamidomethyl [C22; C105; C109; C139; C407; C418]
Q9SA34	Inosine-5'-monophosphate dehydrogenase 2 OS=Arabidopsis thaliana OX=3702 GN=At1g16350 PE=1 SV=1	49	16	103	16	502	54	506	394	536	516	473	481	12	11	14	14	16	15	4.33548e+07	3.92048e+07	4.31944e+07	5.79897e+07	4.81931e+07	3.17045e+07	5.11426e+07	5.02072e+07	5.49961e+07	5.79897e+07	4.99049e+07	5.08024e+07	High	High	High	High	High	High	0	High	1.011	0.988964	0.880316	Carbamidomethyl [C112; C321; C327]; Acetyl [N-Term]
Q8L7B5	Chaperonin CPN60-like 1, mitochondrial OS=Arabidopsis thaliana OX=3702 GN=At2g33210 PE=1 SV=1	46	24	154	12	585	61.9	949	809	906	765	668	909	17	18	18	17	19	21	3.89429e+07	3.95504e+07	3.70393e+07	3.91684e+07	3.97505e+07	2.78433e+07	4.59382e+07	5.06498e+07	4.71594e+07	3.91684e+07	4.11624e+07	4.46153e+07	High	High	High	High	High	High	0	High	1.187	0.700691	0.181891	Carbamidomethyl [C122; C244]; Oxidation [M142; M145; M224]
Q9XEE2	Annexin D2 OS=Arabidopsis thaliana OX=3702 GN=ANN2 PE=1 SV=1	64	19	149	19	317	36.2	560	567	621	615	632	587	17	16	18	17	16	18	8.92599e+07	8.78118e+07	8.76586e+07	1.18207e+08	1.0811e+08	6.3118e+07	1.05294e+08	1.12455e+08	1.11609e+08	1.18207e+08	1.1195e+08	1.01139e+08	High	High	High	High	High	High	0	High	1.09	0.929476	0.558551	Carbamidomethyl [C111; C239]; Oxidation [M165; M166; M230]
P12411	Tubulin beta-1 chain OS=Arabidopsis thaliana OX=3702 GN=TUBB1 PE=2 SV=1	45	17	153	2	447	50.2	497	398	401	515	495	476	14	12	12	15	13	14	567249	450080	465979	704971	605523	333857	669144	576390	593295	704971	627031	534963	High	Peak Found	Peak Found	Peak Found	High	High	0	High	0.949	0.969445	0.690792	Oxidation [M67; M74; M148; M268; M294; M300; M301]; Carbamidomethyl [C128; C130; C137; C302]
F4JLP5	Dihydrolipoyl dehydrogenase 2, chloroplastic OS=Arabidopsis thaliana OX=3702 GN=LPD2 PE=2 SV=2	57	20	134	9	567	60.1	378	467	490	503	605	433	12	15	16	16	17	15	3.03927e+07	2.85887e+07	3.32564e+07	4.2266e+07	3.03084e+07	2.00168e+07	3.58521e+07	3.66118e+07	4.23428e+07	4.2266e+07	3.13849e+07	3.20745e+07	High	High	High	High	High	High	0	High	1.043	0.988964	0.871424	Carbamidomethyl [C122; C397; C438]
Q9LPR4	2-isopropylmalate synthase 1, chloroplastic OS=Arabidopsis thaliana OX=3702 GN=IPMS1 PE=1 SV=2	54	21	94	8	631	68.6	362	370	386	290	338	451	15	13	13	14	15	16	1.56755e+07	1.12864e+07	1.482e+07	2.07755e+07	1.58457e+07	1.01542e+07	1.84913e+07	1.44538e+07	1.88691e+07	2.07755e+07	1.64085e+07	1.62708e+07	High	High	High	High	High	High	0	High	1.073	0.977638	0.757424	Carbamidomethyl [C163; C226; C296; C410; C520]; Oxidation [M594]
Q9ZR03	Cytochrome b6-f complex iron-sulfur subunit, chloroplastic OS=Arabidopsis thaliana OX=3702 GN=petC PE=1 SV=1	44	10	134	10	229	24.4	820	953	723	722	766	841	9	10	9	9	9	10	3.69984e+08	4.09316e+08	3.62382e+08	4.4287e+08	5.37596e+08	2.81248e+08	4.36444e+08	5.24185e+08	4.61393e+08	4.4287e+08	5.56691e+08	4.50665e+08	High	High	High	High	High	High	0	High	1.014	0.988964	0.922272	Carbamidomethyl [C157; C162; C175; C177]
P82281	Thylakoid lumenal 29 kDa protein, chloroplastic OS=Arabidopsis thaliana OX=3702 GN=TL29 PE=1 SV=2	59	18	165	18	349	37.9	986	774	837	987	849	806	16	15	16	15	16	16	1.42776e+08	1.36959e+08	1.38926e+08	1.93337e+08	1.88478e+08	1.15965e+08	1.68423e+08	1.75395e+08	1.76884e+08	1.93337e+08	1.95173e+08	1.8582e+08	High	High	High	High	High	High	0	High	0.918	0.819757	0.297492	Oxidation [M125; M272]; Carbamidomethyl [C325]
P38418	Lipoxygenase 2, chloroplastic OS=Arabidopsis thaliana OX=3702 GN=LOX2 PE=1 SV=1	44	29	123	29	896	102	353	142	332	530	360	237	20	14	18	21	20	18	3.69914e+07	2.71229e+07	3.45193e+07	5.5286e+07	49322915	3.11706e+07	4.36362e+07	3.47347e+07	4.39508e+07	5.5286e+07	5.10749e+07	4.99469e+07	High	High	High	High	High	High	0	High	0.832	0.398076	0.0523669	Carbamidomethyl [C281; C509; C531; C561; C611]
Q0WP12	Thiocyanate methyltransferase 1 OS=Arabidopsis thaliana OX=3702 GN=HOL1 PE=1 SV=2	79	12	117	12	227	25.3	691	604	599	771	526	716	11	9	10	11	9	11	9.16902e+07	8.30831e+07	8.24666e+07	1.18968e+08	1.1058e+08	7.02392e+07	1.0816e+08	1.06399e+08	1.04998e+08	1.18968e+08	1.14508e+08	1.12549e+08	High	High	High	High	High	High	0	High	1.017	0.990968	0.943575	Acetyl [N-Term]; Carbamidomethyl [C39; C75]; Oxidation [M84; M171]
Q9SMW7	Basic transcription factor 3 OS=Arabidopsis thaliana OX=3702 GN=BTF3 PE=1 SV=1	73	14	145	9	165	17.9	756	747	594	611	572	879	13	14	9	8	9	13	5.33563e+07	5.92915e+07	6.27823e+07	6.02981e+07	3.00506e+07	3.04893e+07	6.29406e+07	7.5931e+07	7.99359e+07	6.02981e+07	3.1118e+07	4.88553e+07	High	High	High	High	High	High	0	High	1.24	0.470292	0.072259	Oxidation [M109]
P93832	3-isopropylmalate dehydrogenase 2, chloroplastic OS=Arabidopsis thaliana OX=3702 GN=IMDH2 PE=1 SV=1	60	18	135	11	405	43.3	504	511	492	405	366	444	16	18	16	16	15	15	2.26208e+07	2.6016e+07	2.49728e+07	3.13492e+07	2.67191e+07	1.6549e+07	2.66842e+07	3.33171e+07	3.17959e+07	3.13492e+07	2.76682e+07	2.65177e+07	High	High	High	High	High	High	0	High	1.074	0.968387	0.681931	Oxidation [M268; M344; M389]
Q96291	2-Cys peroxiredoxin BAS1, chloroplastic OS=Arabidopsis thaliana OX=3702 GN=BAS1 PE=1 SV=2	55	13	153	5	266	29.1	529	685	738	843	648	597	12	11	11	12	11	11	8.04845e+07	6.98843e+07	6.57318e+07	1.15909e+08	1.2773e+08	5.72856e+07	9.49419e+07	8.94965e+07	8.36913e+07	1.15909e+08	1.32267e+08	9.1793e+07	High	High	High	High	High	High	0	High	0.853	0.504972	0.0831654	Carbamidomethyl [C241]
Q9LNB6	Hsp70-Hsp90 organizing protein 1 OS=Arabidopsis thaliana OX=3702 GN=HOP1 PE=2 SV=1	51	23	111	19	572	64.5	338	407	377	307	341	368	15	18	17	10	19	15	3.18345e+07	3.31285e+07	3.02737e+07	3.65075e+07	3.50027e+07	1.81264e+07	3.75529e+07	4.24256e+07	3.85452e+07	3.65075e+07	3.6246e+07	2.90453e+07	High	High	High	High	High	High	0	High	1.254	0.440493	0.0642649	Carbamidomethyl [C297; C301; C443; C494]; Oxidation [M207]
Q94BQ2	26S proteasome regulatory subunit 8 homolog B OS=Arabidopsis thaliana OX=3702 GN=RPT6B PE=1 SV=1	62	22	103	1	419	47.1	454	422	410	624	457	472	13	15	12	13	16	15	1.37461e+06	734629	1.01569e+06	1.90409e+06	1.38744e+06	875238	1.62153e+06	940794	1.29321e+06	1.90409e+06	1.43672e+06	1.40246e+06	Peak Found	Peak Found	High	Peak Found	Peak Found	Peak Found	0	High	0.852	0.808648	0.285894	Acetyl [N-Term]; Carbamidomethyl [C19; C221; C376]; Oxidation [M271]
Q39242	Thioredoxin reductase 2 OS=Arabidopsis thaliana OX=3702 GN=NTR2 PE=2 SV=2	60	15	117	10	383	40.6	776	773	746	917	760	728	13	13	12	12	14	14	3.58479e+07	3.42271e+07	3.90867e+07	5.23626e+07	4.40742e+07	3.2516e+07	4.22873e+07	4.38325e+07	4.97661e+07	5.23626e+07	4.56397e+07	5.21028e+07	High	High	High	High	High	High	0	High	0.902	0.767703	0.234147	Carbamidomethyl [C62; C197; C200; C362]
Q9LV28	Receptor for activated C kinase 1C OS=Arabidopsis thaliana OX=3702 GN=RACK1C PE=1 SV=1	60	18	128	4	326	35.8	662	501	350	396	414	415	16	17	12	12	16	14	1.41795e+07	1.09121e+07	1.07291e+07	1.24417e+07	1.23746e+07	7.35165e+06	1.67266e+07	1.39745e+07	1.36605e+07	1.24417e+07	1.28142e+07	1.17801e+07	High	High	High	High	High	High	0	High	1.259	0.621968	0.138255	Acetyl [N-Term]; Carbamidomethyl [C138; C154; C183; C241; C250]
O48741	Protochlorophyllide reductase C, chloroplastic OS=Arabidopsis thaliana OX=3702 GN=PORC PE=1 SV=1	56	16	124	13	401	43.9	319	508	684	668	709	491	9	12	14	12	13	13	3.79921e+07	3.53353e+07	3.538e+07	4.99098e+07	4.64918e+07	2.93103e+07	4.48166e+07	4.52518e+07	4.50466e+07	4.99098e+07	4.81432e+07	4.6966e+07	High	High	High	High	High	High	0	High	0.915	0.813992	0.293734	Carbamidomethyl [C173; C309]
Q9FJ95	Sorbitol dehydrogenase OS=Arabidopsis thaliana OX=3702 GN=SDH PE=1 SV=1	73	18	102	18	364	39.2	415	306	379	416	346	343	16	15	15	16	14	16	8.03853e+07	61190051	7.80511e+07	9.88311e+07	8.79603e+07	5.77734e+07	9.48249e+07	7.83623e+07	9.93765e+07	9.88311e+07	9.10846e+07	9.25746e+07	High	High	High	High	High	High	0	High	0.95	0.898015	0.472942	Carbamidomethyl [C54; C66; C81; C109; C123; C149; C164; C174; C261; C282; C318]
Q96327	ERBB-3 BINDING PROTEIN 1 OS=Arabidopsis thaliana OX=3702 GN=EBP1 PE=1 SV=1	65	20	145	20	392	43	549	541	527	481	385	561	19	19	17	16	16	19	1.49472e+08	1.27904e+08	1.37292e+08	1.65246e+08	1.59354e+08	1.00539e+08	1.76321e+08	1.63799e+08	1.74804e+08	1.65246e+08	1.65014e+08	1.61101e+08	High	High	High	High	High	High	0	High	1.09	0.929476	0.558922	Carbamidomethyl [C41; C82; C114; C178; C293]; Oxidation [M107; M323; M384]
O24653	Guanosine nucleotide diphosphate dissociation inhibitor 2 OS=Arabidopsis thaliana OX=3702 GN=GDI2 PE=2 SV=1	57	19	132	12	444	49.5	384	385	357	456	363	384	15	14	15	15	14	15	6.78535e+07	5.62737e+07	5.67596e+07	7.23622e+07	7.01591e+07	4.70923e+07	8.00419e+07	7.20662e+07	7.22676e+07	7.23622e+07	7.26511e+07	7.54595e+07	High	High	High	High	High	High	0	High	1.014	0.988964	0.92213	Carbamidomethyl [C17; C256; C283; C337; C338]; Oxidation [M1; M250]; Acetyl [N-Term]
Q9LSV0	Glyoxylate/succinic semialdehyde reductase 1 OS=Arabidopsis thaliana OX=3702 GN=GLYR1 PE=1 SV=1	73	17	107	17	289	30.7	326	411	634	594	391	491	13	14	14	15	15	13	6.50738e+07	5.6999e+07	6.85311e+07	7.88643e+07	7.03881e+07	4.67511e+07	7.6763e+07	7.29951e+07	8.72554e+07	7.88643e+07	7.28883e+07	7.49128e+07	High	High	High	High	High	High	0	High	0.857	0.535293	0.0925464	Carbamidomethyl [C36; C47; C85]; Oxidation [M93; M254]; Acetyl [N-Term]
P14671	Tryptophan synthase beta chain 1, chloroplastic OS=Arabidopsis thaliana OX=3702 GN=TSB1 PE=2 SV=1	53	20	123	7	470	50.9	430	384	353	371	280	384	14	15	16	16	18	15	3.93558e+07	3.61717e+07	3.76733e+07	38616661	3.90966e+07	2.29513e+07	4.64252e+07	4.63228e+07	4.79665e+07	38616661	4.04853e+07	3.67765e+07	High	High	High	High	High	High	0	High	1.136	0.852156	0.35535	Carbamidomethyl [C201; C208; C308; C440]
P49688	40S ribosomal protein S2-3 OS=Arabidopsis thaliana OX=3702 GN=RPS2C PE=1 SV=2	61	18	167	6	285	30.9	692	571	668	622	555	636	16	16	16	16	18	16	6.99012e+07	5.36715e+07	6.36337e+07	7.89504e+07	7.15988e+07	4.58606e+07	8.24575e+07	6.87338e+07	8.10199e+07	7.89504e+07	7.4142e+07	7.34859e+07	High	High	High	High	High	High	0	High	1.112	0.885603	0.443031	Carbamidomethyl [C176; C182; C237]
P41916	GTP-binding nuclear protein Ran-1 OS=Arabidopsis thaliana OX=3702 GN=RAN1 PE=1 SV=1	87	16	110	16	221	25.3	413	340	384	362	210	312	14	12	15	14	10	12	1.14383e+08	9.87064e+07	1.09412e+08	1.23595e+08	1.37914e+08	8.6888e+07	1.3493e+08	1.26407e+08	1.39306e+08	1.23595e+08	1.42813e+08	1.39227e+08	High	High	High	High	High	High	0	High	0.909	0.777749	0.258524	Acetyl [N-Term]; Carbamidomethyl [C59; C66; C88; C115; C123]
Q9ZUU4	RNA-binding protein CP29B, chloroplastic OS=Arabidopsis thaliana OX=3702 GN=CP29B PE=1 SV=1	50	12	235	9	289	30.7	1751	2292	1323	1465	1085	2066	11	10	10	10	10	11	3.15728e+08	3.30428e+08	3.2359e+08	2.61701e+08	3.12658e+08	1.7564e+08	3.72442e+08	4.23159e+08	4.12002e+08	2.61701e+08	3.23763e+08	2.81442e+08	High	High	High	High	High	High	0	High	1.263	0.378734	0.0482323	Oxidation [M139; M218]
Q38884	Eukaryotic translation initiation factor 3 subunit I OS=Arabidopsis thaliana OX=3702 GN=TIF3I1 PE=2 SV=2	69	16	117	16	328	36.4	345	370	442	361	278	354	14	15	14	15	13	15	1.02028e+08	9.40948e+07	1.015e+08	1.17364e+08	1.12974e+08	6.68411e+07	1.20355e+08	1.20501e+08	1.29232e+08	1.17364e+08	1.16987e+08	1.07104e+08	High	High	High	High	High	High	0	High	1.07	0.968697	0.684375	Carbamidomethyl [C57; C58; C144; C200]
Q9ZVA4	EP1-like glycoprotein 3 OS=Arabidopsis thaliana OX=3702 GN=At1g78850 PE=1 SV=1	51	20	153	10	441	49	821	643	852	687	687	755	17	16	18	20	15	17	5.91445e+07	4.95436e+07	4.70406e+07	7.01072e+07	7.02642e+07	3.94315e+07	6.97686e+07	6.34474e+07	5.98932e+07	7.01072e+07	7.27599e+07	6.3184e+07	High	High	High	High	High	High	0	High	0.985	0.971158	0.710496	Carbamidomethyl [C321; C327; C332; C335; C348; C356; C387; C397; C409]; Oxidation [M144; M373]
Q9LKA3	Malate dehydrogenase 2, mitochondrial OS=Arabidopsis thaliana OX=3702 GN=At3g15020 PE=1 SV=1	42	12	136	4	341	35.9	892	974	1034	893	798	900	11	11	12	11	10	11	9.04389e+06	9.1098e+06	9.12094e+06	9.39995e+06	8.69436e+06	4.85411e+06	1.06684e+07	1.16664e+07	1.1613e+07	9.39995e+06	9.00318e+06	7.7781e+06	High	High	High	High	High	High	0	High	1.272	0.660071	0.157151	Oxidation [M86]
O23049	50S ribosomal protein L6, chloroplastic OS=Arabidopsis thaliana OX=3702 GN=RPL6 PE=2 SV=1	65	20	166	20	223	24.7	592	737	750	696	444	670	16	17	18	17	16	16	2.27606e+08	2.23767e+08	2.05311e+08	2.89288e+08	2.78451e+08	1.66706e+08	2.68491e+08	2.86565e+08	2.61407e+08	2.89288e+08	2.88341e+08	2.67125e+08	High	High	High	High	High	High	0	High	0.97	0.943964	0.604007	Oxidation [M118]
Q38931	Peptidyl-prolyl cis-trans isomerase FKBP62 OS=Arabidopsis thaliana OX=3702 GN=FKBP62 PE=1 SV=2	45	26	161	26	551	61.4	423	394	303	457	454	387	19	17	19	19	21	21	1.29993e+08	1.25338e+08	1.27185e+08	1.31653e+08	1.33244e+08	8.51386e+07	1.53343e+08	1.60513e+08	1.61934e+08	1.31653e+08	1.37977e+08	1.36424e+08	High	High	High	High	High	High	0	High	1.074	0.967627	0.659537	Carbamidomethyl [C151; C451; C458]
O23264	Selenium-binding protein 1 OS=Arabidopsis thaliana OX=3702 GN=SBP1 PE=1 SV=1	66	18	101	13	490	54	597	341	568	486	417	517	14	14	14	12	14	14	2.37901e+07	2.05433e+07	2.30713e+07	3.30953e+07	2.61445e+07	1.57019e+07	2.80635e+07	2.63085e+07	2.9375e+07	3.30953e+07	2.70732e+07	2.51603e+07	High	High	High	High	High	High	0	High	0.985	0.973203	0.730699	Acetyl [N-Term]; Carbamidomethyl [C97; C100]
Q9M888	T-complex protein 1 subunit zeta 1 OS=Arabidopsis thaliana OX=3702 GN=CCT6A PE=1 SV=1	53	24	98	7	535	58.9	425	366	397	431	373	378	14	13	16	15	15	13	8.58521e+06	7.72276e+06	9.0422e+06	1.35187e+07	1.02707e+07	6.53841e+06	1.01274e+07	9.89007e+06	1.15127e+07	1.35187e+07	1.06355e+07	1.0477e+07	High	High	High	High	High	High	0	High	0.925	0.86997	0.392105	Carbamidomethyl [C231; C236; C285]
P42759	Dehydrin ERD10 OS=Arabidopsis thaliana OX=3702 GN=ERD10 PE=1 SV=1	80	17	140	16	260	29.5	385	491	537	393	410	430	14	15	15	15	12	15	1.06988e+08	1.24272e+08	1.04674e+08	1.26824e+08	1.17585e+08	6.59511e+07	1.26206e+08	1.59148e+08	1.33273e+08	1.26824e+08	1.21762e+08	1.05678e+08	High	High	High	High	High	High	0	High	1.205	0.598164	0.127123	Acetyl [N-Term]; Oxidation [M147]
Q42592	L-ascorbate peroxidase S, chloroplastic/mitochondrial OS=Arabidopsis thaliana OX=3702 GN=APXS PE=1 SV=2	53	17	142	12	372	40.4	484	421	377	420	458	394	17	16	17	16	16	15	9.02871e+07	8.57142e+07	90157200	1.17081e+08	1.04584e+08	6.17254e+07	1.06505e+08	1.09769e+08	1.1479e+08	1.17081e+08	1.08299e+08	9.89071e+07	High	High	High	High	High	High	0	High	1.006	0.988964	0.862116	Carbamidomethyl [C123; C223]
O81235	Superoxide dismutase [Mn] 1, mitochondrial OS=Arabidopsis thaliana OX=3702 GN=MSD1 PE=1 SV=2	67	14	103	14	231	25.4	423	386	423	379	395	364	12	11	10	13	13	11	7.731e+07	8.29056e+07	7.93484e+07	8.20388e+07	9.52288e+07	5.57956e+07	9.11972e+07	1.06172e+08	1.01028e+08	8.20388e+07	9.86113e+07	8.94055e+07	High	High	High	High	High	High	0	High	1.021	0.996875	0.97236
Q9LE22	Probable calcium-binding protein CML27 OS=Arabidopsis thaliana OX=3702 GN=CML27 PE=1 SV=1	94	14	128	14	170	18.3	826	710	754	669	699	710	12	11	12	12	13	12	6.11738e+07	6.86063e+07	5.90534e+07	7.78938e+07	7.36879e+07	4.73233e+07	7.21624e+07	8.78599e+07	7.51881e+07	7.78938e+07	7.63053e+07	7.58296e+07	High	High	High	High	High	High	0	High	1.084	0.939375	0.594142	Oxidation [M18; M51; M122; M132]; Acetyl [N-Term]; Carbamidomethyl [C84; C124; C129]
Q8H0U5	Protein TIC 62, chloroplastic OS=Arabidopsis thaliana OX=3702 GN=TIC62 PE=1 SV=1	48	18	85	18	641	68.3	351	313	350	418	361	325	12	11	10	11	14	11	2.77106e+07	2.75772e+07	2.83855e+07	3.79262e+07	3.29956e+07	2.40343e+07	3.26883e+07	3.53165e+07	3.61411e+07	3.79262e+07	3.41676e+07	3.8512e+07	High	High	High	High	High	High	0	High	1.084	0.940621	0.599121	Carbamidomethyl [C148; C168; C169]
P39207	Nucleoside diphosphate kinase 1 OS=Arabidopsis thaliana OX=3702 GN=NDK1 PE=1 SV=1	85	13	131	13	149	16.5	639	724	781	693	608	623	12	11	12	9	10	11	3.51721e+08	3.38312e+08	3.29009e+08	4.14145e+08	4.00966e+08	2.40005e+08	4.14901e+08	4.33255e+08	4.18902e+08	4.14145e+08	4.15208e+08	3.84578e+08	High	High	High	High	High	High	0	High	1.089	0.930096	0.566552	Carbamidomethyl [C23]; Acetyl [N-Term]; Oxidation [M1; M7; M73]
Q56YU0	Aldehyde dehydrogenase family 2 member C4 OS=Arabidopsis thaliana OX=3702 GN=ALDH2C4 PE=1 SV=2	53	22	117	22	501	54.3	394	381	574	459	429	486	18	15	19	18	17	15	5.62205e+07	5.00351e+07	5.24123e+07	7.72591e+07	6.7134e+07	4.24653e+07	6.63194e+07	6.40769e+07	6.67326e+07	7.72591e+07	6.95186e+07	6.80454e+07	High	High	High	High	High	High	0	High	0.957	0.915314	0.52119	Carbamidomethyl [C187; C294]
P0CJ48	Chlorophyll a-b binding protein 2, chloroplastic OS=Arabidopsis thaliana OX=3702 GN=LHCB1.1 PE=1 SV=1	64	10	139	5	267	28.2	783	800	818	1020	706	714	8	9	9	9	9	9	4.98072e+08	4.8087e+08	3.96644e+08	717985473	9.16877e+08	3.89687e+08	5.8754e+08	6.15821e+08	5.05016e+08	717985473	9.49444e+08	6.24424e+08	High	High	High	High	High	High	0	High	0.727	0.024129	0.00119781	Oxidation [M107; M223; M226]; Carbamidomethyl [C113]
O23593	RGG repeats nuclear RNA binding protein B OS=Arabidopsis thaliana OX=3702 GN=RGGB PE=1 SV=1	57	18	141	16	360	38.9	968	913	809	862	633	1018	16	14	15	17	13	17	8.41299e+07	9.46477e+07	8.80818e+07	6.82295e+07	7.78562e+07	5.51352e+07	9.92421e+07	1.21209e+08	1.12148e+08	6.82295e+07	8.06217e+07	8.83473e+07	High	High	High	High	High	High	0	High	1.376	0.0862694	0.0054259	Oxidation [M216; M250]; Acetyl [N-Term]
Q9LJG3	GDSL esterase/lipase ESM1 OS=Arabidopsis thaliana OX=3702 GN=ESM1 PE=1 SV=1	47	12	126	12	392	44	753	738	890	869	753	693	12	10	10	9	9	9	3.89734e+08	3.5533e+08	3.82727e+08	4.75148e+08	4.49597e+08	2.77887e+08	4.59741e+08	4.55049e+08	4.87298e+08	4.75148e+08	4.65566e+08	4.45279e+08	High	High	High	High	High	High	0	High	0.996	0.984699	0.790834	Oxidation [M129; M336; M351; M365]; Carbamidomethyl [C215; C229]
Q96300	14-3-3-like protein GF14 nu OS=Arabidopsis thaliana OX=3702 GN=GRF7 PE=1 SV=1	69	17	167	6	265	29.8	823	818	828	903	712	752	15	15	15	15	14	14	16963090	1.62451e+07	1.44764e+07	2.01129e+07	1.76325e+07	1.20518e+07	2.00102e+07	2.08041e+07	1.84317e+07	2.01129e+07	1.82588e+07	1.93114e+07	High	High	High	High	High	High	0	High	1.135	0.876514	0.408823	Oxidation [M24; M28; M224]; Carbamidomethyl [C100]
O48661	Spermidine synthase 2 OS=Arabidopsis thaliana OX=3702 GN=SPDSYN2 PE=1 SV=2	63	16	101	12	340	37.1	520	620	607	634	661	712	13	14	14	15	14	16	2.44264e+07	2.08739e+07	2.03647e+07	3.06757e+07	2.55381e+07	1.71826e+07	2.88141e+07	2.67319e+07	2.59289e+07	3.06757e+07	2.64452e+07	2.7533e+07	High	High	High	High	High	High	0	High	0.931	0.86997	0.393681	Carbamidomethyl [C108; C120; C154; C326]; Acetyl [N-Term]
Q9LVJ1	Subtilisin-like protease SBT1.4 OS=Arabidopsis thaliana OX=3702 GN=SBT1.4 PE=2 SV=1	37	15	116	15	777	81.8	604	663	649	706	824	638	11	13	13	14	13	12	3.71727e+07	3.37361e+07	2.98276e+07	5.04405e+07	4.02233e+07	2.301e+07	4.385e+07	4.32038e+07	3.79772e+07	5.04405e+07	4.16521e+07	3.68707e+07	High	High	High	High	High	High	0	High	0.997	0.988259	0.804507	Carbamidomethyl [C168; C179; C317; C384; C549]; Oxidation [M428]
Q9ZU52	Fructose-bisphosphate aldolase 3, chloroplastic OS=Arabidopsis thaliana OX=3702 GN=FBA3 PE=1 SV=1	51	18	156	15	391	42.3	786	635	518	580	678	735	16	16	15	14	15	16	1.38799e+08	1.28988e+08	1.28883e+08	1.61932e+08	1.53536e+08	9.48643e+07	1.63732e+08	1.65187e+08	1.64097e+08	1.61932e+08	1.5899e+08	1.52008e+08	High	High	High	High	High	High	0	High	1.143	0.819894	0.30336	Carbamidomethyl [C72; C128; C156; C187]
Q9CAI7	Eukaryotic initiation factor 4A-3 OS=Arabidopsis thaliana OX=3702 GN=TIF4A-3 PE=1 SV=1	40	15	156	2	414	46.7	515	630	629	600	679	529	10	13	13	12	12	13	1.54322e+06	1.27016e+06	1.21849e+06	765862	967046	945478	1.82042e+06	1.62662e+06	1.55141e+06	765862	1.0014e+06	1.51501e+06	Peak Found	High	High	High	Peak Found	Peak Found	0	High	1.256	0.819894	0.302912	Carbamidomethyl [C143]; Oxidation [M186; M195; M314]
Q8LD03	40S ribosomal protein S7-3 OS=Arabidopsis thaliana OX=3702 GN=RPS7C PE=1 SV=2	78	20	117	16	190	22	527	501	588	551	461	619	15	13	12	14	17	12	1.07047e+08	9.04434e+07	8.51268e+07	124581782	1.06117e+08	5.76174e+07	1.26276e+08	1.15825e+08	1.08385e+08	124581782	1.09886e+08	9.23245e+07	High	High	High	High	High	High	0	High	1.17	0.752367	0.2124	Carbamidomethyl [C19]; Acetyl [N-Term]
P42760	Glutathione S-transferase F6 OS=Arabidopsis thaliana OX=3702 GN=GSTF6 PE=2 SV=2	75	16	145	8	208	23.5	365	342	249	344	193	316	16	15	15	14	15	15	6.84757e+07	6.77085e+07	6.25874e+07	5.62575e+07	8.72621e+07	3.96048e+07	8.07759e+07	8.67101e+07	7.96878e+07	5.62575e+07	9.03616e+07	6.34617e+07	High	High	High	High	High	High	0	High	1.196	0.631218	0.1438	Oxidation [M98]
Q43316	Porphobilinogen deaminase, chloroplastic OS=Arabidopsis thaliana OX=3702 GN=HEMC PE=1 SV=1	57	20	139	20	382	41	573	417	580	580	370	454	19	17	18	16	15	16	2.49256e+08	2.17631e+08	2.32171e+08	2.94203e+08	2.68269e+08	1.79012e+08	2.9403e+08	2.78707e+08	2.95606e+08	2.94203e+08	2.77798e+08	2.86844e+08	High	High	High	High	High	High	0	High	1.072	0.967627	0.670063	Carbamidomethyl [C170; C279; C304; C316; C332]
O23708	Proteasome subunit alpha type-2-A OS=Arabidopsis thaliana OX=3702 GN=PAB1 PE=1 SV=1	83	13	112	13	235	25.7	642	686	613	468	463	574	12	11	12	12	11	12	8.4104e+07	8.44376e+07	8.86178e+07	9.35038e+07	9.19442e+07	5.56809e+07	9.92116e+07	1.08134e+08	1.1283e+08	9.35038e+07	9.52101e+07	8.92216e+07	High	High	High	High	High	High	0	High	1.135	0.836697	0.335092	Acetyl [N-Term]; Oxidation [M182]
P34790	Peptidyl-prolyl cis-trans isomerase CYP18-3 OS=Arabidopsis thaliana OX=3702 GN=CYP18-3 PE=1 SV=1	84	10	127	5	172	18.4	643	763	664	702	524	694	8	8	9	10	10	9	1.15551e+08	1.11632e+08	1.16909e+08	1.28236e+08	1.34911e+08	8.93826e+07	1.36307e+08	1.4296e+08	1.48851e+08	1.28236e+08	1.39703e+08	1.43224e+08	High	High	High	High	High	High	0	High	0.958	0.915314	0.527391	Carbamidomethyl [C69; C122; C168]; Oxidation [M10; M22; M68]
Q56XG6	DEAD-box ATP-dependent RNA helicase 15 OS=Arabidopsis thaliana OX=3702 GN=RH15 PE=1 SV=3	53	16	100	16	427	48.3	248	153	254	347	339	279	11	10	13	13	14	9	7.73999e+07	6.10176e+07	6.82198e+07	1.07549e+08	9.1486e+07	5.40557e+07	9.13032e+07	7.81415e+07	8.6859e+07	1.07549e+08	9.47355e+07	8.66174e+07	High	High	High	High	High	High	0	High	0.867	0.575327	0.115231	Carbamidomethyl [C76; C88; C199; C240; C311; C317]; Oxidation [M248; M365]
P56771	Cytochrome f OS=Arabidopsis thaliana OX=3702 GN=petA PE=3 SV=1	58	17	152	17	320	35.3	494	643	618	559	640	692	13	13	15	16	15	14	2.67134e+08	2.41369e+08	2.54867e+08	3.94857e+08	3.31313e+08	2.1174e+08	3.15119e+08	3.09107e+08	3.24502e+08	3.94857e+08	3.43081e+08	3.39287e+08	High	High	High	High	High	High	0	High	0.839	0.423655	0.0583841	Oxidation [M90; M318]
Q06588	1-aminocyclopropane-1-carboxylate oxidase 4 OS=Arabidopsis thaliana OX=3702 GN=ACO4 PE=1 SV=2	55	13	112	10	323	36.7	661	623	702	670	454	568	11	11	10	11	11	11	2.77425e+07	2.81649e+07	2.78996e+07	2.98509e+07	2.60123e+07	1.73461e+07	3.27259e+07	3.6069e+07	3.55224e+07	2.98509e+07	2.69362e+07	2.77949e+07	High	High	High	High	High	High	0	High	1.161	0.783569	0.26374	Carbamidomethyl [C28; C36; C165]; Acetyl [N-Term]
Q94CE5	Gamma-aminobutyrate transaminase POP2, mitochondrial OS=Arabidopsis thaliana OX=3702 GN=POP2 PE=1 SV=1	47	14	89	14	504	55.2	313	246	300	296	276	317	10	9	10	14	10	12	4.48296e+07	3.4142e+07	4.20375e+07	5.45111e+07	4.8117e+07	2.96445e+07	5.28824e+07	4.37236e+07	5.35231e+07	5.45111e+07	4.98261e+07	4.75015e+07	High	High	High	High	High	High	0	High	1.031	0.997529	0.976827	Oxidation [M55]; Carbamidomethyl [C98; C372; C450]
P93028	Ubiquitin-activating enzyme E1 1 OS=Arabidopsis thaliana OX=3702 GN=UBA1 PE=1 SV=1	29	21	80	21	1080	120.2	237	179	384	234	226	223	12	9	16	12	9	11	1.71325e+07	1.14845e+07	1.69281e+07	2.34891e+07	1.63503e+07	1.2034e+07	2.021e+07	1.47075e+07	2.15532e+07	2.34891e+07	1.69311e+07	1.9283e+07	High	High	High	High	High	High	0	High	0.932	0.86997	0.393076	Carbamidomethyl [C518; C612]
P42734	Probable cinnamyl alcohol dehydrogenase 9 OS=Arabidopsis thaliana OX=3702 GN=CAD9 PE=2 SV=2	76	19	113	19	360	38.9	418	332	480	477	409	374	16	15	15	15	12	15	4.49961e+07	4.12799e+07	4.4414e+07	6.4948e+07	5.61836e+07	3.97244e+07	5.30788e+07	5.28646e+07	5.6549e+07	6.4948e+07	5.81792e+07	6.36534e+07	High	High	High	High	High	High	0	High	0.919	0.819894	0.301829	Carbamidomethyl [C47; C50; C103; C106; C109; C117; C166; C316]; Oxidation [M337]
Q94BS2	Protein MET1, chloroplastic OS=Arabidopsis thaliana OX=3702 GN=MET1 PE=1 SV=1	64	23	140	23	335	37.4	660	746	730	752	561	717	16	16	17	17	19	18	1.82519e+08	1.81706e+08	1.72653e+08	1.96087e+08	204555872	1.13883e+08	2.15305e+08	2.32699e+08	2.19826e+08	1.96087e+08	2.11822e+08	1.82483e+08	High	High	High	High	High	High	0	High	1.104	0.902023	0.481518	Carbamidomethyl [C262; C263]
Q96255	Phosphoserine aminotransferase 1, chloroplastic OS=Arabidopsis thaliana OX=3702 GN=PSAT1 PE=1 SV=1	48	16	96	9	430	47.3	493	419	454	426	482	472	12	11	10	12	14	11	4.04376e+07	3.80463e+07	3.40216e+07	7.12323e+07	5.07126e+07	2.9129e+07	4.77014e+07	4.87236e+07	4.33171e+07	7.12323e+07	5.25139e+07	4.66756e+07	High	High	High	High	High	High	0	High	1.04	0.988964	0.90846	Oxidation [M410]; Carbamidomethyl [C217; C247]
Q9LHB9	Peroxidase 32 OS=Arabidopsis thaliana OX=3702 GN=PER32 PE=1 SV=3	46	13	170	6	352	38.8	701	504	452	451	499	623	13	13	11	13	11	13	1.77374e+08	1.62464e+08	1.77567e+08	2.12526e+08	2.22679e+08	1.22865e+08	2.09236e+08	2.08057e+08	2.26083e+08	2.12526e+08	2.30589e+08	1.96876e+08	High	High	High	High	High	High	0	High	1.015	0.989649	0.928258	Carbamidomethyl [C120; C126; C206]; Oxidation [M210; M310; M313]
O49006	Pectinesterase/pectinesterase inhibitor 3 OS=Arabidopsis thaliana OX=3702 GN=PME3 PE=1 SV=2	39	18	145	18	592	64.2	551	550	579	656	612	580	15	17	17	17	16	16	1.72161e+08	1.4666e+08	1.46584e+08	1.74114e+08	1.84581e+08	1.14485e+08	2.03086e+08	1.87819e+08	1.86634e+08	1.74114e+08	1.91137e+08	1.83448e+08	High	High	High	High	High	High	0	High	1.006	0.988964	0.860133	Carbamidomethyl [C130; C178; C206]
O04905	UMP-CMP kinase 3 OS=Arabidopsis thaliana OX=3702 GN=UMK3 PE=1 SV=1	82	18	103	18	202	22.5	300	268	221	282	300	342	15	13	14	13	13	14	7.80991e+07	6.5273e+07	7.37374e+07	1.01911e+08	9.12265e+07	5.33836e+07	9.2128e+07	8.35911e+07	9.38842e+07	1.01911e+08	9.44669e+07	8.55406e+07	High	High	High	High	High	High	0	High	1.035	0.988964	0.92648	Carbamidomethyl [C31; C125]; Acetyl [N-Term]; Oxidation [M62; M66]
P42801	Inositol-3-phosphate synthase isozyme 1 OS=Arabidopsis thaliana OX=3702 GN=IPS1 PE=1 SV=3	41	14	81	7	511	56.5	408	367	305	394	264	321	11	10	10	11	9	12	1.60927e+07	1.45516e+07	1.52314e+07	2.69351e+07	2.14947e+07	1.3193e+07	1.89834e+07	1.86354e+07	1.9393e+07	2.69351e+07	2.22582e+07	2.11401e+07	High	High	High	High	High	High	0	High	0.929	0.859009	0.371866
Q9M339	40S ribosomal protein S3-2 OS=Arabidopsis thaliana OX=3702 GN=RPS3B PE=1 SV=1	63	22	160	4	249	27.3	599	631	577	641	741	564	16	16	14	17	22	16	2.82944e+07	2.03586e+07	25714432	2.76553e+07	3.27158e+07	2.11516e+07	3.33769e+07	2.6072e+07	3.27402e+07	2.76553e+07	3.38779e+07	3.38927e+07	High	High	High	High	High	High	0	High	1.035	0.990968	0.945969	Carbamidomethyl [C97; C119]; Oxidation [M127; M157]; Acetyl [N-Term]
P48641	Glutathione reductase, cytosolic OS=Arabidopsis thaliana OX=3702 GN=At3g24170 PE=1 SV=1	55	24	125	24	499	53.8	326	432	413	403	486	388	16	16	15	16	18	18	8.84919e+07	7.80217e+07	8.11496e+07	9.1215e+07	9.99451e+07	5.75062e+07	1.04388e+08	9.99177e+07	1.03322e+08	9.1215e+07	1.03495e+08	9.21465e+07	High	High	High	High	High	High	0	High	1.11	0.892674	0.450707	Oxidation [M351; M482]; Carbamidomethyl [C54; C73; C355]
Q9FZ47	ACT domain-containing protein ACR11 OS=Arabidopsis thaliana OX=3702 GN=ACR11 PE=1 SV=1	54	13	120	13	290	31.3	495	652	601	360	459	656	11	12	11	11	12	12	1.6102e+08	1.63237e+08	1.48364e+08	2.10327e+08	1.80343e+08	1.09788e+08	1.89943e+08	2.09048e+08	1.889e+08	2.10327e+08	1.86749e+08	1.75922e+08	High	High	High	High	High	High	0	High	1.064	0.971969	0.722159	Oxidation [M114]
Q9SLF7	60S acidic ribosomal protein P2-2 OS=Arabidopsis thaliana OX=3702 GN=RPP2B PE=1 SV=1	80	10	212	8	115	11.4	1878	2246	1934	1747	1661	2338	10	10	9	10	10	10	2.06153e+08	2.43243e+08	2.21556e+08	2.47067e+08	2.11161e+08	1.54012e+08	2.43184e+08	3.11506e+08	2.8209e+08	2.47067e+08	2.18662e+08	2.46786e+08	High	High	High	High	High	High	0	High	1.245	0.447284	0.0661819	Oxidation [M1]
Q9SRT9	UDP-arabinopyranose mutase 1 OS=Arabidopsis thaliana OX=3702 GN=RGP1 PE=1 SV=1	60	18	115	6	357	40.6	342	264	322	294	176	280	15	14	16	17	14	14	1.65796e+07	1.26685e+07	1.33718e+07	2.3512e+07	1.82665e+07	9.84731e+06	1.95578e+07	1.62237e+07	1.70253e+07	2.3512e+07	1.89154e+07	1.57791e+07	High	High	High	High	High	High	0	High	0.936	0.881839	0.423753	Carbamidomethyl [C85; C113; C215; C257; C315]; Oxidation [M214; M217; M317]; Acetyl [N-Term]
P48347	14-3-3-like protein GF14 epsilon OS=Arabidopsis thaliana OX=3702 GN=GRF10 PE=1 SV=1	70	19	116	17	254	28.9	616	525	659	679	630	445	15	14	17	15	16	14	1.74373e+08	1.4183e+08	1.38453e+08	2.1002e+08	2.14517e+08	1.23313e+08	2.05695e+08	1.81634e+08	1.76281e+08	2.1002e+08	2.22137e+08	1.97594e+08	High	High	High	High	High	High	0	High	0.943	0.883814	0.434816	Oxidation [M125; M222]; Carbamidomethyl [C98]
P29402	Calnexin homolog 1 OS=Arabidopsis thaliana OX=3702 GN=CNX1 PE=1 SV=1	37	17	107	14	530	60.4	557	543	523	433	520	475	16	14	15	12	15	13	4.49377e+07	4.30948e+07	4.31491e+07	5.9167e+07	4.46565e+07	3.12619e+07	5.30098e+07	5.51889e+07	5.49385e+07	5.9167e+07	4.62427e+07	5.00932e+07	High	High	High	High	High	High	0	High	1.137	0.84555	0.350167	Carbamidomethyl [C108; C307; C313]; Oxidation [M137]
Q9SAJ6	Glyceraldehyde-3-phosphate dehydrogenase GAPCP1, chloroplastic OS=Arabidopsis thaliana OX=3702 GN=GAPCP1 PE=1 SV=1	59	18	138	8	422	44.8	755	679	656	603	509	537	16	15	14	13	15	15	3.40596e+07	3.28941e+07	3.11509e+07	3.9892e+07	3.41139e+07	2.01893e+07	4.01777e+07	4.21255e+07	3.9662e+07	3.9892e+07	3.53256e+07	3.23507e+07	High	High	High	High	High	High	0	High	1.17	0.757712	0.222396	Oxidation [M277]; Carbamidomethyl [C236; C240; C331]
Q9SHI1	Translation initiation factor IF-2, chloroplastic OS=Arabidopsis thaliana OX=3702 GN=At1g17220 PE=2 SV=2	29	24	116	24	1026	109.7	426	371	426	400	379	418	17	17	15	17	18	15	3.10674e+07	3.25748e+07	3.11825e+07	3.69712e+07	3.55459e+07	2.43137e+07	3.66481e+07	4.17165e+07	3.97023e+07	3.69712e+07	3.68084e+07	3.89597e+07	High	High	High	High	High	High	0	High	1.045	0.988964	0.848104	Carbamidomethyl [C554; C713]
P51427	40S ribosomal protein S5-2 OS=Arabidopsis thaliana OX=3702 GN=RPS5B PE=1 SV=2	76	16	156	4	207	22.9	893	889	675	847	782	918	15	15	13	13	12	14	4.96152e+07	4.24992e+07	4.59692e+07	6.86488e+07	5.73953e+07	3.3308e+07	5.85276e+07	5.44262e+07	5.8529e+07	6.86488e+07	5.9434e+07	5.33719e+07	High	High	High	High	High	High	0	High	1.026	0.999562	0.99132	Carbamidomethyl [C69; C175]; Acetyl [N-Term]; Oxidation [M80; M100]
Q9C4Z6	Receptor for activated C kinase 1B OS=Arabidopsis thaliana OX=3702 GN=RACK1B PE=1 SV=1	72	19	117	5	326	35.8	499	457	338	417	416	358	16	18	15	14	16	15	1.15564e+07	9.24114e+06	1.01513e+07	1.26723e+07	1.08717e+07	7.11347e+06	1.36323e+07	1.18346e+07	1.29249e+07	1.26723e+07	1.12579e+07	1.13984e+07	High	High	High	High	High	High	0	High	1.034	0.997529	0.975364	Acetyl [N-Term]; Carbamidomethyl [C12; C138; C154; C183; C208; C241; C250]
Q9XFS9	1-deoxy-D-xylulose 5-phosphate reductoisomerase, chloroplastic OS=Arabidopsis thaliana OX=3702 GN=DXR PE=2 SV=2	58	18	85	18	477	51.9	418	190	460	399	289	244	13	11	14	14	16	10	3.76686e+07	3.47771e+07	3.44296e+07	5.92858e+07	5.03284e+07	2.97725e+07	4.4435e+07	4.45369e+07	4.38366e+07	5.92858e+07	5.2116e+07	4.77066e+07	High	High	High	High	High	High	0	High	0.865	0.567111	0.110073	Oxidation [M403]; Carbamidomethyl [C183; C238; C361]
Q76E23	Eukaryotic translation initiation factor 4G OS=Arabidopsis thaliana OX=3702 GN=EIF4G PE=1 SV=2	19	19	98	19	1727	187.8	666	564	627	656	458	595	16	18	16	17	14	15	1.15649e+07	1.14188e+07	1.18329e+07	1.27034e+07	1.10103e+07	6.46309e+06	1.36422e+07	1.46234e+07	1.50659e+07	1.27034e+07	1.14013e+07	1.03563e+07	High	High	High	High	High	High	0	High	1.258	0.64161	0.149114	Oxidation [M138]; Carbamidomethyl [C553; C761; C1266]
O81149	Proteasome subunit alpha type-5-A OS=Arabidopsis thaliana OX=3702 GN=PAE1 PE=1 SV=1	79	12	83	1	237	25.9	727	655	599	577	416	703	10	12	10	10	10	11	5432731	4.42179e+06	4.54168e+06	6181646	5.58101e+06	3.62395e+06	6.40861e+06	5.66272e+06	5.78257e+06	6181646	5.77925e+06	5.80692e+06	High	High	High	High	High	High	0	High	0.996	0.977638	0.766254	Carbamidomethyl [C76; C117; C163]; Oxidation [M107; M131]
O80796	Membrane-associated protein VIPP1, chloroplastic OS=Arabidopsis thaliana OX=3702 GN=VIPP1 PE=1 SV=1	50	16	102	16	330	36.4	607	765	787	746	656	583	11	13	12	11	10	12	8.70058e+07	9.42865e+07	8.78026e+07	1.03945e+08	9.42811e+07	6.13813e+07	1.02635e+08	1.20747e+08	1.11792e+08	1.03945e+08	9.763e+07	9.83559e+07	High	High	High	High	High	High	0	High	1.124	0.862319	0.381877	Oxidation [M226; M247; M249]
Q949U7	Peroxiredoxin-2E, chloroplastic OS=Arabidopsis thaliana OX=3702 GN=PRXIIE PE=1 SV=2	60	12	193	12	234	24.7	1215	1321	1317	1316	1024	1277	12	12	11	12	12	12	3.78033e+08	4.00156e+08	3.82542e+08	3.79636e+08	4.37011e+08	2.68279e+08	4.45939e+08	5.12455e+08	4.87061e+08	3.79636e+08	4.52534e+08	4.29884e+08	High	High	High	High	High	High	0	High	1.034	0.990968	0.935891	Oxidation [M169; M230]; Carbamidomethyl [C121]
Q96254	Guanosine nucleotide diphosphate dissociation inhibitor 1 OS=Arabidopsis thaliana OX=3702 GN=GDI1 PE=1 SV=1	52	16	86	9	445	49.8	361	359	314	405	367	319	11	9	11	10	15	9	2.68276e+07	1.75318e+07	2.18486e+07	3.01009e+07	2.9244e+07	1.74412e+07	3.16466e+07	2.24519e+07	2.78181e+07	3.01009e+07	3.02827e+07	2.79473e+07	High	High	High	High	High	High	0	High	0.999	0.988872	0.81221	Carbamidomethyl [C17; C192; C256; C283; C337; C338]; Oxidation [M1; M250]; Acetyl [N-Term]
Q29Q26	Ankyrin repeat domain-containing protein 2B OS=Arabidopsis thaliana OX=3702 GN=AKR2B PE=1 SV=1	52	13	92	11	344	36.9	523	453	377	389	431	539	12	11	9	10	10	12	2.8707e+07	3.4492e+07	3.27387e+07	5.15725e+07	4.08866e+07	26334105	3.38637e+07	4.41718e+07	4.16837e+07	5.15725e+07	4.23388e+07	4.21971e+07	High	High	High	High	High	High	0	High	0.985	0.971969	0.721	Carbamidomethyl [C261; C268; C301]
Q9XF89	Chlorophyll a-b binding protein CP26, chloroplastic OS=Arabidopsis thaliana OX=3702 GN=LHCB5 PE=1 SV=1	58	15	132	15	280	30.1	491	535	686	732	455	346	14	14	15	15	13	11	1.4306e+08	1.40838e+08	1.00998e+08	2.47525e+08	2.62176e+08	1.13586e+08	1.68758e+08	1.80363e+08	1.28593e+08	2.47525e+08	2.71488e+08	1.82008e+08	High	High	High	High	High	High	0	High	0.619	6.27222e-05	2.0355e-06	Oxidation [M122]; Carbamidomethyl [C141]
Q9SIP7	40S ribosomal protein S3-1 OS=Arabidopsis thaliana OX=3702 GN=RPS3A PE=1 SV=1	57	20	161	1	250	27.5	632	653	597	672	732	581	16	15	14	17	20	16	7.97621e+06	4.72953e+06	7.38087e+06	9949081	9027579	5.46647e+06	9.40897e+06	6.05681e+06	9.3975e+06	9949081	9.34824e+06	8.75932e+06	High	High	High	High	High	High	0	High	0.946	0.901271	0.477555	Carbamidomethyl [C97; C119]; Oxidation [M127; M157]
P48523	Cinnamyl alcohol dehydrogenase 4 OS=Arabidopsis thaliana OX=3702 GN=CAD4 PE=1 SV=1	52	15	98	14	365	39.1	462	399	394	563	355	418	12	14	12	14	12	11	5.02297e+07	4.75899e+07	5.01162e+07	6.01872e+07	5.55018e+07	3.65324e+07	5.92525e+07	6.09455e+07	6.38092e+07	6.01872e+07	5.74732e+07	5.85386e+07	High	High	High	High	High	High	0	High	0.985	0.970228	0.694197	Oxidation [M61; M66; M204; M239]; Carbamidomethyl [C44; C45; C48; C314]
O81439	Probable plastid-lipid-associated protein 1, chloroplastic OS=Arabidopsis thaliana OX=3702 GN=PAP1 PE=1 SV=1	67	16	110	15	318	34.9	610	710	608	692	709	844	14	15	15	14	14	15	8.75325e+07	94418123	8.50155e+07	1.02151e+08	9.9107e+07	6.3445e+07	1.03256e+08	1.20915e+08	1.08244e+08	1.02151e+08	1.02627e+08	1.01663e+08	High	High	High	High	High	High	0	High	1.046	0.988964	0.849391
Q9LKR8	Rubisco accumulation factor 1.1, chloroplastic OS=Arabidopsis thaliana OX=3702 GN=RAF1.1 PE=1 SV=1	46	16	108	16	434	48.2	433	509	436	563	491	430	12	15	12	14	11	14	6.07343e+07	5.79253e+07	6.31414e+07	6.90338e+07	6.68414e+07	4.22181e+07	7.16439e+07	7.41814e+07	8.03932e+07	6.90338e+07	6.92156e+07	6.76492e+07	High	High	High	High	High	High	0	High	1.048	0.988964	0.831541	Carbamidomethyl [C295]; Oxidation [M309]
Q9FMD5	Protein TIC 40, chloroplastic OS=Arabidopsis thaliana OX=3702 GN=TIC40 PE=1 SV=1	48	14	89	14	447	48.9	436	629	453	487	464	550	12	10	10	12	11	12	4.2728e+07	3.97947e+07	3.87916e+07	4.65968e+07	4.40987e+07	2.75631e+07	5.04032e+07	5.09627e+07	4.93904e+07	4.65968e+07	4.56651e+07	4.41665e+07	High	High	High	High	High	High	0	High	1.065	0.973203	0.729043	Oxidation [M347; M351; M401]; Carbamidomethyl [C415]
Q9C5R8	2-Cys peroxiredoxin BAS1-like, chloroplastic OS=Arabidopsis thaliana OX=3702 GN=At5g06290 PE=2 SV=3	54	12	137	4	273	29.8	400	541	614	602	505	441	10	10	11	12	11	10	3.88443e+07	3.47541e+07	3.15093e+07	50329226	6.9826e+07	2.99631e+07	4.58219e+07	4.45074e+07	4.01183e+07	50329226	7.23063e+07	4.80122e+07	High	High	High	High	High	High	0	High	0.815	0.30237	0.0329116	Carbamidomethyl [C248]
Q9S726	Probable ribose-5-phosphate isomerase 3, chloroplastic OS=Arabidopsis thaliana OX=3702 GN=RPI3 PE=1 SV=1	53	13	130	13	276	29.3	797	798	974	871	610	584	12	12	13	13	13	11	1.9396e+08	1.89286e+08	1.62044e+08	2.68932e+08	2.98932e+08	1.50687e+08	2.288e+08	2.42407e+08	2.06319e+08	2.68932e+08	3.0955e+08	2.41458e+08	High	High	High	High	High	High	0	High	0.879	0.637338	0.146443	Carbamidomethyl [C204]; Oxidation [M274]
Q9SGS4	Thioredoxin-like protein CDSP32, chloroplastic OS=Arabidopsis thaliana OX=3702 GN=CDSP32 PE=1 SV=1	58	16	161	16	302	33.7	654	591	592	729	695	672	14	15	15	16	14	15	1.28913e+08	1.09393e+08	1.1919e+08	2.01874e+08	1.76543e+08	1.02964e+08	1.5207e+08	1.40093e+08	1.51756e+08	2.01874e+08	1.82814e+08	1.64986e+08	High	High	High	High	High	High	0	High	0.831	0.377589	0.0478221	Oxidation [M115; M174; M245; M254]; Carbamidomethyl [C122; C253]
Q42112	60S acidic ribosomal protein P0-2 OS=Arabidopsis thaliana OX=3702 GN=RPP0B PE=1 SV=2	62	15	169	5	320	34.1	919	1042	889	772	863	943	13	15	11	14	15	14	6.88262e+07	1.09565e+08	8.03082e+07	7.8336e+07	7.53001e+07	4.67853e+07	8.11894e+07	1.40313e+08	1.0225e+08	7.8336e+07	7.79747e+07	7.49676e+07	High	High	High	High	High	High	0	High	0.946	0.892674	0.452456	Carbamidomethyl [C18]
Q9MA79	Fructose-1,6-bisphosphatase, cytosolic OS=Arabidopsis thaliana OX=3702 GN=CYFBP PE=1 SV=1	47	14	102	14	341	37.3	619	397	749	512	377	468	12	10	13	12	11	11	5.08997e+07	4.92531e+07	4.73249e+07	7.5614e+07	6.64828e+07	4.02767e+07	6.00428e+07	6.30754e+07	6.02552e+07	7.5614e+07	6.88443e+07	6.45384e+07	High	High	High	High	High	High	0	High	0.894	0.732084	0.197655	Carbamidomethyl [C44]; Acetyl [N-Term]; Oxidation [M1]
F4JKH6	Protein TSS OS=Arabidopsis thaliana OX=3702 GN=TSS PE=1 SV=1	16	21	87	21	1819	199	337	365	408	353	435	417	11	12	13	13	15	15	2.15696e+07	2.19796e+07	2.2836e+07	2.43234e+07	2.31565e+07	1.32049e+07	2.54441e+07	2.81479e+07	2.90753e+07	2.43234e+07	2.39791e+07	2.11591e+07	High	High	High	High	High	High	0	High	1.242	0.475553	0.0741601	Carbamidomethyl [C120; C179; C1348; C1437; C1523]
Q93Z70	Probable N-acetyl-gamma-glutamyl-phosphate reductase, chloroplastic OS=Arabidopsis thaliana OX=3702 GN=At2g19940 PE=1 SV=2	61	18	87	18	401	44.1	270	275	337	360	442	320	10	11	12	13	15	14	5.0203e+07	4.46258e+07	52215014	6.6699e+07	5.33238e+07	3.974e+07	5.92209e+07	5.71495e+07	6.64814e+07	6.6699e+07	5.52179e+07	6.36783e+07	High	High	High	High	High	High	0	High	0.924	0.835946	0.330385	Carbamidomethyl [C130; C131; C205; C348]; Oxidation [M297]
O22886	Uroporphyrinogen decarboxylase 2, chloroplastic OS=Arabidopsis thaliana OX=3702 GN=HEME2 PE=2 SV=1	55	19	134	19	394	43.6	450	427	516	519	426	466	15	15	17	15	16	14	8.24139e+07	7.44659e+07	7.19056e+07	9.86996e+07	9.52818e+07	5.62818e+07	9.72179e+07	9.53639e+07	9.15518e+07	9.86996e+07	9.86661e+07	9.01846e+07	High	High	High	High	High	High	0	High	0.986	0.971472	0.715693	Carbamidomethyl [C87]
O81644	Villin-2 OS=Arabidopsis thaliana OX=3702 GN=VLN2 PE=1 SV=2	35	23	94	17	976	107.8	395	283	373	293	333	320	15	12	16	15	16	13	1.96677e+07	1.67732e+07	1.77545e+07	2.06276e+07	1.87961e+07	1.24246e+07	2.32006e+07	2.14805e+07	2.26054e+07	2.06276e+07	1.94637e+07	1.99088e+07	High	High	High	High	High	High	0	High	1.099	0.931322	0.576282	Carbamidomethyl [C115; C438]
P49690	60S ribosomal protein L23 OS=Arabidopsis thaliana OX=3702 GN=RPL23A PE=2 SV=3	68	13	128	13	140	15	567	596	522	495	581	554	10	10	12	12	12	13	1.28462e+08	1.06407e+08	1.21906e+08	1.45422e+08	1.42277e+08	9.75002e+07	1.51538e+08	1.36269e+08	1.55214e+08	1.45422e+08	1.47331e+08	1.56232e+08	High	High	High	High	High	High	0	High	1.006	0.988964	0.864193	Carbamidomethyl [C28; C56; C125]; Oxidation [M16; M60; M62]
Q9ZNT7	Prohibitin-2, mitochondrial OS=Arabidopsis thaliana OX=3702 GN=PHB2 PE=1 SV=1	62	14	106	9	286	31.8	450	452	507	525	363	394	12	12	13	13	11	11	2.43093e+07	2.56383e+07	2.16104e+07	2.95383e+07	2.9683e+07	1.5218e+07	2.86759e+07	3.28333e+07	2.75149e+07	2.95383e+07	3.07374e+07	2.43849e+07	High	High	High	High	High	High	0	High	1.092	0.930706	0.571437	Acetyl [N-Term]
Q08112	40S ribosomal protein S15-1 OS=Arabidopsis thaliana OX=3702 GN=RPS15A PE=2 SV=1	73	9	130	2	152	17.1	552	521	476	511	534	615	8	7	8	8	7	7	2.25709e+07	2.2323e+07	2.13412e+07	2.66835e+07	2.57763e+07	1.65052e+07	2.66253e+07	2.85876e+07	2.71721e+07	2.66835e+07	2.66918e+07	2.64474e+07	High	High	High	High	High	High	0	High	1.047	0.988964	0.825089	Acetyl [N-Term]; Oxidation [M35; M96]
O23324	ATP-sulfurylase 3, chloroplastic OS=Arabidopsis thaliana OX=3702 GN=APS3 PE=1 SV=1	34	18	134	3	465	52	367	324	387	403	288	446	16	15	13	15	12	15	2.39774e+06	1.93278e+06	2.21621e+06	2.79384e+06	2.51722e+06	1.98767e+06	2.82844e+06	2.47519e+06	2.82173e+06	2.79384e+06	2.60663e+06	3.18499e+06	High	High	High	Peak Found	High	High	0	High	0.902	0.881839	0.42927	Oxidation [M272; M357; M378]
Q94JQ3	Serine hydroxymethyltransferase 3, chloroplastic OS=Arabidopsis thaliana OX=3702 GN=SHM3 PE=1 SV=2	52	21	121	21	529	57.9	564	501	472	475	371	522	17	17	18	18	15	17	5.63193e+07	5.05187e+07	5.37939e+07	6.09467e+07	6.01971e+07	3.54118e+07	6.64359e+07	6.46962e+07	6.84916e+07	6.09467e+07	6.23352e+07	5.6743e+07	High	High	High	High	High	High	0	High	1.061	0.973936	0.741908	Carbamidomethyl [C125; C153; C363]
Q9LHG9	Nascent polypeptide-associated complex subunit alpha-like protein 1 OS=Arabidopsis thaliana OX=3702 GN=At3g12390 PE=1 SV=1	66	11	105	7	203	22	625	776	490	652	796	605	11	11	9	9	11	11	5.8493e+07	6.17905e+07	5.70285e+07	74103747	6.43668e+07	4.08102e+07	6.90001e+07	7.91313e+07	7.26101e+07	74103747	6.66531e+07	6.53932e+07	High	High	High	High	High	High	0	High	1.079	0.954575	0.624303	Oxidation [M75]; Acetyl [N-Term]
Q9SSB5	26S proteasome regulatory subunit 7 homolog A OS=Arabidopsis thaliana OX=3702 GN=RPT1A PE=1 SV=1	62	21	113	19	426	47.8	375	273	375	455	470	395	15	12	14	13	19	15	5.0998e+07	4.36229e+07	4.55558e+07	5.45726e+07	5.11762e+07	3.457e+07	6.01588e+07	5.58651e+07	5.80028e+07	5.45726e+07	5.29939e+07	5.53941e+07	High	High	High	High	High	High	0	High	1.068	0.971158	0.71269	Carbamidomethyl [C56; C173; C207; C229; C263; C382]; Oxidation [M131; M156]
Q03250	Glycine-rich RNA-binding protein 7 OS=Arabidopsis thaliana OX=3702 GN=RBG7 PE=1 SV=1	78	14	181	11	176	16.9	1512	1704	1501	1243	1437	1658	13	14	13	12	13	14	3.97202e+08	4.10452e+08	3.86053e+08	4.03329e+08	3.83465e+08	2.19966e+08	4.68551e+08	5.25641e+08	4.91532e+08	4.03329e+08	3.97085e+08	3.52468e+08	High	High	High	High	High	High	0	High	1.356	0.116004	0.00819556	Oxidation [M62; M69]; Acetyl [N-Term]; Carbamidomethyl [C10]
P82538	PsbP-like protein 1, chloroplastic OS=Arabidopsis thaliana OX=3702 GN=PPL1 PE=1 SV=1	55	12	88	12	230	25.6	262	360	478	477	375	443	7	10	10	9	10	9	7.16162e+07	7.73199e+07	6.71886e+07	9.2402e+07	8.74563e+07	5.15659e+07	8.44806e+07	9.90188e+07	8.55461e+07	9.2402e+07	9.05627e+07	8.26279e+07	High	High	High	High	High	High	0	High	1.025	0.999562	0.998438
O48549	40S ribosomal protein S6-1 OS=Arabidopsis thaliana OX=3702 GN=RPS6A PE=1 SV=2	50	15	150	6	250	28.4	910	849	897	784	851	1014	12	12	12	11	14	12	5.78316e+07	4.37329e+07	5.17659e+07	6.64984e+07	5.89711e+07	3.74841e+07	6.82199e+07	5.6006e+07	6.59095e+07	6.64984e+07	6.10657e+07	6.00635e+07	High	High	High	High	High	High	0	High	1.088	0.930706	0.574241	Carbamidomethyl [C12; C102]
Q9SID0	Probable fructokinase-1 OS=Arabidopsis thaliana OX=3702 GN=At2g31390 PE=2 SV=1	70	16	96	13	325	35.3	373	360	334	357	444	348	13	11	11	12	12	9	9.86528e+07	9.4884e+07	9.24646e+07	1.13944e+08	1.09955e+08	5.39863e+07	1.16374e+08	1.21512e+08	1.17728e+08	1.13944e+08	1.13861e+08	8.65062e+07	High	High	High	High	High	High	0	High	1.133	0.84376	0.344232	Carbamidomethyl [C149; C298]; Oxidation [M71]
Q9SKX4	50S ribosomal protein L3-1, chloroplastic OS=Arabidopsis thaliana OX=3702 GN=RPL3A PE=2 SV=1	57	17	142	17	271	29.3	617	462	774	855	507	564	15	15	16	16	15	16	1.80294e+08	1.86448e+08	1.7032e+08	2.17595e+08	2.25332e+08	1.35022e+08	2.12681e+08	2.38772e+08	2.16855e+08	2.17595e+08	2.33335e+08	2.16357e+08	High	High	High	High	High	High	0	High	1.058	0.977638	0.763089	Oxidation [M65; M66]
Q9SJ36	40S ribosomal protein S17-2 OS=Arabidopsis thaliana OX=3702 GN=RPS17B PE=2 SV=3	68	15	123	2	140	15.9	483	426	441	404	396	442	11	12	12	12	11	10	5.86588e+06	5.68146e+06	5.87958e+06	1.15732e+06	677070	365232	6.91957e+06	7.2759e+06	7.48602e+06	1.15732e+06	701119	585239	High	High	High	High	High	High	0	High	1.148	0.915354	0.5337	Oxidation [M58; M82; M105; M111; M126]
Q9FF55	Protein disulfide isomerase-like 1-4 OS=Arabidopsis thaliana OX=3702 GN=PDIL1-4 PE=1 SV=1	46	21	122	21	597	66.3	403	509	382	400	398	468	12	15	14	16	18	18	8.09313e+07	8.2575e+07	8.09616e+07	9.9907e+07	9.33625e+07	5.90717e+07	9.54689e+07	1.05749e+08	1.03082e+08	9.9907e+07	9.66787e+07	9.46549e+07	High	High	High	High	High	High	0	High	1.052	0.988259	0.801997
P32961	Nitrilase 1 OS=Arabidopsis thaliana OX=3702 GN=NIT1 PE=1 SV=2	51	15	136	9	346	38.1	634	643	752	802	765	772	12	11	13	10	13	10	8.47742e+07	6.75646e+07	7.16401e+07	9.43766e+07	8.62125e+07	5.63288e+07	1.00002e+08	8.65259e+07	9.12138e+07	9.43766e+07	8.92747e+07	9.02598e+07	High	High	High	High	High	High	0	High	1.005	0.988964	0.855603	Carbamidomethyl [C161; C207]; Oxidation [M7]
Q5XF33	Magnesium-chelatase subunit ChlI-2, chloroplastic OS=Arabidopsis thaliana OX=3702 GN=CHLI2 PE=1 SV=1	55	22	135	11	418	46.1	359	359	537	413	347	421	14	14	18	15	14	15	2.13341e+07	1.96894e+07	2.03471e+07	2.0439e+07	1.98037e+07	1.07001e+07	2.51664e+07	2.5215e+07	2.59064e+07	2.0439e+07	2.05071e+07	1.71456e+07	High	High	High	High	High	High	0	High	1.223	0.616858	0.135702	Carbamidomethyl [C96; C150; C187; C348; C390]; Oxidation [M110; M174; M279]
O24457	Pyruvate dehydrogenase E1 component subunit alpha-3, chloroplastic OS=Arabidopsis thaliana OX=3702 GN=PDH-E1 ALPHA PE=2 SV=1	50	20	110	20	428	47.1	501	479	399	399	462	296	17	16	15	14	15	17	6.09126e+07	5.18884e+07	5.47921e+07	6.6718e+07	6.28014e+07	4.43798e+07	7.18543e+07	6.64503e+07	6.97626e+07	6.6718e+07	6.50321e+07	7.11131e+07	High	High	High	High	High	High	0	High	1.079	0.954575	0.626654	Oxidation [M185]; Carbamidomethyl [C101; C317; C416]
Q9FG67	Methylthioalkylmalate synthase 1, chloroplastic OS=Arabidopsis thaliana OX=3702 GN=MAM1 PE=1 SV=1	52	21	106	17	506	55.1	379	510	428	537	444	422	13	17	16	18	17	15	3.72178e+07	3.44081e+07	3.63607e+07	4.79499e+07	4.84579e+07	3.05207e+07	4.39032e+07	4.40643e+07	4.62953e+07	4.79499e+07	5.01791e+07	4.89056e+07	High	High	High	High	High	High	0	High	0.907	0.777749	0.258755	Oxidation [M123]; Carbamidomethyl [C160; C230; C242]
Q38799	Pyruvate dehydrogenase E1 component subunit beta-1, mitochondrial OS=Arabidopsis thaliana OX=3702 GN=PDH2 PE=1 SV=2	42	11	115	11	363	39.2	484	640	656	806	742	624	9	8	8	9	10	9	9.68108e+07	9.38347e+07	100452315	1.34734e+08	1.27401e+08	7.53082e+07	1.14201e+08	1.20168e+08	1.27898e+08	1.34734e+08	1.31927e+08	1.20672e+08	High	High	High	High	High	High	0	High	0.934	0.86271	0.382298	Oxidation [M50; M59; M136; M334]; Carbamidomethyl [C164]
P60040	60S ribosomal protein L7-2 OS=Arabidopsis thaliana OX=3702 GN=RPL7B PE=1 SV=1	65	20	137	8	242	28.2	536	434	524	483	409	507	16	17	18	15	16	17	5.03242e+07	3.91185e+07	4.75998e+07	5.96113e+07	4.91442e+07	3.29517e+07	5.93639e+07	5.00967e+07	6.06052e+07	5.96113e+07	5.08898e+07	5.28009e+07	High	High	High	High	High	High	0	High	1.008	0.988964	0.854863	Carbamidomethyl [C180]
Q9FY50	50S ribosomal protein L10, chloroplastic OS=Arabidopsis thaliana OX=3702 GN=RPL10 PE=2 SV=1	57	12	97	12	220	24.7	570	394	585	600	639	542	11	11	10	11	11	12	1.27072e+08	1.18534e+08	1.10775e+08	155476723	1.60522e+08	8.73645e+07	1.49898e+08	1.51799e+08	1.41042e+08	155476723	1.66224e+08	1.39991e+08	High	High	High	High	High	High	0	High	0.959	0.915314	0.533333	Oxidation [M118; M171]; Carbamidomethyl [C62; C114]
Q9M8M7	Acetylornithine aminotransferase, chloroplastic/mitochondrial OS=Arabidopsis thaliana OX=3702 GN=WIN1 PE=1 SV=1	50	15	97	15	457	48.8	471	395	397	441	507	455	12	12	14	14	12	12	6.28497e+07	54800582	5.6553e+07	7.24697e+07	7.12077e+07	4.43596e+07	7.41393e+07	7.01797e+07	7.20046e+07	7.24697e+07	7.3737e+07	7.10807e+07	High	High	High	High	High	High	0	High	0.955	0.909419	0.506684	Carbamidomethyl [C99; C157; C272; C286; C348]
Q9SMN0	Probable carboxylesterase 12 OS=Arabidopsis thaliana OX=3702 GN=CXE12 PE=1 SV=1	52	12	87	11	324	35.5	397	192	318	340	323	342	10	9	10	10	11	8	2.16505e+07	1.71213e+07	2.0154e+07	2.95419e+07	2.55676e+07	1.57874e+07	2.55395e+07	2.19262e+07	2.56606e+07	2.95419e+07	2.64757e+07	2.52974e+07	High	High	High	High	High	High	0	High	0.921	0.837785	0.34027	Carbamidomethyl [C9; C254]; Acetyl [N-Term]; Oxidation [M1]
Q8S4Y1	Acetyl-CoA acetyltransferase, cytosolic 1 OS=Arabidopsis thaliana OX=3702 GN=AAT1 PE=1 SV=1	66	17	88	17	403	41.4	344	292	314	326	400	401	11	10	13	14	15	12	3.51523e+07	3.27716e+07	3.56998e+07	4.71948e+07	3.67413e+07	2.60328e+07	4.14667e+07	4.19685e+07	4.54539e+07	4.71948e+07	3.80463e+07	4.17143e+07	High	High	High	High	High	High	0	High	1.018	0.992837	0.956076	Acetyl [N-Term]; Carbamidomethyl [C14; C90; C363]
P43297	Cysteine proteinase RD21A OS=Arabidopsis thaliana OX=3702 GN=RD21A PE=1 SV=1	26	11	86	11	462	50.9	445	403	455	412	340	480	10	9	9	9	11	9	9.03805e+07	7.52009e+07	8.90882e+07	1.27888e+08	1.21166e+08	7.2539e+07	1.06616e+08	9.63051e+07	1.13429e+08	1.27888e+08	1.2547e+08	1.16235e+08	High	High	High	High	High	High	0	High	0.948	0.893239	0.462741	Carbamidomethyl [C233; C291; C342]
Q9C9C6	60S ribosomal protein L6-2 OS=Arabidopsis thaliana OX=3702 GN=RPL6B PE=2 SV=1	57	19	133	6	233	26	479	352	423	546	292	376	15	14	13	17	16	17	3.10038e+07	2.27804e+07	2.41534e+07	3.46237e+07	2.79625e+07	1.86592e+07	3.6573e+07	2.91734e+07	3.07527e+07	3.46237e+07	2.89557e+07	2.9899e+07	High	High	High	High	High	High	0	High	1.011	0.988964	0.889251
Q9S7Y7	Alpha-xylosidase 1 OS=Arabidopsis thaliana OX=3702 GN=XYL1 PE=1 SV=1	29	17	92	17	915	102.3	228	244	223	255	264	302	14	13	11	13	13	13	2.84511e+07	2.89254e+07	2.92169e+07	4.47372e+07	4.07738e+07	2.49904e+07	3.35618e+07	3.70429e+07	3.71997e+07	4.47372e+07	4.22221e+07	4.00439e+07	High	High	High	High	High	High	0	High	0.942	0.892669	0.449667
Q9XEX2	Peroxiredoxin-2B OS=Arabidopsis thaliana OX=3702 GN=PRXIIB PE=1 SV=1	81	10	118	8	162	17.4	646	843	695	746	462	560	8	10	9	9	9	7	9.43938e+07	1.05115e+08	8.69518e+07	1.12017e+08	1.22428e+08	7.25396e+07	1.1135e+08	1.34615e+08	1.10709e+08	1.12017e+08	1.26777e+08	1.16236e+08	High	High	High	High	High	High	0	High	0.944	0.883814	0.435554	Carbamidomethyl [C51; C76]; Oxidation [M85]
P25851	Fructose-1,6-bisphosphatase 1, chloroplastic OS=Arabidopsis thaliana OX=3702 GN=CFBP1 PE=1 SV=2	32	10	104	10	417	45.1	497	417	658	564	637	537	9	9	9	9	10	9	7.95993e+07	6.42846e+07	6.8813e+07	1.25741e+08	1.06997e+08	6.57639e+07	9.38977e+07	8.23254e+07	8.76143e+07	1.25741e+08	1.10798e+08	1.05378e+08	High	High	High	High	High	High	0	High	0.837	0.41384	0.055452	Carbamidomethyl [C154; C366]; Oxidation [M303]
P17597	Acetolactate synthase, chloroplastic OS=Arabidopsis thaliana OX=3702 GN=ALS PE=1 SV=1	36	19	99	19	670	72.5	380	290	395	337	338	419	13	14	15	17	12	17	44863590	4.21461e+07	4.51811e+07	5.90559e+07	5.0928e+07	3.54214e+07	5.29224e+07	5.39739e+07	5.75257e+07	5.90559e+07	5.27369e+07	5.67584e+07	High	High	High	High	High	High	0	High	0.999	0.985857	0.792261	Carbamidomethyl [C310]
Q93YR3	FAM10 family protein At4g22670 OS=Arabidopsis thaliana OX=3702 GN=At4g22670 PE=1 SV=1	37	16	116	16	441	46.6	679	700	609	653	598	645	11	13	14	16	11	13	9.70189e+07	9.65768e+07	8.89554e+07	9.73112e+07	9.87262e+07	6.32754e+07	1.14446e+08	1.2368e+08	1.1326e+08	9.73112e+07	1.02233e+08	1.01391e+08	High	High	High	High	High	High	0	High	1.151	0.797836	0.274714	Oxidation [M108]
Q42134	Proteasome subunit alpha type-5-B OS=Arabidopsis thaliana OX=3702 GN=PAE2 PE=1 SV=2	79	12	79	1	237	26	738	651	610	526	369	651	10	12	10	9	9	10	2.94814e+06	3.12323e+06	3.22751e+06	3.27437e+06	3.93874e+06	2.33265e+06	3.47771e+06	3.99973e+06	4.10934e+06	3.27437e+06	4.07864e+06	3.73778e+06	High	High	Peak Found	High	Peak Found	Peak Found	0	High	1.062	0.988964	0.867699	Carbamidomethyl [C76; C117; C163]; Oxidation [M107; M131]
Q9FJA6	40S ribosomal protein S3-3 OS=Arabidopsis thaliana OX=3702 GN=RPS3C PE=1 SV=1	60	19	161	3	248	27.4	615	712	584	672	647	624	17	16	15	17	19	17	1.64732e+07	1.25654e+07	1.47871e+07	2.18302e+07	2.17634e+07	1.12441e+07	1.94323e+07	1.60917e+07	1.88272e+07	2.18302e+07	2.25364e+07	1.80172e+07	High	High	High	High	High	High	0	High	0.863	0.600379	0.128825	Carbamidomethyl [C97; C119]; Oxidation [M127; M157]
Q9FY64	40S ribosomal protein S15-4 OS=Arabidopsis thaliana OX=3702 GN=RPS15D PE=2 SV=1	72	8	115	1	152	17.1	503	474	483	481	502	585	8	7	7	7	6	7	1.15423e+07	8.58055e+06	8.6679e+06	7.86992e+06	11230650	6396291	1.36156e+07	1.09886e+07	1.10362e+07	7.86992e+06	1.16296e+07	1.02493e+07	High	High	High	High	High	High	0	High	1.171	0.862319	0.38186	Acetyl [N-Term]; Oxidation [M35; M96]
Q9LK72	Lectin-like protein At3g16530 OS=Arabidopsis thaliana OX=3702 GN=At3g16530 PE=1 SV=1	62	13	96	9	276	30.5	363	274	317	387	357	364	10	11	9	11	12	9	5.91628e+07	6.28824e+07	5.64458e+07	6.99259e+07	6.9513e+07	4.06124e+07	6.97902e+07	8.05296e+07	7.18681e+07	6.99259e+07	7.19821e+07	6.50763e+07	High	High	High	High	High	High	0	High	1.096	0.915314	0.524723	Oxidation [M55; M255]
P93033	Fumarate hydratase 1, mitochondrial OS=Arabidopsis thaliana OX=3702 GN=FUM1 PE=1 SV=2	49	16	99	6	492	53	456	575	453	390	479	567	11	14	13	10	12	14	1.76947e+07	1.52536e+07	1.96528e+07	2.9815e+07	2.16031e+07	1.51036e+07	2.08732e+07	1.95343e+07	2.50224e+07	2.9815e+07	2.23704e+07	2.42016e+07	High	High	High	High	High	High	0	High	0.85	0.539778	0.0939419	Oxidation [M103; M133]; Carbamidomethyl [C155; C302; C332]
P51407	60S acidic ribosomal protein P2-1 OS=Arabidopsis thaliana OX=3702 GN=RPP2A PE=3 SV=2	80	11	155	9	115	11.4	1410	1505	1564	1031	1248	1293	10	10	10	10	11	10	1.0308e+08	1.13114e+08	9.61217e+07	1.21321e+08	9.75022e+07	62587425	1.21596e+08	1.44859e+08	1.22384e+08	1.21321e+08	1.00965e+08	1.00288e+08	High	High	High	High	High	High	0	High	1.358	0.112765	0.00790196	Oxidation [M1]
Q9SSS9	ATP synthase subunit delta, chloroplastic OS=Arabidopsis thaliana OX=3702 GN=ATPD PE=1 SV=1	62	16	136	16	234	25.7	637	679	465	561	552	495	14	13	10	13	14	11	2.04248e+08	2.30272e+08	1.78311e+08	2.52974e+08	3.06816e+08	1.31875e+08	2.40937e+08	2.94896e+08	2.2703e+08	2.52974e+08	3.17714e+08	2.11313e+08	High	High	High	High	High	High	0	High	0.984	0.970228	0.700576	Oxidation [M69; M212]
Q9SJE1	Magnesium-chelatase subunit ChlD, chloroplastic OS=Arabidopsis thaliana OX=3702 GN=CHLD PE=1 SV=3	40	24	99	24	760	83.2	202	169	269	308	221	245	10	12	16	16	16	13	4.64187e+07	3.7659e+07	4.60466e+07	5.97946e+07	54836212	3.42887e+07	5.47568e+07	4.82276e+07	5.86277e+07	5.97946e+07	5.6784e+07	5.49434e+07	High	High	High	High	High	High	0	High	1.006	0.988964	0.847789	Carbamidomethyl [C257; C627]
Q94AW8	Chaperone protein dnaJ 3 OS=Arabidopsis thaliana OX=3702 GN=ATJ3 PE=1 SV=2	57	18	84	9	420	46.4	335	222	257	286	204	306	14	9	12	13	10	13	22368165	1.94672e+07	2.07712e+07	2.48361e+07	2.34612e+07	1.41717e+07	2.63861e+07	2.49304e+07	2.64464e+07	2.48361e+07	2.42945e+07	2.27083e+07	High	High	High	High	High	High	0	High	1.12	0.883763	0.434265	Carbamidomethyl [C191; C194; C374]; Oxidation [M369]
Q8W4H8	Inactive GDSL esterase/lipase-like protein 23 OS=Arabidopsis thaliana OX=3702 GN=GLL23 PE=1 SV=1	40	11	91	10	386	43.1	717	617	673	728	568	505	10	10	8	9	10	11	1.35941e+08	1.10942e+08	1.24621e+08	1.78003e+08	1.51099e+08	8.87631e+07	1.60359e+08	1.42077e+08	1.58671e+08	1.78003e+08	1.56466e+08	1.42232e+08	High	High	High	High	High	High	0	High	0.897	0.74522	0.208028	Oxidation [M226; M247; M363]; Carbamidomethyl [C214; C229]
P21218	Protochlorophyllide reductase B, chloroplastic OS=Arabidopsis thaliana OX=3702 GN=PORB PE=1 SV=3	58	17	104	8	401	43.3	498	429	467	691	331	299	13	14	13	14	13	11	3.69204e+07	32298456	3.29618e+07	39592864	4.30336e+07	3.12873e+07	4.35524e+07	4.13627e+07	4.19677e+07	39592864	4.45621e+07	5.01339e+07	High	High	High	High	High	High	0	High	0.887	0.709367	0.18759	Carbamidomethyl [C120; C172; C282; C309]; Oxidation [M284]
P42770	Glutathione reductase, chloroplastic OS=Arabidopsis thaliana OX=3702 GN=EMB2360 PE=2 SV=1	54	18	83	18	565	60.8	130	197	345	382	343	196	9	12	15	11	13	10	47242523	3.96487e+07	4.40521e+07	5.7731e+07	5.0344e+07	3.66904e+07	5.57287e+07	5.07757e+07	5.60881e+07	5.7731e+07	5.21323e+07	5.87917e+07	High	High	High	High	High	High	0	High	0.939	0.870518	0.398068	Carbamidomethyl [C116; C135; C433; C486; C498]
P28769	T-complex protein 1 subunit alpha OS=Arabidopsis thaliana OX=3702 GN=CCT1 PE=1 SV=1	50	22	103	22	545	59.2	409	385	401	309	446	408	17	16	15	15	13	16	9.63609e+07	77914468	8.68263e+07	1.16252e+08	1.051e+08	6.28214e+07	1.1367e+08	9.97803e+07	1.10549e+08	1.16252e+08	1.08833e+08	1.00663e+08	High	High	High	High	High	High	0	High	0.973	0.952962	0.621376	Carbamidomethyl [C28; C154; C239; C400]; Oxidation [M511]; Acetyl [N-Term]
P42645	14-3-3-like protein GF14 upsilon OS=Arabidopsis thaliana OX=3702 GN=GRF5 PE=1 SV=2	62	18	147	7	268	30.2	839	822	743	744	679	635	16	15	16	16	16	15	1.40385e+07	1.18102e+07	1.11236e+07	1.27381e+07	1.64592e+07	8.85878e+06	1.65603e+07	1.51246e+07	1.41629e+07	1.27381e+07	1.70438e+07	1.41951e+07	High	High	High	High	High	High	0	High	1.061	0.988964	0.844549	Oxidation [M26; M30; M226]; Acetyl [N-Term]
P0DH95	Calmodulin-1 OS=Arabidopsis thaliana OX=3702 GN=CAM1 PE=1 SV=1	70	11	108	2	149	16.9	741	694	658	769	524	577	9	10	8	9	7	9	12820022	13018433	12267909	1.69615e+07	17303156	7.62174e+06	1.51229e+07	1.66719e+07	1.56198e+07	1.69615e+07	1.79178e+07	1.22129e+07	High	High	Peak Found	High	Peak Found	Peak Found	0	High	0.995	0.977638	0.763813	Acetyl [N-Term]; Carbamidomethyl [C27]; Oxidation [M37; M77; M110]
Q9FZ76	60S ribosomal protein L6-1 OS=Arabidopsis thaliana OX=3702 GN=RPL6A PE=2 SV=1	59	21	135	8	233	26.1	358	325	375	491	306	307	14	16	13	17	17	20	9.65621e+07	77021565	9.4006e+07	1.16985e+08	1.0712e+08	6.99077e+07	1.13907e+08	9.86368e+07	1.19691e+08	1.16985e+08	1.10925e+08	1.12018e+08	High	High	High	High	High	High	0	High	1.101	0.907306	0.496995
Q944P7	Leucine aminopeptidase 2, chloroplastic OS=Arabidopsis thaliana OX=3702 GN=LAP2 PE=2 SV=2	48	17	110	7	583	61.3	536	653	634	526	612	787	12	13	13	14	13	13	8.05882e+06	5.89094e+06	7.45555e+06	1.09084e+07	1.14548e+07	5.76721e+06	9.50642e+06	7.54417e+06	9.49259e+06	1.09084e+07	1.18617e+07	9.24123e+06	High	High	High	High	High	High	0	High	0.876	0.754949	0.217777	Carbamidomethyl [C209; C368; C407; C451; C468]; Oxidation [M521]
P55826	Protoporphyrinogen oxidase 1, chloroplastic OS=Arabidopsis thaliana OX=3702 GN=PPOX1 PE=1 SV=1	44	15	90	15	537	57.7	350	334	368	339	437	373	13	10	13	9	13	12	3.36072e+07	3.6467e+07	3.59977e+07	47771749	4.2812e+07	2.91298e+07	3.9644e+07	4.67011e+07	4.58331e+07	47771749	4.43326e+07	4.66769e+07	High	High	High	High	High	High	0	High	0.982	0.970228	0.699796	Carbamidomethyl [C59; C70; C215; C381]
F4I7I0	Alanine aminotransferase 1, mitochondrial OS=Arabidopsis thaliana OX=3702 GN=ALAAT1 PE=1 SV=1	44	18	100	13	543	59.8	457	372	442	406	405	404	13	13	15	14	14	14	6.05726e+07	4.61175e+07	5.79491e+07	7.93377e+07	6.48595e+07	4.36681e+07	7.14533e+07	5.90598e+07	7.37822e+07	7.93377e+07	6.71632e+07	6.99727e+07	High	High	High	High	High	High	0	High	1.025	0.999562	0.998438	Carbamidomethyl [C112; C366; C451; C463; C486; C514]
P93292	Putative uncharacterized mitochondrial protein AtMg00280 OS=Arabidopsis thaliana OX=3702 GN=AtMg00280 PE=5 SV=1	44	6	445	2	110	12.7	2482	2543	2170	2137	1572	2271	4	5	5	5	6	5	6.64489e+06	6.76353e+06	6.58002e+06	1.14809e+07	1.242e+07	6.44938e+06	7.83851e+06	8.66164e+06	8.37783e+06	1.14809e+07	1.28612e+07	1.03343e+07	Peak Found	High	High	High	High	High	0	High	0.77	0.28617	0.0301138	Carbamidomethyl [C24; C53; C79]; Oxidation [M44; M82]
Q9FGY1	Beta-D-xylosidase 1 OS=Arabidopsis thaliana OX=3702 GN=BXL1 PE=1 SV=1	37	18	83	18	774	83.5	414	324	452	450	378	444	12	9	12	15	14	11	3.61323e+07	2.85691e+07	3.5672e+07	2.97514e+07	3.33491e+07	2.39222e+07	4.26227e+07	3.65867e+07	4.54184e+07	2.97514e+07	3.45336e+07	3.83323e+07	High	High	High	High	High	High	0	High	1.114	0.882633	0.43067	Carbamidomethyl [C262; C273; C297; C329; C384; C442; C463; C468]
P27323	Heat shock protein 90-1 OS=Arabidopsis thaliana OX=3702 GN=HSP90-1 PE=1 SV=3	35	22	136	10	700	80.6	536	551	544	629	512	572	18	16	18	17	18	18	9.53183e+06	6.57138e+06	8.2831e+06	9.51085e+06	9.70776e+06	5.78674e+06	1.1244e+07	8.41556e+06	1.05462e+07	9.51085e+06	1.00526e+07	9.27252e+06	High	High	High	High	High	High	0	High	1.142	0.915314	0.528601	Acetyl [N-Term]; Carbamidomethyl [C570; C571]
Q9FME2	Nuclear transport factor 2 OS=Arabidopsis thaliana OX=3702 GN=NTF2 PE=1 SV=1	54	16	94	16	460	49.5	452	495	394	378	397	555	15	13	11	13	14	14	4.67775e+07	5.08122e+07	44343885	5.5151e+07	4.65545e+07	2.90396e+07	5.51801e+07	6.5072e+07	5.64597e+07	5.5151e+07	4.82081e+07	4.65322e+07	High	High	High	High	High	High	0	High	1.137	0.844733	0.348042	Acetyl [N-Term]; Carbamidomethyl [C335]
Q9FGI6	NADH dehydrogenase [ubiquinone] iron-sulfur protein 1, mitochondrial OS=Arabidopsis thaliana OX=3702 GN=EMB1467 PE=1 SV=2	39	19	79	19	748	81.5	240	224	349	212	227	336	11	11	16	12	12	11	4.24541e+07	3.11521e+07	4.14171e+07	4.92151e+07	4.20918e+07	2.98448e+07	5.00801e+07	3.98945e+07	5.27332e+07	4.92151e+07	4.35869e+07	4.78225e+07	High	High	High	High	High	High	0	High	1.08	0.958092	0.635711	Carbamidomethyl [C170; C173; C179; C268; C335; C410; C482; C503]
Q94K71	CBBY-like protein OS=Arabidopsis thaliana OX=3702 GN=CBBY PE=1 SV=1	53	19	120	19	319	34.2	430	474	416	507	441	562	14	17	16	15	16	16	1.04813e+08	9.74145e+07	9.83513e+07	1.40862e+08	1.2632e+08	9.10716e+07	1.2364e+08	1.24753e+08	1.25223e+08	1.40862e+08	1.30807e+08	1.45931e+08	High	High	High	High	High	High	0	High	0.886	0.674781	0.168966	Carbamidomethyl [C197; C211; C253; C273; C295; C309]
O04450	T-complex protein 1 subunit epsilon OS=Arabidopsis thaliana OX=3702 GN=CCT5 PE=1 SV=1	49	18	99	18	535	59.3	396	399	380	257	187	353	13	13	14	14	10	13	5.43856e+07	4.76305e+07	4.98776e+07	6.37664e+07	5.86071e+07	3.78572e+07	6.41548e+07	6.09974e+07	6.35053e+07	6.37664e+07	6.06888e+07	6.06614e+07	High	High	High	High	High	High	0	High	1.011	0.988964	0.901498	Acetyl [N-Term]; Carbamidomethyl [C165; C298; C373; C425; C489]
Q93VC7	30S ribosomal protein S1, chloroplastic OS=Arabidopsis thaliana OX=3702 GN=RPS1 PE=1 SV=1	46	19	177	19	416	45.1	803	785	788	782	710	798	16	16	16	16	18	17	3.54976e+08	3.61063e+08	3.3283e+08	4.21175e+08	4.04599e+08	2.55809e+08	4.1874e+08	4.62391e+08	4.23767e+08	4.21175e+08	4.18971e+08	4.09902e+08	High	High	High	High	High	High	0	High	1.076	0.965179	0.648357	Oxidation [M1; M355; M369]; Carbamidomethyl [C132]
Q42546	SAL1 phosphatase OS=Arabidopsis thaliana OX=3702 GN=SAL1 PE=1 SV=1	55	13	91	13	353	37.5	552	382	534	517	336	455	13	10	11	12	12	12	3.92142e+07	4.12139e+07	3.98999e+07	4.93135e+07	4.46767e+07	2.71602e+07	4.62582e+07	5.27801e+07	5.08014e+07	4.93135e+07	4.62636e+07	4.35209e+07	High	High	High	High	High	High	0	High	1.101	0.907641	0.504852	Carbamidomethyl [C119; C167]
Q9SA14	3-isopropylmalate dehydrogenase 3, chloroplastic OS=Arabidopsis thaliana OX=3702 GN=IMDH3 PE=1 SV=2	54	15	136	7	404	43.8	637	600	573	545	604	647	12	14	14	13	14	13	3.26921e+07	3.17597e+07	33657486	4.5355e+07	3.76327e+07	2.31313e+07	3.85645e+07	4.06727e+07	4.28535e+07	4.5355e+07	3.89694e+07	3.70651e+07	High	High	High	High	High	High	0	High	0.95	0.907306	0.497065	Oxidation [M171; M172; M269; M345; M390]
Q8RWG8	Ran-binding protein 1 homolog b OS=Arabidopsis thaliana OX=3702 GN=RANBP1B PE=1 SV=2	57	11	72	8	217	24.4	381	517	719	269	508	479	8	9	9	7	6	9	24005928	2.44294e+07	2.22491e+07	2.62443e+07	2.38302e+07	1.53259e+07	2.83181e+07	3.12852e+07	2.83281e+07	2.62443e+07	2.46766e+07	2.45578e+07	High	High	High	High	High	High	0	High	1.099	0.907306	0.493167	Acetyl [N-Term]; Carbamidomethyl [C100; C139; C148]
Q9LW85	MAR-binding filament-like protein 1 OS=Arabidopsis thaliana OX=3702 GN=MFP1 PE=2 SV=2	30	21	105	21	726	81.9	415	367	366	331	328	354	18	13	13	14	17	15	4.71262e+07	4.97255e+07	4.43695e+07	5.85156e+07	5.79578e+07	3.38336e+07	5.55915e+07	6.36805e+07	5.64923e+07	5.85156e+07	6.00164e+07	5.4214e+07	High	High	High	High	High	High	0	High	1.001	0.988863	0.807554
F4JL11	Importin subunit alpha-2 OS=Arabidopsis thaliana OX=3702 GN=IMPA2 PE=1 SV=1	36	14	98	9	535	58.9	475	484	437	475	343	411	12	10	12	12	11	12	2.50762e+07	2.2867e+07	2.5583e+07	2.79244e+07	2.20654e+07	1.3592e+07	2.95806e+07	2.92843e+07	3.25729e+07	2.79244e+07	2.28491e+07	2.17795e+07	High	High	High	High	High	High	0	High	1.031	0.990968	0.934639	Carbamidomethyl [C423; C428; C437]
Q9FWS4	50S ribosomal protein L31, chloroplastic OS=Arabidopsis thaliana OX=3702 GN=RPL31 PE=2 SV=1	56	7	118	7	144	16	451	659	600	587	531	559	7	7	7	7	7	7	1.22839e+08	1.25547e+08	1.12374e+08	1.21845e+08	1.35037e+08	7.75347e+07	1.44905e+08	1.6078e+08	1.43077e+08	1.21845e+08	1.39833e+08	1.2424e+08	High	High	High	High	High	High	0	High	1.144	0.819757	0.298032	Oxidation [M71; M100; M120]; Carbamidomethyl [C65]
Q43349	29 kDa ribonucleoprotein, chloroplastic OS=Arabidopsis thaliana OX=3702 GN=CP29A PE=2 SV=2	47	12	147	9	342	36	560	707	470	540	548	782	10	11	9	9	11	10	1.31453e+08	2.00929e+08	1.9874e+08	1.8405e+08	1.76178e+08	1.05062e+08	1.55066e+08	2.57317e+08	2.5304e+08	1.8405e+08	1.82435e+08	1.68348e+08	High	High	High	High	High	High	0	High	1.259	0.398076	0.0524747	Oxidation [M147]
P41127	60S ribosomal protein L13-1 OS=Arabidopsis thaliana OX=3702 GN=RPL13B PE=1 SV=1	60	15	126	9	206	23.8	405	478	380	395	490	547	12	14	13	11	11	13	1.20074e+08	1.07934e+08	1.02893e+08	1.34471e+08	1.22894e+08	8.3025e+07	1.41643e+08	1.38225e+08	1.31005e+08	1.34471e+08	1.27259e+08	1.33037e+08	High	High	High	High	High	High	0	High	1.121	0.870518	0.394742
Q9LR75	Coproporphyrinogen-III oxidase 1, chloroplastic OS=Arabidopsis thaliana OX=3702 GN=CPX1 PE=2 SV=1	57	21	115	21	386	43.8	518	538	596	504	378	535	13	13	14	17	17	14	1.21827e+08	1.09971e+08	1.07033e+08	1.37699e+08	1.35354e+08	8.469e+07	1.4371e+08	1.40833e+08	1.36276e+08	1.37699e+08	1.40162e+08	1.35705e+08	High	High	High	High	High	High	0	High	1.024	0.999562	0.993754	Carbamidomethyl [C96; C253; C379]; Oxidation [M146; M309]
Q94A94	Diaminopimelate decarboxylase 2, chloroplastic OS=Arabidopsis thaliana OX=3702 GN=LYSA2 PE=1 SV=1	43	17	101	4	489	54.1	385	310	363	415	292	384	15	14	16	15	15	14	1.65845e+07	1.55834e+07	1.34729e+07	2.45352e+07	2.106e+07	1.4982e+07	1.95636e+07	1.99567e+07	1.7154e+07	2.45352e+07	2.1808e+07	2.40067e+07	High	High	High	High	High	High	0	High	0.85	0.544564	0.0966364	Carbamidomethyl [C71; C82; C146; C169; C268; C355; C356; C416]
Q39172	NADPH-dependent oxidoreductase 2-alkenal reductase OS=Arabidopsis thaliana OX=3702 GN=AER PE=1 SV=1	66	15	91	9	345	38.1	391	372	381	465	365	392	11	11	11	12	10	12	1.44295e+07	9.54469e+06	1.23605e+07	1.4209e+07	1.428e+07	8.43289e+06	1.70215e+07	1.22233e+07	1.57377e+07	1.4209e+07	1.47873e+07	1.35126e+07	High	High	High	High	High	High	0	High	1.042	0.990968	0.945363	Carbamidomethyl [C50; C181; C221; C254]; Oxidation [M58]
P51430	40S ribosomal protein S6-2 OS=Arabidopsis thaliana OX=3702 GN=RPS6B PE=1 SV=3	46	15	135	6	249	28.1	608	563	662	526	615	695	13	11	13	11	13	12	1.94205e+07	1.78701e+07	1.79072e+07	2.086e+07	1.67922e+07	1.11836e+07	2.2909e+07	2.28851e+07	2.27999e+07	2.086e+07	1.73887e+07	1.79203e+07	High	High	High	High	High	High	0	High	1.219	0.636278	0.146004	Carbamidomethyl [C12; C102]
Q41932	Oxygen-evolving enhancer protein 3-2, chloroplastic OS=Arabidopsis thaliana OX=3702 GN=PSBQ2 PE=1 SV=2	44	10	124	8	230	24.6	493	656	613	530	486	478	9	10	10	9	9	9	9.75314e+07	1.00956e+08	9.22856e+07	1.49648e+08	1.87973e+08	9.07551e+07	1.15051e+08	1.29288e+08	1.175e+08	1.49648e+08	1.9465e+08	1.45424e+08	High	High	High	High	High	High	0	High	0.776	0.117162	0.00855766
Q9LQL0	Glycine cleavage system H protein 3, mitochondrial OS=Arabidopsis thaliana OX=3702 GN=GDH3 PE=1 SV=1	54	5	129	2	166	17.9	612	687	767	624	613	641	5	5	5	5	5	5	1.52884e+08	1.20334e+08	1.61916e+08	1.945e+08	1.86511e+08	1.1362e+08	1.80347e+08	1.54104e+08	2.06155e+08	1.945e+08	1.93136e+08	1.82061e+08	High	High	High	High	High	High	0	High	0.985	0.971158	0.710189	Carbamidomethyl [C159]; Oxidation [M135; M150]
F4JZY1	COP1-interactive protein 1 OS=Arabidopsis thaliana OX=3702 GN=CIP1 PE=1 SV=1	19	27	102	27	1586	181.9	379	441	366	370	379	406	16	17	17	14	14	17	3.67419e+07	3.24352e+07	3.42413e+07	4.18915e+07	3.80033e+07	2.40997e+07	4.33419e+07	4.15377e+07	4.35968e+07	4.18915e+07	3.93531e+07	3.86168e+07	High	High	High	High	High	High	0	High	1.187	0.691784	0.17841	Oxidation [M43]
O50061	50S ribosomal protein L4, chloroplastic OS=Arabidopsis thaliana OX=3702 GN=RPL4 PE=2 SV=2	56	18	132	18	282	30.5	488	606	572	440	376	535	15	17	15	16	14	16	1.62171e+08	1.76829e+08	1.51524e+08	1.86854e+08	1.79678e+08	1.15981e+08	1.91302e+08	2.26454e+08	1.92924e+08	1.86854e+08	1.8606e+08	1.85844e+08	High	High	High	High	High	High	0	High	1.092	0.927349	0.550225	Oxidation [M208; M211]
P37107	Signal recognition particle 54 kDa protein, chloroplastic OS=Arabidopsis thaliana OX=3702 GN=FFC PE=1 SV=1	34	18	109	18	564	61.2	277	377	413	351	262	435	14	16	14	14	12	16	5.75552e+07	5.64164e+07	5.67519e+07	7.57105e+07	6.66515e+07	4.17189e+07	6.78938e+07	7.22491e+07	7.22578e+07	7.57105e+07	6.9019e+07	6.68493e+07	High	High	High	High	High	High	0	High	1.03	0.994414	0.964713	Oxidation [M354; M498]
Q9FLW9	Plastidial pyruvate kinase 2 OS=Arabidopsis thaliana OX=3702 GN=PKP2 PE=1 SV=1	43	17	100	15	579	63.5	415	316	269	340	417	333	14	15	13	13	16	13	4.09706e+07	3.65842e+07	4.05395e+07	4.90375e+07	4.61635e+07	3.40425e+07	4.83302e+07	4.68512e+07	5.16158e+07	4.90375e+07	4.78032e+07	5.45489e+07	High	High	High	High	High	High	0	High	1.033	0.990968	0.942594	Carbamidomethyl [C116; C250]; Oxidation [M136]
Q43725	Cysteine synthase, mitochondrial OS=Arabidopsis thaliana OX=3702 GN=OASC PE=1 SV=3	50	15	106	13	430	45.8	526	474	566	570	555	609	11	12	13	13	14	14	3.48283e+07	2.93541e+07	3.28489e+07	4.67218e+07	3.79732e+07	2.04362e+07	4.10845e+07	3.7592e+07	4.1824e+07	4.67218e+07	3.9322e+07	3.27465e+07	High	High	High	High	High	High	0	High	0.999	0.988964	0.82876	Carbamidomethyl [C136; C150; C151]; Oxidation [M147]
Q9FIE8	UDP-glucuronic acid decarboxylase 3 OS=Arabidopsis thaliana OX=3702 GN=UXS3 PE=1 SV=1	66	18	111	6	342	38.5	390	327	397	386	324	230	14	15	14	15	15	12	1.97396e+07	1.35472e+07	1.61775e+07	2.44474e+07	2.20389e+07	1.37562e+07	2.32854e+07	1.7349e+07	2.05976e+07	2.44474e+07	2.28218e+07	2.20426e+07	High	High	High	High	High	High	0	High	1.02	0.989793	0.929834	Carbamidomethyl [C26; C103; C172; C242]; Oxidation [M292]
Q8LE52	Glutathione S-transferase DHAR3, chloroplastic OS=Arabidopsis thaliana OX=3702 GN=DHAR3 PE=1 SV=1	56	16	137	16	258	28.5	403	337	337	356	305	296	14	14	14	14	16	15	1.27504e+08	1.30569e+08	1.28681e+08	1.58595e+08	1.74076e+08	1.00351e+08	1.50407e+08	1.67211e+08	1.63839e+08	1.58595e+08	1.80259e+08	1.608e+08	High	High	High	High	High	High	0	High	0.976	0.965179	0.647774	Carbamidomethyl [C66; C69]; Oxidation [M76; M87; M229]
Q8L7N0	T-complex protein 1 subunit zeta 2 OS=Arabidopsis thaliana OX=3702 GN=CCT6B PE=1 SV=1	43	20	89	3	535	58.9	312	312	352	368	255	391	12	10	16	14	11	13	3.39645e+06	2.10897e+06	2.58056e+06	3.97054e+06	3.73624e+06	2.27264e+06	4.00656e+06	2.70083e+06	3.28564e+06	3.97054e+06	3.86895e+06	3.64162e+06	High	High	High	High	High	High	0	High	0.923	0.904857	0.486569	Carbamidomethyl [C231; C236; C408]
O48802	Protein CLMP1 OS=Arabidopsis thaliana OX=3702 GN=CLMP1 PE=1 SV=1	31	13	69	13	751	82.7	378	385	251	368	349	504	11	10	8	11	10	9	1.50551e+07	1.42811e+07	1.5941e+07	31496696	2.54057e+07	1.58572e+07	1.77594e+07	1.82889e+07	2.02964e+07	31496696	2.63082e+07	2.54091e+07	High	High	High	High	High	High	0	High	0.906	0.779219	0.261249	Carbamidomethyl [C358; C480; C734]
Q9CA67	Geranylgeranyl diphosphate reductase, chloroplastic OS=Arabidopsis thaliana OX=3702 GN=CHLP PE=1 SV=1	50	19	96	19	467	51.8	397	370	479	525	530	320	12	13	16	15	16	10	9.71841e+07	79265403	9.00755e+07	1.49709e+08	1.1599e+08	7.63097e+07	1.14641e+08	1.0151e+08	1.14686e+08	1.49709e+08	1.20109e+08	1.22277e+08	High	High	High	High	High	High	0	High	0.863	0.553821	0.104273	Carbamidomethyl [C271; C341; C356; C415]
Q9S7B5	Threonine synthase 1, chloroplastic OS=Arabidopsis thaliana OX=3702 GN=TS1 PE=1 SV=1	44	15	86	13	526	57.7	426	362	351	469	409	377	10	10	11	11	12	10	4.39068e+07	3.67796e+07	4.03006e+07	5.52564e+07	4.72913e+07	3.13016e+07	5.17938e+07	4.71014e+07	5.13116e+07	5.52564e+07	4.89711e+07	5.01569e+07	High	High	High	High	High	High	0	High	0.99	0.973203	0.737868	Carbamidomethyl [C194; C229; C243; C350; C364; C495]
O23627	Glycine--tRNA ligase, mitochondrial 1 OS=Arabidopsis thaliana OX=3702 GN=At1g29880 PE=1 SV=1	34	21	94	21	729	81.9	395	232	462	366	338	304	14	11	16	14	17	11	3.99283e+07	3.13239e+07	3.67122e+07	4.56763e+07	4.05e+07	2.64965e+07	4.71006e+07	4.01146e+07	4.67429e+07	4.56763e+07	4.19385e+07	4.24573e+07	High	High	High	High	High	High	0	High	1.032	0.992837	0.95691	Carbamidomethyl [C151; C388; C542; C618]
Q9C6B3	Gamma carbonic anhydrase 2, mitochondrial OS=Arabidopsis thaliana OX=3702 GN=GAMMACA2 PE=1 SV=1	70	17	102	13	278	30	400	445	479	344	370	393	15	16	13	13	14	14	6.26502e+07	5.84416e+07	5.35954e+07	5.81245e+07	5.85124e+07	3.79417e+07	7.3904e+07	7.48426e+07	6.82389e+07	5.81245e+07	6.05908e+07	6.07968e+07	High	High	High	High	High	High	0	High	1.092	0.926593	0.548634	Carbamidomethyl [C83]
O48917	UDP-sulfoquinovose synthase, chloroplastic OS=Arabidopsis thaliana OX=3702 GN=SQD1 PE=1 SV=1	42	14	71	14	477	53.1	309	240	235	323	338	173	8	11	10	11	12	9	2.84392e+07	1.68066e+07	1.91728e+07	2.81922e+07	3.21573e+07	1.94464e+07	3.35478e+07	2.15232e+07	2.44112e+07	2.81922e+07	3.32995e+07	3.11603e+07	High	High	High	High	High	High	0	High	0.905	0.796073	0.27275	Carbamidomethyl [C96; C112; C280; C327; C357]
Q9SF16	T-complex protein 1 subunit eta OS=Arabidopsis thaliana OX=3702 GN=CCT7 PE=1 SV=1	53	22	120	22	557	59.7	617	341	481	450	470	504	19	16	19	18	18	19	6.07149e+07	4.9774e+07	5.99822e+07	7.43168e+07	6.48285e+07	4.424e+07	7.16211e+07	6.37426e+07	7.63708e+07	7.43168e+07	6.71312e+07	7.0889e+07	High	High	High	High	High	High	0	High	1.004	0.988964	0.849263	Carbamidomethyl [C32; C161; C313; C367]; Acetyl [N-Term]; Oxidation [M417]
P0DH97	Calmodulin-2 OS=Arabidopsis thaliana OX=3702 GN=CAM2 PE=1 SV=1	57	10	117	1	149	16.8	804	822	800	870	626	696	9	10	8	10	8	10	37749840	34736444	31643414	41787624	37011272	19635964	4.45308e+07	4.44848e+07	4.02891e+07	41787624	3.83259e+07	3.14642e+07	High	High	High	High	High	High	0	High	1.161	0.776953	0.252434	Acetyl [N-Term]; Carbamidomethyl [C27]; Oxidation [M37; M77]
O22229	NADPH-dependent thioredoxin reductase 3 OS=Arabidopsis thaliana OX=3702 GN=NTRC PE=1 SV=2	52	19	86	19	529	57.9	451	307	507	506	326	412	11	9	15	13	13	9	3.02621e+07	2.58276e+07	3.02148e+07	3.8133e+07	3.68082e+07	2.94069e+07	3.5698e+07	3.30758e+07	3.84702e+07	3.8133e+07	3.81156e+07	4.71209e+07	High	High	High	High	High	High	0	High	0.862	0.553821	0.104497	Carbamidomethyl [C187; C217; C220; C381; C454; C457]
P17094	60S ribosomal protein L3-1 OS=Arabidopsis thaliana OX=3702 GN=ARP1 PE=1 SV=5	40	19	111	14	389	44.5	259	230	342	280	305	322	15	14	15	13	14	16	7.62451e+07	5.92771e+07	6.75947e+07	7.81122e+07	7.62626e+07	5.10963e+07	8.9941e+07	7.59126e+07	8.60631e+07	7.81122e+07	7.89714e+07	8.18754e+07	High	High	High	High	High	High	0	High	1.052	0.988259	0.804007	Carbamidomethyl [C254]
Q940J8	Pectin acetylesterase 7 OS=Arabidopsis thaliana OX=3702 GN=PAE7 PE=2 SV=1	58	14	77	11	391	42.1	411	298	436	371	416	528	9	11	9	12	12	13	2.69848e+07	1.98931e+07	2.33295e+07	35923369	2.85255e+07	1.6814e+07	3.18321e+07	2.54758e+07	2.97037e+07	35923369	2.95387e+07	2.69424e+07	High	High	High	High	High	High	0	High	0.915	0.823266	0.310401	Carbamidomethyl [C39; C70; C76; C121; C170; C181; C245; C331; C335; C375; C380; C384]
Q9LEV3	CBS domain-containing protein CBSX3, mitochondrial OS=Arabidopsis thaliana OX=3702 GN=CBSX3 PE=1 SV=1	62	11	114	11	206	22.7	555	554	606	511	536	419	10	11	11	11	10	10	1.08776e+08	1.14896e+08	1.06941e+08	1.27215e+08	1.2428e+08	7.16378e+07	1.28315e+08	1.4714e+08	1.3616e+08	1.27215e+08	1.28695e+08	1.14791e+08	High	High	High	High	High	High	0	High	1.066	0.971158	0.71279	Oxidation [M47; M61; M88; M136; M155; M158; M174; M177]; Carbamidomethyl [C75]
Q8H1Y0	Pyruvate dehydrogenase E1 component subunit alpha-2, mitochondrial OS=Arabidopsis thaliana OX=3702 GN=IAR4 PE=1 SV=2	51	17	97	12	393	43.3	356	319	562	367	401	322	13	12	14	14	13	12	4.37119e+07	4.15024e+07	4.16767e+07	5.61727e+07	4.56172e+07	3.09865e+07	5.15639e+07	5.31495e+07	5.30637e+07	5.61727e+07	4.72375e+07	4.9652e+07	High	High	High	High	High	High	0	High	1.053	0.988964	0.822009	Carbamidomethyl [C93; C124; C179]
P46286	60S ribosomal protein L8-1 OS=Arabidopsis thaliana OX=3702 GN=RPL8A PE=1 SV=2	67	16	139	4	258	27.8	458	374	412	426	403	357	14	14	12	13	13	14	7.37532e+07	5.66384e+07	5.7384e+07	5.90775e+07	5.37157e+07	4.15969e+07	8.70015e+07	7.25333e+07	7.30627e+07	5.90775e+07	5.56236e+07	6.66538e+07	High	High	High	High	High	High	0	High	1.45	0.0216538	0.00105719	Oxidation [M165]; Carbamidomethyl [C90; C114; C162]
Q9SZ30	Imidazole glycerol phosphate synthase hisHF, chloroplastic OS=Arabidopsis thaliana OX=3702 GN=HISN4 PE=2 SV=1	46	19	74	19	592	64.2	318	309	258	309	334	310	12	13	9	10	12	12	3.26295e+07	3.13583e+07	2.78833e+07	3.88364e+07	3.89534e+07	2.42799e+07	3.84908e+07	4.01587e+07	3.55016e+07	3.88364e+07	4.0337e+07	3.89055e+07	High	High	High	High	High	High	0	High	1.044	0.988964	0.847026	Carbamidomethyl [C128; C225; C481; C513; C516]
Q94K05	T-complex protein 1 subunit theta OS=Arabidopsis thaliana OX=3702 GN=CCT8 PE=1 SV=1	50	22	104	22	549	58.9	399	279	378	321	416	299	17	13	18	16	17	15	6.16857e+07	5.07228e+07	5.69414e+07	7.5152e+07	6.42093e+07	4.33816e+07	7.27663e+07	6.49576e+07	7.24992e+07	7.5152e+07	6.649e+07	6.95135e+07	High	High	High	High	High	High	0	High	1.04	0.988964	0.892604	Carbamidomethyl [C219; C308; C517]
O80448	Pyridoxal 5'-phosphate synthase subunit PDX1.1 OS=Arabidopsis thaliana OX=3702 GN=PDX11 PE=1 SV=1	47	16	157	8	309	32.8	891	719	794	794	820	785	15	12	14	15	14	13	5.53791e+07	5.02685e+07	4.22829e+07	43920042	5.48339e+07	4.20263e+07	6.53268e+07	6.43758e+07	5.38356e+07	43920042	5.67816e+07	6.73419e+07	High	High	High	High	High	High	0	High	1.095	0.924425	0.546402	Acetyl [N-Term]; Oxidation [M33; M40; M60; M78; M83; M96; M194]; Carbamidomethyl [C57; C144; C146]
Q9SRY5	Glutathione S-transferase F7 OS=Arabidopsis thaliana OX=3702 GN=GSTF7 PE=2 SV=3	72	15	127	7	209	23.6	309	303	267	261	194	284	14	13	14	14	13	15	1.49051e+07	1.71302e+07	1.47666e+07	2.23596e+07	2.21752e+07	9.99899e+06	1.75825e+07	2.19376e+07	1.88012e+07	2.23596e+07	2.29628e+07	1.60221e+07	High	High	High	High	High	High	0	High	0.994	0.977638	0.760098
O82514	Adenylate kinase 4 OS=Arabidopsis thaliana OX=3702 GN=ADK1 PE=1 SV=2	67	17	95	15	246	26.9	274	297	353	310	311	326	14	13	12	12	10	12	8.32173e+07	7.19787e+07	7.54272e+07	9.58e+07	8.96644e+07	5.39745e+07	9.81655e+07	9.21788e+07	9.60357e+07	9.58e+07	9.28493e+07	8.64873e+07	High	High	High	High	High	High	0	High	1.085	0.939275	0.59209	Acetyl [N-Term]; Carbamidomethyl [C58; C60]
Q8VZJ2	Probable glucan endo-1,3-beta-glucosidase At4g16260 OS=Arabidopsis thaliana OX=3702 GN=At4g16260 PE=1 SV=1	57	14	76	14	344	37.7	517	437	425	541	582	531	11	10	9	12	11	8	5.07731e+07	4.60585e+07	4.55213e+07	5.58944e+07	5.03943e+07	2.93023e+07	5.98934e+07	5.89843e+07	5.79588e+07	5.58944e+07	5.21843e+07	4.69533e+07	High	High	High	High	High	High	0	High	1.161	0.772377	0.246108
Q8H166	Thiol protease aleurain OS=Arabidopsis thaliana OX=3702 GN=ALEU PE=1 SV=2	48	10	85	8	358	38.9	281	245	265	230	335	342	9	8	8	9	9	10	2.99434e+07	2.61885e+07	2.84832e+07	3.93254e+07	3.01656e+07	1.90753e+07	3.53221e+07	3.3538e+07	3.62654e+07	3.93254e+07	3.12371e+07	3.05658e+07	High	High	High	High	High	High	0	High	1.106	0.907306	0.496839	Carbamidomethyl [C162; C165; C196; C205; C238; C296; C346; C351]
Q9SI20	Elongation factor 1-delta 2 OS=Arabidopsis thaliana OX=3702 GN=At2g18110 PE=1 SV=1	72	15	123	9	231	25.3	389	382	230	361	367	309	15	14	13	13	13	14	25493202	2.13372e+07	2.43422e+07	31305406	3.36762e+07	1.93245e+07	3.00725e+07	2.73253e+07	3.09931e+07	31305406	3.48723e+07	3.09651e+07	High	High	High	High	High	High	0	High	0.949	0.898015	0.472203	Acetyl [N-Term]; Oxidation [M170]
O04202	Eukaryotic translation initiation factor 3 subunit F OS=Arabidopsis thaliana OX=3702 GN=TIF3F1 PE=1 SV=1	66	12	82	12	293	31.8	408	358	523	433	327	418	11	11	11	11	11	10	3.11838e+07	2.84789e+07	3.10798e+07	4.90319e+07	4.04325e+07	2.43552e+07	3.67853e+07	3.64712e+07	3.95715e+07	4.90319e+07	4.18686e+07	3.90261e+07	High	High	High	High	High	High	0	High	0.847	0.504972	0.0833353	Acetyl [N-Term]; Oxidation [M204; M208]
Q949X7	Diaminopimelate decarboxylase 1, chloroplastic OS=Arabidopsis thaliana OX=3702 GN=LYSA1 PE=1 SV=1	39	15	95	2	484	53.5	323	265	302	372	303	352	15	13	15	14	15	11	7.09337e+06	7.75345e+06	5703997	9.96611e+06	8.83353e+06	6.76921e+06	8.36754e+06	9.92937e+06	7.26246e+06	9.96611e+06	9.14729e+06	1.08468e+07	High	High	High	High	High	High	0	High	0.758	0.254733	0.0257513	Carbamidomethyl [C77; C141; C164; C263; C350; C351; C411]
Q9CAX6	40S ribosomal protein S14-2 OS=Arabidopsis thaliana OX=3702 GN=RPS14B PE=1 SV=1	47	9	105	1	150	16.3	780	780	681	819	567	622	8	8	8	8	8	9	22589116	22901198	20280962	25361194	22366140	15707066	2.66468e+07	2.93282e+07	2.58222e+07	25361194	2.31606e+07	2.51686e+07	High	High	High	High	High	High	0	High	1.115	0.892674	0.453194	Oxidation [M74]
A8MS68	Dihydrolipoyl dehydrogenase 1, chloroplastic OS=Arabidopsis thaliana OX=3702 GN=LPD1 PE=2 SV=1	39	16	97	5	623	66.6	389	376	413	385	518	413	9	11	11	12	14	12	1.26772e+07	1.30711e+07	1.45514e+07	1.1981e+07	1.28556e+07	7.34882e+06	1.49544e+07	1.67394e+07	1.85272e+07	1.1981e+07	1.33122e+07	1.17756e+07	High	High	High	High	High	High	0	High	1.262	0.631218	0.143937	Carbamidomethyl [C124; C400]
O80950	Jacalin-related lectin 22 OS=Arabidopsis thaliana OX=3702 GN=JAL22 PE=1 SV=1	56	21	100	17	458	50.4	288	312	358	430	501	265	11	14	14	16	19	13	2.59189e+07	2.25594e+07	2.27361e+07	3.75171e+07	3.33108e+07	2.10996e+07	3.05747e+07	2.88904e+07	2.89482e+07	3.75171e+07	3.4494e+07	3.38094e+07	High	High	High	High	High	High	0	High	0.815	0.305611	0.0334524	Carbamidomethyl [C11]
Q9SIH0	40S ribosomal protein S14-1 OS=Arabidopsis thaliana OX=3702 GN=RPS14A PE=1 SV=1	47	9	101	1	150	16.2	756	795	640	791	601	604	8	8	8	8	8	9	12949221	11666601	18342640	27341364	26946002	13950733	1.52753e+07	1.49407e+07	2.33543e+07	27341364	2.79031e+07	2.23543e+07	High	High	High	High	High	High	0	High	0.668	0.00444767	0.000181381	Oxidation [M74]
P42742	Proteasome subunit beta type-1 OS=Arabidopsis thaliana OX=3702 GN=PBF1 PE=1 SV=2	69	13	105	13	223	24.6	571	480	518	530	428	541	11	11	10	11	11	11	6.12193e+07	6.26649e+07	5.94942e+07	6.69871e+07	6.88481e+07	4.74101e+07	7.22161e+07	8.02511e+07	7.57494e+07	6.69871e+07	7.12936e+07	7.59687e+07	High	High	High	High	High	High	0	High	1.027	0.999257	0.985024	Carbamidomethyl [C91; C126]
Q9C5C2	Myrosinase 2 OS=Arabidopsis thaliana OX=3702 GN=TGG2 PE=1 SV=1	43	17	95	16	547	62.7	354	315	296	431	347	379	14	14	11	17	14	14	5.03279e+07	4.1391e+07	4.21148e+07	59072943	5.8336e+07	3.94261e+07	5.93683e+07	5.30069e+07	5.36215e+07	59072943	6.04081e+07	6.31753e+07	High	High	High	High	High	High	0	High	0.87	0.575327	0.11533	Carbamidomethyl [C103; C201; C236; C244; C456; C460]
Q9C8Y9	Beta-glucosidase 22 OS=Arabidopsis thaliana OX=3702 GN=BGLU22 PE=1 SV=1	36	16	88	8	524	59.7	221	190	256	276	202	204	12	7	12	13	11	9	8.26488e+06	6.65915e+06	7.69293e+06	1.16971e+07	9.1856e+06	4.2245e+06	9.7495e+06	8.52796e+06	9.79482e+06	1.16971e+07	9.51187e+06	6.76923e+06	High	High	High	High	High	High	0	High	0.991	0.970228	0.701701	Carbamidomethyl [C74; C81]; Oxidation [M103]
Q8L4N1	Universal stress protein PHOS34 OS=Arabidopsis thaliana OX=3702 GN=PHOS34 PE=1 SV=1	45	12	93	10	260	28.1	284	253	354	424	462	256	10	10	12	10	12	10	2.30348e+07	2.21553e+07	2.0893e+07	2.12889e+07	24236462	1.59657e+07	2.71725e+07	2.83729e+07	2.66015e+07	2.12889e+07	2.50973e+07	2.55829e+07	High	High	High	High	High	High	0	High	1.337	0.162712	0.0134581	Carbamidomethyl [C156; C192; C196; C198]; Acetyl [N-Term]
Q9SN95	UDP-glucuronic acid decarboxylase 5 OS=Arabidopsis thaliana OX=3702 GN=UXS5 PE=2 SV=1	66	17	94	5	341	38.4	457	339	261	357	220	300	13	14	12	13	13	11	4.34747e+06	4.13513e+06	4.35544e+06	4.31203e+06	4.38985e+06	2.7329e+06	5.1284e+06	5.2956e+06	5.54545e+06	4.31203e+06	4.54578e+06	4.37914e+06	High	High	High	High	High	High	0	High	1.159	0.902023	0.481212	Acetyl [N-Term]; Carbamidomethyl [C25; C171; C241]; Oxidation [M291]
Q9SU63	Aldehyde dehydrogenase family 2 member B4, mitochondrial OS=Arabidopsis thaliana OX=3702 GN=ALDH2B4 PE=1 SV=1	50	20	76	18	538	58.6	438	199	410	430	272	301	9	10	15	14	13	8	6.58209e+07	6.29525e+07	4.92253e+07	9.43682e+07	8.11385e+07	4.83019e+07	7.76443e+07	8.06194e+07	6.26748e+07	9.43682e+07	8.40205e+07	7.73977e+07	High	High	High	High	High	High	0	High	0.919	0.819894	0.303499	Carbamidomethyl [C222; C338; C339; C340; C406]
Q96250	ATP synthase subunit gamma, mitochondrial OS=Arabidopsis thaliana OX=3702 GN=ATPC PE=1 SV=1	51	12	77	12	325	35.4	542	295	324	359	380	220	11	11	9	10	8	9	7.11816e+07	7.06022e+07	6.1081e+07	8.26092e+07	8.34772e+07	5.0773e+07	8.39679e+07	9.04159e+07	7.77698e+07	8.26092e+07	8.64422e+07	8.13573e+07	High	High	High	High	High	High	0	High	1.072	0.967627	0.672944	Carbamidomethyl [C117]; Oxidation [M281]
Q94B60	ATP-dependent Clp protease proteolytic subunit 4, chloroplastic OS=Arabidopsis thaliana OX=3702 GN=CLPP4 PE=1 SV=1	65	11	109	11	292	31.5	590	591	433	572	683	538	9	8	11	10	10	10	9.04917e+07	9.30563e+07	9.17246e+07	1.10306e+08	98419221	6.48321e+07	1.06747e+08	1.19171e+08	1.16786e+08	1.10306e+08	1.01915e+08	1.03885e+08	High	High	High	High	High	High	0	High	1.066	0.971158	0.712889	Oxidation [M81; M181]; Carbamidomethyl [C217]
Q949P2	Probable cytosolic oligopeptidase A OS=Arabidopsis thaliana OX=3702 GN=CYOP PE=1 SV=1	43	20	77	10	701	79	200	142	180	214	164	130	11	12	11	12	12	11	5.90947e+06	4.99362e+06	4.75517e+06	5.81928e+06	5.38208e+06	3.37352e+06	6.97098e+06	6.39502e+06	6.05439e+06	5.81928e+06	5.57325e+06	5.40563e+06	High	High	High	High	High	High	0	High	0.938	0.904782	0.485391	Acetyl [N-Term]; Carbamidomethyl [C460]
Q9SCY0	Phosphoglucomutase, chloroplastic OS=Arabidopsis thaliana OX=3702 GN=PGMP PE=1 SV=2	40	21	115	21	623	67.9	434	442	407	488	339	393	18	18	19	18	14	16	6.70296e+07	56711133	5.59809e+07	8.13862e+07	8.09103e+07	4.84658e+07	7.90701e+07	7.26265e+07	7.12762e+07	8.13862e+07	8.37842e+07	7.76604e+07	High	High	High	High	High	High	0	High	0.909	0.777749	0.257593	Carbamidomethyl [C431; C499]
P68209	Succinate--CoA ligase [ADP-forming] subunit alpha-1, mitochondrial OS=Arabidopsis thaliana OX=3702 GN=At5g08300 PE=1 SV=1	46	13	98	5	347	36.1	462	383	349	415	334	292	11	11	11	10	12	9	3.66004e+07	2.8874e+07	3.42205e+07	3.47855e+07	3.58233e+07	2.03506e+07	4.31749e+07	3.69771e+07	4.35704e+07	3.47855e+07	3.70957e+07	3.26093e+07	High	High	High	High	High	High	0	High	1.203	0.600379	0.12949	Carbamidomethyl [C174; C183]
P49692	60S ribosomal protein L7a-1 OS=Arabidopsis thaliana OX=3702 GN=RPL7AA PE=2 SV=2	47	14	125	3	257	29.1	359	364	399	500	390	345	13	14	14	14	14	12	13811442	8.52448e+06	6.46123e+06	1.31483e+07	1.28339e+07	8.47215e+06	1.62924e+07	1.09168e+07	8.22659e+06	1.31483e+07	1.32897e+07	1.35755e+07	High	High	High	High	High	High	0	High	0.887	0.767703	0.233997	Carbamidomethyl [C173; C192; C194]
P56820	Eukaryotic translation initiation factor 3 subunit D OS=Arabidopsis thaliana OX=3702 GN=TIF3D1 PE=1 SV=1	46	17	77	17	591	66.7	271	227	231	322	245	206	10	8	11	12	12	10	2.74457e+07	2.3549e+07	2.41088e+07	3.10002e+07	3.04922e+07	1.88932e+07	3.23757e+07	3.01578e+07	3.06958e+07	3.10002e+07	3.15752e+07	3.0274e+07	High	High	High	High	High	High	0	High	0.977	0.965179	0.647153	Carbamidomethyl [C218; C396; C517]
Q9ZUY6	UDP-D-apiose/UDP-D-xylose synthase 1 OS=Arabidopsis thaliana OX=3702 GN=AXS1 PE=1 SV=1	59	19	97	5	389	43.6	270	231	409	242	324	346	14	12	13	13	13	14	7.34613e+06	5.35841e+06	6.09114e+06	9.40306e+06	7.75627e+06	4.98807e+06	8.66572e+06	6.86219e+06	7.75538e+06	9.40306e+06	8.03177e+06	7.99275e+06	High	High	High	High	High	High	0	High	1.017	0.988964	0.849457	Acetyl [N-Term]; Carbamidomethyl [C21; C34; C140; C173; C239]
Q9LIR4	Dihydroxy-acid dehydratase, chloroplastic OS=Arabidopsis thaliana OX=3702 GN=DHAD PE=1 SV=1	45	18	103	18	608	64.9	359	315	274	331	197	310	17	16	14	14	13	15	5.65213e+07	4.84584e+07	5.7336e+07	7.15558e+07	6.11404e+07	3.82574e+07	6.66742e+07	6.20577e+07	7.30015e+07	7.15558e+07	6.33121e+07	6.13027e+07	High	High	High	High	High	High	0	High	1.054	0.986372	0.79346	Carbamidomethyl [C100; C514; C535; C604]; Oxidation [M312; M316; M571]
Q9SPE6	Alpha-soluble NSF attachment protein 2 OS=Arabidopsis thaliana OX=3702 GN=ASNAP2 PE=1 SV=1	70	20	106	20	289	32.7	414	389	524	471	343	525	13	14	14	16	14	15	4.60546e+07	4.41119e+07	4.41739e+07	5.19515e+07	5.20173e+07	3.21617e+07	5.43273e+07	5.64914e+07	5.62432e+07	5.19515e+07	5.38649e+07	5.15351e+07	High	High	High	High	High	High	0	High	1.083	0.952992	0.622647	Carbamidomethyl [C94; C103; C154; C202; C205]
Q9FT52	ATP synthase subunit d, mitochondrial OS=Arabidopsis thaliana OX=3702 GN=At3g52300 PE=1 SV=3	85	19	124	19	168	19.6	430	378	363	395	304	379	16	16	15	15	15	16	1.65268e+08	1.83815e+08	1.64157e+08	1.63812e+08	1.88082e+08	1.04613e+08	1.94955e+08	2.35401e+08	2.09008e+08	1.63812e+08	1.94763e+08	1.67629e+08	High	High	High	High	High	High	0	High	1.197	0.631218	0.143252	Oxidation [M141]
Q93ZG7	DEAD-box ATP-dependent RNA helicase 38 OS=Arabidopsis thaliana OX=3702 GN=RH38 PE=1 SV=2	52	16	74	16	496	55.3	257	260	345	282	311	265	10	11	9	11	9	12	27612430	2.33153e+07	2.33426e+07	2.28753e+07	2.34097e+07	1.77295e+07	3.25724e+07	2.98585e+07	2.97203e+07	2.28753e+07	2.42412e+07	2.84093e+07	High	High	High	High	High	High	0	High	1.109	0.892674	0.453207	Acetyl [N-Term]
Q8L940	Pyridoxal 5'-phosphate synthase subunit PDX1.3 OS=Arabidopsis thaliana OX=3702 GN=PDX13 PE=1 SV=2	47	16	149	8	309	33.2	771	750	768	761	774	692	14	13	12	13	14	12	6.44919e+07	5.74394e+07	6.01778e+07	5.6501e+07	6.05983e+07	3.91503e+07	7.60765e+07	7.35591e+07	7.66197e+07	5.6501e+07	6.27507e+07	6.27334e+07	High	High	High	High	High	High	0	High	1.045	0.988964	0.855179	Oxidation [M32; M39; M59; M77; M82; M193]; Carbamidomethyl [C56; C143; C145]; Acetyl [N-Term]
P82869	Peptidyl-prolyl cis-trans isomerase CYP37, chloroplastic OS=Arabidopsis thaliana OX=3702 GN=CYP37 PE=1 SV=3	45	17	108	17	466	50.5	503	500	412	521	385	396	13	16	15	16	12	13	1.48346e+08	1.46205e+08	1.27596e+08	2.12606e+08	1.94569e+08	1.05192e+08	1.74993e+08	1.87236e+08	1.62458e+08	2.12606e+08	2.0148e+08	1.68557e+08	High	High	High	High	High	High	0	High	0.963	0.929476	0.558716
Q9CAV0	40S ribosomal protein S3a-1 OS=Arabidopsis thaliana OX=3702 GN=RPS3AA PE=1 SV=3	60	15	117	8	262	29.8	475	468	437	392	349	393	12	12	12	10	13	12	4.98905e+07	3.60362e+07	4.44964e+07	5.30109e+07	49831820	3.62953e+07	5.88523e+07	4.61493e+07	5.66539e+07	5.30109e+07	5.16018e+07	5.81586e+07	High	High	High	High	High	High	0	High	0.993	0.976341	0.747817	Carbamidomethyl [C98; C139; C154; C179]; Oxidation [M251]
P42036	40S ribosomal protein S14-3 OS=Arabidopsis thaliana OX=3702 GN=RPS14C PE=2 SV=2	47	9	93	2	150	16.2	723	724	625	766	511	568	8	8	8	8	8	9	9.21037e+06	10245906	9.57854e+06	11606385	1.10951e+07	7.82665e+06	1.08648e+07	1.31213e+07	1.21956e+07	11606385	1.14892e+07	1.25412e+07	High	High	High	High	High	High	0	High	1.008	0.988964	0.819129	Oxidation [M74]
P34066	Proteasome subunit alpha type-1-A OS=Arabidopsis thaliana OX=3702 GN=PAF1 PE=1 SV=3	81	15	108	5	278	30.5	669	659	588	681	629	555	12	13	14	13	14	12	1.03626e+07	9.09763e+06	8.64302e+06	1.32248e+07	9.39522e+06	6.75885e+06	1.2224e+07	1.16508e+07	1.10045e+07	1.32248e+07	9.72894e+06	1.08302e+07	High	High	High	High	High	High	0	High	1.052	0.988964	0.913512	Carbamidomethyl [C48; C148; C209]
O22263	Protein disulfide-isomerase like 2-1 OS=Arabidopsis thaliana OX=3702 GN=PDIL2-1 PE=2 SV=1	52	17	137	16	361	39.5	527	538	472	463	494	568	16	17	15	14	16	17	1.39783e+08	1.39574e+08	1.36973e+08	1.46152e+08	1.40755e+08	8.96495e+07	1.64893e+08	1.78744e+08	1.74397e+08	1.46152e+08	1.45754e+08	1.43652e+08	High	High	High	High	High	High	0	High	1.222	0.544564	0.0962563	Carbamidomethyl [C52; C55]
Q9SHR7	Chlorophyll a-b binding protein 2.1, chloroplastic OS=Arabidopsis thaliana OX=3702 GN=LHCB2.1 PE=1 SV=1	54	9	105	4	265	28.6	522	522	467	594	449	415	7	7	7	7	7	7	7.6817e+07	7.13837e+07	5.36177e+07	104448224	1.0482e+08	4.98276e+07	9.06156e+07	9.14167e+07	6.82674e+07	104448224	1.08543e+08	7.98424e+07	High	High	High	High	High	High	0	High	0.776	0.117162	0.00853667	Oxidation [M106; M221; M224]; Carbamidomethyl [C112]
O49543	Cysteine desulfurase, mitochondrial OS=Arabidopsis thaliana OX=3702 GN=NIFS1 PE=1 SV=1	46	14	73	14	453	50.3	294	284	325	257	211	269	12	13	11	11	9	12	2.75533e+07	2.66706e+07	2.59494e+07	3.72819e+07	2.82366e+07	1.85448e+07	3.25026e+07	3.41554e+07	3.30394e+07	3.72819e+07	2.92396e+07	2.97158e+07	High	High	High	High	High	High	0	High	1.031	0.99733	0.974416	Carbamidomethyl [C304; C377]
Q9C550	2-isopropylmalate synthase 2, chloroplastic OS=Arabidopsis thaliana OX=3702 GN=IPMS2 PE=1 SV=1	42	17	70	4	631	68.1	284	319	371	235	297	315	11	9	11	12	12	10	1.81874e+06	1.20956e+06	1688623	1.88151e+06	1.5639e+06	1.03412e+06	2.14544e+06	1.549e+06	2.14999e+06	1.88151e+06	1.61945e+06	1.65705e+06	High	High	High	High	High	High	0	High	1.216	0.85843	0.367883	Carbamidomethyl [C161; C224]; Oxidation [M592]
Q9LZ82	Protein BTR1 OS=Arabidopsis thaliana OX=3702 GN=BTR1 PE=1 SV=1	77	18	109	18	313	33.8	433	437	486	423	309	413	15	15	15	13	14	15	9.07655e+07	9.19448e+07	8.92633e+07	1.03929e+08	1.03566e+08	6.39965e+07	1.0707e+08	1.17748e+08	1.13652e+08	1.03929e+08	1.07245e+08	1.02546e+08	High	High	High	High	High	High	0	High	1.098	0.912546	0.512955	Carbamidomethyl [C132]; Acetyl [N-Term]; Oxidation [M257; M262]
O49629	Probable plastid-lipid-associated protein 2, chloroplastic OS=Arabidopsis thaliana OX=3702 GN=PAP2 PE=1 SV=1	53	12	84	11	310	33.6	594	601	550	612	518	610	11	11	11	12	10	10	4.01044e+07	4.49438e+07	3.92544e+07	5.32749e+07	4.6894e+07	2.60864e+07	4.73083e+07	5.75568e+07	4.99796e+07	5.32749e+07	4.85597e+07	4.18002e+07	High	High	High	High	High	High	0	High	1.123	0.875695	0.405998
Q9ZUT9	40S ribosomal protein S5-1 OS=Arabidopsis thaliana OX=3702 GN=RPS5A PE=1 SV=1	58	13	128	1	207	23	715	885	456	644	631	719	12	13	11	11	11	12	1.51225e+06	1.87715e+06	1081806	2.29823e+06	1.95479e+06	1.44394e+06	1.78389e+06	2.40395e+06	1.37738e+06	2.29823e+06	2.02422e+06	2.31373e+06	High	High	High	High	High	High	0	High	0.776	0.554703	0.105363	Acetyl [N-Term]; Carbamidomethyl [C69; C175]; Oxidation [M80; M100]
Q9LQ04	Bifunctional dTDP-4-dehydrorhamnose 3,5-epimerase/dTDP-4-dehydrorhamnose reductase OS=Arabidopsis thaliana OX=3702 GN=NRS/ER PE=1 SV=1	69	16	107	13	301	33.6	463	587	415	534	422	552	14	13	14	13	13	14	6.41026e+07	6.0281e+07	5.99223e+07	8.57855e+07	7.52186e+07	4.76893e+07	7.56174e+07	7.71982e+07	7.62945e+07	8.57855e+07	7.78903e+07	7.64161e+07	High	High	High	High	High	High	0	High	0.992	0.977638	0.762011	Carbamidomethyl [C32; C115; C162]
O22832	Stearoyl-[acyl-carrier-protein] 9-desaturase 7, chloroplastic OS=Arabidopsis thaliana OX=3702 GN=FAB2 PE=1 SV=1	51	16	101	11	401	45.7	296	288	293	312	362	310	12	13	11	13	16	14	4.61785e+07	3.57934e+07	4.00714e+07	5.2402e+07	52108684	3.53149e+07	5.44735e+07	4.58384e+07	5.10198e+07	5.2402e+07	5.39596e+07	5.65877e+07	High	High	High	High	High	High	0	High	0.925	0.835946	0.32998	Carbamidomethyl [C260; C366]; Oxidation [M81]
P51412	50S ribosomal protein L21, chloroplastic OS=Arabidopsis thaliana OX=3702 GN=RPL21 PE=2 SV=1	50	12	91	12	220	24	313	327	319	311	305	373	10	10	11	9	10	11	1.08666e+08	1.03226e+08	1.00535e+08	1.26051e+08	1.37098e+08	7.88218e+07	1.28186e+08	1.32195e+08	1.28004e+08	1.26051e+08	1.41968e+08	1.26302e+08	High	High	High	High	High	High	0	High	0.98	0.967627	0.672178
Q9MBH2	Protein AIG2 B OS=Arabidopsis thaliana OX=3702 GN=AIG2B PE=2 SV=1	60	12	80	11	169	19.5	508	558	417	376	339	297	11	12	8	10	11	10	4.86341e+07	4.90426e+07	4.53327e+07	57895359	5.55102e+07	3.81147e+07	5.73702e+07	6.28059e+07	5.77186e+07	57895359	5.74819e+07	6.1074e+07	High	High	High	High	High	High	0	High	1.047	0.988964	0.85932	Carbamidomethyl [C54]; Oxidation [M81]
Q93VB8	40S ribosomal protein S2-2 OS=Arabidopsis thaliana OX=3702 GN=RPS2B PE=2 SV=1	52	16	124	4	284	30.8	464	350	485	407	426	432	14	12	14	14	16	14	3.86062e+07	3.24942e+07	3.63108e+07	38566628	38912764	3.06229e+07	4.5541e+07	4.16133e+07	4.62318e+07	38566628	4.02949e+07	4.90693e+07	High	High	High	High	High	High	0	High	1.069	0.970228	0.701633	Carbamidomethyl [C175; C181; C236]
O04603	50S ribosomal protein L5, chloroplastic OS=Arabidopsis thaliana OX=3702 GN=RPL5 PE=2 SV=1	59	14	147	14	262	28.3	697	635	616	625	666	664	14	14	14	14	14	13	2.28979e+08	2.06122e+08	2.10036e+08	2.9676e+08	2.73797e+08	1.63543e+08	2.7011e+08	2.63967e+08	2.67423e+08	2.9676e+08	2.83522e+08	2.62057e+08	High	High	High	High	High	High	0	High	0.968	0.937656	0.589062	Carbamidomethyl [C93; C210]; Oxidation [M207]
Q9M3C3	60S ribosomal protein L23a-2 OS=Arabidopsis thaliana OX=3702 GN=RPL23AB PE=2 SV=1	51	14	128	14	154	17.4	301	396	500	465	317	465	10	10	9	14	10	11	2.98532e+08	254677147	2.47652e+08	3.16026e+08	3.01858e+08	2.02584e+08	3.52157e+08	3.26149e+08	3.15316e+08	3.16026e+08	3.1258e+08	3.24616e+08	High	High	High	High	High	High	0	High	1.166	0.757246	0.221738	Oxidation [M85]
Q9LIA8	UDP-glucose 6-dehydrogenase 2 OS=Arabidopsis thaliana OX=3702 GN=UGD2 PE=1 SV=1	50	17	86	8	480	53.1	431	489	369	406	441	343	12	11	12	11	14	12	1.11966e+07	8.7088e+06	1.03624e+07	1.46529e+07	1.20501e+07	8.00432e+06	1.32078e+07	1.11528e+07	1.31937e+07	1.46529e+07	1.24781e+07	1.28259e+07	High	High	High	High	High	High	0	High	0.961	0.929476	0.563161	Carbamidomethyl [C5; C6; C237; C272]; Oxidation [M112]
Q8H0X6	Cysteine proteinase inhibitor 6 OS=Arabidopsis thaliana OX=3702 GN=CYS6 PE=1 SV=2	53	12	91	12	234	26.3	229	225	262	330	281	273	11	10	10	11	12	11	5.10967e+07	5.1287e+07	4.40124e+07	5.21233e+07	5.58545e+07	3.09716e+07	6.02751e+07	6.56801e+07	5.60376e+07	5.21233e+07	5.78384e+07	4.96281e+07	High	High	High	High	High	High	0	High	1.167	0.766	0.231886	Carbamidomethyl [C138]
Q9C7N4	GDSL esterase/lipase At1g29670 OS=Arabidopsis thaliana OX=3702 GN=At1g29670 PE=2 SV=1	55	13	70	13	363	39.8	184	233	512	472	147	269	11	9	12	11	9	9	1.83766e+07	1.41643e+07	16263925	2.69606e+07	2.51327e+07	1.46167e+07	2.16776e+07	1.81393e+07	2.07076e+07	2.69606e+07	2.60254e+07	2.34214e+07	High	High	High	High	High	High	0	High	0.785	0.188253	0.0163454	Carbamidomethyl [C160; C225; C298; C299; C310; C317]
P93014	30S ribosomal protein S5, chloroplastic OS=Arabidopsis thaliana OX=3702 GN=rps5 PE=2 SV=1	44	16	125	16	303	32.6	403	487	427	485	465	513	13	15	13	14	15	14	2.51272e+08	2.49467e+08	2.4103e+08	2.70537e+08	2.91714e+08	1.73736e+08	2.96407e+08	3.19476e+08	3.06885e+08	2.70537e+08	3.02076e+08	2.78391e+08	High	High	High	High	High	High	0	High	1.101	0.907306	0.498107	Carbamidomethyl [C186]; Oxidation [M212; M232; M254; M284]
O04331	Prohibitin-3, mitochondrial OS=Arabidopsis thaliana OX=3702 GN=PHB3 PE=1 SV=1	66	13	91	13	277	30.4	361	423	357	397	354	324	10	12	11	12	12	11	7.27621e+07	7.12652e+07	6.5625e+07	8.89939e+07	1.01202e+08	5.64683e+07	8.58323e+07	9.1265e+07	8.35553e+07	8.89939e+07	1.04796e+08	9.04833e+07	High	High	High	High	High	High	0	High	0.957	0.915004	0.519518	Acetyl [N-Term]
P25855	Glycine cleavage system H protein 1, mitochondrial OS=Arabidopsis thaliana OX=3702 GN=GDH1 PE=1 SV=1	55	6	109	3	165	17.9	616	732	651	644	494	509	5	5	6	5	5	5	7.3904e+07	5.10172e+07	7.27146e+07	8.91566e+07	8.43591e+07	5.444e+07	8.71793e+07	6.53346e+07	9.2582e+07	8.91566e+07	8.73556e+07	8.72333e+07	High	High	High	High	High	High	0	High	1.052	0.988863	0.807821	Carbamidomethyl [C158]; Oxidation [M134; M149]
Q9S7L9	Cytochrome c oxidase subunit 6b-1 OS=Arabidopsis thaliana OX=3702 GN=COX6B-1 PE=1 SV=1	59	13	101	13	191	21.2	368	533	349	458	424	428	9	11	11	10	11	10	1.37783e+08	1.33204e+08	1.26844e+08	1.41226e+08	1.39067e+08	8.24088e+07	1.62533e+08	1.70586e+08	1.615e+08	1.41226e+08	1.44007e+08	1.3205e+08	High	High	High	High	High	High	0	High	1.185	0.674781	0.169536	Acetyl [N-Term]; Carbamidomethyl [C158; C169]
Q9SL67	26S proteasome regulatory subunit 4 homolog B OS=Arabidopsis thaliana OX=3702 GN=RPT2B PE=1 SV=1	47	16	110	16	443	49.3	386	355	304	325	205	392	14	15	13	15	13	15	6.50678e+07	5.99327e+07	5.7603e+07	8.33411e+07	7.78314e+07	4.98476e+07	7.67559e+07	7.67522e+07	7.33416e+07	8.33411e+07	8.05959e+07	7.98745e+07	High	High	High	High	High	High	0	High	0.986	0.971158	0.712563	Carbamidomethyl [C402]; Oxidation [M312]
O04019	26S proteasome regulatory subunit 6A homolog B OS=Arabidopsis thaliana OX=3702 GN=RPT5B PE=1 SV=3	40	14	77	1	423	47	272	267	343	330	324	348	9	10	12	12	9	10	386885	337262	459807	536209	471792	308081	456381	431911	585437	536209	488550	493660	Peak Found	Peak Found	Peak Found	High	Peak Found	Peak Found	0	High	0.924	0.94409	0.604801	Carbamidomethyl [C224; C384]; Oxidation [M159; M190]
Q8LCW9	60S acidic ribosomal protein P1-1 OS=Arabidopsis thaliana OX=3702 GN=RPP1A PE=3 SV=2	73	4	61	3	112	11.2	724	768	829	628	537	460	4	4	4	3	4	4	4.59722e+07	5.45863e+07	4.555e+07	2.16845e+07	5.57886e+07	3.9385e+07	5.42301e+07	6.99054e+07	5.79954e+07	2.16845e+07	5.77702e+07	6.31095e+07	High	High	High	High	High	High	0	High	1.107	0.904857	0.485741	Oxidation [M14; M45; M61]; Acetyl [N-Term]; Carbamidomethyl [C9]
P46416	Glutathione synthetase, chloroplastic OS=Arabidopsis thaliana OX=3702 GN=GSH2 PE=2 SV=3	32	14	83	14	539	60.2	328	324	281	318	311	262	10	12	11	11	12	11	2.66078e+07	2.71648e+07	26305225	3.53905e+07	3.31259e+07	1.92598e+07	3.13873e+07	3.47882e+07	3.34924e+07	3.53905e+07	3.43026e+07	3.08614e+07	High	High	High	High	High	High	0	High	0.986	0.970228	0.705519	Carbamidomethyl [C402]
Q9C9C4	Enolase 1, chloroplastic OS=Arabidopsis thaliana OX=3702 GN=ENO1 PE=1 SV=1	40	16	82	16	477	51.4	419	429	431	430	447	417	13	13	14	13	12	12	4.06087e+07	4.18223e+07	3.9205e+07	4.71599e+07	4.38745e+07	2.86963e+07	4.79032e+07	5.35593e+07	4.99167e+07	4.71599e+07	4.54329e+07	4.59822e+07	High	High	High	High	High	High	0	High	1.106	0.905509	0.490462	Carbamidomethyl [C250; C384]
Q9CA83	NADP-dependent malic enzyme 4, chloroplastic OS=Arabidopsis thaliana OX=3702 GN=NADP-ME4 PE=1 SV=1	34	11	63	10	646	71.1	411	396	361	344	437	530	7	6	8	8	7	9	1.37406e+07	1.23721e+07	1.05424e+07	1.62412e+07	1.10629e+07	6.87024e+06	1.62089e+07	1.58442e+07	1.34228e+07	1.62412e+07	1.14559e+07	1.10087e+07	High	High	High	High	High	High	0	High	1.213	0.767703	0.233465	Carbamidomethyl [C202; C256; C280; C509; C632]; Oxidation [M259]
Q93ZM7	Chaperonin CPN60-like 2, mitochondrial OS=Arabidopsis thaliana OX=3702 GN=At3g13860 PE=1 SV=2	45	20	92	20	572	60.4	476	385	526	435	422	320	16	15	16	14	15	13	3.06454e+07	2.81098e+07	2.84636e+07	3.56716e+07	3.10849e+07	1.97704e+07	3.61502e+07	3.59985e+07	3.62405e+07	3.56716e+07	3.2189e+07	3.16797e+07	High	High	High	High	High	High	0	High	1.151	0.80246	0.278856	Carbamidomethyl [C505]
Q9FKA5	Uncharacterized protein At5g39570 OS=Arabidopsis thaliana OX=3702 GN=At5g39570 PE=1 SV=1	50	13	125	13	381	43.5	526	576	584	581	597	551	12	13	13	12	13	13	1.72571e+08	1.87202e+08	1.51551e+08	1.76219e+08	1.6346e+08	9.98377e+07	2.0357e+08	2.39738e+08	1.92958e+08	1.76219e+08	1.69266e+08	1.59977e+08	High	High	High	High	High	High	0	High	1.256	0.412112	0.055035
Q8L7U4	Co-chaperone protein p23-1 OS=Arabidopsis thaliana OX=3702 GN=P23-1 PE=1 SV=1	43	13	137	13	241	25.5	552	556	570	543	536	609	13	12	12	12	12	13	2.04707e+08	2.11698e+08	1.88246e+08	2.38128e+08	2.2978e+08	1.27793e+08	2.41478e+08	2.71109e+08	2.39679e+08	2.38128e+08	2.37942e+08	2.04772e+08	High	High	High	High	High	High	0	High	1.107	0.894423	0.465449	Carbamidomethyl [C77]
Q9LF33	UDP-glucose 6-dehydrogenase 3 OS=Arabidopsis thaliana OX=3702 GN=UGD3 PE=1 SV=1	46	17	87	8	480	53.1	374	296	348	357	372	362	13	9	14	12	14	13	9.5498e+06	8.36888e+06	1.05293e+07	9.41421e+06	1.10216e+07	7.74223e+06	1.12652e+07	1.07175e+07	1.34061e+07	9.41421e+06	1.1413e+07	1.2406e+07	High	High	High	High	High	High	0	High	0.984	0.970228	0.70526	Carbamidomethyl [C5; C6; C237; C272; C417]; Oxidation [M112]
Q9S7D8	ATP sulfurylase 4, chloroplastic OS=Arabidopsis thaliana OX=3702 GN=APS4 PE=2 SV=1	43	18	121	8	469	52.1	322	361	341	380	305	441	17	17	16	16	13	15	9.05587e+06	9.70559e+06	8.66115e+06	9.1739e+06	7.05992e+06	3.94405e+06	1.06826e+07	1.24294e+07	1.10276e+07	9.1739e+06	7.31069e+06	6.31985e+06	High	High	High	High	High	High	0	High	1.185	0.86997	0.392177	Oxidation [M359; M380]; Carbamidomethyl [C439]
O23144	Proton pump-interactor 1 OS=Arabidopsis thaliana OX=3702 GN=PPI1 PE=1 SV=2	39	20	100	20	612	68.8	281	319	290	293	245	283	15	13	15	13	17	14	3.02162e+07	3.01989e+07	3.13811e+07	2.85374e+07	27075072	2.03846e+07	3.56439e+07	3.86739e+07	3.99551e+07	2.85374e+07	2.80368e+07	3.26637e+07	High	High	High	High	High	High	0	High	1.298	0.279431	0.0287296	Carbamidomethyl [C352]
O49203	Nucleoside diphosphate kinase III, chloroplastic/mitochondrial OS=Arabidopsis thaliana OX=3702 GN=NDPK3 PE=1 SV=1	39	11	106	11	238	25.7	323	219	212	266	202	451	10	11	11	11	11	10	2.22048e+08	2.10252e+08	2.06411e+08	2.52992e+08	2.40588e+08	1.4729e+08	2.61935e+08	2.69256e+08	2.62807e+08	2.52992e+08	2.49133e+08	2.36014e+08	High	High	High	High	High	High	0	High	1.147	0.808648	0.2876
Q96528	Catalase-1 OS=Arabidopsis thaliana OX=3702 GN=CAT1 PE=1 SV=3	33	16	114	4	492	56.7	275	235	254	297	359	170	13	11	10	12	13	9	1.06002e+07	9.0311e+06	5.70009e+06	1.34367e+07	1.2869e+07	8.07689e+06	1.25043e+07	1.15656e+07	7.25749e+06	1.34367e+07	1.33261e+07	1.29422e+07	High	High	Peak Found	High	High	High	0	High	0.965	0.930706	0.569008	Carbamidomethyl [C230]
Q9SW18	Magnesium protoporphyrin IX methyltransferase, chloroplastic OS=Arabidopsis thaliana OX=3702 GN=CHLM PE=1 SV=1	56	16	97	16	312	33.8	318	259	325	410	383	235	13	12	13	16	13	13	4.03238e+07	3.83995e+07	3.78774e+07	6.00893e+07	5.97753e+07	3.34588e+07	4.75672e+07	4.91759e+07	4.82264e+07	6.00893e+07	6.18985e+07	5.36136e+07	High	High	High	High	High	High	0	High	0.839	0.423655	0.058338	Carbamidomethyl [C149; C153; C215]; Oxidation [M134; M136]
Q96299	14-3-3-like protein GF14 mu OS=Arabidopsis thaliana OX=3702 GN=GRF9 PE=1 SV=2	48	12	95	10	263	29.5	481	401	415	436	340	368	12	12	11	11	12	11	7.88899e+07	7.13075e+07	5.87715e+07	8.94726e+07	9.33973e+07	52365491	9.30608e+07	9.13191e+07	7.48292e+07	8.94726e+07	9.67147e+07	8.39091e+07	High	High	High	High	High	High	0	High	0.903	0.767703	0.233919	Oxidation [M30; M127; M224]
Q94C59	Patellin-4 OS=Arabidopsis thaliana OX=3702 GN=PATL4 PE=1 SV=2	49	20	67	20	540	61.2	123	187	222	255	201	129	6	10	10	12	13	9	2.3659e+07	2.32118e+07	2.0465e+07	2.7695e+07	2.63503e+07	1.58298e+07	2.79089e+07	2.97259e+07	2.60565e+07	2.7695e+07	2.72863e+07	2.53653e+07	High	High	High	High	High	High	0	High	1.029	0.996875	0.97109	Carbamidomethyl [C282]
Q42449	Profilin-1 OS=Arabidopsis thaliana OX=3702 GN=PRO1 PE=1 SV=1	98	10	113	6	131	14.3	466	607	505	529	487	546	10	9	9	10	8	9	6.23934e+07	6.17965e+07	7.52866e+07	8.9278e+07	7.59991e+07	4.88744e+07	7.36011e+07	7.9139e+07	9.58566e+07	8.9278e+07	7.86986e+07	7.8315e+07	High	High	High	High	High	High	0	High	0.908	0.776953	0.254419	Acetyl [N-Term]; Carbamidomethyl [C13; C115]; Oxidation [M12; M73; M110]
Q9LPG6	Trifunctional UDP-glucose 4,6-dehydratase/UDP-4-keto-6-deoxy-D-glucose 3,5-epimerase/UDP-4-keto-L-rhamnose-reductase RHM2 OS=Arabidopsis thaliana OX=3702 GN=RHM2 PE=1 SV=1	34	17	77	5	667	75.2	350	210	393	423	247	295	11	10	15	13	11	11	6.58752e+06	4.93056e+06	5.1725e+06	5.49096e+06	5.91614e+06	3.95467e+06	7.77083e+06	6.31427e+06	6.58575e+06	5.49096e+06	6.12628e+06	6.33686e+06	High	High	High	High	High	High	0	High	1.173	0.883763	0.433977	Carbamidomethyl [C120; C230; C532]; Acetyl [N-Term]; Oxidation [M538]
Q9T029	40S ribosomal protein S25-4 OS=Arabidopsis thaliana OX=3702 GN=RPS25E PE=3 SV=1	63	10	125	3	108	12	579	498	532	614	493	475	8	8	9	10	10	9	8.09351e+07	7.35569e+07	6.2416e+07	8.21196e+07	9.76822e+07	6.535e+07	9.54735e+07	9.41998e+07	7.94695e+07	8.21196e+07	1.01152e+08	1.04715e+08	High	High	High	High	High	High	0	High	0.991	0.977638	0.755342	Oxidation [M40; M92]
Q9SAU2	Ribulose-5-phosphate-3-epimerase, chloroplastic OS=Arabidopsis thaliana OX=3702 GN=RPE PE=2 SV=1	51	7	91	7	281	30	342	372	526	472	466	535	6	6	6	7	7	7	7.54199e+07	6.85658e+07	6.91654e+07	9.12395e+07	1.04729e+08	6.46425e+07	8.89676e+07	8.78081e+07	8.8063e+07	9.12395e+07	1.08449e+08	1.03581e+08	High	High	High	High	High	High	0	High	0.793	0.180854	0.015478	Carbamidomethyl [C84; C146]
Q9SK66	NADH dehydrogenase [ubiquinone] 1 alpha subcomplex subunit 9, mitochondrial OS=Arabidopsis thaliana OX=3702 GN=At2g20360 PE=1 SV=2	42	16	92	16	402	43.9	285	318	248	312	210	307	14	13	9	13	11	13	3.17116e+07	2.81958e+07	3.09049e+07	4.05983e+07	3.89149e+07	2.02823e+07	3.7408e+07	3.61087e+07	3.93488e+07	4.05983e+07	4.02972e+07	3.24999e+07	High	High	High	High	High	High	0	High	1.073	0.965179	0.647996	Oxidation [M217; M222]; Carbamidomethyl [C185]
Q9FMM3	Protein ESSENTIAL FOR POTEXVIRUS ACCUMULATION 1 OS=Arabidopsis thaliana OX=3702 GN=EXA1 PE=1 SV=1	19	22	75	22	1714	187.5	305	339	284	171	155	345	10	15	15	9	9	14	2.66021e+07	2.37548e+07	2.4137e+07	2.00792e+07	2.80518e+07	1.63498e+07	3.13807e+07	3.04214e+07	3.07318e+07	2.00792e+07	2.90482e+07	2.61985e+07	High	High	High	High	High	High	0	High	1.287	0.340573	0.0409823	Acetyl [N-Term]
Q9LFD5	Binding partner of ACD11 1 OS=Arabidopsis thaliana OX=3702 GN=BPA1 PE=1 SV=1	55	12	70	12	259	27.2	421	432	397	391	225	395	11	10	11	10	8	9	3.53963e+07	3.97345e+07	3.60257e+07	3.69689e+07	3.55241e+07	2.18331e+07	4.17546e+07	5.08855e+07	4.58688e+07	3.69689e+07	3.67859e+07	3.49848e+07	High	High	High	High	High	High	0	High	1.262	0.427198	0.0601169
P48349	14-3-3-like protein GF14 lambda OS=Arabidopsis thaliana OX=3702 GN=GRF6 PE=1 SV=1	58	13	122	5	248	28	574	446	571	552	531	498	12	12	12	13	13	11	5.10725e+07	3.94426e+07	4.42746e+07	66754951	6.46545e+07	4.10995e+07	6.02467e+07	5.05117e+07	5.63715e+07	66754951	6.69511e+07	6.58568e+07	High	High	High	High	High	High	0	High	0.882	0.656733	0.156058	Oxidation [M227; M245]; Carbamidomethyl [C103]
Q9FM01	UDP-glucose 6-dehydrogenase 4 OS=Arabidopsis thaliana OX=3702 GN=UGD4 PE=1 SV=1	48	15	74	10	480	53.1	382	393	419	384	342	353	12	9	11	12	11	10	8.61686e+06	8.56696e+06	1.01457e+07	1.16777e+07	1.00666e+07	6.67017e+06	1.01647e+07	1.09712e+07	1.29177e+07	1.16777e+07	1.04242e+07	1.06881e+07	High	High	High	High	High	High	0	High	1.005	0.988964	0.819842	Carbamidomethyl [C5; C6; C237; C272; C417]; Oxidation [M112]
Q9CAF5	ABC transporter I family member 6, chloroplastic OS=Arabidopsis thaliana OX=3702 GN=ABCI6 PE=1 SV=1	39	11	76	11	338	36.9	259	218	228	246	254	310	8	9	8	11	10	10	5.23219e+07	5.71793e+07	5.32174e+07	7.50974e+07	6.02491e+07	3.98518e+07	6.17204e+07	7.3226e+07	6.77577e+07	7.50974e+07	6.23891e+07	6.38575e+07	High	High	High	High	High	High	0	High	1.035	0.988964	0.92619	Oxidation [M162]
Q9ZVA1	EP1-like glycoprotein 1 OS=Arabidopsis thaliana OX=3702 GN=At1g78820 PE=2 SV=1	45	15	94	8	455	50.6	418	308	409	331	317	356	13	13	14	13	13	11	2.22749e+07	2.18536e+07	2.15533e+07	2.54652e+07	2.25308e+07	1.42205e+07	2.62762e+07	2.79865e+07	2.74422e+07	2.54652e+07	2.33311e+07	2.27866e+07	High	High	High	High	High	High	0	High	1.197	0.679335	0.172273	Carbamidomethyl [C332; C338; C344; C374; C410; C420; C432]; Oxidation [M190]
Q9ZSK4	Actin-depolymerizing factor 3 OS=Arabidopsis thaliana OX=3702 GN=ADF3 PE=1 SV=1	72	7	81	4	139	15.9	543	716	814	731	582	639	6	7	7	7	7	6	4.49654e+07	5.18333e+07	5.38133e+07	7.52911e+07	6.56947e+07	4.26233e+07	5.30425e+07	6.63797e+07	6.85163e+07	7.52911e+07	6.80282e+07	6.82985e+07	High	High	High	High	High	High	0	High	0.928	0.84555	0.349607	Acetyl [N-Term]; Carbamidomethyl [C14; C65]; Oxidation [M8; M129]
Q9T074	Phosphoenolpyruvate carboxykinase (ATP) OS=Arabidopsis thaliana OX=3702 GN=PCKA PE=1 SV=1	33	13	76	13	671	73.4	309	347	363	332	371	274	8	10	9	9	13	10	1.72521e+07	1.40536e+07	1.62217e+07	2.28941e+07	1.89595e+07	1.27694e+07	2.03511e+07	1.79975e+07	2.06538e+07	2.28941e+07	1.96329e+07	2.04614e+07	High	High	High	High	High	High	0	High	0.982	0.968242	0.680136	Carbamidomethyl [C38; C393; C406; C470; C483]; Acetyl [N-Term]
P42699	Plastocyanin major isoform, chloroplastic OS=Arabidopsis thaliana OX=3702 GN=DRT112 PE=1 SV=2	39	2	86	2	167	17	632	569	775	590	643	731	2	2	2	2	2	2	2.78711e+08	2.96971e+08	3.02987e+08	3.7005e+08	3.34779e+08	2.11844e+08	3.28776e+08	3.80313e+08	3.8577e+08	3.7005e+08	3.46671e+08	3.39454e+08	High	High	High	High	High	High	0	High	1.007	0.988964	0.868719	Carbamidomethyl [C152]; Oxidation [M125; M160]
P60039	60S ribosomal protein L7-3 OS=Arabidopsis thaliana OX=3702 GN=RPL7C PE=2 SV=1	69	20	108	4	242	27.9	301	294	232	256	257	321	16	15	14	15	14	15	1.47301e+07	1.18546e+07	13551184	1.28541e+07	1.37236e+07	1.05904e+07	1.7376e+07	1.51815e+07	1.72537e+07	1.28541e+07	1.42111e+07	1.69698e+07	High	High	High	High	High	High	0	High	1.153	0.870518	0.398049	Carbamidomethyl [C180]; Oxidation [M189]
Q1H583	GDSL esterase/lipase 22 OS=Arabidopsis thaliana OX=3702 GN=GLL22 PE=1 SV=1	42	11	88	9	391	43.2	495	469	545	564	460	477	8	11	11	10	11	10	3.12325e+07	3.13027e+07	3.82592e+07	5.42751e+07	5.27562e+07	2.50349e+07	3.68428e+07	4.00875e+07	4.87125e+07	5.42751e+07	5.46301e+07	4.01152e+07	High	High	High	High	High	High	0	High	0.865	0.579558	0.117874	Oxidation [M247; M251; M363]; Carbamidomethyl [C214; C229]
Q9LFW1	UDP-arabinopyranose mutase 2 OS=Arabidopsis thaliana OX=3702 GN=RGP2 PE=1 SV=1	54	17	95	5	360	40.9	246	237	273	259	253	230	14	12	15	15	14	10	1.05027e+07	7383761	8.01296e+06	1.61336e+07	1.35092e+07	8.13488e+06	1.23893e+07	9.45593e+06	1.02023e+07	1.61336e+07	1.3989e+07	1.30351e+07	High	High	High	High	High	High	0	High	0.814	0.453094	0.0676649	Carbamidomethyl [C85; C113; C215; C257]; Oxidation [M214; M217]; Acetyl [N-Term]
Q9SJ66	Probable sucrose-phosphatase 2 OS=Arabidopsis thaliana OX=3702 GN=SPP2 PE=2 SV=2	52	16	72	16	422	47.8	214	257	277	260	209	198	10	11	10	9	10	9	3.39183e+07	2.97647e+07	2.83047e+07	3.99975e+07	4.05466e+07	2.24149e+07	4.0011e+07	3.81178e+07	3.60381e+07	3.99975e+07	4.19868e+07	3.59171e+07	High	High	High	High	High	High	0	High	0.887	0.718203	0.190792	Carbamidomethyl [C248]
Q9LH76	Trifunctional UDP-glucose 4,6-dehydratase/UDP-4-keto-6-deoxy-D-glucose 3,5-epimerase/UDP-4-keto-L-rhamnose-reductase RHM3 OS=Arabidopsis thaliana OX=3702 GN=RHM3 PE=2 SV=1	28	15	65	4	664	74.9	305	219	419	355	231	303	10	7	15	8	10	9	980664	830113	1.04203e+06	2.16301e+06	1.31868e+06	827941	1.15682e+06	1.06308e+06	1.32673e+06	2.16301e+06	1.36551e+06	1.32667e+06	High	High	High	High	Peak Found	High	0	High	0.874	0.870518	0.397218	Carbamidomethyl [C44; C118; C228; C529]; Oxidation [M535]
Q38882	Phospholipase D alpha 1 OS=Arabidopsis thaliana OX=3702 GN=PLDALPHA1 PE=1 SV=2	26	13	53	13	810	91.8	109	108	190	92	45	140	9	5	10	8	5	8	1.87616e+07	1.36915e+07	1.70913e+07	2.4984e+07	2.13182e+07	1.41457e+07	2.21318e+07	1.75339e+07	2.1761e+07	2.4984e+07	2.20754e+07	2.26667e+07	High	High	High	High	High	High	0	High	0.902	0.776953	0.250957	Acetyl [N-Term]
Q43870	ATP sulfurylase 2 OS=Arabidopsis thaliana OX=3702 GN=APS2 PE=1 SV=1	41	19	86	14	476	53.6	241	199	246	240	244	245	14	13	11	13	13	12	2.42175e+07	2.31461e+07	2.37094e+07	4.11069e+07	3.72437e+07	1.76087e+07	2.85676e+07	2.96418e+07	3.01874e+07	4.11069e+07	3.85666e+07	2.82157e+07	High	High	High	High	High	High	0	High	1.128	0.862319	0.380621	Oxidation [M369]; Carbamidomethyl [C449]
Q9SAD7	Eukaryotic translation initiation factor 4B2 OS=Arabidopsis thaliana OX=3702 GN=EIF4B2 PE=1 SV=1	46	19	85	17	549	59.3	270	412	253	200	207	343	12	12	11	12	10	12	3.82512e+07	3.79177e+07	3.69839e+07	3.19295e+07	3.01549e+07	19961426	4.51223e+07	4.85589e+07	4.70888e+07	3.19295e+07	3.1226e+07	3.19857e+07	High	High	High	High	High	High	0	High	1.308	0.236193	0.0231987	Acetyl [N-Term]
Q93W34	Polyadenylate-binding protein RBP45C OS=Arabidopsis thaliana OX=3702 GN=RBP45C PE=2 SV=1	44	11	64	11	415	44.9	305	257	397	349	285	409	10	9	11	10	7	11	2.44272e+07	2.27016e+07	2.25011e+07	2.5502e+07	2.65477e+07	1.46493e+07	2.88151e+07	2.90725e+07	2.86489e+07	2.5502e+07	2.74907e+07	2.34737e+07	High	High	High	High	High	High	0	High	1.13	0.853438	0.357222	Carbamidomethyl [C240; C325]
Q42262	40S ribosomal protein S3a-2 OS=Arabidopsis thaliana OX=3702 GN=RPS3AB PE=2 SV=3	54	14	106	7	262	29.8	421	420	394	348	427	371	12	12	12	10	12	13	4.36074e+07	3.91893e+07	4.16696e+07	4.73648e+07	4.43466e+07	2.58173e+07	5.14406e+07	5.01873e+07	5.30547e+07	4.73648e+07	4.59217e+07	4.1369e+07	High	High	High	High	High	High	0	High	1.132	0.850299	0.353111	Carbamidomethyl [C154; C179]; Oxidation [M252]
Q42529	Tryptophan synthase alpha chain, chloroplastic OS=Arabidopsis thaliana OX=3702 GN=TSA1 PE=1 SV=1	50	9	56	9	312	33.2	303	384	406	447	351	380	7	8	7	8	7	6	2.44503e+07	2.87264e+07	24070183	3.19683e+07	2.69747e+07	2.00776e+07	2.88422e+07	3.67882e+07	3.06467e+07	3.19683e+07	2.79329e+07	3.21718e+07	High	High	High	High	High	High	0	High	1.007	0.988964	0.85827	Carbamidomethyl [C90]
O23553	Beta-amylase 3, chloroplastic OS=Arabidopsis thaliana OX=3702 GN=BAM3 PE=1 SV=3	43	18	86	18	548	61.3	224	147	168	202	261	156	13	9	11	15	14	12	2.49615e+07	1.90014e+07	2.02986e+07	2.18958e+07	2.19959e+07	1.59044e+07	2.94453e+07	2.43339e+07	2.58446e+07	2.18958e+07	2.27772e+07	2.54848e+07	High	High	High	High	High	High	0	High	1.055	0.988964	0.823909	Carbamidomethyl [C282; C419; C433]; Acetyl [N-Term]
O64530	Thiosulfate/3-mercaptopyruvate sulfurtransferase 1, mitochondrial OS=Arabidopsis thaliana OX=3702 GN=STR1 PE=1 SV=1	53	14	77	14	379	41.9	241	270	351	291	400	281	8	12	11	10	12	10	4.44834e+07	3.91509e+07	4.37585e+07	4.55903e+07	4.86498e+07	3.01989e+07	5.24739e+07	5.01381e+07	5.57143e+07	4.55903e+07	5.03778e+07	4.839e+07	High	High	High	High	High	High	0	High	1.085	0.946339	0.607972	Carbamidomethyl [C295; C305]
O04313	PYK10-binding protein 2 OS=Arabidopsis thaliana OX=3702 GN=PBP2 PE=1 SV=1	29	9	102	3	296	32.2	596	618	586	585	602	574	7	9	8	7	8	7	3.22598e+06	4.09696e+06	3.23546e+06	1.91171e+06	4.15566e+06	2.40416e+06	3.80546e+06	5.24672e+06	4.11946e+06	1.91171e+06	4.30327e+06	3.85236e+06	High	High	High	High	High	High	0	High	1.349	0.579558	0.116345	Acetyl [N-Term]; Oxidation [M243]
Q9SGW3	26S proteasome non-ATPase regulatory subunit 8 homolog A OS=Arabidopsis thaliana OX=3702 GN=RPN12A PE=1 SV=1	53	11	52	11	267	30.7	236	163	323	176	103	166	8	5	7	6	7	6	2.32491e+07	1.83609e+07	8.96915e+06	1.43627e+07	1.07079e+07	7.12584e+06	2.74253e+07	2.35137e+07	1.14197e+07	1.43627e+07	1.10882e+07	1.14183e+07	High	High	High	High	High	High	0	High	0.976	0.967627	0.657128	Carbamidomethyl [C27; C190]; Acetyl [N-Term]; Oxidation [M206]
Q9LZ17	40S ribosomal protein S17-4 OS=Arabidopsis thaliana OX=3702 GN=RPS17D PE=2 SV=3	68	14	114	1	141	16	420	403	404	351	381	343	9	11	11	10	10	9													Not Found	Not Found	High	Not Found	Not Found	Not Found	0	High				Oxidation [M58; M82; M111]
P09468	ATP synthase epsilon chain, chloroplastic OS=Arabidopsis thaliana OX=3702 GN=atpE PE=1 SV=2	92	9	93	9	132	14.5	510	448	580	698	481	524	8	9	9	8	8	8	1.04224e+08	1.13019e+08	8.67575e+07	1.55525e+08	1.61737e+08	8.82324e+07	1.22945e+08	1.44737e+08	1.10462e+08	1.55525e+08	1.67482e+08	1.41381e+08	High	High	High	High	High	High	0	High	0.826	0.343473	0.0415285	Oxidation [M60; M63]; Carbamidomethyl [C6]; Acetyl [N-Term]
Q9C525	Beta-glucosidase 21 OS=Arabidopsis thaliana OX=3702 GN=BGLU21 PE=1 SV=1	36	17	100	8	524	59.6	280	232	238	304	372	241	12	9	10	13	15	9	1.04822e+07	6.75408e+06	9.01964e+06	1.1321e+07	1.18138e+07	7.76736e+06	1.23651e+07	8.64954e+06	1.1484e+07	1.1321e+07	1.22334e+07	1.24462e+07	High	High	High	High	High	High	0	High	1.015	0.988964	0.865786	Carbamidomethyl [C74; C230]; Oxidation [M103; M385]
Q9M9W1	60S ribosomal protein L22-2 OS=Arabidopsis thaliana OX=3702 GN=RPL22B PE=2 SV=1	59	11	96	2	124	14	413	394	406	456	350	364	10	10	9	9	9	10	72846257	69100798	63144059	106635344	95014251	5.42854e+07	8.59316e+07	8.84932e+07	8.03965e+07	106635344	9.83891e+07	8.69854e+07	High	High	High	High	High	High	0	High	0.83	0.37075	0.0466366	Carbamidomethyl [C22]; Oxidation [M31]
Q43314	Glutamate dehydrogenase 1 OS=Arabidopsis thaliana OX=3702 GN=GDH1 PE=2 SV=1	49	14	71	10	411	44.5	280	215	241	364	356	229	9	8	10	8	12	9	1.70313e+07	1.25458e+07	1.53597e+07	1.91867e+07	1.73106e+07	1.21027e+07	2.00907e+07	1.60666e+07	1.95563e+07	1.91867e+07	1.79255e+07	1.93931e+07	High	High	High	High	High	High	0	High	1.037	0.992837	0.956318	Carbamidomethyl [C39; C107]; Oxidation [M87; M143; M150]; Acetyl [N-Term]
P52901	Pyruvate dehydrogenase E1 component subunit alpha-1, mitochondrial OS=Arabidopsis thaliana OX=3702 GN=E1 ALPHA PE=1 SV=2	52	19	87	14	389	43	259	206	298	237	201	225	12	12	17	14	14	10	3.28409e+07	3.05566e+07	2.72903e+07	4.28053e+07	3.36763e+07	2.34604e+07	3.87401e+07	3.91319e+07	3.47466e+07	4.28053e+07	3.48725e+07	3.75924e+07	High	High	High	High	High	High	0	High	1.035	0.988964	0.923412	Carbamidomethyl [C120; C175; C355]
P25864	50S ribosomal protein L9, chloroplastic OS=Arabidopsis thaliana OX=3702 GN=RPL9 PE=2 SV=1	55	13	126	13	197	22.1	548	645	570	570	516	581	12	13	12	12	13	13	1.70523e+08	1.68479e+08	1.63607e+08	2.32233e+08	1.8458e+08	1.13508e+08	2.01154e+08	2.15761e+08	2.08308e+08	2.32233e+08	1.91136e+08	1.81882e+08	High	High	High	High	High	High	0	High	1.102	0.907306	0.492909	Oxidation [M119]
Q9SGE0	UDP-D-apiose/UDP-D-xylose synthase 2 OS=Arabidopsis thaliana OX=3702 GN=AXS2 PE=2 SV=1	51	17	90	3	389	43.8	287	185	396	338	306	366	13	10	13	13	10	14	3.5301e+06	4.50448e+06	3.86534e+06	7.21827e+06	5.74539e+06	4.16447e+06	4.16421e+06	5.76861e+06	4.92144e+06	7.21827e+06	5.94946e+06	6.67303e+06	High	High	High	High	High	High	0	High	0.803	0.507251	0.0839105	Carbamidomethyl [C140; C173; C239]
Q9SQT8	Bifunctional 3-dehydroquinate dehydratase/shikimate dehydrogenase, chloroplastic OS=Arabidopsis thaliana OX=3702 GN=EMB3004 PE=1 SV=1	41	17	83	17	603	65.8	494	409	384	380	360	466	13	14	11	14	14	13	22060614	1.8928e+07	2.10995e+07	2.46568e+07	2.45313e+07	1.70145e+07	2.60234e+07	2.424e+07	2.68644e+07	2.46568e+07	2.54027e+07	2.72635e+07	High	High	High	High	High	High	0	High	0.978	0.968242	0.678364	Carbamidomethyl [C97; C391; C392; C424]
Q9SHP0	Phosphoserine aminotransferase 2, chloroplastic OS=Arabidopsis thaliana OX=3702 GN=PSAT2 PE=1 SV=1	41	12	79	5	422	46.6	349	245	251	358	341	289	9	9	8	9	11	9	5.15199e+06	4.70884e+06	5.38607e+06	7.30547e+06	6.89632e+06	4.22991e+06	6.07744e+06	6.03032e+06	6.85767e+06	7.30547e+06	7.14127e+06	6.7779e+06	High	High	High	High	High	High	0	High	0.93	0.876514	0.411574	Oxidation [M402]; Carbamidomethyl [C207; C239]
Q8LA13	DEAD-box ATP-dependent RNA helicase 11 OS=Arabidopsis thaliana OX=3702 GN=RH11 PE=1 SV=1	40	16	77	12	612	66	176	218	184	169	169	269	12	12	11	9	9	12	1.80814e+07	1.63083e+07	14100630	1.91334e+07	1.47974e+07	9.8679e+06	2.13294e+07	2.08851e+07	1.79533e+07	1.91334e+07	1.5323e+07	1.58121e+07	High	High	High	High	High	High	0	High	1.109	0.930706	0.571908	Carbamidomethyl [C280; C429]
P83291	NADH-cytochrome b5 reductase-like protein OS=Arabidopsis thaliana OX=3702 GN=CBR2 PE=1 SV=2	47	11	64	11	328	36	102	137	192	154	129	173	10	8	9	9	10	10	50956087	4.80869e+07	4.63663e+07	5.79113e+07	5.57266e+07	3.74085e+07	6.01093e+07	6.15819e+07	5.90347e+07	5.79113e+07	5.7706e+07	5.99424e+07	High	High	High	High	High	High	0	High	1.035	0.990968	0.94711	Carbamidomethyl [C113; C289]; Oxidation [M294; M295]
Q9LZH9	60S ribosomal protein L7a-2 OS=Arabidopsis thaliana OX=3702 GN=RPL7AB PE=2 SV=1	53	15	122	4	256	29	349	340	344	356	270	332	14	14	14	14	13	13	3.76047e+07	2.77803e+07	29203459	3.74426e+07	3.07521e+07	2.01743e+07	4.43597e+07	3.55765e+07	3.71825e+07	3.74426e+07	3.18444e+07	3.23268e+07	High	High	High	High	High	High	0	High	1.166	0.76524	0.229688	Carbamidomethyl [C172; C193]
Q9LHH7	Bifunctional protein FolD 2 OS=Arabidopsis thaliana OX=3702 GN=FOLD2 PE=2 SV=1	63	16	91	16	299	31.6	199	276	303	251	204	247	12	15	12	13	13	13	49052829	5.19614e+07	5.34549e+07	5.73961e+07	5.36463e+07	3.21447e+07	5.78642e+07	6.65438e+07	6.806e+07	5.73961e+07	5.55518e+07	5.15078e+07	High	High	High	High	High	High	0	High	1.047	0.988964	0.836728	Carbamidomethyl [C64; C154]
P31166	Adenine phosphoribosyltransferase 1, chloroplastic OS=Arabidopsis thaliana OX=3702 GN=APT1 PE=1 SV=2	60	10	77	10	243	26.4	396	225	292	302	327	306	9	9	7	7	7	9	4.73361e+07	4.48292e+07	5.37433e+07	6.83385e+07	4.84501e+07	3.49922e+07	5.58391e+07	5.74101e+07	6.84273e+07	6.83385e+07	5.0171e+07	5.60707e+07	High	High	High	High	High	High	0	High	0.867	0.567336	0.110306	Oxidation [M61; M174]; Carbamidomethyl [C215; C217]
Q9MA55	Acyl-CoA-binding domain-containing protein 4 OS=Arabidopsis thaliana OX=3702 GN=ACBP4 PE=1 SV=1	38	17	68	17	668	73	296	164	228	290	228	261	12	8	11	10	7	11	2.14504e+07	1.70016e+07	1.74811e+07	2.01639e+07	1.96319e+07	1.21159e+07	2.53035e+07	2.1773e+07	2.22573e+07	2.01639e+07	2.03292e+07	1.94142e+07	High	High	High	High	High	High	0	High	1.128	0.883763	0.434521	Carbamidomethyl [C244]
O23523	RGG repeats nuclear RNA binding protein A OS=Arabidopsis thaliana OX=3702 GN=RGGA PE=1 SV=1	40	10	67	9	355	37.4	369	456	378	340	364	272	7	9	10	8	6	8	1.82544e+07	2.10516e+07	1.92485e+07	1.83052e+07	1.98795e+07	1.22794e+07	2.15334e+07	2.69594e+07	2.45077e+07	1.83052e+07	2.05856e+07	1.96762e+07	High	High	High	High	High	High	0	High	1.274	0.439791	0.0636574	Oxidation [M260]
P42761	Glutathione S-transferase F10 OS=Arabidopsis thaliana OX=3702 GN=GSTF10 PE=1 SV=3	58	14	127	12	215	24.2	480	602	576	521	527	397	12	14	12	12	11	11	2.02731e+08	2.04147e+08	1.70782e+08	2.91976e+08	2.98335e+08	1.38821e+08	2.39148e+08	2.61439e+08	2.17443e+08	2.91976e+08	3.08932e+08	2.22444e+08	High	High	High	High	High	High	0	High	0.885	0.674781	0.167009	Oxidation [M35]
Q9FIQ0	Probable ADP-ribosylation factor GTPase-activating protein AGD9 OS=Arabidopsis thaliana OX=3702 GN=AGD9 PE=1 SV=1	56	12	57	11	402	43.5	300	422	362	470	275	391	7	10	9	11	9	8	1.43933e+07	1.716e+07	1.66192e+07	1.49396e+07	1.49451e+07	8.65553e+06	1.69788e+07	2.19757e+07	2.116e+07	1.49396e+07	1.54759e+07	1.38694e+07	High	High	High	High	High	High	0	High	1.241	0.618837	0.136315	Acetyl [N-Term]
Q9FE58	60S ribosomal protein L22-3 OS=Arabidopsis thaliana OX=3702 GN=RPL22C PE=2 SV=1	59	11	85	2	124	14	295	328	281	371	330	300	9	10	8	8	9	10	5.27276e+07	4.95543e+07	4.81988e+07	7.21143e+07	6.37328e+07	3.38583e+07	6.2199e+07	6.34611e+07	6.13679e+07	7.21143e+07	6.59966e+07	5.42536e+07	High	High	High	High	High	High	0	High	1.019	0.992731	0.954952	Carbamidomethyl [C22]; Oxidation [M31]
Q9M158	Rhodanese-like domain-containing protein 4, chloroplastic OS=Arabidopsis thaliana OX=3702 GN=STR4 PE=1 SV=2	31	17	96	17	466	49.4	357	507	380	433	408	494	12	12	11	14	13	12	1.48896e+08	1.48376e+08	1.45413e+08	1.61793e+08	1.61687e+08	1.02566e+08	1.75642e+08	1.90016e+08	1.85143e+08	1.61793e+08	1.6743e+08	1.6435e+08	High	High	High	High	High	High	0	High	1.1	0.907395	0.503139
Q8LPJ5	Isocitrate dehydrogenase [NADP], chloroplastic/mitochondrial OS=Arabidopsis thaliana OX=3702 GN=At5g14590 PE=1 SV=1	40	17	97	12	485	54.2	437	278	342	298	295	362	13	12	11	12	12	13	1.16693e+07	9.01563e+06	1.12807e+07	1.73309e+07	1.43534e+07	8.97894e+06	1.37654e+07	1.15458e+07	1.43628e+07	1.73309e+07	1.48632e+07	1.43876e+07	High	High	High	High	High	High	0	High	0.941	0.902023	0.481158	Carbamidomethyl [C145; C186; C201; C340; C434]
Q8VYV7	3-dehydroquinate synthase, chloroplastic OS=Arabidopsis thaliana OX=3702 GN=DHQS PE=1 SV=1	50	18	73	18	442	48	350	279	352	432	242	271	10	10	11	14	13	11	4.26488e+07	3.93723e+07	4.03669e+07	4.51921e+07	5.33402e+07	3.07835e+07	5.03098e+07	5.04217e+07	5.13961e+07	4.51921e+07	5.52348e+07	4.93268e+07	High	High	High	High	High	High	0	High	1.041	0.988964	0.899827	Carbamidomethyl [C241; C302; C421]
Q9M0V6	Ferredoxin--NADP reductase, root isozyme 1, chloroplastic OS=Arabidopsis thaliana OX=3702 GN=RFNR1 PE=2 SV=2	51	15	75	8	378	42.4	172	119	154	164	185	140	12	11	10	11	12	11	2.37014e+07	23951608	2.26602e+07	3.27896e+07	2.85782e+07	1.5336e+07	2.79589e+07	3.06734e+07	2.88515e+07	3.27896e+07	2.95933e+07	2.4574e+07	High	High	High	High	High	High	0	High	1.032	0.993268	0.960463	Carbamidomethyl [C116; C174; C196; C201; C336]
P46421	Glutathione S-transferase U5 OS=Arabidopsis thaliana OX=3702 GN=GSTU5 PE=2 SV=1	62	15	90	14	224	26	309	322	276	247	155	249	11	10	11	12	12	11	4.50977e+07	4.04639e+07	3.55587e+07	5.35889e+07	5.00856e+07	2.79898e+07	5.31986e+07	5.18196e+07	4.52742e+07	5.35889e+07	5.18646e+07	4.48502e+07	High	High	High	High	High	High	0	High	0.98	0.967627	0.662952	Acetyl [N-Term]; Carbamidomethyl [C166]
Q9FEF8	Probable mediator of RNA polymerase II transcription subunit 36b OS=Arabidopsis thaliana OX=3702 GN=MED36B PE=1 SV=1	55	14	77	3	308	32.8	178	191	240	240	231	223	11	10	12	12	10	10	2.30339e+06	2.2972e+06	2.15888e+06	4.64504e+06	3.40451e+06	2.14049e+06	2.71715e+06	2.94189e+06	2.74873e+06	4.64504e+06	3.52544e+06	3.42987e+06	High	High	High	High	High	High	0	High	0.787	0.544564	0.0963821	Carbamidomethyl [C170; C292]
Q93VR4	MLP-like protein 423 OS=Arabidopsis thaliana OX=3702 GN=MLP423 PE=2 SV=1	81	12	127	12	155	17	417	437	311	334	349	374	11	12	11	11	11	11	1.39011e+08	1.67589e+08	1.62171e+08	1.94202e+08	1.83003e+08	1.11514e+08	1.63981e+08	2.14621e+08	2.0648e+08	1.94202e+08	1.89504e+08	1.78688e+08	High	High	High	High	High	High	0	High	1.089	0.929476	0.563717	Oxidation [M84]
P52032	Phospholipid hydroperoxide glutathione peroxidase 1, chloroplastic OS=Arabidopsis thaliana OX=3702 GN=GPX1 PE=2 SV=2	53	12	92	10	236	26	400	445	403	469	435	424	10	10	10	12	12	10	5.90316e+07	5.6782e+07	5.03044e+07	5.01845e+07	6.46964e+07	3.66429e+07	6.96354e+07	7.27172e+07	6.40488e+07	5.01845e+07	6.69944e+07	5.87156e+07	High	High	High	High	High	High	0	High	1.022	0.99823	0.980104	Carbamidomethyl [C111; C140]
P30186	Proteasome subunit alpha type-7-A OS=Arabidopsis thaliana OX=3702 GN=PAD1 PE=1 SV=1	54	11	64	3	250	27.3	329	263	289	259	337	271	10	7	8	8	8	9	1.41224e+07	1.2442e+07	1.3755e+07	1.20797e+07	1.34494e+07	8.1377e+06	1.66592e+07	1.59336e+07	1.75132e+07	1.20797e+07	1.39271e+07	1.30396e+07	High	High	High	High	High	High	0	High	1.368	0.319981	0.0367583	Carbamidomethyl [C74]
Q9FXT6	Peroxisomal membrane protein PEX14 OS=Arabidopsis thaliana OX=3702 GN=PEX14 PE=1 SV=2	42	13	52	13	507	55.6	432	418	275	342	319	406	10	9	7	7	8	8	8.88247e+06	9.29066e+06	8.4327e+06	9.17569e+06	8.83511e+06	4.1525e+06	1.0478e+07	1.1898e+07	1.07367e+07	9.17569e+06	9.14893e+06	6.65385e+06	High	High	High	High	High	High	0	High	1.206	0.823266	0.311379
F4ICX9	TSK-associating protein 1 OS=Arabidopsis thaliana OX=3702 GN=TSA1 PE=1 SV=1	26	14	61	13	759	84.3	257	297	354	270	200	378	5	7	9	8	7	10	6.51977e+06	6.74298e+06	6.53885e+06	7.92667e+06	6.72322e+06	3.84271e+06	7.69091e+06	8.63532e+06	8.32542e+06	7.92667e+06	6.96202e+06	6.15746e+06	High	High	High	High	High	High	0	High	1.255	0.734488	0.200181
P55228	Glucose-1-phosphate adenylyltransferase small subunit, chloroplastic OS=Arabidopsis thaliana OX=3702 GN=APS1 PE=2 SV=2	42	16	98	16	520	56.6	373	389	568	464	488	386	14	12	14	13	15	12	7.12473e+07	6.10336e+07	5.75332e+07	8.00348e+07	8.10545e+07	5.00596e+07	8.40454e+07	7.8162e+07	7.32527e+07	8.00348e+07	8.39335e+07	8.02143e+07	High	High	High	High	High	High	0	High	0.908	0.776953	0.254736	Oxidation [M162; M253; M392]; Carbamidomethyl [C131; C406]
P20115	Citrate synthase 4, mitochondrial OS=Arabidopsis thaliana OX=3702 GN=CSY4 PE=1 SV=3	42	15	73	15	474	52.7	294	285	315	276	305	313	9	7	14	11	10	9	2.5577e+07	1.99742e+07	2.42893e+07	2.92489e+07	3.0933e+07	1.62773e+07	3.01714e+07	2.55797e+07	3.09256e+07	2.92489e+07	3.20318e+07	2.60823e+07	High	High	High	High	High	High	0	High	0.861	0.579558	0.118796	Carbamidomethyl [C210; C326; C440; C468]
P94072	Germin-like protein subfamily 3 member 3 OS=Arabidopsis thaliana OX=3702 GN=GER3 PE=1 SV=1	71	7	119	7	211	21.8	777	844	807	848	633	714	6	6	6	6	6	7	2.14837e+08	2.41805e+08	2.03767e+08	3.11617e+08	3.38644e+08	1.82378e+08	2.53428e+08	3.09664e+08	2.5944e+08	3.11617e+08	3.50673e+08	2.92238e+08	High	High	High	High	High	High	0	High	0.89	0.700691	0.181936	Oxidation [M141]; Carbamidomethyl [C41; C120]
Q42064	60S ribosomal protein L8-3 OS=Arabidopsis thaliana OX=3702 GN=RPL8C PE=2 SV=2	60	14	109	2	258	27.9	331	279	348	363	342	273	12	12	11	12	12	12	9.48459e+06	7.57731e+06	8.26292e+06	1.12199e+07	8.03145e+06	6.81903e+06	1.11883e+07	9.7038e+06	1.05205e+07	1.12199e+07	8.31673e+06	1.09266e+07	High	High	High	High	High	High	0	High	1.048	0.990968	0.936341	Oxidation [M165]; Carbamidomethyl [C90; C114; C162]
Q43348	Acid beta-fructofuranosidase 3, vacuolar OS=Arabidopsis thaliana OX=3702 GN=BFRUCT3 PE=2 SV=1	28	13	71	11	648	72.2	398	276	272	341	374	277	11	9	12	11	10	9	3.5807e+07	2.93118e+07	3.06112e+07	4.9172e+07	4.39068e+07	2.56031e+07	4.2239e+07	3.75378e+07	3.89748e+07	4.9172e+07	4.54664e+07	4.10258e+07	High	High	High	High	High	High	0	High	0.957	0.918204	0.539095	Carbamidomethyl [C299; C494; C542]
Q9SX77	Succinate dehydrogenase subunit 5, mitochondrial OS=Arabidopsis thaliana OX=3702 GN=SDH5 PE=1 SV=1	47	8	86	8	257	28.1	534	551	503	520	523	505	7	7	7	8	7	6	4.18805e+07	4.42847e+07	4.3176e+07	4.50701e+07	4.69884e+07	2.76979e+07	4.94034e+07	5.67126e+07	5.49727e+07	4.50701e+07	4.86574e+07	4.43823e+07	High	High	High	High	High	High	0	High	1.15	0.818634	0.296232	Carbamidomethyl [C230]; Oxidation [M112]
P48348	14-3-3-like protein GF14 kappa OS=Arabidopsis thaliana OX=3702 GN=GRF8 PE=1 SV=2	63	15	115	7	248	28	504	455	475	531	443	391	10	9	11	15	11	9	2.98745e+07	2.8497e+07	2.68339e+07	4.04014e+07	38557072	2.10225e+07	3.52409e+07	3.64944e+07	3.41655e+07	4.04014e+07	3.99266e+07	3.36859e+07	High	High	High	High	High	High	0	High	0.937	0.875761	0.406945	Oxidation [M227; M245]; Carbamidomethyl [C103]
Q94B35	4-hydroxy-3-methylbut-2-enyl diphosphate reductase, chloroplastic OS=Arabidopsis thaliana OX=3702 GN=ISPH PE=1 SV=1	52	18	87	18	466	52.7	240	262	362	227	311	240	14	12	14	14	14	11	5.29977e+07	4.60173e+07	4.92569e+07	6.32106e+07	5.92812e+07	3.85122e+07	6.25176e+07	5.89315e+07	6.27151e+07	6.32106e+07	6.13869e+07	6.1711e+07	High	High	High	High	High	High	0	High	0.998	0.988259	0.800447	Carbamidomethyl [C122; C267; C350]
Q8LEQ0	60S acidic ribosomal protein P1-3 OS=Arabidopsis thaliana OX=3702 GN=RPP1C PE=1 SV=2	73	4	53	3	113	11.2	425	474	685	481	313	434	3	4	3	3	3	3	4.20925e+07	4.58626e+07	3.77599e+07	2.37008e+07	4.64669e+07	2.57275e+07	4.96535e+07	5.87334e+07	4.80768e+07	2.37008e+07	4.81174e+07	4.1225e+07	High	High	High	High	High	High	0	High	1.174	0.754136	0.213638	Oxidation [M14; M45; M61]; Acetyl [N-Term]; Carbamidomethyl [C9]
Q96251	ATP synthase subunit O, mitochondrial OS=Arabidopsis thaliana OX=3702 GN=At5g13450 PE=1 SV=2	59	13	98	13	238	26.3	388	317	331	292	290	325	12	11	10	10	11	12	5.10846e+08	5.26658e+08	4.87371e+08	5.31475e+08	4.94364e+08	4.05002e+08	6.02609e+08	6.74458e+08	6.20532e+08	5.31475e+08	5.11924e+08	6.48965e+08	High	High	High	High	High	High	0	High	1.014	0.988964	0.920076	Oxidation [M88]
Q1EBV4	Protein DNA-DAMAGE INDUCIBLE 1 OS=Arabidopsis thaliana OX=3702 GN=DDI1 PE=1 SV=1	44	12	73	12	414	45.3	450	552	383	576	415	519	9	9	9	9	11	10	1.69729e+07	1.62336e+07	1.49008e+07	1.84648e+07	1.82184e+07	9.94207e+06	2.00218e+07	2.07894e+07	1.89721e+07	1.84648e+07	1.88655e+07	1.59309e+07	High	High	High	High	High	High	0	High	1.207	0.697991	0.180525
Q9SIP1	Stress-response A/B barrel domain-containing protein UP3 OS=Arabidopsis thaliana OX=3702 GN=UP3 PE=1 SV=1	59	11	72	11	263	28.8	329	375	376	328	344	392	8	8	6	7	8	9	6.14173e+07	7.10883e+07	6.09349e+07	7.6166e+07	6.54006e+07	3.36046e+07	7.24497e+07	9.10385e+07	7.75837e+07	7.6166e+07	6.77236e+07	5.38472e+07	High	High	High	High	High	High	0	High	1.165	0.758967	0.224726	Oxidation [M138; M223]; Carbamidomethyl [C134]
P46309	Glutamate--cysteine ligase, chloroplastic OS=Arabidopsis thaliana OX=3702 GN=GSH1 PE=1 SV=2	45	17	81	17	522	58.5	318	252	228	248	250	211	15	10	12	14	13	11	6.73692e+07	5.88695e+07	6.34739e+07	8.76476e+07	7.80026e+07	5.29919e+07	7.94707e+07	7.53906e+07	8.08165e+07	8.76476e+07	8.07732e+07	8.49128e+07	High	High	High	High	High	High	0	High	0.949	0.894776	0.466661	Carbamidomethyl [C102; C186; C349; C364]
P57691	60S acidic ribosomal protein P0-3 OS=Arabidopsis thaliana OX=3702 GN=RPP0C PE=1 SV=1	46	12	93	2	323	34.4	411	555	342	362	395	417	9	12	9	11	11	10	3.58074e+06	3.48694e+06	2.81056e+06	4.18565e+06	4664532	2.49711e+06	4.22394e+06	4.46551e+06	3.57847e+06	4.18565e+06	4.83022e+06	4.00131e+06	High	High	High	High	High	High	0	High	1.002	0.988964	0.861782	Carbamidomethyl [C18]
Q9ZW85	3-isopropylmalate dehydratase small subunit 1 OS=Arabidopsis thaliana OX=3702 GN=SSU1 PE=1 SV=1	54	10	81	8	251	26.8	531	445	322	388	440	519	10	8	7	9	8	9	7.77611e+07	7.43169e+07	7.10997e+07	66637108	6.83313e+07	4.13323e+07	9.17293e+07	9.51731e+07	9.05258e+07	66637108	7.07584e+07	6.62298e+07	High	High	High	High	High	High	0	High	1.344	0.134176	0.0104043	Carbamidomethyl [C142; C152; C190; C193]; Oxidation [M127]
Q9LFG2	Diaminopimelate epimerase, chloroplastic OS=Arabidopsis thaliana OX=3702 GN=DAPF PE=1 SV=1	54	14	91	14	362	39	404	414	456	361	352	387	11	10	10	11	12	11	3.93417e+07	2.93123e+07	3.82003e+07	4.49627e+07	4.08803e+07	2.83569e+07	4.64086e+07	3.75385e+07	4.86375e+07	4.49627e+07	4.23324e+07	4.54383e+07	High	High	High	High	High	High	0	High	1.043	0.988964	0.866604	Carbamidomethyl [C150; C326]
Q9SB63	Protein MODIFIER OF SNC1 1 OS=Arabidopsis thaliana OX=3702 GN=MOS1 PE=1 SV=2	20	18	59	18	1412	153.6	130	241	239	195	169	292	7	11	11	7	5	13	5.3461e+06	5.57372e+06	5.56404e+06	4.38632e+06	5.07153e+06	2.95268e+06	6.30642e+06	7.13792e+06	7.08426e+06	4.38632e+06	5.25167e+06	4.73129e+06	High	High	High	High	High	High	0	High	1.199	0.84555	0.349974
Q9SII8	Ubiquitin domain-containing protein DSK2b OS=Arabidopsis thaliana OX=3702 GN=DSK2B PE=1 SV=1	38	12	63	7	551	58	293	218	215	302	198	263	10	10	9	10	7	8	5.09164e+06	7.13282e+06	5.20612e+06	4.97006e+06	7.59063e+06	3.46646e+06	6.00624e+06	9.13456e+06	6.62856e+06	4.97006e+06	7.86024e+06	5.55456e+06	High	High	High	High	High	High	0	High	1.119	0.967627	0.661304
P46645	Aspartate aminotransferase, cytoplasmic isozyme 1 OS=Arabidopsis thaliana OX=3702 GN=ASP2 PE=1 SV=2	44	14	65	13	405	44.2	353	254	331	378	298	318	8	7	10	9	7	6	4.13883e+07	3.91606e+07	4.01733e+07	5.87163e+07	4.75495e+07	2.79746e+07	4.88228e+07	5.01506e+07	5.11496e+07	5.87163e+07	4.92384e+07	4.48258e+07	High	High	High	High	High	High	0	High	0.985	0.970228	0.704933	Acetyl [N-Term]; Carbamidomethyl [C243; C267]
O24616	Proteasome subunit alpha type-7-B OS=Arabidopsis thaliana OX=3702 GN=PAD2 PE=1 SV=2	54	11	62	3	250	27.3	279	262	293	336	292	300	9	7	8	8	7	9	3.73814e+06	3.88065e+06	3.91252e+06	3.99389e+06	3782616	2131547	4.40962e+06	4.96971e+06	4.98151e+06	3.99389e+06	3.91697e+06	3.41554e+06	High	High	High	High	High	High	0	High	1.18	0.881839	0.421984	Carbamidomethyl [C74]
Q8H0V3	Lactoylglutathione lyase OS=Arabidopsis thaliana OX=3702 GN=At1g08110 PE=2 SV=1	88	14	83	14	185	20.8	376	261	284	327	274	270	11	10	10	13	11	10	4.10286e+07	4.14004e+07	4.22836e+07	5.58136e+07	5.24846e+07	3.25459e+07	4.83985e+07	5.30189e+07	5.38365e+07	5.58136e+07	5.43489e+07	5.21507e+07	High	High	High	High	High	High	0	High	1.03	0.99823	0.98052
Q944I4	D-glycerate 3-kinase, chloroplastic OS=Arabidopsis thaliana OX=3702 GN=GLYK PE=1 SV=2	36	11	41	11	456	51	240	98	293	171	261	148	8	3	8	7	7	6	2.20446e+07	1.98143e+07	2.00253e+07	3.60491e+07	3.06087e+07	1.79946e+07	2.60044e+07	2.53749e+07	2.54967e+07	3.60491e+07	3.16959e+07	2.8834e+07	High	High	High	High	High	High	0	High	0.837	0.442435	0.0649294	Carbamidomethyl [C160; C189; C219]
Q8W593	Probable lactoylglutathione lyase, chloroplastic OS=Arabidopsis thaliana OX=3702 GN=At1g67280 PE=1 SV=1	48	16	99	14	350	39.1	352	215	332	281	255	286	14	11	13	12	13	11	5.44134e+07	4.90629e+07	5.7783e+07	7.08722e+07	6.52227e+07	4.27061e+07	6.41877e+07	6.28319e+07	7.35707e+07	7.08722e+07	6.75394e+07	6.84312e+07	High	High	High	High	High	High	0	High	1.001	0.988964	0.823809	Carbamidomethyl [C109; C220; C329]; Oxidation [M89; M223]
Q9ZVF2	MLP-like protein 329 OS=Arabidopsis thaliana OX=3702 GN=MLP329 PE=2 SV=1	72	14	102	10	151	17.6	434	414	438	407	424	378	10	10	12	12	10	10	2.05108e+07	1.99145e+07	2.20261e+07	2.62813e+07	2.60434e+07	1.93377e+07	2.41951e+07	2.55032e+07	2.80441e+07	2.62813e+07	2.69685e+07	3.09862e+07	High	High	High	High	High	High	0	High	0.91	0.808364	0.285087	Acetyl [N-Term]; Oxidation [M80; M92; M118]; Carbamidomethyl [C62; C114]
Q03251	Glycine-rich RNA-binding protein 8 OS=Arabidopsis thaliana OX=3702 GN=RBG8 PE=1 SV=1	64	11	133	8	169	16.6	1184	1121	1001	941	909	1245	10	11	9	10	10	11	3.58888e+08	3.62559e+08	3.29362e+08	2.47378e+08	3.82495e+08	2.28349e+08	4.23354e+08	4.64307e+08	4.19351e+08	2.47378e+08	3.96081e+08	3.659e+08	High	High	High	High	High	High	0	High	1.241	0.46499	0.0707752	Carbamidomethyl [C8]; Oxidation [M67]
Q9LVW7	Carbamoyl-phosphate synthase small chain, chloroplastic OS=Arabidopsis thaliana OX=3702 GN=CARA PE=1 SV=1	34	10	62	10	430	47	341	347	339	346	348	377	7	8	8	7	9	9	3.00995e+07	2.37847e+07	2.7126e+07	3.46678e+07	3.10891e+07	2.49792e+07	3.55063e+07	3.04597e+07	3.45375e+07	3.46678e+07	3.21933e+07	4.0026e+07	High	High	High	High	High	High	0	High	0.965	0.930706	0.574811	Carbamidomethyl [C216; C264; C318]
Q9S714	Photosystem I reaction center subunit IV B, chloroplastic OS=Arabidopsis thaliana OX=3702 GN=PSAE2 PE=2 SV=1	55	6	117	4	145	15.2	775	893	658	818	784	778	6	6	6	6	6	6	9.20383e+07	1.09839e+08	1.0664e+08	1.25335e+08	1.22149e+08	6.86386e+07	1.08571e+08	1.40664e+08	1.35777e+08	1.25335e+08	1.26487e+08	1.09985e+08	High	High	High	High	High	High	0	High	1.109	0.892674	0.454103
Q8L7K9	NAD-dependent malic enzyme 2, mitochondrial OS=Arabidopsis thaliana OX=3702 GN=NAD-ME2 PE=1 SV=1	34	13	67	13	607	66.6	389	355	246	357	324	396	12	10	8	11	12	10	1.51041e+07	1.2959e+07	1.45882e+07	1.97488e+07	1.60834e+07	1.02226e+07	1.78172e+07	1.65958e+07	1.85741e+07	1.97488e+07	1.66546e+07	1.63804e+07	High	High	High	High	High	High	0	High	0.985	0.971158	0.708033	Carbamidomethyl [C75; C79; C144; C440; C456]
Q41188	Cold shock protein 2 OS=Arabidopsis thaliana OX=3702 GN=CSP2 PE=1 SV=1	47	5	58	4	203	19.1	488	415	398	385	277	505	5	5	5	5	4	5	4.18926e+07	4.7164e+07	4.94645e+07	5.65308e+07	4.6281e+07	2.72685e+07	4.94178e+07	6.04e+07	6.29793e+07	5.65308e+07	4.79249e+07	4.36944e+07	High	High	High	High	High	High	0	High	1.225	0.546465	0.0998139	Carbamidomethyl [C134; C185; C188]
Q94AZ4	Probable calcium-binding protein CML13 OS=Arabidopsis thaliana OX=3702 GN=CML13 PE=2 SV=1	86	15	94	5	148	16.5	304	410	282	378	311	365	11	14	11	12	13	13	3.33535e+07	3.63737e+07	3.3178e+07	2.58266e+07	3.46328e+07	1.80365e+07	3.93448e+07	4.65816e+07	4.22429e+07	2.58266e+07	3.5863e+07	2.89011e+07	High	High	High	High	High	High	0	High	1.392	0.0687861	0.00408924	Oxidation [M19]
Q9T043	60S ribosomal protein L14-2 OS=Arabidopsis thaliana OX=3702 GN=RPL14B PE=1 SV=1	54	11	127	5	134	15.5	480	435	470	344	394	480	11	11	11	9	11	10	1.5703e+08	1.50225e+08	1.4408e+08	1.45943e+08	1.71328e+08	101057325	1.85237e+08	1.92383e+08	1.83446e+08	1.45943e+08	1.77414e+08	1.61932e+08	High	High	High	High	High	High	0	High	1.399	0.0582916	0.00331469	Oxidation [M43]
Q9S9N1	Heat shock 70 kDa protein 5 OS=Arabidopsis thaliana OX=3702 GN=HSP70-5 PE=2 SV=1	16	8	100	1	646	70.9	530	498	467	494	510	515	7	8	8	7	8	7													Not Found	High	Not Found	High	Not Found	High	0	High
P25873	50S ribosomal protein L15, chloroplastic OS=Arabidopsis thaliana OX=3702 GN=RPL15 PE=1 SV=2	48	15	120	15	277	29.7	611	647	648	614	696	720	14	13	14	14	14	14	1.34762e+08	1.31423e+08	1.24206e+08	1.6549e+08	1.67395e+08	1.01902e+08	1.58969e+08	1.68306e+08	1.58142e+08	1.6549e+08	1.73341e+08	1.63285e+08	High	High	High	High	High	High	0	High	1.005	0.988964	0.854943	Carbamidomethyl [C111; C231]; Oxidation [M115]
Q96522	Peroxidase 45 OS=Arabidopsis thaliana OX=3702 GN=PER45 PE=1 SV=1	71	19	82	14	325	35.8	308	235	417	307	322	275	12	13	15	14	13	13	2.53053e+07	2.19591e+07	2.28886e+07	3.76128e+07	3.17554e+07	1.99668e+07	2.98509e+07	2.81217e+07	2.91423e+07	3.76128e+07	3.28834e+07	3.19944e+07	High	High	High	High	High	High	0	High	0.945	0.885603	0.443673	Carbamidomethyl [C36; C69; C74; C115; C121; C200]
P82658	Thylakoid lumenal 19 kDa protein, chloroplastic OS=Arabidopsis thaliana OX=3702 GN=At3g63540 PE=1 SV=2	59	11	67	11	229	25	423	482	370	508	473	401	7	11	7	9	8	7	6.12045e+07	5.83671e+07	6.16415e+07	6.45444e+07	6.37465e+07	3.77883e+07	7.21987e+07	7.47472e+07	7.84834e+07	6.45444e+07	6.60108e+07	6.05509e+07	High	High	High	High	High	High	0	High	1.19	0.660304	0.15915	Carbamidomethyl [C192]
O80840	Phosphomannomutase OS=Arabidopsis thaliana OX=3702 GN=PMM PE=1 SV=1	60	12	66	12	246	27.7	282	306	289	312	298	268	11	9	10	9	10	9	3.6069e+07	3.41693e+07	3.63256e+07	4.3783e+07	4.47976e+07	2.9437e+07	4.25481e+07	4.37585e+07	4.62506e+07	4.3783e+07	4.63888e+07	4.71691e+07	High	High	High	High	High	High	0	High	0.917	0.827788	0.317453	Carbamidomethyl [C68; C193]
P51413	60S ribosomal protein L17-2 OS=Arabidopsis thaliana OX=3702 GN=RPL17B PE=2 SV=2	57	11	101	2	175	19.8	353	259	366	331	347	315	10	10	10	10	10	10	1.9776e+07	1.5435e+07	18376169	1.80307e+07	2.05686e+07	1.30876e+07	2.33284e+07	1.97666e+07	2.3397e+07	1.80307e+07	2.12992e+07	2.09712e+07	High	High	High	High	High	High	0	High	1.087	0.959199	0.637313	Carbamidomethyl [C145]
Q9LIB2	Alpha-glucan phosphorylase 1 OS=Arabidopsis thaliana OX=3702 GN=PHS1 PE=1 SV=1	26	16	67	15	962	108.5	377	235	242	442	242	329	10	8	10	14	10	10	1.3334e+07	8.92363e+06	1.14588e+07	1.63799e+07	1.61689e+07	8.29235e+06	1.57292e+07	1.14279e+07	1.45897e+07	1.63799e+07	1.67433e+07	1.32874e+07	High	High	High	High	High	High	0	High	0.845	0.595826	0.125902	Carbamidomethyl [C347; C411; C912]
Q9SG80	Alpha-L-arabinofuranosidase 1 OS=Arabidopsis thaliana OX=3702 GN=ASD1 PE=1 SV=1	38	14	63	14	678	75	215	327	143	219	212	201	8	7	7	12	11	10	1.87726e+07	1.91791e+07	1.62562e+07	1.83848e+07	2.1235e+07	1.3212e+07	2.21447e+07	2.45615e+07	2.06978e+07	1.83848e+07	2.19893e+07	2.11706e+07	High	High	High	High	High	High	0	High	0.959	0.916736	0.536035	Carbamidomethyl [C136; C390; C419]
Q7DLR9	Proteasome subunit beta type-4 OS=Arabidopsis thaliana OX=3702 GN=PBG1 PE=1 SV=2	59	11	63	11	246	27.6	242	178	245	342	333	200	9	8	8	8	9	8	2.82899e+07	2.36435e+07	2.53293e+07	3.31004e+07	3.76465e+07	2.11869e+07	3.33716e+07	3.02787e+07	3.22499e+07	3.31004e+07	3.89837e+07	3.39493e+07	High	High	High	High	High	High	0	High	0.954	0.907306	0.499527
P57720	Chorismate synthase, chloroplastic OS=Arabidopsis thaliana OX=3702 GN=EMB1144 PE=2 SV=2	41	13	70	13	436	47.3	295	195	273	319	241	372	9	9	11	8	10	11	3.44978e+07	2.83978e+07	3.33116e+07	3.96146e+07	3.62696e+07	2.30001e+07	4.06946e+07	3.63673e+07	4.24131e+07	3.96146e+07	3.75579e+07	3.68548e+07	High	High	High	High	High	High	0	High	1.041	0.988964	0.864588	Carbamidomethyl [C74; C79; C236; C265; C290; C384]
Q9SSK7	MLP-like protein 34 OS=Arabidopsis thaliana OX=3702 GN=MLP34 PE=2 SV=1	75	15	78	9	316	35.5	155	197	191	172	177	115	9	12	13	13	13	8	1.96806e+07	2.34026e+07	21973093	3.59096e+07	3.85025e+07	2.21234e+07	2.32159e+07	2.99703e+07	2.79767e+07	3.59096e+07	3.98701e+07	3.545e+07	High	High	High	High	High	High	0	High	0.699	0.00947186	0.000408035	Carbamidomethyl [C48; C204]
Q43307	Glycerol-3-phosphate acyltransferase, chloroplastic OS=Arabidopsis thaliana OX=3702 GN=ATS1 PE=2 SV=2	48	13	65	13	459	50.4	247	253	335	304	254	321	8	9	9	9	8	9	5.71908e+07	5.0425e+07	5.0259e+07	5.83234e+07	5.97047e+07	3.80339e+07	6.7464e+07	6.45762e+07	6.3991e+07	5.83234e+07	6.18254e+07	6.09446e+07	High	High	High	High	High	High	0	High	0.947	0.892674	0.459353	Carbamidomethyl [C267; C368; C410]
Q9C5C8	Peptide methionine sulfoxide reductase B2, chloroplastic OS=Arabidopsis thaliana OX=3702 GN=MSRB2 PE=1 SV=1	56	11	86	9	202	22	191	246	155	283	276	233	8	8	9	9	10	9	4.5587e+07	4.59346e+07	4.82824e+07	4.91937e+07	5.384e+07	3.46053e+07	5.37758e+07	5.88256e+07	6.14743e+07	4.91937e+07	5.57524e+07	5.54506e+07	High	High	High	High	High	High	0	High	1.048	0.988964	0.848732	Carbamidomethyl [C115; C116; C119; C134; C162; C165; C187]
Q9SUT5	Protein SGT1 homolog B OS=Arabidopsis thaliana OX=3702 GN=SGT1B PE=1 SV=1	63	17	70	16	358	39.7	273	374	326	365	318	207	11	12	12	12	9	10	3.87398e+07	3.30193e+07	3.77056e+07	4.49087e+07	4.11935e+07	2.46226e+07	4.56986e+07	4.22858e+07	4.80076e+07	4.49087e+07	4.26567e+07	3.94546e+07	High	High	High	High	High	High	0	High	1.151	0.811477	0.291544	Carbamidomethyl [C35; C113]
Q56YA5	Serine--glyoxylate aminotransferase OS=Arabidopsis thaliana OX=3702 GN=AGT1 PE=1 SV=2	42	11	56	11	401	44.2	123	85	207	107	224	139	7	5	7	6	9	7	34134353	2.51513e+07	2.62807e+07	5.28012e+07	4.43608e+07	2.77596e+07	4.02659e+07	3.22097e+07	3.34612e+07	5.28012e+07	4.59364e+07	4.44813e+07	High	High	High	High	High	High	0	High	0.769	0.116564	0.00830206	Carbamidomethyl [C142; C181; C213]
Q5M729	Dihydrolipoyllysine-residue acetyltransferase component 3 of pyruvate dehydrogenase complex, mitochondrial OS=Arabidopsis thaliana OX=3702 GN=At1g54220 PE=1 SV=1	32	12	69	8	539	58.4	257	285	253	290	326	249	8	9	10	9	9	10	7.55195e+06	6.53429e+06	7.96646e+06	8.46901e+06	8.27888e+06	5.96847e+06	8.9085e+06	8.36807e+06	1.01431e+07	8.46901e+06	8.57294e+06	9.56372e+06	High	High	High	High	High	High	0	High	0.993	0.971472	0.716083	Carbamidomethyl [C342; C510]
Q93VI3	60S ribosomal protein L17-1 OS=Arabidopsis thaliana OX=3702 GN=RPL17A PE=2 SV=1	56	11	93	2	176	19.9	319	268	320	275	287	312	10	10	10	10	9	10	8.3208e+06	7.63161e+06	6.67594e+06	7.57514e+06	8.16835e+06	4.45798e+06	9.81546e+06	9.77333e+06	8.49996e+06	7.57514e+06	8.45849e+06	7.14335e+06	High	High	High	High	High	High	0	High	1.377	0.416811	0.0566203	Carbamidomethyl [C145]
Q9CAT7	Nascent polypeptide-associated complex subunit beta OS=Arabidopsis thaliana OX=3702 GN=At1g73230 PE=2 SV=1	75	10	93	5	165	18	502	531	396	417	354	585	8	10	5	6	6	8	26436625	2.94108e+07	3.05783e+07	3.05506e+07	2.69254e+07	1.82476e+07	3.11854e+07	3.76646e+07	3.8933e+07	3.05506e+07	2.78818e+07	2.92394e+07	High	High	High	High	High	High	0	High	1.241	0.503338	0.0821068
Q9LVI9	Dihydropyrimidine dehydrogenase (NADP(+)), chloroplastic OS=Arabidopsis thaliana OX=3702 GN=PYD1 PE=1 SV=1	38	12	70	12	426	46.8	305	311	287	302	249	302	10	10	9	10	9	10	3.58119e+07	3.21945e+07	36349673	4.24063e+07	41047044	2.58589e+07	4.22448e+07	4.12295e+07	4.62813e+07	4.24063e+07	4.2505e+07	4.14357e+07	High	High	High	High	High	High	0	High	1.025	0.999562	0.999275	Carbamidomethyl [C274]
Q42586	Uridine 5'-monophosphate synthase OS=Arabidopsis thaliana OX=3702 GN=PYRE-F PE=2 SV=2	35	13	59	13	476	51.8	179	130	263	230	304	131	9	6	10	9	10	9	1.81147e+07	1.57281e+07	1.69738e+07	2.15638e+07	1.77826e+07	1.21479e+07	2.13686e+07	2.0142e+07	2.16115e+07	2.15638e+07	1.84142e+07	1.94655e+07	High	High	High	High	High	High	0	High	1.008	0.988964	0.854167	Carbamidomethyl [C401]
Q42418	Profilin-2 OS=Arabidopsis thaliana OX=3702 GN=PRO2 PE=2 SV=1	59	9	92	5	131	14	452	491	469	534	523	553	8	8	8	8	7	8	6.45497e+07	7.48168e+07	7.63459e+07	1.03904e+08	9.21021e+07	5.29815e+07	7.61448e+07	9.58132e+07	9.72054e+07	1.03904e+08	9.53736e+07	8.48962e+07	High	High	High	High	High	High	0	High	0.947	0.892674	0.456839	Carbamidomethyl [C115]; Oxidation [M73; M110]
O82291	Probable plastid-lipid-associated protein 3, chloroplastic OS=Arabidopsis thaliana OX=3702 GN=PAP3 PE=1 SV=1	36	13	81	13	376	40.5	329	299	268	351	351	321	10	11	10	10	12	12	6.4615e+07	6.47641e+07	6.53891e+07	7.66341e+07	7.75432e+07	4.4941e+07	7.62218e+07	8.29394e+07	8.32549e+07	7.66341e+07	8.02975e+07	7.20122e+07	High	High	High	High	High	High	0	High	1.039	0.988964	0.899624	Carbamidomethyl [C156]; Oxidation [M117]
Q5GM68	Phosphoenolpyruvate carboxylase 2 OS=Arabidopsis thaliana OX=3702 GN=PPC2 PE=1 SV=2	25	19	72	10	963	109.7	196	93	240	234	212	154	13	7	14	9	13	10	1.1728e+07	9.00623e+06	1.05425e+07	1.83293e+07	1.36829e+07	9.28651e+06	1.38346e+07	1.15337e+07	1.3423e+07	1.83293e+07	1.41689e+07	1.48805e+07	High	High	High	High	High	High	0	High	0.811	0.471574	0.0733556	Oxidation [M236]
Q9LHP1	60S ribosomal protein L7-4 OS=Arabidopsis thaliana OX=3702 GN=RPL7D PE=2 SV=1	54	15	77	2	244	28.4	189	194	141	208	161	275	11	11	10	10	10	11	4.34889e+06	2.9723e+06	3.05728e+06	4687259	3.33276e+06	2.16321e+06	5.13008e+06	3.80645e+06	3.8926e+06	4687259	3.45113e+06	3.46627e+06	Peak Found	High	High	High	High	High	0	High	1.09	0.977638	0.754331	Carbamidomethyl [C182]; Oxidation [M191]
Q94CE4	Beta carbonic anhydrase 4 OS=Arabidopsis thaliana OX=3702 GN=BCA4 PE=1 SV=1	58	13	81	13	280	30.8	288	250	371	381	313	344	9	9	11	12	8	10	7.18292e+07	6.21904e+07	6.1981e+07	6.61214e+07	7.22765e+07	4.9063e+07	8.47318e+07	7.96434e+07	7.89157e+07	6.61214e+07	7.48437e+07	7.86172e+07	High	High	High	High	High	High	0	High	1.098	0.912546	0.5135	Carbamidomethyl [C109; C115; C171; C172]
Q9LV03	Glutamate synthase 1 [NADH], chloroplastic OS=Arabidopsis thaliana OX=3702 GN=GLT1 PE=1 SV=2	13	17	49	17	2208	241.7	257	123	208	227	271	199	9	3	10	8	10	8	8.15511e+06	6.24452e+06	8.88186e+06	1.26849e+07	8.5946e+06	5.4406e+06	9.62001e+06	7.99697e+06	1.13086e+07	1.26849e+07	8.89988e+06	8.71788e+06	High	High	High	High	High	High	0	High	0.884	0.772377	0.244674	Carbamidomethyl [C667; C683; C1403; C1799; C1803; C1807; C1823; C2003]
O50039	Ornithine carbamoyltransferase, chloroplastic OS=Arabidopsis thaliana OX=3702 GN=OTC PE=1 SV=2	30	9	75	9	375	41	408	321	331	388	367	365	9	9	9	9	8	8	3.39107e+07	3.01314e+07	3.01504e+07	3.56839e+07	3.64865e+07	2.12147e+07	4.00021e+07	3.85875e+07	3.83882e+07	3.56839e+07	3.77825e+07	3.39938e+07	High	High	High	High	High	High	0	High	0.969	0.940621	0.599002	Oxidation [M321; M362]
Q9MAP3	50S ribosomal protein L11, chloroplastic OS=Arabidopsis thaliana OX=3702 GN=RPL11 PE=2 SV=1	50	10	95	10	222	23.1	294	445	389	501	437	435	10	9	8	9	10	10	1.39915e+08	1.15663e+08	1.18029e+08	1.79531e+08	1.76828e+08	8.63206e+07	1.65048e+08	1.48123e+08	1.50277e+08	1.79531e+08	1.83109e+08	1.38318e+08	High	High	High	High	High	High	0	High	0.913	0.797531	0.274166	Oxidation [M204]; Carbamidomethyl [C187]
O65639	Cold shock protein 1 OS=Arabidopsis thaliana OX=3702 GN=CSP1 PE=1 SV=1	63	12	53	12	299	30.1	143	167	392	302	368	271	7	7	9	7	9	9	1.63041e+07	1.57759e+07	1.70524e+07	1.32994e+07	1.70384e+07	1.13117e+07	1.92329e+07	2.02032e+07	2.17116e+07	1.32994e+07	1.76436e+07	1.81255e+07	High	High	High	High	High	High	0	High	1.168	0.813028	0.29297	Carbamidomethyl [C102; C105; C115; C134; C137; C166; C169; C200; C203; C232; C235; C255; C258; C282]
O82089	Copper transport protein CCH OS=Arabidopsis thaliana OX=3702 GN=CCH PE=1 SV=1	66	8	100	8	121	13	495	585	583	492	682	506	8	8	8	8	8	8	2.85533e+08	2.69871e+08	267281891	307993698	3.1219e+08	1.91374e+08	3.36824e+08	3.45607e+08	3.4031e+08	307993698	3.23279e+08	3.06652e+08	High	High	High	High	High	High	0	High	1.095	0.915314	0.531432	Acetyl [N-Term]; Oxidation [M11; M27]; Carbamidomethyl [C13; C16]
Q9M7T0	Peroxiredoxin-2F, mitochondrial OS=Arabidopsis thaliana OX=3702 GN=PRXIIF PE=1 SV=2	61	12	74	12	201	21.4	348	321	326	258	396	235	10	10	9	10	11	10	6.77098e+07	6.983e+07	7.02069e+07	7.40776e+07	8.3269e+07	4.97545e+07	7.98725e+07	8.9427e+07	8.93891e+07	7.40776e+07	8.62267e+07	7.97253e+07	High	High	High	High	High	High	0	High	1.056	0.977638	0.776109	Carbamidomethyl [C114]
Q9M1X0	Ribosome-recycling factor, chloroplastic OS=Arabidopsis thaliana OX=3702 GN=RRF PE=2 SV=2	44	14	102	14	275	30.4	481	673	565	484	551	640	12	12	11	12	10	11	2.07347e+08	2.10733e+08	2.08794e+08	2.457e+08	2.52017e+08	1.56717e+08	2.44592e+08	2.69873e+08	2.65841e+08	2.457e+08	2.60969e+08	2.51119e+08	High	High	High	High	High	High	0	High	1.027	0.998448	0.981817	Oxidation [M126; M258]
Q9SKT0	Protein THYLAKOID FORMATION 1, chloroplastic OS=Arabidopsis thaliana OX=3702 GN=THF1 PE=1 SV=1	40	14	84	14	300	33.8	332	367	332	353	382	353	11	8	9	10	11	10	7.31957e+07	7.2994e+07	7.01254e+07	9.91995e+07	9.064e+07	5.40817e+07	8.63439e+07	9.3479e+07	8.92853e+07	9.91995e+07	9.38595e+07	8.66592e+07	High	High	High	High	High	High	0	High	0.974	0.957892	0.634854	Carbamidomethyl [C226]
Q42545	Cell division protein FtsZ homolog 1, chloroplastic OS=Arabidopsis thaliana OX=3702 GN=FTSZ1 PE=1 SV=2	38	11	64	11	433	45.5	407	558	433	459	442	630	9	9	9	9	9	9	2.48065e+07	2.48908e+07	2.18036e+07	2.64598e+07	3.09749e+07	1.33702e+07	2.92624e+07	3.18762e+07	2.77608e+07	2.64598e+07	3.20752e+07	2.14241e+07	High	High	High	High	High	High	0	High	0.976	0.967627	0.665886
O65902	Cyclase-associated protein 1 OS=Arabidopsis thaliana OX=3702 GN=CAP1 PE=2 SV=1	56	17	67	17	476	50.9	186	236	257	228	161	210	8	10	13	12	10	10	3.36942e+07	3.532e+07	3.33038e+07	5.07449e+07	4.29465e+07	2.51014e+07	3.97466e+07	4.52321e+07	4.24032e+07	5.07449e+07	4.4472e+07	4.02218e+07	High	High	High	High	High	High	0	High	0.994	0.977638	0.770765	Carbamidomethyl [C60; C156; C343]; Acetyl [N-Term]
O82399	Malate dehydrogenase 1, peroxisomal OS=Arabidopsis thaliana OX=3702 GN=PMDH1 PE=1 SV=1	46	10	63	9	354	37.4	367	353	317	265	247	301	8	7	9	8	5	7	1.18385e+07	1.28571e+07	9.58503e+06	1.78144e+07	1.25046e+07	6.72397e+06	1.3965e+07	1.64653e+07	1.22039e+07	1.78144e+07	1.29488e+07	1.07743e+07	High	High	High	High	High	High	0	High	1.048	0.989793	0.929601	Carbamidomethyl [C234; C293; C315]
Q9LZ23	ACT domain-containing protein ACR12 OS=Arabidopsis thaliana OX=3702 GN=ACR12 PE=2 SV=1	49	14	70	14	301	33.2	202	201	148	261	190	126	11	11	9	11	10	12	4.38883e+07	3.97402e+07	4.26929e+07	5.74224e+07	5.03666e+07	3.08576e+07	5.1772e+07	5.08929e+07	5.43576e+07	5.74224e+07	5.21557e+07	4.94454e+07	High	High	High	High	High	High	0	High	1.018	0.989793	0.930098	Carbamidomethyl [C186]
P51414	60S ribosomal protein L26-1 OS=Arabidopsis thaliana OX=3702 GN=RPL26A PE=2 SV=2	51	13	114	11	146	16.9	402	346	311	424	356	340	12	12	13	13	13	13	1.20389e+08	9.94893e+07	1.13772e+08	1.42309e+08	1.55112e+08	8.9683e+07	1.42014e+08	1.2741e+08	1.44857e+08	1.42309e+08	1.60621e+08	1.43706e+08	High	High	High	High	High	High	0	High	0.904	0.769974	0.2376	Oxidation [M30]
Q9FFC7	Alanine--tRNA ligase, chloroplastic/mitochondrial OS=Arabidopsis thaliana OX=3702 GN=EMB86 PE=1 SV=2	19	13	50	13	978	107.8	183	106	172	224	251	66	8	7	9	8	7	5	4.668e+07	4.58006e+07	4.34135e+07	4.49842e+07	4.63164e+07	2.87122e+07	5.50651e+07	5.8654e+07	5.52751e+07	4.49842e+07	4.79615e+07	4.60077e+07	High	High	High	High	High	High	0	High	0.997	0.983349	0.787711	Carbamidomethyl [C705; C937]; Oxidation [M873]
Q93ZN2	Probable aldo-keto reductase 4 OS=Arabidopsis thaliana OX=3702 GN=At1g60710 PE=2 SV=1	58	16	90	10	345	37.9	261	281	307	258	181	256	13	15	14	14	10	12	3.3914e+07	2.84871e+07	31141544	4.28001e+07	3.79564e+07	2.364e+07	4.0006e+07	3.64817e+07	3.96501e+07	4.28001e+07	3.93046e+07	3.78801e+07	High	High	High	High	High	High	0	High	1.008	0.988964	0.89604	Carbamidomethyl [C123; C198; C254; C262; C280]
Q9SMU8	Peroxidase 34 OS=Arabidopsis thaliana OX=3702 GN=PER34 PE=1 SV=1	46	12	101	6	353	38.8	311	314	320	329	310	468	10	11	9	10	10	11	4.37498e+07	3.94037e+07	4.069e+07	5.62334e+07	4.06864e+07	3.27969e+07	5.16086e+07	5.04619e+07	5.18074e+07	5.62334e+07	4.21316e+07	5.25528e+07	High	High	High	High	High	High	0	High	1.008	0.988964	0.864735	Oxidation [M314]; Carbamidomethyl [C127; C207]
Q9ZW84	3-isopropylmalate dehydratase small subunit 2 OS=Arabidopsis thaliana OX=3702 GN=SSU2 PE=1 SV=1	63	9	57	7	256	27	380	299	314	257	303	445	8	8	6	8	7	9	1.76986e+07	1.62759e+07	1.73038e+07	1.3944e+07	1.29337e+07	8.27057e+06	2.08778e+07	2.08436e+07	2.20317e+07	1.3944e+07	1.33931e+07	1.32525e+07	High	High	High	High	High	High	0	High	1.461	0.0872253	0.00551108	Carbamidomethyl [C80; C99; C148; C158]
P55034	26S proteasome non-ATPase regulatory subunit 4 homolog OS=Arabidopsis thaliana OX=3702 GN=RPN10 PE=1 SV=1	34	11	70	11	386	40.7	360	369	368	305	323	352	8	9	9	9	10	9	4.47962e+07	40686553	4.43853e+07	5.7405e+07	4.94124e+07	3.138e+07	5.28429e+07	5.21048e+07	5.65124e+07	5.7405e+07	5.11675e+07	5.02824e+07	High	High	High	High	High	High	0	High	1.112	0.893538	0.464157	Carbamidomethyl [C9; C37]; Oxidation [M54]
Q9FI53	Fumarate hydratase 2 OS=Arabidopsis thaliana OX=3702 GN=FUM2 PE=1 SV=1	31	11	65	1	499	54	365	401	342	334	444	439	7	9	8	8	9	10	1.88082e+06	1.89505e+06	2.73527e+06	4.18389e+06	2.77866e+06	2.16976e+06	2.21867e+06	2.42688e+06	3.48261e+06	4.18389e+06	2.87735e+06	3.47677e+06	High	High	High	High	High	High	0	High	0.771	0.483679	0.0761218	Carbamidomethyl [C309]; Oxidation [M140]
Q8H7F6	Bifunctional monothiol glutaredoxin-S16, chloroplastic OS=Arabidopsis thaliana OX=3702 GN=GRXS16 PE=1 SV=2	51	12	67	12	293	32.2	183	166	204	251	209	195	8	12	10	10	9	9	29048569	2.86061e+07	2.94463e+07	3.89308e+07	3.82482e+07	2.53305e+07	3.42665e+07	3.6634e+07	3.74917e+07	3.89308e+07	3.96068e+07	4.05889e+07	High	High	High	High	High	High	0	High	0.928	0.856842	0.366087	Carbamidomethyl [C123; C219]
P0CAN7	V-type proton ATPase subunit E3 OS=Arabidopsis thaliana OX=3702 GN=VHA-E3 PE=2 SV=1	55	12	72	3	237	27.1	222	186	218	238	191	285	9	8	10	8	8	10	3.28699e+06	3.97725e+06	3.39413e+06	5.74432e+06	3.887e+06	2.45514e+06	3.87744e+06	5.09342e+06	4.32148e+06	5.74432e+06	4.02506e+06	3.93406e+06	High	High	High	High	High	High	0	High	1.061	0.988964	0.871503	Carbamidomethyl [C127; C160; C192; C207]; Oxidation [M72; M92]
Q9LFH5	60S ribosomal protein L12-2 OS=Arabidopsis thaliana OX=3702 GN=RPL12B PE=1 SV=1	62	10	124	1	166	18	508	622	616	562	591	628	10	10	10	10	9	10	1.6395e+07	1.60667e+07	1.94525e+07	1.6378e+07	1.48814e+07	2058340	1.934e+07	2.05757e+07	2.47674e+07	1.6378e+07	1.541e+07	3.29823e+06	High	High	High	High	High	High	0	High	1.512	0.036067	0.00191625	Carbamidomethyl [C137; C142]
Q9ZVA5	EP1-like glycoprotein 4 OS=Arabidopsis thaliana OX=3702 GN=At1g78860 PE=3 SV=1	31	12	90	2	443	49.2	503	258	415	330	301	356	10	10	9	10	7	10	322132	226569	259034	304844	285234	166949	379996	290152	329809	304844	295365	267515	High	High	Peak Found	Peak Found	Peak Found	Peak Found	0	High	1.117	0.988964	0.842914	Carbamidomethyl [C321; C327; C387; C397; C409]; Oxidation [M373]
O22914	Calvin cycle protein CP12-1, chloroplastic OS=Arabidopsis thaliana OX=3702 GN=CP12-1 PE=1 SV=1	51	5	77	5	124	13.5	659	976	755	845	842	758	4	4	4	5	4	4	1.76656e+08	1.9639e+08	1.92603e+08	1.77529e+08	1.89651e+08	1.15829e+08	2.08389e+08	2.51505e+08	2.45226e+08	1.77529e+08	1.96387e+08	1.85601e+08	High	High	High	High	High	High	0	High	1.22	0.546465	0.0992038	Carbamidomethyl [C68; C77; C110; C119]
Q9LHE5	Mitochondrial import receptor subunit TOM40-1 OS=Arabidopsis thaliana OX=3702 GN=TOM40-1 PE=1 SV=3	59	13	62	13	309	34.2	136	267	164	277	218	158	9	10	8	9	10	8	4.26775e+07	4.04634e+07	3.6846e+07	4.44826e+07	4.30993e+07	2.88143e+07	5.03436e+07	5.1819e+07	4.69132e+07	4.44826e+07	4.46302e+07	4.61714e+07	High	High	High	High	High	High	0	High	1.046	0.988964	0.858586
Q9SAK4	Succinate-semialdehyde dehydrogenase, mitochondrial OS=Arabidopsis thaliana OX=3702 GN=ALDH5F1 PE=1 SV=2	38	15	68	15	528	56.5	359	359	394	338	353	264	12	10	10	10	10	10	3.24524e+07	3.02147e+07	2.82542e+07	3.99191e+07	3.51082e+07	2.18042e+07	3.82818e+07	3.86941e+07	3.5974e+07	3.99191e+07	3.63552e+07	3.49384e+07	High	High	High	High	High	High	0	High	0.999	0.988872	0.812326	Carbamidomethyl [C86; C331; C333]
Q6ICZ8	Nascent polypeptide-associated complex subunit alpha-like protein 3 OS=Arabidopsis thaliana OX=3702 GN=At5g13850 PE=1 SV=1	53	7	61	3	204	22	256	376	236	231	239	254	6	7	6	5	5	7	2.54314e+07	2.45705e+07	2.48687e+07	2.62072e+07	2.52998e+07	1.55573e+07	2.99997e+07	3.14659e+07	3.16634e+07	2.62072e+07	2.61985e+07	2.49285e+07	High	High	High	High	High	High	0	High	1.197	0.671593	0.164523	Oxidation [M71; M174]
Q9FN52	Methylthioalkylmalate synthase 3, chloroplastic OS=Arabidopsis thaliana OX=3702 GN=MAM3 PE=1 SV=1	35	13	49	10	503	55.2	269	120	90	93	84	194	9	7	7	6	4	11	3.499e+07	35180085	3.24071e+07	3.01912e+07	3.58706e+07	2.02408e+07	4.12752e+07	4.5053e+07	4.12615e+07	3.01912e+07	3.71447e+07	3.24334e+07	High	High	High	High	High	High	0	High	1.239	0.481771	0.0754064	Carbamidomethyl [C160]
Q8VYN9	Universal stress protein PHOS32 OS=Arabidopsis thaliana OX=3702 GN=PHOS32 PE=1 SV=1	47	8	64	6	242	26.2	294	253	203	221	281	236	7	8	7	7	7	6	1.13098e+07	1.04522e+07	1.17696e+07	1.30212e+07	1.15411e+07	7.2559e+06	1.33414e+07	1.33854e+07	1.49853e+07	1.30212e+07	1.1951e+07	1.16267e+07	High	High	High	High	High	High	0	High	1.208	0.779219	0.261381	Carbamidomethyl [C154; C191; C195; C197]; Acetyl [N-Term]
Q9LIK0	Plastidial pyruvate kinase 1, chloroplastic OS=Arabidopsis thaliana OX=3702 GN=PKP1 PE=1 SV=1	35	16	60	16	596	65.1	243	172	216	282	325	192	9	6	9	11	11	8	3.77103e+07	2.43583e+07	2.90059e+07	3.77169e+07	3.6955e+07	2.46081e+07	4.44842e+07	3.11942e+07	3.6931e+07	3.77169e+07	3.82676e+07	3.94314e+07	High	High	High	High	High	High	0	High	0.96	0.927349	0.550231	Carbamidomethyl [C151; C490]
F4K410	Putative elongation factor TypA-like SVR3, chloroplastic OS=Arabidopsis thaliana OX=3702 GN=SVR3 PE=1 SV=1	25	12	76	12	675	74.3	433	519	460	470	483	389	11	11	10	11	12	11	2.75546e+07	2.23104e+07	2.45047e+07	3.40849e+07	3.00985e+07	1.90763e+07	3.25042e+07	2.85715e+07	3.11999e+07	3.40849e+07	3.11676e+07	3.05673e+07	High	High	High	High	High	High	0	High	0.986	0.971158	0.709838	Carbamidomethyl [C317; C323]
Q944H0	Phosphomethylethanolamine N-methyltransferase OS=Arabidopsis thaliana OX=3702 GN=NMT2 PE=1 SV=2	38	17	99	8	491	56	254	174	239	231	158	177	13	13	15	14	13	13	1.32118e+07	5.9608e+06	11873982	1.49743e+07	1.34276e+07	9.01849e+06	1.5585e+07	7.63363e+06	1.51182e+07	1.49743e+07	1.39045e+07	1.4451e+07	High	High	High	High	High	High	0	High	0.936	0.898015	0.473706	Carbamidomethyl [C105; C160; C189; C387]
Q6STH5	Fe-S cluster assembly factor HCF101, chloroplastic OS=Arabidopsis thaliana OX=3702 GN=HCF101 PE=1 SV=1	35	12	49	12	532	57.7	242	106	229	99	246	214	8	6	8	5	10	8	1.37164e+07	1.25005e+07	1.27957e+07	1.73306e+07	1.57067e+07	9.33122e+06	1.61802e+07	1.60086e+07	1.62918e+07	1.73306e+07	1.62646e+07	1.49521e+07	High	High	High	High	High	High	0	High	0.97	0.951839	0.614004	Carbamidomethyl [C102; C128; C184; C414; C419]
Q9ZUF6	Subtilisin-like protease SBT1.8 OS=Arabidopsis thaliana OX=3702 GN=SBT1.8 PE=1 SV=1	27	12	55	12	754	80	130	231	228	230	294	247	6	9	9	10	9	10	1.16093e+07	1.1298e+07	1.06996e+07	1.58208e+07	1.38342e+07	8.54005e+06	1.36947e+07	1.44687e+07	1.3623e+07	1.58208e+07	1.43255e+07	1.36844e+07	High	High	High	High	High	High	0	High	0.941	0.907306	0.496229	Carbamidomethyl [C160; C249; C254; C306; C539; C622]
Q9LT08	26S proteasome non-ATPase regulatory subunit 14 homolog OS=Arabidopsis thaliana OX=3702 GN=RPN11 PE=1 SV=1	73	12	65	12	308	34.3	334	301	320	304	262	278	9	8	10	8	7	6	3.08182e+07	2.84757e+07	28552746	4.87589e+07	4.23415e+07	2.22511e+07	3.63541e+07	3.64671e+07	3.6354e+07	4.87589e+07	4.38454e+07	3.56545e+07	High	High	High	High	High	High	0	High	0.968	0.951839	0.615581	Carbamidomethyl [C119]; Oxidation [M94; M97]
Q9LW57	Plastid-lipid-associated protein 6, chloroplastic OS=Arabidopsis thaliana OX=3702 GN=PAP6 PE=1 SV=1	40	9	78	9	284	30.4	459	410	475	547	430	562	9	9	9	9	9	9	1.02838e+08	95628204	9.92144e+07	1.46859e+08	1.25314e+08	7.46633e+07	1.21311e+08	1.22465e+08	1.26322e+08	1.46859e+08	1.29765e+08	1.19639e+08	High	High	High	High	High	High	0	High	0.942	0.881839	0.429197	Carbamidomethyl [C216]; Oxidation [M268]
Q9S795	Betaine aldehyde dehydrogenase 1, chloroplastic OS=Arabidopsis thaliana OX=3702 GN=ALDH10A8 PE=2 SV=1	35	10	57	10	501	54.4	268	235	270	242	234	236	7	7	8	8	7	8	8.77978e+06	7.21217e+06	6.79983e+06	1.47949e+07	1.20111e+07	9.13699e+06	1.03569e+07	9.23618e+06	8.65771e+06	1.47949e+07	1.24378e+07	1.46409e+07	High	High	High	High	High	High	0	High	0.84	0.555153	0.105962	Carbamidomethyl [C180; C194; C201]
P59230	60S ribosomal protein L10a-2 OS=Arabidopsis thaliana OX=3702 GN=RPL10AB PE=1 SV=1	52	10	94	4	216	24.4	272	254	281	312	225	257	9	8	10	10	10	9	3.03615e+07	2.45919e+07	2.79175e+07	2.71586e+07	3.14622e+07	2.0647e+07	3.58154e+07	3.14933e+07	3.55452e+07	2.71586e+07	3.25797e+07	3.30842e+07	High	High	High	High	High	High	0	High	1.053	0.988259	0.805031	Carbamidomethyl [C65; C163]; Oxidation [M66; M164]
Q39101	Ferritin-1, chloroplastic OS=Arabidopsis thaliana OX=3702 GN=FER1 PE=2 SV=1	41	8	66	7	255	28.2	191	185	259	254	242	196	7	7	8	8	8	7	33328181	3.56191e+07	3.70407e+07	6.26817e+07	65151211	3.8428e+07	3.93149e+07	4.56152e+07	4.71611e+07	6.26817e+07	6.74654e+07	6.1576e+07	High	High	High	High	High	High	0	High	0.664	0.00137068	5.07804e-05
Q8VYM4	30S ribosomal protein 2, chloroplastic OS=Arabidopsis thaliana OX=3702 GN=PSRP2 PE=2 SV=1	55	11	97	11	253	27.7	580	616	634	604	456	585	11	10	11	10	8	9	3.863e+08	4.63235e+08	3.97246e+08	3.58333e+08	4.47382e+08	2.64851e+08	4.55691e+08	5.93236e+08	5.05782e+08	3.58333e+08	4.63272e+08	4.24391e+08	High	High	High	High	High	High	0	High	1.207	0.588492	0.122941	Oxidation [M108; M124; M192]
O65398	Lactoylglutathione lyase GLX1 OS=Arabidopsis thaliana OX=3702 GN=GLX1 PE=1 SV=1	50	15	90	13	283	31.9	413	245	363	374	369	350	12	10	11	12	11	11	1.37266e+08	1.27936e+08	1.29707e+08	1.94443e+08	1.94279e+08	1.1339e+08	1.61923e+08	1.6384e+08	1.65146e+08	1.94443e+08	2.01179e+08	1.81692e+08	High	High	High	High	High	High	0	High	0.885	0.674781	0.167767	Acetyl [N-Term]; Carbamidomethyl [C149]
Q42472	Glutamate decarboxylase 2 OS=Arabidopsis thaliana OX=3702 GN=GAD2 PE=1 SV=1	35	12	55	11	494	56.1	227	269	344	440	270	233	7	6	8	9	9	7	1.79348e+07	1.36438e+07	1.55253e+07	2.09709e+07	1.95056e+07	1.21105e+07	2.11564e+07	1.74728e+07	1.97672e+07	2.09709e+07	2.01984e+07	1.94055e+07	High	High	High	High	High	High	0	High	0.827	0.431342	0.0612308	Carbamidomethyl [C14; C99; C165]; Oxidation [M86]
Q8LAD2	Succinate--CoA ligase [ADP-forming] subunit alpha-2, mitochondrial OS=Arabidopsis thaliana OX=3702 GN=At5g23250 PE=1 SV=2	48	12	82	4	341	35.3	320	299	265	351	292	287	9	9	9	9	9	9	17056932	1.66149e+07	1.578e+07	1.21639e+07	1.94948e+07	1.13876e+07	2.01209e+07	2.12777e+07	2.00915e+07	1.21639e+07	2.01872e+07	1.82471e+07	High	High	High	High	High	High	0	High	1.058	0.988964	0.834069	Carbamidomethyl [C57; C169; C178]
P31265	Translationally-controlled tumor protein 1 OS=Arabidopsis thaliana OX=3702 GN=TCTP1 PE=1 SV=2	73	11	148	11	168	18.9	601	763	938	1067	655	662	11	11	11	10	9	11	3.31693e+08	2.68868e+08	2.82751e+08	3.49454e+08	3.68318e+08	2.19913e+08	3.91275e+08	3.44322e+08	3.60005e+08	3.49454e+08	3.81401e+08	3.52382e+08	High	High	High	High	High	High	0	High	1.06	0.9763	0.747016
P50883	60S ribosomal protein L12-1 OS=Arabidopsis thaliana OX=3702 GN=RPL12A PE=2 SV=2	62	10	123	1	166	17.9	515	648	674	598	579	669	10	10	10	10	9	10	6469303	6159022	6544919	5467842	5.20213e+06	3.30926e+06	7.63138e+06	7.88748e+06	8.33314e+06	5467842	5.38691e+06	5.30267e+06	High	High	High	High	High	High	0	High	1.464	0.214883	0.0198097	Carbamidomethyl [C137; C142]
Q8LER3	Probable xyloglucan endotransglucosylase/hydrolase protein 7 OS=Arabidopsis thaliana OX=3702 GN=XTH7 PE=2 SV=2	46	9	55	9	293	33.7	329	169	331	333	266	181	8	6	8	8	9	5	1.3795e+07	9845359	1.15709e+07	1.62282e+07	1.69208e+07	1.0981e+07	1.6273e+07	1.26083e+07	1.47323e+07	1.62282e+07	1.75218e+07	1.75957e+07	High	High	High	High	High	High	0	High	0.899	0.787923	0.267921	Carbamidomethyl [C66; C231; C239; C276]
Q9S831	Photosystem I reaction center subunit IV A, chloroplastic OS=Arabidopsis thaliana OX=3702 GN=PSAE1 PE=1 SV=1	61	7	174	5	143	15	674	623	556	619	557	634	6	7	6	7	7	7	356907672	4.02915e+08	3.1779e+08	4.8485e+08	4.56483e+08	2.10309e+08	4.21019e+08	5.15989e+08	4.04618e+08	4.8485e+08	4.72697e+08	3.36994e+08	High	High	High	High	High	High	0	High	1.052	0.988259	0.804245
Q9FJP3	50S ribosomal protein L29, chloroplastic OS=Arabidopsis thaliana OX=3702 GN=RPL29 PE=1 SV=1	27	7	62	7	173	19.4	347	346	455	485	345	313	7	7	7	7	7	7	6.61927e+07	6.2403e+07	5.74049e+07	7.68281e+07	6.93142e+07	4.16958e+07	7.80828e+07	7.99157e+07	7.30892e+07	7.68281e+07	7.17763e+07	6.68122e+07	High	High	High	High	High	High	0	High	0.977	0.966157	0.651227	Oxidation [M91]
Q9SEI3	26S proteasome regulatory subunit 10B homolog A OS=Arabidopsis thaliana OX=3702 GN=RPT4A PE=1 SV=1	51	16	70	2	399	44.8	229	317	262	257	224	219	12	11	12	9	11	12	9.9079e+06	9.14244e+06	7.43041e+06	1.07493e+07	8.86692e+06	5.79584e+06	1.16877e+07	1.17082e+07	9.46057e+06	1.07493e+07	9.18187e+06	9.28711e+06	High	High	High	High	High	High	0	High	1.222	0.768638	0.235315	Carbamidomethyl [C353]; Oxidation [M108]
Q8VX13	Protein disulfide isomerase-like 1-3 OS=Arabidopsis thaliana OX=3702 GN=PDIL1-3 PE=2 SV=1	26	14	73	14	579	64.2	190	261	229	248	250	293	10	9	10	7	9	8	2.06365e+07	2.13496e+07	2.49107e+07	2.67865e+07	2.58262e+07	1.51042e+07	2.43434e+07	2.73411e+07	3.17169e+07	2.67865e+07	2.67436e+07	2.42025e+07	High	High	High	High	High	High	0	High	1.148	0.808648	0.286012
Q9C8E6	Protein PLASTID MOVEMENT IMPAIRED 1 OS=Arabidopsis thaliana OX=3702 GN=PMI1 PE=1 SV=1	21	12	46	12	843	93.8	180	143	331	316	263	173	8	5	6	7	6	6	6.99393e+06	6.19523e+06	6.70024e+06	9.4053e+06	7.89585e+06	5.21955e+06	8.25025e+06	7.93385e+06	8.5309e+06	9.4053e+06	8.17631e+06	8.36367e+06	High	High	High	High	High	High	0	High	1.012	0.988964	0.826677	Oxidation [M691]
Q94AH9	Mediator of RNA polymerase II transcription subunit 36a OS=Arabidopsis thaliana OX=3702 GN=MED36A PE=1 SV=2	48	12	70	1	320	33.6	175	187	198	206	226	221	10	10	10	11	10	8	913847	1.09395e+06	923109	1.64059e+06	1.52693e+06	1099438	1.078e+06	1.40095e+06	1.17532e+06	1.64059e+06	1.58117e+06	1.76171e+06	Peak Found	High	Peak Found	High	High	High	0	High	0.716	0.388035	0.0499253	Carbamidomethyl [C181; C303]
Q9C505	Eukaryotic translation initiation factor 5A-3 OS=Arabidopsis thaliana OX=3702 GN=ELF5A-3 PE=2 SV=1	68	9	66	4	158	17.2	197	220	169	196	266	230	7	7	8	7	7	7	1.12923e+07	1.16714e+07	1.17878e+07	9.42328e+06	9.02311e+06	5.52296e+06	1.33208e+07	1.49468e+07	1.50085e+07	9.42328e+06	9.34361e+06	8.84984e+06	High	High	High	High	High	High	0	High	1.587	0.033605	0.00172754	Carbamidomethyl [C57; C80; C150]; Acetyl [N-Term]
Q8VZB9	60S ribosomal protein L10a-1 OS=Arabidopsis thaliana OX=3702 GN=RPL10AA PE=1 SV=1	53	12	95	4	216	24.5	246	272	287	355	270	234	10	10	11	11	12	11	1.57641e+07	1.47765e+07	1.55973e+07	1.69262e+07	18573375	1.1628e+07	1.85958e+07	1.89234e+07	1.98588e+07	1.69262e+07	1.92331e+07	1.86325e+07	High	High	High	High	High	High	0	High	0.945	0.896052	0.469131	Carbamidomethyl [C65; C163]; Oxidation [M66; M164]
Q8L770	ATP-dependent Clp protease proteolytic subunit-related protein 3, chloroplastic OS=Arabidopsis thaliana OX=3702 GN=CLPR3 PE=1 SV=1	55	14	90	14	330	36.3	153	140	221	211	157	166	11	10	12	11	11	11	5.15566e+07	4.53244e+07	4.80596e+07	6.17966e+07	5.76071e+07	3.55859e+07	6.08177e+07	5.80442e+07	6.11907e+07	6.17966e+07	5.96532e+07	5.70219e+07	High	High	High	High	High	High	0	High	1.044	0.988964	0.876248	Carbamidomethyl [C203; C212]
O23717	Proteasome subunit beta type-5-A OS=Arabidopsis thaliana OX=3702 GN=PBE1 PE=1 SV=1	57	11	63	4	274	29.6	455	323	371	279	319	335	9	7	9	9	8	8	1.52112e+07	1.21814e+07	1.35695e+07	1.63693e+07	1.74932e+07	1.06645e+07	1.79436e+07	1.56e+07	1.7277e+07	1.63693e+07	1.81145e+07	1.70886e+07	High	High	High	High	High	High	0	High	0.967	0.94061	0.597809	Carbamidomethyl [C109]; Oxidation [M268]
O82533	Cell division protein FtsZ homolog 2-1, chloroplastic OS=Arabidopsis thaliana OX=3702 GN=FTSZ2-1 PE=1 SV=2	32	11	60	7	478	50.7	396	504	436	405	280	338	9	10	9	10	6	8	1.03084e+07	1.08207e+07	9.49227e+06	1.30812e+07	1.11562e+07	6.27608e+06	1.21602e+07	1.38574e+07	1.20858e+07	1.30812e+07	1.15525e+07	1.00566e+07	High	High	High	High	High	High	0	High	1.102	0.967627	0.664129	Oxidation [M437]
Q9FV81	Glutamyl-tRNA(Gln) amidotransferase subunit B, chloroplastic/mitochondrial OS=Arabidopsis thaliana OX=3702 GN=GATB PE=2 SV=1	39	16	71	16	550	60.9	172	184	299	200	209	237	9	10	12	11	9	11	2.34221e+07	2.2051e+07	2.17821e+07	3.18267e+07	2.56814e+07	1.84575e+07	2.76293e+07	2.82394e+07	2.77335e+07	3.18267e+07	2.65936e+07	2.95759e+07	High	High	High	High	High	High	0	High	0.958	0.915314	0.526491	Carbamidomethyl [C90; C92; C105; C108; C241; C264]; Oxidation [M257]
Q9SU40	Monocopper oxidase-like protein SKU5 OS=Arabidopsis thaliana OX=3702 GN=SKU5 PE=1 SV=1	22	12	62	12	587	65.6	255	224	291	349	280	281	11	10	9	9	9	8	3.33872e+07	2.70445e+07	3.41992e+07	4.2386e+07	3.90742e+07	2.38298e+07	3.93845e+07	3.46342e+07	4.35433e+07	4.2386e+07	4.04621e+07	3.81842e+07	High	High	High	High	High	High	0	High	1.05	0.988259	0.803692
P49204	40S ribosomal protein S4-2 OS=Arabidopsis thaliana OX=3702 GN=RPS4B PE=2 SV=4	51	12	89	12	262	29.9	286	265	345	296	240	208	11	11	11	10	10	10	1.10328e+08	8.46591e+07	9.69142e+07	1.30428e+08	1.13712e+08	7.54904e+07	1.30146e+08	1.08418e+08	1.23393e+08	1.30428e+08	1.17751e+08	1.20964e+08	High	High	High	High	High	High	0	High	0.937	0.870518	0.397483	Carbamidomethyl [C41]
P05466	3-phosphoshikimate 1-carboxyvinyltransferase, chloroplastic OS=Arabidopsis thaliana OX=3702 GN=At2g45300 PE=2 SV=3	33	13	73	13	520	55.7	381	385	333	405	457	410	9	9	10	10	11	11	5.12366e+07	4.02525e+07	4.77117e+07	5.89949e+07	5.1141e+07	3.1482e+07	6.04403e+07	5.15489e+07	6.07477e+07	5.89949e+07	5.29575e+07	5.0446e+07	High	High	High	High	High	High	0	High	1.022	0.994414	0.964625	Carbamidomethyl [C155; C225; C231; C443; C460]
Q9S9P8	Ferredoxin--NADP reductase, root isozyme 2, chloroplastic OS=Arabidopsis thaliana OX=3702 GN=RFNR2 PE=1 SV=1	39	11	70	4	382	42.8	204	200	164	181	180	198	10	9	8	8	9	9	1.30266e+07	1.2415e+07	1.23653e+07	1.40682e+07	1.63858e+07	9.39167e+06	1.53665e+07	1.58991e+07	1.57438e+07	1.40682e+07	1.69678e+07	1.5049e+07	High	High	High	High	High	High	0	High	1.042	0.992502	0.952881	Carbamidomethyl [C178; C200; C205; C340]
Q41969	Eukaryotic translation initiation factor 2 subunit beta OS=Arabidopsis thaliana OX=3702 GN=EIF2B PE=1 SV=3	57	10	70	10	268	30.6	365	398	363	412	364	354	10	9	10	10	7	8	22268690	2.10087e+07	2.09638e+07	2.58821e+07	2.37164e+07	1.53409e+07	2.62688e+07	2.69045e+07	2.66916e+07	2.58821e+07	2.45588e+07	2.45818e+07	High	High	High	High	High	High	0	High	1.11	0.901271	0.476868	Acetyl [N-Term]; Oxidation [M63]; Carbamidomethyl [C222; C225]
O22785	Pre-mRNA-processing factor 19 homolog 2 OS=Arabidopsis thaliana OX=3702 GN=PRP19B PE=1 SV=3	40	13	42	12	525	56.7	91	93	190	154	80	111	7	4	9	8	6	8	1.01222e+07	9.7804e+06	9.06473e+06	1.28148e+07	9.61934e+06	6.33809e+06	1.19404e+07	1.25252e+07	1.15414e+07	1.28148e+07	9.96101e+06	1.0156e+07	High	High	High	High	High	High	0	High	1.263	0.646744	0.151272	Carbamidomethyl [C3; C112; C169; C183; C301]; Acetyl [N-Term]
P42825	Chaperone protein dnaJ 2 OS=Arabidopsis thaliana OX=3702 GN=ATJ2 PE=1 SV=2	50	15	66	6	419	46.4	241	181	177	223	131	183	11	7	11	11	7	10	6.804e+06	5.98016e+06	5.90052e+06	7.16423e+06	5.84457e+06	3.95981e+06	8.0262e+06	7.65842e+06	7.51268e+06	7.16423e+06	6.05217e+06	6.3451e+06	High	High	High	High	High	High	0	High	1.147	0.915314	0.524591	Carbamidomethyl [C375]
Q9LZP9	Calvin cycle protein CP12-2, chloroplastic OS=Arabidopsis thaliana OX=3702 GN=CP12-2 PE=1 SV=1	52	6	61	6	131	14.2	431	451	309	447	310	503	6	6	5	6	6	6	6.9185e+07	8.06448e+07	6.41869e+07	7.38019e+07	6.96598e+07	3.75564e+07	8.16127e+07	1.03277e+08	8.17243e+07	7.38019e+07	7.21341e+07	6.01793e+07	High	High	High	High	High	High	0	High	1.191	0.656733	0.156107	Carbamidomethyl [C75; C84; C117; C126]
O23344	Ferredoxin C 1, chloroplastic OS=Arabidopsis thaliana OX=3702 GN=FDC1 PE=1 SV=1	60	5	52	5	154	16.7	433	333	355	317	328	526	5	5	5	5	4	5	1.74245e+07	1.2759e+07	1.87581e+07	1.73951e+07	1.50397e+07	1.03759e+07	2.05544e+07	1.63397e+07	2.38833e+07	1.73951e+07	1.55739e+07	1.66261e+07	High	High	High	High	High	High	0	High	1.248	0.595826	0.125694	Carbamidomethyl [C89; C94; C97; C126; C134]; Oxidation [M112]
O23095	60S acidic ribosomal protein P1-2 OS=Arabidopsis thaliana OX=3702 GN=RPP1B PE=1 SV=2	74	5	38	5	113	11.3	223	354	224	364	349	337	4	3	3	4	3	4	2.48794e+07	2.54286e+07	2.22862e+07	2.89698e+07	2.52922e+07	1.55654e+07	2.93485e+07	3.25649e+07	2.83753e+07	2.89698e+07	2.61906e+07	2.49416e+07	High	High	High	High	High	High	0	High	1.138	0.849171	0.352155	Oxidation [M45; M61]; Acetyl [N-Term]; Carbamidomethyl [C9]
O81146	Proteasome subunit alpha type-6-A OS=Arabidopsis thaliana OX=3702 GN=PAA1 PE=1 SV=2	58	14	85	7	246	27.3	139	190	314	242	228	280	11	12	12	12	11	13	2.79428e+07	2.72523e+07	2.55927e+07	4.0271e+07	3.07203e+07	1.97386e+07	3.29622e+07	3.49003e+07	3.25853e+07	4.0271e+07	3.18115e+07	3.16286e+07	High	High	High	High	High	High	0	High	0.967	0.932342	0.578579	Carbamidomethyl [C49; C154]
Q9MAK9	26S proteasome regulatory subunit S10B homolog B OS=Arabidopsis thaliana OX=3702 GN=RPT4B PE=1 SV=1	51	16	67	2	399	44.7	200	277	226	211	164	183	11	11	11	9	10	12	6.7792e+06	7.09902e+06	5.407e+06	8.25695e+06	8.22838e+06	5.10495e+06	7.99694e+06	9.09128e+06	6.88432e+06	8.25695e+06	8.52065e+06	8.18005e+06	High	High	High	High	High	High	0	High	0.886	0.776953	0.25176	Carbamidomethyl [C353]; Oxidation [M108]
P33207	3-oxoacyl-[acyl-carrier-protein] reductase, chloroplastic OS=Arabidopsis thaliana OX=3702 GN=At1g24360 PE=1 SV=2	40	11	79	11	319	33.5	558	612	363	645	617	666	10	11	8	10	9	10	5.45298e+07	4.6613e+07	4.94557e+07	7.15946e+07	6.20904e+07	3.87319e+07	6.43249e+07	5.96945e+07	6.29681e+07	7.15946e+07	6.42959e+07	6.2063e+07	High	High	High	High	High	High	0	High	0.955	0.907395	0.502932	Oxidation [M144; M145; M271]; Carbamidomethyl [C255]
P56777	Photosystem II CP47 reaction center protein OS=Arabidopsis thaliana OX=3702 GN=psbB PE=1 SV=1	27	12	65	12	508	56	427	308	507	465	461	291	10	6	11	10	8	7	7.55321e+07	4.09353e+07	6.89874e+07	1.15821e+08	6.96181e+07	4.98056e+07	8.90999e+07	5.24233e+07	8.78364e+07	1.15821e+08	7.20909e+07	7.98071e+07	High	High	High	High	High	High	0	High	0.755	0.066944	0.0039284	Oxidation [M359]
Q42605	Bifunctional UDP-glucose 4-epimerase and UDP-xylose 4-epimerase 1 OS=Arabidopsis thaliana OX=3702 GN=UGE1 PE=1 SV=2	42	12	63	10	351	39.1	222	274	286	306	234	315	9	10	11	10	7	10	1.20511e+07	1.10893e+07	1.10815e+07	1.41847e+07	1.25877e+07	8.02093e+06	1.42158e+07	1.42013e+07	1.41093e+07	1.41847e+07	1.30348e+07	1.28525e+07	High	High	High	High	High	High	0	High	1.065	0.988964	0.822532
P62090	Photosystem I iron-sulfur center OS=Arabidopsis thaliana OX=3702 GN=psaC PE=3 SV=2	85	8	111	8	81	9	514	437	521	606	612	395	7	8	8	8	8	7	2.32939e+08	1.90927e+08	1.73463e+08	2.51776e+08	2.74407e+08	1.60326e+08	2.74782e+08	2.44509e+08	2.20858e+08	2.51776e+08	2.84154e+08	2.56902e+08	High	High	High	High	High	High	0	High	0.953	0.907306	0.494746	Carbamidomethyl [C11; C14; C17; C21; C34; C48; C51; C54; C58]; Oxidation [M28]
Q9FNN5	NADH dehydrogenase [ubiquinone] flavoprotein 1, mitochondrial OS=Arabidopsis thaliana OX=3702 GN=At5g08530 PE=1 SV=1	31	10	57	10	486	53.4	210	68	180	122	177	151	8	6	9	7	8	6	1.15268e+07	1.06142e+07	1.28605e+07	15734706	1.30598e+07	7.91835e+06	1.35974e+07	1.3593e+07	1.63743e+07	15734706	1.35237e+07	1.26882e+07	High	High	High	High	High	High	0	High	0.985	0.971158	0.71226	Carbamidomethyl [C148; C261; C355; C402; C405; C408]
P25269	Tryptophan synthase beta chain 2, chloroplastic OS=Arabidopsis thaliana OX=3702 GN=TSB2 PE=1 SV=2	36	14	67	1	475	51.6	133	155	185	155	96	168	7	9	10	10	12	9													Not Found	Not Found	Not Found	High	High	Not Found	0	High				Carbamidomethyl [C206; C313]
Q9ZUG4	Methylthioribose-1-phosphate isomerase OS=Arabidopsis thaliana OX=3702 GN=At2g05830 PE=1 SV=2	53	13	62	13	374	39.6	348	321	214	199	206	252	10	10	9	9	8	10	1.675e+07	1.65412e+07	1.84159e+07	2.12935e+07	2.0727e+07	1.35308e+07	1.97588e+07	2.11833e+07	2.34476e+07	2.12935e+07	2.14632e+07	2.16814e+07	High	High	High	High	High	High	0	High	0.953	0.907306	0.496892	Oxidation [M138]; Carbamidomethyl [C173; C273]
P92985	Ran-binding protein 1 homolog c OS=Arabidopsis thaliana OX=3702 GN=RANBP1C PE=2 SV=1	67	10	60	8	219	24.7	285	557	291	379	379	489	6	6	4	7	9	7	11549786	1.2303e+07	1.23427e+07	1.45084e+07	1.36271e+07	8.64009e+06	1.36245e+07	1.57557e+07	1.5715e+07	1.45084e+07	1.41111e+07	1.38447e+07	High	High	High	High	High	High	0	High	1.144	0.885603	0.441035	Acetyl [N-Term]; Carbamidomethyl [C97; C118; C136; C145]
Q9C658	Protein decapping 5 OS=Arabidopsis thaliana OX=3702 GN=DCP5 PE=1 SV=1	22	9	59	9	611	64.3	370	406	363	402	330	441	8	8	8	9	7	7	1.86868e+07	1.96588e+07	1.85384e+07	2.30677e+07	2.17247e+07	1.24886e+07	2.20435e+07	2.51758e+07	2.36035e+07	2.30677e+07	2.24964e+07	2.00114e+07	High	High	High	High	High	High	0	High	1.107	0.915354	0.533913
Q94BT9	Copper transport protein ATX1 OS=Arabidopsis thaliana OX=3702 GN=ATX1 PE=1 SV=2	80	8	75	8	76	8.2	402	468	341	335	456	449	7	8	6	7	8	8	9.21048e+07	8.70915e+07	8.67261e+07	1.12846e+08	9.9917e+07	5.41815e+07	1.0865e+08	1.11533e+08	1.10422e+08	1.12846e+08	1.03466e+08	8.68191e+07	High	High	High	High	High	High	0	High	1.027	0.999257	0.985089	Oxidation [M11; M27]; Acetyl [N-Term]; Carbamidomethyl [C13; C16]
Q8VZ50	Probable calcium-binding protein CML14 OS=Arabidopsis thaliana OX=3702 GN=CML14 PE=2 SV=1	86	15	87	5	148	16.6	301	313	306	375	273	310	11	14	12	12	12	12	9.20446e+06	1.04579e+07	8.82056e+06	7.27396e+06	1.1086e+07	5.28976e+06	1.08579e+07	1.33928e+07	1.12305e+07	7.27396e+06	1.14798e+07	8.47617e+06	High	High	High	High	High	High	0	High	1.42	0.28617	0.0299947	Oxidation [M19]; Acetyl [N-Term]
Q9LX12	Probable inositol 3-phosphate synthase isozyme 3 OS=Arabidopsis thaliana OX=3702 GN=IPS3 PE=1 SV=1	33	10	50	3	510	56.4	187	251	199	233	196	217	8	8	7	8	6	9	1.27011e+06	1.16807e+06	991341	2.04535e+06	1.38331e+06	1.24207e+06	1.49825e+06	1.49587e+06	1.2622e+06	2.04535e+06	1.43245e+06	1.99026e+06	High	High	High	High	High	High	0	High	0.874	0.836697	0.333301	Carbamidomethyl [C496]
Q9SIM4	60S ribosomal protein L14-1 OS=Arabidopsis thaliana OX=3702 GN=RPL14A PE=2 SV=1	54	10	89	4	134	15.5	397	374	423	265	288	410	9	8	8	7	9	7	1.57195e+07	1.92307e+07	1.61415e+07	2.47528e+07	2.16452e+07	1.3138e+07	1.85431e+07	2.46276e+07	2.05517e+07	2.47528e+07	2.2414e+07	2.1052e+07	High	High	High	High	High	High	0	High	1.045	0.988964	0.909498	Oxidation [M43]
P49107	Photosystem I reaction center subunit N, chloroplastic OS=Arabidopsis thaliana OX=3702 GN=PSAN PE=1 SV=2	35	8	92	8	171	18.4	657	540	615	731	457	483	8	8	8	8	8	8	2.02896e+08	2.14952e+08	1.69021e+08	211489556	3.00142e+08	1.32769e+08	2.39342e+08	2.75276e+08	2.15202e+08	211489556	3.10803e+08	2.12746e+08	High	High	High	High	High	High	0	High	0.814	0.28617	0.030023	Carbamidomethyl [C126; C135; C155; C163]
O81147	Proteasome subunit alpha type-6-B OS=Arabidopsis thaliana OX=3702 GN=PAA2 PE=1 SV=1	57	15	91	8	246	27.3	142	188	282	227	205	175	13	12	11	13	14	11	2.13847e+07	2.09627e+07	1.58466e+07	2.29007e+07	2.18267e+07	14268049	2.52261e+07	2.68457e+07	2.01763e+07	2.29007e+07	2.2602e+07	2.28628e+07	High	High	High	High	High	High	0	High	1.1	0.927724	0.551778	Carbamidomethyl [C49; C154]
Q9LP45	26S proteasome non-ATPase regulatory subunit 11 homolog OS=Arabidopsis thaliana OX=3702 GN=RPN6 PE=1 SV=1	31	11	56	11	419	46.7	248	189	171	236	174	201	7	6	6	8	11	7	3.56606e+07	3.8069e+07	3.32074e+07	4.78604e+07	4.03638e+07	2.3723e+07	4.20663e+07	4.87527e+07	4.22804e+07	4.78604e+07	4.17976e+07	3.80131e+07	High	High	High	High	High	High	0	High	0.995	0.985857	0.79248	Carbamidomethyl [C51; C332; C380]
P59224	40S ribosomal protein S13-2 OS=Arabidopsis thaliana OX=3702 GN=RPS13B PE=2 SV=1	52	11	82	1	151	17.1	251	195	219	233	258	285	11	10	10	10	11	10	12085401	10320456	10760148	7836741	11441318	7.13472e+06	1.42563e+07	1.32168e+07	1.37001e+07	7836741	1.18477e+07	1.14325e+07	High	High	High	High	High	High	0	High	1.203	0.796804	0.273687	Carbamidomethyl [C38]
Q9SGA6	40S ribosomal protein S19-1 OS=Arabidopsis thaliana OX=3702 GN=RPS19A PE=2 SV=1	62	11	104	3	143	15.8	464	388	464	477	464	379	9	9	8	9	11	10	5.20919e+07	5.16438e+07	4.78733e+07	6.90582e+07	7.50251e+07	3.83716e+07	6.14491e+07	6.6137e+07	6.09534e+07	6.90582e+07	7.769e+07	6.14856e+07	High	High	High	High	High	High	0	High	1.039	0.988964	0.8957	Oxidation [M111]; Carbamidomethyl [C94]
Q43291	60S ribosomal protein L21-1 OS=Arabidopsis thaliana OX=3702 GN=RPL21A PE=2 SV=2	48	10	91	10	164	18.6	291	272	328	314	305	317	9	9	8	9	9	9	1.16002e+08	1.08572e+08	9.91997e+07	1.36403e+08	1.19331e+08	9.61904e+07	1.36839e+08	1.39042e+08	1.26303e+08	1.36403e+08	1.2357e+08	1.54133e+08	High	High	High	High	High	High	0	High	1.071	0.967627	0.674372	Oxidation [M140; M144]
P31167	ADP,ATP carrier protein 1, mitochondrial OS=Arabidopsis thaliana OX=3702 GN=AAC1 PE=1 SV=2	39	16	87	16	381	41.4	274	220	262	272	242	276	11	11	10	11	13	13	8.41075e+07	6.20809e+07	7.37553e+07	1.11656e+08	9.31383e+07	5.4059e+07	9.92157e+07	7.95032e+07	9.3907e+07	1.11656e+08	9.64465e+07	8.66227e+07	High	High	High	High	High	High	0	High	0.944	0.885603	0.440829	Carbamidomethyl [C130]; Oxidation [M114; M314; M316]
Q94JX9	Nascent polypeptide-associated complex subunit alpha-like protein 2 OS=Arabidopsis thaliana OX=3702 GN=At3g49470 PE=2 SV=2	66	8	44	8	217	23.7	258	366	510	242	304	506	5	7	7	5	6	7	3.14012e+07	3.31134e+07	3.51424e+07	3.92754e+07	3.96001e+07	2.54263e+07	3.70418e+07	4.24063e+07	4.47441e+07	3.92754e+07	4.10067e+07	4.07424e+07	High	High	High	High	High	High	0	High	1.106	0.902023	0.481986
Q9FEA2	Glutamate--tRNA ligase, chloroplastic/mitochondrial OS=Arabidopsis thaliana OX=3702 GN=OVA3 PE=1 SV=1	37	15	58	15	570	63.4	175	179	248	241	242	203	11	7	9	13	10	8	1.87875e+07	1.73008e+07	1.57475e+07	1.94416e+07	1.91773e+07	1.09166e+07	2.21623e+07	2.21561e+07	2.00501e+07	1.94416e+07	1.98585e+07	1.74925e+07	High	High	High	High	High	High	0	High	1.061	0.988259	0.799255
Q8LFC0	Isocitrate dehydrogenase [NAD] regulatory subunit 1, mitochondrial OS=Arabidopsis thaliana OX=3702 GN=IDH1 PE=1 SV=2	40	10	49	6	367	39.6	318	397	292	230	205	311	5	7	6	5	4	8	1.3502e+07	5.93768e+06	12177453	1.103e+07	9.0497e+06	5.94822e+06	1.59274e+07	7.60402e+06	1.55046e+07	1.103e+07	9.37114e+06	9.53128e+06	High	High	High	High	High	High	0	High	0.982	0.967627	0.662096	Carbamidomethyl [C216]
Q5E924	Glyceraldehyde-3-phosphate dehydrogenase GAPCP2, chloroplastic OS=Arabidopsis thaliana OX=3702 GN=GAPCP2 PE=2 SV=1	37	13	84	3	420	44.8	304	333	251	259	264	247	9	9	8	8	10	10	1.26054e+06	721220	1.44716e+06	1.53714e+06	1.22744e+06	661279	1.48697e+06	923622	1.84256e+06	1.53714e+06	1.27104e+06	1.05962e+06	High	High	High	High	High	High	0	High	1.041	0.99823	0.980731	Oxidation [M275]; Carbamidomethyl [C329]
Q9ASS6	Photosynthetic NDH subunit of lumenal location 5, chloroplastic OS=Arabidopsis thaliana OX=3702 GN=PNSL5 PE=1 SV=1	45	10	73	10	259	28.3	330	305	288	276	310	280	8	8	9	10	8	10	5.41735e+07	5.3409e+07	5.16058e+07	8.12473e+07	7.20755e+07	4.42454e+07	6.39046e+07	6.83976e+07	6.57058e+07	8.12473e+07	7.46356e+07	7.08976e+07	High	High	High	High	High	High	0	High	0.9	0.75658	0.220283	Oxidation [M150; M189]; Carbamidomethyl [C204; C251]
Q84W65	SufE-like protein 1, chloroplastic/mitochondrial OS=Arabidopsis thaliana OX=3702 GN=SUFE1 PE=1 SV=2	44	11	63	11	371	40.8	354	361	322	379	221	316	8	9	9	11	7	10	2.92734e+07	2.98522e+07	2.77448e+07	3.85915e+07	3.47236e+07	1.97805e+07	3.45317e+07	3.82299e+07	3.53253e+07	3.85915e+07	3.5957e+07	3.16958e+07	High	High	High	High	High	High	0	High	1.081	0.954575	0.624896
Q9C9D0	Cytosolic sulfotransferase 16 OS=Arabidopsis thaliana OX=3702 GN=SOT16 PE=1 SV=1	54	14	72	9	338	39.2	274	157	321	352	391	317	11	9	12	12	11	10	1.05283e+07	9.18594e+06	9.66321e+06	1.00631e+07	1.07707e+07	8.47735e+06	1.24195e+07	1.17639e+07	1.23034e+07	1.00631e+07	1.11533e+07	1.35839e+07	High	High	High	High	High	High	0	High	1.049	0.990968	0.946672	Carbamidomethyl [C158; C199; C270]
Q9SYP2	Pyrophosphate--fructose 6-phosphate 1-phosphotransferase subunit alpha 1 OS=Arabidopsis thaliana OX=3702 GN=PFP-ALPHA1 PE=2 SV=1	27	11	44	8	614	67.1	162	216	295	183	267	240	5	7	9	7	7	7	4.2684e+06	3.08876e+06	4.15238e+06	1.0238e+07	7.02353e+06	4.71357e+06	5.03513e+06	3.95558e+06	5.2869e+06	1.0238e+07	7.27301e+06	7.5529e+06	High	High	High	High	High	High	0	High	0.836	0.609669	0.132895	Carbamidomethyl [C238; C249; C558]
Q9SKQ0	Peptidyl-prolyl cis-trans isomerase CYP19-2 OS=Arabidopsis thaliana OX=3702 GN=CYP19-2 PE=2 SV=1	79	10	78	5	174	18.5	418	431	388	416	387	457	7	8	8	8	9	8	1.37479e+07	1.34881e+07	1.32464e+07	1.43647e+07	1.49394e+07	1.02432e+07	1.62174e+07	1.72734e+07	1.68657e+07	1.43647e+07	1.547e+07	1.64134e+07	High	High	High	High	High	High	0	High	1.003	0.988872	0.814035	Carbamidomethyl [C70; C123; C169]; Oxidation [M23; M69]
P36210	50S ribosomal protein L12-1, chloroplastic OS=Arabidopsis thaliana OX=3702 GN=RPL12A PE=2 SV=1	57	11	105	11	191	20.1	438	581	394	539	316	565	8	8	9	8	9	8	3.38331e+08	3.64842e+08	3.19916e+08	3.75075e+08	3.7715e+08	2.3044e+08	3.99105e+08	4.67231e+08	4.07324e+08	3.75075e+08	3.90547e+08	3.69251e+08	High	High	High	High	High	High	0	High	1.219	0.547343	0.100987
Q8VY07	Clathrin interactor EPSIN 1 OS=Arabidopsis thaliana OX=3702 GN=EPSIN1 PE=1 SV=1	36	12	50	12	560	60.6	240	207	236	280	206	161	7	8	7	8	9	7	5.96311e+06	5.95855e+06	5.23477e+06	8.03659e+06	7.60762e+06	4.38207e+06	7.03426e+06	7.63075e+06	6.66504e+06	8.03659e+06	7.87785e+06	7.02171e+06	High	High	High	High	High	High	0	High	1.09	0.982273	0.78374
Q9SK22	40S ribosomal protein S16-1 OS=Arabidopsis thaliana OX=3702 GN=RPS16A PE=2 SV=1	60	10	91	8	146	16.6	408	320	365	344	321	349	10	10	10	10	9	10	4.54036e+07	4.03424e+07	4.45184e+07	4.95595e+07	4.88315e+07	3.12492e+07	5.35595e+07	5.16641e+07	5.66818e+07	4.95595e+07	5.05659e+07	5.00728e+07	High	High	High	High	High	High	0	High	1.064	0.975562	0.74488	Acetyl [N-Term]; Carbamidomethyl [C12; C25; C37]
O64740	Protein transport protein SEC13 homolog B OS=Arabidopsis thaliana OX=3702 GN=SEC13B PE=1 SV=1	70	14	70	13	302	32.6	266	271	229	258	281	228	13	11	11	11	13	10	2.24583e+07	1.89964e+07	1.97773e+07	2.37499e+07	2.391e+07	1.45821e+07	2.64925e+07	2.43275e+07	2.51809e+07	2.37499e+07	2.47593e+07	2.3366e+07	High	High	High	High	High	High	0	High	1.1	0.920376	0.541071	Carbamidomethyl [C33; C122; C184; C202]
P42697	Dynamin-related protein 1A OS=Arabidopsis thaliana OX=3702 GN=DRP1A PE=1 SV=3	39	20	83	19	610	68.1	173	134	148	172	163	149	12	17	12	12	13	15	2.79025e+07	2.63527e+07	2.63359e+07	3.2662e+07	2.78697e+07	1.94889e+07	3.29146e+07	3.37483e+07	3.35315e+07	3.2662e+07	2.88596e+07	3.12285e+07	High	High	High	High	High	High	0	High	1.093	0.930706	0.569527	Carbamidomethyl [C15; C175; C533; C547]; Acetyl [N-Term]
Q9FIJ7	Adenylate kinase 2, chloroplastic OS=Arabidopsis thaliana OX=3702 GN=At5g47840 PE=1 SV=1	49	13	79	13	283	31.4	215	203	201	167	153	269	10	10	10	13	10	10	7.08309e+07	7.17324e+07	6.49579e+07	6.5943e+07	6.92067e+07	4.77994e+07	8.35543e+07	9.18633e+07	8.27059e+07	6.5943e+07	7.16649e+07	7.65925e+07	High	High	High	High	High	High	0	High	1.204	0.599123	0.127499	Carbamidomethyl [C81]
O04496	Aspartyl protease AED3 OS=Arabidopsis thaliana OX=3702 GN=AED3 PE=1 SV=1	21	10	66	10	449	47.6	351	350	354	337	325	405	7	8	8	7	9	9	5.29672e+07	4.28943e+07	5.08081e+07	9.01636e+07	7.50091e+07	4.81273e+07	6.24816e+07	5.49321e+07	6.46901e+07	9.01636e+07	7.76734e+07	7.7118e+07	High	High	High	High	High	High	0	High	0.793	0.179801	0.0153362	Carbamidomethyl [C405; C448]
Q9LR64	Photosystem II repair protein PSB27-H1, chloroplastic OS=Arabidopsis thaliana OX=3702 GN=PSB27-1 PE=1 SV=1	37	6	87	6	174	18.8	564	478	521	454	514	539	6	6	6	6	6	6	1.70658e+08	1.81947e+08	1.69951e+08	1.86699e+08	1.748e+08	1.20361e+08	2.01314e+08	2.33008e+08	2.16386e+08	1.86699e+08	1.81009e+08	1.92863e+08	High	High	High	High	High	High	0	High	1.115	0.881839	0.426914	Oxidation [M163]
O65271	Bifunctional protein FolD 4, chloroplastic OS=Arabidopsis thaliana OX=3702 GN=FOLD4 PE=1 SV=1	55	13	57	13	360	38.7	289	224	291	276	258	233	8	8	9	8	10	8	2.30479e+07	2.51949e+07	2.22589e+07	2.57398e+07	2.58398e+07	1.27535e+07	2.71879e+07	3.22656e+07	2.83406e+07	2.57398e+07	2.67576e+07	2.04359e+07	High	High	High	High	High	High	0	High	1.089	0.929476	0.561236	Carbamidomethyl [C209; C214; C319]
Q9S762	ATP phosphoribosyltransferase 1, chloroplastic OS=Arabidopsis thaliana OX=3702 GN=HISN1A PE=1 SV=1	39	11	43	9	411	44.5	99	123	246	125	168	128	5	4	8	6	7	8	1.23599e+07	1.0721e+07	1.26957e+07	1.59118e+07	1.64841e+07	1.09052e+07	1.45801e+07	1.37297e+07	1.61644e+07	1.59118e+07	1.70696e+07	1.74742e+07	High	High	High	High	High	High	0	High	0.749	0.153808	0.0125007	Carbamidomethyl [C99; C349; C365]
Q9FLP0	65-kDa microtubule-associated protein 1 OS=Arabidopsis thaliana OX=3702 GN=MAP65-1 PE=1 SV=1	32	13	48	10	587	65.7	149	239	211	148	228	211	7	7	9	5	8	10	1.2223e+07	1.25849e+07	1.11162e+07	13720514	1.14054e+07	6.0679e+06	1.44187e+07	1.61167e+07	1.41534e+07	13720514	1.18105e+07	9.72304e+06	High	High	High	High	High	High	0	High	1.019	0.988964	0.897637	Carbamidomethyl [C16; C136; C391]
Q9FKK7	Xylose isomerase OS=Arabidopsis thaliana OX=3702 GN=XYLA PE=2 SV=2	39	14	68	14	477	53.7	157	122	71	78	63	81	12	10	10	10	9	9	2.05264e+07	1.62247e+07	1.70304e+07	2.29642e+07	2.41983e+07	1.472e+07	2.42135e+07	2.0778e+07	2.16835e+07	2.29642e+07	2.50578e+07	2.35869e+07	High	High	High	High	High	High	0	High	0.917	0.823266	0.307484	Carbamidomethyl [C140]
Q9SIK2	40S ribosomal protein S25-2 OS=Arabidopsis thaliana OX=3702 GN=RPS25B PE=3 SV=1	63	10	104	3	108	12.1	341	291	330	445	365	282	8	8	9	10	9	9	2.54109e+07	2.25622e+07	2.47249e+07	2.95403e+07	3.36741e+07	2.10992e+07	2.99754e+07	2.8894e+07	3.14803e+07	2.95403e+07	3.48702e+07	3.38087e+07	High	High	High	High	High	High	0	High	0.887	0.690051	0.177368	Oxidation [M40; M92]
Q9SJA7	Probable sarcosine oxidase OS=Arabidopsis thaliana OX=3702 GN=At2g24580 PE=2 SV=1	40	10	55	10	416	45.7	266	175	216	228	179	226	9	9	7	8	7	7	1.02869e+07	1.00437e+07	1.0167e+07	1.38204e+07	1.24533e+07	7.17173e+06	1.21347e+07	1.28624e+07	1.29449e+07	1.38204e+07	1.28956e+07	1.14918e+07	High	High	High	High	High	High	0	High	1.037	0.999562	0.98912	Carbamidomethyl [C111; C235]
Q9FXI5	Protein IQ-DOMAIN 32 OS=Arabidopsis thaliana OX=3702 GN=IQD32 PE=1 SV=3	26	13	40	13	794	86.8	123	125	123	63	73	235	4	7	5	7	4	9	3.58448e+06	3.87428e+06	4.32517e+06	4.33901e+06	4.32032e+06	2.87336e+06	4.22836e+06	4.96156e+06	5.50691e+06	4.33901e+06	4.47377e+06	4.6042e+06	High	High	High	High	High	High	0	High	1.164	0.892674	0.452188
Q9SSK5	MLP-like protein 43 OS=Arabidopsis thaliana OX=3702 GN=MLP43 PE=1 SV=1	69	12	75	9	158	17.9	225	266	340	331	188	230	9	10	9	10	11	10	3.66978e+07	2.89954e+07	3.36611e+07	4.2132e+07	4.85767e+07	3.03864e+07	4.32898e+07	3.71326e+07	4.28581e+07	4.2132e+07	5.03021e+07	4.86904e+07	High	High	High	High	High	High	0	High	0.836	0.423655	0.0592516	Acetyl [N-Term]; Carbamidomethyl [C143]
P59223	40S ribosomal protein S13-1 OS=Arabidopsis thaliana OX=3702 GN=RPS13A PE=2 SV=1	52	11	82	1	151	17.1	234	161	182	194	233	208	11	10	10	10	11	10	9997348	8013135	8.20558e+06	8824444	9085769	5705861	1.17932e+07	1.02619e+07	1.04475e+07	8824444	9.40849e+06	9.14292e+06	High	High	High	High	High	High	0	High	1.163	0.892674	0.451213	Carbamidomethyl [C38]
Q42564	L-ascorbate peroxidase 3 OS=Arabidopsis thaliana OX=3702 GN=APX3 PE=1 SV=1	53	11	65	11	287	31.6	250	242	255	256	253	211	8	8	8	7	8	8	75152609	5.65819e+07	5.46399e+07	9.89163e+07	1.0088e+08	5.39661e+07	8.86522e+07	7.2461e+07	6.95689e+07	9.89163e+07	1.04463e+08	8.64738e+07	High	High	High	High	High	High	0	High	0.909	0.777749	0.259771	Acetyl [N-Term]; Carbamidomethyl [C79]
O82628	V-type proton ATPase subunit G1 OS=Arabidopsis thaliana OX=3702 GN=VHA-G1 PE=1 SV=1	79	10	61	10	110	12.4	265	294	229	311	211	249	9	10	8	9	8	8	4.47555e+07	5.69649e+07	3.53762e+07	3.29654e+07	3.82748e+07	2.46465e+07	5.27949e+07	7.29514e+07	4.50418e+07	3.29654e+07	3.96343e+07	3.94929e+07	High	High	High	High	High	High	0	High	1.45	0.024129	0.00119883
Q42479	Calcium-dependent protein kinase 3 OS=Arabidopsis thaliana OX=3702 GN=CPK3 PE=1 SV=1	27	11	53	11	529	59.3	348	307	275	307	232	345	10	7	9	7	7	7	1.69312e+07	1.35833e+07	1.44454e+07	1.76107e+07	1.78397e+07	1.13329e+07	1.99725e+07	1.73954e+07	1.83923e+07	1.76107e+07	1.84734e+07	1.81595e+07	High	High	High	High	High	High	0	High	1.008	0.988964	0.846159	Carbamidomethyl [C183]
Q39251	Actin-depolymerizing factor 2 OS=Arabidopsis thaliana OX=3702 GN=ADF2 PE=1 SV=1	74	8	57	5	137	15.7	402	424	502	442	451	434	4	5	6	5	7	5	7.27e+06	7.21418e+06	7.74549e+06	9.59424e+06	8.753e+06	5.393e+06	8.5759e+06	9.23876e+06	9.86174e+06	9.59424e+06	9.0639e+06	8.64161e+06	High	High	High	High	High	High	0	High	1.082	0.988964	0.827892	Acetyl [N-Term]; Carbamidomethyl [C14; C63; C66; C78]; Oxidation [M8]
P56792	50S ribosomal protein L14, chloroplastic OS=Arabidopsis thaliana OX=3702 GN=rpl14 PE=3 SV=1	70	9	108	9	122	13.6	545	507	492	485	404	429	9	9	8	9	9	9	1.47981e+08	1.3371e+08	1.30545e+08	2.118e+08	2.17051e+08	1.2483e+08	1.74563e+08	1.71234e+08	1.66213e+08	2.118e+08	2.24761e+08	2.00024e+08	High	High	High	High	High	High	0	High	0.868	0.579558	0.117484	Oxidation [M1]
Q0WQF7	Dihydrolipoyllysine-residue acetyltransferase component 1 of pyruvate dehydrogenase complex, mitochondrial OS=Arabidopsis thaliana OX=3702 GN=LTA3 PE=1 SV=2	32	13	55	13	637	68.8	203	152	92	166	170	133	8	11	6	9	9	9	2.1367e+07	1.95497e+07	1.84103e+07	2.54047e+07	2.23948e+07	1.44898e+07	2.52052e+07	2.50362e+07	2.34405e+07	2.54047e+07	2.31903e+07	2.3218e+07	High	High	High	High	High	High	0	High	1.209	0.644471	0.150475
Q56WH4	Histone deacetylase HDT2 OS=Arabidopsis thaliana OX=3702 GN=HDT2 PE=1 SV=2	43	9	53	9	306	32.3	262	155	279	186	117	204	6	6	6	6	5	7	2.17601e+07	2.15129e+07	2.12785e+07	2.15759e+07	1.83692e+07	1.1326e+07	2.56689e+07	2.75503e+07	2.70923e+07	2.15759e+07	1.90216e+07	1.81485e+07	High	High	High	High	High	High	0	High	1.3	0.344482	0.0418484	Acetyl [N-Term]; Carbamidomethyl [C33]
O49562	Pyruvate, phosphate dikinase regulatory protein 1, chloroplastic OS=Arabidopsis thaliana OX=3702 GN=RP1 PE=1 SV=1	41	10	35	9	403	43.7	147	176	325	445	109	151	4	6	6	6	5	5	5.4683e+06	4.6361e+06	6.27108e+06	7.90816e+06	6.26194e+06	4.23445e+06	6.45057e+06	5.93717e+06	7.98448e+06	7.90816e+06	6.48436e+06	6.78518e+06	High	High	High	High	High	High	0	High	1.037	0.990968	0.944593	Carbamidomethyl [C149]
P34788	40S ribosomal protein S18 OS=Arabidopsis thaliana OX=3702 GN=RPS18A PE=1 SV=1	57	10	86	10	152	17.5	408	388	337	403	411	450	8	9	9	8	9	10	1.51369e+08	1.36549e+08	1.41757e+08	2.04654e+08	2.0447e+08	1.34414e+08	1.78559e+08	1.7487e+08	1.80489e+08	2.04654e+08	2.11733e+08	2.15382e+08	High	High	High	High	High	High	0	High	0.919	0.819894	0.303295	Oxidation [M27; M52; M68; M105]; Carbamidomethyl [C45]; Acetyl [N-Term]
Q9MAB3	Probable nucleolar protein 5-2 OS=Arabidopsis thaliana OX=3702 GN=NOP5-2 PE=1 SV=1	25	13	49	12	533	59	226	159	261	255	113	265	9	7	10	7	3	8	1.13564e+07	9.01636e+06	1.11779e+07	1.10331e+07	1.04181e+07	6.59091e+06	1.33963e+07	1.15467e+07	1.42319e+07	1.10331e+07	1.07882e+07	1.05611e+07	High	High	High	High	High	High	0	High	1.186	0.836697	0.334696	Carbamidomethyl [C81]
Q9ZVD0	Serrate RNA effector molecule OS=Arabidopsis thaliana OX=3702 GN=SE PE=1 SV=2	24	14	46	14	720	81	266	307	294	293	145	228	8	8	9	7	6	7	7.00163e+06	7.12081e+06	7.37611e+06	8.9395e+06	7.58629e+06	4.51398e+06	8.25933e+06	9.11918e+06	9.39144e+06	8.9395e+06	7.85575e+06	7.23308e+06	High	High	High	High	High	High	0	High	1.285	0.660304	0.15927
O49453	Uncharacterized protein At4g28440 OS=Arabidopsis thaliana OX=3702 GN=At4g28440 PE=1 SV=1	77	9	55	9	153	16.4	212	221	136	172	225	181	6	6	5	5	8	6	3.29659e+07	2.94284e+07	2.97171e+07	3.25091e+07	3.2862e+07	2.18019e+07	3.88876e+07	3.76872e+07	3.78365e+07	3.25091e+07	3.40293e+07	3.49349e+07	High	High	High	High	High	High	0	High	1.115	0.882633	0.430582	Acetyl [N-Term]; Carbamidomethyl [C72; C80]
Q945K7	Isocitrate dehydrogenase [NAD] catalytic subunit 5, mitochondrial OS=Arabidopsis thaliana OX=3702 GN=IDH5 PE=1 SV=1	41	11	46	6	374	40.6	191	188	197	212	203	187	6	8	7	7	8	8	2.20294e+07	1.87121e+07	1.9584e+07	2.81335e+07	2.38437e+07	1.36395e+07	2.59865e+07	2.39634e+07	2.49348e+07	2.81335e+07	2.46906e+07	2.18555e+07	High	High	High	High	High	High	0	High	0.981	0.969445	0.688631	Carbamidomethyl [C139]
Q06738	Low-temperature-induced 78 kDa protein OS=Arabidopsis thaliana OX=3702 GN=RD29A PE=1 SV=2	32	12	52	12	710	77.8	182	261	194	321	192	189	6	7	8	10	8	8	8.92922e+06	1.0263e+07	1.07208e+07	1.29117e+07	1.30836e+07	6.31897e+06	1.05332e+07	1.31432e+07	1.365e+07	1.29117e+07	1.35483e+07	1.01254e+07	High	High	High	High	High	High	0	High	1.067	0.988964	0.830742
Q9LZ06	Glutathione S-transferase L3 OS=Arabidopsis thaliana OX=3702 GN=GSTL3 PE=2 SV=1	64	12	53	12	235	27.1	186	125	204	218	156	172	7	8	10	8	7	6	4.95276e+07	4.47422e+07	3.98883e+07	6.30456e+07	6.29764e+07	3.45943e+07	5.84242e+07	5.72986e+07	5.07867e+07	6.30456e+07	6.52133e+07	5.5433e+07	High	High	High	High	High	High	0	High	0.927	0.837785	0.338764	Carbamidomethyl [C37]
Q9SII9	Ubiquitin domain-containing protein DSK2a OS=Arabidopsis thaliana OX=3702 GN=DSK2A PE=1 SV=2	32	11	45	6	538	57.2	283	272	217	143	160	287	6	9	7	5	6	8	5.16546e+06	4.93015e+06	4.14229e+06	5.35707e+06	4.7098e+06	2.96198e+06	6.09333e+06	6.31374e+06	5.27407e+06	5.35707e+06	4.87709e+06	4.7462e+06	High	High	High	High	High	High	0	High	1.247	0.771686	0.242454
Q8L557	Protein EMBRYO DEFECTIVE 514 OS=Arabidopsis thaliana OX=3702 GN=EMB514 PE=1 SV=1	36	8	52	8	202	22.5	309	223	315	332	301	204	5	5	6	6	7	5	3.10581e+06	2.51552e+06	2.74464e+06	3.95785e+06	4.18239e+06	2.45242e+06	3.66371e+06	3.22148e+06	3.49453e+06	3.95785e+06	4.33095e+06	3.9297e+06	High	High	High	High	High	High	0	High	1.015	0.988964	0.911306	Acetyl [N-Term]
Q39041	Acid beta-fructofuranosidase 4, vacuolar OS=Arabidopsis thaliana OX=3702 GN=BFRUCT4 PE=1 SV=2	23	11	57	9	664	73.8	229	169	135	193	189	164	9	7	10	10	10	8	1.52648e+07	1.2633e+07	1.25052e+07	1.7662e+07	1.81257e+07	1.01426e+07	1.80068e+07	1.61783e+07	1.5922e+07	1.7662e+07	1.87695e+07	1.62522e+07	High	High	High	High	High	High	0	High	0.996	0.977638	0.759299	Carbamidomethyl [C314]
O65351	Subtilisin-like protease SBT1.7 OS=Arabidopsis thaliana OX=3702 GN=SBT1.7 PE=1 SV=1	28	10	37	10	757	79.4	103	142	126	203	116	180	5	6	5	6	7	7	1.11699e+07	9.62001e+06	8.71436e+06	1.12177e+07	9.77737e+06	7.88904e+06	1.31764e+07	1.23198e+07	1.10953e+07	1.12177e+07	1.01247e+07	1.26412e+07	High	High	High	High	High	High	0	High	1.102	0.967627	0.660705	Carbamidomethyl [C310; C545]; Oxidation [M194]
Q8W4D6	Protein HIGH CHLOROPHYLL FLUORESCENCE PHENOTYPE 173, chloroplastic OS=Arabidopsis thaliana OX=3702 GN=HCF173 PE=1 SV=1	36	15	56	15	598	65.7	123	128	124	167	146	104	10	7	11	11	9	6	1.76888e+07	1.4576e+07	1.44006e+07	1.99509e+07	1.72408e+07	1.07182e+07	2.08662e+07	1.86665e+07	1.83351e+07	1.99509e+07	1.78532e+07	1.71746e+07	High	High	High	High	High	High	0	High	0.979	0.967627	0.667177	Carbamidomethyl [C153]
Q9SY97	Photosystem I chlorophyll a/b-binding protein 3-1, chloroplastic OS=Arabidopsis thaliana OX=3702 GN=LHCA3 PE=1 SV=1	27	6	58	6	273	29.2	379	346	330	423	265	284	6	6	6	6	6	6	8.36775e+07	6.36064e+07	6.18764e+07	1.4271e+08	1.4913e+08	6.12355e+07	9.87085e+07	8.14568e+07	7.87825e+07	1.4271e+08	1.54427e+08	9.81221e+07	High	High	High	High	High	High	0	High	0.688	0.00412818	0.000166674	Oxidation [M108]
P27202	Photosystem II 10 kDa polypeptide, chloroplastic OS=Arabidopsis thaliana OX=3702 GN=PSBR PE=1 SV=1	43	5	63	5	140	14.6	424	422	458	480	398	433	4	4	4	4	5	4	1.43912e+08	102627988	1.22992e+08	1.92439e+08	1.82268e+08	1.08236e+08	1.69762e+08	1.31429e+08	1.56596e+08	1.92439e+08	1.88742e+08	1.73434e+08	High	High	High	High	High	High	0	High	0.926	0.837785	0.339508	Oxidation [M59]
O82204	60S ribosomal protein L28-1 OS=Arabidopsis thaliana OX=3702 GN=RPL28A PE=1 SV=1	48	6	67	5	143	15.9	359	321	330	327	273	321	6	6	5	6	6	6	6.83987e+07	5.82948e+07	5.77669e+07	8.1058e+07	7.96436e+07	5.50938e+07	8.06851e+07	7.46546e+07	7.35502e+07	8.1058e+07	8.24726e+07	8.82808e+07	High	High	High	High	High	High	0	High	0.826	0.343473	0.041491	Acetyl [N-Term]; Carbamidomethyl [C18]
Q9SKK4	Probable 2-oxoacid dependent dioxygenase OS=Arabidopsis thaliana OX=3702 GN=GSL-OH PE=1 SV=1	34	10	56	10	359	40.3	247	194	316	275	149	229	7	6	9	6	7	7	2.32207e+07	1.81309e+07	1.7991e+07	32288109	2.46325e+07	1.5666e+07	2.73918e+07	2.32191e+07	2.29065e+07	32288109	2.55074e+07	2.51028e+07	High	High	High	High	High	High	0	High	0.894	0.754949	0.217224	Carbamidomethyl [C151; C303]; Oxidation [M99]
Q9FLX7	Probable NADH dehydrogenase [ubiquinone] 1 alpha subcomplex subunit 5, mitochondrial OS=Arabidopsis thaliana OX=3702 GN=At5g52840 PE=1 SV=1	79	12	72	12	169	19.2	263	237	242	301	223	309	9	10	10	10	8	12	6.48156e+07	6.53324e+07	6.76448e+07	55326928	6.00033e+07	3.39576e+07	7.64583e+07	8.36671e+07	8.61269e+07	55326928	6.21346e+07	5.44128e+07	High	High	High	High	High	High	0	High	1.177	0.721425	0.192093	Carbamidomethyl [C83; C117]
P49211	60S ribosomal protein L32-1 OS=Arabidopsis thaliana OX=3702 GN=RPL32A PE=2 SV=2	63	12	65	4	133	15.5	124	115	94	224	219	104	10	9	6	9	10	8	4.35345e+07	3.95945e+07	3.83307e+07	6.07133e+07	5.91868e+07	3.32555e+07	5.13545e+07	5.07063e+07	4.88035e+07	6.07133e+07	6.12891e+07	5.32877e+07	High	High	High	High	High	High	0	High	0.847	0.462384	0.0699817	Oxidation [M88]; Carbamidomethyl [C94]
Q93W28	Uncharacterized protein At4g15545 OS=Arabidopsis thaliana OX=3702 GN=At4g15545 PE=1 SV=1	54	14	61	14	337	37.2	144	159	128	133	96	139	9	9	11	11	7	9	2.77954e+07	2.94877e+07	2.85582e+07	3.54684e+07	3.05117e+07	1.74654e+07	3.27883e+07	3.77631e+07	3.6361e+07	3.54684e+07	3.15955e+07	2.79861e+07	High	High	High	High	High	High	0	High	1.124	0.870608	0.400251
Q1JPL7	Pectinesterase/pectinesterase inhibitor 18 OS=Arabidopsis thaliana OX=3702 GN=PME18 PE=1 SV=3	22	11	70	11	557	61.6	251	226	241	293	399	324	8	9	8	9	10	9	5.51446e+07	4.99947e+07	4.50378e+07	4.3254e+07	5.91793e+07	3.57077e+07	6.50502e+07	6.40251e+07	5.73432e+07	4.3254e+07	6.12814e+07	5.72171e+07	High	High	High	High	High	High	0	High	1.116	0.883037	0.432896
O22265	Signal recognition particle 43 kDa protein, chloroplastic OS=Arabidopsis thaliana OX=3702 GN=CAO PE=1 SV=2	45	12	65	12	373	41.3	247	258	243	262	228	329	10	10	8	10	11	10	3.22473e+07	3.3747e+07	3.43886e+07	3.47383e+07	3.7482e+07	2.35381e+07	3.80399e+07	4.32177e+07	4.37844e+07	3.47383e+07	3.88133e+07	3.77168e+07	High	High	High	High	High	High	0	High	1.059	0.97591	0.745979	Carbamidomethyl [C297]
Q9SIU8	Probable protein phosphatase 2C 20 OS=Arabidopsis thaliana OX=3702 GN=PPC3-1.2 PE=1 SV=3	42	11	58	10	290	31.8	145	195	157	168	123	144	10	9	8	8	8	9	1.40126e+07	14519817	1.35801e+07	1.88124e+07	1.74326e+07	1.07682e+07	1.65297e+07	1.85946e+07	1.72905e+07	1.88124e+07	1.80518e+07	1.72548e+07	High	High	High	High	High	High	0	High	1.02	0.988964	0.918702	Carbamidomethyl [C15]
Q9FLQ4	Dihydrolipoyllysine-residue succinyltransferase component of 2-oxoglutarate dehydrogenase complex 1, mitochondrial OS=Arabidopsis thaliana OX=3702 GN=At5g55070 PE=1 SV=1	29	11	79	5	464	50.1	369	450	352	324	307	323	8	9	9	11	8	9	2.87723e+07	3.15576e+07	2.80596e+07	2.45893e+07	2.99385e+07	1.79906e+07	3.39407e+07	4.04139e+07	3.57262e+07	2.45893e+07	3.10019e+07	2.88277e+07	High	High	High	High	High	High	0	High	1.18	0.736027	0.202756
Q9SK39	Probable steroid-binding protein 3 OS=Arabidopsis thaliana OX=3702 GN=MP3 PE=1 SV=1	80	7	56	7	100	11	336	399	368	389	369	370	6	6	5	6	6	7	6.5933e+07	7.78341e+07	7.26697e+07	8.14734e+07	9.09143e+07	4.96556e+07	7.77765e+07	9.96774e+07	9.25248e+07	8.14734e+07	9.41436e+07	7.95669e+07	High	High	High	High	High	High	0	High	1.007	0.988964	0.870652	Acetyl [N-Term]; Oxidation [M1; M46]
Q9LZK5	DnaJ protein ERDJ3B OS=Arabidopsis thaliana OX=3702 GN=ERDJ3B PE=1 SV=1	37	12	50	12	346	39.2	255	155	163	264	99	208	8	6	7	8	4	7	1.2366e+07	1.23311e+07	1.21079e+07	1.33979e+07	1.20736e+07	9.41218e+06	1.45873e+07	1.57917e+07	1.5416e+07	1.33979e+07	1.25024e+07	1.50818e+07	High	High	High	High	High	High	0	High	1.192	0.808648	0.288318	Carbamidomethyl [C197; C200]
Q9SGY2	ATP-citrate synthase alpha chain protein 1 OS=Arabidopsis thaliana OX=3702 GN=ACLA-1 PE=1 SV=1	36	13	64	7	423	46.6	224	216	218	296	208	230	10	8	10	10	10	10	1.24749e+07	9.89742e+06	9.1888e+06	13340853	1.41295e+07	9.12098e+06	1.47158e+07	1.2675e+07	1.16994e+07	13340853	1.46313e+07	1.46152e+07	High	High	High	High	High	High	0	High	0.88	0.769974	0.238366	Carbamidomethyl [C98; C323; C412]
Q9LPZ1	Multiple organellar RNA editing factor 9, chloroplastic OS=Arabidopsis thaliana OX=3702 GN=MORF9 PE=1 SV=1	34	7	55	7	232	26.2	127	145	156	134	115	141	6	6	6	7	7	6	1.89255e+07	1.67656e+07	1.69159e+07	1.65887e+07	1.57726e+07	1.02211e+07	2.23251e+07	2.14707e+07	2.15377e+07	1.65887e+07	1.63328e+07	1.6378e+07	High	High	High	High	High	High	0	High	1.054	0.988964	0.855747	Carbamidomethyl [C85; C187]
O22607	WD-40 repeat-containing protein MSI4 OS=Arabidopsis thaliana OX=3702 GN=MSI4 PE=1 SV=3	26	8	41	7	507	55.7	276	96	293	301	279	185	7	4	6	7	7	7	8.94933e+06	7.65768e+06	8.23598e+06	1.13888e+07	9.43843e+06	5.81444e+06	1.05569e+07	9.80672e+06	1.04862e+07	1.13888e+07	9.77368e+06	9.3169e+06	High	High	High	High	High	High	0	High	1.056	0.990968	0.933947	Carbamidomethyl [C130; C391]
O65686	30S ribosomal protein S16-1, chloroplastic OS=Arabidopsis thaliana OX=3702 GN=RPS16-1 PE=2 SV=1	68	7	75	7	113	12.7	159	227	144	156	215	250	6	6	6	5	6	7	9.09252e+07	8.54149e+07	8.79884e+07	9.1298e+07	1.11332e+08	7.53603e+07	1.07258e+08	1.09386e+08	1.12029e+08	9.1298e+07	1.15287e+08	1.20755e+08	High	High	High	High	High	High	0	High	0.934	0.86299	0.383244	Oxidation [M76]
Q9LFL3	TOM1-like protein 1 OS=Arabidopsis thaliana OX=3702 GN=TOL1 PE=1 SV=1	48	12	45	12	407	45.3	107	165	195	135	134	113	6	5	7	7	7	6	1.00636e+07	8.98338e+06	8.73624e+06	9.99638e+06	9.01163e+06	7.80756e+06	1.18713e+07	1.15045e+07	1.11232e+07	9.99638e+06	9.33172e+06	1.25106e+07	High	High	High	High	High	High	0	High	1.156	0.881839	0.428172	Carbamidomethyl [C272; C382]
Q9FN03	Ultraviolet-B receptor UVR8 OS=Arabidopsis thaliana OX=3702 GN=UVR8 PE=1 SV=1	33	11	48	11	440	47.1	277	220	292	356	309	284	9	6	9	6	8	7	9.85517e+06	8.49948e+06	8.51781e+06	1.27461e+07	1.17025e+07	7.21619e+06	1.16254e+07	1.08848e+07	1.08451e+07	1.27461e+07	1.21181e+07	1.1563e+07	High	High	High	High	High	High	0	High	0.895	0.808052	0.284295	Acetyl [N-Term]; Carbamidomethyl [C317]
O22609	Protease Do-like 1, chloroplastic OS=Arabidopsis thaliana OX=3702 GN=DEGP1 PE=1 SV=2	35	11	42	11	439	46.6	108	111	169	226	235	131	4	6	9	8	9	4	3.29492e+07	3.4717e+07	2.95837e+07	4.98839e+07	4.17322e+07	2.31166e+07	3.88679e+07	4.44599e+07	3.76667e+07	4.98839e+07	4.32145e+07	3.70415e+07	High	High	High	High	High	High	0	High	0.956	0.916243	0.535484
Q9M885	40S ribosomal protein S7-2 OS=Arabidopsis thaliana OX=3702 GN=RPS7B PE=2 SV=1	64	11	68	7	191	22.2	288	181	186	217	131	195	9	9	6	6	9	8	2.16966e+07	20753149	1.86856e+07	18682193	1.91019e+07	1.14981e+07	2.55939e+07	2.65773e+07	2.37909e+07	18682193	1.97804e+07	1.84242e+07	High	High	High	High	High	High	0	High	1.217	0.637338	0.147345	Acetyl [N-Term]
Q8H136	DEAD-box ATP-dependent RNA helicase 14 OS=Arabidopsis thaliana OX=3702 GN=RH14 PE=1 SV=2	28	10	38	10	619	67.7	187	141	81	75	116	151	6	6	5	6	7	5	8.39551e+06	8.24434e+06	8.29755e+06	1.02258e+07	9.78551e+06	5.58364e+06	9.90359e+06	1.0558e+07	1.05646e+07	1.02258e+07	1.01331e+07	8.94709e+06	High	High	High	High	High	High	0	High	1.15	0.901495	0.479227	Carbamidomethyl [C261; C263]
Q8L611	Protein transport protein SEC31 homolog B OS=Arabidopsis thaliana OX=3702 GN=SEC31B PE=1 SV=1	14	10	39	10	1104	119.8	290	35	287	115	248	194	7	3	7	6	6	6	8.32856e+07	7.18799e+07	7.31026e+07	1.14321e+08	9.80139e+07	6.80923e+07	9.82461e+07	9.20522e+07	9.3076e+07	1.14321e+08	1.01495e+08	1.09109e+08	High	High	High	High	High	High	0	High	0.86	0.544921	0.0978103	Carbamidomethyl [C584]; Oxidation [M552]
Q38867	Peptidyl-prolyl cis-trans isomerase CYP19-3 OS=Arabidopsis thaliana OX=3702 GN=CYP19-3 PE=2 SV=2	68	10	83	9	176	18.9	421	415	432	467	352	439	9	10	9	10	9	9	3.5868e+07	3.47341e+07	3.41258e+07	4.46507e+07	3.92242e+07	2.30143e+07	4.23109e+07	4.44818e+07	4.34498e+07	4.46507e+07	4.06175e+07	3.68774e+07	High	High	High	High	High	High	0	High	1.016	0.990968	0.939312	Oxidation [M68; M149]; Carbamidomethyl [C69; C122; C168]
F4JGR5	Pyrophosphate--fructose 6-phosphate 1-phosphotransferase subunit beta 2 OS=Arabidopsis thaliana OX=3702 GN=PFP-BETA2 PE=3 SV=1	28	13	62	7	569	62.7	169	163	197	218	276	212	10	7	10	10	8	9	7.14877e+06	6144772	6.3515e+06	1.00564e+07	8.48257e+06	4.76936e+06	8.43291e+06	7.86923e+06	8.08688e+06	1.00564e+07	8.78387e+06	7.6423e+06	High	High	High	High	High	High	0	High	1.002	0.977638	0.762931	Carbamidomethyl [C168; C249]
Q8LB47	GrpE protein homolog 2, mitochondrial OS=Arabidopsis thaliana OX=3702 GN=Mge2 PE=1 SV=1	36	10	47	10	327	36.1	161	269	208	264	219	120	6	7	8	8	6	6	1.82812e+07	1.83885e+07	1.77426e+07	2.19078e+07	1.96742e+07	1.11978e+07	2.15651e+07	2.3549e+07	2.25903e+07	2.19078e+07	2.0373e+07	1.79431e+07	High	High	High	High	High	High	0	High	1.221	0.628861	0.141232	Oxidation [M245]
Q9SVM8	Glycine-rich RNA-binding protein 2, mitochondrial OS=Arabidopsis thaliana OX=3702 GN=RBG2 PE=1 SV=1	65	5	57	5	158	15.7	472	447	215	399	359	527	4	5	3	5	4	5	6.40644e+07	6.75617e+07	7.0048e+07	7.49601e+07	6.59048e+07	3.93257e+07	7.55723e+07	8.65221e+07	8.91868e+07	7.49601e+07	6.82457e+07	6.30144e+07	High	High	High	High	High	High	0	High	1.239	0.471574	0.0734042	Oxidation [M96]
Q9SR19	Rubisco accumulation factor 1.2, chloroplastic OS=Arabidopsis thaliana OX=3702 GN=RAF1.2 PE=1 SV=1	32	13	63	13	449	50.2	210	209	205	111	211	153	9	8	10	9	9	7	3.35094e+07	3.29273e+07	3.06e+07	4.32311e+07	3.63637e+07	2.35465e+07	3.95287e+07	4.2168e+07	3.89607e+07	4.32311e+07	3.76553e+07	3.77303e+07	High	High	High	High	High	High	0	High	1.002	0.988964	0.852028	Carbamidomethyl [C310]
Q9S834	ATP-dependent Clp protease proteolytic subunit 5, chloroplastic OS=Arabidopsis thaliana OX=3702 GN=CLPP5 PE=1 SV=1	38	6	42	6	298	32.3	175	166	193	197	228	114	6	5	5	5	5	4	2.19078e+07	1.65499e+07	1.71926e+07	2.6008e+07	2.59545e+07	1.18947e+07	2.58431e+07	2.11944e+07	2.189e+07	2.6008e+07	2.68764e+07	1.90597e+07	High	High	High	High	High	High	0	High	0.892	0.736027	0.201458	Oxidation [M286]; Carbamidomethyl [C187]
Q9LF46	2-hydroxyacyl-CoA lyase OS=Arabidopsis thaliana OX=3702 GN=HACL PE=1 SV=1	34	13	45	13	572	61.4	120	73	192	131	72	76	5	5	8	7	6	8	1.32137e+07	9.5372e+06	1.16417e+07	1.66287e+07	9.5779e+06	8.88613e+06	1.55872e+07	1.22137e+07	1.48225e+07	1.66287e+07	9.9181e+06	1.42389e+07	High	High	High	High	High	High	0	High	0.929	0.881501	0.416659	Acetyl [N-Term]; Carbamidomethyl [C164]
Q9ASV6	30S ribosomal protein S20, chloroplastic OS=Arabidopsis thaliana OX=3702 GN=RPS20 PE=2 SV=1	31	9	71	9	202	21.8	314	332	334	281	366	282	9	8	7	8	8	7	5.94745e+07	5.15121e+07	5.32601e+07	6.65046e+07	6.61495e+07	44400553	7.01579e+07	6.59684e+07	6.7812e+07	6.65046e+07	6.84992e+07	7.11463e+07	High	High	High	High	High	High	0	High	0.984	0.970228	0.703857	Oxidation [M200]
P21276	Superoxide dismutase [Fe] 1, chloroplastic OS=Arabidopsis thaliana OX=3702 GN=FSD1 PE=1 SV=4	32	6	52	6	212	23.8	503	566				427	5	6				6	1.75096e+08	1.6172e+08	1.33437e+08	1.00373e+06	1.65265e+06	868576	2.06548e+08	2.07104e+08	1.69896e+08	1.00373e+06	1.71135e+06	1.39178e+06	High	High	High	Peak Found	Peak Found	Peak Found	0	High	6.713	3.44752e-16	1e-17	Acetyl [N-Term]; Oxidation [M27]
Q8LBZ7	Succinate dehydrogenase [ubiquinone] iron-sulfur subunit 1, mitochondrial OS=Arabidopsis thaliana OX=3702 GN=SDH2-1 PE=1 SV=2	49	10	52	2	279	31.2	215	220	269	255	244	192	8	6	7	6	7	7	4.33607e+06	3.33283e+06	4.37823e+06	4.37177e+06	3.9402e+06	2.98053e+06	5.11495e+06	4.26815e+06	5.57447e+06	4.37177e+06	4.08015e+06	4.77592e+06	High	High	High	High	High	High	0	High	1.202	0.84376	0.345293	Carbamidomethyl [C77; C107; C110; C117; C122; C251; C257]
Q9FF52	60S ribosomal protein L12-3 OS=Arabidopsis thaliana OX=3702 GN=RPL12C PE=2 SV=1	58	9	95	2	166	17.8	377	453	435	444	397	510	9	9	9	9	8	9	8.63185e+06	9.15269e+06	8434019	11226083	8.53114e+06	4.9381e+06	1.01824e+07	1.17213e+07	1.07384e+07	11226083	8.83416e+06	7.91269e+06	High	High	High	High	High	High	0	High	1.177	0.875485	0.40373	Carbamidomethyl [C137; C142]
Q9LEU8	Argininosuccinate lyase, chloroplastic OS=Arabidopsis thaliana OX=3702 GN=At5g10920 PE=2 SV=1	29	10	46	10	517	57.5	175	173	249	251	139	179	7	5	7	8	5	8	1.75248e+07	1.76056e+07	1.72938e+07	3.35101e+07	2.86895e+07	15777050	2.06728e+07	2.25464e+07	2.20188e+07	3.35101e+07	2.97085e+07	2.52807e+07	High	High	High	High	High	High	0	High	0.928	0.86299	0.383321	Carbamidomethyl [C254; C366; C500]
Q9ZPI5	Peroxisomal fatty acid beta-oxidation multifunctional protein MFP2 OS=Arabidopsis thaliana OX=3702 GN=MFP2 PE=1 SV=1	23	12	45	12	725	78.8	202	94	202	118	84	130	7	5	7	7	4	6	7.18681e+06	6.19746e+06	7.65206e+06	1.07131e+07	8.23525e+06	6.7583e+06	8.47777e+06	7.93671e+06	9.74278e+06	1.07131e+07	8.52776e+06	1.08293e+07	High	High	High	High	High	High	0	High	0.968	0.934662	0.58239	Carbamidomethyl [C417; C421; C493; C640]
Q9C5U8	Histidinol dehydrogenase, chloroplastic OS=Arabidopsis thaliana OX=3702 GN=HISN8 PE=2 SV=1	36	11	49	11	466	50.3	172	221	233	247	290	356	6	7	8	6	10	7	2.75721e+07	3.19532e+07	3.33867e+07	3.79973e+07	3.5387e+07	2.3454e+07	3.25249e+07	4.09204e+07	4.25087e+07	3.79973e+07	3.6644e+07	3.75821e+07	High	High	High	High	High	High	0	High	0.979	0.969521	0.691926	Carbamidomethyl [C229]
Q93Y22	Coatomer subunit delta OS=Arabidopsis thaliana OX=3702 GN=At5g05010 PE=1 SV=2	37	14	51	14	527	57.7	208	217	248	289	257	168	9	7	9	8	9	4	3.04634e+07	2.40602e+07	2.3535e+07	3.36378e+07	3.06353e+07	2.21423e+07	3.59355e+07	3.08124e+07	2.99653e+07	3.36378e+07	3.17235e+07	3.54803e+07	High	High	High	High	High	High	0	High	0.964	0.929476	0.560905	Carbamidomethyl [C134; C438]
Q8LD27	Proteasome subunit beta type-6 OS=Arabidopsis thaliana OX=3702 GN=PBA1 PE=1 SV=2	44	11	68	11	233	25.1	341	343	370	351	368	373	9	10	9	9	9	8	8.57769e+07	82416225	6.99691e+07	89099598	9.2505e+07	5.3143e+07	1.01185e+08	1.05545e+08	8.90863e+07	89099598	9.57907e+07	8.5155e+07	High	High	High	High	High	High	0	High	1.085	0.937656	0.588549	Carbamidomethyl [C56]; Oxidation [M36]
Q8S9M1	Probable plastid-lipid-associated protein 13, chloroplastic OS=Arabidopsis thaliana OX=3702 GN=PAP13 PE=1 SV=2	53	12	63	12	299	33	246	237	181	241	208	214	9	10	7	10	9	10	2.92883e+07	2.85882e+07	2.55391e+07	3.63492e+07	3.07866e+07	1.97192e+07	3.45494e+07	3.66111e+07	3.25169e+07	3.63492e+07	3.18801e+07	3.15975e+07	High	High	High	High	High	High	0	High	1.03	0.99823	0.981034	Oxidation [M206]; Carbamidomethyl [C122]
Q570C8	3-ketoacyl-CoA thiolase 5, peroxisomal OS=Arabidopsis thaliana OX=3702 GN=KAT5 PE=1 SV=2	33	9	40	7	457	47.9	286	225	224	217	196	283	7	8	6	6	6	6	7.90392e+06	6.80642e+06	6.94346e+06	9.12533e+06	7.95894e+06	4.64524e+06	9.3237e+06	8.71657e+06	8.84057e+06	9.12533e+06	8.24164e+06	7.44341e+06	High	High	High	High	High	High	0	High	1.103	0.971969	0.718293	Carbamidomethyl [C137; C193; C403]; Oxidation [M411]
Q9C500	WPP domain-containing protein 2 OS=Arabidopsis thaliana OX=3702 GN=WPP2 PE=1 SV=1	59	10	44	7	180	19.1	378	361	351	349	376	392	7	8	5	6	6	7	1.23843e+07	1.51654e+07	1.42387e+07	1.4867e+07	1.44583e+07	9.21504e+06	1.46089e+07	1.94214e+07	1.81291e+07	1.4867e+07	1.49718e+07	1.47659e+07	High	High	High	High	High	High	0	High	1.364	0.23263	0.0226676
Q93VT9	60S ribosomal protein L10-1 OS=Arabidopsis thaliana OX=3702 GN=RPL10A PE=1 SV=1	42	13	64	5	220	24.9	131	122	172	125	102	138	10	9	11	8	9	10	1.09283e+07	6.53648e+06	9.24333e+06	8.90056e+06	7.10476e+06	5.17628e+06	1.28913e+07	8.37087e+06	1.17688e+07	8.90056e+06	7.35712e+06	8.29434e+06	High	High	High	High	High	High	0	High	1.386	0.364479	0.0456383	Carbamidomethyl [C49; C105; C140]
Q9SQZ1	40S ribosomal protein S17-3 OS=Arabidopsis thaliana OX=3702 GN=RPS17C PE=2 SV=3	41	10	98	1	140	16	359	327	366	296	344	270	7	8	10	8	8	6	875164	1.00499e+06	836373	1250527		934438	1.03237e+06	1.28703e+06	1.06489e+06	1250527		1.49732e+06	Peak Found	Peak Found	Peak Found	High	Not Found	Peak Found	0	High	0.838	0.819894	0.302758	Oxidation [M58; M82]
Q02971	Cinnamyl alcohol dehydrogenase 7 OS=Arabidopsis thaliana OX=3702 GN=CAD7 PE=1 SV=2	45	11	52	11	357	38.2	146	195	299	357	269	195	6	7	7	9	8	6	1.582e+07	1.61899e+07	1.671e+07	1.81563e+07	1.9267e+07	1.4232e+07	1.86618e+07	2.07334e+07	2.12756e+07	1.81563e+07	1.99513e+07	2.2805e+07	High	High	High	High	High	High	0	High	1.08	0.968242	0.680013	Carbamidomethyl [C99; C102; C105; C113; C162]
P56791	50S ribosomal protein L2, chloroplastic OS=Arabidopsis thaliana OX=3702 GN=rpl2-A PE=3 SV=1	41	8	48	8	274	29.8	253	294	328	261	337	264	5	5	6	5	8	6	3.20348e+07	2.80582e+07	2.99266e+07	4.21146e+07	3.86966e+07	2.59358e+07	3.77891e+07	3.59324e+07	3.81032e+07	4.21146e+07	4.00711e+07	4.15588e+07	High	High	High	High	High	High	0	High	1	0.988964	0.839935	Carbamidomethyl [C32; C37; C90; C186]
Q9SRX2	60S ribosomal protein L19-1 OS=Arabidopsis thaliana OX=3702 GN=RPL19A PE=2 SV=1	37	8	56	3	214	24.6	249	318	267	309	353	277	6	3	6	5	5	5	3.23699e+07	2.31108e+07	3.46425e+07	4.10243e+07	3.88126e+07	2.50762e+07	3.81844e+07	2.95965e+07	4.41076e+07	4.10243e+07	4.01912e+07	4.01814e+07	High	High	High	High	High	High	0	High	1.074	0.960019	0.639369	Oxidation [M15; M34]
Q9SRI1	Protein transport protein SEC13 homolog A OS=Arabidopsis thaliana OX=3702 GN=SEC13A PE=1 SV=1	59	11	47	10	302	32.6	220	177	178	211	259	181	6	6	5	8	9	7	19601550	1.97056e+07	2.1969e+07	2.78065e+07	28504463	1.68535e+07	2.31226e+07	2.52358e+07	2.79714e+07	2.78065e+07	2.95169e+07	2.70055e+07	High	High	High	High	High	High	0	High	1.007	0.988964	0.898324	Carbamidomethyl [C33; C122; C184; C202]
Q8LDU4	Red chlorophyll catabolite reductase, chloroplastic OS=Arabidopsis thaliana OX=3702 GN=RCCR PE=1 SV=2	45	10	46	10	319	36.4	144	150	217	174	164	132	7	5	7	9	7	5	9.04263e+06	8.34079e+06	8.06605e+06	1.38101e+07	1.07429e+07	7.32362e+06	1.0667e+07	1.06815e+07	1.02699e+07	1.38101e+07	1.11244e+07	1.17352e+07	High	High	High	High	High	High	0	High	0.921	0.872072	0.401664	Carbamidomethyl [C125]
Q9XJ35	ATP-dependent Clp protease proteolytic subunit-related protein 1, chloroplastic OS=Arabidopsis thaliana OX=3702 GN=CLPR1 PE=1 SV=1	30	8	54	8	387	42.6	293	227	246	265	229	122	6	6	6	6	6	6	2.45233e+07	2.24076e+07	2.21413e+07	2.56266e+07	2.68452e+07	1.41623e+07	2.89284e+07	2.8696e+07	2.81908e+07	2.56266e+07	2.77988e+07	2.26933e+07	High	High	High	High	High	High	0	High	1.225	0.544564	0.0970252	Carbamidomethyl [C245; C254]
O80526	ATP-citrate synthase alpha chain protein 3 OS=Arabidopsis thaliana OX=3702 GN=ACLA-3 PE=2 SV=1	27	11	63	5	424	46.9	180	194	210	326	209	212	9	9	8	9	9	10	8197576	6.93499e+06	5.97151e+06	9.71943e+06	1.06969e+07	5426245	9.6701e+06	8.88122e+06	7.60307e+06	9.71943e+06	1.10769e+07	8.69487e+06	High	High	High	High	High	High	0	High	1.125	0.952962	0.621013	Carbamidomethyl [C98; C323; C412]
Q38935	Peptidyl-prolyl cis-trans isomerase FKBP15-1 OS=Arabidopsis thaliana OX=3702 GN=FKBP15-1 PE=2 SV=2	60	6	56	4	153	16.3	321	348	348	310	442	370	6	6	6	6	6	5	1.07802e+07	1.22047e+07	1.1997e+07	1.52206e+07	1.30539e+07	7.27323e+06	1.27166e+07	1.56298e+07	1.52749e+07	1.52206e+07	1.35176e+07	1.16544e+07	High	High	High	High	High	High	0	High	1.154	0.881839	0.420119	Carbamidomethyl [C100]
P29976	Phospho-2-dehydro-3-deoxyheptonate aldolase 1, chloroplastic OS=Arabidopsis thaliana OX=3702 GN=DHS1 PE=2 SV=2	34	15	65	12	525	57.9	196	152	132	122	62	140	13	8	11	10	8	10	2.53992e+07	2.1891e+07	1.87987e+07	2.98416e+07	2.51397e+07	1.35991e+07	2.99617e+07	2.80345e+07	2.3935e+07	2.98416e+07	2.60327e+07	2.17908e+07	High	High	High	High	High	High	0	High	1.012	0.989461	0.927797	Carbamidomethyl [C139; C419; C494]
Q9C8L4	Persulfide dioxygenase ETHE1 homolog, mitochondrial OS=Arabidopsis thaliana OX=3702 GN=GLY3 PE=1 SV=3	42	9	37	9	294	32.3	142	170	169	141	128	227	5	6	6	6	7	4	2.38255e+07	2.26929e+07	2.57775e+07	3.45329e+07	2.67498e+07	1.74941e+07	2.81053e+07	2.90614e+07	3.28205e+07	3.45329e+07	2.77e+07	2.80321e+07	High	High	High	High	High	High	0	High	1.021	0.996507	0.968667	Carbamidomethyl [C170]
Q9SV68	Chloroplast envelope quinone oxidoreductase homolog OS=Arabidopsis thaliana OX=3702 GN=CEQORH PE=1 SV=1	45	11	50	11	329	34.4	148	148	187	239	256	172	6	6	9	10	8	8	2.13111e+07	2.13999e+07	2.2615e+07	2.86436e+07	2.70935e+07	1.57558e+07	2.51392e+07	2.74055e+07	2.87939e+07	2.86436e+07	2.80559e+07	2.52467e+07	High	High	High	High	High	High	0	High	0.985	0.973203	0.729143	Carbamidomethyl [C37; C67; C187]; Oxidation [M257]
O23712	Proteasome subunit alpha type-1-B OS=Arabidopsis thaliana OX=3702 GN=PAF2 PE=1 SV=2	62	11	79	1	277	30.4	328	425	326	442	386	324	8	10	11	9	9	8	2.00247e+06	2.42228e+06					2.36217e+06	3.10206e+06					Peak Found	High	Not Found	High	Not Found	Not Found	0	High	100	3.44752e-16	1e-17	Carbamidomethyl [C48; C148; C209]
Q94C69	Cold shock domain-containing protein 3 OS=Arabidopsis thaliana OX=3702 GN=CSP3 PE=1 SV=1	57	9	35	9	301	29.5	155	157	287	193	120	141	4	5	7	6	4	4	1.1272e+07	1.02949e+07	1.11715e+07	1.2273e+07	1.18862e+07	7.71792e+06	1.32968e+07	1.31841e+07	1.42238e+07	1.2273e+07	1.23084e+07	1.2367e+07	High	High	High	High	High	High	0	High	1.105	0.966533	0.651758	Carbamidomethyl [C96; C99; C132; C135; C163; C166; C198; C201; C226; C229; C254; C257]
Q9LD90	H/ACA ribonucleoprotein complex subunit 4 OS=Arabidopsis thaliana OX=3702 GN=CBF5 PE=1 SV=1	21	11	48	11	565	63	221	158	212	118	101	238	8	7	9	8	6	8	6.80285e+06	5.84065e+06	6.0524e+06	6.0411e+06	6.30466e+06	4.17795e+06	8.02484e+06	7.47976e+06	7.70606e+06	6.0411e+06	6.5286e+06	6.69464e+06	High	High	High	High	High	High	0	High	1.205	0.835253	0.328085	Acetyl [N-Term]; Carbamidomethyl [C146]
Q9SDS7	V-type proton ATPase subunit C OS=Arabidopsis thaliana OX=3702 GN=VHA-C PE=1 SV=1	43	14	78	14	375	42.6	297	182	259	303	259	224	13	11	11	11	11	11	4.66816e+07	4.02277e+07	4.00794e+07	4.9303e+07	4.91042e+07	3.24088e+07	5.5067e+07	5.15171e+07	5.103e+07	4.9303e+07	5.08484e+07	5.1931e+07	High	High	High	High	High	High	0	High	1.011	0.988964	0.883393	Carbamidomethyl [C199; C318; C338]
Q84L30	Ubiquitin receptor RAD23d OS=Arabidopsis thaliana OX=3702 GN=RAD23D PE=1 SV=2	28	8	50	5	378	40	157	165	179	135	143	112	7	8	8	7	7	8	2.87076e+07	2.94343e+07	29154523	3.46597e+07	2.72834e+07	1.61631e+07	3.38644e+07	3.76947e+07	3.71202e+07	3.46597e+07	2.82525e+07	2.58993e+07	High	High	High	High	High	High	0	High	1.148	0.823266	0.312567	Carbamidomethyl [C357]; Oxidation [M316; M323]
Q9M401	Branched-chain-amino-acid aminotransferase 3, chloroplastic OS=Arabidopsis thaliana OX=3702 GN=BCAT3 PE=1 SV=1	30	10	41	8	413	44.9	140	189	202	200	206	187	2	4	6	5	7	6	2.50174e+07	2.11013e+07	2.18043e+07	2.98084e+07	2.61466e+07	1.6851e+07	2.95113e+07	2.70231e+07	2.77617e+07	2.98084e+07	2.70753e+07	2.70016e+07	High	High	High	High	High	High	0	High	1.003	0.988964	0.862706	Carbamidomethyl [C99; C287; C299]
Q9ZPF5	Arginase 2, chloroplastic/mitochondrial OS=Arabidopsis thaliana OX=3702 GN=ARGAH2 PE=1 SV=1	40	9	57	7	344	38	180	213	172	200	227	219	7	9	9	8	6	8	1.40562e+07	1.27016e+07	14294704	1.98197e+07	1.82708e+07	1.10113e+07	1.65811e+07	1.62662e+07	1.82004e+07	1.98197e+07	1.89198e+07	1.76443e+07	High	High	High	High	High	High	0	High	0.902	0.797836	0.276562	Carbamidomethyl [C97]
P51418	60S ribosomal protein L18a-2 OS=Arabidopsis thaliana OX=3702 GN=RPL18AB PE=1 SV=2	54	11	80	11	178	21.3	246	194	266	231	241	268	11	10	11	10	8	10	7.17303e+07	6.1871e+07	6.14052e+07	8.2213e+07	7.08416e+07	4.73967e+07	8.46152e+07	7.92344e+07	7.81826e+07	8.2213e+07	7.33579e+07	7.59473e+07	High	High	High	High	High	High	0	High	0.982	0.969445	0.6887	Carbamidomethyl [C122]
P59233	Ubiquitin-40S ribosomal protein S27a-3 OS=Arabidopsis thaliana OX=3702 GN=RPS27AC PE=2 SV=2	52	9	80	5	157	17.8	358	312	322	325	322	408	8	7	7	7	8	9	6.58377e+07	5.30134e+07	6.17311e+07	8.44629e+07	7.13566e+07	4.17929e+07	7.76641e+07	6.7891e+07	7.85975e+07	8.44629e+07	7.38912e+07	6.69679e+07	High	High	High	High	High	High	0	High	1.007	0.988964	0.869531	Carbamidomethyl [C121; C126; C144]
Q9SVD7	Ubiquitin-conjugating enzyme E2 variant 1D OS=Arabidopsis thaliana OX=3702 GN=UEV1D PE=1 SV=1	71	8	49	5	146	16.5	253	261	240	406	301	284	6	6	7	5	5	7	8.70481e+06	8.56621e+06	8.54965e+06	1.00273e+07	9.56429e+06	8.30873e+06	1.02685e+07	1.09702e+07	1.08856e+07	1.00273e+07	9.90401e+06	1.33137e+07	High	High	High	High	High	High	0	High	1.056	0.988964	0.914125	Oxidation [M38; M46]; Carbamidomethyl [C72; C93]
O80653	SNW/SKI-interacting protein OS=Arabidopsis thaliana OX=3702 GN=SKIP PE=1 SV=1	24	12	48	12	613	69.4	173	188	98	128	79	249	8	9	6	6	6	8	1.8683e+07	1.71579e+07	1.67398e+07	1.90204e+07	1.81624e+07	1.20559e+07	2.2039e+07	2.19731e+07	2.13135e+07	1.90204e+07	1.88076e+07	1.93181e+07	High	High	High	High	High	High	0	High	1.244	0.555026	0.105681
Q9FYR6	Proline--tRNA ligase, chloroplastic/mitochondrial OS=Arabidopsis thaliana OX=3702 GN=OVA6 PE=2 SV=1	32	12	53	12	543	60.7	241	189	174	284	214	125	10	7	6	9	7	8	2.95938e+07	2.88082e+07	2.63138e+07	3.36823e+07	2.9471e+07	1.95544e+07	3.49097e+07	3.68929e+07	3.35033e+07	3.36823e+07	3.05178e+07	3.13334e+07	High	High	High	High	High	High	0	High	1.075	0.967627	0.672377
Q8H107	Dihydrolipoyllysine-residue succinyltransferase component of 2-oxoglutarate dehydrogenase complex 2, mitochondrial OS=Arabidopsis thaliana OX=3702 GN=At4g26910 PE=1 SV=2	31	12	86	6	464	50	400	426	345	262	331	293	10	11	10	10	10	10	1.73556e+07	1.97578e+07	1.5451e+07	1.62805e+07	1.87683e+07	1.14133e+07	2.04731e+07	2.53026e+07	1.96726e+07	1.62805e+07	1.9435e+07	1.82884e+07	High	High	High	High	High	High	0	High	1.252	0.546465	0.0993486
Q9SKZ3	40S ribosomal protein S12-2 OS=Arabidopsis thaliana OX=3702 GN=RPS12C PE=1 SV=1	46	7	59	4	144	15.3	270	320	270	314	328	250	7	7	6	7	7	6	3.20781e+07	2.48269e+07	2.4648e+07	2.56446e+07	3.20686e+07	1.60115e+07	3.78402e+07	3.17943e+07	3.13824e+07	2.56446e+07	3.32076e+07	2.56563e+07	High	High	High	High	High	High	0	High	1.004	0.988964	0.849953	Carbamidomethyl [C63; C69; C82; C105]
Q9SA78	Coatomer subunit epsilon-1 OS=Arabidopsis thaliana OX=3702 GN=At1g30630 PE=2 SV=1	49	9	36	9	292	32.6	168	137	179	183	78	109	6	7	5	8	4	6	1.34723e+07	1.19173e+07	1.06887e+07	2.12926e+07	2.20014e+07	8.40497e+06	1.58923e+07	1.52618e+07	1.36091e+07	2.12926e+07	2.27829e+07	1.34679e+07	High	High	High	High	High	High	0	High	0.959	0.927724	0.553283	Acetyl [N-Term]; Carbamidomethyl [C215; C216; C249]; Oxidation [M204; M217; M219]
O82179	Glycine cleavage system H protein 2, mitochondrial OS=Arabidopsis thaliana OX=3702 GN=GDH2 PE=2 SV=1	62	6	42	6	156	17.1	143	136	119	186	162	207	6	5	5	5	5	5	4.8045e+07	4.92914e+07	4.81533e+07	3.72051e+07	4.76782e+07	3.06212e+07	5.66753e+07	6.31245e+07	6.13099e+07	3.72051e+07	4.93717e+07	4.90666e+07	High	High	High	High	High	High	0	High	1.283	0.319927	0.0364424	Carbamidomethyl [C149]; Oxidation [M140]
Q8RX72	Leucine aminopeptidase 3, chloroplastic OS=Arabidopsis thaliana OX=3702 GN=LAP3 PE=2 SV=1	22	8	58	1	581	61.3	309	306	326	285	285	275	6	8	8	7	6	7	434947	479399	814368	942636	1.42338e+06	443270	513076	613937	1.03687e+06	942636	1.47394e+06	710284	Peak Found	High	Peak Found	High	Peak Found	Peak Found	0	High	0.703	0.497392	0.0802798	Carbamidomethyl [C406; C450]
Q9FK35	Adenylate kinase 3 OS=Arabidopsis thaliana OX=3702 GN=ADK2 PE=1 SV=1	53	10	40	8	248	27.3	70	30	87	41	97	159	6	6	6	6	7	8	1.26262e+07	1.31595e+07	1.23992e+07	1.72185e+07	1.51345e+07	8.75553e+06	1.48942e+07	1.68526e+07	1.5787e+07	1.72185e+07	1.56721e+07	1.40296e+07	High	High	High	High	High	High	0	High	1.137	0.893239	0.461365	Carbamidomethyl [C59; C61]
Q07473	Chlorophyll a-b binding protein CP29.1, chloroplastic OS=Arabidopsis thaliana OX=3702 GN=LHCB4.1 PE=1 SV=1	40	10	92	5	290	31.1	348	371	345	392	401	318	8	7	8	8	9	7	1.22694e+08	1.05512e+08	1.12941e+08	1.88397e+08	1.28816e+08	8.83384e+07	1.44733e+08	1.35122e+08	1.43799e+08	1.88397e+08	1.33391e+08	1.41551e+08	High	High	High	High	High	High	0	High	0.909	0.777749	0.256487	Carbamidomethyl [C139]
Q9C514	40S ribosomal protein S7-1 OS=Arabidopsis thaliana OX=3702 GN=RPS7A PE=2 SV=1	61	11	53	11	191	21.9	218	208	207	212	64	183	8	6	7	5	6	7	44040413	4.61366e+07	3.86994e+07	4.78605e+07	4.60114e+07	2.47254e+07	5.19514e+07	5.90843e+07	4.9273e+07	4.78605e+07	4.76457e+07	3.96194e+07	High	High	High	High	High	High	0	High	1.108	0.901966	0.479736	Acetyl [N-Term]
F4K1Z0	YTH domain-containing protein ECT3 OS=Arabidopsis thaliana OX=3702 GN=ECT3 PE=1 SV=1	29	11	49	9	495	55.2	258	275	248	266	239	252	8	6	7	8	7	7	9.451e+06	7.95943e+06	6.49184e+06	8.21213e+06	7.60481e+06	4.42375e+06	1.11487e+07	1.01932e+07	8.26557e+06	8.21213e+06	7.87493e+06	7.08851e+06	High	High	High	High	High	High	0	High	1.153	0.910215	0.50948	Carbamidomethyl [C348; C406]
Q94JQ4	Reactive Intermediate Deaminase A, chloroplastic OS=Arabidopsis thaliana OX=3702 GN=RIDA PE=1 SV=1	66	11	69	11	187	19.8	305	347	294	293	344	348	9	8	8	8	9	10	1.24489e+08	1.26477e+08	1.17699e+08	1.50143e+08	1.54887e+08	8.38134e+07	1.46851e+08	1.61971e+08	1.49857e+08	1.50143e+08	1.60389e+08	1.343e+08	High	High	High	High	High	High	0	High	0.979	0.967627	0.669609	Carbamidomethyl [C183]; Oxidation [M140]
Q9LK29	Cytochrome c1 1, heme protein, mitochondrial OS=Arabidopsis thaliana OX=3702 GN=CYC11 PE=1 SV=1	38	7	34	4	307	33.6	163	109	180	175	140	121	4	5	5	4	4	4	5.70137e+06	4.42885e+06	5.09621e+06	7.26327e+06	4.58933e+06	3.75975e+06	6.7255e+06	5.67175e+06	6.48861e+06	7.26327e+06	4.75234e+06	6.02452e+06	High	High	High	High	High	High	0	High	1.028	0.988964	0.925187	Oxidation [M146]
Q8LG77	Isocitrate dehydrogenase [NAD] catalytic subunit 6, mitochondrial OS=Arabidopsis thaliana OX=3702 GN=IDH6 PE=1 SV=2	37	11	38	6	374	40.6	104	111	128	165	156	141	2	6	6	7	6	8	3.28919e+06	3.2311e+06	3.01877e+06	4.33634e+06	3.19991e+06	2.2602e+06	3.88003e+06	4.13787e+06	3.84357e+06	4.33634e+06	3.31357e+06	3.62168e+06	High	High	High	High	High	High	0	High	1.045	0.992837	0.956558	Carbamidomethyl [C139; C226; C227; C247; C248]
Q9C5M0	Mitochondrial dicarboxylate/tricarboxylate transporter DTC OS=Arabidopsis thaliana OX=3702 GN=DTC PE=1 SV=1	61	13	61	13	298	31.9	220	206	249	263	241	193	8	9	11	12	11	9	1.87829e+07	1.51444e+07	1.86745e+07	2.77163e+07	2.49601e+07	1.51808e+07	2.21569e+07	1.93945e+07	2.37768e+07	2.77163e+07	2.58467e+07	2.43253e+07	High	High	High	High	High	High	0	High	0.805	0.271454	0.0277535	Carbamidomethyl [C30; C111; C121; C170; C251; C272]
O22969	Uncharacterized protein At2g34160 OS=Arabidopsis thaliana OX=3702 GN=At2g34160 PE=1 SV=1	87	10	51	10	130	14.6	145	190	223	225	161	148	7	8	9	6	7	5	3.77955e+07	4.46366e+07	4.05329e+07	4.893e+07	4.53555e+07	2.27853e+07	4.45847e+07	5.71633e+07	5.16074e+07	4.893e+07	4.69666e+07	3.65105e+07	High	High	High	High	High	High	0	High	1.037	0.988964	0.921004	Acetyl [N-Term]
O49460	Prohibitin-1, mitochondrial OS=Arabidopsis thaliana OX=3702 GN=PHB1 PE=1 SV=1	42	9	48	5	288	31.7	196	187	190	244	166	122	6	8	6	8	6	5	9.66254e+06	9.83285e+06	8.54332e+06	8.97946e+06	1.24398e+07	6.83186e+06	1.13982e+07	1.25923e+07	1.08776e+07	8.97946e+06	1.28817e+07	1.09472e+07	High	High	High	High	High	High	0	High	1.098	0.967627	0.671389
Q9LV66	Uncharacterized protein At5g48480 OS=Arabidopsis thaliana OX=3702 GN=At5g48480 PE=1 SV=1	85	10	50	10	166	17.5	129	134	179	272	154	171	7	7	8	8	7	9	3.18009e+07	3.26217e+07	2.96667e+07	3.73385e+07	3.38771e+07	2.51281e+07	3.75133e+07	4.17767e+07	3.77723e+07	3.73385e+07	3.50805e+07	4.02646e+07	High	High	High	High	High	High	0	High	1.025	0.999916	0.999916	Acetyl [N-Term]; Carbamidomethyl [C85]
Q9SIV0	S-alkyl-thiohydroximate lyase SUR1 OS=Arabidopsis thaliana OX=3702 GN=SUR1 PE=1 SV=1	23	8	53	8	462	51.1	305	207	204	234	196	169	8	8	6	7	7	8	9.43563e+06	8.27567e+06	9.63928e+06	1.32109e+07	1.06702e+07	7.49424e+06	1.11306e+07	1.05981e+07	1.2273e+07	1.32109e+07	1.10492e+07	1.20086e+07	High	High	High	High	High	High	0	High	0.947	0.907555	0.503946	Carbamidomethyl [C369]; Acetyl [N-Term]
Q9ZW35	Proliferating cell nuclear antigen 2 OS=Arabidopsis thaliana OX=3702 GN=PCNA2 PE=1 SV=1	57	12	59	4	264	29.2	312	254	296	235	224	236	10	9	10	9	9	8	4.85516e+06	4.59535e+06	4303085	4.66552e+06	4.38832e+06	3.09037e+06	5.72729e+06	5.88498e+06	5.47879e+06	4.66552e+06	4.54419e+06	4.95193e+06	High	High	High	High	High	High	0	High	1.177	0.885603	0.44464	Carbamidomethyl [C81]
Q94C48	Protein WVD2-like 5 OS=Arabidopsis thaliana OX=3702 GN=WDL5 PE=1 SV=1	27	8	52	8	437	47.5	364	355	325	323	139	304	8	8	8	7	5	7	8.29122e+06	8.71213e+06	7.8998e+06	6.94076e+06	7.09664e+06	4.03551e+06	9.78056e+06	1.11571e+07	1.00582e+07	6.94076e+06	7.34871e+06	6.46639e+06	High	High	High	High	High	High	0	High	1.412	0.328108	0.0387214
Q9LPV8	Eukaryotic peptide chain release factor subunit 1-2 OS=Arabidopsis thaliana OX=3702 GN=ERF1-2 PE=1 SV=1	35	11	54	5	434	48.9	190	189	255	257	189	131	7	7	10	10	9	8	3.03456e+06	3.71552e+06	2.94154e+06	7.95025e+06	3.47077e+06	3.46386e+06	3.57966e+06	4.75824e+06	3.74524e+06	7.95025e+06	3.59405e+06	5.5504e+06	High	High	High	High	High	High	0	High	1.086	0.97591	0.746086	Carbamidomethyl [C124; C402]
Q9SXJ6	ATP-dependent Clp protease proteolytic subunit 3, chloroplastic OS=Arabidopsis thaliana OX=3702 GN=CLPP3 PE=1 SV=1	36	8	49	8	309	33.9	150	120	84	119	152	184	5	5	6	5	6	8	2.8303e+07	2.76535e+07	2.86915e+07	2.73077e+07	2.99788e+07	1.87493e+07	3.33871e+07	3.54141e+07	3.65307e+07	2.73077e+07	3.10437e+07	3.00434e+07	High	High	High	High	High	High	0	High	1.227	0.553821	0.104375	Carbamidomethyl [C180]
Q9FUS6	Glutathione S-transferase U13 OS=Arabidopsis thaliana OX=3702 GN=GSTU13 PE=2 SV=1	38	7	46	7	227	25.1	170	243	277	287	178	205	3	6	5	6	5	5	2.85212e+07	2.11767e+07	2.42654e+07	3.46871e+07	3.57448e+07	2.07019e+07	3.36445e+07	2.71198e+07	3.08953e+07	3.46871e+07	3.70144e+07	3.31722e+07	High	High	High	High	High	High	0	High	0.868	0.588492	0.122553	Carbamidomethyl [C110; C136]
Q9M9M9	Probable NADH dehydrogenase [ubiquinone] 1 alpha subcomplex subunit 12 OS=Arabidopsis thaliana OX=3702 GN=At3g03100 PE=1 SV=1	65	9	29	9	159	18.3	105	108	91	146	132	113	5	3	3	5	7	4	2.12936e+07	2.13102e+07	2.17468e+07	1.71602e+07	1.94952e+07	1.49294e+07	2.51185e+07	2.72906e+07	2.76885e+07	1.71602e+07	2.01877e+07	2.39224e+07	High	High	High	High	High	High	0	High	1.334	0.226097	0.0217526	Carbamidomethyl [C33]
O23404	Pyruvate, phosphate dikinase 1, chloroplastic OS=Arabidopsis thaliana OX=3702 GN=PPDK PE=1 SV=2	19	10	38	10	963	105.1	157	141	155	153	119	238	5	8	5	6	5	7	1.60719e+07	1.49301e+07	1.36571e+07	2.10797e+07	1.78563e+07	1.09811e+07	1.89588e+07	1.91201e+07	1.73885e+07	2.10797e+07	1.84905e+07	1.75958e+07	High	High	High	High	High	High	0	High	1.036	0.996507	0.969033	Carbamidomethyl [C399; C922; C945]
Q9SAB3	Polyadenylate-binding protein RBP45B OS=Arabidopsis thaliana OX=3702 GN=RBP45B PE=1 SV=1	40	11	47	11	405	44.1	111	72	202	87	75	101	8	5	11	7	8	6	3.1851e+07	3.25477e+07	3.24619e+07	4.05227e+07	3.85542e+07	2.4385e+07	3.75724e+07	4.16818e+07	4.13313e+07	4.05227e+07	3.99237e+07	3.90739e+07	High	High	High	High	High	High	0	High	1.006	0.988964	0.872391	Carbamidomethyl [C222; C298; C308]; Oxidation [M315]
P56759	ATP synthase subunit b, chloroplastic OS=Arabidopsis thaliana OX=3702 GN=atpF PE=3 SV=1	51	9	45	9	184	21	115	149	170	233	112	77	5	6	5	8	5	5	6.50164e+07	5.94561e+07	4.43065e+07	7.21695e+07	7.68939e+07	4.22339e+07	7.66952e+07	7.61418e+07	5.64121e+07	7.21695e+07	7.96251e+07	6.76745e+07	High	High	High	High	High	High	0	High	0.817	0.300928	0.0326683	Oxidation [M175; M179]; Carbamidomethyl [C159]
Q9SE50	Beta-D-glucopyranosyl abscisate beta-glucosidase OS=Arabidopsis thaliana OX=3702 GN=BGLU18 PE=1 SV=2	22	8	54	5	528	60.4	106	88	114	127	108	111	7	5	7	7	8	6	6.92389e+06	7.2962e+06	7.60104e+06	1.51221e+07	1.35663e+07	7.82227e+06	8.16763e+06	9.34379e+06	9.67783e+06	1.51221e+07	1.40482e+07	1.25342e+07	High	High	High	High	High	High	0	High	0.687	0.0462874	0.00253903	Oxidation [M106]
Q9S7M0	Chlorophyll a-b binding protein 3, chloroplastic OS=Arabidopsis thaliana OX=3702 GN=LHCB3 PE=1 SV=1	34	5	44	4	265	28.7	191	173	238	259	146	213	3	4	4	4	4	4	3.42464e+07	2.57582e+07	2.62544e+07	5.22795e+07	5.14614e+07	2.86945e+07	4.03981e+07	3.2987e+07	3.34278e+07	5.22795e+07	5.32893e+07	4.59793e+07	High	High	High	High	High	High	0	High	0.698	0.0119825	0.000523071	Oxidation [M221; M224]; Carbamidomethyl [C110]
Q9SIU0	NAD-dependent malic enzyme 1, mitochondrial OS=Arabidopsis thaliana OX=3702 GN=NAD-ME1 PE=1 SV=1	27	13	57	13	623	69.6	151	123	232	217	205	159	11	7	9	11	9	8	1.70233e+07	1.47241e+07	1.50433e+07	1.826e+07	1.57307e+07	1.06486e+07	2.00811e+07	1.88562e+07	1.91534e+07	1.826e+07	1.62895e+07	1.7063e+07	High	High	High	High	High	High	0	High	1.115	0.917286	0.537053
Q9SJ44	Ubiquitin-conjugating enzyme E2 variant 1C OS=Arabidopsis thaliana OX=3702 GN=UEV1C PE=1 SV=1	79	8	46	5	145	16.5	189	171	204	299	264	184	7	6	6	6	5	6	3.94764e+06	3.60248e+06	4.24624e+06	4.86804e+06	4652646	2.78261e+06	4.65676e+06	4.61348e+06	5.40641e+06	4.86804e+06	4.81791e+06	4.45878e+06	High	High	High	High	High	High	0	High	1.055	0.988964	0.879961	Oxidation [M37; M45]; Carbamidomethyl [C71; C92]
Q9SEU8	Thioredoxin M2, chloroplastic OS=Arabidopsis thaliana OX=3702 GN=TRXM2 PE=1 SV=2	44	8	61	8	186	20.3	291	359	278	268	255	214	7	6	7	6	5	6	7.5291e+07	7.72642e+07	7.23328e+07	1.03041e+08	1.02899e+08	5.65446e+07	8.88155e+07	9.89475e+07	9.20959e+07	1.03041e+08	1.06554e+08	9.06056e+07	High	High	High	High	High	High	0	High	0.95	0.901271	0.477442	Carbamidomethyl [C110; C113]; Oxidation [M115; M157]
Q9SHE8	Photosystem I reaction center subunit III, chloroplastic OS=Arabidopsis thaliana OX=3702 GN=PSAF PE=1 SV=1	41	9	59	9	221	24.2	206	215	250	244	249	193	7	8	8	7	7	8	9.21998e+07	7.14619e+07	7.24723e+07	1.6462e+08	1.18301e+08	7.19638e+07	1.08762e+08	9.15169e+07	9.22735e+07	1.6462e+08	1.22503e+08	1.15313e+08	High	High	High	High	High	High	0	High	0.79	0.170238	0.0142899	Carbamidomethyl [C130]
Q9LJR2	Lectin-like protein LEC OS=Arabidopsis thaliana OX=3702 GN=LEC PE=1 SV=1	49	12	68	8	271	29.7	309	288	299	265	290	301	8	9	9	10	10	10	53784540	5.329e+07	5.12393e+07	6.51064e+07	6.20516e+07	3.8304e+07	6.34458e+07	6.82452e+07	6.52391e+07	6.51064e+07	6.42557e+07	6.13773e+07	High	High	High	High	High	High	0	High	1.098	0.915004	0.517486	Oxidation [M55]
Q9SX68	50S ribosomal protein L18, chloroplastic OS=Arabidopsis thaliana OX=3702 GN=RPL18 PE=2 SV=1	39	9	70	9	170	18.7	303	302	258	265	279	304	8	8	8	8	9	8	1.13536e+08	8.74866e+07	9.09553e+07	9.35126e+07	9.75059e+07	6.03995e+07	1.33931e+08	1.12039e+08	1.15806e+08	9.35126e+07	1.00969e+08	9.67826e+07	High	High	High	High	High	High	0	High	1.209	0.579558	0.119338
Q42593	L-ascorbate peroxidase T, chloroplastic OS=Arabidopsis thaliana OX=3702 GN=APXT PE=2 SV=2	31	11	61	7	426	46.1	124	165	101	161	113	104	8	7	8	8	10	8	7.27515e+06	7.75572e+06	6.14306e+06	8.58941e+06	7.48527e+06	6925617	8.58198e+06	9.93228e+06	7.82149e+06	8.58941e+06	7.75114e+06	1.10974e+07	High	High	High	High	High	High	0	High	0.869	0.731654	0.196466	Carbamidomethyl [C102; C202]
O23715	Proteasome subunit alpha type-3 OS=Arabidopsis thaliana OX=3702 GN=PAG1 PE=1 SV=2	55	12	75	12	249	27.4	287	248	303	336	213	240	12	11	12	12	11	12	3.38473e+07	3.16163e+07	3.08882e+07	4.3763e+07	4.04561e+07	2.37474e+07	3.99273e+07	4.0489e+07	3.93276e+07	4.3763e+07	4.18931e+07	3.80522e+07	High	High	High	High	High	High	0	High	0.961	0.929476	0.561323	Carbamidomethyl [C186; C217]; Acetyl [N-Term]
P92959	50S ribosomal protein L24, chloroplastic OS=Arabidopsis thaliana OX=3702 GN=RPL24 PE=2 SV=2	37	8	99	8	198	22	290	308	339	256	269	315	6	7	7	7	7	7	8.3841e+07	9.49719e+07	8.24805e+07	115365917	111536766	6.75737e+07	9.89014e+07	1.21625e+08	1.05016e+08	115365917	1.15499e+08	1.08278e+08	High	High	High	High	High	High	0	High	1.101	0.907306	0.496732	Carbamidomethyl [C60]; Oxidation [M139]
Q9SCM3	40S ribosomal protein S2-4 OS=Arabidopsis thaliana OX=3702 GN=RPS2D PE=2 SV=1	34	11	82	1	276	30.1	344	290	352	336	330	352	9	9	9	9	11	9	11534764	6.43182e+06	12308500	14799951	11668668	9455087	1.36067e+07	8.23684e+06	1.56715e+07	14799951	1.20831e+07	1.51506e+07	High	High	High	High	High	High	0	High	0.919	0.862319	0.381381	Carbamidomethyl [C167; C173; C228]
Q9C5D0	CBS domain-containing protein CBSX2, chloroplastic OS=Arabidopsis thaliana OX=3702 GN=CBSX2 PE=1 SV=1	39	8	39	8	238	25.9	139	143	145	197	211	168	6	6	5	5	6	7	6.59921e+07	6.59985e+07	6.08469e+07	5.17774e+07	8.73685e+07	4.53296e+07	7.78463e+07	8.45202e+07	7.74717e+07	5.17774e+07	9.04718e+07	7.2635e+07	High	High	High	High	High	High	0	High	1.128	0.856265	0.364441
Q9XJ27	30S ribosomal protein S9, chloroplastic OS=Arabidopsis thaliana OX=3702 GN=RPS9 PE=2 SV=1	38	7	57	7	208	22.6	284	249	328	313	241	239	6	7	5	6	7	6	7.06724e+07	6.41519e+07	6.60901e+07	106165003	1.07122e+08	65167517	8.33673e+07	8.21554e+07	8.41474e+07	106165003	1.10927e+08	1.04423e+08	High	High	High	High	High	High	0	High	0.785	0.149301	0.011886
O82392	Phosphomethylpyrimidine synthase, chloroplastic OS=Arabidopsis thaliana OX=3702 GN=THIC PE=1 SV=1	25	9	35	9	644	71.9	220	190	239	172	124	213	6	4	5	6	4	5	1.01217e+07	7.36785e+06	9.25227e+06	10781043	1.07946e+07	6.74247e+06	1.19399e+07	9.43555e+06	1.17802e+07	10781043	1.1178e+07	1.0804e+07	High	High	High	High	High	High	0	High	1.059	0.988964	0.877132	Carbamidomethyl [C91; C181; C570; C573]
P56808	30S ribosomal protein S19, chloroplastic OS=Arabidopsis thaliana OX=3702 GN=rps19 PE=3 SV=1	68	6	61	6	92	10.6	322	288	245	303	225	315	5	4	5	5	6	5	5.41829e+07	4.65384e+07	5.26992e+07	7.75964e+07	7.4717e+07	4.23149e+07	6.39157e+07	5.95989e+07	6.70979e+07	7.75964e+07	7.73709e+07	6.78042e+07	High	High	High	High	High	High	0	High	0.905	0.769974	0.240365
Q9S850	Sulfite oxidase OS=Arabidopsis thaliana OX=3702 GN=SOX PE=1 SV=1	40	12	40	12	393	43.3	136	108	149	151	134	68	6	5	7	6	5	7	1.48707e+07	1.34268e+07	1.40344e+07	1.26755e+07	1.37117e+07	9.44097e+06	1.75419e+07	1.71949e+07	1.78689e+07	1.26755e+07	1.41987e+07	1.5128e+07	High	High	High	High	High	High	0	High	1.149	0.875695	0.40616	Carbamidomethyl [C98; C163; C271]
Q9S9W2	Short-chain dehydrogenase/reductase SDRA OS=Arabidopsis thaliana OX=3702 GN=SDRA PE=1 SV=1	51	9	39	9	254	26.7	228	272	273	172	162	224	6	6	7	5	6	6	1.30568e+07	1.13245e+07	1.03153e+07	1.11933e+07	1.27674e+07	7.55443e+06	1.54022e+07	1.45026e+07	1.31337e+07	1.11933e+07	1.32209e+07	1.2105e+07	High	High	High	High	High	High	0	High	1.082	0.974085	0.742453	Carbamidomethyl [C67; C94]
Q9LXJ0	Cell division protein FtsZ homolog 2-2, chloroplastic OS=Arabidopsis thaliana OX=3702 GN=FTSZ2-2 PE=1 SV=1	29	8	47	4	473	50.3	283	413	300	281	194	309	6	8	8	7	6	7	5.33348e+06	3.55241e+06	4.37536e+06	7.13634e+06	5.44155e+06	2.69068e+06	6.29153e+06	4.54935e+06	5.57081e+06	7.13634e+06	5.63483e+06	4.31147e+06	High	High	High	High	High	High	0	High	0.97	0.967627	0.664024
Q9LD55	Eukaryotic translation initiation factor 3 subunit A OS=Arabidopsis thaliana OX=3702 GN=TIF3A1 PE=1 SV=1	15	12	63	12	987	114.2	119	104	194	86	108	148	8	8	11	8	9	9	1.41293e+07	1.40624e+07	1.34855e+07	1.37041e+07	1.44615e+07	9.38075e+06	1.66673e+07	1.80088e+07	1.717e+07	1.37041e+07	1.49752e+07	1.50315e+07	High	High	High	High	High	High	0	High	1.186	0.787923	0.267141	Acetyl [N-Term]
Q9FMH8	Probable cysteine protease RD21B OS=Arabidopsis thaliana OX=3702 GN=RD21B PE=1 SV=1	17	6	38	6	463	51.2	256	236	255	235	246	305	5	5	4	5	6	5	2.14918e+07	1.94914e+07	2.22573e+07	3.09548e+07	2.39958e+07	1.75405e+07	2.53523e+07	2.49614e+07	2.83385e+07	3.09548e+07	2.48481e+07	2.81065e+07	High	High	High	High	High	High	0	High	0.948	0.903472	0.48417	Carbamidomethyl [C343; C382; C388; C389; C390]
Q00218	Phospho-2-dehydro-3-deoxyheptonate aldolase 2, chloroplastic OS=Arabidopsis thaliana OX=3702 GN=DHS2 PE=2 SV=2	37	14	62	11	507	56.1	101	161	164	176	105	192	8	9	11	9	7	9	1.24663e+07	8.71664e+06	1.11278e+07	1.7143e+07	1.65565e+07	1.00017e+07	1.47056e+07	1.11629e+07	1.41682e+07	1.7143e+07	1.71446e+07	1.60265e+07	High	High	High	High	High	High	0	High	1.001	0.988872	0.811184	Carbamidomethyl [C451; C471]
Q8VZM1	N-terminal acetyltransferase A complex auxiliary subunit NAA15 OS=Arabidopsis thaliana OX=3702 GN=NAA15 PE=1 SV=1	20	13	44	13	897	102.1	87	86	90	124	103	166	6	6	6	9	7	10	8.74796e+06	6.98581e+06	7.3714e+06	1.07881e+07	9.06208e+06	6.43136e+06	1.03193e+07	8.9463e+06	9.38545e+06	1.07881e+07	9.38396e+06	1.03054e+07	High	High	High	High	High	High	0	High	0.966	0.930706	0.574628
Q39061	RNA-binding protein CP33, chloroplastic OS=Arabidopsis thaliana OX=3702 GN=CP33 PE=2 SV=1	35	8	83	8	329	35.7	370	488	384	495	390	399	7	8	7	8	8	7	5.50394e+07	5.86056e+07	6.61785e+07	8.548e+07	7.45733e+07	4.80594e+07	6.49261e+07	7.50526e+07	8.426e+07	8.548e+07	7.72221e+07	7.70091e+07	High	High	High	High	High	High	0	High	0.978	0.967627	0.660065	Oxidation [M176]
Q94F00	Phosphatase IMPL1, chloroplastic OS=Arabidopsis thaliana OX=3702 GN=IMPL1 PE=1 SV=2	32	8	47	8	371	40.4	163	160	207	166	160	148	4	5	7	6	7	5	1.52534e+07	1.39283e+07	1.40175e+07	1.82535e+07	1.62549e+07	1.11203e+07	1.79934e+07	1.78371e+07	1.78474e+07	1.82535e+07	1.68323e+07	1.78189e+07	High	High	High	High	High	High	0	High	1.047	0.988964	0.920149	Carbamidomethyl [C222]
P52420	Phosphoribosylamine--glycine ligase, chloroplastic OS=Arabidopsis thaliana OX=3702 GN=PUR2 PE=2 SV=2	24	8	38	8	532	56.4	264	254	177	167	188	165	6	6	5	6	7	6	7.30821e+06	4.986e+06	6.09778e+06	9.44988e+06	7.47433e+06	4.72061e+06	8.62098e+06	6.38527e+06	7.76383e+06	9.44988e+06	7.73981e+06	7.56418e+06	High	High	High	High	High	High	0	High	0.951	0.915314	0.528835	Carbamidomethyl [C392]
Q94K80	La-related protein 1C OS=Arabidopsis thaliana OX=3702 GN=LARP1C PE=1 SV=1	36	10	31	10	523	55.8	97	98	41	94	71	88	6	6	3	4	5	5	5.09345e+06	5.02975e+06	5.16692e+06	3.67067e+06	4.22154e+06	2.3947e+06	6.00838e+06	6.4413e+06	6.57865e+06	3.67067e+06	4.37149e+06	3.83721e+06	High	High	High	High	High	High	0	High	1.481	0.294151	0.0312567	Acetyl [N-Term]
Q84W89	DEAD-box ATP-dependent RNA helicase 37 OS=Arabidopsis thaliana OX=3702 GN=RH37 PE=2 SV=2	21	10	54	5	633	67.6	191	113	126	153	137	98	8	7	7	7	8	6	4.83871e+06	5.665e+06	4.9378e+06	4.82673e+06	4.29161e+06	2.87611e+06	5.70788e+06	7.25482e+06	6.28692e+06	4.82673e+06	4.44404e+06	4.60861e+06	High	High	High	High	High	High	0	High	1.089	0.977638	0.762133
F4IW47	Transketolase-2, chloroplastic OS=Arabidopsis thaliana OX=3702 GN=TKL-2 PE=1 SV=1	17	10	86	3	741	79.9	423	430	424	409	279	428	8	9	8	8	9	9	3.86495e+06	4.16401e+06	3.19908e+06	5.48222e+06	4.60315e+06	2.56965e+06	4.55921e+06	5.33259e+06	4.07315e+06	5.48222e+06	4.76666e+06	4.11754e+06	High	High	High	High	High	High	0	High	1.055	0.988964	0.878569	Carbamidomethyl [C440]
Q9SJ62	Protein WVD2-like 4 OS=Arabidopsis thaliana OX=3702 GN=WDL4 PE=1 SV=2	31	10	45	10	432	46.7	174	105	189	198	120	90	7	7	7	6	6	8	1.24743e+07	1.25262e+07	1.18827e+07	1.05292e+07	1.3349e+07	7.15856e+06	1.47151e+07	1.60415e+07	1.51293e+07	1.05292e+07	1.38232e+07	1.14707e+07	High	High	High	High	High	High	0	High	1.235	0.702254	0.184191
Q42404	U1 small nuclear ribonucleoprotein 70 kDa OS=Arabidopsis thaliana OX=3702 GN=RNU1 PE=1 SV=1	31	11	58	11	427	50.4	252	271	167	146	182	220	8	8	9	8	9	8	7.27026e+06	6.99896e+06	6.48238e+06	7.01543e+06	7.66251e+06	4.15845e+06	8.57622e+06	8.96314e+06	8.25352e+06	7.01543e+06	7.93468e+06	6.66338e+06	High	High	High	High	High	High	0	High	1.266	0.691826	0.178619
Q9STY6	40S ribosomal protein S20-2 OS=Arabidopsis thaliana OX=3702 GN=RPS20B PE=2 SV=1	53	8	97	2	122	13.7	332	323	257	324	301	353	8	8	8	8	8	8	2.80859e+07	3.78937e+07	3.13822e+07	3.78284e+07	3.46218e+07	2.33871e+07	3.3131e+07	4.85282e+07	3.99566e+07	3.78284e+07	3.58516e+07	3.74748e+07	High	High	High	High	High	High	0	High	1.157	0.776953	0.252739	Carbamidomethyl [C39; C73]; Acetyl [N-Term]; Oxidation [M6]
Q8H1Q1	Thylakoid lumenal protein TL20.3, chloroplastic OS=Arabidopsis thaliana OX=3702 GN=TL20.3 PE=1 SV=1	37	7	32	7	280	30	153	255	183	150	137	266	5	7	4	5	5	5	9.68472e+06	9.72624e+06	9.62805e+06	1.22073e+07	1.13319e+07	6.52987e+06	1.14244e+07	1.24558e+07	1.22587e+07	1.22073e+07	1.17344e+07	1.04633e+07	High	High	High	High	High	High	0	High	1.087	0.977638	0.751175	Oxidation [M171]
Q9M7Q7	Proliferating cellular nuclear antigen 1 OS=Arabidopsis thaliana OX=3702 GN=PCNA PE=1 SV=2	48	10	54	2	263	29.1	274	221	251	205	235	260	9	8	9	7	9	8	1.42332e+06	983441	1.22132e+06	1633234	1.5962e+06	975917	1.67899e+06	1.25943e+06	1.55501e+06	1633234	1.6529e+06	1.56378e+06	High	High	High	High	High	High	0	High	0.926	0.915314	0.522188	Carbamidomethyl [C81]
O80480	Importin subunit alpha-4 OS=Arabidopsis thaliana OX=3702 GN=IMPA4 PE=1 SV=1	34	13	32	11	538	59.4	75	67	73	50	132	77	5	3	5	4	7	8	8.75039e+06	6.91651e+06	8.2185e+06	1.0949e+07	8.89384e+06	5.19383e+06	1.03222e+07	8.85755e+06	1.0464e+07	1.0949e+07	9.20975e+06	8.32246e+06	High	High	High	High	High	High	0	High	1.067	0.988964	0.888545	Carbamidomethyl [C199; C293; C355; C439]
P54150	Peptide methionine sulfoxide reductase A4, chloroplastic OS=Arabidopsis thaliana OX=3702 GN=MSR4 PE=1 SV=2	31	6	48	5	258	28.6	187	181	242	238	169	243	5	5	6	6	5	6	6.21975e+07	57616104	47653780	5.86093e+07	5.52882e+07	33447118	7.33701e+07	7.37854e+07	6.06739e+07	5.86093e+07	5.7252e+07	5.35948e+07	High	High	High	High	High	High	0	High	1.216	0.555153	0.106606	Carbamidomethyl [C135]
Q94BU8	Guanosine deaminase OS=Arabidopsis thaliana OX=3702 GN=GSDA PE=1 SV=1	54	6	42	6	185	20	164	237	255	261	203	267	3	5	4	5	4	5	2.19642e+07	1.8743e+07	2.07063e+07	2.90064e+07	2.39824e+07	1.33936e+07	2.59096e+07	2.4003e+07	2.63637e+07	2.90064e+07	2.48343e+07	2.14615e+07	High	High	High	High	High	High	0	High	1.076	0.967627	0.669965	Carbamidomethyl [C47; C67; C101; C107; C110; C113]
O23629	Histone H2B.6 OS=Arabidopsis thaliana OX=3702 GN=H2B PE=1 SV=3	42	6	68	1	150	16.4	259	326	215	273	332	265	6	6	5	6	6	6	1.81746e+07	1.37179e+07	1.49093e+07	7.32801e+06	9.87776e+06	7.1202e+06	2.14393e+07	1.75677e+07	1.89828e+07	7.32801e+06	1.02286e+07	1.14092e+07	High	High	High	High	High	High	0	High	1.879	0.000207467	7.09035e-06	Oxidation [M85]
Q9LXX5	PsbP domain-containing protein 6, chloroplastic OS=Arabidopsis thaliana OX=3702 GN=PPD6 PE=1 SV=1	36	7	49	7	262	28.6	209	257	242	331	224	197	7	6	6	7	6	5	1.43364e+07	1.42014e+07	1.28395e+07	2.14046e+07	2.2168e+07	1.13603e+07	1.69116e+07	1.81868e+07	1.63476e+07	2.14046e+07	2.29554e+07	1.82034e+07	High	High	High	High	High	High	0	High	0.892	0.754642	0.216293	Carbamidomethyl [C128; C132]
O81884	L-galactose dehydrogenase OS=Arabidopsis thaliana OX=3702 GN=LGALDH PE=1 SV=1	31	5	34	5	319	34.5	132	182	206	155	167	130	4	4	4	4	5	5	6.76411e+06	7.10213e+06	7.21386e+06	8.38574e+06	8.98784e+06	5.82169e+06	7.97915e+06	9.09526e+06	9.18485e+06	8.38574e+06	9.30708e+06	9.32852e+06	High	High	High	High	High	High	0	High	0.996	0.973203	0.728289
Q9FN41	Probable bifunctional methylthioribulose-1-phosphate dehydratase/enolase-phosphatase E1 OS=Arabidopsis thaliana OX=3702 GN=At5g53850 PE=1 SV=1	31	10	36	10	507	56.5	44	88	137	80	153	165	7	5	6	2	4	7	2.42404e+07	2.09501e+07	2.12458e+07	2.11713e+07	2.48144e+07	1.5745e+07	2.85947e+07	2.68295e+07	2.70507e+07	2.11713e+07	2.56958e+07	2.52294e+07	High	High	High	High	High	High	0	High	1.134	0.836697	0.33294	Carbamidomethyl [C377]
Q9FLG1	Beta-D-xylosidase 4 OS=Arabidopsis thaliana OX=3702 GN=BXL4 PE=1 SV=1	20	7	32	7	784	84.3	264	225	219	234	208	187	5	5	6	6	4	4	3.30439e+06	2.88934e+06	3.24384e+06	2.79533e+06	3.06997e+06	2.31142e+06	3.89796e+06	3.7002e+06	4.13013e+06	2.79533e+06	3.17901e+06	3.70375e+06	High	High	High	High	High	High	0	High	1.315	0.621968	0.13791	Carbamidomethyl [C263; C274; C285; C309; C398; C455; C476; C481]
Q8LAS8	S-formylglutathione hydrolase OS=Arabidopsis thaliana OX=3702 GN=SFGH PE=1 SV=2	51	11	49	11	284	31.6	170	138	181	195	200	132	6	7	7	6	8	7	1.14613e+08	1.07127e+08	9.89832e+07	1.50502e+08	1.3438e+08	6.74109e+07	1.35201e+08	1.3719e+08	1.26028e+08	1.50502e+08	1.39154e+08	1.08018e+08	High	High	High	High	High	High	0	High	0.85	0.488341	0.0775567	Carbamidomethyl [C184; C209]
[truncated: 1,543 more rows]

## Sheet: Diff. prot. (fsd1-1 vs Col-0)
Supplemental Data 6. Data pertinent to quantification of differentially regulated proteins found by comparison of mock treated fsd1-1 mutant plants with mock treated Col-0 plants.
[truncated: 64 more rows]
