# Supplementary material for: Arabidopsis Iron Superoxide Dismutase FSD1 Protects Against Methyl Viologen-Induced Oxidative Stress in a Copper-Dependent Manner
Source: Front Plant Sci. 2022 Mar 11;13:823561. doi: 10.3389/fpls.2022.823561 (PMC8963501; doi:10.3389/fpls.2022.823561)
Supplement: Supplementary file 7 [file Data_Sheet_7.XLSX]

## Sheet: Proteins
Supplemental Data 7. Data pertinent to quantification of all proteins found by comparison of mock treated fsd1-2 mutant plants with mock treated Col-0 plants.
Accession	Description	Coverage [%]	# Peptides	# PSMs	# Unique Peptides	# AAs	MW [kDa]	Score Mascot: Sample_4	Score Mascot: Sample_5	Score Mascot: Sample_6	Score Mascot: Sample_17	Score Mascot: Sample_18	Score Mascot: Sample_16	# Peptides (by Search Engine): Sample_4	# Peptides (by Search Engine): Sample_5	# Peptides (by Search Engine): Sample_6	# Peptides (by Search Engine): Sample_17	# Peptides (by Search Engine): Sample_18	# Peptides (by Search Engine): Sample_16	Abundance: Sample_4 , Col0_control	Abundance: Sample_5 , Col0_control	Abundance: Sample_6, Col0_control	Abundance: Sample_16, fsd1_2_control	Abundance: Sample_17, fsd1_2_control	Abundance: Sample_18, fsd1_2_control	Abundances (Normalized): Sample_4, Col0_control	Abundances (Normalized): Sample_5, Col0_control	Abundances (Normalized): Sample_6, Col0_control	Abundances (Normalized): Sample_16, fsd1_2_control	Abundances (Normalized): Sample_17, fsd1_2_control	Abundances (Normalized): Sample_18, fsd1_2_control	Found in Sample: Sample_4 , Col0_control	Found in Sample: Sample_5 , Col0_control	Found in Sample: Sample_6, Col0_control	Found in Sample: Sample_16, fsd1_2_control	Found in Sample: Sample_17, fsd1_2_control	Found in Sample: Sample_18, fsd1_2_control	Exp. q-value: Combined	Protein FDR Confidence: Combined	Abundance Ratio: (Col0_control) / (fsd1_2_control)	Abundance Ratio Adj. P-Value: (Col0_control) / (fsd1_2_control)	Abundance Ratio P-Value: (Col0_control) / (fsd1_2_control)	Modifications
P10896	Ribulose bisphosphate carboxylase/oxygenase activase, chloroplastic OS=Arabidopsis thaliana OX=3702 GN=RCA PE=1 SV=2	78	37	1476	37	474	51.9	10880	10765	10675	10418	10692	10458	36	36	35	34	35	36	6.37038e+09	6.00978e+09	6.01976e+09	9.54823e+09	7.89542e+09	1.06644e+10	1.01745e+10	1.04298e+10	1.03673e+10	1.07088e+10	1.0439e+10	1.06644e+10	High	High	High	High	High	High	0	High	0.938	0.899064	0.499946	Carbamidomethyl [C175; C223; C224; C282; C451; C470]; Oxidation [M91; M100; M127; M128; M138; M179; M182; M188; M189; M222; M237; M249; M255; M269; M388; M394; M399; M402]
O03042	Ribulose bisphosphate carboxylase large chain OS=Arabidopsis thaliana OX=3702 GN=rbcL PE=1 SV=1	68	44	2435	40	479	52.9	10324	9975	10609	9154	10297	9716	41	37	41	37	38	36	3.88242e+10	3.34767e+10	3.46777e+10	5.34716e+10	4.3948e+10	5.93681e+10	6.20081e+10	5.8098e+10	5.97224e+10	5.99709e+10	5.8106e+10	5.93681e+10	High	High	High	High	High	High	0	High	1.131	0.665728	0.189335	Oxidation [M212; M250; M266; M297; M309]; Carbamidomethyl [C172; C192; C221; C247; C284; C427; C449; C459]
P19366	ATP synthase subunit beta, chloroplastic OS=Arabidopsis thaliana OX=3702 GN=atpB PE=1 SV=2	92	40	1199	39	498	53.9	6668	7051	7028	6696	6680	6272	37	38	36	37	35	36	4.51387e+09	4.57499e+09	4.25978e+09	6.59021e+09	5.90439e+09	7.22347e+09	7.20933e+09	7.93978e+09	7.33626e+09	7.39124e+09	7.8065e+09	7.22347e+09	High	High	High	High	High	High	0	High	0.966	0.967442	0.715072	Oxidation [M40; M79; M89; M94; M183; M214; M216; M239; M256; M292; M306; M374; M492]; Carbamidomethyl [C63]; Acetyl [N-Term]
O50008	5-methyltetrahydropteroyltriglutamate--homocysteine methyltransferase 1 OS=Arabidopsis thaliana OX=3702 GN=MS1 PE=1 SV=1	71	53	800	26	765	84.3	4699	3791	4121	3549	4281	3554	50	47	52	45	48	49	1.16741e+09	1.03541e+09	1.05414e+09	1.14615e+09	1.10203e+09	1.46295e+09	1.86454e+09	1.79693e+09	1.81545e+09	1.28546e+09	1.45706e+09	1.46295e+09	High	High	High	High	High	High	0	High	1.123	0.694969	0.216779	Oxidation [M74; M97; M107; M109; M545; M549; M554; M557; M718; M750]; Acetyl [N-Term]; Carbamidomethyl [C328; C522; C580; C733]
Q9ASR1	Elongation factor 2 OS=Arabidopsis thaliana OX=3702 GN=LOS1 PE=1 SV=1	80	60	512	60	843	93.8	2411	1879	2218	2130	3111	2172	50	46	53	51	55	49	9.07056e+08	7.16387e+08	8.64786e+08	1.15459e+09	8.62625e+08	1.57915e+09	1.44871e+09	1.24327e+09	1.48935e+09	1.29492e+09	1.14052e+09	1.57915e+09	High	High	High	High	High	High	0	High	0.992	0.989395	0.933894	Carbamidomethyl [C131; C136; C163; C275; C286; C370; C448; C520; C541; C651; C797]; Oxidation [M22; M81; M189; M287; M377; M550; M589; M594; M646; M650; M682; M759]
P22953	Probable mediator of RNA polymerase II transcription subunit 37e OS=Arabidopsis thaliana OX=3702 GN=MED37E PE=1 SV=3	85	53	803	16	651	71.3	4471	4331	4641	4349	4958	4637	49	49	50	48	50	47	3.38458e+08	3.08031e+08	3.2318e+08	4.61009e+08	4.14042e+08	4.96761e+08	5.40568e+08	5.34579e+08	5.56586e+08	5.17044e+08	5.47426e+08	4.96761e+08	High	High	High	High	High	High	0	High	1.094	0.807262	0.336715	Carbamidomethyl [C20; C319; C483; C609]; Oxidation [M64; M90; M106; M126; M174; M320; M555; M616; M632]; Acetyl [N-Term]
P55737	Heat shock protein 90-2 OS=Arabidopsis thaliana OX=3702 GN=HSP90-2 PE=1 SV=1	69	58	553	4	699	80	2515	2354	2481	2506	2334	2599	52	51	50	52	53	52	2.66468e+07	2.41526e+07	2.29147e+07	3.51619e+07	3.00521e+07	4.17203e+07	4.25589e+07	4.19163e+07	3.94642e+07	3.94358e+07	3.97335e+07	4.17203e+07	High	High	High	High	High	High	0	High	1.105	0.79403	0.318249	Acetyl [N-Term]; Carbamidomethyl [C345; C391; C568; C569]; Oxidation [M85; M342; M455; M581; M595; M599; M605; M614; M681]
Q9LSB4	TSA1-like protein OS=Arabidopsis thaliana OX=3702 GN=NAI2 PE=1 SV=1	70	60	486	59	772	85	2391	2399	2334	2682	2588	2309	52	53	53	53	51	50	3.65277e+08	3.89301e+08	3.8492e+08	6.2289e+08	5.55791e+08	6.98601e+08	5.83402e+08	6.75622e+08	6.62916e+08	6.98601e+08	7.3484e+08	6.98601e+08	High	High	High	High	High	High	0	High	0.957	0.953005	0.645908	Oxidation [M189; M343; M381; M420]; Carbamidomethyl [C506; C508]
P51818	Heat shock protein 90-3 OS=Arabidopsis thaliana OX=3702 GN=HSP90-3 PE=1 SV=2	63	56	542	1	699	80	2511	2334	2485	2499	2349	2648	50	50	49	50	51	51	8.90568e+06	8.07717e+06	8.40993e+06	11025022	10597518	13552295	1.42237e+07	1.40177e+07	1.44837e+07	1.23651e+07	1.40115e+07	13552295	High	High	High	High	High	High	0	High	1.009	0.997372	0.978626	Acetyl [N-Term]; Carbamidomethyl [C345; C391; C568; C569]; Oxidation [M85; M183; M342; M455; M581; M599; M605; M614]
P25696	Bifunctional enolase 2/transcriptional activator OS=Arabidopsis thaliana OX=3702 GN=ENO2 PE=1 SV=1	84	34	650	34	444	47.7	4032	4054	4196	4160	4423	3873	33	33	33	33	32	33	1.44468e+09	1.31013e+09	1.44322e+09	2.12566e+09	1.77971e+09	2.3419e+09	2.30738e+09	2.2737e+09	2.48553e+09	2.38403e+09	2.35305e+09	2.3419e+09	High	High	High	High	High	High	0	High	1.063	0.907773	0.508801	Acetyl [N-Term]; Carbamidomethyl [C107; C124; C318; C346]; Oxidation [M93; M170; M174; M189; M249; M314; M377]
Q9SZJ5	Serine hydroxymethyltransferase 1, mitochondrial OS=Arabidopsis thaliana OX=3702 GN=SHM1 PE=1 SV=1	79	37	556	23	517	57.4	2383	2643	2582	2509	2453	2502	35	33	34	33	33	33	9.0051e+08	8.87197e+08	8.5588e+08	1.35434e+09	1.05703e+09	1.47782e+09	1.43825e+09	1.53971e+09	1.47401e+09	1.51896e+09	1.39755e+09	1.47782e+09	High	High	High	High	High	High	0	High	1.101	0.779167	0.305367	Oxidation [M91; M98; M120; M199; M215; M254; M258; M295; M371; M424; M431; M479]; Carbamidomethyl [C125]
Q9LD57	Phosphoglycerate kinase 1, chloroplastic OS=Arabidopsis thaliana OX=3702 GN=PGK1 PE=1 SV=1	82	38	827	20	481	50.1	5011	4855	4889	4604	4875	4566	34	34	35	36	36	35	1.32485e+09	1.32985e+09	1.26671e+09	1.59666e+09	1.38041e+09	1.83809e+09	2.11598e+09	2.30792e+09	2.18155e+09	1.79073e+09	1.82511e+09	1.83809e+09	High	High	High	High	High	High	0	High	1.138	0.631459	0.166569	Carbamidomethyl [C173; C292]; Oxidation [M301; M371; M399; M404; M448]
O65719	Heat shock 70 kDa protein 3 OS=Arabidopsis thaliana OX=3702 GN=HSP70-3 PE=1 SV=1	80	52	663	21	649	71.1	3232	3074	3132	3339	3786	3450	47	47	44	46	49	44	1.61094e+08	1.41434e+08	1.49313e+08	2.28472e+08	2.00196e+08	2.62054e+08	2.57291e+08	2.45455e+08	2.57149e+08	2.56242e+08	2.6469e+08	2.62054e+08	High	High	High	High	High	High	0	High	0.973	0.977267	0.774531	Acetyl [N-Term]; Carbamidomethyl [C20; C319; C483; C609]; Oxidation [M64; M106; M174; M320; M332; M555; M616; M630]
Q9SR37	Beta-glucosidase 23 OS=Arabidopsis thaliana OX=3702 GN=BGLU23 PE=1 SV=1	64	32	385	27	524	59.7	1731	1406	1448	1771	1902	1799	29	28	30	28	28	29	5.98607e+08	5.3205e+08	5.78081e+08	9.77611e+08	7.59776e+08	1.16775e+09	9.56065e+08	9.23359e+08	9.9558e+08	1.09644e+09	1.00454e+09	1.16775e+09	High	High	High	High	High	High	0	High	0.868	0.565835	0.132537	Carbamidomethyl [C73; C80; C222; C456]; Oxidation [M102; M112; M365; M415; M417]
P25858	Glyceraldehyde-3-phosphate dehydrogenase GAPC1, cytosolic OS=Arabidopsis thaliana OX=3702 GN=GAPC1 PE=1 SV=2	86	34	893	5	338	36.9	5354	5088	5840	5067	5187	5189	34	33	34	32	31	32	1.7999e+08	1.82168e+08	1.77387e+08	2.01776e+08	1.79535e+08	2.19584e+08	2.87472e+08	3.16148e+08	3.05499e+08	2.26301e+08	2.37373e+08	2.19584e+08	High	High	High	High	High	High	0	High	1.33	0.0300435	0.00236007	Oxidation [M45; M48; M134; M179; M197; M235; M335]; Carbamidomethyl [C156; C160]
Q9FX54	Glyceraldehyde-3-phosphate dehydrogenase GAPC2, cytosolic OS=Arabidopsis thaliana OX=3702 GN=GAPC2 PE=1 SV=1	86	35	904	6	338	36.9	5380	5292	5833	5092	5346	5283	33	32	34	32	30	29	1.89625e+08	1.981e+08	2.04741e+08	2.80648e+08	2.42328e+08	3.2021e+08	3.0286e+08	3.43797e+08	3.52609e+08	3.1476e+08	3.20394e+08	3.2021e+08	High	High	High	High	High	High	0	High	1.056	0.922627	0.555715	Oxidation [M45; M48; M134; M179; M197; M235; M335]; Carbamidomethyl [C156; C160]
Q39043	Mediator of RNA polymerase II transcription subunit 37f OS=Arabidopsis thaliana OX=3702 GN=MED37F PE=1 SV=2	66	51	539	3	668	73.5	2591	2592	2823	2613	2667	2385	46	45	48	45	47	45	15502765	1.49573e+07	1.63361e+07	2.56196e+07	2.04033e+07	3.3031e+07	2.47602e+07	2.5958e+07	2.81342e+07	2.87336e+07	2.69763e+07	3.3031e+07	High	High	High	High	High	High	0	High	0.964	0.974864	0.757439	Carbamidomethyl [C48; C635]; Oxidation [M154]
Q9LKR3	Mediator of RNA polymerase II transcription subunit 37a OS=Arabidopsis thaliana OX=3702 GN=MED37A PE=1 SV=1	68	52	539	3	669	73.6	2605	2516	2853	2571	2568	2303	46	45	48	45	47	46	1.68858e+07	1.55488e+07	1.18775e+07	3.56809e+07	26741400	4.22487e+07	2.69691e+07	2.69845e+07	2.04556e+07	4.00179e+07	3.53562e+07	4.22487e+07	High	High	High	High	High	High	0	High	0.847	0.53711	0.116831	Carbamidomethyl [C48; C635]; Oxidation [M154; M269]
Q9LUT2	S-adenosylmethionine synthase 4 OS=Arabidopsis thaliana OX=3702 GN=METK4 PE=1 SV=1	91	32	514	17	393	42.8	2436	2676	2309	2578	2604	2400	31	30	30	31	31	30	4.22913e+08	3.56461e+08	3.74869e+08	6.89047e+08	6.13727e+08	8.00951e+08	6.75456e+08	6.18629e+08	6.45605e+08	7.72799e+08	8.1144e+08	8.00951e+08	High	High	High	High	High	High	0	High	1.046	0.946011	0.627058	Carbamidomethyl [C20; C31; C42; C45; C90; C161]; Oxidation [M1; M50; M52; M183; M347]; Acetyl [N-Term]
Q9SRV5	5-methyltetrahydropteroyltriglutamate--homocysteine methyltransferase 2 OS=Arabidopsis thaliana OX=3702 GN=MS2 PE=1 SV=1	59	44	496	17	765	84.5	2947	2483	2769	2152	2892	2478	38	37	40	34	36	39	1.13843e+08	9.66014e+07	9.41562e+07	1.51462e+08	1.23899e+08	1.85437e+08	1.81825e+08	1.67649e+08	1.62157e+08	1.69872e+08	1.63814e+08	1.85437e+08	High	High	High	High	High	High	0	High	0.977	0.977267	0.805293	Acetyl [N-Term]; Carbamidomethyl [C328; C522; C580; C733]; Oxidation [M107; M109; M557; M718]
Q9STW6	Heat shock 70 kDa protein 6, chloroplastic OS=Arabidopsis thaliana OX=3702 GN=HSP70-6 PE=1 SV=1	62	46	502	19	718	76.5	2507	2406	2459	2530	2128	2160	43	42	41	41	42	39	3.48287e+08	3.34326e+08	309394821	4.69382e+08	4.32644e+08	5.43548e+08	5.56267e+08	5.80214e+08	5.32845e+08	5.26434e+08	5.72021e+08	5.43548e+08	High	High	High	High	High	High	0	High	1.049	0.939355	0.60512	Carbamidomethyl [C179; C380]; Oxidation [M95; M153; M352; M586; M667]
Q9SIF2	Heat shock protein 90-5, chloroplastic OS=Arabidopsis thaliana OX=3702 GN=HSP90-5 PE=1 SV=1	68	45	368	40	780	88.6	2172	1972	1914	1750	1854	1903	41	37	39	34	39	40	3.19702e+08	2.51566e+08	2.96016e+08	4.05851e+08	3.40406e+08	4.72995e+08	5.10612e+08	4.36586e+08	5.09803e+08	4.55182e+08	4.50069e+08	4.72995e+08	High	High	High	High	High	High	0	High	1.079	0.857121	0.413502	Carbamidomethyl [C165; C492; C613; C638]; Oxidation [M527; M732; M733; M735]
Q94B78	Glycine dehydrogenase (decarboxylating) 1, mitochondrial OS=Arabidopsis thaliana OX=3702 GN=GLDP1 PE=1 SV=2	58	46	393	24	1037	112.9	1437	1309	1563	1277	1909	1609	42	38	44	40	41	40	1.39035e+08	1.17094e+08	1.42469e+08	2.2029e+08	1.4865e+08	2.89034e+08	2.22059e+08	2.03213e+08	2.45363e+08	2.47066e+08	1.96538e+08	2.89034e+08	High	High	High	High	High	High	0	High	0.929	0.867681	0.434984	Carbamidomethyl [C98; C245; C253; C280; C463; C569; C578; C664; C681; C777; C943; C1022]; Oxidation [M94; M683; M863; M909; M918; M927]
P21240	Chaperonin 60 subunit beta 1, chloroplastic OS=Arabidopsis thaliana OX=3702 GN=CPN60B1 PE=1 SV=3	74	45	676	12	600	63.8	3430	3669	3536	3892	3066	3168	44	44	43	44	43	41	2.59596e+08	2.70038e+08	2.62946e+08	3.68872e+08	3.40484e+08	4.03926e+08	4.14615e+08	4.68644e+08	4.52851e+08	4.13707e+08	4.50172e+08	4.03926e+08	High	High	High	High	High	High	0	High	1.137	0.634113	0.169136	Carbamidomethyl [C272; C471; C559; C560; C576]; Oxidation [M215; M220; M247; M265; M546; M593]
Q43127	Glutamine synthetase, chloroplastic/mitochondrial OS=Arabidopsis thaliana OX=3702 GN=GLN2 PE=1 SV=1	78	29	608	25	430	47.4	3190	3354	3621	3468	3349	3387	27	28	28	27	29	29	1.88195e+09	1.61935e+09	1.85849e+09	2.40223e+09	2.08395e+09	2.78959e+09	3.00576e+09	2.81034e+09	3.20072e+09	2.69422e+09	2.7553e+09	2.78959e+09	High	High	High	High	High	High	0	High	1.086	0.832137	0.375633	Carbamidomethyl [C150; C217; C237; C274; C306]; Oxidation [M315; M396]
P17562	S-adenosylmethionine synthase 2 OS=Arabidopsis thaliana OX=3702 GN=SAM2 PE=1 SV=1	80	29	397	9	393	43.2	1819	1858	1923	1778	1824	1846	27	25	25	26	28	27	1.12707e+08	1.01564e+08	1.14134e+08	1.81434e+08	1.50563e+08	1.92926e+08	1.8001e+08	1.76262e+08	1.96563e+08	2.03487e+08	1.99068e+08	1.92926e+08	High	High	High	High	High	High	0	High	0.956	0.952725	0.638883	Carbamidomethyl [C20; C31; C42; C45; C90]; Acetyl [N-Term]; Oxidation [M1; M50; M52; M126; M183; M298]
Q9C5A9	ATP synthase subunit beta-3, mitochondrial OS=Arabidopsis thaliana OX=3702 GN=At5g08680 PE=1 SV=1	75	34	431	33	559	59.8	2739	2541	2557	2476	2244	2537	29	29	30	30	29	29	1.07427e+09	1.15612e+09	1195726186	1.6821e+09	1.45587e+09	1.97678e+09	1.71577e+09	2.00642e+09	2.0593e+09	1.88656e+09	1.92488e+09	1.97678e+09	High	High	High	High	High	High	0	High	1.021	0.978477	0.82165	Carbamidomethyl [C90; C295]; Oxidation [M111; M141; M173; M245; M302; M473; M539]
Q9FI56	Chaperone protein ClpC1, chloroplastic OS=Arabidopsis thaliana OX=3702 GN=CLPC1 PE=1 SV=1	59	49	448	21	929	103.4	2012	2056	2093	1952	2076	1986	43	41	39	42	44	43	2.47916e+08	2.10844e+08	2.31828e+08	3.07592e+08	2.85618e+08	3.71938e+08	3.95959e+08	3.65914e+08	3.99258e+08	3.44979e+08	3.77631e+08	3.71938e+08	High	High	High	High	High	High	0	High	1.002	0.997372	0.978813	Oxidation [M254; M338; M730; M756; M880]; Carbamidomethyl [C299]
Q9SJL8	S-adenosylmethionine synthase 3 OS=Arabidopsis thaliana OX=3702 GN=METK3 PE=1 SV=1	91	29	443	16	390	42.5	1806	1930	1847	1931	1838	1786	26	28	26	27	27	25	2.83504e+08	2.63902e+08	257175755	4.07111e+08	3.20915e+08	4.45829e+08	4.52799e+08	4.57995e+08	4.42912e+08	4.56594e+08	4.24298e+08	4.45829e+08	High	High	High	High	High	High	0	High	1.046	0.947201	0.628627	Carbamidomethyl [C20; C31; C42; C45; C90; C161; C302]; Oxidation [M1; M50; M52; M126; M138]; Acetyl [N-Term]
Q9LJE4	Chaperonin 60 subunit beta 2, chloroplastic OS=Arabidopsis thaliana OX=3702 GN=CPN60B2 PE=1 SV=1	71	42	598	11	596	63.3	3156	3328	3512	3755	2944	3027	41	39	41	39	38	37	1.49035e+08	1.55632e+08	1.50648e+08	1.92818e+08	1.68861e+08	1.91863e+08	2.38031e+08	2.70096e+08	2.59449e+08	2.16255e+08	2.2326e+08	1.91863e+08	High	High	High	High	High	High	0	High	1.229	0.209493	0.0279284	Carbamidomethyl [C268; C467; C555; C556]; Oxidation [M211; M216; M243; M379; M542]
P23686	S-adenosylmethionine synthase 1 OS=Arabidopsis thaliana OX=3702 GN=SAM1 PE=1 SV=2	81	32	408	11	393	43.1	1752	1711	1709	1706	1790	1791	31	29	30	30	31	29	7.2075e+07	6.36263e+07	6.43196e+07	1.01635e+08	8.37931e+07	1.11949e+08	1.15115e+08	1.10422e+08	1.10772e+08	1.13988e+08	1.10787e+08	1.11949e+08	High	High	High	High	High	High	0	High	1.02	0.979053	0.831262	Carbamidomethyl [C20; C31; C42; C45; C90; C114; C161]; Acetyl [N-Term]; Oxidation [M1; M50; M52; M298]
P54609	Cell division control protein 48 homolog A OS=Arabidopsis thaliana OX=3702 GN=CDC48A PE=1 SV=1	67	51	403	12	809	89.3	1786	1631	1790	1820	1966	1813	42	41	45	45	46	45	4.65455e+07	3.88251e+07	4.61991e+07	6.59661e+07	5.11911e+07	8.25199e+07	7.43401e+07	6.738e+07	7.95648e+07	7.39842e+07	6.76825e+07	8.25199e+07	High	High	High	High	High	High	0	High	1.027	0.977267	0.788451	Carbamidomethyl [C73; C81; C109; C178; C188; C271; C418; C425; C525; C538; C695]; Oxidation [M50; M430; M553; M612; M615; M724]; Acetyl [N-Term]
O03986	Heat shock protein 90-4 OS=Arabidopsis thaliana OX=3702 GN=HSP90-4 PE=1 SV=1	50	41	407	2	699	80.1	1940	1865	1990	1986	1862	2072	36	36	36	36	37	37	729540	620700	679505	751585	616451	803411	1.16519e+06	1.07721e+06	1.17025e+06	842939	815043	803411	High	High	High	High	High	High	0	High	1.302	0.656262	0.179306	Acetyl [N-Term]; Carbamidomethyl [C391; C568; C569]; Oxidation [M85; M183; M581; M605; M614]
Q9LHA8	Probable mediator of RNA polymerase II transcription subunit 37c OS=Arabidopsis thaliana OX=3702 GN=MED37C PE=1 SV=1	69	43	522	11	650	71.1	2701	2486	2645	2773	2873	2920	41	40	39	39	41	37	4.64748e+07	3.43394e+07	4.75934e+07	7.23943e+07	6.33645e+07	8.18321e+07	7.42272e+07	5.95952e+07	8.19662e+07	8.11937e+07	8.37776e+07	8.18321e+07	High	High	High	High	High	High	0	High	0.965	0.967442	0.71929	Acetyl [N-Term]; Carbamidomethyl [C20; C319; C483; C609]; Oxidation [M64; M320; M555; M616; M624; M630]
P21238	Chaperonin 60 subunit alpha 1, chloroplastic OS=Arabidopsis thaliana OX=3702 GN=CPN60A1 PE=1 SV=2	81	38	563	37	586	62	3766	4251	3819	3570	4007	3996	35	34	35	35	36	37	1.39111e+09	1.37114e+09	1.39462e+09	1.8996e+09	1.70683e+09	2.11098e+09	2.22181e+09	2.37958e+09	2.40184e+09	2.13049e+09	2.25668e+09	2.11098e+09	High	High	High	High	High	High	0	High	1.03	0.974416	0.747917	Carbamidomethyl [C71; C548]; Oxidation [M110; M205; M237; M516; M527; M559; M585]
P17745	Elongation factor Tu, chloroplastic OS=Arabidopsis thaliana OX=3702 GN=TUFA PE=1 SV=1	72	26	584	25	476	51.6	3814	4087	3652	3570	3726	3430	23	23	25	24	24	24	1.59146e+09	1.59764e+09	1.59276e+09	1.99476e+09	1.96666e+09	2.29683e+09	2.5418e+09	2.77267e+09	2.74308e+09	2.23722e+09	2.60023e+09	2.29683e+09	High	High	High	High	High	High	0	High	0.996	0.997372	0.969703	Oxidation [M101; M159; M166; M198; M270; M338; M410; M423; M432; M434; M455]; Carbamidomethyl [C149; C451]
O65396	Aminomethyltransferase, mitochondrial OS=Arabidopsis thaliana OX=3702 GN=GDCST PE=2 SV=1	77	32	422	32	408	44.4	1537	1490	1614	1678	1783	1724	25	26	29	27	25	26	7.78948e+08	7.65314e+08	7.46567e+08	1.26295e+09	1.00412e+09	1.36223e+09	1.2441e+09	1.32818e+09	1.28575e+09	1.41646e+09	1.3276e+09	1.36223e+09	High	High	High	High	High	High	0	High	0.988	0.984784	0.901762	Oxidation [M52; M60; M69; M87; M163; M282; M367; M397]; Carbamidomethyl [C75; C88; C97; C151; C221; C276]
Q9SAJ4	Phosphoglycerate kinase 3, cytosolic OS=Arabidopsis thaliana OX=3702 GN=PGK3 PE=1 SV=1	77	29	452	22	401	42.1	2584	2463	2570	2661	2359	2362	28	28	29	28	27	29	5.65101e+08	5.31945e+08	5.26869e+08	7.75852e+08	6.93241e+08	8.75996e+08	9.02551e+08	9.23176e+08	9.07382e+08	8.70155e+08	9.1657e+08	8.75996e+08	High	High	High	High	High	High	0	High	1.084	0.84204	0.38814	Oxidation [M53; M94; M176; M296; M373]; Carbamidomethyl [C62]
Q9LTX9	Heat shock 70 kDa protein 7, chloroplastic OS=Arabidopsis thaliana OX=3702 GN=HSP70-7 PE=2 SV=1	60	44	483	17	718	77	2067	2049	2110	2312	1926	1912	43	42	41	41	43	40	238212386	2.26425e+08	2.16333e+08	2.94927e+08	2.80145e+08	3.24083e+08	3.80461e+08	3.92955e+08	3.72572e+08	3.30775e+08	3.70394e+08	3.24083e+08	High	High	High	High	High	High	0	High	1.1	0.783633	0.30993	Oxidation [M95; M153; M352; M586]; Carbamidomethyl [C179; C380]
Q9LR30	Glutamate--glyoxylate aminotransferase 1 OS=Arabidopsis thaliana OX=3702 GN=GGAT1 PE=1 SV=1	77	34	351	18	481	53.3	1437	1477	1731	1580	1394	1707	30	28	32	28	28	27	2.06995e+08	1.7137e+08	1.97857e+08	3.33414e+08	2.55139e+08	4.21108e+08	3.30602e+08	2.97408e+08	3.40752e+08	3.7394e+08	3.37333e+08	4.21108e+08	High	High	High	High	High	High	0	High	0.992	0.990423	0.939293	Carbamidomethyl [C18; C66; C149; C226; C297; C377; C382; C417]; Oxidation [M144; M214; M271; M273; M335; M338; M370; M389; M454; M458; M469]
Q9LF98	Fructose-bisphosphate aldolase 8, cytosolic OS=Arabidopsis thaliana OX=3702 GN=FBA8 PE=1 SV=1	92	33	508	20	358	38.5	3016	3049	2834	2599	2885	2909	30	31	31	32	33	31	7.45286e+08	6.98632e+08	7.23053e+08	1.01404e+09	8.42929e+08	1.11044e+09	1.19033e+09	1.21246e+09	1.24525e+09	1.1373e+09	1.11448e+09	1.11044e+09	High	High	High	High	High	High	0	High	1.101	0.776615	0.302586	Oxidation [M228; M281]; Carbamidomethyl [C68; C173; C197; C208; C326]
P0DH99	Elongation factor 1-alpha 1 OS=Arabidopsis thaliana OX=3702 GN=A1 PE=1 SV=1	67	27	659	27	449	49.5	2794	2612	2841	2669	2946	2668	25	24	27	25	25	25	3.05717e+09	2.68437e+09	2.50506e+09	3.84335e+09	3.30915e+09	4.78847e+09	4.88277e+09	4.65866e+09	4.31426e+09	4.31051e+09	4.37519e+09	4.78847e+09	High	High	High	High	High	High	0	High	1.059	0.920244	0.536746	Carbamidomethyl [C87; C111; C150; C151; C152; C351]; Oxidation [M102; M148; M155; M259; M264; M335; M392; M398]
F4HQD4	Heat shock 70 kDa protein 15 OS=Arabidopsis thaliana OX=3702 GN=HSP70-15 PE=1 SV=1	65	43	319	9	831	91.6	1481	1283	1252	1538	1831	1499	31	31	35	35	38	39	1.57968e+07	1.558e+07	1.77575e+07	2.25926e+07	1.94798e+07	3.12618e+07	2.52299e+07	2.70387e+07	3.05822e+07	2.53386e+07	2.57553e+07	3.12618e+07	High	High	High	High	High	High	0	High	1.028	0.977267	0.793863	Oxidation [M57; M58; M118; M121; M363; M540; M566]; Carbamidomethyl [C40; C140; C141; C287; C368; C373; C377; C710; C740]
O23254	Serine hydroxymethyltransferase 4 OS=Arabidopsis thaliana OX=3702 GN=SHM4 PE=1 SV=1	76	32	302	32	471	51.7	1422	1301	1456	1148	1306	1442	28	27	28	22	27	27	3.24451e+08	2.91131e+08	3.12967e+08	4.75154e+08	3.8052e+08	5.58303e+08	5.18197e+08	5.0525e+08	5.38996e+08	5.32908e+08	5.03106e+08	5.58303e+08	High	High	High	High	High	High	0	High	1.008	0.98801	0.925779	Oxidation [M1; M125; M253; M330; M395; M459; M464]; Carbamidomethyl [C82; C92; C187; C364; C367]; Acetyl [N-Term]
O80988	Glycine dehydrogenase (decarboxylating) 2, mitochondrial OS=Arabidopsis thaliana OX=3702 GN=GLDP2 PE=1 SV=1	50	39	300	17	1044	113.7	1032	1033	1151	1039	1409	1150	38	34	35	36	37	35	7.27966e+07	5.85339e+07	7.60379e+07	9.86641e+07	7.44232e+07	1.36233e+08	1.16267e+08	1.01584e+08	1.30954e+08	1.10657e+08	9.83989e+07	1.36233e+08	High	High	High	High	High	High	0	High	1.041	0.956849	0.665515	Carbamidomethyl [C103; C251; C259; C286; C469; C575; C584; C670; C687; C783; C949; C1028]; Oxidation [M140; M689; M869; M915; M924; M933]
Q8LCE1	Glutamine synthetase cytosolic isozyme 1-2 OS=Arabidopsis thaliana OX=3702 GN=GLN1-2 PE=1 SV=2	76	25	302	8	356	39.2	1311	1178	1395	1203	1187	1048	24	20	23	19	22	20	6.94816e+07	6.70393e+07	7.44113e+07	45102969	64992037	7.30614e+07	1.10973e+08	1.16345e+08	1.28152e+08	5.05852e+07	8.59294e+07	7.30614e+07	High	High	High	High	High	High	0	High	1.342	0.0230653	0.00173014	Carbamidomethyl [C92; C159]; Oxidation [M31; M33; M91]; Acetyl [N-Term]
Q8RWV0	Transketolase-1, chloroplastic OS=Arabidopsis thaliana OX=3702 GN=TKL-1 PE=1 SV=1	71	36	425	29	741	79.9	1866	1723	1987	1730	2165	1873	34	34	35	33	33	33	5.51283e+08	4.64744e+08	5.52763e+08	8.36777e+08	5.52207e+08	1.09208e+09	8.80481e+08	8.06551e+08	9.51978e+08	9.38486e+08	7.30102e+08	1.09208e+09	High	High	High	High	High	High	0	High	0.931	0.871673	0.447683	Oxidation [M237; M463; M563; M568]; Carbamidomethyl [C110; C235; C245; C440; C663]
P25856	Glyceraldehyde-3-phosphate dehydrogenase GAPA1, chloroplastic OS=Arabidopsis thaliana OX=3702 GN=GAPA1 PE=1 SV=3	72	29	555	14	396	42.5	3551	3274	3309	3253	3663	3261	27	27	28	27	27	27	5.60102e+08	5.04913e+08	4.7312e+08	8.29671e+08	6.94485e+08	1.04234e+09	8.94567e+08	8.76263e+08	8.14814e+08	9.30516e+08	9.18214e+08	1.04234e+09	High	High	High	High	High	High	0	High	0.966	0.967442	0.715931	Carbamidomethyl [C213; C217; C337; C348]; Oxidation [M236; M361; M363; M367]
O04499	2,3-bisphosphoglycerate-independent phosphoglycerate mutase 1 OS=Arabidopsis thaliana OX=3702 GN=PGM1 PE=2 SV=3	82	37	321	24	557	60.5	1234	1186	1332	1369	1372	1193	31	30	32	32	30	27	2.26407e+08	2.03756e+08	2.20748e+08	2.94912e+08	2.60988e+08	3.60818e+08	3.61606e+08	3.53613e+08	3.80176e+08	3.30758e+08	3.45066e+08	3.60818e+08	High	High	High	High	High	High	0	High	1.037	0.965391	0.693875	Oxidation [M77; M317; M430]; Carbamidomethyl [C39; C100; C355; C444]
P25857	Glyceraldehyde-3-phosphate dehydrogenase GAPB, chloroplastic OS=Arabidopsis thaliana OX=3702 GN=GAPB PE=1 SV=2	76	31	538	25	447	47.6	3129	2905	3010	3166	3211	3123	29	28	29	29	28	30	1.18891e+09	1.00316e+09	1.1573e+09	1.73585e+09	1.49813e+09	2.0044e+09	1.89888e+09	1.74096e+09	1.99311e+09	1.94685e+09	1.98076e+09	2.0044e+09	High	High	High	High	High	High	0	High	0.988	0.98518	0.905812	Carbamidomethyl [C235; C239; C360; C371; C434; C443]; Oxidation [M131; M215; M258; M390]
Q944G9	Fructose-bisphosphate aldolase 2, chloroplastic OS=Arabidopsis thaliana OX=3702 GN=FBA2 PE=1 SV=2	73	28	437	15	398	43	2607	2665	2657	2447	2496	2454	26	26	25	26	28	26	1.30041e+09	1.12852e+09	1.06041e+09	1.65846e+09	1.44561e+09	1.84892e+09	2.07695e+09	1.95851e+09	1.82625e+09	1.86004e+09	1.91132e+09	1.84892e+09	High	High	High	High	High	High	0	High	1.038	0.963954	0.685278	Carbamidomethyl [C79; C163; C345]; Oxidation [M72; M132; M306; M324]
P22954	Probable mediator of RNA polymerase II transcription subunit 37c OS=Arabidopsis thaliana OX=3702 GN=MED37D PE=1 SV=2	71	39	454	11	653	71.3	2134	2047	2155	2245	2435	2406	32	33	33	33	35	30	1.48076e+07	12711360	1.57027e+07	2.18046e+07	2.10102e+07	2.50423e+07	2.365e+07	2.20602e+07	2.70435e+07	2.44549e+07	2.77787e+07	2.50423e+07	High	High	High	High	High	High	0	High	1.051	0.956742	0.655854	Acetyl [N-Term]; Carbamidomethyl [C20; C319; C483; C609]; Oxidation [M64; M320; M555; M633]
O04314	PYK10-binding protein 1 OS=Arabidopsis thaliana OX=3702 GN=PBP1 PE=1 SV=1	96	24	524	18	298	32.1	3165	3437	3106	3741	3298	2989	23	23	23	23	22	23	6.5884e+08	7.08934e+08	6.86602e+08	9.58185e+08	8.55083e+08	1.03249e+09	1.05227e+09	1.23034e+09	1.18248e+09	1.07465e+09	1.13055e+09	1.03249e+09	High	High	High	High	High	High	0	High	1.002	0.997389	0.981125	Acetyl [N-Term]; Oxidation [M245]
Q9SRZ6	Cytosolic isocitrate dehydrogenase [NADP] OS=Arabidopsis thaliana OX=3702 GN=CICDH PE=1 SV=1	82	35	406	30	410	45.7	2089	2107	2074	1897	1848	1848	33	32	31	33	30	30	7.0203e+08	6.04065e+08	6.21845e+08	1.02344e+09	8.29428e+08	1.2246e+09	1.12125e+09	1.04834e+09	1.07095e+09	1.14784e+09	1.09663e+09	1.2246e+09	High	High	High	High	High	High	0	High	0.964	0.965639	0.7019	Carbamidomethyl [C75; C116; C131; C269; C297; C363]; Oxidation [M15; M20; M156; M254]
Q9SJU4	Fructose-bisphosphate aldolase 1, chloroplastic OS=Arabidopsis thaliana OX=3702 GN=FBA1 PE=1 SV=2	72	25	383	11	399	42.9	2106	2046	2029	2132	2186	2157	23	22	23	22	22	22	4.09326e+08	3.72797e+08	3.59851e+08	5.76571e+08	4.88562e+08	6.41675e+08	6.53755e+08	6.4698e+08	6.19741e+08	6.46652e+08	6.45953e+08	6.41675e+08	High	High	High	High	High	High	0	High	1.018	0.982506	0.843948	Carbamidomethyl [C80; C164; C346]; Oxidation [M71; M73; M133; M230]
Q9ZNZ7	Ferredoxin-dependent glutamate synthase 1, chloroplastic/mitochondrial OS=Arabidopsis thaliana OX=3702 GN=GLU1 PE=1 SV=3	48	56	237	46	1622	176.6	774	391	726	539	1361	949	35	22	40	23	44	39	8.57645e+07	5.59486e+07	9.11218e+07	1.29048e+08	7.22903e+07	2.09839e+08	1.36979e+08	9.70973e+07	1.56931e+08	1.44734e+08	9.55788e+07	2.09839e+08	High	High	High	High	High	High	0	High	0.941	0.913037	0.519756	Carbamidomethyl [C132; C453; C696; C972; C1243; C1248; C1501; C1502; C1509]; Oxidation [M547]
Q9LD43	Acetyl-coenzyme A carboxylase carboxyl transferase subunit alpha, chloroplastic OS=Arabidopsis thaliana OX=3702 GN=CAC3 PE=1 SV=1	60	39	258	39	769	85.3	1178	1320	1349	1305	1224	1225	32	33	33	34	31	31	1.37296e+08	1.35545e+08	1.36986e+08	1.99669e+08	1.79329e+08	2.09155e+08	2.19283e+08	2.35234e+08	2.35919e+08	2.23938e+08	2.37101e+08	2.09155e+08	High	High	High	High	High	High	0	High	1.013	0.982983	0.889983	Oxidation [M383; M466]; Carbamidomethyl [C302]
O23654	V-type proton ATPase catalytic subunit A OS=Arabidopsis thaliana OX=3702 GN=VHA-A PE=1 SV=1	75	38	320	38	623	68.8	1640	1352	1385	1431	2121	1709	31	31	27	31	38	32	2.86559e+08	2.36518e+08	2.36249e+08	4.27335e+08	3.18813e+08	542718059	4.57677e+08	4.10471e+08	4.06872e+08	4.79277e+08	4.21519e+08	542718059	High	High	High	High	High	High	0	High	0.87	0.583295	0.141514	Carbamidomethyl [C134; C248; C256; C279; C397; C535]; Oxidation [M321; M349; M350; M371]
O23255	Adenosylhomocysteinase 1 OS=Arabidopsis thaliana OX=3702 GN=SAHH1 PE=1 SV=1	75	30	373	12	485	53.3	1552	1367	1486	1473	1642	1621	29	27	27	27	27	27	2.62613e+08	2.03344e+08	2.35333e+08	3.64764e+08	2.71514e+08	4.89629e+08	4.19433e+08	3.52898e+08	4.05295e+08	4.09101e+08	3.58983e+08	4.89629e+08	High	High	High	High	High	High	0	High	0.984	0.982506	0.865173	Oxidation [M19; M36; M40; M216; M259; M332; M357]; Carbamidomethyl [C42; C84; C86; C120; C244; C268; C297; C346]
Q9SIB9	Aconitate hydratase 3, mitochondrial OS=Arabidopsis thaliana OX=3702 GN=ACO3 PE=1 SV=2	58	38	241	27	990	108.1	985	851	1199	964	1310	1027	30	27	33	27	31	28	8.97622e+07	7.59248e+07	9.33213e+07	1.0184e+08	8.44384e+07	1.38173e+08	1.43364e+08	1.31765e+08	1.6072e+08	1.14218e+08	1.1164e+08	1.38173e+08	High	High	High	High	High	High	0	High	1.111	0.742653	0.260283	Carbamidomethyl [C146; C195; C465; C488; C533; C553; C763; C914]; Oxidation [M196; M239; M263; M381; M395; M403]
Q9SXJ7	Chaperone protein ClpC2, chloroplastic OS=Arabidopsis thaliana OX=3702 GN=CLPC2 PE=1 SV=1	52	41	361	13	952	105.7	1737	1565	1624	1688	1653	1491	37	34	36	35	35	34	5.84409e+07	4.63861e+07	6.05967e+07	8.36023e+07	7.00548e+07	9.07901e+07	9.33389e+07	8.05019e+07	1.04361e+08	9.3764e+07	9.26231e+07	9.07901e+07	High	High	High	High	High	High	0	High	1.094	0.806348	0.334071	Oxidation [M275; M751; M777; M901]; Carbamidomethyl [C320; C426]
P25697	Phosphoribulokinase, chloroplastic OS=Arabidopsis thaliana OX=3702 GN=At1g32060 PE=1 SV=1	66	21	347	21	395	44.4	1483	1801	1559	1695	1708	1675	19	20	21	19	19	21	9.65078e+08	8.053e+08	8.00443e+08	1.36971e+09	1.11821e+09	1.61409e+09	1.54138e+09	1.39758e+09	1.37854e+09	1.53619e+09	1.47844e+09	1.61409e+09	High	High	High	High	High	High	0	High	0.956	0.952657	0.638291	Oxidation [M130; M175; M319; M351]; Carbamidomethyl [C100; C289; C295]
Q9S7C0	Heat shock 70 kDa protein 14 OS=Arabidopsis thaliana OX=3702 GN=HSP70-14 PE=1 SV=1	57	41	260	7	831	91.7	1117	1037	1180	994	1373	1121	29	29	33	28	35	33	5.41836e+06	3.77085e+06	2.82566e+06	6.2609e+06	6.74175e+06	1.05557e+07	8.65394e+06	6.54422e+06	4.8664e+06	7.02191e+06	8.91362e+06	1.05557e+07	High	High	High	High	High	High	0	High	0.94	0.956742	0.664892	Oxidation [M57; M58; M118; M121; M363; M566]; Carbamidomethyl [C40; C140; C141; C287; C368; C373; C377; C536; C710; C740]
Q9SI75	Elongation factor G, chloroplastic OS=Arabidopsis thaliana OX=3702 GN=CPEFG PE=1 SV=1	55	35	266	35	783	86	1467	1209	1096	1207	1433	1384	32	31	28	27	30	29	2.78234e+08	2.44768e+08	2.59968e+08	4.1475e+08	3.45506e+08	4.83481e+08	4.44381e+08	4.24789e+08	4.47721e+08	4.65162e+08	4.56812e+08	4.83481e+08	High	High	High	High	High	High	0	High	0.952	0.939788	0.60627	Carbamidomethyl [C345; C635; C652]; Oxidation [M136; M139; M236; M636]
Q9M5K3	Dihydrolipoyl dehydrogenase 1, mitochondrial OS=Arabidopsis thaliana OX=3702 GN=LPD1 PE=1 SV=2	65	30	304	18	507	54	1288	1516	1594	1376	1399	1497	29	27	29	24	27	28	1.98372e+08	2.06017e+08	1.90105e+08	3.24983e+08	2.79713e+08	3.50846e+08	3.1683e+08	3.57537e+08	3.27402e+08	3.64484e+08	3.69823e+08	3.50846e+08	High	High	High	High	High	High	0	High	0.951	0.934412	0.596931	Carbamidomethyl [C82; C87; C372]; Oxidation [M124; M360]
P93819	Malate dehydrogenase 1, cytoplasmic OS=Arabidopsis thaliana OX=3702 GN=MDH1 PE=1 SV=2	77	25	382	12	332	35.5	1847	1989	1981	1835	2123	1950	21	22	23	22	24	24	9.29219e+08	9.32944e+08	9.2138e+08	1.20898e+09	9.58746e+08	1.36422e+09	1.4841e+09	1.6191e+09	1.58682e+09	1.35593e+09	1.26761e+09	1.36422e+09	High	High	High	High	High	High	0	High	1.189	0.379463	0.0646219	Carbamidomethyl [C79; C125; C155; C252; C330]; Oxidation [M24; M30; M41; M56]
Q9XI01	Protein disulfide isomerase-like 1-1 OS=Arabidopsis thaliana OX=3702 GN=PDIL1-1 PE=1 SV=1	68	38	341	32	501	55.6	1412	1326	1420	1501	1250	1414	36	35	36	35	33	34	3.12822e+08	2.97709e+08	277922275	4.0929e+08	3.54744e+08	4.63004e+08	4.99624e+08	5.16666e+08	4.78642e+08	4.59038e+08	4.69025e+08	4.63004e+08	High	High	High	High	High	High	0	High	1.045	0.950857	0.633541	Carbamidomethyl [C59; C62]; Oxidation [M180]
P50318	Phosphoglycerate kinase 2, chloroplastic OS=Arabidopsis thaliana OX=3702 GN=At1g56190 PE=1 SV=3	74	28	507	10	478	49.9	2713	2520	2678	2497	2688	2252	26	25	26	27	26	26	7.10385e+07	6.70432e+07	6.83133e+07	9.71268e+07	8.52605e+07	1.10872e+08	1.13459e+08	1.16352e+08	1.1765e+08	1.08932e+08	1.12727e+08	1.10872e+08	High	High	High	High	High	High	0	High	1.076	0.866561	0.431135	Carbamidomethyl [C170; C289]; Oxidation [M298; M396; M445]
O04310	Jacalin-related lectin 34 OS=Arabidopsis thaliana OX=3702 GN=JAL34 PE=1 SV=1	51	31	265	30	705	72.4	1414	1646	1732	1810	2005	1633	26	27	25	27	28	26	2.73929e+08	3.03106e+08	2.70826e+08	4.66955e+08	4.13532e+08	5.27797e+08	4.37506e+08	5.26033e+08	4.66421e+08	5.23713e+08	5.46753e+08	5.27797e+08	High	High	High	High	High	High	0	High	0.903	0.760548	0.281154	Acetyl [N-Term]
Q8GUM2	Heat shock 70 kDa protein 9, mitochondrial OS=Arabidopsis thaliana OX=3702 GN=HSP70-9 PE=1 SV=1	61	39	315	31	682	73	1749	1509	1603	1853	1866	2082	34	33	34	36	34	33	1.88358e+08	1.90433e+08	1.90294e+08	2.68858e+08	2.41628e+08	2.95434e+08	3.00835e+08	3.30491e+08	3.27727e+08	3.01538e+08	3.19469e+08	2.95434e+08	High	High	High	High	High	High	0	High	1.009	0.986483	0.915737	Oxidation [M231; M417; M620]; Carbamidomethyl [C364; C367]
P53492	Actin-7 OS=Arabidopsis thaliana OX=3702 GN=ACT7 PE=1 SV=1	75	27	323	9	377	41.7	1338	1283	1203	1576	1488	1357	25	26	27	26	25	25	5.11239e+07	5.46126e+07	4.88761e+07	84234842	7.37839e+07	1.02403e+08	8.16526e+07	9.47787e+07	8.41753e+07	9.44734e+07	9.75536e+07	1.02403e+08	High	High	High	High	High	High	0	High	0.932	0.875502	0.455922	Acetyl [N-Term]; Carbamidomethyl [C12; C259; C287]; Oxidation [M18; M49; M84; M201; M271; M285; M307; M327]
Q9M9K1	Probable 2,3-bisphosphoglycerate-independent phosphoglycerate mutase 2 OS=Arabidopsis thaliana OX=3702 GN=At3g08590 PE=1 SV=1	74	34	272	21	560	60.7	1000	824	946	842	1006	837	28	25	26	26	28	23	1.39263e+08	1.27667e+08	1.39644e+08	1.74482e+08	1.58511e+08	2.00893e+08	2.22425e+08	2.21562e+08	2.40498e+08	1.9569e+08	2.09576e+08	2.00893e+08	High	High	High	High	High	High	0	High	1.182	0.415928	0.0743961	Oxidation [M79; M319; M432]; Acetyl [N-Term]; Carbamidomethyl [C41; C357; C446]
Q9FLT0	Ribonuclease TUDOR 2 OS=Arabidopsis thaliana OX=3702 GN=TSN2 PE=1 SV=1	60	46	252	35	985	107.7	1185	829	1165	1044	1226	1226	33	31	37	35	34	31	7.51252e+07	5.73838e+07	6.76624e+07	1.04735e+08	8.67732e+07	1.24442e+08	1.19986e+08	9.95881e+07	1.16529e+08	1.17465e+08	1.14727e+08	1.24442e+08	High	High	High	High	High	High	0	High	1.023	0.977267	0.807478	Acetyl [N-Term]; Carbamidomethyl [C24; C396; C606]
Q96292	Actin-2 OS=Arabidopsis thaliana OX=3702 GN=ACT2 PE=1 SV=1	75	26	344	1	377	41.9	1192	1162	950	1251	1619	1406	23	24	21	23	24	24	1.18336e+07	9.29847e+06	1.20153e+07	1.5569e+07	1.39985e+07	1.65913e+07	1.89e+07	1.61372e+07	2.0693e+07	1.74614e+07	1.85082e+07	1.65913e+07	High	High	High	High	High	High	0	High	0.897	0.821638	0.354252	Acetyl [N-Term]; Carbamidomethyl [C12; C259; C287]; Oxidation [M18; M46; M49; M84; M192; M201; M229; M271; M285; M327]
Q9FH02	ATP-dependent zinc metalloprotease FTSH 5, chloroplastic OS=Arabidopsis thaliana OX=3702 GN=FTSH5 PE=1 SV=1	52	32	245	9	704	75.2	1140	1244	1050	1436	1525	1578	25	25	22	27	27	28	2.53425e+07	1.70089e+07	2.19787e+07	4.27398e+07	3.33008e+07	4.47695e+07	4.04758e+07	2.95184e+07	3.7852e+07	4.79348e+07	4.40287e+07	4.47695e+07	High	High	High	High	High	High	0	High	0.709	0.0168319	0.00117263	Carbamidomethyl [C286; C314; C344]; Oxidation [M230; M523; M567; M595; M632; M640]
Q9SA52	Chloroplast stem-loop binding protein of 41 kDa b, chloroplastic OS=Arabidopsis thaliana OX=3702 GN=CSP41B PE=1 SV=1	74	29	301	29	378	42.6	1355	1415	1563	1536	1490	1512	24	25	27	25	24	24	6.59204e+08	5.35317e+08	5.99032e+08	9.15015e+08	7.51547e+08	1.02371e+09	1.05285e+09	9.29028e+08	1.03166e+09	1.02623e+09	9.93659e+08	1.02371e+09	High	High	High	High	High	High	0	High	0.964	0.96561	0.698368	Oxidation [M369]; Carbamidomethyl [C161; C176]
P11574	V-type proton ATPase subunit B1 OS=Arabidopsis thaliana OX=3702 GN=VHA-B1 PE=2 SV=2	77	27	271	1	486	54.1	1426	1397	1330	1245	1373	1290	26	24	24	22	23	23	266538	148922	167316	268388	234746	425037	425701	258450	288155	301010	310370	425037	High	Peak Found	High	High	Peak Found	High	0	High	0.928	0.967442	0.724059	Oxidation [M17; M99; M141; M152; M230; M303; M332; M386]; Carbamidomethyl [C179; C265]
Q8W4E2	V-type proton ATPase subunit B3 OS=Arabidopsis thaliana OX=3702 GN=VHA-B3 PE=2 SV=1	77	27	268	1	487	54.3	1368	1397	1276	1245	1328	1238	25	24	23	22	22	23													Not Found	Not Found	Not Found	High	Not Found	Not Found	0	High				Oxidation [M99; M141; M152; M231; M304; M333; M387]; Carbamidomethyl [C179; C266]
O80860	ATP-dependent zinc metalloprotease FTSH 2, chloroplastic OS=Arabidopsis thaliana OX=3702 GN=FTSH2 PE=1 SV=1	54	33	279	16	695	74.1	1189	1060	1049	1309	1268	1279	28	28	28	31	30	30	1.33078e+08	1.36173e+08	1.42114e+08	2.39608e+08	2.01628e+08	2.40224e+08	2.12546e+08	2.36324e+08	2.44751e+08	2.68731e+08	2.66582e+08	2.40224e+08	High	High	High	High	High	High	0	High	0.939	0.90852	0.510261	Carbamidomethyl [C321; C495]; Oxidation [M218; M471; M476; M602]
Q9LZF6	Cell division control protein 48 homolog E OS=Arabidopsis thaliana OX=3702 GN=CDC48E PE=2 SV=2	58	42	325	3	810	89.9	1175	1284	1322	1400	1456	1190	32	34	37	37	38	37	1.16025e+06	1.30265e+06	1.21571e+06	1.09759e+06	1.91064e+06	1.46778e+06	1.8531e+06	2.26071e+06	2.09371e+06	1.231e+06	2.52616e+06	1.46778e+06	High	High	High	High	High	High	0	High	1.277	0.583295	0.141638	Carbamidomethyl [C73; C81; C109; C178; C188; C271; C418; C425; C525; C538; C694]; Oxidation [M430; M448; M553; M611; M614]; Acetyl [N-Term]
P25819	Catalase-2 OS=Arabidopsis thaliana OX=3702 GN=CAT2 PE=1 SV=3	67	29	317	15	492	56.9	1316	1130	1128	1139	1200	988	24	25	24	25	25	24	2.60705e+08	2.34e+08	2.68603e+08	4.02042e+08	3.21606e+08	4.53783e+08	4.16385e+08	4.06102e+08	4.62593e+08	4.50909e+08	4.25212e+08	4.53783e+08	High	High	High	High	High	High	0	High	1.029	0.974864	0.753317	Carbamidomethyl [C86; C230; C370; C413]; Oxidation [M32; M211]
Q9SAR5	Ankyrin repeat domain-containing protein 2A OS=Arabidopsis thaliana OX=3702 GN=AKR2A PE=1 SV=2	93	22	191	20	342	37	937	988	993	1031	1209	1148	18	18	15	19	16	17	1.26164e+08	1.50436e+08	1.37516e+08	2.34916e+08	1.89918e+08	2.46926e+08	2.01503e+08	2.61078e+08	2.36833e+08	2.6347e+08	2.51101e+08	2.46926e+08	High	High	High	High	High	High	0	High	1.046	0.946772	0.627834	Acetyl [N-Term]; Carbamidomethyl [C259; C266; C299]; Oxidation [M39; M52; M132; M155; M193; M195]
Q56WN1	Glutamine synthetase cytosolic isozyme 1-1 OS=Arabidopsis thaliana OX=3702 GN=GLN1-1 PE=1 SV=2	60	21	237	8	356	39.1	1053	949	1018	1000	1129	966	17	17	16	17	19	17	3.1675e+07	31455785	2.32382e+07	4.14057e+07	3.66786e+07	4.5709e+07	5.05897e+07	5.45907e+07	4.00212e+07	4.64385e+07	4.84946e+07	4.5709e+07	High	High	High	High	High	High	0	High	0.976	0.982506	0.847291	Carbamidomethyl [C92; C159; C250]; Oxidation [M31; M33; M91]; Acetyl [N-Term]
P29197	Chaperonin CPN60, mitochondrial OS=Arabidopsis thaliana OX=3702 GN=CPN60 PE=1 SV=2	77	41	296	26	577	61.2	1385	1288	1478	1305	1496	1359	29	31	31	30	36	32	1.55565e+08	1.68283e+08	1.69003e+08	2.78381e+08	2.30566e+08	3.01491e+08	2.48461e+08	2.92051e+08	2.91059e+08	3.12217e+08	3.04843e+08	3.01491e+08	High	High	High	High	High	High	0	High	0.964	0.96561	0.698631	Carbamidomethyl [C121; C134; C243; C350]; Oxidation [M141; M144; M152; M337; M519]
O81283	Translocase of chloroplast 159, chloroplastic OS=Arabidopsis thaliana OX=3702 GN=TOC159 PE=1 SV=1	33	35	214	35	1503	160.7	1216	1273	1315	1146	1299	1450	28	28	26	28	29	29	6.29491e+07	6.40565e+07	6.11113e+07	8.1405e+07	7.68483e+07	9.59673e+07	1.00539e+08	1.11168e+08	1.05247e+08	9.12996e+07	1.01605e+08	9.59673e+07	High	High	High	High	High	High	0	High	1.115	0.730986	0.243313	Oxidation [M674]; Carbamidomethyl [C1040]
Q96293	Actin-8 OS=Arabidopsis thaliana OX=3702 GN=ACT8 PE=1 SV=2	75	26	327	1	377	41.8	1145	1122	863	1194	1563	1307	23	24	21	23	24	24	9346405	7.41394e+06	8885123	9693297	9265606	10765170	1.49276e+07	1.28667e+07	1.53021e+07	1.08715e+07	1.22505e+07	10765170	High	High	High	High	High	High	0	High	1.249	0.463743	0.0887828	Acetyl [N-Term]; Carbamidomethyl [C12; C259; C287]; Oxidation [M46; M49; M84; M192; M201; M229; M271; M285; M327]
Q9STX5	Endoplasmin homolog OS=Arabidopsis thaliana OX=3702 GN=HSP90-7 PE=1 SV=1	53	40	267	38	823	94.1	1243	1287	1189	1317	1193	1363	32	31	33	34	29	32	2.13112e+08	2.02868e+08	1.98574e+08	2.91165e+08	2.66449e+08	3.66419e+08	3.40372e+08	3.52072e+08	3.41988e+08	3.26556e+08	3.52286e+08	3.66419e+08	High	High	High	High	High	High	0	High	0.989	0.985206	0.912081	Carbamidomethyl [C671]; Oxidation [M688]
Q9LPW0	Glyceraldehyde-3-phosphate dehydrogenase GAPA2, chloroplastic OS=Arabidopsis thaliana OX=3702 GN=GAPA2 PE=2 SV=1	71	24	399	9	399	42.8	2548	2389	2481	2344	2581	2453	21	20	22	21	20	22	1.0835e+08	9.65263e+07	1.03883e+08	1.49091e+08	1.23844e+08	1.77249e+08	1.73051e+08	1.67519e+08	1.78908e+08	1.67213e+08	1.6374e+08	1.77249e+08	High	High	High	High	High	High	0	High	1.037	0.96561	0.698383	Carbamidomethyl [C216; C220; C340; C351]; Oxidation [M239]
P56757	ATP synthase subunit alpha, chloroplastic OS=Arabidopsis thaliana OX=3702 GN=atpA PE=1 SV=1	59	25	532	24	507	55.3	2962	3198	2859	3517	4243	2977	25	24	24	25	25	24	2.76956e+09	2.45231e+09	2.58949e+09	3.86797e+09	4.03014e+09	4.58446e+09	4.4234e+09	4.25592e+09	4.45966e+09	4.33811e+09	5.32846e+09	4.58446e+09	High	High	High	High	High	High	0	High	0.838	0.361774	0.0602611	Oxidation [M157; M274; M436]; Carbamidomethyl [C194]
Q9LRR9	(S)-2-hydroxy-acid oxidase GLO1 OS=Arabidopsis thaliana OX=3702 GN=GLO1 PE=1 SV=1	76	22	369	8	367	40.3	1919	1958	2227	2025	1774	1875	21	21	20	21	20	21	1.71972e+08	1.26922e+08	1.3695e+08	2.50634e+08	2.00396e+08	2.81551e+08	2.74665e+08	2.20269e+08	2.35858e+08	2.81098e+08	2.64954e+08	2.81551e+08	High	High	High	High	High	High	0	High	0.846	0.424761	0.076233	Carbamidomethyl [C343]; Oxidation [M1; M20; M60; M71; M74; M80; M83; M191; M338]; Acetyl [N-Term]
Q56ZI2	Patellin-2 OS=Arabidopsis thaliana OX=3702 GN=PATL2 PE=1 SV=2	68	46	268	45	683	76	897	931	929	1038	876	940	36	35	33	37	37	38	1.96183e+08	204063022	1.8365e+08	3.11811e+08	2.68469e+08	3.2902e+08	3.13334e+08	3.54146e+08	3.16284e+08	3.49712e+08	3.54957e+08	3.2902e+08	High	High	High	High	High	High	0	High	0.952	0.940885	0.608958	Acetyl [N-Term]
Q9SZN1	V-type proton ATPase subunit B2 OS=Arabidopsis thaliana OX=3702 GN=VHA-B2 PE=1 SV=1	71	24	252	2	487	54.3	1276	1300	1208	1197	1246	1158	22	22	21	21	21	21	5.38471e+06	4.69973e+06	5.01156e+06	7.08661e+06	6.73192e+06	8.60589e+06	8.60019e+06	8.15625e+06	8.63099e+06	7.94798e+06	8.90063e+06	8.60589e+06	High	High	High	High	High	High	0	High	0.991	0.997372	0.97225	Oxidation [M100; M142; M153; M231; M304; M333; M387]; Carbamidomethyl [C180; C266]
Q42560	Aconitate hydratase 1 OS=Arabidopsis thaliana OX=3702 GN=ACO1 PE=1 SV=2	56	37	198	27	898	98.1	776	730	879	683	790	793	24	25	28	22	26	25	8.53347e+07	6.81932e+07	8.11143e+07	9.87104e+07	7.67629e+07	1.2207e+08	1.36292e+08	1.18348e+08	1.39696e+08	1.10708e+08	1.01492e+08	1.2207e+08	High	High	High	High	High	High	0	High	1.23	0.206355	0.0270499	Carbamidomethyl [C54; C103; C362; C373; C396; C441; C461; C671; C822; C869]; Oxidation [M104; M108; M147; M303]
Q8VZG7	Ribonuclease TUDOR 1 OS=Arabidopsis thaliana OX=3702 GN=TSN1 PE=1 SV=1	52	37	218	26	991	108.2	1059	767	916	918	1126	1019	30	25	30	33	28	29	6.10836e+07	4.8624e+07	59969873	7.63179e+07	6.44749e+07	9.61356e+07	9.75597e+07	8.43857e+07	1.03281e+08	8.55942e+07	8.52457e+07	9.61356e+07	High	High	High	High	High	High	0	High	1.037	0.963954	0.691184	Carbamidomethyl [C22; C854]; Oxidation [M637]
Q9SE60	Methylenetetrahydrofolate reductase 1 OS=Arabidopsis thaliana OX=3702 GN=MTHFR1 PE=1 SV=1	71	34	218	26	592	66.2	698	589	782	769	905	910	26	27	28	30	31	30	1.03554e+08	8.33832e+07	9.83232e+07	1.53013e+08	1.2001e+08	196275608	1.65391e+08	1.44709e+08	1.69334e+08	1.71611e+08	1.58672e+08	196275608	High	High	High	High	High	High	0	High	0.894	0.722285	0.237949	Carbamidomethyl [C75; C84; C130; C215; C271; C402; C474]
Q9LRS0	(S)-2-hydroxy-acid oxidase GLO2 OS=Arabidopsis thaliana OX=3702 GN=GLO2 PE=1 SV=1	80	23	348	9	367	40.3	1793	1786	2149	1901	1635	1695	22	22	21	21	21	21	1.19868e+08	1.12065e+08	1.05804e+08	1.54979e+08	1.353e+08	1.53298e+08	1.91447e+08	1.94487e+08	1.82217e+08	1.73816e+08	1.78888e+08	1.53298e+08	High	High	High	High	High	High	0	High	0.991	0.98801	0.924353	Carbamidomethyl [C343]; Oxidation [M1; M20; M60; M71; M74; M83; M191; M338]; Acetyl [N-Term]
P41376	Eukaryotic initiation factor 4A-1 OS=Arabidopsis thaliana OX=3702 GN=EIF4A1 PE=1 SV=1	79	31	357	6	412	46.7	1279	1226	1172	1413	1627	1498	25	25	24	27	26	27	5.61818e+07	4.78182e+07	4.56796e+07	71203323	5.74899e+07	8.27861e+07	8.97308e+07	8.29872e+07	7.86702e+07	7.9858e+07	7.60104e+07	8.27861e+07	High	High	High	High	High	High	0	High	1.096	0.80878	0.340624	Acetyl [N-Term]; Oxidation [M44; M171; M184; M193; M222; M312; M389]; Carbamidomethyl [C74; C94; C108; C141]
Q9SJQ9	Fructose-bisphosphate aldolase 6, cytosolic OS=Arabidopsis thaliana OX=3702 GN=FBA6 PE=1 SV=1	82	26	320	12	358	38.4	1700	1785	1727	1661	1684	1664	25	24	22	23	24	23	1.39005e+08	1.1354e+08	1.21005e+08	1.81238e+08	1.43249e+08	2.0619e+08	2.22011e+08	1.97045e+08	2.08396e+08	2.03267e+08	1.89397e+08	2.0619e+08	High	High	High	High	High	High	0	High	0.981	0.982506	0.844365	Carbamidomethyl [C173; C197; C208]; Oxidation [M281]
P31168	Dehydrin COR47 OS=Arabidopsis thaliana OX=3702 GN=COR47 PE=1 SV=2	88	25	241	21	265	29.9	824	1020	849	1129	963	923	19	19	18	23	23	19	2.64209e+08	2.6906e+08	2.59264e+08	3.74947e+08	3.14567e+08	3.67447e+08	4.21981e+08	4.66946e+08	4.46508e+08	4.20521e+08	4.15905e+08	3.67447e+08	High	High	High	High	High	High	0	High	1.08	0.854578	0.408021	Acetyl [N-Term]
P42737	Beta carbonic anhydrase 2, chloroplastic OS=Arabidopsis thaliana OX=3702 GN=BCA2 PE=1 SV=3	57	21	414	13	331	36.6	2671	2484	2493	2071	2451	2286	21	20	20	21	21	20	4.81267e+08	4.50662e+08	434654620	7.9184e+08	6.09275e+08	9.02321e+08	7.68656e+08	7.82112e+08	7.48569e+08	8.88087e+08	8.05555e+08	9.02321e+08	High	High	High	High	High	High	0	High	0.887	0.675883	0.203075	Oxidation [M158; M189; M232]; Carbamidomethyl [C162; C168; C225; C272]
P41377	Eukaryotic initiation factor 4A-2 OS=Arabidopsis thaliana OX=3702 GN=TIF4A-2 PE=1 SV=1	73	30	332	5	412	46.7	1065	1179	1086	1333	1557	1497	22	25	24	25	25	26	2.02583e+07	1.59681e+07	1.22712e+07	1.96183e+07	1.39353e+07	2.00149e+07	3.23555e+07	2.77122e+07	2.11336e+07	2.20028e+07	1.84246e+07	2.00149e+07	High	High	High	High	High	High	0	High	1.159	0.657212	0.180547	Acetyl [N-Term]; Oxidation [M44; M184; M193; M222; M312; M389]; Carbamidomethyl [C74; C141]
Q9S841	Oxygen-evolving enhancer protein 1-2, chloroplastic OS=Arabidopsis thaliana OX=3702 GN=PSBO2 PE=1 SV=1	63	23	462	11	331	35	2534	2920	3009	2955	2796	3000	23	23	23	23	23	23	5.02263e+08	5.14673e+08	5.05781e+08	6.87768e+08	6.09783e+08	7.05053e+08	8.0219e+08	8.93201e+08	8.71064e+08	7.71365e+08	8.06225e+08	7.05053e+08	High	High	High	High	High	High	0	High	1.154	0.551516	0.125573	Carbamidomethyl [C113; C136]
Q56WD9	3-ketoacyl-CoA thiolase 2, peroxisomal OS=Arabidopsis thaliana OX=3702 GN=PED1 PE=1 SV=2	63	21	181	19	462	48.5	1098	1282	1036	1175	1059	1159	18	17	16	19	19	20	2.06938e+08	1.92542e+08	1.83761e+08	2.96441e+08	2.62659e+08	3.37103e+08	3.30511e+08	3.34152e+08	3.16475e+08	3.32473e+08	3.47275e+08	3.37103e+08	High	High	High	High	High	High	0	High	0.965	0.967442	0.712672	Oxidation [M173; M196; M304; M389; M410]; Carbamidomethyl [C138; C192; C402]
Q94C74	Serine hydroxymethyltransferase 2, mitochondrial OS=Arabidopsis thaliana OX=3702 GN=SHM2 PE=1 SV=2	54	26	278	12	517	57.3	1088	1250	1115	1187	1063	1226	20	18	19	23	21	20	2.38299e+07	2.22214e+07	2.13476e+07	2.87763e+07	2.82654e+07	3.12917e+07	3.806e+07	3.85646e+07	3.67652e+07	3.2274e+07	3.73711e+07	3.12917e+07	High	High	High	High	High	High	0	High	1.046	0.959282	0.671585	Oxidation [M120; M199; M295; M424; M431]; Carbamidomethyl [C125]
Q8H0S9	Puromycin-sensitive aminopeptidase OS=Arabidopsis thaliana OX=3702 GN=MPA1 PE=2 SV=1	59	40	170	40	883	99.1	633	351	535	532	673	517	26	24	23	25	29	23	8.67084e+07	7.03762e+07	6.79907e+07	1.16853e+08	9.42658e+07	1.5391e+08	1.38486e+08	1.22136e+08	1.17095e+08	1.31057e+08	1.24634e+08	1.5391e+08	High	High	High	High	High	High	0	High	0.894	0.71527	0.23398	Carbamidomethyl [C121; C124; C188; C803]
Q94A28	Aconitate hydratase 2, mitochondrial OS=Arabidopsis thaliana OX=3702 GN=ACO2 PE=1 SV=3	43	32	188	30	995	108.4	636	630	740	563	895	689	23	24	25	23	28	24	1.15323e+08	1.0142e+08	1.13773e+08	1.55811e+08	1.26064e+08	1.7688e+08	1.84188e+08	1.76011e+08	1.95941e+08	1.7475e+08	1.66676e+08	1.7688e+08	High	High	High	High	High	High	0	High	1.044	0.953005	0.645567	Carbamidomethyl [C151; C493; C768; C966]; Oxidation [M268; M400; M408; M753]
Q39161	Ferredoxin--nitrite reductase, chloroplastic OS=Arabidopsis thaliana OX=3702 GN=NIR1 PE=1 SV=1	63	37	261	37	586	65.5	1142	957	985	890	906	855	32	33	33	29	28	30	4.94326e+08	3.96787e+08	4.4762e+08	6.90595e+08	5.61153e+08	7.87399e+08	7.89513e+08	6.88613e+08	7.70899e+08	7.74536e+08	7.4193e+08	7.87399e+08	High	High	High	High	High	High	0	High	1.004	0.995435	0.961188	Carbamidomethyl [C160; C293; C312; C464; C470; C505; C509; C522]; Oxidation [M84; M96; M334; M404; M458]
P37702	Myrosinase 1 OS=Arabidopsis thaliana OX=3702 GN=TGG1 PE=1 SV=1	45	21	279	20	541	61.1	1405	1301	1365	1353	1393	1314	21	20	21	21	21	21	4.13424e+08	3.33929e+08	3.9921e+08	6.3798e+08	5.27309e+08	8.25551e+08	6.603e+08	5.79524e+08	6.87526e+08	7.15526e+08	6.97183e+08	8.25551e+08	High	High	High	High	High	High	0	High	0.848	0.43847	0.080956	Carbamidomethyl [C91; C445; C449; C477]; Oxidation [M270; M275; M305]
P29511	Tubulin alpha-6 chain OS=Arabidopsis thaliana OX=3702 GN=TUBA6 PE=1 SV=1	80	26	263	2	450	49.5	1432	1272	1308	1405	1505	1411	23	22	23	21	24	22	4.53308e+06	5.56418e+06	4.75524e+06	10199819	7.30574e+06	1.21739e+07	7.24e+06	9.65649e+06	8.18956e+06	1.14396e+07	9.6593e+06	1.21739e+07	High	High	High	High	High	High	0	High	0.75	0.206355	0.0273918	Oxidation [M302; M313; M318; M413]; Carbamidomethyl [C4; C20; C25; C118; C129; C315; C316; C347; C353; C376]
Q9SDM9	Nitrile-specifier protein 1 OS=Arabidopsis thaliana OX=3702 GN=NSP1 PE=1 SV=2	77	29	219	12	470	51.6	999	820	878	823	957	937	23	24	24	25	26	26	5.72921e+07	4.48345e+07	4.38909e+07	8.4247e+07	6.62189e+07	1.08698e+08	9.15041e+07	7.78092e+07	7.55896e+07	9.4487e+07	8.75515e+07	1.08698e+08	High	High	High	High	High	High	0	High	0.863	0.538267	0.117437	Carbamidomethyl [C167; C219; C309; C340]; Oxidation [M12; M389]
Q42290	Probable mitochondrial-processing peptidase subunit beta, mitochondrial OS=Arabidopsis thaliana OX=3702 GN=At3g02090 PE=1 SV=2	64	27	220	27	531	59.1	1134	871	1158	1050	1227	993	22	23	20	24	23	23	3.15536e+08	319963273	2.93013e+08	4.62464e+08	4.029e+08	4.8037e+08	5.03958e+08	5.55288e+08	5.04631e+08	5.18676e+08	5.32695e+08	4.8037e+08	High	High	High	High	High	High	0	High	1.025	0.977267	0.788724	Carbamidomethyl [C415]; Oxidation [M279; M393; M424; M454]
Q9SF85	Adenosine kinase 1 OS=Arabidopsis thaliana OX=3702 GN=ADK1 PE=1 SV=1	85	25	286	10	344	37.8	1627	1524	1545	1392	1740	1557	22	23	22	21	20	21	1.05983e+08	8.77047e+07	9.25255e+07	1.27891e+08	9.87154e+07	1.28346e+08	1.69271e+08	1.52209e+08	1.59349e+08	1.43436e+08	1.30517e+08	1.28346e+08	High	High	High	High	High	High	0	High	1.103	0.770073	0.294339	Carbamidomethyl [C123; C126; C143; C202; C212; C318; C323; C335]; Acetyl [N-Term]; Oxidation [M87; M216]
P27140	Beta carbonic anhydrase 1, chloroplastic OS=Arabidopsis thaliana OX=3702 GN=BCA1 PE=1 SV=2	59	24	346	16	347	37.4	2025	1861	1939	1711	2002	1792	19	20	22	18	18	19	5.0412e+08	4.92886e+08	6.24476e+08	1.07564e+09	8.55479e+08	1.19313e+09	8.05156e+08	8.5539e+08	1.07548e+09	1.20638e+09	1.13107e+09	1.19313e+09	High	High	High	High	High	High	0	High	0.865	0.547738	0.123586	Oxidation [M163; M194; M237]; Carbamidomethyl [C167; C173; C230; C277]
Q9LYA9	Chloroplast stem-loop binding protein of 41 kDa a, chloroplastic OS=Arabidopsis thaliana OX=3702 GN=CSP41A PE=1 SV=1	73	27	232	27	406	43.9	1066	1176	1249	1412	1157	934	22	23	24	23	21	22	3.62702e+08	3.39747e+08	3.44738e+08	5.20058e+08	4.35327e+08	5.87133e+08	5.79289e+08	5.89621e+08	5.93713e+08	5.8327e+08	5.75568e+08	5.87133e+08	High	High	High	High	High	High	0	High	1.064	0.903398	0.504019	Carbamidomethyl [C247; C300; C315]; Oxidation [M282; M346]
B9DGT7	Tubulin alpha-2 chain OS=Arabidopsis thaliana OX=3702 GN=TUBA2 PE=2 SV=2	71	25	252	1	450	49.5	1425	1256	1311	1397	1500	1396	23	22	22	21	24	22	5.99751e+06	10274770	7.07385e+06	1.79178e+07	1.44429e+07	24363391	9.57893e+06	1.78316e+07	1.21827e+07	2.00957e+07	1.90957e+07	24363391	High	High	High	High	High	High	0	High	0.606	0.000350145	1.84709e-05	Oxidation [M302; M313; M318; M413]; Carbamidomethyl [C118; C129; C315; C316; C347; C353; C376]
C0Z361	Chaperonin 60 subunit beta 3, chloroplastic OS=Arabidopsis thaliana OX=3702 GN=CPN60B3 PE=1 SV=1	67	33	341	15	597	63.3	1665	1842	1765	1723	1554	1476	28	30	28	24	24	24	3.15481e+07	3.09855e+07	2.67177e+07	3.07454e+07	3.60161e+07	4.16955e+07	5.03871e+07	5.37745e+07	4.60136e+07	3.44825e+07	4.76187e+07	4.16955e+07	High	High	High	High	High	High	0	High	1.094	0.822555	0.360451	Carbamidomethyl [C262; C268; C467; C555; C556; C572]; Oxidation [M542]
Q39102	ATP-dependent zinc metalloprotease FTSH 1, chloroplastic OS=Arabidopsis thaliana OX=3702 GN=FTSH1 PE=1 SV=2	47	29	198	6	716	76.7	852	973	825	1181	1058	1055	22	22	20	25	24	25	2.96131e+06	2.39948e+06	2.5073e+06	4.69068e+06	3.549e+06	5.33016e+06	4.72965e+06	4.16423e+06	4.31811e+06	5.26083e+06	4.69232e+06	5.33016e+06	High	High	High	High	High	High	0	High	0.851	0.760847	0.281609	Carbamidomethyl [C298; C326; C356]; Oxidation [M535; M579; M607]
Q9M5K2	Dihydrolipoyl dehydrogenase 2, mitochondrial OS=Arabidopsis thaliana OX=3702 GN=LPD2 PE=1 SV=1	65	27	257	15	507	54	1015	934	1011	925	1073	772	25	25	25	23	25	24	1.2932e+08	1.30274e+08	1.28539e+08	1.80262e+08	1.60926e+08	2.0855e+08	2.06544e+08	2.26087e+08	2.21372e+08	2.02172e+08	2.12768e+08	2.0855e+08	High	High	High	High	High	High	0	High	1.006	0.990423	0.94053	Carbamidomethyl [C82; C87; C372; C483]; Oxidation [M124; M489]
Q93WJ8	Monodehydroascorbate reductase 2 OS=Arabidopsis thaliana OX=3702 GN=MDAR2 PE=1 SV=1	81	24	236	24	435	47.5	1316	1392	1084	1450	1222	1200	23	21	23	23	23	23	1.79216e+08	1.75448e+08	1.81641e+08	3.05738e+08	2.57224e+08	3.38068e+08	2.86234e+08	3.04485e+08	3.12825e+08	3.429e+08	3.4009e+08	3.38068e+08	High	High	High	High	High	High	0	High	0.884	0.669658	0.19302	Carbamidomethyl [C199]; Oxidation [M159; M200; M304]
Q05431	L-ascorbate peroxidase 1, cytosolic OS=Arabidopsis thaliana OX=3702 GN=APX1 PE=1 SV=2	82	18	274	17	250	27.5	1424	1364	1437	1395	1500	1638	16	16	18	16	15	15	7.9259e+08	7.27199e+08	7.74789e+08	1.30097e+09	1.00227e+09	1.41552e+09	1.26588e+09	1.26203e+09	1.33436e+09	1.4591e+09	1.32515e+09	1.41552e+09	High	High	High	High	High	High	0	High	1.015	0.982506	0.865522	Carbamidomethyl [C32; C49]; Oxidation [M60; M149; M240]
Q9LIK9	ATP sulfurylase 1, chloroplastic OS=Arabidopsis thaliana OX=3702 GN=APS1 PE=1 SV=1	63	25	230	11	463	51.4	752	795	877	977	1067	919	24	22	23	22	23	22	8.65129e+07	8.25269e+07	9.05039e+07	1.23109e+08	1.27913e+08	1.52289e+08	1.38174e+08	1.43223e+08	1.55867e+08	1.38073e+08	1.69121e+08	1.52289e+08	High	High	High	High	High	High	0	High	1.094	0.807262	0.33745	Oxidation [M270; M355; M376; M434]; Carbamidomethyl [C435]
Q9LK36	Adenosylhomocysteinase 2 OS=Arabidopsis thaliana OX=3702 GN=SAHH2 PE=2 SV=1	53	22	250	4	485	53.1	905	869	913	870	1337	1226	20	19	20	19	22	22	2.86373e+07	1.94129e+07	2.56476e+07	3.77102e+07	2.69489e+07	48525761	4.57381e+07	3.36905e+07	4.41707e+07	4.22938e+07	3.56306e+07	48525761	High	High	High	High	High	High	0	High	0.986	0.98801	0.92553	Oxidation [M19; M216; M259; M332; M357]; Carbamidomethyl [C84; C86; C120; C244; C268; C346]
Q9C9W5	Glycerate dehydrogenase HPR, peroxisomal OS=Arabidopsis thaliana OX=3702 GN=HPR PE=1 SV=1	80	26	230	26	386	42.2	885	756	823	754	899	823	23	21	23	24	23	23	3.77059e+08	3.25685e+08	3.26627e+08	5.72183e+08	4.50151e+08	6.76556e+08	6.02221e+08	5.65217e+08	5.62522e+08	6.4173e+08	5.95168e+08	6.76556e+08	High	High	High	High	High	High	0	High	0.941	0.913037	0.520537	Oxidation [M24; M93; M145; M230; M305]; Acetyl [N-Term]; Carbamidomethyl [C38; C43; C63; C271]
Q9SCN8	Cell division control protein 48 homolog D OS=Arabidopsis thaliana OX=3702 GN=CDC48D PE=1 SV=1	44	34	262	2	815	90.3	882	932	993	1046	1185	928	26	25	28	30	33	29				1.01207e+06	521074					1.13508e+06	688939		Not Found	Not Found	Not Found	Peak Found	High	High	0	High	0.01	2.64242e-16	1e-17	Carbamidomethyl [C110; C179; C189; C272; C419; C426; C526; C695]; Oxidation [M554; M612; M615]
P24636	Tubulin beta-4 chain OS=Arabidopsis thaliana OX=3702 GN=TUBB4 PE=2 SV=2	72	23	214	5	444	49.8	998	858	913	975	867	859	19	18	19	18	20	19	1.73596e+07	1.5107e+07	1.88488e+07	3.08148e+07	2.17865e+07	3.5279e+07	2.77258e+07	2.62178e+07	3.24617e+07	3.45603e+07	2.88051e+07	3.5279e+07	High	High	High	High	High	High	0	High	1.097	0.849311	0.400344	Carbamidomethyl [C12; C25; C129; C136; C199; C211; C301]; Oxidation [M200; M267; M299; M300; M330; M331; M377]
P23321	Oxygen-evolving enhancer protein 1-1, chloroplastic OS=Arabidopsis thaliana OX=3702 GN=PSBO1 PE=1 SV=2	61	22	577	10	332	35.1	3824	4468	4213	4440	4127	4139	21	21	21	21	22	21	9.91976e+08	9.56795e+08	9.63736e+08	1.33295e+09	1.19423e+09	1.361e+09	1.58433e+09	1.66049e+09	1.65976e+09	1.49497e+09	1.57895e+09	1.361e+09	High	High	High	High	High	High	0	High	1.078	0.859844	0.418483	Carbamidomethyl [C114; C137]
Q56YW9	Tubulin beta-2 chain OS=Arabidopsis thaliana OX=3702 GN=TUBB2 PE=2 SV=2	70	24	220	5	450	50.7	925	852	958	831	878	853	20	20	21	21	23	20	3.01781e+07	2.44606e+07	2.82003e+07	3.97992e+07	2.92165e+07	5.19445e+07	4.81989e+07	4.24508e+07	4.85669e+07	4.46367e+07	3.86286e+07	5.19445e+07	High	High	High	High	High	High	0	High	1.02	0.977302	0.811648	Carbamidomethyl [C12; C25; C56; C127; C129; C136; C199; C211; C301; C354]; Oxidation [M147; M200; M267; M299; M300; M316; M377]
Q9STF2	Protein PLASTID TRANSCRIPTIONALLY ACTIVE 16, chloroplastic OS=Arabidopsis thaliana OX=3702 GN=PTAC16 PE=1 SV=1	63	31	230	31	510	54.3	1105	1147	934	1052	1067	1196	24	27	25	27	28	28	2.15582e+08	2.16317e+08	2.10392e+08	3.68128e+08	3.1638e+08	3.89599e+08	3.44318e+08	3.75412e+08	3.62341e+08	4.12874e+08	4.18302e+08	3.89599e+08	High	High	High	High	High	High	0	High	0.934	0.885949	0.474105
Q8LPR9	Protein TIC110, chloroplastic OS=Arabidopsis thaliana OX=3702 GN=TIC110 PE=1 SV=1	47	39	174	39	1016	112.1	678	654	766	674	936	688	22	20	25	28	33	23	7.18536e+07	6.27121e+07	6.78776e+07	1.20683e+08	8.81048e+07	1.46376e+08	1.14761e+08	1.08835e+08	1.169e+08	1.35351e+08	1.16488e+08	1.46376e+08	High	High	High	High	High	High	0	High	0.898	0.739867	0.253269	Carbamidomethyl [C190; C194; C526; C548; C562; C728; C944]
P29513	Tubulin beta-5 chain OS=Arabidopsis thaliana OX=3702 GN=TUBB5 PE=2 SV=1	75	24	194	6	449	50.3	737	533	678	658	714	791	18	17	19	20	21	19	1.20049e+07	9.54147e+06	1.04573e+07	1.6265e+07	1.40113e+07	2.14445e+07	1.91736e+07	1.6559e+07	1.80098e+07	1.8242e+07	1.8525e+07	2.14445e+07	High	High	High	High	High	High	0	High	0.964	0.969976	0.734713	Oxidation [M67; M74; M148; M201; M268; M300; M301]; Carbamidomethyl [C12; C25; C128; C130; C137; C200; C212; C302]
P92549	ATP synthase subunit alpha, mitochondrial OS=Arabidopsis thaliana OX=3702 GN=ATPA PE=1 SV=2	59	26	287	25	507	55	1222	1016	1236	1075	1318	1215	24	25	25	23	24	24	4.98445e+08	4.49507e+08	4.91306e+08	760303697	6.33469e+08	8.7065e+08	7.96092e+08	7.80107e+08	8.46135e+08	8.52717e+08	8.37543e+08	8.7065e+08	High	High	High	High	High	High	0	High	0.92	0.835621	0.381274	Carbamidomethyl [C204; C456]; Oxidation [M113; M265; M284]
Q9LYG3	NADP-dependent malic enzyme 2 OS=Arabidopsis thaliana OX=3702 GN=NADP-ME2 PE=1 SV=1	57	20	188	19	588	64.4	1306	1107	1142	1167	1407	1100	17	16	15	16	19	17	1.20366e+08	1.15102e+08	1.22474e+08	2.13874e+08	1.68657e+08	2.51525e+08	1.92243e+08	1.99756e+08	2.10927e+08	2.39871e+08	2.22991e+08	2.51525e+08	High	High	High	High	High	High	0	High	0.93	0.871673	0.447331	Carbamidomethyl [C198; C222; C264; C451; C551]; Oxidation [M201; M430; M579]; Acetyl [N-Term]
P30184	Leucine aminopeptidase 1 OS=Arabidopsis thaliana OX=3702 GN=LAP1 PE=1 SV=1	80	25	195	17	520	54.5	1281	893	1128	905	1065	1040	24	21	20	22	22	23	1.01661e+08	9.49774e+07	1.05252e+08	1.42621e+08	1.13757e+08	1.63632e+08	1.62368e+08	1.64831e+08	1.81267e+08	1.59957e+08	1.50404e+08	1.63632e+08	High	High	High	High	High	High	0	High	0.995	0.996421	0.964711	Acetyl [N-Term]; Carbamidomethyl [C246; C305; C344; C388]; Oxidation [M458]
Q9SRG3	Protein disulfide isomerase-like 1-2 OS=Arabidopsis thaliana OX=3702 GN=PDIL1-2 PE=2 SV=1	64	30	225	23	508	56.3	805	870	920	993	846	816	24	26	26	27	24	24	77354722	7.84084e+07	7.67723e+07	1.12147e+08	9.29042e+07	1.34636e+08	1.23547e+08	1.36076e+08	1.32218e+08	1.25778e+08	1.22833e+08	1.34636e+08	High	High	High	High	High	High	0	High	1.058	0.920453	0.544075	Carbamidomethyl [C58; C61; C402; C405]; Oxidation [M179]
Q9SD76	Alpha-glucan phosphorylase 2, cytosolic OS=Arabidopsis thaliana OX=3702 GN=PHS2 PE=1 SV=1	53	32	144	31	841	95.1	573	503	656	727	797	678	18	17	18	22	25	20	8.35361e+07	7.30477e+07	7.44162e+07	1.37911e+08	1.0037e+08	1.53934e+08	1.3342e+08	1.26772e+08	1.28161e+08	1.54674e+08	1.32704e+08	1.53934e+08	High	High	High	High	High	High	0	High	0.904	0.764511	0.288226	Carbamidomethyl [C281; C305; C498]; Oxidation [M356]
P47998	Cysteine synthase 1 OS=Arabidopsis thaliana OX=3702 GN=OASA1 PE=1 SV=2	73	18	236	16	322	33.8	1110	1162	1443	1026	822	968	15	14	16	15	14	15	3.92929e+08	3.45442e+08	3.70667e+08	3.33914e+08	3.31713e+08	4.07298e+08	6.27566e+08	5.99506e+08	6.38369e+08	3.74501e+08	4.38575e+08	4.07298e+08	High	High	High	High	High	High	0	High	1.283	0.0816186	0.00785539	Carbamidomethyl [C28; C42]; Oxidation [M38; M39; M97; M144]
Q56WK6	Patellin-1 OS=Arabidopsis thaliana OX=3702 GN=PATL1 PE=1 SV=2	54	33	191	32	573	64	672	657	554	886	917	813	25	26	22	28	28	25	1.56787e+08	1.60961e+08	1.49423e+08	2.4651e+08	2.19856e+08	2.44984e+08	2.50413e+08	2.79344e+08	2.57339e+08	2.76473e+08	2.90684e+08	2.44984e+08	High	High	High	High	High	High	0	High	0.899	0.742653	0.261115
O65282	20 kDa chaperonin, chloroplastic OS=Arabidopsis thaliana OX=3702 GN=CPN20 PE=1 SV=2	63	17	292	17	253	26.8	1705	1630	1750	1746	1653	1543	17	17	17	17	17	17	1.10989e+09	1.269e+09	1.20292e+09	1.52457e+09	1.45356e+09	1.67836e+09	1.77266e+09	2.20231e+09	2.07169e+09	1.70988e+09	1.92183e+09	1.67836e+09	High	High	High	High	High	High	0	High	1.126	0.676077	0.203761
Q9SKP6	Triosephosphate isomerase, chloroplastic OS=Arabidopsis thaliana OX=3702 GN=TIM PE=1 SV=1	69	22	274	21	315	33.3	1403	1311	1584	1329	1456	1305	20	18	20	19	20	18	4.27961e+08	3.95237e+08	4.04998e+08	6.71462e+08	5.46739e+08	7.58215e+08	6.83518e+08	6.85923e+08	6.97494e+08	7.53077e+08	7.22873e+08	7.58215e+08	High	High	High	High	High	High	0	High	0.975	0.977267	0.795423	Carbamidomethyl [C186; C203]
Q42522	Glutamate-1-semialdehyde 2,1-aminomutase 2, chloroplastic OS=Arabidopsis thaliana OX=3702 GN=GSA2 PE=1 SV=2	58	18	207	7	472	50.1	788	824	822	746	755	832	16	16	17	16	16	15	6.36749e+07	6.06933e+07	6.53995e+07	6.95498e+07	5.91245e+07	7.80813e+07	1.01698e+08	1.05332e+08	1.12632e+08	7.80035e+07	7.81716e+07	7.80813e+07	High	High	High	High	High	High	0	High	1.106	0.760548	0.280946	Oxidation [M62; M83; M155; M167; M287; M330; M332; M339; M352]; Carbamidomethyl [C136; C166; C188]
P10797	Ribulose bisphosphate carboxylase small chain 2B, chloroplastic OS=Arabidopsis thaliana OX=3702 GN=RBCS-2B PE=2 SV=2	73	20	475	5	181	20.3	1926	2218	2065	1842	2363	2052	15	14	16	15	14	19	1.69644e+09	1.48337e+09	1.60734e+09	2.568e+09	2.09968e+09	3.03938e+09	2.70947e+09	2.57434e+09	2.76819e+09	2.88014e+09	2.77609e+09	3.03938e+09	High	High	High	High	High	High	0	High	0.941	0.913221	0.522065	Carbamidomethyl [C96; C132; C145; C167]
Q9SYT0	Annexin D1 OS=Arabidopsis thaliana OX=3702 GN=ANN1 PE=1 SV=1	79	26	251	26	317	36.2	1015	970	913	990	1065	1015	23	22	24	23	25	24	4.82573e+08	4.79123e+08	4.02698e+08	6.83604e+08	6.06969e+08	7.94943e+08	7.70742e+08	8.31506e+08	6.93533e+08	7.66694e+08	8.02506e+08	7.94943e+08	High	High	High	High	High	High	0	High	0.993	0.990756	0.947671	Oxidation [M165; M307]; Carbamidomethyl [C111; C239]
Q56WH1	Tubulin alpha-3 chain OS=Arabidopsis thaliana OX=3702 GN=TUBA3 PE=1 SV=2	67	23	207	6	450	49.6	922	837	746	982	1122	1054	20	20	18	18	21	20	3.22868e+07	2.9942e+07	3.09279e+07	5.833e+07	4.92234e+07	8.82521e+07	5.15669e+07	5.19636e+07	5.32646e+07	6.542e+07	6.50809e+07	8.82521e+07	High	High	High	High	High	High	0	High	0.8	0.206355	0.0273759	Oxidation [M301; M302; M313; M318; M413]; Carbamidomethyl [C118; C129; C315; C316; C347; C353; C376]
P29517	Tubulin beta-9 chain OS=Arabidopsis thaliana OX=3702 GN=TUBB9 PE=1 SV=1	72	23	193	3	444	49.6	870	821	896	849	805	785	17	19	19	18	20	18	4.39693e+06	3.56038e+06	4560168	6.21091e+06	4.67221e+06	8.00418e+06	7.02257e+06	6.17895e+06	7.8536e+06	6.96584e+06	6.17738e+06	8.00418e+06	High	High	High	High	High	High	0	High	0.971	0.982506	0.87882	Carbamidomethyl [C12; C25; C37; C127; C129; C136; C199; C211; C301; C354]; Oxidation [M147; M200; M267; M299; M300; M377]
Q9XI36	Methyl-CpG-binding domain-containing protein 10 OS=Arabidopsis thaliana OX=3702 GN=MBD10 PE=1 SV=1	66	27	142	26	384	42.3	570	533	490	760	713	819	17	16	18	20	17	21	3.35569e+07	3.26072e+07	3.0068e+07	4.09042e+07	38676314	4.13342e+07	5.35954e+07	5.65889e+07	5.17837e+07	4.58761e+07	5.1136e+07	4.13342e+07	High	High	High	High	High	High	0	High	1.148	0.62181	0.159018	Acetyl [N-Term]
P16127	Magnesium-chelatase subunit ChlI-1, chloroplastic OS=Arabidopsis thaliana OX=3702 GN=CHLI1 PE=1 SV=1	53	27	225	16	424	46.2	769	824	632	765	826	778	22	23	21	24	26	23	1.35545e+08	1.45143e+08	1.31348e+08	166977463	1.71475e+08	1.83822e+08	2.16485e+08	2.51892e+08	2.2621e+08	1.87273e+08	2.26716e+08	1.83822e+08	High	High	High	High	High	High	0	High	1.192	0.36243	0.0604802	Carbamidomethyl [C102; C193; C354; C396]; Oxidation [M116; M180; M285]
Q9LU86	Peroxiredoxin Q, chloroplastic OS=Arabidopsis thaliana OX=3702 GN=PRXQ PE=1 SV=1	56	17	233	17	216	23.7	1135	1130	1189	1066	939	1257	16	16	16	16	17	16	4.83006e+08	4.66538e+08	4.11108e+08	6.97182e+08	6.12972e+08	6.96641e+08	7.71432e+08	8.09665e+08	7.08017e+08	7.81923e+08	8.10442e+08	6.96641e+08	High	High	High	High	High	High	0	High	1.027	0.977267	0.771265	Carbamidomethyl [C111]
Q96262	Plasma membrane-associated cation-binding protein 1 OS=Arabidopsis thaliana OX=3702 GN=PCAP1 PE=1 SV=1	73	21	283	21	225	24.6	1589	1838	1440	1665	1590	1672	17	19	18	18	17	19	3.67981e+08	3.73415e+08	3.65988e+08	5.70262e+08	4.86258e+08	5.83016e+08	5.87721e+08	6.48052e+08	6.3031e+08	6.39577e+08	6.42908e+08	5.83016e+08	High	High	High	High	High	High	0	High	1.072	0.875502	0.456126
Q8S9L5	Trigger factor-like protein TIG, Chloroplastic OS=Arabidopsis thaliana OX=3702 GN=TIG PE=1 SV=1	66	36	248	36	547	61.7	807	954	910	791	830	1014	33	35	32	31	30	33	1.97837e+08	2.05065e+08	1.94354e+08	311951090	2.58503e+08	3.21451e+08	3.15975e+08	3.55884e+08	3.3472e+08	3.49868e+08	3.4178e+08	3.21451e+08	High	High	High	High	High	High	0	High	1.024	0.977267	0.794546	Carbamidomethyl [C119; C122; C354; C377; C391]
P10796	Ribulose bisphosphate carboxylase small chain 1B, chloroplastic OS=Arabidopsis thaliana OX=3702 GN=RBCS-1B PE=1 SV=1	73	20	424	5	181	20.3	2008	2014	1980	1580	2186	1873	14	14	17	15	14	18	3.28264e+08	3.05062e+08	3.14119e+08	5.28443e+08	4.02391e+08	6.56679e+08	5.24287e+08	5.29428e+08	5.40982e+08	5.92674e+08	5.32022e+08	6.56679e+08	High	High	High	High	High	High	0	High	1.058	0.921634	0.546575	Carbamidomethyl [C96; C132; C145; C167]
P52410	3-oxoacyl-[acyl-carrier-protein] synthase I, chloroplastic OS=Arabidopsis thaliana OX=3702 GN=KAS1 PE=1 SV=2	66	21	157	21	473	50.4	521	408	703	568	558	609	18	16	19	18	14	18	1.60903e+08	1.43624e+08	1.46629e+08	2.16353e+08	1.88201e+08	2.41952e+08	2.56986e+08	2.49256e+08	2.52526e+08	2.42651e+08	2.4883e+08	2.41952e+08	High	High	High	High	High	High	0	High	1.047	0.9439	0.620246	Carbamidomethyl [C131; C135; C266; C325; C343; C347; C401]; Oxidation [M245; M246; M308]
Q9S7E9	Glutamate--glyoxylate aminotransferase 2 OS=Arabidopsis thaliana OX=3702 GN=GGAT2 PE=1 SV=1	57	23	201	7	481	53.4	895	807	961	774	856	1007	19	17	20	20	20	18	1.16684e+07	6.91334e+06	4.46687e+06	1.45613e+07	1.28267e+07	1.95898e+07	1.86362e+07	1.19979e+07	7.69292e+06	1.63311e+07	1.69588e+07	1.95898e+07	High	High	High	High	High	High	0	High	0.925	0.899216	0.501169	Carbamidomethyl [C149; C226; C297; C382; C417]; Oxidation [M144; M214; M335; M338]
O24456	Receptor for activated C kinase 1A OS=Arabidopsis thaliana OX=3702 GN=RACK1A PE=1 SV=2	80	27	226	22	327	35.7	1030	1058	953	941	1145	1026	23	23	22	24	22	22	2.28057e+08	1.84429e+08	1.7942e+08	3.24037e+08	2.65238e+08	4.21287e+08	3.64241e+08	3.20072e+08	3.09001e+08	3.63423e+08	3.50685e+08	4.21287e+08	High	High	High	High	High	High	0	High	0.885	0.669658	0.194355	Acetyl [N-Term]; Carbamidomethyl [C138; C155; C184; C209; C242; C251; C298]
Q42547	Catalase-3 OS=Arabidopsis thaliana OX=3702 GN=CAT3 PE=1 SV=3	65	27	207	18	492	56.7	679	588	595	528	773	550	24	23	22	20	24	21	1.39485e+08	1.05137e+08	1.32093e+08	2.04884e+08	1.49942e+08	2.81186e+08	2.22778e+08	1.82463e+08	2.27493e+08	2.29787e+08	1.98246e+08	2.81186e+08	High	High	High	High	High	High	0	High	0.951	0.935926	0.59837	Carbamidomethyl [C86; C230; C370; C402]; Oxidation [M274]
Q9M9P3	UTP--glucose-1-phosphate uridylyltransferase 2 OS=Arabidopsis thaliana OX=3702 GN=UGP2 PE=1 SV=1	67	26	230	11	469	51.7	1093	1004	999	1009	1055	1067	21	21	21	23	21	22	9.20393e+07	7.874e+07	9.24563e+07	1.34995e+08	1.15735e+08	144193170	1.47001e+08	1.36651e+08	1.5923e+08	1.51403e+08	1.5302e+08	144193170	High	High	High	High	High	High	0	High	1.061	0.913952	0.524084	Acetyl [N-Term]; Carbamidomethyl [C95; C244]; Oxidation [M21; M63; M93; M245]
P46422	Glutathione S-transferase F2 OS=Arabidopsis thaliana OX=3702 GN=GSTF2 PE=1 SV=3	83	16	275	13	212	24.1	1179	1030	1005	1228	945	1118	15	15	14	16	15	15	3.77798e+08	3.76515e+08	3.39875e+08	6.10864e+08	513853822	6.08675e+08	6.03401e+08	6.53433e+08	5.85338e+08	6.85114e+08	6.79393e+08	6.08675e+08	High	High	High	High	High	High	0	High	0.955	0.948651	0.63075	Oxidation [M100; M104]
P0DKC3	Phosphoglycolate phosphatase 1A, chloroplastic OS=Arabidopsis thaliana OX=3702 GN=PGLP1A PE=1 SV=1	66	18	196	17	362	39.7	1266	1185	1125	1368	1455	1342	15	15	14	16	18	17	1.67513e+08	1.62026e+08	1.57299e+08	2.76431e+08	2.277e+08	2.98304e+08	2.67544e+08	2.81192e+08	2.70902e+08	3.10031e+08	3.01054e+08	2.98304e+08	High	High	High	High	High	High	0	High	0.929	0.867681	0.437298	Oxidation [M204; M264; M334]; Carbamidomethyl [C232; C239; C302; C320]
O80934	Uncharacterized protein At2g37660, chloroplastic OS=Arabidopsis thaliana OX=3702 GN=At2g37660 PE=1 SV=2	63	17	180	15	325	34.9	840	868	966	767	814	830	15	17	17	16	15	15	2.71891e+08	2.86118e+08	2.43635e+08	3.52404e+08	3.26362e+08	3.93435e+08	4.34251e+08	4.96551e+08	4.19592e+08	3.95238e+08	4.31501e+08	3.93435e+08	High	High	High	High	High	High	0	High	1.044	0.953005	0.643163	Carbamidomethyl [C284]; Oxidation [M206]
Q9FXA2	Polyadenylate-binding protein 8 OS=Arabidopsis thaliana OX=3702 GN=PAB8 PE=1 SV=1	61	29	189	26	671	72.7	787	723	731	633	423	703	24	24	23	25	21	25	1.42454e+08	1.32034e+08	1.3403e+08	1.93799e+08	1.60264e+08	2.06523e+08	2.2752e+08	2.29142e+08	2.30829e+08	2.17354e+08	2.11893e+08	2.06523e+08	High	High	High	High	High	High	0	High	1.092	0.81198	0.346162	Carbamidomethyl [C162; C253; C356]; Oxidation [M109; M391; M615; M619]
Q8W493	Ferredoxin--NADP reductase, leaf isozyme 2, chloroplastic OS=Arabidopsis thaliana OX=3702 GN=LFNR2 PE=1 SV=1	60	21	196	19	369	41.1	923	815	956	1168	1170	1172	18	19	18	18	19	20	2.6214e+08	2.37624e+08	2.2553e+08	4.08884e+08	2.7715e+08	4.55194e+08	4.18676e+08	4.12391e+08	3.88411e+08	4.58584e+08	3.66435e+08	4.55194e+08	High	High	High	High	High	High	0	High	1.01	0.985968	0.913604	Carbamidomethyl [C169; C187; C192; C327]; Oxidation [M222; M306; M326]
Q9FVT2	Probable elongation factor 1-gamma 2 OS=Arabidopsis thaliana OX=3702 GN=At1g57720 PE=1 SV=1	49	21	180	15	413	46.4	744	646	474	433	760	751	18	15	16	17	19	18	1.16662e+08	9.57216e+07	1.03202e+08	1.81533e+08	1.34348e+08	2.05774e+08	1.86326e+08	1.66122e+08	1.77737e+08	2.03598e+08	1.77628e+08	2.05774e+08	High	High	High	High	High	High	0	High	0.975	0.977267	0.794056	Acetyl [N-Term]; Oxidation [M117; M366; M372; M394]; Carbamidomethyl [C342]
Q9SSA5	Peptidyl-prolyl cis-trans isomerase CYP38, chloroplastic OS=Arabidopsis thaliana OX=3702 GN=CYP38 PE=1 SV=1	60	18	177	18	437	48	1036	868	918	1039	1111	1066	17	17	16	16	17	16	9.92435e+07	9.75881e+07	1.00551e+08	155984261	1.44149e+08	1.72015e+08	1.58507e+08	1.69362e+08	1.7317e+08	1.74944e+08	1.90587e+08	1.72015e+08	High	High	High	High	High	High	0	High	0.921	0.839827	0.385001	Oxidation [M184; M187; M217]; Carbamidomethyl [C256]
O04311	Jacalin-related lectin 33 OS=Arabidopsis thaliana OX=3702 GN=JAL33 PE=1 SV=1	72	19	126	19	300	32	749	890	902	970	677	842	12	14	14	19	12	15	5.26739e+07	5.91933e+07	6.10045e+07	90872512	8.79374e+07	9.4137e+07	8.41281e+07	1.02728e+08	1.05063e+08	1.01918e+08	1.16267e+08	9.4137e+07	High	High	High	High	High	High	0	High	0.891	0.699903	0.220304	Oxidation [M296]
P42731	Polyadenylate-binding protein 2 OS=Arabidopsis thaliana OX=3702 GN=PAB2 PE=1 SV=1	51	28	170	25	629	68.6	675	734	648	626	754	659	24	24	24	19	20	21	8.49872e+07	8.30192e+07	7.63285e+07	1.00875e+08	9.53376e+07	1.18458e+08	1.35737e+08	1.44078e+08	1.31454e+08	1.13136e+08	1.26051e+08	1.18458e+08	High	High	High	High	High	High	0	High	1.041	0.956849	0.665279	Carbamidomethyl [C153]; Oxidation [M382; M536; M581; M585]
P42643	14-3-3-like protein GF14 chi OS=Arabidopsis thaliana OX=3702 GN=GRF1 PE=1 SV=3	75	21	219	12	267	29.9	1101	1000	917	1047	1205	1033	17	16	15	18	20	17	178070235	1.67171e+08	1.40065e+08	2.47303e+08	2.10578e+08	2.89433e+08	2.84405e+08	2.90121e+08	2.41222e+08	2.77362e+08	2.78417e+08	2.89433e+08	High	High	High	High	High	High	0	High	0.998	0.999401	0.991409	Acetyl [N-Term]; Oxidation [M16; M29; M33; M229; M243]; Carbamidomethyl [C105]
P10795	Ribulose bisphosphate carboxylase small chain 1A, chloroplastic OS=Arabidopsis thaliana OX=3702 GN=RBCS-1A PE=1 SV=2	73	19	460	13	180	20.2	2103	2173	2118	1764	2508	2291	13	14	16	14	14	15	4.36603e+09	4.25367e+09	3.77146e+09	6.15076e+09	5.23154e+09	6.43037e+09	6.9732e+09	7.38213e+09	6.49527e+09	6.89838e+09	6.91689e+09	6.43037e+09	High	High	High	High	High	High	0	High	1.061	0.913952	0.524712	Carbamidomethyl [C96; C132; C145; C167]
Q9SLA8	Enoyl-[acyl-carrier-protein] reductase [NADH], chloroplastic OS=Arabidopsis thaliana OX=3702 GN=MOD1 PE=1 SV=1	60	20	165	20	390	41.2	1151	1111	1004	949	1157	1043	15	16	18	16	16	16	1.42732e+08	1.40512e+08	1.35742e+08	2.10418e+08	1.78346e+08	2.43071e+08	2.27965e+08	2.43855e+08	2.33776e+08	2.35994e+08	2.35801e+08	2.43071e+08	High	High	High	High	High	High	0	High	1.01	0.985206	0.90752	Oxidation [M253]; Carbamidomethyl [C198]
P48491	Triosephosphate isomerase, cytosolic OS=Arabidopsis thaliana OX=3702 GN=CTIMC PE=1 SV=2	91	19	312	18	254	27.2	1945	1911	1715	1738	1866	1860	17	18	15	18	17	15	6.06351e+08	6.05051e+08	6.42338e+08	9.00279e+08	7.75793e+08	9.87114e+08	9.68434e+08	1.05005e+09	1.10625e+09	1.00971e+09	1.02572e+09	9.87114e+08	High	High	High	High	High	High	0	High	1.082	0.849311	0.396587	Carbamidomethyl [C13; C67; C127; C218]; Oxidation [M141]
Q9STE8	Protein TOC75-3, chloroplastic OS=Arabidopsis thaliana OX=3702 GN=TOC75-3 PE=1 SV=1	50	25	161	25	818	89.1	792	719	678	768	728	682	20	22	18	21	22	21	7.02048e+07	6.15624e+07	6.51375e+07	1.0827e+08	8.42973e+07	1.25324e+08	1.12128e+08	1.0684e+08	1.12181e+08	1.21431e+08	1.11454e+08	1.25324e+08	High	High	High	High	High	High	0	High	1.013	0.982506	0.88529	Carbamidomethyl [C219; C256; C300; C343; C705]
Q8W585	ATP-dependent zinc metalloprotease FTSH 8, chloroplastic OS=Arabidopsis thaliana OX=3702 GN=FTSH8 PE=1 SV=1	45	25	182	7	685	73.2	666	596	631	812	886	670	20	20	19	20	21	20	1.87176e+07	1.25945e+07	1.72175e+07	2.62988e+07	2.42268e+07	2.92057e+07	2.98949e+07	2.18575e+07	2.96522e+07	2.94954e+07	3.20315e+07	2.92057e+07	High	High	High	High	High	High	0	High	0.931	0.920244	0.540063	Carbamidomethyl [C314; C488]; Oxidation [M211; M464; M469]
Q8LBI1	60S ribosomal protein L5-1 OS=Arabidopsis thaliana OX=3702 GN=ATL5 PE=1 SV=2	66	21	192	4	301	34.3	745	795	825	812	896	777	19	17	20	18	17	19	2.09692e+07	1.61905e+07	1.94546e+07	31424508	2.59094e+07	35818626	3.3491e+07	2.80982e+07	3.3505e+07	3.52441e+07	3.42561e+07	35818626	High	High	High	High	High	High	0	High	0.872	0.657212	0.180933	Carbamidomethyl [C100]; Oxidation [M207]
Q9ZUC1	NADPH-dependent alkenal/one oxidoreductase, chloroplastic OS=Arabidopsis thaliana OX=3702 GN=AOR PE=1 SV=2	65	23	200	23	386	41	1014	1141	917	1049	1061	1093	21	20	19	21	20	21	2.00663e+08	1.96717e+08	2.02844e+08	2.89085e+08	2.66935e+08	2.93185e+08	3.2049e+08	3.41398e+08	3.49341e+08	3.24223e+08	3.52929e+08	2.93185e+08	High	High	High	High	High	High	0	High	1.039	0.962486	0.678265	Carbamidomethyl [C301]; Oxidation [M300]
Q96266	Glutathione S-transferase F8, chloroplastic OS=Arabidopsis thaliana OX=3702 GN=GSTF8 PE=1 SV=3	75	18	275	17	263	29.2	1298	1324	1313	1421	1130	1137	16	17	17	16	15	15	5.12222e+08	5.2125e+08	5.05813e+08	7.64842e+08	6.76827e+08	8.21517e+08	8.18096e+08	9.04616e+08	8.7112e+08	8.57807e+08	8.94869e+08	8.21517e+08	High	High	High	High	High	High	0	High	0.991	0.98801	0.928242	Oxidation [M59; M64; M84; M173; M176]; Carbamidomethyl [C139]
Q9LJL3	Presequence protease 1, chloroplastic/mitochondrial OS=Arabidopsis thaliana OX=3702 GN=PREP1 PE=1 SV=2	44	41	186	41	1080	120.9	725	538	633	583	646	556	30	27	30	19	29	24	6.83943e+07	5.02521e+07	6.65422e+07	9.21255e+07	6.31032e+07	1.13661e+08	1.09236e+08	8.72112e+07	1.146e+08	1.03323e+08	8.34321e+07	1.13661e+08	High	High	High	High	High	High	0	High	1.073	0.874412	0.451386	Oxidation [M591]; Carbamidomethyl [C118; C132; C203; C843]
Q9FFR3	6-phosphogluconate dehydrogenase, decarboxylating 3, chloroplastic OS=Arabidopsis thaliana OX=3702 GN=PGD3 PE=1 SV=1	69	25	177	11	487	53.3	780	706	842	853	1136	886	20	17	20	19	22	22	2.96123e+07	2.72759e+07	2.69083e+07	4.75808e+07	3.64438e+07	5.63882e+07	4.72953e+07	4.73366e+07	4.63419e+07	5.33642e+07	4.81843e+07	5.63882e+07	High	High	High	High	High	High	0	High	0.995	0.999401	0.999114	Carbamidomethyl [C102; C174; C292]; Oxidation [M131; M147; M189; M199]; Acetyl [N-Term]
O65581	Fructose-bisphosphate aldolase 5, cytosolic OS=Arabidopsis thaliana OX=3702 GN=FBA5 PE=1 SV=1	72	19	178	16	358	38.3	1137	1187	1112	1181	1265	1029	17	18	19	17	18	18	1.03334e+08	8.45366e+07	9.6931e+07	1.6291e+08	1.30343e+08	1.78817e+08	1.6504e+08	1.46711e+08	1.66936e+08	1.82712e+08	1.72333e+08	1.78817e+08	High	High	High	High	High	High	0	High	0.895	0.722285	0.239444	Carbamidomethyl [C173; C197]
P48006	Elongation factor 1-delta 1 OS=Arabidopsis thaliana OX=3702 GN=At1g30230 PE=1 SV=2	70	16	218	10	231	25.1	1004	1169	1166	1149	1119	1100	14	15	15	15	16	16	1.45655e+08	1.32802e+08	1.49428e+08	2.05203e+08	1.85345e+08	2.15337e+08	2.32634e+08	2.30474e+08	2.57347e+08	2.30145e+08	2.45055e+08	2.15337e+08	High	High	High	High	High	High	0	High	1.029	0.974864	0.75514	Acetyl [N-Term]; Oxidation [M158; M170]
P29516	Tubulin beta-8 chain OS=Arabidopsis thaliana OX=3702 GN=TUBB8 PE=2 SV=2	63	23	197	1	449	50.6	769	736	786	694	773	738	18	17	18	19	21	18	975900	770682	908619	1.35597e+06	982518	2.04878e+06	1.55866e+06	1.3375e+06	1.56484e+06	1.52079e+06	1.29904e+06	2.04878e+06	Peak Found	Peak Found	Peak Found	Peak Found	Peak Found	High	0	High	1.025	0.978477	0.822563	Oxidation [M73; M147; M200; M267; M299; M300; M316; M377]; Carbamidomethyl [C12; C56; C127; C129; C136; C199; C211; C301; C354]
Q9LF37	Chaperone protein ClpB3, chloroplastic OS=Arabidopsis thaliana OX=3702 GN=CLPB3 PE=1 SV=1	36	27	137	26	968	108.9	679	624	568	425	522	564	21	19	19	16	19	19	7.48377e+07	6.73298e+07	6.76432e+07	9.17154e+07	7.78306e+07	1.02099e+08	1.19527e+08	1.16849e+08	1.16496e+08	1.02863e+08	1.02904e+08	1.02099e+08	High	High	High	High	High	High	0	High	1.07	0.881612	0.466335
Q9SPK5	Formate--tetrahydrofolate ligase OS=Arabidopsis thaliana OX=3702 GN=THFS PE=2 SV=1	58	26	171	26	634	67.8	778	611	646	768	809	808	23	20	20	18	20	19	9.59281e+07	8.44006e+07	8.94791e+07	1.27255e+08	1.03287e+08	1.62726e+08	1.53212e+08	1.46475e+08	1.54102e+08	1.42722e+08	1.36561e+08	1.62726e+08	High	High	High	High	High	High	0	High	1.018	0.982506	0.848168	Carbamidomethyl [C92; C178; C393; C434; C505; C562]
O65390	Aspartic proteinase A1 OS=Arabidopsis thaliana OX=3702 GN=APA1 PE=1 SV=1	56	19	126	19	506	54.6	660	696	527	559	941	627	16	15	15	15	15	14	6.3937e+07	5.77518e+07	5.81757e+07	8.61378e+07	8.09416e+07	1.10409e+08	1.02117e+08	1.00227e+08	1.00191e+08	9.66077e+07	1.07017e+08	1.10409e+08	High	High	High	High	High	High	0	High	0.913	0.806348	0.333693	Carbamidomethyl [C113; C119; C425; C462]; Oxidation [M418]
Q9FWR4	Glutathione S-transferase DHAR1, mitochondrial OS=Arabidopsis thaliana OX=3702 GN=DHAR1 PE=1 SV=1	81	17	184	17	213	23.6	805	766	792	816	585	788	16	17	16	16	16	16	2.16388e+08	2.04692e+08	2.05461e+08	3.26796e+08	2.83489e+08	3.50746e+08	3.45604e+08	3.55238e+08	3.53848e+08	3.66517e+08	3.74816e+08	3.50746e+08	High	High	High	High	High	High	0	High	1.054	0.922986	0.571386	Carbamidomethyl [C6; C20]; Acetyl [N-Term]
Q9XFT3	Oxygen-evolving enhancer protein 3-1, chloroplastic OS=Arabidopsis thaliana OX=3702 GN=PSBQ1 PE=1 SV=3	46	17	273	15	224	23.9	942	994	1058	1023	1021	992	16	16	16	15	15	15	9.51273e+08	8.64522e+08	9.5701e+08	1.55566e+09	1.35448e+09	1523295644	1.51933e+09	1.50036e+09	1.64818e+09	1.74474e+09	1.79083e+09	1523295644	High	High	High	High	High	High	0	High	0.88	0.648415	0.17586
Q9SH69	6-phosphogluconate dehydrogenase, decarboxylating 1, chloroplastic OS=Arabidopsis thaliana OX=3702 GN=PGD1 PE=1 SV=1	67	23	172	8	487	53.3	707	776	792	707	1002	823	19	17	19	19	21	20	2.11104e+07	1.99159e+07	2.03799e+07	2.93404e+07	2.31734e+07	3.20672e+07	3.37165e+07	3.45636e+07	3.50986e+07	3.29067e+07	3.06388e+07	3.20672e+07	High	High	High	High	High	High	0	High	1.002	0.997974	0.984761	Carbamidomethyl [C102; C174; C292; C435]; Oxidation [M17; M131; M189; M199]
P53496	Actin-11 OS=Arabidopsis thaliana OX=3702 GN=ACT11 PE=1 SV=1	62	21	208	2	377	41.6	736	689	648	746	806	681	20	17	18	19	18	17	2.28009e+06	2.23046e+06	2.09586e+06	3.10815e+06	2.76358e+06	4.12968e+06	3.64165e+06	3.87091e+06	3.60952e+06	3.48594e+06	3.65388e+06	4.12968e+06	High	Peak Found	High	Peak Found	High	High	0	High	0.998	0.990423	0.939813	Acetyl [N-Term]; Carbamidomethyl [C12; C287]; Oxidation [M18; M49; M84; M192; M327]
Q9FMT1	3-isopropylmalate dehydrogenase 1, chloroplastic OS=Arabidopsis thaliana OX=3702 GN=IMDH1 PE=1 SV=1	63	21	189	13	409	44.1	826	876	914	820	798	681	19	20	21	19	18	19	7.6452e+07	7.33717e+07	7.69708e+07	1.17449e+08	9.9379e+07	1.36298e+08	1.22105e+08	1.27335e+08	1.3256e+08	1.31725e+08	1.31394e+08	1.36298e+08	High	High	High	High	High	High	0	High	1.031	0.971092	0.737267	Oxidation [M272; M348; M393]
Q9FK25	Flavone 3'-O-methyltransferase 1 OS=Arabidopsis thaliana OX=3702 GN=OMT1 PE=1 SV=1	86	23	164	23	363	39.6	623	663	632	703	715	805	20	18	19	21	21	20	1.0822e+08	9.19301e+07	1.07666e+08	1.56763e+08	1.27557e+08	1.78237e+08	1.72843e+08	1.59542e+08	1.85425e+08	1.75818e+08	1.68649e+08	1.78237e+08	High	High	High	High	High	High	0	High	0.976	0.977267	0.800818	Acetyl [N-Term]; Carbamidomethyl [C90; C110; C126; C266; C274; C281; C296; C316; C349]; Oxidation [M128]
P92947	Monodehydroascorbate reductase, chloroplastic/mitochondrial OS=Arabidopsis thaliana OX=3702 GN=MDAR5 PE=1 SV=3	63	24	204	24	493	53.3	1047	964	1070	1083	986	954	22	22	21	21	20	19	3.06265e+08	2.94524e+08	3.02876e+08	4.62518e+08	3.71527e+08	5.06334e+08	4.89152e+08	5.1114e+08	5.21619e+08	5.18736e+08	4.91216e+08	5.06334e+08	High	High	High	High	High	High	0	High	1.023	0.977267	0.807229	Carbamidomethyl [C126; C181]; Oxidation [M84]
Q41931	1-aminocyclopropane-1-carboxylate oxidase 2 OS=Arabidopsis thaliana OX=3702 GN=ACO2 PE=1 SV=2	66	16	168	13	320	36.2	1228	1004	976	949	1247	959	15	16	15	12	15	12	1.93506e+08	1.63021e+08	1.51467e+08	2.00178e+08	1.87495e+08	2.25691e+08	3.09059e+08	2.82919e+08	2.60859e+08	2.24509e+08	2.47897e+08	2.25691e+08	High	High	High	High	High	High	0	High	1.109	0.75025	0.269701	Carbamidomethyl [C31; C136; C168]; Oxidation [M248; M284]
P46248	Aspartate aminotransferase, chloroplastic OS=Arabidopsis thaliana OX=3702 GN=ASP5 PE=1 SV=2	72	27	182	27	453	49.8	641	536	499	553	524	487	25	21	20	23	23	24	1.73018e+08	1.56196e+08	1.60386e+08	2.59857e+08	2.13044e+08	2.81657e+08	2.76336e+08	2.71073e+08	2.7622e+08	2.91442e+08	2.81677e+08	2.81657e+08	High	High	High	High	High	High	0	High	0.961	0.962486	0.677592	Carbamidomethyl [C231; C314; C438]; Oxidation [M400]
P29515	Tubulin beta-7 chain OS=Arabidopsis thaliana OX=3702 GN=TUBB7 PE=2 SV=1	64	23	195	2	449	50.7	737	651	770	682	647	730	18	17	18	18	19	19	5001886	3.61647e+06	5.81371e+06	8.39974e+06	6.92261e+06	1.10361e+07	7.98876e+06	6.27628e+06	1.00125e+07	9.42071e+06	9.15275e+06	1.10361e+07	High	High	High	High	High	High	0	High	0.999	0.997372	0.97553	Oxidation [M73; M147; M200; M267; M299; M300; M316; M377]; Carbamidomethyl [C12; C56; C127; C129; C136; C199; C211; C301; C354]
Q9SJ12	Probable ATP synthase 24 kDa subunit, mitochondrial OS=Arabidopsis thaliana OX=3702 GN=At2g21870 PE=1 SV=1	65	24	180	24	240	27.6	670	777	762	745	787	911	17	20	19	20	19	21	1.78225e+08	1.99578e+08	1.84867e+08	2.8875e+08	2.3573e+08	3.04105e+08	2.84652e+08	3.46362e+08	3.18382e+08	3.23847e+08	3.1167e+08	3.04105e+08	High	High	High	High	High	High	0	High	1.088	0.827012	0.36473	Oxidation [M143; M198; M214; M228]
Q9ZP06	Malate dehydrogenase 1, mitochondrial OS=Arabidopsis thaliana OX=3702 GN=At1g53240 PE=1 SV=1	62	17	219	9	341	35.8	1342	1499	1594	1451	1164	1278	15	15	16	14	14	15	1.47486e+08	1.66568e+08	1.58761e+08	2.59578e+08	2.18371e+08	2.66319e+08	2.35557e+08	2.89075e+08	2.73421e+08	2.91129e+08	2.88719e+08	2.66319e+08	High	High	High	High	High	High	0	High	1.034	0.967442	0.720812	Carbamidomethyl [C130; C137; C280]; Oxidation [M49; M86; M144]
Q05758	Ketol-acid reductoisomerase, chloroplastic OS=Arabidopsis thaliana OX=3702 GN=At3g58610 PE=1 SV=2	49	22	235	22	591	63.8	1367	1165	1291	1302	1415	1214	20	20	19	20	21	18	2.47448e+08	2.23442e+08	2.3323e+08	3.59638e+08	2.95822e+08	4.48045e+08	3.95211e+08	3.87777e+08	4.01673e+08	4.03352e+08	3.91122e+08	4.48045e+08	High	High	High	High	High	High	0	High	0.931	0.871938	0.448968	Oxidation [M337; M427; M507]; Carbamidomethyl [C244; C349; C511]
Q9LZG0	Adenosine kinase 2 OS=Arabidopsis thaliana OX=3702 GN=ADK2 PE=1 SV=1	72	22	242	7	345	37.8	1382	1270	1262	1193	1356	1314	20	21	21	20	19	19	3.67496e+07	2.94632e+07	3.36346e+07	53017923	4.06292e+07	7.09071e+07	5.86946e+07	5.11325e+07	5.79261e+07	5.94622e+07	5.3718e+07	7.09071e+07	High	High	High	High	High	High	0	High	0.974	0.978494	0.82494	Carbamidomethyl [C124; C127; C144; C203; C319; C324; C336]; Oxidation [M88]
F4JFN3	Heat shock protein 90-6, mitochondrial OS=Arabidopsis thaliana OX=3702 GN=HSP90-6 PE=1 SV=1	43	23	148	17	799	90.5	868	937	756	752	734	742	21	20	20	17	18	19	2.84567e+07	2.23828e+07	2.60754e+07	3.59471e+07	3.23613e+07	4.08853e+07	4.54496e+07	3.88448e+07	4.49075e+07	4.03164e+07	4.27866e+07	4.08853e+07	High	High	High	High	High	High	0	High	1.05	0.939788	0.605989	Oxidation [M692; M724]; Carbamidomethyl [C183; C636; C661]
Q9ZU25	Probable mitochondrial-processing peptidase subunit alpha-1, mitochondrial OS=Arabidopsis thaliana OX=3702 GN=At1g51980 PE=1 SV=1	70	25	193	16	503	54.4	604	740	672	747	642	665	17	21	20	20	20	19	1.24056e+08	1.22426e+08	1.12766e+08	1.81728e+08	1.65515e+08	2.09917e+08	1.98136e+08	2.12468e+08	1.94207e+08	2.03817e+08	2.18836e+08	2.09917e+08	High	High	High	High	High	High	0	High	0.9	0.742653	0.263375	Oxidation [M159; M173; M258; M483]; Carbamidomethyl [C107]
Q01908	ATP synthase gamma chain 1, chloroplastic OS=Arabidopsis thaliana OX=3702 GN=ATPC1 PE=1 SV=1	58	21	267	21	373	40.9	1073	1112	1127	1248	1197	1271	20	19	20	19	19	19	5.39094e+08	5.03575e+08	4.79094e+08	8.30354e+08	7.52837e+08	9.08346e+08	8.61014e+08	8.73941e+08	8.25103e+08	9.31282e+08	9.95365e+08	9.08346e+08	High	High	High	High	High	High	0	High	0.938	0.899064	0.500053	Carbamidomethyl [C139; C249; C255]; Oxidation [M329; M332; M348]
Q9ZP05	Malate dehydrogenase 2, peroxisomal OS=Arabidopsis thaliana OX=3702 GN=PMDH2 PE=1 SV=1	77	16	164	15	354	37.3	1028	857	701	856	864	627	15	14	14	13	15	13	2.19818e+08	2.11616e+08	2.09897e+08	3.28991e+08	2.59436e+08	3.51658e+08	3.51083e+08	3.67254e+08	3.61488e+08	3.68979e+08	3.43014e+08	3.51658e+08	High	High	High	High	High	High	0	High	0.935	0.890302	0.479705	Oxidation [M62; M111; M269]; Carbamidomethyl [C143; C149; C150; C280; C293]
P49227	60S ribosomal protein L5-2 OS=Arabidopsis thaliana OX=3702 GN=RPL5B PE=2 SV=3	66	20	180	3	301	34.4	682	759	750	826	855	754	18	16	18	17	15	16	8.47566e+06	8.32875e+06	8.38599e+06	1.41306e+07	1.2171e+07	1.66334e+07	1.35369e+07	1.44543e+07	1.44425e+07	1.58481e+07	1.60919e+07	1.66334e+07	High	High	High	High	High	High	0	High	0.938	0.922986	0.572498	Carbamidomethyl [C100]; Oxidation [M207]
P29514	Tubulin beta-6 chain OS=Arabidopsis thaliana OX=3702 GN=TUBB6 PE=2 SV=1	72	24	162	6	449	50.6	600	523	613	464	478	618	18	17	20	17	20	17	9.67803e+06	7.59407e+06	9.30507e+06	1.18534e+07	9.00249e+06	1.57068e+07	1.54573e+07	1.31793e+07	1.60253e+07	1.32942e+07	1.19027e+07	1.57068e+07	High	High	High	High	High	High	0	High	1.012	0.995508	0.961651	Carbamidomethyl [C12; C25; C56; C127; C129; C136; C199; C211; C301; C354]; Oxidation [M147; M200; M267; M299; M300; M316]
P57751	UTP--glucose-1-phosphate uridylyltransferase 1 OS=Arabidopsis thaliana OX=3702 GN=UGP1 PE=2 SV=1	62	25	180	10	470	51.9	857	726	698	751	762	827	19	19	18	20	17	22	3.22435e+07	2.4004e+07	3.06125e+07	4.88386e+07	3.92724e+07	5.32587e+07	5.14978e+07	4.16583e+07	5.27214e+07	5.47749e+07	5.19241e+07	5.32587e+07	High	High	High	High	High	High	0	High	0.925	0.891452	0.481762	Acetyl [N-Term]; Carbamidomethyl [C96; C245]; Oxidation [M22; M64; M94; M246]
Q9LDZ0	Heat shock 70 kDa protein 10, mitochondrial OS=Arabidopsis thaliana OX=3702 GN=HSP70-10 PE=1 SV=1	55	32	223	24	682	72.9	904	1018	900	918	733	997	27	28	24	27	26	29	1.41638e+08	1.39142e+08	1.30864e+08	2.09531e+08	1.80262e+08	2.27362e+08	2.26217e+08	2.41478e+08	2.25376e+08	2.34999e+08	2.38333e+08	2.27362e+08	High	High	High	High	High	High	0	High	1.003	0.997372	0.972668	Oxidation [M236; M651]; Carbamidomethyl [C369; C372]
Q9FJX3	Mitochondrial outer membrane protein porin 2 OS=Arabidopsis thaliana OX=3702 GN=VDAC2 PE=1 SV=1	74	22	149	22	276	29.6	473	701	470	485	416	684	15	17	19	17	16	16	1.07761e+08	1.15321e+08	106908172	1.73315e+08	1.45736e+08	1.84637e+08	1.72111e+08	2.00137e+08	1.84119e+08	1.94382e+08	1.92685e+08	1.84637e+08	High	High	High	High	High	High	0	High	0.98	0.980162	0.833475	Acetyl [N-Term]; Carbamidomethyl [C170]
P47999	Cysteine synthase, chloroplastic/chromoplastic OS=Arabidopsis thaliana OX=3702 GN=OASB PE=1 SV=2	70	21	178	18	392	41.6	829	791	944	1005	992	962	19	20	20	19	20	19	1.45981e+08	1.25939e+08	1.48386e+08	2.50746e+08	2.102e+08	2.68405e+08	2.33154e+08	2.18563e+08	2.55553e+08	2.81224e+08	2.77916e+08	2.68405e+08	High	High	High	High	High	High	0	High	0.919	0.832128	0.373543	Carbamidomethyl [C98; C112; C113; C385]; Oxidation [M109; M214]
Q39258	V-type proton ATPase subunit E1 OS=Arabidopsis thaliana OX=3702 GN=VHA-E1 PE=1 SV=2	82	24	207	15	230	26	789	645	782	794	748	881	20	21	22	21	21	22	1.83045e+08	1.79457e+08	1.8366e+08	2.62251e+08	2.32274e+08	3.0067e+08	2.92351e+08	3.11443e+08	3.16302e+08	2.94127e+08	3.07102e+08	3.0067e+08	High	High	High	High	High	High	0	High	1.07	0.88246	0.4698	Carbamidomethyl [C121; C134; C186; C201]; Acetyl [N-Term]; Oxidation [M13; M92]
P57106	Malate dehydrogenase 2, cytoplasmic OS=Arabidopsis thaliana OX=3702 GN=MDH2 PE=1 SV=1	53	19	195	6	332	35.7	1148	1064	1038	1071	1055	1055	16	13	17	15	14	16	1.36124e+07	9.87781e+06	1.16527e+07	1.83289e+07	1.35438e+07	1.76141e+07	2.1741e+07	1.71427e+07	2.00684e+07	2.05568e+07	1.79069e+07	1.76141e+07	High	High	High	High	High	High	0	High	1.031	0.981407	0.836637	Carbamidomethyl [C125; C252; C330]; Oxidation [M24]
O82662	Succinate--CoA ligase [ADP-forming] subunit beta, mitochondrial OS=Arabidopsis thaliana OX=3702 GN=At2g20420 PE=1 SV=1	71	28	201	28	421	45.3	551	632	674	728	750	753	22	23	25	24	26	23	2.17782e+08	1.97479e+08	1.97487e+08	3.31591e+08	2.6005e+08	3.6885e+08	3.47831e+08	3.4272e+08	3.40116e+08	3.71895e+08	3.43825e+08	3.6885e+08	High	High	High	High	High	High	0	High	0.964	0.965639	0.701135	Carbamidomethyl [C160; C227; C359]; Oxidation [M38]
O04983	Biotin carboxylase, chloroplastic OS=Arabidopsis thaliana OX=3702 GN=CAC2 PE=1 SV=1	55	21	160	21	537	58.4	609	542	576	572	665	620	19	17	18	18	17	19	1.44353e+08	1.20193e+08	1.37639e+08	2.21426e+08	1.83561e+08	2.54869e+08	2.30554e+08	2.08591e+08	2.37044e+08	2.4834e+08	2.42696e+08	2.54869e+08	High	High	High	High	High	High	0	High	0.936	0.892148	0.488609	Carbamidomethyl [C100; C147; C167; C269]; Oxidation [M166]
Q38946	Glutamate dehydrogenase 2 OS=Arabidopsis thaliana OX=3702 GN=GDH2 PE=1 SV=1	63	19	135	16	411	44.7	656	458	434	726	668	593	16	15	16	15	18	14	8.38279e+07	6.66473e+07	7.55459e+07	1.33049e+08	1.02794e+08	1.48123e+08	1.33886e+08	1.15665e+08	1.30106e+08	1.49221e+08	1.3591e+08	1.48123e+08	High	High	High	High	High	High	0	High	0.925	0.857121	0.41311	Carbamidomethyl [C39; C282; C288; C381; C386]; Oxidation [M87; M380]
Q9SQI8	Dihydrolipoyllysine-residue acetyltransferase component 4 of pyruvate dehydrogenase complex, chloroplastic OS=Arabidopsis thaliana OX=3702 GN=LTA2 PE=2 SV=1	58	21	209	19	480	50	916	779	811	778	784	858	16	16	18	19	20	18	1.09397e+08	9.81692e+07	9.99083e+07	1.62532e+08	1.49197e+08	1.69789e+08	1.74723e+08	1.7037e+08	1.72064e+08	1.82288e+08	1.97261e+08	1.69789e+08	High	High	High	High	High	High	0	High	0.996	0.997372	0.969576	Carbamidomethyl [C331]; Oxidation [M60; M67; M275]
Q9SN86	Malate dehydrogenase, chloroplastic OS=Arabidopsis thaliana OX=3702 GN=At3g47520 PE=1 SV=1	69	22	198	20	403	42.4	960	981	915	897	978	935	20	21	18	18	21	20	2.5572e+08	2.57229e+08	2.48342e+08	3.53762e+08	2.99239e+08	3.92686e+08	4.08423e+08	4.46414e+08	4.27698e+08	3.96762e+08	3.95639e+08	3.92686e+08	High	High	High	High	High	High	0	High	1.008	0.98801	0.927045	Oxidation [M166; M309]; Carbamidomethyl [C129; C147; C190]
Q42601	Carbamoyl-phosphate synthase large chain, chloroplastic OS=Arabidopsis thaliana OX=3702 GN=CARB PE=1 SV=1	37	29	126	29	1187	129.9	554	309	582	339	795	523	20	15	19	12	26	19	5.13905e+07	3.47802e+07	4.62254e+07	7.98139e+07	5.60446e+07	1.08332e+08	8.20783e+07	6.03602e+07	7.96102e+07	8.95151e+07	7.40995e+07	1.08332e+08	High	High	High	High	High	High	0	High	0.912	0.806348	0.332571	Carbamidomethyl [C115; C125; C246; C284; C371; C495; C502; C623; C642; C1008]
P49209	60S ribosomal protein L9-1 OS=Arabidopsis thaliana OX=3702 GN=RPL9B PE=1 SV=3	76	19	209	13	194	22	904	902	904	890	1084	903	17	17	19	17	17	16	1.96502e+08	1.46916e+08	1.72478e+08	2.61996e+08	2.68412e+08	3.99528e+08	3.13843e+08	2.54969e+08	2.97045e+08	2.93841e+08	3.54881e+08	3.99528e+08	High	High	High	High	High	High	0	High	0.849	0.442965	0.082421	Oxidation [M10; M131]; Carbamidomethyl [C161]
P42763	Dehydrin ERD14 OS=Arabidopsis thaliana OX=3702 GN=ERD14 PE=1 SV=1	77	20	211	18	185	20.8	599	681	546	739	596	819	15	15	15	16	18	19	3.04028e+08	3.30376e+08	2.85143e+08	4.26103e+08	3.77641e+08	4.10097e+08	4.85578e+08	5.73359e+08	4.91078e+08	4.77895e+08	4.99299e+08	4.10097e+08	High	High	High	High	High	High	0	High	1.119	0.706296	0.228714	Acetyl [N-Term]
P46077	14-3-3-like protein GF14 phi OS=Arabidopsis thaliana OX=3702 GN=GRF4 PE=1 SV=2	74	22	200	13	267	30.2	861	827	628	710	931	932	17	16	15	19	21	19	7.72464e+07	7.52668e+07	6.69078e+07	1.31964e+08	104504553	1.34131e+08	1.23374e+08	1.30624e+08	1.1523e+08	1.48004e+08	1.38171e+08	1.34131e+08	High	High	High	High	High	High	0	High	0.964	0.96561	0.6975	Acetyl [N-Term]; Oxidation [M30; M34; M230; M244]; Carbamidomethyl [C106]
Q9SE83	Dynamin-2A OS=Arabidopsis thaliana OX=3702 GN=DRP2A PE=1 SV=2	49	36	165	14	914	99.1	809	888	789	608	692	610	26	26	26	26	24	20	9.75278e+06	8.7337e+06	9.28797e+06	1.29701e+07	1.1949e+07	1.56734e+07	1.55767e+07	1.51571e+07	1.59959e+07	1.45465e+07	1.57984e+07	1.56734e+07	High	High	High	High	High	High	0	High	1.065	0.948145	0.629831	Oxidation [M14; M768]; Carbamidomethyl [C428; C623]; Acetyl [N-Term]
Q9LFA3	Monodehydroascorbate reductase 1, peroxisomal OS=Arabidopsis thaliana OX=3702 GN=MDAR1 PE=1 SV=1	70	22	204	22	434	46.5	1064	954	995	1209	1014	939	19	19	18	20	21	20	1.681e+08	1.40282e+08	1.61822e+08	2.63123e+08	2.11205e+08	3.15683e+08	2.68481e+08	2.43455e+08	2.78693e+08	2.95105e+08	2.79245e+08	3.15683e+08	High	High	High	High	High	High	0	High	0.87	0.583295	0.141442	Carbamidomethyl [C198]; Oxidation [M396]
P46643	Aspartate aminotransferase, mitochondrial OS=Arabidopsis thaliana OX=3702 GN=ASP1 PE=1 SV=1	68	21	152	21	430	47.7	678	645	646	590	555	607	18	18	19	17	17	19	1.37854e+08	1.28711e+08	1.27031e+08	2.06894e+08	1.83002e+08	2.51656e+08	2.20173e+08	2.23375e+08	2.18776e+08	2.32042e+08	2.41957e+08	2.51656e+08	High	High	High	High	High	High	0	High	0.95	0.931694	0.589961	Carbamidomethyl [C79; C137; C210; C288; C293; C380]; Oxidation [M93; M98; M378]
Q8H1E2	Malate dehydrogenase [NADP], chloroplastic OS=Arabidopsis thaliana OX=3702 GN=At5g58330 PE=2 SV=1	54	19	160	19	443	48.3	912	705	816	851	753	774	18	16	16	18	16	16	1.37631e+08	1.27524e+08	1.34608e+08	1.94918e+08	1.70689e+08	2.21416e+08	2.19818e+08	2.21315e+08	2.31824e+08	2.1861e+08	2.25677e+08	2.21416e+08	High	High	High	High	High	High	0	High	1.031	0.971092	0.737668	Carbamidomethyl [C77; C82; C228; C235; C418; C430]; Oxidation [M110; M150; M276]
P49691	60S ribosomal protein L4-2 OS=Arabidopsis thaliana OX=3702 GN=RPL4D PE=1 SV=2	56	25	179	9	407	44.7	755	687	713	745	842	653	23	21	21	20	20	19	5.19817e+07	3.72703e+07	4.61698e+07	8.83878e+07	65057924	1.09369e+08	8.30226e+07	6.46816e+07	7.95144e+07	9.91312e+07	8.60165e+07	1.09369e+08	High	High	High	High	High	High	0	High	0.899	0.742653	0.262438	Carbamidomethyl [C102; C237]; Oxidation [M101; M156; M332]
Q8LAH7	12-oxophytodienoate reductase 1 OS=Arabidopsis thaliana OX=3702 GN=OPR1 PE=1 SV=2	87	26	147	16	372	41.1	441	482	417	419	434	427	19	22	22	20	22	20	30951750	2.65237e+07	2.82991e+07	4.23357e+07	3.5916e+07	5.02864e+07	4.94346e+07	4.60311e+07	4.87372e+07	4.74815e+07	4.74864e+07	5.02864e+07	High	High	High	High	High	High	0	High	1.03	0.971092	0.739242	Carbamidomethyl [C105; C128; C213; C269; C285]; Oxidation [M173; M243]
P46283	Sedoheptulose-1,7-bisphosphatase, chloroplastic OS=Arabidopsis thaliana OX=3702 GN=At3g55800 PE=2 SV=1	57	21	289	21	393	42.4	1716	1813	1457	1746	1617	1659	20	20	21	18	18	19	7.098e+08	6.94907e+08	6.35971e+08	9.38703e+08	9.18841e+08	1.04927e+09	1.13366e+09	1.20599e+09	1.09528e+09	1.0528e+09	1.21485e+09	1.04927e+09	High	High	High	High	High	High	0	High	0.926	0.857194	0.416039	Carbamidomethyl [C99; C116; C121; C150]; Oxidation [M98; M100; M134; M216; M260; M295]
Q93WN0	Selenium-binding protein 2 OS=Arabidopsis thaliana OX=3702 GN=SBP2 PE=1 SV=1	67	22	133	16	487	53.9	570	371	636	560	784	594	15	13	16	16	21	17	6.54463e+07	4.85991e+07	5.71633e+07	8.3231e+07	6.57514e+07	9.95311e+07	1.04528e+08	8.43425e+07	9.84476e+07	9.33476e+07	8.69333e+07	9.95311e+07	High	High	High	High	High	High	0	High	1.074	0.871475	0.442733	Oxidation [M33]; Carbamidomethyl [C155; C165]
O04309	Jacalin-related lectin 35 OS=Arabidopsis thaliana OX=3702 GN=JAL35 PE=1 SV=1	67	19	149	18	451	48.5	784	760	698	820	850	684	16	17	17	18	14	13	7.85147e+07	7.34939e+07	6.52685e+07	1.16347e+08	1.00761e+08	1.36242e+08	1.254e+08	1.27547e+08	1.12407e+08	1.30488e+08	1.33221e+08	1.36242e+08	High	High	High	High	High	High	0	High	0.939	0.905811	0.506143	Carbamidomethyl [C339]
Q9FKW6	Ferredoxin--NADP reductase, leaf isozyme 1, chloroplastic OS=Arabidopsis thaliana OX=3702 GN=LFNR1 PE=1 SV=1	60	22	234	20	360	40.3	1015	1080	912	978	1065	981	20	20	20	18	20	19	3.54498e+08	3.04942e+08	3.11193e+08	5.61901e+08	4.08885e+08	620207905	5.66187e+08	5.29219e+08	5.35942e+08	6.30199e+08	5.40608e+08	620207905	High	High	High	High	High	High	0	High	0.899	0.742653	0.262254	Carbamidomethyl [C160; C178; C183; C318]; Oxidation [M297; M317; M331]
Q9SGC1	Probable phosphoglucomutase, cytoplasmic 2 OS=Arabidopsis thaliana OX=3702 GN=At1g70730 PE=1 SV=1	70	28	145	14	585	63.4	659	583	569	580	744	783	23	18	19	18	24	21	3.84005e+07	2.28833e+07	3.90681e+07	4.69106e+07	3.74839e+07	6.05827e+07	6.13314e+07	3.97134e+07	6.72838e+07	5.26125e+07	4.95594e+07	6.05827e+07	High	High	High	High	High	High	0	High	0.871	0.662499	0.184486	Carbamidomethyl [C226; C256; C383; C386]; Oxidation [M140; M347]
Q9SZX3	Argininosuccinate synthase, chloroplastic OS=Arabidopsis thaliana OX=3702 GN=At4g24830 PE=1 SV=3	65	27	159	27	494	53.8	779	899	744	863	859	791	20	22	23	24	20	23	1.23198e+08	1.14898e+08	1.16387e+08	1.63563e+08	1.48357e+08	1.71516e+08	1.96766e+08	1.99402e+08	2.00443e+08	1.83444e+08	1.96151e+08	1.71516e+08	High	High	High	High	High	High	0	High	0.997	0.997372	0.980064	Carbamidomethyl [C122; C126; C170; C212]; Oxidation [M405]
Q1WIQ6	NADP-dependent glyceraldehyde-3-phosphate dehydrogenase OS=Arabidopsis thaliana OX=3702 GN=ALDH11A3 PE=1 SV=2	67	23	175	23	496	53	639	729	674	738	873	786	19	19	20	20	21	19	9.46615e+07	7.30492e+07	8.80149e+07	1.28342e+08	1.04653e+08	1.62897e+08	1.51189e+08	1.26775e+08	1.51581e+08	1.43941e+08	1.38368e+08	1.62897e+08	High	High	High	High	High	High	0	High	0.902	0.75178	0.273512	Acetyl [N-Term]; Carbamidomethyl [C50; C124; C240; C271; C363; C412; C422]; Oxidation [M59; M307]
Q9SF40	60S ribosomal protein L4-1 OS=Arabidopsis thaliana OX=3702 GN=RPL4A PE=1 SV=1	53	24	177	8	406	44.7	800	750	741	765	815	718	24	20	22	21	18	19	7.17217e+07	5.56967e+07	5.89713e+07	9.57877e+07	7.84322e+07	1.21346e+08	1.1455e+08	9.66602e+07	1.01561e+08	1.07431e+08	1.03699e+08	1.21346e+08	High	High	High	High	High	High	0	High	1.031	0.971989	0.740992	Carbamidomethyl [C101; C236]; Oxidation [M100; M155; M386]
Q84WV1	T-complex protein 1 subunit gamma OS=Arabidopsis thaliana OX=3702 GN=CCT3 PE=1 SV=1	65	28	169	28	555	60.3	719	626	716	776	831	783	19	19	21	23	23	22	8.64086e+07	7.93913e+07	8.64258e+07	1.33783e+08	1.0916e+08	1.55027e+08	1.38008e+08	1.37781e+08	1.48844e+08	1.50044e+08	1.44326e+08	1.55027e+08	High	High	High	High	High	High	0	High	0.948	0.925473	0.577359	Carbamidomethyl [C121; C279; C301; C327; C366; C455; C514]; Acetyl [N-Term]
Q9LVT8	RGG repeats nuclear RNA binding protein C OS=Arabidopsis thaliana OX=3702 GN=RGGC PE=1 SV=1	59	20	277	17	357	38	1185	1279	1213	1087	1106	1100	18	19	17	19	19	17	2.17836e+08	2.20089e+08	2.23386e+08	2.72862e+08	2.48874e+08	2.90275e+08	3.47916e+08	3.81959e+08	3.84719e+08	3.06028e+08	3.29049e+08	2.90275e+08	High	High	High	High	High	High	0	High	1.249	0.148189	0.0177164	Acetyl [N-Term]; Oxidation [M231; M265]
O49485	D-3-phosphoglycerate dehydrogenase 1, chloroplastic OS=Arabidopsis thaliana OX=3702 GN=PGDH1 PE=1 SV=1	50	26	208	22	603	63.3	1080	1249	1234	1045	1005	977	20	21	23	22	21	22	2.03382e+08	1.98831e+08	1.99271e+08	3.02294e+08	2.36092e+08	3.19585e+08	3.24831e+08	3.45065e+08	3.43188e+08	3.39038e+08	3.1215e+08	3.19585e+08	High	High	High	High	High	High	0	High	0.999	0.999401	0.998754	Carbamidomethyl [C86; C102; C534]
Q93VG5	40S ribosomal protein S8-1 OS=Arabidopsis thaliana OX=3702 GN=RPS8A PE=1 SV=1	58	17	156	17	222	25	908	829	987	896	818	852	16	16	16	15	13	13	3.32353e+08	3.04979e+08	3.19471e+08	5.18501e+08	4.22564e+08	6.15477e+08	5.30818e+08	5.29283e+08	5.50199e+08	5.81524e+08	5.58694e+08	6.15477e+08	High	High	High	High	High	High	0	High	0.991	0.98801	0.927776	Oxidation [M210]; Carbamidomethyl [C185; C193]
O49499	Caffeoyl-CoA O-methyltransferase 1 OS=Arabidopsis thaliana OX=3702 GN=CCOAOMT1 PE=1 SV=1	81	17	143	17	259	29.1	672	723	625	722	620	760	14	15	16	15	13	15	1.6607e+08	1.59775e+08	1.67516e+08	2.13033e+08	1.77386e+08	2.37691e+08	2.65239e+08	2.77285e+08	2.88498e+08	2.38927e+08	2.34531e+08	2.37691e+08	High	High	High	High	High	High	0	High	1.124	0.685147	0.211358	Acetyl [N-Term]; Carbamidomethyl [C244; C255]; Oxidation [M122; M217; M245]
Q9SMX3	Mitochondrial outer membrane protein porin 3 OS=Arabidopsis thaliana OX=3702 GN=VDAC3 PE=1 SV=3	68	17	215	13	274	29.2	1155	1347	1257	1229	1177	1211	15	15	15	15	16	16	2.07345e+08	2.05274e+08	2.2604e+08	2.89536e+08	2.73921e+08	3.241e+08	3.31161e+08	3.56247e+08	3.8929e+08	3.24728e+08	3.62165e+08	3.241e+08	High	High	High	High	High	High	0	High	1.065	0.899064	0.498454
O49299	Probable phosphoglucomutase, cytoplasmic 1 OS=Arabidopsis thaliana OX=3702 GN=At1g23190 PE=2 SV=2	75	30	155	16	583	63.1	797	587	688	714	849	737	22	18	19	22	23	22	4.97925e+07	4.67451e+07	4.24893e+07	6.21132e+07	4.90209e+07	7.90006e+07	7.9526e+07	8.1125e+07	7.31758e+07	6.9663e+07	6.4813e+07	7.90006e+07	High	High	High	High	High	High	0	High	1.042	0.959223	0.670056	Carbamidomethyl [C225; C255; C381; C384]; Oxidation [M139; M345]
Q8RWN9	Dihydrolipoyllysine-residue acetyltransferase component 2 of pyruvate dehydrogenase complex, mitochondrial OS=Arabidopsis thaliana OX=3702 GN=At3g13930 PE=1 SV=2	50	22	123	18	539	58.4	384	420	386	511	521	633	14	17	15	14	14	15	6.28616e+07	6.06667e+07	5.92377e+07	1.06318e+08	8.50782e+07	1.16719e+08	1.004e+08	1.05286e+08	1.0202e+08	1.19241e+08	1.12486e+08	1.16719e+08	High	High	High	High	High	High	0	High	0.95	0.930666	0.588337	Carbamidomethyl [C342; C385; C469; C510]
Q9SRH5	Mitochondrial outer membrane protein porin 1 OS=Arabidopsis thaliana OX=3702 GN=VDAC1 PE=1 SV=3	67	17	179	13	276	29.4	1025	932	1011	1009	1111	967	15	13	13	14	14	14	1.30421e+08	1.46517e+08	1.46321e+08	2.10382e+08	1.83028e+08	2.40926e+08	2.08301e+08	2.54277e+08	2.51996e+08	2.35954e+08	2.41991e+08	2.40926e+08	High	High	High	High	High	High	0	High	1.095	0.806348	0.333425	Carbamidomethyl [C72]
P42644	14-3-3-like protein GF14 psi OS=Arabidopsis thaliana OX=3702 GN=GRF3 PE=1 SV=2	69	16	189	10	255	28.6	1079	895	882	996	1050	1052	15	14	13	14	15	14	8.88198e+07	9.62707e+07	8.40061e+07	1.36329e+08	1.24545e+08	1.69523e+08	1.41859e+08	1.67075e+08	1.44677e+08	1.52899e+08	1.64668e+08	1.69523e+08	High	High	High	High	High	High	0	High	1.067	0.891526	0.483699	Oxidation [M10; M23; M27; M223; M237]; Carbamidomethyl [C99]
Q9ZT91	Elongation factor Tu, mitochondrial OS=Arabidopsis thaliana OX=3702 GN=TUFA PE=1 SV=1	52	22	179	21	454	49.4	675	580	725	671	615	766	19	17	16	18	18	19	1.2701e+08	116617125	1.15808e+08	1.90979e+08	1.66715e+08	2.09781e+08	2.02855e+08	2.02386e+08	1.99447e+08	2.14193e+08	2.20423e+08	2.09781e+08	High	High	High	High	High	High	0	High	0.957	0.953005	0.644021	Carbamidomethyl [C137; C188; C359]; Oxidation [M250; M270]
P42799	Glutamate-1-semialdehyde 2,1-aminomutase 1, chloroplastic OS=Arabidopsis thaliana OX=3702 GN=GSA1 PE=1 SV=1	50	17	187	6	474	50.3	720	737	764	714	696	712	15	15	15	16	15	13	23569859	2.6305e+07	2.77542e+07	4.10658e+07	3.41172e+07	5.31225e+07	3.76446e+07	4.56516e+07	4.77987e+07	4.60573e+07	4.51082e+07	5.31225e+07	High	High	High	High	High	High	0	High	0.911	0.847928	0.394306	Oxidation [M64; M157; M169; M332; M334; M341; M354]; Carbamidomethyl [C138; C168; C190]
Q940P8	T-complex protein 1 subunit beta OS=Arabidopsis thaliana OX=3702 GN=CCT2 PE=1 SV=1	53	25	133	25	527	57.3	506	483	548	436	670	470	18	18	18	17	19	19	1.00116e+08	8.80743e+07	9.51858e+07	1.43552e+08	1.26216e+08	1.67703e+08	1.59901e+08	1.52851e+08	1.6393e+08	1.61e+08	1.66877e+08	1.67703e+08	High	High	High	High	High	High	0	High	0.971	0.974864	0.756182	Carbamidomethyl [C163; C284; C390; C469; C518]; Oxidation [M348]
Q93VP3	Eukaryotic translation initiation factor 5A-2 OS=Arabidopsis thaliana OX=3702 GN=ELF5A-2 PE=1 SV=1	83	14	178	11	159	17.1	849	1115	1031	883	758	767	14	13	14	13	12	12	2.29088e+08	2.281e+08	2.30311e+08	2.65665e+08	2.21165e+08	3.23261e+08	3.65887e+08	3.95862e+08	3.96646e+08	2.97956e+08	2.92414e+08	3.23261e+08	High	High	High	High	High	High	0	High	1.204	0.304232	0.0480274	Carbamidomethyl [C57; C80; C150]; Oxidation [M126; M141; M144]; Acetyl [N-Term]
Q9LZ66	Assimilatory sulfite reductase (ferredoxin), chloroplastic OS=Arabidopsis thaliana OX=3702 GN=SIR PE=1 SV=1	46	25	159	25	642	71.9	786	592	717	482	489	481	23	20	21	19	20	20	1.33659e+08	1.24262e+08	1.21462e+08	1.98278e+08	1.6645e+08	2.48509e+08	2.13474e+08	2.15653e+08	2.09183e+08	2.22378e+08	2.20073e+08	2.48509e+08	High	High	High	High	High	High	0	High	0.933	0.878425	0.462317	Carbamidomethyl [C429; C468; C549; C553; C601]; Oxidation [M150]
O22173	Polyadenylate-binding protein 4 OS=Arabidopsis thaliana OX=3702 GN=PAB4 PE=1 SV=1	51	22	139	21	662	71.6	549	489	631	754	680	626	18	20	18	17	17	18	8.71238e+07	7.77241e+07	8.43496e+07	1.2869e+08	1.00827e+08	1.40818e+08	1.3915e+08	1.34888e+08	1.45268e+08	1.44332e+08	1.33309e+08	1.40818e+08	High	High	High	High	High	High	0	High	1.04	0.959223	0.670741	Carbamidomethyl [C157; C163; C266; C357]; Oxidation [M257; M392; M600; M604]
Q9C5U3	26S proteasome regulatory subunit 8 homolog A OS=Arabidopsis thaliana OX=3702 GN=RPT6A PE=1 SV=1	65	24	130	3	419	47.2	458	452	511	534	613	684	15	16	15	17	20	19	1.28133e+07	1.34925e+07	9.41e+06	1.94382e+07	1.40369e+07	2.84501e+07	2.04647e+07	2.34159e+07	1.62061e+07	2.18008e+07	1.8559e+07	2.84501e+07	High	High	High	High	High	High	0	High	0.815	0.395467	0.069048	Acetyl [N-Term]; Carbamidomethyl [C19; C221; C376]; Oxidation [M162; M271]
Q9ZPI1	Lysine--tRNA ligase, cytoplasmic OS=Arabidopsis thaliana OX=3702 GN=At3g11710 PE=1 SV=1	51	27	154	27	626	70.8	519	561	613	554	769	872	18	17	19	22	23	21	6.59216e+07	5.46462e+07	6.29803e+07	9.27958e+07	7.34031e+07	1.18582e+08	1.05287e+08	9.4837e+07	1.08466e+08	1.04075e+08	9.70501e+07	1.18582e+08	High	High	High	High	High	High	0	High	0.961	0.962486	0.677689	Oxidation [M1; M85]; Carbamidomethyl [C224; C461; C468; C490; C530]; Acetyl [N-Term]
Q9S7H1	Photosystem I reaction center subunit II-1, chloroplastic OS=Arabidopsis thaliana OX=3702 GN=psaD1 PE=1 SV=1	69	17	329	2	208	22.6	1420	1469	1368	1272	1467	1400	15	15	16	16	15	16	2.44855e+07	2.34003e+07	1.87534e+07	3.91714e+07	3.13024e+07	3.99969e+07	3.9107e+07	4.06106e+07	3.22974e+07	4.39326e+07	4.13866e+07	3.99969e+07	High	High	High	High	High	High	0	High	0.975	0.978494	0.82327	Oxidation [M112; M120; M186]; Carbamidomethyl [C135]
Q93ZT6	Eukaryotic translation initiation factor isoform 4G-1 OS=Arabidopsis thaliana OX=3702 GN=EIF(ISO)4G1 PE=1 SV=1	51	29	147	29	780	85.5	522	674	622	551	530	512	23	20	18	21	21	17	8.07613e+07	7.40681e+07	8.03827e+07	1.13198e+08	1.00176e+08	1.25349e+08	1.28988e+08	1.28543e+08	1.38436e+08	1.26957e+08	1.32448e+08	1.25349e+08	High	High	High	High	High	High	0	High	0.989	0.985206	0.909305	Carbamidomethyl [C267; C304; C377; C387; C640; C777]
Q9LQ55	Dynamin-2B OS=Arabidopsis thaliana OX=3702 GN=DRP2B PE=1 SV=2	49	36	163	14	920	100.2	723	691	629	591	789	702	26	26	25	26	25	23	1.56046e+07	1.46856e+07	1.56077e+07	2.42432e+07	1.95809e+07	2.87139e+07	2.49228e+07	2.54865e+07	2.68798e+07	2.71899e+07	2.58889e+07	2.87139e+07	High	High	High	High	High	High	0	High	1.081	0.882206	0.468014	Carbamidomethyl [C428]
P0CJ46	Actin-1 OS=Arabidopsis thaliana OX=3702 GN=ACT1 PE=1 SV=1	71	22	180	6	377	41.8	657	637	620	578	634	575	21	19	19	18	19	18	1.07101e+07	6.83466e+06	1.0032e+07	1.48101e+07	1.04608e+07	1.90014e+07	1.71057e+07	1.18614e+07	1.72772e+07	1.66103e+07	1.38307e+07	1.90014e+07	High	High	High	High	High	High	0	High	0.955	0.956742	0.662383	Acetyl [N-Term]; Carbamidomethyl [C12; C219; C259; C287]; Oxidation [M18; M49; M327]
Q9LMK7	Ran-binding protein 1 homolog a OS=Arabidopsis thaliana OX=3702 GN=RANBP1A PE=1 SV=1	62	16	161	11	228	25.6	740	944	832	785	783	869	14	16	16	15	14	15	1.11159e+08	1.06478e+08	105125109	1.58152e+08	1.31955e+08	1.52879e+08	1.77538e+08	1.84789e+08	1.81048e+08	1.77375e+08	1.74465e+08	1.52879e+08	High	High	High	High	High	High	0	High	1.015	0.982506	0.867564	Acetyl [N-Term]; Carbamidomethyl [C98; C137; C146]; Oxidation [M107]
Q9LXC9	Soluble inorganic pyrophosphatase 6, chloroplastic OS=Arabidopsis thaliana OX=3702 GN=PPA6 PE=1 SV=1	54	18	206	18	300	33.4	909	897	913	1004	994	990	16	17	15	16	16	16	2.72709e+08	2.77558e+08	2.7061e+08	4.29593e+08	3.4459e+08	4.3592e+08	4.35558e+08	4.81694e+08	4.66049e+08	4.81809e+08	4.55601e+08	4.3592e+08	High	High	High	High	High	High	0	High	1.027	0.977267	0.775963	Oxidation [M119; M203]
Q9ZRW8	Glutathione S-transferase U19 OS=Arabidopsis thaliana OX=3702 GN=GSTU19 PE=1 SV=1	63	24	201	20	219	25.6	479	458	500	478	497	548	19	19	21	19	20	23	1.30145e+08	115453164	1.10301e+08	2.18509e+08	1.72923e+08	2.32815e+08	2.07861e+08	2.00366e+08	1.89963e+08	2.45068e+08	2.28631e+08	2.32815e+08	High	High	High	High	High	High	0	High	0.86	0.520211	0.109918	Acetyl [N-Term]
O82660	Photosystem II stability/assembly factor HCF136, chloroplastic OS=Arabidopsis thaliana OX=3702 GN=HCF136 PE=1 SV=1	68	22	185	22	403	44.1	1164	1254	1011	1342	1106	1059	20	21	19	21	21	20	1.89975e+08	1.819e+08	1.79114e+08	2.98e+08	2.5522e+08	3.19992e+08	3.03419e+08	3.15682e+08	3.08474e+08	3.34222e+08	3.3744e+08	3.19992e+08	High	High	High	High	High	High	0	High	0.932	0.875502	0.456774	Oxidation [M202]
Q38814	Thiamine thiazole synthase, chloroplastic OS=Arabidopsis thaliana OX=3702 GN=THI1 PE=1 SV=1	60	14	169	14	349	36.6	834	867	802	857	1003	803	11	11	13	13	11	12	1.78962e+08	1.62796e+08	1.66942e+08	2.41543e+08	2.20587e+08	2.68935e+08	2.8583e+08	2.82529e+08	2.8751e+08	2.70902e+08	2.91649e+08	2.68935e+08	High	High	High	High	High	High	0	High	1.069	0.885949	0.47447	Acetyl [N-Term]; Oxidation [M217; M222; M250; M262; M285; M296; M303; M304]; Carbamidomethyl [C216; C231]
Q42029	Oxygen-evolving enhancer protein 2-1, chloroplastic OS=Arabidopsis thaliana OX=3702 GN=PSBP1 PE=1 SV=2	57	11	415	11	263	28.1	2864	2748	2808	2745	2384	2587	11	11	11	11	11	11	1.25641e+09	1.2091e+09	1.26451e+09	1.58541e+09	1.71038e+09	1.89325e+09	2.00668e+09	2.09837e+09	2.17776e+09	1.77812e+09	2.26138e+09	1.89325e+09	High	High	High	High	High	High	0	High	1.107	0.758538	0.278894	Oxidation [M139]
Q8L7S8	DEAD-box ATP-dependent RNA helicase 3, chloroplastic OS=Arabidopsis thaliana OX=3702 GN=RH3 PE=1 SV=2	47	33	200	33	748	81.1	877	879	768	689	800	859	26	27	28	27	26	27	1.18292e+08	1.04911e+08	1.05151e+08	1.71326e+08	1.47421e+08	1.87269e+08	1.8893e+08	1.82069e+08	1.81092e+08	1.9215e+08	1.94914e+08	1.87269e+08	High	High	High	High	High	High	0	High	0.946	0.922986	0.562049	Carbamidomethyl [C729; C732]
Q9SZY1	Nascent polypeptide-associated complex subunit alpha-like protein 4 OS=Arabidopsis thaliana OX=3702 GN=At4g10480 PE=1 SV=1	79	12	126	12	212	23.2	810	978	786	963	794	897	11	10	10	11	11	10	1.34255e+08	1.28996e+08	1.30962e+08	1.77996e+08	1.54978e+08	1.84664e+08	2.14425e+08	2.2387e+08	2.25544e+08	1.99631e+08	2.04904e+08	1.84664e+08	High	High	High	High	High	High	0	High	1.095	0.805198	0.329572	Oxidation [M15; M80; M126; M140; M146]
Q9SEI4	26S proteasome regulatory subunit 6B homolog OS=Arabidopsis thaliana OX=3702 GN=RPT3 PE=1 SV=1	71	20	134	19	408	45.7	627	558	497	494	596	574	18	13	13	12	16	13	7.5304e+07	7.72664e+07	7.28651e+07	1.27355e+08	1.07443e+08	1.36092e+08	1.20272e+08	1.34094e+08	1.25489e+08	1.42835e+08	1.42056e+08	1.36092e+08	High	High	High	High	High	High	0	High	0.947	0.922986	0.568701	Acetyl [N-Term]; Oxidation [M20]; Carbamidomethyl [C160; C338; C369]
Q8L7C9	Glutathione S-transferase U20 OS=Arabidopsis thaliana OX=3702 GN=GSTU20 PE=1 SV=1	60	21	159	18	217	25	465	493	410	339	325	363	18	18	18	20	19	18	1.77373e+08	1.55889e+08	1.52292e+08	2.77379e+08	2.26407e+08	3.24295e+08	2.83292e+08	2.70541e+08	2.6228e+08	3.11094e+08	2.99345e+08	3.24295e+08	High	High	High	High	High	High	0	High	1.013	0.982506	0.882657	Acetyl [N-Term]; Oxidation [M17]; Carbamidomethyl [C65]
Q9FPF0	Protein DJ-1 homolog A OS=Arabidopsis thaliana OX=3702 GN=DJ1A PE=1 SV=1	64	19	118	19	392	41.8	339	329	361	636	530	621	11	11	15	15	13	16	1.33777e+08	1.06408e+08	1.13826e+08	1.92908e+08	1.56032e+08	2.5078e+08	2.13662e+08	1.84668e+08	1.96033e+08	2.16355e+08	2.06298e+08	2.5078e+08	High	High	High	High	High	High	0	High	0.967	0.967442	0.729109	Carbamidomethyl [C49; C107; C108; C139; C313]; Oxidation [M24]
Q9C8P0	Dihydrolipoyllysine-residue acetyltransferase component 5 of pyruvate dehydrogenase complex, chloroplastic OS=Arabidopsis thaliana OX=3702 GN=EMB3003 PE=2 SV=1	50	20	163	18	465	48.3	695	744	939	896	808	861	15	17	18	18	14	18	8.90593e+07	8.87505e+07	86899317	1.34154e+08	1.17088e+08	1.50449e+08	1.42241e+08	1.54024e+08	1.49659e+08	1.5046e+08	1.54808e+08	1.50449e+08	High	High	High	High	High	High	0	High	0.964	0.965639	0.700479	Oxidation [M44; M51; M430]; Carbamidomethyl [C316]
Q39230	Serine--tRNA ligase, cytoplasmic OS=Arabidopsis thaliana OX=3702 GN=At5g27470 PE=1 SV=1	59	26	131	26	451	51.6	550	580	427	597	508	316	20	21	18	19	17	17	78545245	6.82421e+07	6.55985e+07	1.10865e+08	8.77499e+07	1.31136e+08	1.25449e+08	1.18432e+08	1.12975e+08	1.24341e+08	1.16019e+08	1.31136e+08	High	High	High	High	High	High	0	High	0.957	0.953005	0.64618	Carbamidomethyl [C213; C244; C362; C365; C405; C406]
O04316	Nitrile-specifier protein 4 OS=Arabidopsis thaliana OX=3702 GN=NSP4 PE=2 SV=1	47	21	145	4	619	67.6	567	470	496	478	542	560	16	18	18	19	17	17	2.35748e+06	3.08225e+06	1.70316e+06	4.5356e+06	2.97006e+06	3.08521e+06	3.76526e+06	5.34917e+06	2.93322e+06	5.08689e+06	3.92686e+06	3.08521e+06	High	High	High	High	High	High	0	High	0.907	0.903398	0.504277	Oxidation [M538]; Carbamidomethyl [C458; C489]
Q9LVI8	Glutamine synthetase cytosolic isozyme 1-3 OS=Arabidopsis thaliana OX=3702 GN=GLN1-3 PE=1 SV=1	66	17	141	10	354	38.6	478	526	466	650	604	544	14	17	14	16	16	15	2.91343e+07	3.08062e+07	2.75987e+07	3.49779e+07	2.68817e+07	3.81736e+07	4.65319e+07	5.34633e+07	4.75309e+07	3.92294e+07	3.55417e+07	3.81736e+07	High	High	High	High	High	High	0	High	1.088	0.843227	0.390428	Carbamidomethyl [C92; C159; C250]; Oxidation [M135]; Acetyl [N-Term]
F4JVN6	Tripeptidyl-peptidase 2 OS=Arabidopsis thaliana OX=3702 GN=TPP2 PE=1 SV=1	35	32	108	32	1380	152.3	449	336	402	518	532	279	15	14	19	17	21	19	3.2094e+07	2.19979e+07	3.04358e+07	4.63549e+07	2.64389e+07	6.36149e+07	5.1259e+07	3.81768e+07	5.24171e+07	5.19893e+07	3.49563e+07	6.36149e+07	High	High	High	High	High	High	0	High	0.936	0.922627	0.555859	Carbamidomethyl [C84; C126; C171; C350; C430; C532; C630]
Q94BQ2	26S proteasome regulatory subunit 8 homolog B OS=Arabidopsis thaliana OX=3702 GN=RPT6B PE=1 SV=1	62	22	116	1	419	47.1	454	422	472	498	531	586	13	15	15	15	18	16	1.67632e+06	850807	1.14766e+06	2.15155e+06	1.42882e+06	2.98621e+06	2.67734e+06	1.47655e+06	1.97652e+06	2.41307e+06	1.88912e+06	2.98621e+06	Peak Found	Peak Found	High	Peak Found	Peak Found	High	0	High	0.819	0.705482	0.226193	Acetyl [N-Term]; Carbamidomethyl [C19; C221; C376]; Oxidation [M162; M271]
Q9FWA3	6-phosphogluconate dehydrogenase, decarboxylating 2 OS=Arabidopsis thaliana OX=3702 GN=PGD2 PE=1 SV=1	53	22	138	19	486	53.5	530	393	504	482	624	488	19	13	18	17	18	17	8.40554e+07	6.71682e+07	7.44917e+07	1.24821e+08	1.00924e+08	1.52571e+08	1.34249e+08	1.16569e+08	1.28291e+08	1.39993e+08	1.33437e+08	1.52571e+08	High	High	High	High	High	High	0	High	0.975	0.977267	0.790427	Carbamidomethyl [C101; C174; C342]; Oxidation [M16; M145; M146; M199; M348]
Q96529	Adenylosuccinate synthetase, chloroplastic OS=Arabidopsis thaliana OX=3702 GN=PURA PE=1 SV=1	50	22	149	22	490	52.9	560	507	600	658	656	594	19	18	18	18	18	18	7.44106e+07	6.92647e+07	6.98099e+07	9.9759e+07	9.08159e+07	1.30407e+08	1.18845e+08	1.20207e+08	1.20228e+08	1.11885e+08	1.20072e+08	1.30407e+08	High	High	High	High	High	High	0	High	0.986	0.982506	0.885695	Carbamidomethyl [C74; C98; C159; C372; C384]
Q9SCX3	Elongation factor 1-beta 2 OS=Arabidopsis thaliana OX=3702 GN=At5g19510 PE=1 SV=1	70	13	156	9	224	24.2	668	728	657	722	711	710	10	11	10	11	11	13	2.88629e+08	2.6855e+08	2.71423e+08	4.62017e+08	3.86074e+08	4.86268e+08	4.60984e+08	4.66061e+08	4.67448e+08	5.18175e+08	5.10448e+08	4.86268e+08	High	High	High	High	High	High	0	High	0.946	0.922986	0.561311	Oxidation [M103; M140; M151; M163]; Acetyl [N-Term]
Q9SMT7	Oxalate--CoA ligase OS=Arabidopsis thaliana OX=3702 GN=AAE3 PE=1 SV=1	42	19	133	19	514	55.5	685	781	803	597	731	741	18	16	17	16	15	15	1.35501e+08	1.17342e+08	1.26292e+08	1.66374e+08	1.39379e+08	2.0301e+08	2.16415e+08	2.03643e+08	2.17503e+08	1.86596e+08	1.8428e+08	2.0301e+08	High	High	High	High	High	High	0	High	1.096	0.804135	0.327551	Carbamidomethyl [C288; C364; C455]; Acetyl [N-Term]; Oxidation [M1]
Q9FN48	Calcium sensing receptor, chloroplastic OS=Arabidopsis thaliana OX=3702 GN=CAS PE=1 SV=1	49	17	154	17	387	41.3	969	979	1050	1011	1235	1046	16	15	16	16	16	17	1.52179e+08	1.20844e+08	1.28321e+08	2.21185e+08	1.81906e+08	2.57521e+08	2.43053e+08	2.09722e+08	2.20996e+08	2.48069e+08	2.40507e+08	2.57521e+08	High	High	High	High	High	High	0	High	0.915	0.811154	0.345308	Oxidation [M139]; Carbamidomethyl [C231; C330]
Q42406	Peptidyl-prolyl cis-trans isomerase CYP18-4 OS=Arabidopsis thaliana OX=3702 GN=CYP18-4 PE=1 SV=1	76	13	196	10	172	18.4	1198	1153	1113	1339	1224	1132	13	12	12	10	12	12	3.57765e+08	3.45849e+08	3.71078e+08	5.76654e+08	4.8168e+08	6.77207e+08	5.71404e+08	6.00211e+08	6.39076e+08	6.46745e+08	6.36854e+08	6.77207e+08	High	High	High	High	High	High	0	High	0.987	0.983365	0.893148	Carbamidomethyl [C69; C122; C168]; Oxidation [M10; M22; M68; M107]
Q9SA56	Photosystem I reaction center subunit II-2, chloroplastic OS=Arabidopsis thaliana OX=3702 GN=PSAD2 PE=1 SV=1	68	16	315	1	204	22.3	1357	1375	1283	1215	1425	1313	14	14	15	15	14	14	5250143	5737851	6.91324e+06	15644258	10111312	15070944	8.38527e+06	9.95789e+06	1.19061e+07	1.75458e+07	1.33687e+07	15070944	Peak Found	Peak Found	Peak Found	Peak Found	High	Peak Found	0	High	0.661	0.0138982	0.000936375	Oxidation [M108; M116; M182]; Carbamidomethyl [C131]
Q9S7E4	Formate dehydrogenase, chloroplastic/mitochondrial OS=Arabidopsis thaliana OX=3702 GN=FDH1 PE=1 SV=1	59	21	142	21	384	42.4	402	439	469	323	400	440	18	16	18	17	18	16	1.7195e+08	1.41212e+08	1.43909e+08	2.20809e+08	1.70111e+08	2.39567e+08	2.74631e+08	2.4507e+08	2.47842e+08	2.47648e+08	2.24913e+08	2.39567e+08	High	High	High	High	High	High	0	High	1.138	0.631459	0.166812	Carbamidomethyl [C58; C87; C221; C254]; Oxidation [M250]
Q94AM1	Organellar oligopeptidase A, chloroplastic/mitochondrial OS=Arabidopsis thaliana OX=3702 GN=OOP PE=1 SV=1	37	22	116	12	791	88.7	310	214	336	315	402	345	15	16	18	14	17	16	2.35586e+07	2.12707e+07	2.29607e+07	3.02866e+07	2.55162e+07	3.50709e+07	3.76267e+07	3.69147e+07	3.95433e+07	3.39678e+07	3.37363e+07	3.50709e+07	High	High	High	High	High	High	0	High	1.058	0.926963	0.581913
Q9SYM5	Trifunctional UDP-glucose 4,6-dehydratase/UDP-4-keto-6-deoxy-D-glucose 3,5-epimerase/UDP-4-keto-L-rhamnose-reductase RHM1 OS=Arabidopsis thaliana OX=3702 GN=RHM1 PE=1 SV=1	60	27	153	14	669	75.3	573	401	582	508	754	535	21	19	21	21	21	20	3.46013e+07	2.54737e+07	3.24483e+07	5.00504e+07	3.7419e+07	5.98217e+07	5.52635e+07	4.42089e+07	5.5883e+07	5.61339e+07	4.94736e+07	5.98217e+07	High	High	High	High	High	High	0	High	0.963	0.974416	0.746991	Carbamidomethyl [C44; C118; C228; C487; C534]; Oxidation [M540]
O80852	Glutathione S-transferase F9 OS=Arabidopsis thaliana OX=3702 GN=GSTF9 PE=1 SV=1	65	15	173	13	215	24.1	672	683	745	732	599	751	12	13	14	12	12	12	4.98129e+08	4.77407e+08	4.36567e+08	5.72573e+08	5.9115e+08	6.72705e+08	7.95587e+08	8.28527e+08	7.51863e+08	6.42168e+08	7.81591e+08	6.72705e+08	High	High	High	High	High	High	0	High	1.054	0.922986	0.571628	Oxidation [M35]
Q8W4M5	Pyrophosphate--fructose 6-phosphate 1-phosphotransferase subunit beta 1 OS=Arabidopsis thaliana OX=3702 GN=PFP-BETA1 PE=1 SV=1	52	19	120	13	566	61.4	448	480	480	498	614	543	16	13	13	16	14	16	3.88568e+07	3.36649e+07	3.51608e+07	53701952	4.44214e+07	6.17516e+07	6.20601e+07	5.84245e+07	6.05546e+07	6.02293e+07	5.87319e+07	6.17516e+07	High	High	High	High	High	High	0	High	0.952	0.953005	0.647677	Carbamidomethyl [C166; C206; C247; C285; C319]
Q9LPR4	2-isopropylmalate synthase 1, chloroplastic OS=Arabidopsis thaliana OX=3702 GN=IPMS1 PE=1 SV=2	57	25	107	11	631	68.6	362	370	451	492	514	467	15	13	16	18	18	15	1.79197e+07	1.28964e+07	1.68001e+07	2.26909e+07	1.62919e+07	2.61009e+07	2.86205e+07	2.23814e+07	2.89335e+07	2.5449e+07	2.15404e+07	2.61009e+07	High	High	High	High	High	High	0	High	1.143	0.706296	0.228649	Carbamidomethyl [C163; C226; C296; C410; C520]; Oxidation [M594]
Q5XEP2	Hsp70-Hsp90 organizing protein 2 OS=Arabidopsis thaliana OX=3702 GN=HOP2 PE=1 SV=1	49	21	122	17	571	64.5	557	520	660	699	539	708	16	17	17	18	16	19	3.41988e+07	3.74055e+07	3.39846e+07	5.38594e+07	4.22568e+07	5.70674e+07	5.46206e+07	6.49163e+07	5.85288e+07	6.04059e+07	5.58699e+07	5.70674e+07	High	High	High	High	High	High	0	High	1.17	0.508005	0.103884	Carbamidomethyl [C296; C300; C493]; Oxidation [M200]
Q9SA73	Obg-like ATPase 1 OS=Arabidopsis thaliana OX=3702 GN=YchF1 PE=1 SV=1	68	22	139	22	394	44.4	610	420	485	324	592	432	20	15	14	14	15	14	8.8863e+07	7.03944e+07	9.1761e+07	1.33848e+08	1.02426e+08	1.60478e+08	1.41928e+08	1.22168e+08	1.58032e+08	1.50117e+08	1.35423e+08	1.60478e+08	High	High	High	High	High	High	0	High	0.932	0.876847	0.459792	Carbamidomethyl [C57; C77; C282; C343]; Oxidation [M273]
P34791	Peptidyl-prolyl cis-trans isomerase CYP20-3, chloroplastic OS=Arabidopsis thaliana OX=3702 GN=CYP20-3 PE=1 SV=1	49	11	321	11	260	28.2	1567	1967	1340	1815	1929	1695	11	11	11	11	10	11	5.51107e+08	4.88612e+08	5.42545e+08	9.17354e+08	7.63593e+08	1.00082e+09	8.80201e+08	8.47973e+08	9.3438e+08	1.02886e+09	1.00959e+09	1.00082e+09	High	High	High	High	High	High	0	High	0.861	0.528267	0.112844	Carbamidomethyl [C206; C253]; Oxidation [M113; M152; M191; M227]
Q9LJE5	YTH domain-containing protein ECT2 OS=Arabidopsis thaliana OX=3702 GN=ECT2 PE=1 SV=1	45	18	113	14	667	72.4	641	542	583	540	456	609	17	15	17	16	15	16	2.82649e+07	2.63231e+07	2.79316e+07	3.3657e+07	2.92155e+07	3.8389e+07	4.51432e+07	4.5683e+07	4.81042e+07	3.7748e+07	3.86274e+07	3.8389e+07	High	High	High	High	High	High	0	High	1.185	0.481023	0.0954238	Acetyl [N-Term]; Carbamidomethyl [C422; C667]
Q94AR8	3-isopropylmalate dehydratase large subunit, chloroplastic OS=Arabidopsis thaliana OX=3702 GN=IIL1 PE=1 SV=1	51	18	141	18	509	55	1015	820	1016	533	805	802	17	15	16	15	15	15	3.77267e+08	3.66804e+08	3.59309e+08	5.61502e+08	4.30969e+08	5.40968e+08	6.02552e+08	6.36578e+08	6.18807e+08	6.29752e+08	5.69807e+08	5.40968e+08	High	High	High	High	High	High	0	High	1.336	0.0264137	0.00203706	Oxidation [M245; M288]; Carbamidomethyl [C291; C376; C428; C437; C445; C448; C465]
Q38900	Peptidyl-prolyl cis-trans isomerase CYP19-1 OS=Arabidopsis thaliana OX=3702 GN=CYP19-1 PE=2 SV=1	80	12	201	9	173	18.5	1396	1640	1660	1481	1558	1534	11	11	10	11	10	11	2.45885e+08	2.14959e+08	2.47452e+08	2.8436e+08	3.17594e+08	3.18653e+08	3.92716e+08	3.73055e+08	4.26167e+08	3.18923e+08	4.19907e+08	3.18653e+08	High	High	High	High	High	High	0	High	0.943	0.920244	0.539983	Carbamidomethyl [C41; C70; C123; C169]; Oxidation [M11; M23; M69; M108]
Q96533	Alcohol dehydrogenase class-3 OS=Arabidopsis thaliana OX=3702 GN=ADH2 PE=1 SV=2	67	20	169	20	379	40.7	688	665	690	725	770	733	19	16	17	18	18	19	1.47228e+08	1.09459e+08	1.37241e+08	2.21732e+08	172162826	2.81936e+08	2.35146e+08	1.89964e+08	2.36359e+08	2.48683e+08	2.27625e+08	2.81936e+08	High	High	High	High	High	High	0	High	0.948	0.922986	0.572235	Carbamidomethyl [C10; C47; C173; C177; C370; C373]; Acetyl [N-Term]; Oxidation [M125]
O80585	Methylenetetrahydrofolate reductase 2 OS=Arabidopsis thaliana OX=3702 GN=MTHFR2 PE=1 SV=2	53	25	132	17	594	66.8	364	328	405	327	527	495	18	18	15	19	20	19	3.94511e+07	3.23086e+07	3.48417e+07	5.66727e+07	4.4708e+07	6.82274e+07	6.30094e+07	5.60707e+07	6.0005e+07	6.35612e+07	5.91108e+07	6.82274e+07	High	High	High	High	High	High	0	High	0.928	0.891526	0.483561	Carbamidomethyl [C75; C84; C130; C215; C474]; Oxidation [M298; M302]
P55229	Glucose-1-phosphate adenylyltransferase large subunit 1, chloroplastic OS=Arabidopsis thaliana OX=3702 GN=ADG2 PE=1 SV=3	53	22	127	21	522	57.6	376	374	349	407	438	520	18	15	16	17	17	18	5.20858e+07	4.30702e+07	4.57198e+07	8.32752e+07	6.16735e+07	1.03644e+08	8.31889e+07	7.47472e+07	7.87395e+07	9.33972e+07	8.15417e+07	1.03644e+08	High	High	High	High	High	High	0	High	0.823	0.271818	0.0393544	Carbamidomethyl [C131; C413]; Oxidation [M128]
Q9SFH9	Delta-aminolevulinic acid dehydratase 1, chloroplastic OS=Arabidopsis thaliana OX=3702 GN=HEMB1 PE=2 SV=1	52	15	114	15	430	46.7	796	783	723	761	514	624	12	11	13	13	12	14	7.75082e+07	7.33216e+07	7.94511e+07	1.30212e+08	9.91672e+07	1.47129e+08	1.23792e+08	1.27248e+08	1.36832e+08	1.46039e+08	1.31114e+08	1.47129e+08	High	High	High	High	High	High	0	High	0.997	0.997372	0.978222	Carbamidomethyl [C71; C251; C404; C424; C426]; Oxidation [M270; M271; M325]
P93832	3-isopropylmalate dehydrogenase 2, chloroplastic OS=Arabidopsis thaliana OX=3702 GN=IMDH2 PE=1 SV=1	63	19	136	12	405	43.3	504	511	444	460	470	410	16	18	15	15	13	15	2.2988e+07	2.61039e+07	2.56878e+07	3.65536e+07	3.37142e+07	4.12811e+07	3.67153e+07	4.53026e+07	4.424e+07	4.09966e+07	4.45752e+07	4.12811e+07	High	High	High	High	High	High	0	High	1.034	0.967442	0.719164	Oxidation [M268; M344; M389]
Q38884	Eukaryotic translation initiation factor 3 subunit I OS=Arabidopsis thaliana OX=3702 GN=TIF3I1 PE=2 SV=2	70	17	124	17	328	36.4	345	370	354	363	501	339	14	15	15	15	15	14	1.04145e+08	9.60089e+07	1.04578e+08	1.57702e+08	1.32552e+08	1.71445e+08	1.66336e+08	1.66621e+08	1.80105e+08	1.7687e+08	1.75254e+08	1.71445e+08	High	High	High	High	High	High	0	High	1.02	0.978494	0.824849	Carbamidomethyl [C28; C57; C58; C144]
Q9LV77	Asparagine synthetase [glutamine-hydrolyzing] 2 OS=Arabidopsis thaliana OX=3702 GN=ASN2 PE=2 SV=1	48	21	129	12	578	65	486	390	540	344	425	496	16	16	16	13	17	17	32422105	2.83691e+07	3.50878e+07	5.05627e+07	3.48738e+07	6.64806e+07	5.1783e+07	4.92338e+07	6.04288e+07	5.67085e+07	4.61084e+07	6.64806e+07	High	High	High	High	High	High	0	High	1.01	0.982506	0.88752	Carbamidomethyl [C40; C44; C168; C266; C369; C380; C523]
Q9S757	Bifunctional L-3-cyanoalanine synthase/cysteine synthase C1, mitochondrial OS=Arabidopsis thaliana OX=3702 GN=CYSC1 PE=1 SV=1	45	18	223	18	368	39.9	877	827	832	962	1011	914	18	18	18	18	18	18	2.11731e+08	1.92401e+08	1.99441e+08	3.18816e+08	2.64665e+08	3.49769e+08	3.38166e+08	3.33907e+08	3.4348e+08	3.57568e+08	3.49928e+08	3.49769e+08	High	High	High	High	High	High	0	High	0.976	0.977267	0.804183	Oxidation [M139; M141; M362]; Carbamidomethyl [C72; C87]
Q42592	L-ascorbate peroxidase S, chloroplastic/mitochondrial OS=Arabidopsis thaliana OX=3702 GN=APXS PE=1 SV=2	53	19	142	14	372	40.4	484	421	394	484	471	402	17	16	15	16	17	17	8.96669e+07	8.61367e+07	8.96534e+07	1.28552e+08	1.05828e+08	1.24369e+08	1.43212e+08	1.49488e+08	1.54403e+08	1.44177e+08	1.39921e+08	1.24369e+08	High	High	High	High	High	High	0	High	1.074	0.871673	0.446917	Carbamidomethyl [C123; C223]
Q9LV21	T-complex protein 1 subunit delta OS=Arabidopsis thaliana OX=3702 GN=CCT4 PE=1 SV=1	64	25	106	25	536	57.7	379	403	381	299	345	282	17	17	15	12	16	14	5.42732e+07	4.49138e+07	4.8668e+07	7.73696e+07	6.10164e+07	8.46517e+07	8.66824e+07	7.79467e+07	8.38168e+07	8.67737e+07	8.0673e+07	8.46517e+07	High	High	High	High	High	High	0	High	0.992	0.990423	0.938359	Acetyl [N-Term]; Oxidation [M8]; Carbamidomethyl [C116; C293; C340; C407; C447]
O82663	Succinate dehydrogenase [ubiquinone] flavoprotein subunit 1, mitochondrial OS=Arabidopsis thaliana OX=3702 GN=SDH1-1 PE=1 SV=1	42	18	113	18	634	69.6	453	493	632	554	616	601	14	14	16	17	16	16	6.01487e+07	5.3815e+07	5.95437e+07	8.65697e+07	7.06517e+07	1.04311e+08	9.60665e+07	9.33946e+07	1.02547e+08	9.7092e+07	9.34123e+07	1.04311e+08	High	High	High	High	High	High	0	High	0.964	0.965641	0.704901	Carbamidomethyl [C77; C131; C261; C294; C433; C526]; Oxidation [M509]
Q8VZF3	Probable glutamyl endopeptidase, chloroplastic OS=Arabidopsis thaliana OX=3702 GN=GEP PE=2 SV=2	38	21	97	21	960	106	518	303	322	421	467	334	17	12	16	14	15	12	2.70068e+07	2.10687e+07	2.38469e+07	3.9148e+07	3.00943e+07	51511840	4.3134e+07	3.65642e+07	4.10696e+07	4.39064e+07	3.97892e+07	51511840	High	High	High	High	High	High	0	High	0.936	0.922627	0.555793	Carbamidomethyl [C168; C375; C396; C685; C799; C911]
Q9SEI2	26S proteasome regulatory subunit 6A homolog A OS=Arabidopsis thaliana OX=3702 GN=RPT5A PE=1 SV=1	62	21	128	20	424	47.5	416	446	534	460	503	444	16	15	16	17	17	15	7.41852e+07	6.9379e+07	6.95979e+07	1.06151e+08	9.42538e+07	1.13053e+08	1.18485e+08	1.20405e+08	1.19863e+08	1.19053e+08	1.24618e+08	1.13053e+08	High	High	High	High	High	High	0	High	1.066	0.892148	0.491002	Carbamidomethyl [C50; C225; C266; C385]; Oxidation [M160; M191]; Acetyl [N-Term]
Q9LY66	50S ribosomal protein L1, chloroplastic OS=Arabidopsis thaliana OX=3702 GN=RPL1 PE=1 SV=1	49	18	176	18	346	37.6	833	812	968	750	814	782	17	17	17	18	17	16	2.67441e+08	2.56891e+08	2.61188e+08	4.18758e+08	3.60982e+08	4.67341e+08	4.27144e+08	4.45827e+08	4.49823e+08	4.69657e+08	4.77273e+08	4.67341e+08	High	High	High	High	High	High	0	High	0.973	0.977267	0.77945	Oxidation [M228; M229]; Carbamidomethyl [C323]
O23264	Selenium-binding protein 1 OS=Arabidopsis thaliana OX=3702 GN=SBP1 PE=1 SV=1	70	22	109	16	490	54	597	341	517	468	541	419	14	14	14	14	17	14	2.83651e+07	2.3576e+07	2.75595e+07	3.85133e+07	3.2881e+07	4.93982e+07	4.53034e+07	4.09156e+07	4.74635e+07	4.31945e+07	4.34737e+07	4.93982e+07	High	High	High	High	High	High	0	High	0.96	0.967442	0.731068	Acetyl [N-Term]; Oxidation [M477]; Carbamidomethyl [C97; C100]
Q9FLW9	Plastidial pyruvate kinase 2 OS=Arabidopsis thaliana OX=3702 GN=PKP2 PE=1 SV=1	47	20	103	18	579	63.5	415	316	333	306	569	359	14	15	13	14	17	14	4.48969e+07	3.97254e+07	4.37029e+07	7.26696e+07	5.50278e+07	8.79981e+07	7.17071e+07	6.89423e+07	7.52659e+07	8.15024e+07	7.27551e+07	8.79981e+07	High	High	High	High	High	High	0	High	0.902	0.764742	0.290286	Carbamidomethyl [C116; C250]
Q08682	40S ribosomal protein Sa-1 OS=Arabidopsis thaliana OX=3702 GN=RPSaA PE=1 SV=3	53	14	162	14	298	32.3	803	645	693	742	731	764	13	13	13	13	14	13	1.77754e+08	1.50786e+08	163999223	261293393	2.08171e+08	3.26833e+08	2.839e+08	2.61686e+08	2.82442e+08	2.93053e+08	2.75234e+08	3.26833e+08	High	High	High	High	High	High	0	High	0.971	0.974864	0.756107	Acetyl [N-Term]; Carbamidomethyl [C23; C34; C152; C177]; Oxidation [M38; M116; M158]
Q8L7B5	Chaperonin CPN60-like 1, mitochondrial OS=Arabidopsis thaliana OX=3702 GN=At2g33210 PE=1 SV=1	51	29	171	14	585	61.9	949	809	909	826	935	858	17	18	21	22	22	20	3.84495e+07	3.87962e+07	3.6148e+07	43965517	4.26777e+07	5.23171e+07	6.14096e+07	6.73299e+07	6.22547e+07	4.93094e+07	5.64264e+07	5.23171e+07	High	High	High	High	High	High	0	High	1.097	0.807262	0.336922	Carbamidomethyl [C122; C135; C244]; Oxidation [M142; M145; M224]
Q94EG6	Uncharacterized protein At5g02240 OS=Arabidopsis thaliana OX=3702 GN=At5g02240 PE=1 SV=1	62	14	140	12	253	27.1	642	725	591	655	731	751	14	13	14	14	14	14	1.36521e+08	9.84826e+07	9.82565e+07	1.45236e+08	1.22025e+08	1.49363e+08	2.18044e+08	1.70914e+08	1.69219e+08	1.6289e+08	1.61336e+08	1.49363e+08	High	High	High	High	High	High	0	High	1.082	0.849311	0.396226	Carbamidomethyl [C212]; Acetyl [N-Term]; Oxidation [M134]
Q9SZP8	Eukaryotic translation initiation factor 4B3 OS=Arabidopsis thaliana OX=3702 GN=EIF4B3 PE=1 SV=1	67	24	137	24	452	49	523	607	651	595	531	720	18	21	19	19	18	18	4.52335e+07	4.66162e+07	4.16799e+07	3.71023e+07	4.49767e+07	4.46192e+07	7.22448e+07	8.09011e+07	7.17818e+07	4.1612e+07	5.94661e+07	4.46192e+07	High	High	High	High	High	High	0	High	1.338	0.0351173	0.00280086	Acetyl [N-Term]
P12411	Tubulin beta-1 chain OS=Arabidopsis thaliana OX=3702 GN=TUBB1 PE=2 SV=1	53	18	151	1	447	50.2	497	398	476	387	455	556	14	12	14	13	15	12													High	Not Found	Not Found	Not Found	Not Found	Not Found	0	High				Oxidation [M67; M74; M148; M201; M268; M294; M300; M301; M317]; Carbamidomethyl [C128; C130; C137; C200; C212; C302]
Q0WP12	Thiocyanate methyltransferase 1 OS=Arabidopsis thaliana OX=3702 GN=HOL1 PE=1 SV=2	79	12	129	12	227	25.3	691	604	716	860	774	739	11	9	11	12	11	12	9.91725e+07	8.94834e+07	8.99516e+07	1.64774e+08	1.23698e+08	1.79898e+08	1.58393e+08	1.55296e+08	1.54916e+08	1.84802e+08	1.63548e+08	1.79898e+08	High	High	High	High	High	High	0	High	0.905	0.766628	0.291222	Acetyl [N-Term]; Carbamidomethyl [C39; C75]; Oxidation [M84; M171]
Q38931	Peptidyl-prolyl cis-trans isomerase FKBP62 OS=Arabidopsis thaliana OX=3702 GN=FKBP62 PE=1 SV=2	49	26	157	26	551	61.4	423	394	387	431	422	389	19	17	21	20	20	19	1.29319e+08	1.24332e+08	1.25056e+08	2.03207e+08	175655595	2.13286e+08	2.06542e+08	2.15775e+08	2.15373e+08	2.27907e+08	2.32243e+08	2.13286e+08	High	High	High	High	High	High	0	High	1.004	0.994484	0.958044	Acetyl [N-Term]; Carbamidomethyl [C451; C458]
Q9SYL9	50S ribosomal protein L13, chloroplastic OS=Arabidopsis thaliana OX=3702 GN=RPL13 PE=2 SV=1	51	9	126	9	241	26.8	700	617	571	651	671	612	9	9	9	9	9	8	1.01423e+08	1.02086e+08	1.08188e+08	1.55211e+08	1.31793e+08	1.50739e+08	1.61989e+08	1.77167e+08	1.86323e+08	1.74076e+08	1.74251e+08	1.50739e+08	High	High	High	High	High	High	0	High	1.067	0.891526	0.484315	Oxidation [M75; M174]
Q01525	14-3-3-like protein GF14 omega OS=Arabidopsis thaliana OX=3702 GN=GRF2 PE=2 SV=2	71	18	165	11	259	29.1	909	855	691	798	987	729	16	15	14	16	17	14	9.04821e+07	8.62058e+07	7.46326e+07	1.31716e+08	1.07856e+08	1.41599e+08	1.44513e+08	1.49608e+08	1.28533e+08	1.47725e+08	1.42603e+08	1.41599e+08	High	High	High	High	High	High	0	High	0.993	0.990872	0.948849	Oxidation [M24; M28; M224; M238]; Carbamidomethyl [C100]
Q96321	Importin subunit alpha-1 OS=Arabidopsis thaliana OX=3702 GN=IMPA1 PE=1 SV=2	58	18	102	11	532	58.6	340	445	447	357	438	366	12	14	15	12	14	14	1.0201e+07	1.0707e+07	1.20709e+07	1.71832e+07	1.46269e+07	2.08816e+07	1.62925e+07	1.85817e+07	2.07886e+07	1.92718e+07	1.93389e+07	2.08816e+07	High	High	High	High	High	High	0	High	0.976	0.977267	0.805664	Carbamidomethyl [C263; C321; C330; C348; C413; C418; C423; C432]
Q9ZVA2	EP1-like glycoprotein 2 OS=Arabidopsis thaliana OX=3702 GN=At1g78830 PE=1 SV=1	49	18	162	11	455	50.3	766	708	826	680	833	784	18	15	17	15	17	18	8.36572e+07	8.62757e+07	8.05997e+07	1.16473e+08	9.90008e+07	1.30449e+08	1.33613e+08	1.49729e+08	1.3881e+08	1.30631e+08	1.30894e+08	1.30449e+08	High	High	High	High	High	High	0	High	1.057	0.921634	0.550534	Carbamidomethyl [C332; C338; C344; C349; C352; C410; C420; C432]; Oxidation [M199]
Q39242	Thioredoxin reductase 2 OS=Arabidopsis thaliana OX=3702 GN=NTR2 PE=2 SV=2	60	16	124	10	383	40.6	776	773	728	773	895	772	13	13	14	14	15	15	3.60636e+07	3.48483e+07	3.94838e+07	5.71411e+07	5.30676e+07	6.71732e+07	5.7599e+07	6.04783e+07	6.79997e+07	6.40865e+07	7.01634e+07	6.71732e+07	High	High	High	High	High	High	0	High	0.973	0.978477	0.814908	Carbamidomethyl [C62; C197; C200; C362]
Q9ZVF3	MLP-like protein 328 OS=Arabidopsis thaliana OX=3702 GN=MLP328 PE=2 SV=1	92	13	176	9	151	17.5	755	770	750	792	812	839	11	13	13	13	12	13	1.32304e+08	1.27272e+08	1.40323e+08	2.34299e+08	1.9735e+08	2.41218e+08	2.11309e+08	2.20877e+08	2.41667e+08	2.62778e+08	2.60926e+08	2.41218e+08	High	High	High	High	High	High	0	High	0.953	0.941574	0.612669	Acetyl [N-Term]; Oxidation [M80; M92; M118; M127; M134; M144]; Carbamidomethyl [C62; C114]
P41916	GTP-binding nuclear protein Ran-1 OS=Arabidopsis thaliana OX=3702 GN=RAN1 PE=1 SV=1	87	16	118	16	221	25.3	413	340	312	374	495	431	14	12	12	11	14	14	1.15668e+08	1.00807e+08	1.1218e+08	1.896e+08	1.49902e+08	2.26778e+08	1.84739e+08	1.74947e+08	1.93199e+08	2.12646e+08	1.98194e+08	2.26778e+08	High	High	High	High	High	High	0	High	1.016	0.982506	0.86495	Acetyl [N-Term]; Carbamidomethyl [C59; C66; C88; C115; C123]
Q96291	2-Cys peroxiredoxin BAS1, chloroplastic OS=Arabidopsis thaliana OX=3702 GN=BAS1 PE=1 SV=2	55	13	147	5	266	29.1	529	685	597	780	619	805	12	11	11	12	12	11	8.04845e+07	6.98843e+07	6.57318e+07	1.25842e+08	9.63423e+07	1.34514e+08	1.28546e+08	1.21282e+08	1.13204e+08	1.41138e+08	1.27379e+08	1.34514e+08	High	High	High	High	High	High	0	High	0.916	0.821638	0.356459	Carbamidomethyl [C241]
Q9M888	T-complex protein 1 subunit zeta 1 OS=Arabidopsis thaliana OX=3702 GN=CCT6A PE=1 SV=1	55	26	106	7	535	58.9	425	366	378	476	573	403	14	13	13	16	17	16	7.67358e+06	6.33145e+06	8.07014e+06	1.47177e+07	1.3781e+07	1.96373e+07	1.22559e+07	1.09881e+07	1.38985e+07	1.65067e+07	1.82206e+07	1.96373e+07	High	High	High	High	High	High	0	High	0.885	0.774625	0.299764	Carbamidomethyl [C231; C236; C285]
Q9ZUB3	Spermidine synthase 1 OS=Arabidopsis thaliana OX=3702 GN=SPDSYN1 PE=1 SV=1	62	15	98	11	334	36.5	696	734	676	691	621	497	12	12	13	13	11	11	2.76458e+07	2.41399e+07	2.69834e+07	4.06013e+07	3.56198e+07	5.09177e+07	4.41544e+07	4.18941e+07	4.64713e+07	4.55364e+07	4.70948e+07	5.09177e+07	High	High	High	High	High	High	0	High	1.051	0.937231	0.599855	Carbamidomethyl [C39; C104; C116; C320]; Oxidation [M26]
O04487	Probable elongation factor 1-gamma 1 OS=Arabidopsis thaliana OX=3702 GN=At1g09640 PE=1 SV=1	44	16	131	10	414	46.6	593	470	450	336	567	581	15	12	14	11	14	14	3.56378e+07	2.82294e+07	3.39142e+07	5.3819e+07	3.24056e+07	6.31484e+07	5.6919e+07	4.89914e+07	5.84076e+07	6.03606e+07	4.28451e+07	6.31484e+07	High	High	High	High	High	High	0	High	0.987	0.989395	0.935009	Acetyl [N-Term]; Oxidation [M367; M373; M395]; Carbamidomethyl [C343]
Q93VR3	GDP-mannose 3,5-epimerase OS=Arabidopsis thaliana OX=3702 GN=At5g28840 PE=1 SV=1	65	23	169	23	377	42.7	550	525	547	512	521	543	20	19	21	21	20	21	1.6914e+08	1.39563e+08	1.55826e+08	2.69453e+08	2.0637e+08	3.24633e+08	2.70142e+08	2.42208e+08	2.68366e+08	3.02204e+08	2.72853e+08	3.24633e+08	High	High	High	High	High	High	0	High	0.948	0.92511	0.576867	Carbamidomethyl [C71; C85; C145; C185; C196; C251]; Acetyl [N-Term]
Q96300	14-3-3-like protein GF14 nu OS=Arabidopsis thaliana OX=3702 GN=GRF7 PE=1 SV=1	73	19	180	7	265	29.8	823	818	752	812	828	865	15	15	14	15	16	16	1.82832e+07	1.71936e+07	1.54979e+07	2.58718e+07	2.10726e+07	3.11435e+07	2.9201e+07	2.9839e+07	2.66908e+07	2.90164e+07	2.78612e+07	3.11435e+07	High	High	High	High	High	High	0	High	0.943	0.945125	0.622659	Oxidation [M24; M28; M224]; Carbamidomethyl [C100]
Q9ZVA4	EP1-like glycoprotein 3 OS=Arabidopsis thaliana OX=3702 GN=At1g78850 PE=1 SV=1	51	20	150	10	441	49	821	643	755	848	829	650	17	16	17	17	16	17	5.96863e+07	4.99256e+07	4.75452e+07	1.10478e+08	7.68354e+07	1.36579e+08	9.5328e+07	8.66446e+07	8.18831e+07	1.23907e+08	1.01588e+08	1.36579e+08	High	High	High	High	High	High	0	High	0.769	0.0587889	0.00522493	Carbamidomethyl [C321; C327; C332; C335; C348; C356; C387; C397; C409]; Oxidation [M144; M373]
Q9LV28	Receptor for activated C kinase 1C OS=Arabidopsis thaliana OX=3702 GN=RACK1C PE=1 SV=1	56	17	133	4	326	35.8	662	501	415	466	550	479	16	17	14	15	15	14	1.49747e+07	1.17796e+07	1.14956e+07	1.72496e+07	1.29667e+07	1.81759e+07	2.39169e+07	2.04432e+07	1.97979e+07	1.93463e+07	1.7144e+07	1.81759e+07	High	High	High	High	High	High	0	High	1.128	0.808637	0.339904	Acetyl [N-Term]; Carbamidomethyl [C138; C154; C183; C241]
O81645	Villin-3 OS=Arabidopsis thaliana OX=3702 GN=VLN3 PE=1 SV=2	36	24	91	18	965	106.3	591	414	557	439	460	469	16	15	15	12	12	16	1.30733e+07	1.30162e+07	1.42557e+07	1.84739e+07	1.6398e+07	2.3213e+07	2.088e+07	2.25893e+07	2.45515e+07	2.07194e+07	2.16807e+07	2.3213e+07	High	High	High	High	High	High	0	High	0.993	0.989395	0.932471	Carbamidomethyl [C117; C711]
O81235	Superoxide dismutase [Mn] 1, mitochondrial OS=Arabidopsis thaliana OX=3702 GN=MSD1 PE=1 SV=2	67	14	101	14	231	25.4	423	386	364	451	380	381	12	11	11	11	10	12	8.05392e+07	8.72828e+07	7.1729e+07	1.30762e+08	1.01447e+08	1.11435e+08	1.28633e+08	1.51477e+08	1.23533e+08	1.46655e+08	1.34128e+08	1.11435e+08	High	High	High	High	High	High	0	High	1.02	0.978494	0.827651
O22886	Uroporphyrinogen decarboxylase 2, chloroplastic OS=Arabidopsis thaliana OX=3702 GN=HEME2 PE=2 SV=1	53	19	140	19	394	43.6	450	427	466	476	547	441	15	15	14	17	13	17	8.87427e+07	7.86441e+07	7.50443e+07	1.06163e+08	9.95459e+07	1.15568e+08	1.41735e+08	1.36485e+08	1.29243e+08	1.19066e+08	1.31615e+08	1.15568e+08	High	High	High	High	High	High	0	High	1.067	0.892148	0.48897	Carbamidomethyl [C87]
O23049	50S ribosomal protein L6, chloroplastic OS=Arabidopsis thaliana OX=3702 GN=RPL6 PE=2 SV=1	65	19	176	19	223	24.7	592	737	670	784	824	631	16	17	16	16	18	17	2.20353e+08	2.18853e+08	1.98095e+08	3.46413e+08	3.11015e+08	3.87531e+08	3.51936e+08	3.79814e+08	3.41163e+08	3.88519e+08	4.11209e+08	3.87531e+08	High	High	High	High	High	High	0	High	0.898	0.740996	0.255355	Oxidation [M118]
Q93ZN9	LL-diaminopimelate aminotransferase, chloroplastic OS=Arabidopsis thaliana OX=3702 GN=DAP PE=1 SV=1	47	16	115	16	461	50.4	664	618	555	700	613	642	12	15	14	12	14	14	7.89983e+07	5.50336e+07	6.49567e+07	1.09383e+08	8.39307e+07	1.34649e+08	1.26172e+08	9.55094e+07	1.1187e+08	1.22679e+08	1.10969e+08	1.34649e+08	High	High	High	High	High	High	0	High	0.92	0.832137	0.375989	Carbamidomethyl [C218; C240; C340; C342; C357; C453]; Oxidation [M298]
P42759	Dehydrin ERD10 OS=Arabidopsis thaliana OX=3702 GN=ERD10 PE=1 SV=1	80	18	141	16	260	29.5	385	491	430	434	317	438	14	15	15	16	13	15	1.07511e+08	1.23747e+08	1.04754e+08	1.57277e+08	1.28503e+08	1.56461e+08	1.71711e+08	2.1476e+08	1.8041e+08	1.76393e+08	1.699e+08	1.56461e+08	High	High	High	High	High	High	0	High	1.154	0.551448	0.125214	Acetyl [N-Term]; Oxidation [M147]
P42760	Glutathione S-transferase F6 OS=Arabidopsis thaliana OX=3702 GN=GSTF6 PE=2 SV=2	75	16	150	8	208	23.5	365	342	316	325	425	428	16	15	15	14	15	15	6.70425e+07	6.68746e+07	6.05125e+07	9.13615e+07	71771052	8.40163e+07	1.07077e+08	1.16059e+08	1.04216e+08	1.02466e+08	9.48923e+07	8.40163e+07	High	High	High	High	High	High	0	High	1.186	0.392085	0.0682327	Oxidation [M98]
Q43316	Porphobilinogen deaminase, chloroplastic OS=Arabidopsis thaliana OX=3702 GN=HEMC PE=1 SV=1	57	21	140	21	382	41	573	417	454	541	536	467	19	17	16	19	16	16	2.57499e+08	2.26187e+08	2.39137e+08	3.71716e+08	3.19643e+08	4.28112e+08	4.11264e+08	3.92541e+08	4.11846e+08	4.16897e+08	4.22617e+08	4.28112e+08	High	High	High	High	High	High	0	High	1.022	0.977302	0.811343	Carbamidomethyl [C170; C279; C304; C316; C332]
O64517	Metacaspase-4 OS=Arabidopsis thaliana OX=3702 GN=AMC4 PE=1 SV=1	58	18	105	18	418	45.5	705	679	690	741	727	686	15	16	14	15	13	12	6.04015e+07	5.92066e+07	5.78578e+07	8.01702e+07	7.24222e+07	8.6045e+07	9.64702e+07	1.02751e+08	9.96436e+07	8.99147e+07	9.57532e+07	8.6045e+07	High	High	High	High	High	High	0	High	1.115	0.731496	0.245598	Carbamidomethyl [C22; C105; C109; C139]
F4K0E8	4-hydroxy-3-methylbut-2-en-1-yl diphosphate synthase (ferredoxin), chloroplastic OS=Arabidopsis thaliana OX=3702 GN=ISPG PE=1 SV=1	40	25	131	25	741	82.2	437	479	478	404	616	512	19	17	19	16	17	19	6.72253e+07	5.88523e+07	6.54807e+07	9.12807e+07	7.40953e+07	1.11718e+08	1.07369e+08	1.02137e+08	1.12772e+08	1.02376e+08	9.79652e+07	1.11718e+08	High	High	High	High	High	High	0	High	0.996	0.997372	0.971709	Oxidation [M108]; Carbamidomethyl [C180; C356; C632; C644; C647]
O24653	Guanosine nucleotide diphosphate dissociation inhibitor 2 OS=Arabidopsis thaliana OX=3702 GN=GDI2 PE=2 SV=1	56	18	131	12	444	49.5	384	385	384	422	396	425	15	14	15	15	13	15	6.57461e+07	5.45079e+07	5.49049e+07	8.8941e+07	7.70193e+07	9.80414e+07	1.05006e+08	9.4597e+07	9.45581e+07	9.97516e+07	1.01831e+08	9.80414e+07	High	High	High	High	High	High	0	High	0.963	0.96561	0.695542	Carbamidomethyl [C17; C256; C283; C337; C338]; Oxidation [M1; M250]; Acetyl [N-Term]
Q9ZU52	Fructose-bisphosphate aldolase 3, chloroplastic OS=Arabidopsis thaliana OX=3702 GN=FBA3 PE=1 SV=1	56	20	169	17	391	42.3	786	635	735	654	780	708	16	16	16	17	20	19	1.89109e+08	1.8248e+08	1.76877e+08	2.26389e+08	2.35365e+08	2.46623e+08	3.02036e+08	3.16688e+08	3.04621e+08	2.53906e+08	3.11189e+08	2.46623e+08	High	High	High	High	High	High	0	High	1.145	0.601481	0.149335	Carbamidomethyl [C72; C128; C156; C187]
P39207	Nucleoside diphosphate kinase 1 OS=Arabidopsis thaliana OX=3702 GN=NDK1 PE=1 SV=1	85	13	143	13	149	16.5	639	724	623	738	799	811	12	11	11	10	12	11	3.53975e+08	3.40651e+08	3.312e+08	5.52252e+08	4.44429e+08	5.44697e+08	5.65352e+08	5.91191e+08	5.70398e+08	6.19378e+08	5.87603e+08	5.44697e+08	High	High	High	High	High	High	0	High	1.022	0.978477	0.815499	Carbamidomethyl [C23]; Acetyl [N-Term]; Oxidation [M1; M7; M73]
Q9SA34	Inosine-5'-monophosphate dehydrogenase 2 OS=Arabidopsis thaliana OX=3702 GN=At1g16350 PE=1 SV=1	51	17	100	17	502	54	506	394	481	425	639	478	12	11	15	13	15	11	4.19323e+07	4.07714e+07	4.09427e+07	5.27927e+07	4.46751e+07	6.27318e+07	6.69723e+07	7.07578e+07	7.05121e+07	5.92096e+07	5.90673e+07	6.27318e+07	High	High	High	High	High	High	0	High	1.058	0.917359	0.531162	Carbamidomethyl [C112; C321; C327]; Acetyl [N-Term]; Oxidation [M315]
Q9XEE2	Annexin D2 OS=Arabidopsis thaliana OX=3702 GN=ANN2 PE=1 SV=1	64	19	146	19	317	36.2	560	567	587	620	686	672	17	16	18	18	17	19	8.92599e+07	8.78118e+07	8.76586e+07	1.48286e+08	1.25342e+08	161377955	1.42562e+08	1.52395e+08	1.50967e+08	1.6631e+08	1.65722e+08	161377955	High	High	High	High	High	High	0	High	0.962	0.963583	0.682617	Carbamidomethyl [C111; C239]; Oxidation [M165; M166; M230]
Q94AW8	Chaperone protein dnaJ 3 OS=Arabidopsis thaliana OX=3702 GN=ATJ3 PE=1 SV=2	57	19	98	9	420	46.4	335	222	306	247	475	440	14	9	13	12	14	15	3.0148e+07	2.825e+07	3.04439e+07	4.89329e+07	3.94582e+07	5.52293e+07	4.81509e+07	4.90272e+07	5.2431e+07	5.48806e+07	5.21698e+07	5.52293e+07	High	High	High	High	High	High	0	High	1.032	0.967442	0.714786	Carbamidomethyl [C191; C194; C374]; Oxidation [M369]
Q56XG6	DEAD-box ATP-dependent RNA helicase 15 OS=Arabidopsis thaliana OX=3702 GN=RH15 PE=1 SV=3	54	15	90	15	427	48.3	248	153	279	193	345	213	11	10	9	12	12	11	7.18471e+07	5.53338e+07	6.57844e+07	1.13969e+08	8.56919e+07	1.47778e+08	1.14751e+08	9.60303e+07	1.13295e+08	1.27821e+08	1.13298e+08	1.47778e+08	High	High	High	High	High	High	0	High	0.85	0.452892	0.085177	Carbamidomethyl [C76; C88; C121; C131; C199; C240; C311; C317]; Oxidation [M248; M365]
Q94BS2	Protein MET1, chloroplastic OS=Arabidopsis thaliana OX=3702 GN=MET1 PE=1 SV=1	64	20	148	20	335	37.4	660	746	717	779	768	674	16	16	18	16	17	17	1.75252e+08	1.76673e+08	1.69609e+08	2.50579e+08	2.05604e+08	2.71898e+08	2.79903e+08	3.06612e+08	2.92104e+08	2.81036e+08	2.7184e+08	2.71898e+08	High	High	High	High	High	High	0	High	1.122	0.697887	0.21789	Carbamidomethyl [C262; C263]
O24457	Pyruvate dehydrogenase E1 component subunit alpha-3, chloroplastic OS=Arabidopsis thaliana OX=3702 GN=PDH-E1 ALPHA PE=2 SV=1	57	23	112	23	428	47.1	501	479	296	465	361	394	17	16	17	19	13	16	7.16686e+07	6.18844e+07	6.23775e+07	9.14963e+07	7.54306e+07	1.11149e+08	1.14466e+08	1.07399e+08	1.07428e+08	1.02618e+08	9.97308e+07	1.11149e+08	High	High	High	High	High	High	0	High	1.048	0.941322	0.610899	Oxidation [M185]; Carbamidomethyl [C101; C317; C416]
O23593	RGG repeats nuclear RNA binding protein B OS=Arabidopsis thaliana OX=3702 GN=RGGB PE=1 SV=1	58	18	140	16	360	38.9	968	913	1018	820	766	881	16	14	17	15	14	16	8.23374e+07	9.29412e+07	8.60919e+07	8.41715e+07	9.52474e+07	9.10787e+07	1.31505e+08	1.61297e+08	1.48269e+08	9.44024e+07	1.25932e+08	9.10787e+07	High	High	High	High	High	High	0	High	1.271	0.101798	0.0106527	Acetyl [N-Term]; Oxidation [M216]
Q9ZR03	Cytochrome b6-f complex iron-sulfur subunit, chloroplastic OS=Arabidopsis thaliana OX=3702 GN=petC PE=1 SV=1	44	10	136	10	229	24.4	820	953	841	768	719	765	9	10	10	9	10	9	3.70884e+08	4.09935e+08	3.62768e+08	5.93695e+08	4.76829e+08	5.84215e+08	5.92357e+08	7.11432e+08	6.24765e+08	6.65858e+08	6.30441e+08	5.84215e+08	High	High	High	High	High	High	0	High	1.016	0.982506	0.863082	Carbamidomethyl [C157; C162; C175; C177]
Q96327	ERBB-3 BINDING PROTEIN 1 OS=Arabidopsis thaliana OX=3702 GN=EBP1 PE=1 SV=1	66	21	148	21	392	43	549	541	561	591	531	494	19	19	19	18	19	17	1.55183e+08	1.36748e+08	1.42544e+08	2.17149e+08	1.76757e+08	2.37824e+08	2.4785e+08	2.37323e+08	2.45492e+08	2.43543e+08	2.337e+08	2.37824e+08	High	High	High	High	High	High	0	High	1.074	0.871673	0.446943	Carbamidomethyl [C41; C51; C82; C114; C178; C293]; Oxidation [M107; M323; M384]
P82281	Thylakoid lumenal 29 kDa protein, chloroplastic OS=Arabidopsis thaliana OX=3702 GN=TL29 PE=1 SV=2	59	18	156	18	349	37.9	986	774	806	988	766	794	16	15	16	14	13	13	1.3429e+08	1.27715e+08	1.28557e+08	2.30578e+08	1.78212e+08	2.47232e+08	2.14482e+08	2.21646e+08	2.21403e+08	2.58604e+08	2.35623e+08	2.47232e+08	High	High	High	High	High	High	0	High	0.936	0.891526	0.482216	Oxidation [M125; M272]; Carbamidomethyl [C325]
Q9LSV0	Glyoxylate/succinic semialdehyde reductase 1 OS=Arabidopsis thaliana OX=3702 GN=GLYR1 PE=1 SV=1	73	17	106	17	289	30.7	326	411	491	427	420	455	13	14	13	14	14	13	7.0572e+07	6.01389e+07	7.16686e+07	9.18858e+07	8.4005e+07	9.32564e+07	1.12714e+08	1.0437e+08	1.23429e+08	1.03054e+08	1.11067e+08	9.32564e+07	High	High	High	High	High	High	0	High	0.985	0.982506	0.873363	Carbamidomethyl [C36; C47; C85]; Oxidation [M93; M254]; Acetyl [N-Term]
Q9SF16	T-complex protein 1 subunit eta OS=Arabidopsis thaliana OX=3702 GN=CCT7 PE=1 SV=1	54	25	135	25	557	59.7	617	341	504	646	556	727	19	16	19	20	20	21	6.88392e+07	5.58904e+07	6.90546e+07	1.02207e+08	8.5806e+07	1.12114e+08	1.09947e+08	9.69963e+07	1.18927e+08	1.1463e+08	1.13449e+08	1.12114e+08	High	High	High	High	High	High	0	High	0.945	0.922627	0.553885	Carbamidomethyl [C32; C161; C313; C367]; Acetyl [N-Term]; Oxidation [M417]
O49006	Pectinesterase/pectinesterase inhibitor 3 OS=Arabidopsis thaliana OX=3702 GN=PME3 PE=1 SV=2	43	19	145	15	592	64.2	551	550	580	637	633	752	15	17	16	16	17	15	1.39032e+08	1.18798e+08	1.17729e+08	1.82168e+08	1.56064e+08	2.04214e+08	2.22055e+08	2.06171e+08	2.02755e+08	2.0431e+08	2.0634e+08	2.04214e+08	High	High	High	High	High	High	0	High	1.009	0.986483	0.916211	Carbamidomethyl [C130; C178; C206; C402]
Q9SMW7	Basic transcription factor 3 OS=Arabidopsis thaliana OX=3702 GN=BTF3 PE=1 SV=1	73	14	153	9	165	17.9	756	747	879	569	640	765	13	14	13	10	10	11	5.33563e+07	5.96572e+07	6.33935e+07	4.5259e+07	6.37732e+07	7.50579e+07	8.5218e+07	1.03533e+08	1.09177e+08	5.07602e+07	8.43179e+07	7.50579e+07	High	High	High	High	High	High	0	High	1.16	0.528267	0.113038	Oxidation [M109]
P56771	Cytochrome f OS=Arabidopsis thaliana OX=3702 GN=petA PE=3 SV=1	50	16	161	16	320	35.3	494	643	692	664	758	553	13	13	14	14	16	16	2.74599e+08	2.38687e+08	2.64884e+08	4.57896e+08	3.38246e+08	5.28152e+08	4.38575e+08	4.14235e+08	4.56187e+08	5.13553e+08	4.47213e+08	5.28152e+08	High	High	High	High	High	High	0	High	0.885	0.670726	0.196718	Oxidation [M90]
Q9LE22	Probable calcium-binding protein CML27 OS=Arabidopsis thaliana OX=3702 GN=CML27 PE=1 SV=1	94	13	114	13	170	18.3	826	710	710	664	589	681	12	11	12	10	8	8	6.12943e+07	6.88012e+07	5.92489e+07	9.39109e+07	8.57296e+07	1.02058e+08	9.78963e+07	1.19403e+08	1.02039e+08	1.05326e+08	1.13348e+08	1.02058e+08	High	High	High	High	High	High	0	High	1.078	0.862314	0.423	Oxidation [M18; M51; M122; M132]; Acetyl [N-Term]; Carbamidomethyl [C84; C124; C129]
Q9SLF7	60S acidic ribosomal protein P2-2 OS=Arabidopsis thaliana OX=3702 GN=RPP2B PE=1 SV=1	80	11	228	9	115	11.4	1878	2246	2338	2002	2132	2143	10	10	10	11	10	10	2.06462e+08	2.4431e+08	2.22044e+08	2.92063e+08	2.8874e+08	3.03235e+08	3.29751e+08	4.23993e+08	3.82408e+08	3.27563e+08	3.81758e+08	3.03235e+08	High	High	High	High	High	High	0	High	1.163	0.515173	0.107734	Oxidation [M1]
P34066	Proteasome subunit alpha type-1-A OS=Arabidopsis thaliana OX=3702 GN=PAF1 PE=1 SV=3	78	15	111	4	278	30.5	669	659	555	772	751	682	12	13	12	13	14	12	9.00486e+06	7.8046e+06	7.52398e+06	1.33975e+07	9.2292e+06	1.35384e+07	1.43821e+07	1.35447e+07	1.29579e+07	1.5026e+07	1.22024e+07	1.35384e+07	High	High	High	High	High	High	0	High	1.076	0.939355	0.60514	Carbamidomethyl [C48; C148; C209]
Q9CAI7	Eukaryotic initiation factor 4A-3 OS=Arabidopsis thaliana OX=3702 GN=TIF4A-3 PE=1 SV=1	38	15	163	1	414	46.7	515	630	529	656	799	689	10	13	13	13	13	13	622610	611310	577464	728222	461438	417409	994402	1.06091e+06	994517	816736	610091	417409	Peak Found	High	High	High	High	High	0	High	1.63	0.179357	0.0222139	Oxidation [M186; M195; M314]
Q93YR3	FAM10 family protein At4g22670 OS=Arabidopsis thaliana OX=3702 GN=At4g22670 PE=1 SV=1	39	16	111	16	441	46.6	679	700	645	514	644	628	11	13	13	13	14	14	1.13035e+08	1.15173e+08	1.05912e+08	1.36483e+08	1.44901e+08	1.43182e+08	1.80534e+08	1.9988e+08	1.82403e+08	1.53072e+08	1.91582e+08	1.43182e+08	High	High	High	High	High	High	0	High	1.045	0.951014	0.636297	Oxidation [M108; M131]
P34790	Peptidyl-prolyl cis-trans isomerase CYP18-3 OS=Arabidopsis thaliana OX=3702 GN=CYP18-3 PE=1 SV=1	84	12	128	5	172	18.4	643	763	694	793	755	810	8	8	9	11	11	10	8.28883e+07	8.12904e+07	8.999e+07	1.3109e+08	1.1867e+08	1.3616e+08	1.32385e+08	1.41077e+08	1.54982e+08	1.47024e+08	1.56899e+08	1.3616e+08	High	High	High	High	High	High	0	High	1.057	0.922386	0.552162	Carbamidomethyl [C69; C122; C168]; Oxidation [M10; M22; M68]
P49688	40S ribosomal protein S2-3 OS=Arabidopsis thaliana OX=3702 GN=RPS2C PE=1 SV=2	55	16	163	6	285	30.9	692	571	636	563	744	580	16	16	16	16	16	15	6.99012e+07	5.36715e+07	6.36337e+07	9.08194e+07	68252669	1.0831e+08	1.11643e+08	9.31455e+07	1.09591e+08	1.01858e+08	9.02404e+07	1.0831e+08	High	High	High	High	High	High	0	High	1.214	0.269139	0.0388893	Carbamidomethyl [C176; C182; C237]
Q9SJ36	40S ribosomal protein S17-2 OS=Arabidopsis thaliana OX=3702 GN=RPS17B PE=2 SV=3	68	16	135	2	140	15.9	483	426	442	439	479	405	11	12	10	12	15	16	5.86588e+06	5.80501e+06	6.24064e+06	5.71559e+06	9.88376e+06	3.61047e+06	9.3687e+06	1.00744e+07	1.07477e+07	6.41031e+06	1.30678e+07	3.61047e+06	High	High	High	High	High	High	0	High	1.727	0.00054563	2.97218e-05	Oxidation [M58; M82; M105; M111; M126]
Q9LVJ1	Subtilisin-like protease SBT1.4 OS=Arabidopsis thaliana OX=3702 GN=SBT1.4 PE=2 SV=1	36	14	109	14	777	81.8	604	663	638	652	691	620	11	13	12	11	13	12	3.48647e+07	3.25497e+07	3.00576e+07	6.21431e+07	4.10104e+07	6.15795e+07	5.56842e+07	5.64892e+07	5.17657e+07	6.96965e+07	5.4222e+07	6.15795e+07	High	High	High	High	High	High	0	High	0.935	0.914965	0.526735	Carbamidomethyl [C168; C179; C317; C384; C549]; Oxidation [M428]
Q9ZUU4	RNA-binding protein CP29B, chloroplastic OS=Arabidopsis thaliana OX=3702 GN=CP29B PE=1 SV=1	50	12	243	9	289	30.7	1751	2292	2066	1413	1271	1462	11	10	11	10	10	10	3.15989e+08	3.32422e+08	3.25765e+08	3.57961e+08	318431779	3.82213e+08	5.04681e+08	5.7691e+08	5.61039e+08	4.01471e+08	4.21015e+08	3.82213e+08	High	High	High	High	High	High	0	High	1.422	0.00298184	0.000176106	Oxidation [M139; M218]
P38418	Lipoxygenase 2, chloroplastic OS=Arabidopsis thaliana OX=3702 GN=LOX2 PE=1 SV=1	39	25	103	25	896	102	353	142	237	107	353	311	20	14	18	12	16	14	2.62598e+07	1.9861e+07	2.602e+07	3.19855e+07	2.29212e+07	4.27271e+07	4.19409e+07	3.44683e+07	4.48122e+07	3.58733e+07	3.03053e+07	4.27271e+07	High	High	High	High	High	High	0	High	1.132	0.711643	0.231953	Carbamidomethyl [C281; C509; C531; C611]
Q9SHI1	Translation initiation factor IF-2, chloroplastic OS=Arabidopsis thaliana OX=3702 GN=At1g17220 PE=2 SV=2	29	26	113	26	1026	109.7	426	371	418	470	464	498	17	17	15	18	16	18	3.46105e+07	3.47296e+07	3.44836e+07	4.85455e+07	4.54977e+07	5.66925e+07	5.52781e+07	6.02724e+07	5.93883e+07	5.44462e+07	6.01549e+07	5.66925e+07	High	High	High	High	High	High	0	High	1.038	0.962486	0.677245	Carbamidomethyl [C554; C713; C936]
Q9C4Z6	Receptor for activated C kinase 1B OS=Arabidopsis thaliana OX=3702 GN=RACK1B PE=1 SV=1	69	18	125	5	326	35.8	499	457	358	362	597	482	16	18	15	16	17	16	1.15564e+07	9.24114e+06	1.01513e+07	1.59077e+07	1.04414e+07	1.77585e+07	1.84573e+07	1.60378e+07	1.74827e+07	1.78412e+07	1.38051e+07	1.77585e+07	High	High	High	High	High	High	0	High	1.036	0.977267	0.80654	Acetyl [N-Term]; Carbamidomethyl [C12; C138; C154; C183; C208; C241]
P17597	Acetolactate synthase, chloroplastic OS=Arabidopsis thaliana OX=3702 GN=ALS PE=1 SV=1	36	19	113	19	670	72.5	380	290	419	438	495	527	13	14	17	18	15	17	4.35376e+07	4.05006e+07	4.4139e+07	6.44122e+07	5.60924e+07	8.15782e+07	6.95362e+07	7.02877e+07	7.60169e+07	7.22414e+07	7.41627e+07	8.15782e+07	High	High	High	High	High	High	0	High	0.945	0.922986	0.565034	Carbamidomethyl [C310]
O81149	Proteasome subunit alpha type-5-A OS=Arabidopsis thaliana OX=3702 GN=PAE1 PE=1 SV=1	83	13	93	1	237	25.9	727	655	703	703	693	659	10	12	11	11	11	10	5432731	4.42179e+06	4.54168e+06	6664871	6.28791e+06	5979248	8.67689e+06	7.6739e+06	7.82175e+06	7.47497e+06	8.31358e+06	5979248	High	High	High	High	High	High	0	High	1.046	0.965641	0.705679	Carbamidomethyl [C76; C117; C163]; Oxidation [M107; M131]
F4JL11	Importin subunit alpha-2 OS=Arabidopsis thaliana OX=3702 GN=IMPA2 PE=1 SV=1	39	15	101	10	535	58.9	475	484	411	453	548	506	12	10	12	12	13	12	2.49767e+07	2.28008e+07	2.54745e+07	2.93698e+07	2.9053e+07	4.19269e+07	3.98916e+07	3.95703e+07	4.38725e+07	3.29397e+07	3.84125e+07	4.19269e+07	High	High	High	High	High	High	0	High	0.956	0.963583	0.682432	Carbamidomethyl [C353; C423; C428; C437]
Q94CE5	Gamma-aminobutyrate transaminase POP2, mitochondrial OS=Arabidopsis thaliana OX=3702 GN=POP2 PE=1 SV=1	42	13	88	13	504	55.2	313	246	317	308	395	312	10	9	12	11	12	12	4.48296e+07	3.18291e+07	3.97438e+07	6.62193e+07	4.7934e+07	8.60222e+07	7.15997e+07	5.52385e+07	6.84475e+07	7.42682e+07	6.33761e+07	8.60222e+07	High	High	High	High	High	High	0	High	0.93	0.880388	0.465434	Oxidation [M55]; Carbamidomethyl [C98; C372; C450]
P14671	Tryptophan synthase beta chain 1, chloroplastic OS=Arabidopsis thaliana OX=3702 GN=TSB1 PE=2 SV=1	51	18	118	7	470	50.9	430	384	384	430	398	368	14	15	15	16	16	14	3.93558e+07	3.61717e+07	3.76733e+07	4.20649e+07	4.07272e+07	5.00898e+07	6.28571e+07	6.2775e+07	6.48816e+07	4.71778e+07	5.38476e+07	5.00898e+07	High	High	High	High	High	High	0	High	1.109	0.764118	0.287651	Carbamidomethyl [C201; C208; C308; C440]
Q9XF89	Chlorophyll a-b binding protein CP26, chloroplastic OS=Arabidopsis thaliana OX=3702 GN=LHCB5 PE=1 SV=1	58	15	133	15	280	30.1	491	535	346	635	619	665	14	14	11	15	15	15	1.4306e+08	1.40838e+08	1.00488e+08	2.76244e+08	1.94086e+08	2.00623e+08	2.28489e+08	2.44421e+08	1.73062e+08	3.09821e+08	2.56611e+08	2.00623e+08	High	High	High	High	High	High	0	High	0.808	0.187754	0.0238333	Oxidation [M122]; Carbamidomethyl [C141]
P93033	Fumarate hydratase 1, mitochondrial OS=Arabidopsis thaliana OX=3702 GN=FUM1 PE=1 SV=2	49	16	115	6	492	53	456	575	567	550	532	530	11	14	14	15	15	16	1.80099e+07	1.55155e+07	1.99024e+07	3.58472e+07	2.29329e+07	3.96185e+07	2.87645e+07	2.69268e+07	3.42763e+07	4.02043e+07	3.03208e+07	3.96185e+07	High	High	High	High	High	High	0	High	0.886	0.732056	0.246817	Oxidation [M103; M133]; Carbamidomethyl [C155; C302; C332]
P48523	Cinnamyl alcohol dehydrogenase 4 OS=Arabidopsis thaliana OX=3702 GN=CAD4 PE=1 SV=1	52	15	101	14	365	39.1	462	399	418	664	513	563	12	14	11	14	11	12	5.06066e+07	4.78931e+07	5.03771e+07	8.85927e+07	6.81158e+07	9.97198e+07	8.08264e+07	8.31171e+07	8.67602e+07	9.9361e+07	9.00595e+07	9.97198e+07	High	High	High	High	High	High	0	High	0.898	0.739867	0.252774	Carbamidomethyl [C44; C45; C48; C314]; Oxidation [M61; M66]
Q9LNB6	Hsp70-Hsp90 organizing protein 1 OS=Arabidopsis thaliana OX=3702 GN=HOP1 PE=2 SV=1	50	24	100	20	572	64.5	338	407	368	277	269	376	15	18	15	14	14	12	3.07775e+07	3.0051e+07	2.88656e+07	3.83208e+07	3.75369e+07	4.26792e+07	4.91564e+07	5.21527e+07	4.97128e+07	4.29786e+07	4.96295e+07	4.26792e+07	High	High	High	High	High	High	0	High	1.119	0.741299	0.255927	Carbamidomethyl [C297; C301; C443; C494]; Oxidation [M207]
Q9CA67	Geranylgeranyl diphosphate reductase, chloroplastic OS=Arabidopsis thaliana OX=3702 GN=CHLP PE=1 SV=1	61	22	105	22	467	51.8	397	370	320	452	518	599	12	13	10	16	17	15	1.0119e+08	8.23119e+07	9.6363e+07	1.88674e+08	1.33565e+08	2.13336e+08	1.61616e+08	1.4285e+08	1.65958e+08	2.11608e+08	1.76593e+08	2.13336e+08	High	High	High	High	High	High	0	High	0.818	0.242507	0.0336836	Carbamidomethyl [C91; C94; C101; C271; C341; C356; C415]; Oxidation [M414]
P29402	Calnexin homolog 1 OS=Arabidopsis thaliana OX=3702 GN=CNX1 PE=1 SV=1	37	16	111	13	530	60.4	557	543	475	633	604	650	16	14	13	13	14	13	4.1749e+07	3.96096e+07	3.92645e+07	7.04288e+07	5.19532e+07	8.43307e+07	6.66794e+07	6.87414e+07	6.7622e+07	7.89893e+07	6.86901e+07	8.43307e+07	High	High	High	High	High	High	0	High	0.916	0.821638	0.358647	Carbamidomethyl [C108; C307; C313]; Oxidation [M137]
Q96255	Phosphoserine aminotransferase 1, chloroplastic OS=Arabidopsis thaliana OX=3702 GN=PSAT1 PE=1 SV=1	42	14	94	8	430	47.3	493	419	472	427	388	415	12	11	11	11	13	12	4.14828e+07	3.91769e+07	3.54096e+07	6.56749e+07	5.24227e+07	8.80117e+07	6.62543e+07	6.79905e+07	6.0983e+07	7.36575e+07	6.93108e+07	8.80117e+07	High	High	High	High	High	High	0	High	0.972	0.977267	0.796512	Oxidation [M410]; Carbamidomethyl [C217; C247]
Q9SA14	3-isopropylmalate dehydrogenase 3, chloroplastic OS=Arabidopsis thaliana OX=3702 GN=IMDH3 PE=1 SV=2	54	15	140	7	404	43.8	637	600	647	661	626	542	12	14	13	13	14	13	3.1237e+07	2.97742e+07	3.26748e+07	4.92117e+07	4.56636e+07	5.50478e+07	4.98901e+07	5.16723e+07	5.6273e+07	5.51933e+07	6.03742e+07	5.50478e+07	High	High	High	High	High	High	0	High	0.918	0.866561	0.431982	Oxidation [M171; M172; M269; M345; M390]
Q9C5R8	2-Cys peroxiredoxin BAS1-like, chloroplastic OS=Arabidopsis thaliana OX=3702 GN=At5g06290 PE=2 SV=3	54	12	128	4	273	29.8	400	541	441	575	485	506	10	10	10	12	11	11	42554748	3.89469e+07	3.36719e+07	7.6409e+07	5.5399e+07	7.8285e+07	6.79663e+07	6.75913e+07	5.79903e+07	8.56963e+07	7.3246e+07	7.8285e+07	High	High	High	High	High	High	0	High	0.824	0.285026	0.0433553	Carbamidomethyl [C248]
P48347	14-3-3-like protein GF14 epsilon OS=Arabidopsis thaliana OX=3702 GN=GRF10 PE=1 SV=1	70	20	111	18	254	28.9	616	525	445	609	457	546	15	14	14	15	13	12	1.32632e+08	1.11912e+08	9.68985e+07	1.64788e+08	1.67894e+08	2.14296e+08	2.11833e+08	1.9422e+08	1.6688e+08	1.84818e+08	2.21982e+08	2.14296e+08	High	High	High	High	High	High	0	High	0.926	0.85893	0.417645	Oxidation [M125; M222]; Carbamidomethyl [C98]
P49690	60S ribosomal protein L23 OS=Arabidopsis thaliana OX=3702 GN=RPL23A PE=2 SV=3	68	13	129	13	140	15	567	596	554	519	591	641	10	10	13	12	12	13	1.3302e+08	1.10756e+08	1.25573e+08	2.00363e+08	1.46571e+08	2.35689e+08	2.12453e+08	1.92215e+08	2.16263e+08	2.24717e+08	1.93789e+08	2.35689e+08	High	High	High	High	High	High	0	High	0.969	0.974373	0.745379	Carbamidomethyl [C28; C56; C125]; Oxidation [M16; M60; M62]
O48741	Protochlorophyllide reductase C, chloroplastic OS=Arabidopsis thaliana OX=3702 GN=PORC PE=1 SV=1	56	17	121	14	401	43.9	319	508	491	568	613	489	9	12	13	13	13	13	3.99705e+07	3.7015e+07	3.68705e+07	5.15375e+07	4.48863e+07	5.79924e+07	6.3839e+07	6.42386e+07	6.3499e+07	5.78018e+07	5.93465e+07	5.79924e+07	High	High	High	High	High	High	0	High	1.111	0.744978	0.265697	Carbamidomethyl [C173; C309]
Q9SSB5	26S proteasome regulatory subunit 7 homolog A OS=Arabidopsis thaliana OX=3702 GN=RPT1A PE=1 SV=1	63	22	109	20	426	47.8	375	273	395	340	332	327	15	12	15	15	16	16	5.11842e+07	4.25738e+07	4.66255e+07	6.99348e+07	5.74002e+07	8.15074e+07	8.17489e+07	7.38857e+07	8.02992e+07	7.84352e+07	7.58918e+07	8.15074e+07	High	High	High	High	High	High	0	High	1.037	0.965639	0.701893	Carbamidomethyl [C56; C173; C207; C229; C263; C382]; Oxidation [M131; M156]
Q944P7	Leucine aminopeptidase 2, chloroplastic OS=Arabidopsis thaliana OX=3702 GN=LAP2 PE=2 SV=2	57	19	119	8	583	61.3	536	653	787	563	650	674	12	13	13	14	14	15	7.0781e+06	5.56402e+06	6.79751e+06	1.01295e+07	1.11107e+07	9.78111e+06	1.13048e+07	9.65622e+06	1.17068e+07	1.13607e+07	1.469e+07	9.78111e+06	High	High	High	High	High	High	0	High	1.034	0.981462	0.838854	Carbamidomethyl [C209; C309; C368; C407; C451; C468]; Oxidation [M521]
Q06588	1-aminocyclopropane-1-carboxylate oxidase 4 OS=Arabidopsis thaliana OX=3702 GN=ACO4 PE=1 SV=2	58	14	100	11	323	36.7	661	623	568	466	470	395	11	11	11	8	9	7	3.3601e+07	3.18338e+07	3.21783e+07	5.27851e+07	3.81527e+07	5.13455e+07	5.36658e+07	5.52467e+07	5.5418e+07	5.92011e+07	5.04436e+07	5.13455e+07	High	High	High	High	High	High	0	High	1.054	0.922986	0.571785	Oxidation [M309]; Carbamidomethyl [C28; C36; C165]; Acetyl [N-Term]
Q9SAJ6	Glyceraldehyde-3-phosphate dehydrogenase GAPCP1, chloroplastic OS=Arabidopsis thaliana OX=3702 GN=GAPCP1 PE=1 SV=1	58	17	132	8	422	44.8	755	679	537	526	379	492	16	15	15	12	14	13	3.40596e+07	3.28941e+07	3.11509e+07	4.97914e+07	3.51476e+07	5.14341e+07	5.43984e+07	5.70869e+07	5.36485e+07	5.58434e+07	4.64705e+07	5.14341e+07	High	High	High	High	High	High	0	High	1.134	0.677604	0.20534	Oxidation [M277]; Carbamidomethyl [C236; C240; C331]
Q03250	Glycine-rich RNA-binding protein 7 OS=Arabidopsis thaliana OX=3702 GN=RBG7 PE=1 SV=1	78	14	188	11	176	16.9	1512	1704	1658	1544	1676	1528	13	14	14	13	13	13	3.97884e+08	4.10915e+08	3.86463e+08	5.15385e+08	4.43875e+08	5.06797e+08	6.3548e+08	7.13132e+08	6.65572e+08	5.78029e+08	5.86871e+08	5.06797e+08	High	High	High	High	High	High	0	High	1.235	0.189961	0.0241808	Oxidation [M62; M69]; Acetyl [N-Term]; Carbamidomethyl [C10]
Q9LKA3	Malate dehydrogenase 2, mitochondrial OS=Arabidopsis thaliana OX=3702 GN=At3g15020 PE=1 SV=1	42	12	133	4	341	35.9	892	974	900	938	836	701	11	11	11	10	11	9	9.04389e+06	9.1098e+06	9.12094e+06	1.34252e+07	1.11756e+07	1.54385e+07	1.44445e+07	1.58098e+07	1.57082e+07	1.5057e+07	1.47759e+07	1.54385e+07	High	High	High	High	High	High	0	High	1.011	0.997372	0.966775	Oxidation [M86]
O48661	Spermidine synthase 2 OS=Arabidopsis thaliana OX=3702 GN=SPDSYN2 PE=1 SV=2	63	16	97	12	340	37.1	520	620	712	572	597	544	13	14	16	14	13	13	2.44264e+07	2.08739e+07	2.03647e+07	3.71244e+07	2.86787e+07	4.59623e+07	3.90127e+07	3.6226e+07	3.50725e+07	4.16368e+07	3.79175e+07	4.59623e+07	High	High	High	High	High	High	0	High	0.92	0.867681	0.436493	Carbamidomethyl [C108; C120; C154; C326]; Acetyl [N-Term]
Q9SMN0	Probable carboxylesterase 12 OS=Arabidopsis thaliana OX=3702 GN=CXE12 PE=1 SV=1	59	13	84	12	324	35.5	397	192	342	278	265	305	10	9	8	11	10	9	2.18317e+07	1.72955e+07	2.03522e+07	3.05097e+07	2.53315e+07	3.39947e+07	3.48685e+07	3.00158e+07	3.50509e+07	3.42181e+07	3.34921e+07	3.39947e+07	High	High	High	High	High	High	0	High	1.013	0.985206	0.907396	Carbamidomethyl [C9; C254]; Acetyl [N-Term]; Oxidation [M1]
Q9LJG3	GDSL esterase/lipase ESM1 OS=Arabidopsis thaliana OX=3702 GN=ESM1 PE=1 SV=1	53	13	115	13	392	44	753	738	693	678	672	670	12	10	9	8	11	9	3.89318e+08	3.54738e+08	3.81895e+08	4.80108e+08	4.54363e+08	5.46987e+08	6.218e+08	6.15638e+08	6.57706e+08	5.38464e+08	6.00737e+08	5.46987e+08	High	High	High	High	High	High	0	High	1.281	0.0858829	0.00837161	Oxidation [M129; M336; M351; M365]; Carbamidomethyl [C215; C229]
Q9XFS9	1-deoxy-D-xylulose 5-phosphate reductoisomerase, chloroplastic OS=Arabidopsis thaliana OX=3702 GN=DXR PE=2 SV=2	57	17	90	17	477	51.9	418	190	244	395	463	425	13	11	10	15	13	16	3.40954e+07	3.0065e+07	3.0906e+07	5.35455e+07	4.13883e+07	5.65873e+07	5.44555e+07	5.2177e+07	5.32268e+07	6.00539e+07	5.47216e+07	5.65873e+07	High	High	High	High	High	High	0	High	0.934	0.91534	0.52786	Oxidation [M403]; Carbamidomethyl [C183; C238; C361]
F4JZY1	COP1-interactive protein 1 OS=Arabidopsis thaliana OX=3702 GN=CIP1 PE=1 SV=1	20	28	107	28	1586	181.9	379	441	406	285	321	457	16	17	17	15	18	18	3.8169e+07	3.38401e+07	3.55909e+07	5.3768e+07	4.20396e+07	6.63766e+07	6.09616e+07	5.87286e+07	6.12952e+07	6.03034e+07	5.55827e+07	6.63766e+07	High	High	High	High	High	High	0	High	1.028	0.974373	0.745449	Oxidation [M43]
F4JLP5	Dihydrolipoyl dehydrogenase 2, chloroplastic OS=Arabidopsis thaliana OX=3702 GN=LPD2 PE=2 SV=2	51	18	127	8	567	60.1	378	467	433	545	516	442	12	15	15	14	14	15	2.52954e+07	2.36877e+07	2.6756e+07	3.62023e+07	3.20767e+07	5.11021e+07	4.04005e+07	4.11095e+07	4.60796e+07	4.06027e+07	4.24103e+07	5.11021e+07	High	High	High	High	High	High	0	High	1.038	0.963954	0.688339	Carbamidomethyl [C122; C397; C438]
Q8H0U5	Protein TIC 62, chloroplastic OS=Arabidopsis thaliana OX=3702 GN=TIC62 PE=1 SV=1	41	15	79	15	641	68.3	351	313	325	260	283	249	12	11	11	12	10	8	2.85313e+07	2.79202e+07	3.02817e+07	4.43906e+07	3.59648e+07	5.07053e+07	4.55688e+07	4.84549e+07	5.21516e+07	4.97862e+07	4.7551e+07	5.07053e+07	High	High	High	High	High	High	0	High	0.996	0.999401	0.99048	Carbamidomethyl [C148; C168; C169]
Q76E23	Eukaryotic translation initiation factor 4G OS=Arabidopsis thaliana OX=3702 GN=EIF4G PE=1 SV=2	19	19	93	19	1727	187.8	666	564	595	639	518	629	16	18	15	17	12	14	2.25839e+07	1.92782e+07	2.25003e+07	3.05826e+07	2.75661e+07	3.03405e+07	3.60699e+07	3.34569e+07	3.87505e+07	3.42999e+07	3.64466e+07	3.03405e+07	High	High	High	High	High	High	0	High	1.146	0.669658	0.192949	Oxidation [M138]; Carbamidomethyl [C553; C761; C1266]
O23708	Proteasome subunit alpha type-2-A OS=Arabidopsis thaliana OX=3702 GN=PAB1 PE=1 SV=1	83	13	113	13	235	25.7	642	686	574	616	644	618	12	11	12	12	12	12	8.4952e+07	8.53178e+07	8.98904e+07	1.16708e+08	1.14372e+08	1.33226e+08	1.35681e+08	1.48067e+08	1.54811e+08	1.30894e+08	1.51217e+08	1.33226e+08	High	High	High	High	High	High	0	High	1.082	0.849311	0.399488	Acetyl [N-Term]; Oxidation [M182]
O81439	Probable plastid-lipid-associated protein 1, chloroplastic OS=Arabidopsis thaliana OX=3702 GN=PAP1 PE=1 SV=1	69	17	116	16	318	34.9	612	728	844	746	751	763	15	16	16	14	15	14	9.05421e+07	9.7515e+07	8.76326e+07	1.35852e+08	1.2565e+08	148507232	1.44609e+08	1.69235e+08	1.50922e+08	1.52365e+08	1.66129e+08	148507232	High	High	High	High	High	High	0	High	0.959	0.956742	0.664338
P42734	Probable cinnamyl alcohol dehydrogenase 9 OS=Arabidopsis thaliana OX=3702 GN=CAD9 PE=2 SV=2	83	20	114	20	360	38.9	418	332	374	403	494	491	16	15	15	14	15	14	4.85047e+07	4.4978e+07	4.68035e+07	8.56823e+07	6.5966e+07	9.51331e+07	7.74693e+07	7.80581e+07	8.06058e+07	9.60969e+07	8.72171e+07	9.51331e+07	High	High	High	High	High	High	0	High	0.9	0.744584	0.264917	Carbamidomethyl [C47; C50; C103; C106; C109; C117; C166; C316]; Oxidation [M337]
P51427	40S ribosomal protein S5-2 OS=Arabidopsis thaliana OX=3702 GN=RPS5B PE=1 SV=2	76	16	180	4	207	22.9	893	889	918	869	836	994	15	15	14	14	14	14	4.96152e+07	4.24992e+07	4.59692e+07	7.16294e+07	6.01688e+07	8.31435e+07	7.9243e+07	7.37563e+07	7.91689e+07	8.03359e+07	7.95523e+07	8.31435e+07	High	High	High	High	High	High	0	High	1.048	0.946011	0.624593	Carbamidomethyl [C69; C175]; Acetyl [N-Term]; Oxidation [M80; M100]
Q9FJ95	Sorbitol dehydrogenase OS=Arabidopsis thaliana OX=3702 GN=SDH PE=1 SV=1	73	18	98	18	364	39.2	415	306	343	375	421	338	16	15	16	16	15	15	7.91716e+07	6.02133e+07	7.66557e+07	1.17615e+08	9.0432e+07	1.40824e+08	1.26449e+08	1.04499e+08	1.32018e+08	1.3191e+08	1.19565e+08	1.40824e+08	High	High	High	High	High	High	0	High	0.932	0.875502	0.45649	Carbamidomethyl [C54; C66; C81; C109; C123; C149; C164; C174; C261; C282; C318]
Q9LHB9	Peroxidase 32 OS=Arabidopsis thaliana OX=3702 GN=PER32 PE=1 SV=3	46	13	171	6	352	38.8	701	504	623	474	566	499	13	13	13	11	13	13	1.78964e+08	1.62464e+08	1.9336e+08	2.66641e+08	2.31727e+08	2.93636e+08	2.85832e+08	2.81951e+08	3.33008e+08	2.99051e+08	3.06378e+08	2.93636e+08	High	High	High	High	High	High	0	High	0.885	0.670164	0.195919	Carbamidomethyl [C120; C126; C206]; Oxidation [M210; M310; M313]
Q42134	Proteasome subunit alpha type-5-B OS=Arabidopsis thaliana OX=3702 GN=PAE2 PE=1 SV=2	83	13	87	1	237	26	738	651	651	650	660	609	10	12	10	10	11	9	2.94814e+06	3.12323e+06	3.22751e+06	5.01229e+06	4.19412e+06	5570303	4.70863e+06	5.42028e+06	5.55847e+06	5.62153e+06	5.54527e+06	5570303	High	High	Peak Found	Peak Found	Peak Found	High	0	High	0.973	0.985129	0.904635	Carbamidomethyl [C76; C117; C163]; Oxidation [M107; M131]
Q8L7N0	T-complex protein 1 subunit zeta 2 OS=Arabidopsis thaliana OX=3702 GN=CCT6B PE=1 SV=1	51	23	96	4	535	58.9	312	312	391	419	494	301	12	10	13	15	17	13	4.92119e+06	3.3685e+06	3.7809e+06	7.42546e+06	5.80516e+06	8.64847e+06	7.85989e+06	5.84594e+06	6.51153e+06	8.32801e+06	7.67531e+06	8.64847e+06	High	High	High	High	High	High	0	High	0.876	0.805198	0.329402	Carbamidomethyl [C231; C236; C408]
O49543	Cysteine desulfurase, mitochondrial OS=Arabidopsis thaliana OX=3702 GN=NIFS1 PE=1 SV=1	53	15	84	15	453	50.3	294	284	269	421	293	248	12	13	12	14	11	13	2.81126e+07	2.6929e+07	2.63686e+07	4.09729e+07	3.44435e+07	4.37706e+07	4.49e+07	4.67346e+07	4.54125e+07	4.59531e+07	4.55395e+07	4.37706e+07	High	High	High	High	High	High	0	High	1.026	0.977267	0.767005	Carbamidomethyl [C218; C304; C377]
P0CJ48	Chlorophyll a-b binding protein 2, chloroplastic OS=Arabidopsis thaliana OX=3702 GN=LHCB1.1 PE=1 SV=1	64	10	136	5	267	28.2	783	800	714	717	753	671	8	9	9	9	9	9	4.91707e+08	4.76448e+08	3.96703e+08	6.09797e+08	6.34291e+08	7.37108e+08	7.85331e+08	8.26864e+08	6.83208e+08	6.83917e+08	8.3863e+08	7.37108e+08	High	High	High	High	High	High	0	High	1.024	0.977267	0.800063	Oxidation [M107; M223; M226]; Carbamidomethyl [C113]
O04905	UMP-CMP kinase 3 OS=Arabidopsis thaliana OX=3702 GN=UMK3 PE=1 SV=1	82	18	99	18	202	22.5	300	268	342	185	222	246	15	13	14	12	12	12	7.39488e+07	6.10899e+07	6.94324e+07	9.69648e+07	8.33308e+07	1.03187e+08	1.18107e+08	1.0602e+08	1.19578e+08	1.08751e+08	1.10176e+08	1.03187e+08	High	High	High	High	High	High	0	High	1.012	0.983263	0.890591	Carbamidomethyl [C31; C125]; Acetyl [N-Term]; Oxidation [M62; M66]
Q8LD03	40S ribosomal protein S7-3 OS=Arabidopsis thaliana OX=3702 GN=RPS7C PE=1 SV=2	78	17	117	13	190	22	527	501	619	587	554	605	15	13	12	15	13	14	7.78214e+07	6.66618e+07	6.63233e+07	9.07527e+07	7.6134e+07	107830692	1.24293e+08	1.1569e+08	1.14223e+08	1.01783e+08	1.00661e+08	107830692	High	High	High	High	High	High	0	High	1.175	0.452633	0.0849984	Carbamidomethyl [C19]; Acetyl [N-Term]
Q42112	60S acidic ribosomal protein P0-2 OS=Arabidopsis thaliana OX=3702 GN=RPP0B PE=1 SV=2	72	16	182	5	320	34.1	919	1042	943	962	1268	1003	13	15	14	14	15	13	6.92618e+07	1.10033e+08	8.08218e+07	8.76763e+07	8.0127e+07	8.67094e+07	1.10622e+08	1.90959e+08	1.39193e+08	9.83333e+07	1.0594e+08	8.67094e+07	High	High	High	High	High	High	0	High	1.089	0.822555	0.360267	Carbamidomethyl [C18]
P32961	Nitrilase 1 OS=Arabidopsis thaliana OX=3702 GN=NIT1 PE=1 SV=2	49	15	133	9	346	38.1	634	643	772	574	809	655	12	11	10	10	10	13	7.92766e+07	6.596e+07	7.00251e+07	9.65284e+07	7.89182e+07	1.25611e+08	1.26617e+08	1.14472e+08	1.20598e+08	1.08261e+08	1.04342e+08	1.25611e+08	High	High	High	High	High	High	0	High	1.064	0.904799	0.505318	Carbamidomethyl [C161; C207]; Oxidation [M7]
Q9C9C6	60S ribosomal protein L6-2 OS=Arabidopsis thaliana OX=3702 GN=RPL6B PE=2 SV=1	58	20	132	6	233	26	479	352	376	450	514	446	15	14	17	15	13	14	3.05705e+07	22454414	23755077	3.49124e+07	2.77579e+07	3.74514e+07	4.88258e+07	3.8969e+07	4.09114e+07	3.91559e+07	3.67002e+07	3.74514e+07	High	High	High	High	High	High	0	High	1.015	0.982506	0.881029
P51407	60S acidic ribosomal protein P2-1 OS=Arabidopsis thaliana OX=3702 GN=RPP2A PE=3 SV=2	80	11	161	9	115	11.4	1410	1505	1293	1522	1368	1315	10	10	10	11	10	10	1.02398e+08	1.13065e+08	9.61963e+07	1.56175e+08	1.24339e+08	1.51776e+08	1.63545e+08	1.96221e+08	1.65671e+08	1.75158e+08	1.64394e+08	1.51776e+08	High	High	High	High	High	High	0	High	1.139	0.629387	0.164023	Oxidation [M1]
Q9S726	Probable ribose-5-phosphate isomerase 3, chloroplastic OS=Arabidopsis thaliana OX=3702 GN=RPI3 PE=1 SV=1	53	13	113	13	276	29.3	797	798	584	631	763	809	12	12	11	11	10	11	1.86329e+08	1.84376e+08	1.57554e+08	2.87288e+08	2.46176e+08	2.7678e+08	2.97595e+08	3.1998e+08	2.71342e+08	3.22207e+08	3.25482e+08	2.7678e+08	High	High	High	High	High	High	0	High	0.967	0.967442	0.723603	Carbamidomethyl [C204]; Oxidation [M274]
O48917	UDP-sulfoquinovose synthase, chloroplastic OS=Arabidopsis thaliana OX=3702 GN=SQD1 PE=1 SV=1	46	15	66	15	477	53.1	309	240	173	220	369	363	8	11	9	10	10	10	2.4396e+07	1.50152e+07	1.65139e+07	2.96103e+07	2.16235e+07	3.91776e+07	3.89641e+07	2.60586e+07	2.84405e+07	3.32094e+07	2.85895e+07	3.91776e+07	High	High	High	High	High	High	0	High	0.948	0.953005	0.640223	Carbamidomethyl [C96; C112; C280; C327; C357]
O04603	50S ribosomal protein L5, chloroplastic OS=Arabidopsis thaliana OX=3702 GN=RPL5 PE=2 SV=1	59	15	150	15	262	28.3	697	635	664	751	768	638	14	14	13	15	14	13	2.34822e+08	2.11392e+08	2.16034e+08	4.01925e+08	3.14288e+08	428555574	3.75047e+08	3.66866e+08	3.72056e+08	4.50779e+08	4.15537e+08	428555574	High	High	High	High	High	High	0	High	0.892	0.705482	0.226058	Carbamidomethyl [C93; C210]; Oxidation [M207; M228; M230]
Q9LR75	Coproporphyrinogen-III oxidase 1, chloroplastic OS=Arabidopsis thaliana OX=3702 GN=CPX1 PE=2 SV=1	62	23	125	23	386	43.8	518	538	535	507	545	551	13	13	14	17	17	16	1.18158e+08	1.0697e+08	1.04773e+08	1.66888e+08	1.28239e+08	1.84635e+08	1.88716e+08	1.85644e+08	1.80441e+08	1.87173e+08	1.69552e+08	1.84635e+08	High	High	High	High	High	High	0	High	1.019	0.981407	0.836818	Carbamidomethyl [C96; C238; C253; C379]; Oxidation [M146; M309]
Q9FMD5	Protein TIC 40, chloroplastic OS=Arabidopsis thaliana OX=3702 GN=TIC40 PE=1 SV=1	46	13	98	13	447	48.9	436	629	550	582	568	639	12	10	12	13	11	12	3.94167e+07	3.61704e+07	3.61225e+07	5.20741e+07	4.31326e+07	5.55182e+07	6.29544e+07	6.27727e+07	6.22108e+07	5.84037e+07	5.70279e+07	5.55182e+07	High	High	High	High	High	High	0	High	1.087	0.832128	0.374561	Oxidation [M347; M351]; Carbamidomethyl [C415]
Q949U7	Peroxiredoxin-2E, chloroplastic OS=Arabidopsis thaliana OX=3702 GN=PRXIIE PE=1 SV=2	60	12	195	12	234	24.7	1215	1321	1277	1455	1122	1084	12	12	12	12	11	12	3.74507e+08	3.94048e+08	3.77342e+08	5.78423e+08	5.27687e+08	6.84538e+08	5.98145e+08	6.8386e+08	6.49865e+08	6.48729e+08	6.97683e+08	6.84538e+08	High	High	High	High	High	High	0	High	0.976	0.977267	0.803389	Oxidation [M169; M230]; Carbamidomethyl [C121]
Q5XF33	Magnesium-chelatase subunit ChlI-2, chloroplastic OS=Arabidopsis thaliana OX=3702 GN=CHLI2 PE=1 SV=1	54	19	139	8	418	46.1	359	359	421	408	435	393	14	14	15	16	15	14	2.06159e+07	1.9303e+07	1.9761e+07	2.45991e+07	2.3579e+07	2.48317e+07	3.29266e+07	3.34999e+07	3.40327e+07	2.7589e+07	3.1175e+07	2.48317e+07	High	High	High	High	High	High	0	High	1.165	0.639147	0.171514	Carbamidomethyl [C96; C150; C187; C348; C390]; Oxidation [M110; M174; M279]
P42801	Inositol-3-phosphate synthase isozyme 1 OS=Arabidopsis thaliana OX=3702 GN=IPS1 PE=1 SV=3	41	14	93	7	511	56.5	408	367	321	353	367	453	11	10	12	11	13	14	1.60927e+07	1.45516e+07	1.52314e+07	3.34738e+07	2.50483e+07	3.45252e+07	2.57024e+07	2.52539e+07	2.62318e+07	3.75424e+07	3.31176e+07	3.45252e+07	High	High	High	High	High	High	0	High	0.786	0.242507	0.033764
Q9FME2	Nuclear transport factor 2 OS=Arabidopsis thaliana OX=3702 GN=NTF2 PE=1 SV=1	54	16	103	16	460	49.5	452	495	555	465	449	538	15	13	14	15	12	13	5.07478e+07	5.53009e+07	4.93273e+07	7.1096e+07	6.62123e+07	7.68398e+07	8.10519e+07	9.59732e+07	8.49523e+07	7.97376e+07	8.75428e+07	7.68398e+07	High	High	High	High	High	High	0	High	1.1	0.792075	0.316203	Acetyl [N-Term]; Carbamidomethyl [C335]
Q9SL67	26S proteasome regulatory subunit 4 homolog B OS=Arabidopsis thaliana OX=3702 GN=RPT2B PE=1 SV=1	45	17	119	17	443	49.3	386	355	392	400	444	436	14	15	15	14	14	14	5.62081e+07	5.19973e+07	5.03203e+07	85933719	7.05739e+07	9.88919e+07	8.97728e+07	9.02399e+07	8.66624e+07	9.63788e+07	9.33094e+07	9.88919e+07	High	High	High	High	High	High	0	High	0.973	0.977267	0.772971	Carbamidomethyl [C402]; Oxidation [M312]
O81644	Villin-2 OS=Arabidopsis thaliana OX=3702 GN=VLN2 PE=1 SV=2	33	22	86	16	976	107.8	395	283	320	251	328	375	14	12	13	10	14	15	1.61981e+07	1.3658e+07	1.51455e+07	1.84323e+07	1.49967e+07	2.24879e+07	2.58709e+07	2.3703e+07	2.60838e+07	2.06728e+07	1.98279e+07	2.24879e+07	High	High	High	High	High	High	0	High	1.166	0.634113	0.169254	Carbamidomethyl [C115; C438]
Q29Q26	Ankyrin repeat domain-containing protein 2B OS=Arabidopsis thaliana OX=3702 GN=AKR2B PE=1 SV=1	52	13	100	11	344	36.9	523	453	539	466	579	501	12	11	12	10	11	10	2.8707e+07	3.4492e+07	3.27387e+07	5.59581e+07	4.14814e+07	5.9065e+07	4.58495e+07	5.986e+07	5.63832e+07	6.27597e+07	5.48448e+07	5.9065e+07	High	High	High	High	High	High	0	High	0.925	0.875502	0.454586	Carbamidomethyl [C261; C268; C301]
P37107	Signal recognition particle 54 kDa protein, chloroplastic OS=Arabidopsis thaliana OX=3702 GN=FFC PE=1 SV=1	37	20	121	20	564	61.2	277	377	435	433	509	485	14	16	16	15	18	16	7.04885e+07	6.94206e+07	6.88607e+07	1.05679e+08	9.25887e+07	1.16635e+08	1.12581e+08	1.20478e+08	1.18593e+08	1.18525e+08	1.22416e+08	1.16635e+08	High	High	High	High	High	High	0	High	0.995	0.996385	0.964391	Oxidation [M354; M498]
P42645	14-3-3-like protein GF14 upsilon OS=Arabidopsis thaliana OX=3702 GN=GRF5 PE=1 SV=2	62	18	149	7	268	30.2	839	822	635	707	721	762	16	15	15	16	14	16	1.13781e+07	9.59596e+06	9.74584e+06	1.62284e+07	1.24411e+07	24822408	1.81725e+07	1.66535e+07	1.67845e+07	1.8201e+07	1.6449e+07	24822408	High	High	High	High	High	High	0	High	0.962	0.966237	0.707595	Oxidation [M26; M30; M226]; Acetyl [N-Term]
Q9C6B3	Gamma carbonic anhydrase 2, mitochondrial OS=Arabidopsis thaliana OX=3702 GN=GAMMACA2 PE=1 SV=1	70	17	111	13	278	30	400	445	393	564	435	500	15	16	14	14	14	13	6.29082e+07	5.8664e+07	5.38652e+07	7.00984e+07	6.82081e+07	8.09237e+07	1.00474e+08	1.0181e+08	9.27675e+07	7.86187e+07	9.01815e+07	8.09237e+07	High	High	High	High	High	High	0	High	1.028	0.976644	0.761323	Carbamidomethyl [C83]
O48802	Protein CLMP1 OS=Arabidopsis thaliana OX=3702 GN=CLMP1 PE=1 SV=1	34	15	71	15	751	82.7	378	385	504	379	414	311	11	10	9	9	13	9	1.70761e+07	1.62723e+07	1.77458e+07	3.80083e+07	2.96816e+07	4.04129e+07	2.72731e+07	2.82402e+07	3.0562e+07	4.26281e+07	3.92436e+07	4.04129e+07	High	High	High	High	High	High	0	High	0.872	0.656262	0.179246	Carbamidomethyl [C358; C480; C734]
Q9FZ76	60S ribosomal protein L6-1 OS=Arabidopsis thaliana OX=3702 GN=RPL6A PE=2 SV=1	60	22	140	8	233	26.1	358	325	307	452	462	397	14	16	20	17	15	16	9.65621e+07	77021565	9.4006e+07	1.2792e+08	1.05532e+08	155357654	1.54224e+08	1.33669e+08	1.61899e+08	1.43468e+08	1.39529e+08	155357654	High	High	High	High	High	High	0	High	1.087	0.832128	0.373937
P48641	Glutathione reductase, cytosolic OS=Arabidopsis thaliana OX=3702 GN=At3g24170 PE=1 SV=1	52	23	106	23	499	53.8	326	432	388	322	324	317	16	16	18	14	11	13	8.8362e+07	7.77159e+07	8.11695e+07	1.25814e+08	1.02593e+08	1.48448e+08	1.41127e+08	1.34874e+08	1.39791e+08	1.41106e+08	1.35644e+08	1.48448e+08	High	High	High	High	High	High	0	High	1.023	0.977267	0.803048	Oxidation [M351; M482]; Carbamidomethyl [C54; C73; C355]
O48549	40S ribosomal protein S6-1 OS=Arabidopsis thaliana OX=3702 GN=RPS6A PE=1 SV=2	45	14	151	5	250	28.4	910	849	1014	732	1053	903	12	12	12	12	12	11	5.50644e+07	4.44139e+07	5.08673e+07	7.56399e+07	6.11308e+07	9.9996e+07	8.79461e+07	7.70792e+07	8.76045e+07	8.48338e+07	8.08242e+07	9.9996e+07	High	High	High	High	High	High	0	High	0.99	0.98801	0.922278	Carbamidomethyl [C12; C102]
Q8S4Y1	Acetyl-CoA acetyltransferase, cytosolic 1 OS=Arabidopsis thaliana OX=3702 GN=AAT1 PE=1 SV=1	72	18	93	18	403	41.4	344	292	401	397	392	581	11	10	12	13	15	15	3.0378e+07	2.7701e+07	3.05935e+07	5.08843e+07	3.73153e+07	6.04121e+07	4.85183e+07	4.80743e+07	5.26885e+07	5.70692e+07	4.93365e+07	6.04121e+07	High	High	High	High	High	High	0	High	0.92	0.871938	0.448786	Acetyl [N-Term]; Carbamidomethyl [C14; C90; C164; C169; C173; C363]
O23324	ATP-sulfurylase 3, chloroplastic OS=Arabidopsis thaliana OX=3702 GN=APS3 PE=1 SV=1	35	18	143	2	465	52	367	324	446	453	473	489	16	15	15	14	15	15	1.56069e+06	1.36064e+06	1.4216e+06	2.20333e+06	1906395	2.50734e+06	2.49266e+06	2.36135e+06	2.4483e+06	2.47115e+06	2.52054e+06	2.50734e+06	High	High	High	High	High	High	0	High	0.983	0.995508	0.961829	Oxidation [M272; M357; M378]
Q9SI20	Elongation factor 1-delta 2 OS=Arabidopsis thaliana OX=3702 GN=At2g18110 PE=1 SV=1	73	17	122	10	231	25.3	389	382	309	318	376	329	15	14	14	13	14	13	28658295	2.42826e+07	2.7471e+07	4.10496e+07	3.81166e+07	4.69603e+07	4.57716e+07	4.21418e+07	4.73111e+07	4.60391e+07	5.03959e+07	4.69603e+07	High	High	High	High	High	High	0	High	0.906	0.824024	0.362873	Acetyl [N-Term]; Oxidation [M170]
Q9FZ47	ACT domain-containing protein ACR11 OS=Arabidopsis thaliana OX=3702 GN=ACR11 PE=1 SV=1	57	13	128	13	290	31.3	495	652	656	660	698	590	11	12	12	11	10	9	1.68725e+08	1.70418e+08	1.56909e+08	2.48764e+08	2.36339e+08	2.72735e+08	2.69479e+08	2.95756e+08	2.70232e+08	2.79e+08	3.12476e+08	2.72735e+08	High	High	High	High	High	High	0	High	0.945	0.921634	0.54923	Oxidation [M114]
Q39172	NADPH-dependent oxidoreductase 2-alkenal reductase OS=Arabidopsis thaliana OX=3702 GN=AER PE=1 SV=1	72	17	93	11	345	38.1	391	372	392	336	504	362	11	11	12	11	14	10	1.71706e+07	1.25362e+07	1.47823e+07	2.02927e+07	1.75475e+07	2.7099e+07	2.74241e+07	2.17563e+07	2.54583e+07	2.27592e+07	2.32005e+07	2.7099e+07	High	High	High	High	High	High	0	High	0.923	0.875539	0.45774	Carbamidomethyl [C50; C181; C221; C254]; Oxidation [M58]
P17094	60S ribosomal protein L3-1 OS=Arabidopsis thaliana OX=3702 GN=ARP1 PE=1 SV=5	41	21	124	14	389	44.5	259	230	322	356	391	330	15	14	16	16	19	17	7.56565e+07	5.91007e+07	6.75947e+07	9.49419e+07	8.12068e+07	1.33585e+08	1.20835e+08	1.02568e+08	1.16413e+08	1.06482e+08	1.07368e+08	1.33585e+08	High	High	High	High	High	High	0	High	1	0.999401	0.996503	Carbamidomethyl [C254]; Oxidation [M299]
O80950	Jacalin-related lectin 22 OS=Arabidopsis thaliana OX=3702 GN=JAL22 PE=1 SV=1	54	18	98	14	458	50.4	288	312	265	470	503	453	11	14	13	16	16	15	2.85785e+07	2.46338e+07	2.50386e+07	4.71503e+07	4.03184e+07	5.47996e+07	4.56441e+07	4.27513e+07	4.31219e+07	5.28813e+07	5.33071e+07	5.47996e+07	High	High	High	High	High	High	0	High	0.826	0.388052	0.0671971	Carbamidomethyl [C11]
Q9LKR8	Rubisco accumulation factor 1.1, chloroplastic OS=Arabidopsis thaliana OX=3702 GN=RAF1.1 PE=1 SV=1	46	16	109	16	434	48.2	433	509	430	512	442	485	12	15	14	14	12	13	6.07343e+07	5.79253e+07	6.31414e+07	8.72736e+07	7.31832e+07	9.55057e+07	9.70018e+07	1.00528e+08	1.08743e+08	9.78816e+07	9.67593e+07	9.55057e+07	High	High	High	High	High	High	0	High	1.006	0.990423	0.940717	Carbamidomethyl [C295]; Oxidation [M309]
P93028	Ubiquitin-activating enzyme E1 1 OS=Arabidopsis thaliana OX=3702 GN=UBA1 PE=1 SV=1	24	18	79	18	1080	120.2	237	179	223	108	265	233	12	9	11	7	14	14	1.51611e+07	9.70518e+06	1.54262e+07	2.29492e+07	1.53717e+07	3.02383e+07	2.42146e+07	1.68431e+07	2.65672e+07	2.57386e+07	2.03237e+07	3.02383e+07	High	High	High	High	High	High	0	High	0.853	0.588955	0.144764	Carbamidomethyl [C518; C612]
Q9MA79	Fructose-1,6-bisphosphatase, cytosolic OS=Arabidopsis thaliana OX=3702 GN=CYFBP PE=1 SV=1	45	14	93	14	341	37.3	619	397	468	551	500	453	12	10	11	11	11	11	45027137	4.31366e+07	4.15381e+07	7.99523e+07	6.23508e+07	1.0108e+08	7.19151e+07	7.48624e+07	7.15377e+07	8.96704e+07	8.24373e+07	1.0108e+08	High	High	High	High	High	High	0	High	0.872	0.616337	0.156944	Carbamidomethyl [C44]; Acetyl [N-Term]; Oxidation [M1]
Q9SIP7	40S ribosomal protein S3-1 OS=Arabidopsis thaliana OX=3702 GN=RPS3A PE=1 SV=1	71	20	150	2	250	27.5	632	653	581	478	507	515	16	15	16	16	17	15	7.97621e+06	4.72953e+06	7.38087e+06	13077718	9257062	15387510	1.27392e+07	8.20797e+06	1.27115e+07	1.46673e+07	1.22392e+07	15387510	High	High	High	High	High	High	0	High	0.828	0.548474	0.12391	Carbamidomethyl [C97; C119]; Acetyl [N-Term]; Oxidation [M127; M245]
Q9SGS4	Thioredoxin-like protein CDSP32, chloroplastic OS=Arabidopsis thaliana OX=3702 GN=CDSP32 PE=1 SV=1	58	16	156	16	302	33.7	654	591	672	631	677	656	14	15	15	14	15	14	1.26314e+08	1.074e+08	1.16567e+08	2.27176e+08	1.76325e+08	2.64035e+08	2.01742e+08	1.8639e+08	2.00754e+08	2.54789e+08	2.33129e+08	2.64035e+08	High	High	High	High	High	High	0	High	0.853	0.475052	0.0924771	Oxidation [M115; M131; M174; M245; M254]; Carbamidomethyl [C122; C253]
Q9ZNT7	Prohibitin-2, mitochondrial OS=Arabidopsis thaliana OX=3702 GN=PHB2 PE=1 SV=1	62	14	108	8	286	31.8	450	452	394	436	492	467	12	12	11	12	11	12	1.9599e+07	2.11918e+07	1.72353e+07	2.90491e+07	2.80059e+07	30996666	3.13026e+07	3.67778e+07	2.9683e+07	3.258e+07	3.70281e+07	30996666	High	High	High	High	High	High	0	High	0.951	0.954861	0.652321	Acetyl [N-Term]
Q9FT52	ATP synthase subunit d, mitochondrial OS=Arabidopsis thaliana OX=3702 GN=At3g52300 PE=1 SV=3	82	20	135	20	168	19.6	430	378	379	394	368	384	16	16	16	18	15	16	1.69209e+08	1.89488e+08	1.67812e+08	2.29399e+08	2.19332e+08	2.21887e+08	2.70252e+08	3.28851e+08	2.89008e+08	2.57282e+08	2.89991e+08	2.21887e+08	High	High	High	High	High	High	0	High	1.128	0.674538	0.198223
Q9LHG9	Nascent polypeptide-associated complex subunit alpha-like protein 1 OS=Arabidopsis thaliana OX=3702 GN=At3g12390 PE=1 SV=1	66	11	100	7	203	22	625	776	605	589	556	422	11	11	11	11	9	10	5.8493e+07	6.17905e+07	5.70285e+07	7.21411e+07	6.70742e+07	7.62282e+07	9.34221e+07	1.07236e+08	9.82155e+07	8.09097e+07	8.86823e+07	7.62282e+07	High	High	High	High	High	High	0	High	1.147	0.583983	0.142307	Oxidation [M75]; Acetyl [N-Term]
P28769	T-complex protein 1 subunit alpha OS=Arabidopsis thaliana OX=3702 GN=CCT1 PE=1 SV=1	56	23	109	23	545	59.2	409	385	408	403	425	340	17	16	16	17	16	14	1.00372e+08	7.93991e+07	9.06196e+07	1.35435e+08	1.12911e+08	1.72695e+08	1.6031e+08	1.37795e+08	1.56066e+08	1.51897e+08	1.49285e+08	1.72695e+08	High	High	High	High	High	High	0	High	1.008	0.98801	0.924918	Carbamidomethyl [C28; C154; C239; C400]; Oxidation [M511]; Acetyl [N-Term]
Q9LK72	Lectin-like protein At3g16530 OS=Arabidopsis thaliana OX=3702 GN=At3g16530 PE=1 SV=1	59	11	101	8	276	30.5	363	274	364	524	563	409	10	11	9	10	10	10	5.78324e+07	6.19205e+07	5.55354e+07	9.0549e+07	7.97532e+07	9.10309e+07	9.23671e+07	1.07461e+08	9.56439e+07	1.01555e+08	1.05446e+08	9.10309e+07	High	High	High	High	High	High	0	High	0.957	0.953005	0.646932	Oxidation [M55; M255]
Q8W4H8	Inactive GDSL esterase/lipase-like protein 23 OS=Arabidopsis thaliana OX=3702 GN=GLL23 PE=1 SV=1	49	13	92	12	386	43.1	717	617	505	622	518	557	10	10	11	11	10	11	1.38979e+08	1.13977e+08	1.28636e+08	2.27927e+08	1.85281e+08	2.42237e+08	2.2197e+08	1.97804e+08	2.21539e+08	2.55631e+08	2.4497e+08	2.42237e+08	High	High	High	High	High	High	0	High	0.757	0.0382278	0.00313451	Oxidation [M226; M349; M363]; Carbamidomethyl [C214; C229]
P60040	60S ribosomal protein L7-2 OS=Arabidopsis thaliana OX=3702 GN=RPL7B PE=1 SV=1	62	19	146	8	242	28.2	536	434	507	447	531	576	16	17	17	16	18	18	4.43028e+07	3.41186e+07	4.20272e+07	5.80479e+07	4.60835e+07	7.48438e+07	7.07583e+07	5.9212e+07	7.23799e+07	6.51036e+07	6.09294e+07	7.48438e+07	High	High	High	High	High	High	0	High	1.029	0.971941	0.740659	Carbamidomethyl [C180]
Q08112	40S ribosomal protein S15-1 OS=Arabidopsis thaliana OX=3702 GN=RPS15A PE=2 SV=1	73	9	134	2	152	17.1	552	521	615	492	466	463	8	7	7	8	8	8	2.25709e+07	2.2323e+07	2.13412e+07	3.5474e+07	2.5855e+07	3.57299e+07	3.60491e+07	3.87409e+07	3.67542e+07	3.97858e+07	3.41842e+07	3.57299e+07	High	High	High	High	High	High	0	High	1.045	0.956742	0.655244	Acetyl [N-Term]; Oxidation [M35; M96]
Q8H1Y0	Pyruvate dehydrogenase E1 component subunit alpha-2, mitochondrial OS=Arabidopsis thaliana OX=3702 GN=IAR4 PE=1 SV=2	47	17	98	13	393	43.3	356	319	322	386	553	535	13	12	12	11	14	15	43319970	4.06648e+07	4.14135e+07	5.99098e+07	5.21183e+07	7.54907e+07	6.91885e+07	7.05726e+07	7.1323e+07	6.71917e+07	6.89083e+07	7.54907e+07	High	High	High	High	High	High	0	High	1.038	0.963583	0.682906	Carbamidomethyl [C93; C124; C179]
Q9M339	40S ribosomal protein S3-2 OS=Arabidopsis thaliana OX=3702 GN=RPS3B PE=1 SV=1	57	19	148	3	249	27.3	599	631	564	464	510	500	16	16	16	16	17	14	25539075	17820149	2.27815e+07	38500450	3.42489e+07	46754952	4.07897e+07	3.09264e+07	3.92347e+07	4.31801e+07	4.52823e+07	46754952	High	High	High	High	High	High	0	High	0.849	0.551516	0.126105	Carbamidomethyl [C97; C119]; Oxidation [M127]
Q9SRT9	UDP-arabinopyranose mutase 1 OS=Arabidopsis thaliana OX=3702 GN=RGP1 PE=1 SV=1	58	17	113	6	357	40.6	342	264	280	232	334	262	15	14	14	14	16	15	1.74155e+07	1.32399e+07	1.37683e+07	24620207	1.82293e+07	2.43955e+07	2.78152e+07	2.29775e+07	2.3712e+07	2.76128e+07	2.41019e+07	2.43955e+07	High	High	High	High	High	High	0	High	0.944	0.931031	0.588834	Carbamidomethyl [C85; C113; C215; C257; C315]; Oxidation [M214; M217]; Acetyl [N-Term]
Q9FY64	40S ribosomal protein S15-4 OS=Arabidopsis thaliana OX=3702 GN=RPS15D PE=2 SV=1	73	9	118	2	152	17.1	503	474	585	421	416	396	8	7	7	8	7	7	1.21019e+07	9.0151e+06	9.17858e+06	1.60212e+07	1.13518e+07	1.82067e+07	1.93285e+07	1.56455e+07	1.58075e+07	1.79686e+07	1.50088e+07	1.82067e+07	High	High	High	High	High	High	0	High	0.88	0.741299	0.256115	Acetyl [N-Term]; Oxidation [M35; M96]
Q8LA13	DEAD-box ATP-dependent RNA helicase 11 OS=Arabidopsis thaliana OX=3702 GN=RH11 PE=1 SV=1	45	19	95	13	612	66	176	218	269	258	313	427	12	12	12	12	16	16	1.94598e+07	1.78399e+07	1.49917e+07	2.72374e+07	2.27134e+07	2.76138e+07	3.10802e+07	3.09606e+07	2.58189e+07	3.05481e+07	3.00306e+07	2.76138e+07	High	High	High	High	High	High	0	High	1.09	0.871661	0.443827	Carbamidomethyl [C194; C280; C429]
O23627	Glycine--tRNA ligase, mitochondrial 1 OS=Arabidopsis thaliana OX=3702 GN=At1g29880 PE=1 SV=1	35	21	99	21	729	81.9	395	232	304	283	331	297	14	11	11	17	19	17	4.02225e+07	3.06495e+07	3.63186e+07	6.15335e+07	4.54884e+07	8.22042e+07	6.42414e+07	5.31914e+07	6.25486e+07	6.90128e+07	6.01425e+07	8.22042e+07	High	High	High	High	High	High	0	High	0.952	0.953005	0.647313	Carbamidomethyl [C151; C388; C542; C586; C591; C618]
Q94A94	Diaminopimelate decarboxylase 2, chloroplastic OS=Arabidopsis thaliana OX=3702 GN=LYSA2 PE=1 SV=1	44	18	103	5	489	54.1	385	310	384	445	494	391	15	14	14	16	15	15	19254101	1.78493e+07	1.56245e+07	2.80467e+07	2.16772e+07	32668277	3.07517e+07	3.0977e+07	2.69087e+07	3.14557e+07	2.86605e+07	32668277	High	High	High	High	High	High	0	High	1.083	0.88246	0.469436	Carbamidomethyl [C71; C82; C146; C169; C268; C355; C356; C416]
O22263	Protein disulfide-isomerase like 2-1 OS=Arabidopsis thaliana OX=3702 GN=PDIL2-1 PE=2 SV=1	52	18	132	17	361	39.5	518	527	561	484	456	570	15	16	16	15	18	16	1.38366e+08	1.38009e+08	1.35305e+08	2.03359e+08	1.73487e+08	2.16805e+08	2.20992e+08	2.39511e+08	2.33024e+08	2.28077e+08	2.29377e+08	2.16805e+08	High	High	High	High	High	High	0	High	1.061	0.913952	0.525365	Carbamidomethyl [C52; C55]
Q9S7Y7	Alpha-xylosidase 1 OS=Arabidopsis thaliana OX=3702 GN=XYL1 PE=1 SV=1	28	16	94	16	915	102.3	228	244	302	313	346	314	14	13	13	12	14	12	2.84511e+07	2.89254e+07	2.92169e+07	4.42304e+07	39714356	6.3495e+07	4.54407e+07	5.01992e+07	5.03179e+07	4.96066e+07	5.25084e+07	6.3495e+07	High	High	High	High	High	High	0	High	0.93	0.91188	0.518392
O23553	Beta-amylase 3, chloroplastic OS=Arabidopsis thaliana OX=3702 GN=BAM3 PE=1 SV=3	47	19	79	19	548	61.3	224	147	156	264	406	261	13	9	12	9	13	11	2.96279e+07	2.32894e+07	2.46849e+07	3.79575e+07	3.01541e+07	4.33612e+07	4.73202e+07	4.04182e+07	4.25127e+07	4.25712e+07	3.98683e+07	4.33612e+07	High	High	High	High	High	High	0	High	0.95	0.95329	0.649515	Carbamidomethyl [C213; C282; C419; C433]; Acetyl [N-Term]
Q9FKA5	Uncharacterized protein At5g39570 OS=Arabidopsis thaliana OX=3702 GN=At5g39570 PE=1 SV=1	58	16	130	16	381	43.5	526	576	551	677	612	598	12	13	13	14	15	13	1.74444e+08	1.89001e+08	1.53001e+08	2.15247e+08	1.8742e+08	2.14418e+08	2.78614e+08	3.28006e+08	2.63501e+08	2.4141e+08	2.47797e+08	2.14418e+08	High	High	High	High	High	High	0	High	1.235	0.190171	0.0243546
Q9FJA6	40S ribosomal protein S3-3 OS=Arabidopsis thaliana OX=3702 GN=RPS3C PE=1 SV=1	76	20	156	4	248	27.4	615	712	624	522	504	569	17	16	17	17	16	16	1.71023e+07	1.30756e+07	1.51683e+07	2.27968e+07	1.9727e+07	2.61136e+07	2.73149e+07	2.26923e+07	2.61231e+07	2.55677e+07	2.60821e+07	2.61136e+07	High	High	High	High	High	High	0	High	1.014	0.982506	0.884731	Carbamidomethyl [C97; C119]; Acetyl [N-Term]; Oxidation [M127; M245]
Q9ZUY6	UDP-D-apiose/UDP-D-xylose synthase 1 OS=Arabidopsis thaliana OX=3702 GN=AXS1 PE=1 SV=1	61	20	105	6	389	43.6	270	231	346	259	369	373	14	12	14	14	15	18	1.09875e+07	9.99075e+06	8.71529e+06	1.52031e+07	1.25539e+07	1.681e+07	1.75487e+07	1.73387e+07	1.50096e+07	1.70511e+07	1.65982e+07	1.681e+07	High	High	High	High	High	High	0	High	1.041	0.977267	0.766996	Acetyl [N-Term]; Carbamidomethyl [C21; C34; C140; C173; C239]
Q9M8M7	Acetylornithine aminotransferase, chloroplastic/mitochondrial OS=Arabidopsis thaliana OX=3702 GN=WIN1 PE=1 SV=1	55	17	101	17	457	48.8	471	395	455	362	486	487	12	12	12	12	14	14	6.85647e+07	5.99961e+07	6.10797e+07	8.85848e+07	7.33577e+07	1.01954e+08	1.09508e+08	1.04122e+08	1.05192e+08	9.93521e+07	9.699e+07	1.01954e+08	High	High	High	High	High	High	0	High	1.079	0.857194	0.415934	Carbamidomethyl [C99; C157; C272; C286; C348]
P82538	PsbP-like protein 1, chloroplastic OS=Arabidopsis thaliana OX=3702 GN=PPL1 PE=1 SV=1	55	12	100	12	230	25.6	262	360	443	447	574	466	7	10	9	10	11	11	7.61427e+07	8.20159e+07	7.23714e+07	1.11242e+08	9.83175e+07	1.15821e+08	1.21611e+08	1.42336e+08	1.24639e+08	1.24763e+08	1.29991e+08	1.15821e+08	High	High	High	High	High	High	0	High	1.042	0.956742	0.660141
Q38799	Pyruvate dehydrogenase E1 component subunit beta-1, mitochondrial OS=Arabidopsis thaliana OX=3702 GN=PDH2 PE=1 SV=2	39	10	111	10	363	39.2	484	640	624	746	650	582	9	8	9	10	10	9	9.18681e+07	8.94497e+07	9.47911e+07	1.72536e+08	1.41896e+08	2.02628e+08	1.46727e+08	1.55238e+08	1.63251e+08	1.93507e+08	1.87607e+08	2.02628e+08	High	High	High	High	High	High	0	High	0.84	0.380384	0.0648878	Oxidation [M50; M59; M136; M334]; Carbamidomethyl [C164]
O04450	T-complex protein 1 subunit epsilon OS=Arabidopsis thaliana OX=3702 GN=CCT5 PE=1 SV=1	44	15	102	15	535	59.3	396	399	353	365	409	362	13	13	13	12	13	14	4.40032e+07	3.82347e+07	4.10317e+07	6.28676e+07	4.97388e+07	7.20438e+07	7.02798e+07	6.63552e+07	7.06655e+07	7.05091e+07	6.57623e+07	7.20438e+07	High	High	High	High	High	High	0	High	1.016	0.982506	0.847819	Acetyl [N-Term]; Carbamidomethyl [C165; C298; C373; C425; C489]
Q9FG67	Methylthioalkylmalate synthase 1, chloroplastic OS=Arabidopsis thaliana OX=3702 GN=MAM1 PE=1 SV=1	53	20	108	16	506	55.1	379	510	422	479	440	541	13	17	15	17	15	17	3.31042e+07	2.99325e+07	3.07955e+07	4.37953e+07	3.92147e+07	5.32354e+07	5.28725e+07	5.1947e+07	5.30365e+07	4.91186e+07	5.18478e+07	5.32354e+07	High	High	High	High	High	High	0	High	1.04	0.956742	0.664793	Carbamidomethyl [C160; C230; C242; C293]; Oxidation [M123]
Q9LEV3	CBS domain-containing protein CBSX3, mitochondrial OS=Arabidopsis thaliana OX=3702 GN=CBSX3 PE=1 SV=1	62	11	113	11	206	22.7	555	554	419	589	621	716	10	11	10	11	10	11	1.08776e+08	1.14896e+08	1.06941e+08	1.60109e+08	1.41569e+08	1.71439e+08	1.73731e+08	1.99399e+08	1.84176e+08	1.7957e+08	1.87175e+08	1.71439e+08	High	High	High	High	High	High	0	High	0.992	0.990423	0.940279	Oxidation [M47; M61; M88; M136; M155; M158; M174; M177]; Carbamidomethyl [C75]
Q9FF55	Protein disulfide isomerase-like 1-4 OS=Arabidopsis thaliana OX=3702 GN=PDIL1-4 PE=1 SV=1	43	19	125	19	597	66.3	403	509	468	414	370	465	12	15	18	17	14	15	7.08654e+07	7.3562e+07	7.17367e+07	9.47189e+07	9.89654e+07	1.25136e+08	1.13183e+08	1.27665e+08	1.23546e+08	1.06232e+08	1.30847e+08	1.25136e+08	High	High	High	High	High	High	0	High	1.017	0.982506	0.849763
Q94JQ3	Serine hydroxymethyltransferase 3, chloroplastic OS=Arabidopsis thaliana OX=3702 GN=SHM3 PE=1 SV=2	50	20	121	20	529	57.9	564	501	522	540	538	519	17	17	17	16	17	18	5.63193e+07	5.05187e+07	5.37939e+07	6.84464e+07	65555371	8.39038e+07	8.99504e+07	8.76738e+07	9.26447e+07	7.6766e+07	8.66742e+07	8.39038e+07	High	High	High	High	High	High	0	High	1.05	0.937231	0.601085	Carbamidomethyl [C125; C153; C363]
F4I7I0	Alanine aminotransferase 1, mitochondrial OS=Arabidopsis thaliana OX=3702 GN=ALAAT1 PE=1 SV=1	43	17	102	12	543	59.8	457	372	404	380	487	478	13	13	14	13	15	13	5.60182e+07	4.22789e+07	5.44003e+07	8.47021e+07	6.19691e+07	1.19549e+08	8.94695e+07	7.33739e+07	9.36891e+07	9.49975e+07	8.19326e+07	1.19549e+08	High	High	High	High	High	High	0	High	0.954	0.942463	0.617141	Carbamidomethyl [C112; C366; C451; C463; C486; C514]
Q9FIE8	UDP-glucuronic acid decarboxylase 3 OS=Arabidopsis thaliana OX=3702 GN=UXS3 PE=1 SV=1	71	20	111	7	342	38.5	390	327	230	278	319	377	14	15	12	15	17	16	7.86079e+06	6.70812e+06	7.70658e+06	1.44352e+07	12660308	1.59336e+07	1.25549e+07	1.16418e+07	1.32724e+07	1.61897e+07	1.67389e+07	1.59336e+07	High	High	High	High	High	High	0	High	1.032	0.981462	0.838468	Carbamidomethyl [C26; C103; C172; C242]; Oxidation [M292]
P68209	Succinate--CoA ligase [ADP-forming] subunit alpha-1, mitochondrial OS=Arabidopsis thaliana OX=3702 GN=At5g08300 PE=1 SV=1	44	12	98	5	347	36.1	462	383	292	413	355	319	11	11	9	10	9	11	3.68095e+07	2.90702e+07	3.46205e+07	4.91279e+07	4.21451e+07	5.46945e+07	5.87903e+07	5.04505e+07	5.9624e+07	5.50993e+07	5.57222e+07	5.46945e+07	High	High	High	High	High	High	0	High	1.042	0.953033	0.648652	Carbamidomethyl [C174; C183]
Q96528	Catalase-1 OS=Arabidopsis thaliana OX=3702 GN=CAT1 PE=1 SV=3	42	18	123	6	492	56.7	275	235	170	280	290	283	13	11	9	13	12	13	1.3009e+07	1.03334e+07	7.74819e+06	1.69726e+07	1.40258e+07	2.09278e+07	2.07773e+07	1.79333e+07	1.33441e+07	1.90356e+07	1.85443e+07	2.09278e+07	High	High	Peak Found	High	High	High	0	High	1.021	0.984014	0.898669	Carbamidomethyl [C230]
Q56YU0	Aldehyde dehydrogenase family 2 member C4 OS=Arabidopsis thaliana OX=3702 GN=ALDH2C4 PE=1 SV=2	46	19	110	19	501	54.3	394	381	486	401	393	447	18	15	15	17	15	15	5.39065e+07	4.74277e+07	5.01761e+07	7.72633e+07	6.74339e+07	9.70038e+07	8.60968e+07	8.23095e+07	8.64141e+07	8.66545e+07	8.91578e+07	9.70038e+07	High	High	High	High	High	High	0	High	0.941	0.913221	0.522027	Carbamidomethyl [C187]
P43297	Cysteine proteinase RD21A OS=Arabidopsis thaliana OX=3702 GN=RD21A PE=1 SV=1	26	11	88	11	462	50.9	445	403	480	452	486	474	10	9	9	10	9	9	9.73849e+07	8.21005e+07	9.4681e+07	1.62718e+08	1.32685e+08	1.79798e+08	1.55538e+08	1.42483e+08	1.63061e+08	1.82496e+08	1.7543e+08	1.79798e+08	High	High	High	High	High	High	0	High	0.927	0.862314	0.424235	Carbamidomethyl [C233; C291; C342]
P42770	Glutathione reductase, chloroplastic OS=Arabidopsis thaliana OX=3702 GN=EMB2360 PE=2 SV=1	48	16	89	16	565	60.8	130	197	196	283	477	370	9	12	10	11	15	14	4.72375e+07	4.01965e+07	4.37393e+07	7.03801e+07	5.74126e+07	8.82251e+07	7.54454e+07	6.976e+07	7.53285e+07	7.89347e+07	7.59082e+07	8.82251e+07	High	High	High	High	High	High	0	High	0.902	0.764742	0.289181	Carbamidomethyl [C116; C135; C433; C486; C498]
P25851	Fructose-1,6-bisphosphatase 1, chloroplastic OS=Arabidopsis thaliana OX=3702 GN=CFBP1 PE=1 SV=2	33	10	99	10	417	45.1	497	417	537	610	775	566	9	9	9	9	10	8	8.06517e+07	6.46222e+07	6.90581e+07	1.72611e+08	1.07082e+08	2.0594e+08	1.28813e+08	1.1215e+08	1.18933e+08	1.93592e+08	1.41579e+08	2.0594e+08	High	High	High	High	High	High	0	High	0.796	0.134585	0.0154727	Carbamidomethyl [C154; C366]; Oxidation [M303]
P0DH95	Calmodulin-1 OS=Arabidopsis thaliana OX=3702 GN=CAM1 PE=1 SV=1	70	11	120	2	149	16.9	741	694	577	643	640	716	9	10	9	10	11	11	12820022	13018433	12267909	1.6356e+07	1.48322e+07	1.78651e+07	2.04755e+07	2.25931e+07	2.1128e+07	1.8344e+07	1.96104e+07	1.78651e+07	High	High	Peak Found	High	High	High	0	High	1.202	0.563932	0.1316	Acetyl [N-Term]; Carbamidomethyl [C27]; Oxidation [M37; M77; M110; M125]
P55826	Protoporphyrinogen oxidase 1, chloroplastic OS=Arabidopsis thaliana OX=3702 GN=PPOX1 PE=1 SV=1	46	16	93	16	537	57.7	350	334	373	406	386	366	13	10	12	12	10	13	4.29803e+07	4.44273e+07	4.02723e+07	6.83189e+07	5.70781e+07	73679890	6.8646e+07	7.71025e+07	6.93577e+07	7.6623e+07	7.54659e+07	73679890	High	High	High	High	High	High	0	High	0.9	0.758109	0.277118	Carbamidomethyl [C59; C70; C215; C381]
Q42449	Profilin-1 OS=Arabidopsis thaliana OX=3702 GN=PRO1 PE=1 SV=1	98	10	141	6	131	14.3	466	607	546	821	950	802	10	9	9	10	10	10	6.5049e+07	6.33472e+07	7.65494e+07	2.07176e+08	1.41626e+08	2.04097e+08	1.03893e+08	1.09937e+08	1.31835e+08	2.32358e+08	1.87251e+08	2.04097e+08	High	High	High	High	High	High	0	High	0.523	1.42739e-10	5.85199e-12	Acetyl [N-Term]; Carbamidomethyl [C13; C115]; Oxidation [M12; M73; M110]
Q9SJE1	Magnesium-chelatase subunit ChlD, chloroplastic OS=Arabidopsis thaliana OX=3702 GN=CHLD PE=1 SV=3	35	20	91	20	760	83.2	202	169	245	288	348	205	10	12	13	14	14	11	3.7649e+07	3.45817e+07	3.74103e+07	5.38817e+07	4.74499e+07	6.29951e+07	6.01311e+07	6.00156e+07	6.44286e+07	6.0431e+07	6.2736e+07	6.29951e+07	High	High	High	High	High	High	0	High	1.023	0.977267	0.778641	Carbamidomethyl [C627]
Q9SSS9	ATP synthase subunit delta, chloroplastic OS=Arabidopsis thaliana OX=3702 GN=ATPD PE=1 SV=1	62	15	142	15	234	25.7	637	679	495	662	622	759	14	13	11	13	12	14	2.03189e+08	2.29465e+08	1.77135e+08	3.99967e+08	2.80324e+08	2.7321e+08	3.24523e+08	3.9823e+08	3.05065e+08	4.48582e+08	3.70631e+08	2.7321e+08	High	High	High	High	High	High	0	High	0.94	0.91188	0.514608	Oxidation [M69; M212]
Q8L7K9	NAD-dependent malic enzyme 2, mitochondrial OS=Arabidopsis thaliana OX=3702 GN=NAD-ME2 PE=1 SV=1	41	15	73	15	607	66.6	389	355	396	459	584	333	12	10	10	11	15	11	1.62665e+07	1.36258e+07	1.60286e+07	2.43947e+07	1.89602e+07	3.08474e+07	2.59801e+07	2.36472e+07	2.76048e+07	2.73598e+07	2.50683e+07	3.08474e+07	High	High	High	High	High	High	0	High	0.936	0.922986	0.566043	Carbamidomethyl [C75; C79; C144; C440; C456]
P56820	Eukaryotic translation initiation factor 3 subunit D OS=Arabidopsis thaliana OX=3702 GN=TIF3D1 PE=1 SV=1	47	17	77	17	591	66.7	271	227	206	263	317	329	10	8	10	11	11	11	2.4145e+07	2.17103e+07	2.23891e+07	3.94092e+07	3.20372e+07	4.67852e+07	3.85632e+07	3.76777e+07	3.85589e+07	4.41994e+07	4.2358e+07	4.67852e+07	High	High	High	High	High	High	0	High	0.968	0.977267	0.783638	Carbamidomethyl [C218; C396; C517]
P55228	Glucose-1-phosphate adenylyltransferase small subunit, chloroplastic OS=Arabidopsis thaliana OX=3702 GN=APS1 PE=2 SV=2	40	15	93	15	520	56.6	370	389	386	488	615	391	14	12	12	11	14	12	6.95704e+07	5.72261e+07	5.59832e+07	9.78756e+07	8.31139e+07	1.18221e+08	1.11114e+08	9.93144e+07	9.64152e+07	1.09772e+08	1.09889e+08	1.18221e+08	High	High	High	High	High	High	0	High	0.863	0.538535	0.11765	Oxidation [M162; M392]; Carbamidomethyl [C131; C406]
P27323	Heat shock protein 90-1 OS=Arabidopsis thaliana OX=3702 GN=HSP90-1 PE=1 SV=3	38	25	147	12	700	80.6	536	551	572	639	604	625	18	16	18	20	20	20	1.06674e+07	7.37679e+06	9.22693e+06	1.54286e+07	1.35139e+07	1.85556e+07	1.70375e+07	1.28022e+07	1.58908e+07	1.73039e+07	1.78675e+07	1.85556e+07	High	High	High	High	High	High	0	High	0.878	0.740632	0.253857	Acetyl [N-Term]; Carbamidomethyl [C570; C571]
Q9SCY0	Phosphoglucomutase, chloroplastic OS=Arabidopsis thaliana OX=3702 GN=PGMP PE=1 SV=2	40	21	119	21	623	67.9	434	442	393	517	558	566	18	18	16	18	18	17	6.58143e+07	5.53761e+07	5.45723e+07	1.08182e+08	81338121	1.30854e+08	1.05115e+08	9.61037e+07	9.39852e+07	1.21332e+08	1.07541e+08	1.30854e+08	High	High	High	High	High	High	0	High	0.908	0.78124	0.307748	Carbamidomethyl [C431; C499]
Q94K71	CBBY-like protein OS=Arabidopsis thaliana OX=3702 GN=CBBY PE=1 SV=1	53	19	116	19	319	34.2	430	474	562	405	554	553	14	17	16	13	15	14	1.04813e+08	9.74145e+07	9.83513e+07	1.74757e+08	1.30311e+08	1.91264e+08	1.67402e+08	1.6906e+08	1.69382e+08	1.95999e+08	1.7229e+08	1.91264e+08	High	High	High	High	High	High	0	High	0.98	0.981462	0.838062	Carbamidomethyl [C197; C211; C253; C273; C295; C309]
O80796	Membrane-associated protein VIPP1, chloroplastic OS=Arabidopsis thaliana OX=3702 GN=VIPP1 PE=1 SV=1	50	15	96	15	330	36.4	607	765	583	440	434	554	11	13	12	12	12	13	8.54813e+07	9.26857e+07	8.60438e+07	1.16754e+08	1.10951e+08	1.27329e+08	1.36527e+08	1.60854e+08	1.48186e+08	1.30946e+08	1.46694e+08	1.27329e+08	High	High	High	High	High	High	0	High	1.08	0.854578	0.408179	Oxidation [M226; M247; M249]
Q42546	SAL1 phosphatase OS=Arabidopsis thaliana OX=3702 GN=SAL1 PE=1 SV=1	55	13	88	13	353	37.5	552	382	455	469	396	381	13	10	12	11	12	10	3.92142e+07	4.12139e+07	3.98999e+07	4.88091e+07	4.65668e+07	5.64772e+07	6.2631e+07	7.15256e+07	6.87162e+07	5.47418e+07	6.15684e+07	5.64772e+07	High	High	High	High	High	High	0	High	1.054	0.921634	0.548081	Carbamidomethyl [C119; C167]
Q9XEX2	Peroxiredoxin-2B OS=Arabidopsis thaliana OX=3702 GN=PRXIIB PE=1 SV=1	81	10	115	8	162	17.4	646	843	560	517	801	619	8	10	7	9	8	8	9.17002e+07	1.0253e+08	8.42873e+07	1.40652e+08	1.35852e+08	153614437	1.46459e+08	1.77938e+08	1.45161e+08	1.57748e+08	1.79616e+08	153614437	High	High	High	High	High	High	0	High	0.922	0.84204	0.388734	Carbamidomethyl [C51; C76]; Oxidation [M53; M85]
Q9LZ82	Protein BTR1 OS=Arabidopsis thaliana OX=3702 GN=BTR1 PE=1 SV=1	77	17	112	17	313	33.8	433	437	413	375	469	441	15	15	15	16	14	15	8.3877e+07	8.45443e+07	8.41101e+07	1.41198e+08	1.16586e+08	1.55553e+08	1.33964e+08	1.46724e+08	1.44856e+08	1.58361e+08	1.54144e+08	1.55553e+08	High	High	High	High	High	High	0	High	0.988	0.984525	0.900976	Carbamidomethyl [C132]; Acetyl [N-Term]; Oxidation [M257; M262]
Q9FWS4	50S ribosomal protein L31, chloroplastic OS=Arabidopsis thaliana OX=3702 GN=RPL31 PE=2 SV=1	56	7	115	7	144	16	451	659	559	644	552	578	7	7	7	7	7	7	1.22839e+08	1.25547e+08	1.12374e+08	1.77417e+08	1.40924e+08	1.8378e+08	1.96193e+08	2.17883e+08	1.93532e+08	1.98982e+08	1.86323e+08	1.8378e+08	High	High	High	High	High	High	0	High	1.075	0.867681	0.435598	Oxidation [M71; M100; M120]; Carbamidomethyl [C65]
Q8VZJ2	Probable glucan endo-1,3-beta-glucosidase At4g16260 OS=Arabidopsis thaliana OX=3702 GN=At4g16260 PE=1 SV=1	57	14	76	14	344	37.7	517	437	531	546	263	547	11	10	8	12	8	11	6.82078e+07	4.62834e+07	6.97594e+07	6.89167e+07	5.62012e+07	7.33366e+07	1.08938e+08	8.03236e+07	1.20141e+08	7.72934e+07	7.43065e+07	7.33366e+07	High	High	High	High	High	High	0	High	1.077	0.866561	0.429447
Q9C550	2-isopropylmalate synthase 2, chloroplastic OS=Arabidopsis thaliana OX=3702 GN=IPMS2 PE=1 SV=1	45	19	79	5	631	68.1	284	319	315	354	402	390	11	9	10	13	13	12	1.45247e+06	933140	1.33037e+06	1.60552e+06	1.44043e+06	1.90201e+06	2.31982e+06	1.61944e+06	2.29118e+06	1.80067e+06	1.90447e+06	1.90201e+06	High	High	High	High	High	High	0	High	1.101	0.899064	0.499384	Carbamidomethyl [C161; C224; C495]; Oxidation [M592]
Q9LIR4	Dihydroxy-acid dehydratase, chloroplastic OS=Arabidopsis thaliana OX=3702 GN=DHAD PE=1 SV=1	46	19	106	19	608	64.9	359	315	310	284	287	343	17	16	15	14	14	17	6.21841e+07	5.40589e+07	6.25182e+07	8.43986e+07	7.02896e+07	9.86481e+07	9.93173e+07	9.38178e+07	1.0767e+08	9.46571e+07	9.29335e+07	9.86481e+07	High	High	High	High	High	High	0	High	1.089	0.823049	0.36152	Carbamidomethyl [C100; C514; C535; C604]; Oxidation [M312; M316; M571]
Q940J8	Pectin acetylesterase 7 OS=Arabidopsis thaliana OX=3702 GN=PAE7 PE=2 SV=1	60	14	82	10	391	42.1	411	298	528	414	456	409	9	11	13	13	12	14	2.5609e+07	1.895e+07	2.23063e+07	36984956	2.50544e+07	4.21724e+07	4.09015e+07	3.28872e+07	3.84163e+07	4.14804e+07	3.31258e+07	4.21724e+07	High	High	High	High	High	High	0	High	0.967	0.974864	0.752538	Carbamidomethyl [C39; C70; C76; C121; C170; C181; C196; C245; C331; C335; C375; C380; C384]
Q949P2	Probable cytosolic oligopeptidase A OS=Arabidopsis thaliana OX=3702 GN=CYOP PE=1 SV=1	36	18	84	8	701	79	200	142	130	221	192	233	11	12	11	12	12	12	5.54532e+06	4.66549e+06	5.20502e+06	9.51395e+06	7.19481e+06	1.05196e+07	8.85672e+06	8.09684e+06	8.96418e+06	1.06704e+07	9.51263e+06	1.05196e+07	High	High	High	High	High	High	0	High	0.845	0.669658	0.193078	Acetyl [N-Term]
Q9SRY5	Glutathione S-transferase F7 OS=Arabidopsis thaliana OX=3702 GN=GSTF7 PE=2 SV=3	72	15	128	7	209	23.6	309	303	284	293	268	269	14	13	15	14	13	14	2.2074e+07	2.41636e+07	2.21343e+07	4.20471e+07	3.28916e+07	4.6203e+07	3.52555e+07	4.19353e+07	3.812e+07	4.71579e+07	4.34878e+07	4.6203e+07	High	High	High	High	High	High	0	High	0.826	0.412489	0.0732025
O50061	50S ribosomal protein L4, chloroplastic OS=Arabidopsis thaliana OX=3702 GN=RPL4 PE=2 SV=2	56	18	132	18	282	30.5	488	606	535	498	462	482	15	17	16	16	14	13	1.79851e+08	1.97325e+08	1.6769e+08	2.26522e+08	2.39189e+08	2.37597e+08	2.87248e+08	3.42452e+08	2.88799e+08	2.54056e+08	3.16244e+08	2.37597e+08	High	High	High	High	High	High	0	High	1.076	0.866561	0.42983	Oxidation [M208; M211]
Q93VC7	30S ribosomal protein S1, chloroplastic OS=Arabidopsis thaliana OX=3702 GN=RPS1 PE=1 SV=1	44	18	171	18	416	45.1	803	785	798	790	714	716	16	16	17	16	17	16	3.54599e+08	3.61063e+08	3.32641e+08	5.38574e+08	4.4966e+08	5.88444e+08	5.66348e+08	6.26615e+08	5.7288e+08	6.04037e+08	5.94518e+08	5.88444e+08	High	High	High	High	High	High	0	High	1.048	0.942362	0.616516	Oxidation [M355; M369]; Carbamidomethyl [C132]
Q41932	Oxygen-evolving enhancer protein 3-2, chloroplastic OS=Arabidopsis thaliana OX=3702 GN=PSBQ2 PE=1 SV=2	44	10	125	8	230	24.6	493	656	478	636	499	776	9	10	9	9	10	10	9.7096e+07	1.00641e+08	9.1878e+07	2.39501e+08	1.66075e+08	136123838	1.55077e+08	1.74659e+08	1.58234e+08	2.68612e+08	2.19576e+08	136123838	High	High	High	High	High	High	0	High	0.795	0.131334	0.0148353
P41127	60S ribosomal protein L13-1 OS=Arabidopsis thaliana OX=3702 GN=RPL13B PE=1 SV=1	60	15	129	9	206	23.8	405	478	547	440	447	439	12	14	13	12	15	13	1.20074e+08	1.07934e+08	1.02893e+08	1.78249e+08	1.26859e+08	2.08755e+08	1.91776e+08	1.87317e+08	1.77203e+08	1.99915e+08	1.67727e+08	2.08755e+08	High	High	High	High	High	High	0	High	1.012	0.983792	0.896488
Q9FGI6	NADH dehydrogenase [ubiquinone] iron-sulfur protein 1, mitochondrial OS=Arabidopsis thaliana OX=3702 GN=EMB1467 PE=1 SV=2	39	19	83	19	748	81.5	240	224	336	415	516	352	11	11	11	12	14	14	3.65673e+07	2.59613e+07	3.67159e+07	6.29991e+07	3.94599e+07	8.41583e+07	5.84035e+07	4.50552e+07	6.32327e+07	7.06565e+07	5.2172e+07	8.41583e+07	High	High	High	High	High	High	0	High	0.93	0.892148	0.488648	Carbamidomethyl [C170; C173; C179; C268; C335; C410; C482; C503]
Q8RWG8	Ran-binding protein 1 homolog b OS=Arabidopsis thaliana OX=3702 GN=RANBP1B PE=1 SV=2	57	11	71	8	217	24.4	381	517	479	322	408	413	8	9	9	7	7	7	2.33757e+07	2.34236e+07	2.11068e+07	3.55631e+07	2.67247e+07	3.61282e+07	3.73344e+07	4.06511e+07	3.63505e+07	3.98857e+07	3.53342e+07	3.61282e+07	High	High	High	High	High	High	0	High	0.925	0.890302	0.480762	Acetyl [N-Term]; Carbamidomethyl [C100; C139; C148]
P51430	40S ribosomal protein S6-2 OS=Arabidopsis thaliana OX=3702 GN=RPS6B PE=1 SV=3	46	14	127	5	249	28.1	608	563	695	445	627	536	13	11	12	11	11	10	1.88693e+07	1.72491e+07	1.70678e+07	3.35043e+07	2.46559e+07	3.93887e+07	3.01371e+07	2.99353e+07	2.93944e+07	3.75766e+07	3.25989e+07	3.93887e+07	High	High	High	High	High	High	0	High	1.027	0.977302	0.812314	Carbamidomethyl [C12; C102]
P93292	Putative uncharacterized mitochondrial protein AtMg00280 OS=Arabidopsis thaliana OX=3702 GN=AtMg00280 PE=5 SV=1	42	5	445	1	110	12.7	2482	2543	2271	1870	2258	2243	4	5	5	5	4	5	6.1513e+06	6.35285e+06	6.18408e+06	11948031	7.63701e+06	13399539	9.82455e+06	1.10252e+07	1.06503e+07	1.34003e+07	1.00973e+07	13399539	Peak Found	High	High	High	High	Peak Found	0	High	0.823	0.546802	0.123078	Carbamidomethyl [C24; C53; C79]; Oxidation [M44; M82]
Q9FY50	50S ribosomal protein L10, chloroplastic OS=Arabidopsis thaliana OX=3702 GN=RPL10 PE=2 SV=1	58	14	92	14	220	24.7	570	394	542	614	456	350	11	11	12	13	10	11	1.19712e+08	1.10192e+08	1.031e+08	1.76819e+08	1.59913e+08	1.8254e+08	1.91198e+08	1.91236e+08	1.7756e+08	1.98311e+08	2.11429e+08	1.8254e+08	High	High	High	High	High	High	0	High	0.981	0.982506	0.843445	Oxidation [M118; M171]; Carbamidomethyl [C62; C114]
Q9LQL0	Glycine cleavage system H protein 3, mitochondrial OS=Arabidopsis thaliana OX=3702 GN=GDH3 PE=1 SV=1	54	5	139	2	166	17.9	612	687	641	671	730	856	5	5	5	5	5	5	1.52884e+08	1.20334e+08	1.61916e+08	2.36721e+08	2.11467e+08	2.60196e+08	2.44179e+08	2.08836e+08	2.78854e+08	2.65494e+08	2.79592e+08	2.60196e+08	High	High	High	High	High	High	0	High	0.933	0.878425	0.463641	Carbamidomethyl [C159]; Oxidation [M135; M150]
Q9S7B5	Threonine synthase 1, chloroplastic OS=Arabidopsis thaliana OX=3702 GN=TS1 PE=1 SV=1	45	16	91	14	526	57.7	426	362	377	402	527	479	10	10	10	12	14	13	4.39068e+07	3.91646e+07	4.27739e+07	7.33896e+07	5.26109e+07	8.62205e+07	7.01258e+07	6.79691e+07	7.36659e+07	8.23099e+07	6.95596e+07	8.62205e+07	High	High	High	High	High	High	0	High	0.942	0.920244	0.539506	Carbamidomethyl [C194; C229; C243; C350; C364; C495]
O04331	Prohibitin-3, mitochondrial OS=Arabidopsis thaliana OX=3702 GN=PHB3 PE=1 SV=1	66	13	94	7	277	30.4	361	423	324	413	312	462	10	12	11	13	9	12	3.26949e+07	3.92368e+07	3.0559e+07	6.92555e+07	5.31501e+07	59148677	5.22186e+07	6.80945e+07	5.26293e+07	7.76734e+07	7.02725e+07	59148677	High	High	High	High	High	High	0	High	0.905	0.807262	0.338255	Acetyl [N-Term]
Q9SZ30	Imidazole glycerol phosphate synthase hisHF, chloroplastic OS=Arabidopsis thaliana OX=3702 GN=HISN4 PE=2 SV=1	47	19	71	19	592	64.2	318	309	310	331	268	348	12	13	12	11	9	9	2.81774e+07	2.53198e+07	2.49464e+07	3.89915e+07	3.43395e+07	4.45216e+07	4.50035e+07	4.39418e+07	4.29631e+07	4.37309e+07	4.5402e+07	4.45216e+07	High	High	High	High	High	High	0	High	0.944	0.941574	0.612881	Carbamidomethyl [C225; C481; C513; C516]
Q9SID0	Probable fructokinase-1 OS=Arabidopsis thaliana OX=3702 GN=At2g31390 PE=2 SV=1	66	16	96	13	325	35.3	373	360	348	350	422	419	13	11	9	11	14	14	9.60499e+07	9.36401e+07	9.03433e+07	1.24059e+08	108769745	1.45953e+08	1.53406e+08	1.6251e+08	1.55591e+08	1.39138e+08	1.4381e+08	1.45953e+08	High	High	High	High	High	High	0	High	1.093	0.808637	0.339886	Carbamidomethyl [C149; C298]; Oxidation [M71]
Q8H0X6	Cysteine proteinase inhibitor 6 OS=Arabidopsis thaliana OX=3702 GN=CYS6 PE=1 SV=2	53	12	93	12	234	26.3	229	225	273	236	274	343	11	10	11	10	11	11	5.28741e+07	5.31501e+07	4.6049e+07	8.30351e+07	6.46326e+07	6.85711e+07	8.44479e+07	9.22406e+07	7.93063e+07	9.31279e+07	8.54542e+07	6.85711e+07	High	High	High	High	High	High	0	High	1.093	0.809671	0.34124	Carbamidomethyl [C138]
O82514	Adenylate kinase 4 OS=Arabidopsis thaliana OX=3702 GN=ADK1 PE=1 SV=2	67	17	105	15	246	26.9	274	297	326	448	385	355	14	13	12	14	11	12	8.32173e+07	7.19787e+07	7.54272e+07	1.181e+08	1.00622e+08	1.21682e+08	1.3291e+08	1.24917e+08	1.29902e+08	1.32454e+08	1.33037e+08	1.21682e+08	High	High	High	High	High	High	0	High	0.996	0.997372	0.967777	Acetyl [N-Term]; Carbamidomethyl [C58; C60]
Q9C8Y9	Beta-glucosidase 22 OS=Arabidopsis thaliana OX=3702 GN=BGLU22 PE=1 SV=1	43	19	85	9	524	59.7	221	190	204	172	270	230	12	7	9	10	14	11	8.60001e+06	6.92134e+06	8.07138e+06	1.25001e+07	8.58292e+06	1.61052e+07	1.37355e+07	1.20118e+07	1.39007e+07	1.40195e+07	1.13479e+07	1.61052e+07	High	High	High	High	High	High	0	High	1.012	0.996301	0.964024	Carbamidomethyl [C74; C81; C230; C456]; Oxidation [M103; M451]
P48349	14-3-3-like protein GF14 lambda OS=Arabidopsis thaliana OX=3702 GN=GRF6 PE=1 SV=1	58	13	124	5	248	28	574	446	498	532	562	523	12	12	11	13	12	12	51844731	4.04394e+07	44732946	7.77962e+07	7.28289e+07	9.30517e+07	8.28038e+07	7.01816e+07	7.70398e+07	8.72522e+07	9.62909e+07	9.30517e+07	High	High	High	High	High	High	0	High	0.825	0.280397	0.0414703	Oxidation [M227; M241; M245]; Carbamidomethyl [C103]
Q9LQ04	Bifunctional dTDP-4-dehydrorhamnose 3,5-epimerase/dTDP-4-dehydrorhamnose reductase OS=Arabidopsis thaliana OX=3702 GN=NRS/ER PE=1 SV=1	74	17	113	14	301	33.6	463	587	552	591	516	494	14	13	14	16	14	13	5.64811e+07	5.23661e+07	4.98902e+07	7.48045e+07	59785735	85642191	9.02088e+07	9.088e+07	8.59217e+07	8.38969e+07	7.90458e+07	85642191	High	High	High	High	High	High	0	High	1.022	0.977302	0.808706	Carbamidomethyl [C32; C101; C115; C162]
Q9SPE6	Alpha-soluble NSF attachment protein 2 OS=Arabidopsis thaliana OX=3702 GN=ASNAP2 PE=1 SV=1	69	20	103	20	289	32.7	414	389	525	308	408	347	13	14	15	14	17	16	4.12434e+07	4.01029e+07	3.92253e+07	6.27801e+07	4.85311e+07	7.04624e+07	6.58719e+07	6.95976e+07	6.75545e+07	7.04109e+07	6.41655e+07	7.04624e+07	High	High	High	High	High	High	0	High	1.016	0.982506	0.853668	Carbamidomethyl [C62; C94; C103; C154; C202; C205]
P82869	Peptidyl-prolyl cis-trans isomerase CYP37, chloroplastic OS=Arabidopsis thaliana OX=3702 GN=CYP37 PE=1 SV=3	45	20	116	20	466	50.5	503	500	396	406	510	459	13	16	13	16	15	17	1.61461e+08	1.56897e+08	1.38832e+08	2.89312e+08	2.38422e+08	3.74131e+08	2.57878e+08	2.7229e+08	2.39098e+08	3.24478e+08	3.1523e+08	3.74131e+08	High	High	High	High	High	High	0	High	0.942	0.917359	0.530893	Oxidation [M166]
Q9ZUT9	40S ribosomal protein S5-1 OS=Arabidopsis thaliana OX=3702 GN=RPS5A PE=1 SV=1	58	13	148	1	207	23	715	885	719	762	611	900	12	13	12	12	12	12	1.51225e+06	1.87715e+06	1081806	4.26937e+06	4.67515e+06	5.37294e+06	2.41529e+06	3.25775e+06	1.8631e+06	4.7883e+06	6.18126e+06	5.37294e+06	High	High	High	High	High	High	0	High	0.45	6.88464e-08	3.03966e-09	Acetyl [N-Term]; Carbamidomethyl [C69; C175]; Oxidation [M80; M100]
Q9FGY1	Beta-D-xylosidase 1 OS=Arabidopsis thaliana OX=3702 GN=BXL1 PE=1 SV=1	30	14	74	14	774	83.5	414	324	444	403	395	432	12	9	11	11	10	12	2.86423e+07	2.13756e+07	2.75546e+07	3.86562e+07	2.7237e+07	4.51189e+07	4.5746e+07	3.70968e+07	4.7455e+07	4.33548e+07	3.60114e+07	4.51189e+07	High	High	High	High	High	High	0	High	0.971	0.977302	0.809921	Carbamidomethyl [C262; C273; C297; C442; C463; C468]
Q949X7	Diaminopimelate decarboxylase 1, chloroplastic OS=Arabidopsis thaliana OX=3702 GN=LYSA1 PE=1 SV=1	39	15	87	2	484	53.5	323	265	352	401	411	354	15	13	11	13	11	11	3.49131e+06	3.79276e+06	2.13599e+06	3.75516e+06	8675075	1.31346e+07	5.57615e+06	6.58224e+06	3.67864e+06	4.21159e+06	1.14698e+07	1.31346e+07	High	High	High	High	High	High	0	High	0.5	3.64026e-06	1.69072e-07	Carbamidomethyl [C77; C141; C164; C263; C350; C351; C411]
Q9CAX6	40S ribosomal protein S14-2 OS=Arabidopsis thaliana OX=3702 GN=RPS14B PE=1 SV=1	47	9	107	1	150	16.3	780	780	622	706	585	741	8	8	9	9	9	9	22589116	22901198	20280962	31309114	25334644	33492916	3.60782e+07	3.97444e+07	3.49282e+07	3.51147e+07	3.34963e+07	33492916	High	High	High	High	High	High	0	High	1.077	0.885949	0.473463	Oxidation [M74]
Q43349	29 kDa ribonucleoprotein, chloroplastic OS=Arabidopsis thaliana OX=3702 GN=CP29A PE=2 SV=2	40	11	142	8	342	36	560	707	782	556	585	591	10	11	10	10	9	10	1.30293e+08	1.99307e+08	1.98772e+08	2.1646e+08	1.91813e+08	2.28844e+08	2.08097e+08	3.45893e+08	3.42328e+08	2.42771e+08	2.53607e+08	2.28844e+08	High	High	High	High	High	High	0	High	1.34	0.0241891	0.00183776	Oxidation [M147]
Q9LIB2	Alpha-glucan phosphorylase 1 OS=Arabidopsis thaliana OX=3702 GN=PHS1 PE=1 SV=1	28	17	65	16	962	108.5	377	235	329	206	468	264	10	8	10	8	14	10	1.26888e+07	8.35666e+06	1.0631e+07	1.8291e+07	1.29719e+07	2.12284e+07	2.0266e+07	1.45028e+07	1.83089e+07	2.05142e+07	1.71508e+07	2.12284e+07	High	High	High	High	High	High	0	High	0.979	0.978477	0.81462	Carbamidomethyl [C347; C411]
O22229	NADPH-dependent thioredoxin reductase 3 OS=Arabidopsis thaliana OX=3702 GN=NTRC PE=1 SV=2	40	15	78	15	529	57.9	451	307	412	403	575	558	11	9	9	9	11	10	3.06114e+07	2.42377e+07	2.93142e+07	4.19022e+07	3.64829e+07	4.60601e+07	4.88911e+07	4.20638e+07	5.04854e+07	4.69953e+07	4.8236e+07	4.60601e+07	High	High	High	High	High	High	0	High	0.995	0.999401	0.997358	Carbamidomethyl [C217; C220; C381; C454; C457]
O04202	Eukaryotic translation initiation factor 3 subunit F OS=Arabidopsis thaliana OX=3702 GN=TIF3F1 PE=1 SV=1	66	12	85	12	293	31.8	408	358	418	405	551	534	11	11	10	11	11	11	3.11838e+07	2.84789e+07	3.10798e+07	5.18716e+07	4.88595e+07	6.21608e+07	4.98052e+07	4.94244e+07	5.35262e+07	5.81765e+07	6.45997e+07	6.21608e+07	High	High	High	High	High	High	0	High	0.866	0.634113	0.169122	Acetyl [N-Term]; Oxidation [M204; M208]
Q8LE52	Glutathione S-transferase DHAR3, chloroplastic OS=Arabidopsis thaliana OX=3702 GN=DHAR3 PE=1 SV=1	56	15	135	15	258	28.5	403	337	296	384	321	384	14	14	15	14	14	14	1.2471e+08	1.28439e+08	126189680	2.19837e+08	1.80836e+08	2.19304e+08	1.9918e+08	2.22903e+08	2.17326e+08	2.46557e+08	2.39092e+08	2.19304e+08	High	High	High	High	High	High	0	High	0.974	0.977267	0.784486	Carbamidomethyl [C66; C69]; Oxidation [M87; M229]
Q9LW85	MAR-binding filament-like protein 1 OS=Arabidopsis thaliana OX=3702 GN=MFP1 PE=2 SV=2	29	21	107	21	726	81.9	415	367	354	377	338	375	18	13	15	16	12	14	4.61359e+07	4.87509e+07	4.35231e+07	7.74919e+07	6.3094e+07	8.06608e+07	7.3686e+07	8.46059e+07	7.49562e+07	8.69109e+07	8.34198e+07	8.06608e+07	High	High	High	High	High	High	0	High	0.911	0.807262	0.338365
P11139	Tubulin alpha-1 chain OS=Arabidopsis thaliana OX=3702 GN=TUBA1 PE=2 SV=1	35	12	91	1	450	49.8	468	454	352	535	519	511	9	9	9	9	9	8		94449.7	75298.1	158147	153184	159119		163915	129680	177369	202533	159119	Not Found	Peak Found	Peak Found	Peak Found	High	Peak Found	0	High	0.812	0.854716	0.40849	Oxidation [M313; M318; M413]; Carbamidomethyl [C129; C315; C316; C347; C376]
P46645	Aspartate aminotransferase, cytoplasmic isozyme 1 OS=Arabidopsis thaliana OX=3702 GN=ASP2 PE=1 SV=2	55	14	67	13	405	44.2	353	254	318	297	409	268	8	7	6	9	10	8	4.11612e+07	3.86155e+07	3.92716e+07	6.28337e+07	4.74176e+07	7.4986e+07	6.57406e+07	6.70162e+07	6.76342e+07	7.0471e+07	6.26932e+07	7.4986e+07	High	High	High	High	High	High	0	High	0.978	0.982506	0.843739	Carbamidomethyl [C104; C184; C243; C267]; Acetyl [N-Term]
Q9LIA8	UDP-glucose 6-dehydrogenase 2 OS=Arabidopsis thaliana OX=3702 GN=UGD2 PE=1 SV=1	47	16	95	7	480	53.1	431	489	343	660	567	650	12	11	12	13	12	12	1.15784e+07	9.04429e+06	1.07243e+07	1.71728e+07	1.21498e+07	2.14614e+07	1.84924e+07	1.56961e+07	1.84695e+07	1.92602e+07	1.60638e+07	2.14614e+07	High	High	High	High	High	High	0	High	0.918	0.878425	0.462106	Carbamidomethyl [C5; C6; C237; C272]; Oxidation [M112]
Q9ZVF2	MLP-like protein 329 OS=Arabidopsis thaliana OX=3702 GN=MLP329 PE=2 SV=1	93	14	104	10	151	17.6	434	414	378	414	426	384	10	10	10	11	13	10	2.59179e+07	2.56186e+07	2.6746e+07	4.05031e+07	3.2712e+07	3.89236e+07	4.13947e+07	4.44604e+07	4.60624e+07	4.54262e+07	4.32502e+07	3.89236e+07	High	High	High	High	High	High	0	High	0.992	0.997372	0.979866	Acetyl [N-Term]; Oxidation [M80; M92; M118]; Carbamidomethyl [C62; C114]
Q9SIH0	40S ribosomal protein S14-1 OS=Arabidopsis thaliana OX=3702 GN=RPS14A PE=1 SV=1	47	9	102	1	150	16.2	756	795	604	684	561	711	8	8	9	9	9	9	12949221	11666601	18342640	32611394	26549868	35710436	2.06819e+07	2.02471e+07	3.159e+07	3.65753e+07	3.5103e+07	35710436	High	High	High	High	High	High	0	High	0.579	1.8788e-05	8.99541e-07	Oxidation [M74]
F4JKH6	Protein TSS OS=Arabidopsis thaliana OX=3702 GN=TSS PE=1 SV=1	12	17	79	17	1819	199	337	365	417	346	312	406	11	12	15	11	11	13	1.8762e+07	1.91957e+07	2.04996e+07	2.12955e+07	1.65529e+07	1.93812e+07	2.99658e+07	3.33137e+07	3.53047e+07	2.3884e+07	2.18855e+07	1.93812e+07	High	High	High	High	High	High	0	High	1.22	0.409484	0.0724346	Carbamidomethyl [C120; C179; C1348; C1437]
Q8L4N1	Universal stress protein PHOS34 OS=Arabidopsis thaliana OX=3702 GN=PHOS34 PE=1 SV=1	45	12	84	10	260	28.1	284	253	256	455	289	129	10	10	10	12	9	8	2.30348e+07	2.21553e+07	2.0893e+07	3.59237e+07	2.79625e+07	3.38585e+07	3.679e+07	3.84499e+07	3.59823e+07	4.02902e+07	3.69707e+07	3.38585e+07	High	High	High	High	High	High	0	High	1.212	0.335456	0.0547993	Carbamidomethyl [C156; C192; C196; C198]; Acetyl [N-Term]
Q9SU63	Aldehyde dehydrogenase family 2 member B4, mitochondrial OS=Arabidopsis thaliana OX=3702 GN=ALDH2B4 PE=1 SV=1	41	17	72	15	538	58.6	438	199	301	340	478	364	9	10	8	10	15	12	5.90346e+07	6.03268e+07	4.39069e+07	8.15638e+07	7.7438e+07	1.11196e+08	9.42872e+07	1.04696e+08	7.56172e+07	9.14777e+07	1.02385e+08	1.11196e+08	High	High	High	High	High	High	0	High	0.928	0.866561	0.431528	Carbamidomethyl [C406]
Q43314	Glutamate dehydrogenase 1 OS=Arabidopsis thaliana OX=3702 GN=GDH1 PE=2 SV=1	49	15	69	12	411	44.5	280	215	229	330	242	339	9	8	9	11	10	10	2.15127e+07	1.58657e+07	1.86768e+07	3.3523e+07	2.80834e+07	3.81947e+07	3.4359e+07	2.75345e+07	3.21655e+07	3.75976e+07	3.71305e+07	3.81947e+07	High	High	High	High	High	High	0	High	0.914	0.833057	0.378323	Carbamidomethyl [C39; C107]; Oxidation [M87; M143; M150]
Q9C5C2	Myrosinase 2 OS=Arabidopsis thaliana OX=3702 GN=TGG2 PE=1 SV=1	42	16	103	15	547	62.7	354	315	379	283	404	369	14	14	14	14	16	16	5.06566e+07	4.15385e+07	4.2261e+07	6.80145e+07	4.98398e+07	8.3644e+07	8.09062e+07	7.2089e+07	7.27827e+07	7.62815e+07	6.58959e+07	8.3644e+07	High	High	High	High	High	High	0	High	1.005	0.997372	0.967161	Carbamidomethyl [C103; C201; C236; C244; C456; C460]
Q9SN95	UDP-glucuronic acid decarboxylase 5 OS=Arabidopsis thaliana OX=3702 GN=UXS5 PE=2 SV=1	67	17	101	4	341	38.4	457	339	300	387	409	353	13	14	11	14	14	14	3.27946e+06	3.18439e+06	3.4863e+06	4.30984e+06	3.77188e+06	4.40732e+06	5.2378e+06	5.52643e+06	6.00416e+06	4.83369e+06	4.987e+06	4.40732e+06	High	High	High	High	High	High	0	High	1.077	0.921634	0.550257	Acetyl [N-Term]; Oxidation [M291]; Carbamidomethyl [C171; C241]
Q96254	Guanosine nucleotide diphosphate dissociation inhibitor 1 OS=Arabidopsis thaliana OX=3702 GN=GDI1 PE=1 SV=1	48	14	83	8	445	49.8	361	359	319	403	359	355	11	9	9	11	12	11	2.31997e+07	1.88979e+07	1.88937e+07	2.74438e+07	2.53744e+07	3.81303e+07	3.70534e+07	3.27967e+07	3.2539e+07	3.07795e+07	3.35488e+07	3.81303e+07	High	High	High	High	High	High	0	High	0.969	0.977267	0.767513	Carbamidomethyl [C17; C192; C256; C283; C337; C338]; Oxidation [M1; M250]; Acetyl [N-Term]
O80448	Pyridoxal 5'-phosphate synthase subunit PDX1.1 OS=Arabidopsis thaliana OX=3702 GN=PDX11 PE=1 SV=1	44	15	155	7	309	32.8	891	719	785	846	750	716	15	12	13	14	15	14	4.89387e+07	4.33185e+07	4.5074e+07	6.49554e+07	5.54121e+07	7.36619e+07	7.81624e+07	7.51782e+07	7.76272e+07	7.28506e+07	7.32632e+07	7.36619e+07	High	High	High	High	High	High	0	High	1.07	0.890302	0.480722	Acetyl [N-Term]; Oxidation [M33; M40; M78; M83; M96; M194]; Carbamidomethyl [C57; C144; C146]
Q96250	ATP synthase subunit gamma, mitochondrial OS=Arabidopsis thaliana OX=3702 GN=ATPC PE=1 SV=1	46	11	84	11	325	35.4	542	295	220	429	397	351	11	11	9	11	10	10	7.11816e+07	7.06022e+07	6.1081e+07	1.0114e+08	9.25196e+07	1.25874e+08	1.13688e+08	1.22528e+08	1.05195e+08	1.13433e+08	1.22325e+08	1.25874e+08	High	High	High	High	High	High	0	High	0.892	0.705482	0.227102	Carbamidomethyl [C117]
Q43870	ATP sulfurylase 2 OS=Arabidopsis thaliana OX=3702 GN=APS2 PE=1 SV=1	37	17	94	12	476	53.6	241	199	245	283	282	334	14	13	12	15	14	13	2.20723e+07	1.92659e+07	2.05159e+07	3.09169e+07	2.83923e+07	3.61726e+07	3.52528e+07	3.34355e+07	3.53328e+07	3.46748e+07	3.75389e+07	3.61726e+07	High	High	High	High	High	High	0	High	0.944	0.930042	0.586609	Oxidation [M369]; Carbamidomethyl [C449]
Q38882	Phospholipase D alpha 1 OS=Arabidopsis thaliana OX=3702 GN=PLDALPHA1 PE=1 SV=2	28	13	56	10	810	91.8	109	108	140	168	295	226	9	5	8	6	11	8	1.13725e+07	8.12678e+06	1.05027e+07	2.12605e+07	1.15997e+07	2.83338e+07	1.81635e+07	1.41038e+07	1.8088e+07	2.38447e+07	1.53366e+07	2.83338e+07	High	High	High	High	High	High	0	High	0.975	0.977302	0.812393	Acetyl [N-Term]
Q9LZ17	40S ribosomal protein S17-4 OS=Arabidopsis thaliana OX=3702 GN=RPS17D PE=2 SV=3	68	15	122	1	141	16	420	403	343	397	406	346	9	11	9	11	13	14													Not Found	Not Found	High	Not Found	Not Found	Not Found	0	High				Oxidation [M58; M82; M111]
F4ICX9	TSK-associating protein 1 OS=Arabidopsis thaliana OX=3702 GN=TSA1 PE=1 SV=1	26	15	58	14	759	84.3	257	297	378	253	343	416	5	7	10	8	7	10	7.1063e+06	7.02044e+06	6.64982e+06	1.00489e+07	7.33276e+06	1.13546e+07	1.13498e+07	1.21838e+07	1.14524e+07	1.12703e+07	9.69502e+06	1.13546e+07	High	High	High	High	High	High	0	High	1.158	0.764742	0.290106
O23144	Proton pump-interactor 1 OS=Arabidopsis thaliana OX=3702 GN=PPI1 PE=1 SV=2	40	20	97	20	612	68.8	281	319	283	431	354	283	15	13	14	13	13	13	2.95561e+07	2.90878e+07	3.04184e+07	3.89005e+07	3.48512e+07	4.50565e+07	4.72055e+07	5.04811e+07	5.23871e+07	4.36288e+07	4.60786e+07	4.50565e+07	High	High	High	High	High	High	0	High	1.101	0.803128	0.323292	Carbamidomethyl [C176; C352]
Q8H166	Thiol protease aleurain OS=Arabidopsis thaliana OX=3702 GN=ALEU PE=1 SV=2	48	11	87	9	358	38.9	281	245	342	294	229	268	9	8	10	10	8	9	2.99434e+07	2.77947e+07	3.03763e+07	3.64927e+07	3.47518e+07	4.81031e+07	4.78241e+07	4.82369e+07	5.23145e+07	4.09283e+07	4.59472e+07	4.81031e+07	High	High	High	High	High	High	0	High	1.157	0.588955	0.144162	Carbamidomethyl [C162; C165; C196; C205; C238; C296; C346; C351]
Q43348	Acid beta-fructofuranosidase 3, vacuolar OS=Arabidopsis thaliana OX=3702 GN=BFRUCT3 PE=2 SV=1	30	14	70	12	648	72.2	398	276	277	320	401	321	11	9	9	9	11	9	3.92911e+07	3.32966e+07	3.41074e+07	59695654	4.90387e+07	7.15118e+07	6.27539e+07	5.77853e+07	5.87403e+07	6.69516e+07	6.48367e+07	7.15118e+07	High	High	High	High	High	High	0	High	0.952	0.956742	0.654925	Carbamidomethyl [C299; C494; C542]
Q9T029	40S ribosomal protein S25-4 OS=Arabidopsis thaliana OX=3702 GN=RPS25E PE=3 SV=1	63	10	120	3	108	12	579	498	475	509	505	571	8	8	9	10	8	9	8.15316e+07	7.41851e+07	6.30643e+07	1.10035e+08	9.0375e+07	1.35405e+08	1.30218e+08	1.28746e+08	1.0861e+08	1.2341e+08	1.1949e+08	1.35405e+08	High	High	High	High	High	High	0	High	0.972	0.977267	0.767669	Oxidation [M40; M92]
P94072	Germin-like protein subfamily 3 member 3 OS=Arabidopsis thaliana OX=3702 GN=GER3 PE=1 SV=1	71	7	119	7	211	21.8	777	844	714	643	825	728	6	6	7	6	6	6	2.14837e+08	2.41805e+08	2.03767e+08	3.63764e+08	3.20193e+08	3.98918e+08	3.43126e+08	4.19646e+08	3.5093e+08	4.07979e+08	4.23344e+08	3.98918e+08	High	High	High	High	High	High	0	High	0.972	0.977267	0.765352	Oxidation [M141]; Carbamidomethyl [C41; C120]
Q9CAV0	40S ribosomal protein S3a-1 OS=Arabidopsis thaliana OX=3702 GN=RPS3AA PE=1 SV=3	59	14	122	7	262	29.8	475	468	393	400	488	373	12	12	12	12	14	12	4.86202e+07	3.60362e+07	4.30107e+07	5.24247e+07	4.77281e+07	7.08354e+07	7.76538e+07	6.25398e+07	7.40737e+07	5.87969e+07	6.31039e+07	7.08354e+07	High	High	High	High	High	High	0	High	1.022	0.977267	0.798857	Carbamidomethyl [C98; C139; C154]; Oxidation [M251]
P42742	Proteasome subunit beta type-1 OS=Arabidopsis thaliana OX=3702 GN=PBF1 PE=1 SV=2	66	12	99	12	223	24.6	571	480	541	414	480	350	11	11	11	11	10	9	6.07899e+07	6.26649e+07	5.89637e+07	8.00738e+07	7.30372e+07	8.81477e+07	9.70906e+07	1.08753e+08	1.01548e+08	8.98066e+07	9.65663e+07	8.81477e+07	High	High	High	High	High	High	0	High	1.072	0.875502	0.455371	Carbamidomethyl [C91; C126]
Q43725	Cysteine synthase, mitochondrial OS=Arabidopsis thaliana OX=3702 GN=OASC PE=1 SV=3	50	15	95	13	430	45.8	526	474	609	493	417	461	11	12	14	13	11	12	4.67359e+07	4.31465e+07	4.04962e+07	4.49173e+07	5.23531e+07	5.41721e+07	7.46443e+07	7.48796e+07	6.97432e+07	5.0377e+07	6.92188e+07	5.41721e+07	High	High	High	High	High	High	0	High	1.096	0.805198	0.329942	Carbamidomethyl [C136; C150; C151]; Oxidation [M147]
Q42262	40S ribosomal protein S3a-2 OS=Arabidopsis thaliana OX=3702 GN=RPS3AB PE=2 SV=3	59	15	115	8	262	29.8	421	420	371	369	540	541	12	12	13	13	14	13	5.40535e+07	3.91818e+07	4.23801e+07	6.08408e+07	5.21316e+07	7.18662e+07	8.63316e+07	6.7999e+07	7.29878e+07	6.82359e+07	6.89259e+07	7.18662e+07	High	High	High	High	High	High	0	High	0.964	0.967442	0.720432	Carbamidomethyl [C139; C154]; Oxidation [M252]
A8MS68	Dihydrolipoyl dehydrogenase 1, chloroplastic OS=Arabidopsis thaliana OX=3702 GN=LPD1 PE=2 SV=1	40	16	98	6	623	66.6	389	376	413	476	477	413	9	11	12	11	11	14	9.74186e+06	1.03705e+07	1.15755e+07	1.48202e+07	1.30505e+07	1.70627e+07	1.55592e+07	1.79977e+07	1.99356e+07	1.66216e+07	1.72547e+07	1.70627e+07	High	High	High	High	High	High	0	High	0.988	0.982506	0.882608	Carbamidomethyl [C124; C400]
P0DH97	Calmodulin-2 OS=Arabidopsis thaliana OX=3702 GN=CAM2 PE=1 SV=1	57	10	125	1	149	16.8	804	822	696	693	689	731	9	10	10	10	10	10	37749840	34736444	31643414	46914160	39901368	45498724	6.02922e+07	6.02842e+07	5.44968e+07	5.26165e+07	5.27557e+07	45498724	High	High	High	High	High	High	0	High	1.146	0.631298	0.166293	Acetyl [N-Term]; Carbamidomethyl [C27]; Oxidation [M37; M77]
Q8LCW9	60S acidic ribosomal protein P1-1 OS=Arabidopsis thaliana OX=3702 GN=RPP1A PE=3 SV=2	73	4	74	3	112	11.2	724	768	460	1054	765	936	4	4	4	3	4	4	4.7033e+07	5.5799e+07	4.75191e+07	6.20131e+07	4.18411e+07	4.9777e+07	7.51187e+07	9.68377e+07	8.18382e+07	6.95507e+07	5.53203e+07	4.9777e+07	High	High	High	High	High	High	0	High	1.203	0.342864	0.0563248	Oxidation [M14; M45; M61]; Acetyl [N-Term]; Carbamidomethyl [C9]
O49629	Probable plastid-lipid-associated protein 2, chloroplastic OS=Arabidopsis thaliana OX=3702 GN=PAP2 PE=1 SV=1	52	12	87	11	310	33.6	598	601	610	641	566	680	12	11	10	10	10	10	4.0851e+07	4.51646e+07	4.00807e+07	7.91655e+07	6.35912e+07	76061809	6.52453e+07	7.83819e+07	6.90277e+07	8.8788e+07	8.40772e+07	76061809	High	High	High	High	High	High	0	High	0.89	0.711643	0.232386
P42036	40S ribosomal protein S14-3 OS=Arabidopsis thaliana OX=3702 GN=RPS14C PE=2 SV=2	47	9	95	2	150	16.2	723	724	568	639	541	722	8	8	9	8	9	9	9.21037e+06	10245906	9.57854e+06	13859529	1.20948e+07	14776063	1.47103e+07	1.77815e+07	1.64963e+07	1.55441e+07	1.59912e+07	14776063	High	High	High	High	High	High	0	High	1.039	0.977267	0.786992	Oxidation [M74]
Q9SHR7	Chlorophyll a-b binding protein 2.1, chloroplastic OS=Arabidopsis thaliana OX=3702 GN=LHCB2.1 PE=1 SV=1	54	9	103	4	265	28.6	522	522	415	402	370	438	7	7	7	6	7	7	7.71211e+07	7.16629e+07	5.38995e+07	1.58531e+08	1.02107e+08	1.59572e+08	1.23174e+08	1.24369e+08	9.28266e+07	1.778e+08	1.35001e+08	1.59572e+08	High	High	High	High	High	High	0	High	0.828	0.290318	0.0449459	Oxidation [M106; M221; M224]; Carbamidomethyl [C112]
Q9SKX4	50S ribosomal protein L3-1, chloroplastic OS=Arabidopsis thaliana OX=3702 GN=RPL3A PE=2 SV=1	57	18	133	18	271	29.3	617	462	564	550	547	721	15	15	16	15	15	17	1.85831e+08	1.9127e+08	1.75366e+08	3.07985e+08	2.58631e+08	3.24797e+08	2.968e+08	3.31944e+08	3.02018e+08	3.4542e+08	3.41949e+08	3.24797e+08	High	High	High	High	High	High	0	High	0.987	0.983792	0.896902	Oxidation [M65; M66]
Q9FM01	UDP-glucose 6-dehydrogenase 4 OS=Arabidopsis thaliana OX=3702 GN=UGD4 PE=1 SV=1	41	14	78	9	480	53.1	382	393	353	495	393	458	12	9	10	11	12	10	8.14068e+06	6.97848e+06	9.57166e+06	1.20952e+07	1.0054e+07	1.66245e+07	1.30019e+07	1.2111e+07	1.64845e+07	1.35653e+07	1.32929e+07	1.66245e+07	High	High	High	High	High	High	0	High	0.961	0.967442	0.711047	Carbamidomethyl [C5; C6; C417]; Oxidation [M112]
Q9S9P8	Ferredoxin--NADP reductase, root isozyme 2, chloroplastic OS=Arabidopsis thaliana OX=3702 GN=RFNR2 PE=1 SV=1	40	12	76	4	382	42.8	204	200	198	283	158	161	10	9	9	10	10	10	1.30266e+07	1.2415e+07	1.23653e+07	1.84978e+07	1.45813e+07	1.98368e+07	2.08054e+07	2.15458e+07	2.12957e+07	2.07462e+07	1.92787e+07	1.98368e+07	High	High	High	High	High	High	0	High	1.149	0.722285	0.239834	Carbamidomethyl [C178; C200; C205; C340]
Q9FKK7	Xylose isomerase OS=Arabidopsis thaliana OX=3702 GN=XYLA PE=2 SV=2	45	19	81	19	477	53.7	157	122	81	191	198	190	12	10	9	12	14	16	2.75383e+07	2.16669e+07	2.28586e+07	4.23144e+07	3.27016e+07	4.9326e+07	4.39829e+07	3.76023e+07	3.93674e+07	4.74576e+07	4.32366e+07	4.9326e+07	High	High	High	High	High	High	0	High	0.859	0.615581	0.156543	Carbamidomethyl [C140; C310; C320]
Q9S7L9	Cytochrome c oxidase subunit 6b-1 OS=Arabidopsis thaliana OX=3702 GN=COX6B-1 PE=1 SV=1	59	12	110	12	191	21.2	368	533	428	465	491	413	9	11	10	11	11	11	1.29863e+08	1.24802e+08	1.20435e+08	1.87934e+08	1.48529e+08	1.85689e+08	2.07411e+08	2.1659e+08	2.07415e+08	2.10777e+08	1.96378e+08	1.85689e+08	High	High	High	High	High	High	0	High	1.119	0.706296	0.228817	Acetyl [N-Term]; Carbamidomethyl [C158; C169]
Q93Z70	Probable N-acetyl-gamma-glutamyl-phosphate reductase, chloroplastic OS=Arabidopsis thaliana OX=3702 GN=At2g19940 PE=1 SV=2	55	15	79	15	401	44.1	270	275	320	280	278	327	10	11	14	11	11	11	3.98726e+07	3.71134e+07	4.20469e+07	5.45414e+07	4.97329e+07	5.86018e+07	6.36826e+07	6.44093e+07	7.24138e+07	6.11708e+07	6.57545e+07	5.86018e+07	High	High	High	High	High	High	0	High	1.002	0.990423	0.941634	Carbamidomethyl [C130; C131; C205; C348]; Oxidation [M297]
P46421	Glutathione S-transferase U5 OS=Arabidopsis thaliana OX=3702 GN=GSTU5 PE=2 SV=1	57	14	90	13	224	26	309	322	249	359	232	183	11	10	11	14	11	10	4.60297e+07	4.19694e+07	3.73677e+07	5.58485e+07	5.99126e+07	7.28999e+07	7.35164e+07	7.28368e+07	6.43553e+07	6.26368e+07	7.92136e+07	7.28999e+07	High	High	High	High	High	High	0	High	0.855	0.514265	0.107335	Acetyl [N-Term]; Carbamidomethyl [C166]
Q9SKK4	Probable 2-oxoacid dependent dioxygenase OS=Arabidopsis thaliana OX=3702 GN=GSL-OH PE=1 SV=1	51	14	66	14	359	40.3	247	194	229	285	325	299	7	6	7	7	12	8	2.53832e+07	2.03044e+07	2.03148e+07	3.85016e+07	2.63554e+07	4.72889e+07	4.05407e+07	3.52378e+07	3.49865e+07	4.31814e+07	3.48459e+07	4.72889e+07	High	High	High	High	High	High	0	High	0.983	0.982506	0.875409	Carbamidomethyl [C151; C167; C303]; Oxidation [M99]
Q9SW18	Magnesium protoporphyrin IX methyltransferase, chloroplastic OS=Arabidopsis thaliana OX=3702 GN=CHLM PE=1 SV=1	60	18	92	18	312	33.8	318	259	235	331	271	342	13	12	13	14	12	13	4.55074e+07	4.2719e+07	4.20261e+07	8.05459e+07	6.22945e+07	9.09405e+07	7.26821e+07	7.41376e+07	7.2378e+07	9.03362e+07	8.23628e+07	9.09405e+07	High	High	High	High	High	High	0	High	0.883	0.66449	0.188412	Carbamidomethyl [C149; C153; C215]; Oxidation [M134; M136]
Q9C7N4	GDSL esterase/lipase At1g29670 OS=Arabidopsis thaliana OX=3702 GN=At1g29670 PE=2 SV=1	55	13	63	13	363	39.8	184	233	269	201	305	226	11	9	9	10	10	10	1.83766e+07	1.41643e+07	16263925	2.55174e+07	1.8932e+07	2.88675e+07	2.93502e+07	2.45817e+07	2.801e+07	2.86189e+07	2.5031e+07	2.88675e+07	High	High	High	High	High	High	0	High	0.962	0.971092	0.739237	Carbamidomethyl [C160; C225; C298; C299; C310; C317]; Oxidation [M355]
P46416	Glutathione synthetase, chloroplastic OS=Arabidopsis thaliana OX=3702 GN=GSH2 PE=2 SV=3	35	14	84	14	539	60.2	328	324	262	302	323	264	10	12	11	10	12	11	2.81493e+07	2.64287e+07	2.61925e+07	4.11636e+07	3.47548e+07	4.52092e+07	4.49587e+07	4.58663e+07	4.51091e+07	4.61669e+07	4.59511e+07	4.52092e+07	High	High	High	High	High	High	0	High	0.964	0.977267	0.766407	Carbamidomethyl [C402]
Q9M0V6	Ferredoxin--NADP reductase, root isozyme 1, chloroplastic OS=Arabidopsis thaliana OX=3702 GN=RFNR1 PE=2 SV=2	44	14	80	6	378	42.4	172	119	140	135	172	106	12	11	11	11	11	12	2.12048e+07	2.03729e+07	1.9436e+07	2.80117e+07	2.22213e+07	3.20025e+07	3.38672e+07	3.53566e+07	3.3473e+07	3.14164e+07	2.938e+07	3.20025e+07	High	High	High	High	High	High	0	High	1.283	0.18238	0.0226407	Carbamidomethyl [C116; C174; C196; C201; C336]
Q8L940	Pyridoxal 5'-phosphate synthase subunit PDX1.3 OS=Arabidopsis thaliana OX=3702 GN=PDX13 PE=1 SV=2	44	16	148	8	309	33.2	771	750	692	870	789	785	14	13	12	13	13	13	7.24299e+07	6.31194e+07	6.31171e+07	68067709	7.24892e+07	8.62442e+07	1.15681e+08	1.09542e+08	1.08701e+08	7.63412e+07	9.58418e+07	8.62442e+07	High	High	High	High	High	High	0	High	1.014	0.982506	0.873589	Oxidation [M32; M39; M77; M82; M193]; Carbamidomethyl [C56; C143; C145]; Acetyl [N-Term]
Q8VYV7	3-dehydroquinate synthase, chloroplastic OS=Arabidopsis thaliana OX=3702 GN=DHQS PE=1 SV=1	47	17	76	17	442	48	350	279	271	471	492	494	10	10	11	12	12	13	3.6643e+07	3.44657e+07	3.53278e+07	5.85763e+07	5.12189e+07	6.5197e+07	5.85243e+07	5.98142e+07	6.0842e+07	6.56961e+07	6.77192e+07	6.5197e+07	High	High	High	High	High	High	0	High	0.975	0.982506	0.840843	Carbamidomethyl [C241; C302; C421]
P57720	Chorismate synthase, chloroplastic OS=Arabidopsis thaliana OX=3702 GN=EMB1144 PE=2 SV=2	41	13	74	13	436	47.3	295	195	372	293	455	340	9	9	11	11	9	9	3.75485e+07	2.85978e+07	3.58796e+07	5.64103e+07	4.50519e+07	6.4913e+07	5.99706e+07	4.96307e+07	6.17924e+07	6.32669e+07	5.95655e+07	6.4913e+07	High	High	High	High	High	High	0	High	1.016	0.978494	0.827604	Carbamidomethyl [C74; C79; C236; C265; C290; C384]; Oxidation [M124; M291]
Q94K05	T-complex protein 1 subunit theta OS=Arabidopsis thaliana OX=3702 GN=CCT8 PE=1 SV=1	41	20	100	20	549	58.9	399	279	299	273	296	259	17	13	15	16	16	15	6.01311e+07	5.08515e+07	5.57863e+07	8.73697e+07	6.82851e+07	1.15672e+08	9.60384e+07	8.82515e+07	9.60761e+07	9.79894e+07	9.02833e+07	1.15672e+08	High	High	High	High	High	High	0	High	0.968	0.967442	0.730671	Carbamidomethyl [C219; C517]
O04313	PYK10-binding protein 2 OS=Arabidopsis thaliana OX=3702 GN=PBP2 PE=1 SV=1	29	9	98	3	296	32.2	596	618	574	612	459	488	7	9	7	7	8	6	3.83495e+06	4.7239e+06	3.71489e+06	6.40332e+06	5.69695e+06	6.53328e+06	6.12498e+06	8.19821e+06	6.39785e+06	7.18163e+06	7.53223e+06	6.53328e+06	High	High	High	High	High	High	0	High	0.863	0.762907	0.2866	Acetyl [N-Term]; Oxidation [M243]
Q9SAD7	Eukaryotic translation initiation factor 4B2 OS=Arabidopsis thaliana OX=3702 GN=EIF4B2 PE=1 SV=1	45	20	93	16	549	59.3	270	412	343	280	201	204	12	12	12	12	13	13	4.1004e+07	4.1796e+07	3.82393e+07	4.36443e+07	3.94161e+07	4.11558e+07	6.54896e+07	7.25359e+07	6.58563e+07	4.89492e+07	5.21141e+07	4.11558e+07	High	High	High	High	High	High	0	High	1.237	0.21398	0.0286493	Acetyl [N-Term]
P51412	50S ribosomal protein L21, chloroplastic OS=Arabidopsis thaliana OX=3702 GN=RPL21 PE=2 SV=1	50	12	93	12	220	24	313	327	373	439	312	348	10	10	11	10	8	9	1.09653e+08	1.04613e+08	1.01502e+08	1.64166e+08	1.42383e+08	1.86979e+08	1.75132e+08	1.81553e+08	1.74809e+08	1.8412e+08	1.88252e+08	1.86979e+08	High	High	High	High	High	High	0	High	0.982	0.982506	0.851898
Q96522	Peroxidase 45 OS=Arabidopsis thaliana OX=3702 GN=PER45 PE=1 SV=1	74	20	84	15	325	35.8	308	235	275	371	348	367	12	13	13	16	12	14	2.48141e+07	2.10375e+07	2.17019e+07	4.2671e+07	3.35599e+07	4.33419e+07	3.96318e+07	3.65101e+07	3.73754e+07	4.78576e+07	4.43713e+07	4.33419e+07	High	High	High	High	High	High	0	High	0.908	0.828789	0.368773	Carbamidomethyl [C36; C69; C74; C115; C121; C200; C232]; Oxidation [M231]
Q9LFD5	Binding partner of ACD11 1 OS=Arabidopsis thaliana OX=3702 GN=BPA1 PE=1 SV=1	55	12	66	12	259	27.2	421	432	395	433	281	277	11	10	9	10	8	8	3.72342e+07	4.09046e+07	3.72923e+07	6.1126e+07	4.77856e+07	6.34182e+07	5.94687e+07	7.09889e+07	6.42254e+07	6.85558e+07	6.31798e+07	6.34182e+07	High	High	High	High	High	High	0	High	1.048	0.937231	0.600495
Q96299	14-3-3-like protein GF14 mu OS=Arabidopsis thaliana OX=3702 GN=GRF9 PE=1 SV=2	55	14	100	12	263	29.5	481	401	368	323	409	431	12	12	11	12	12	12	8.31468e+07	7.63407e+07	6.52661e+07	1.03067e+08	1.09449e+08	1.19869e+08	1.32798e+08	1.32487e+08	1.12402e+08	1.15595e+08	1.44708e+08	1.19869e+08	High	High	High	High	High	High	0	High	0.857	0.507189	0.103241	Oxidation [M30; M127; M224]
Q1H583	GDSL esterase/lipase 22 OS=Arabidopsis thaliana OX=3702 GN=GLL22 PE=1 SV=1	46	12	89	10	391	43.2	495	469	477	535	551	594	8	11	10	12	11	10	3.31858e+07	3.25007e+07	3.95589e+07	6.94669e+07	5.86056e+07	7.37999e+07	5.30027e+07	5.64041e+07	6.81289e+07	7.79105e+07	7.74856e+07	7.37999e+07	High	High	High	High	High	High	0	High	0.86	0.571601	0.134706	Carbamidomethyl [C214; C229]; Oxidation [M247; M251]
Q9S7D8	ATP sulfurylase 4, chloroplastic OS=Arabidopsis thaliana OX=3702 GN=APS4 PE=2 SV=1	46	19	127	8	469	52.1	322	361	441	455	387	450	17	17	15	17	16	18	9.34088e+06	9.93152e+06	8.87751e+06	1.25062e+07	1.02126e+07	1.46533e+07	1.49188e+07	1.72359e+07	1.5289e+07	1.40263e+07	1.35026e+07	1.46533e+07	High	High	High	High	High	High	0	High	1.187	0.658803	0.181889	Oxidation [M359; M380]; Carbamidomethyl [C439]
P51413	60S ribosomal protein L17-2 OS=Arabidopsis thaliana OX=3702 GN=RPL17B PE=2 SV=2	57	13	109	2	175	19.8	353	259	315	234	426	436	10	10	10	11	12	11	1.9776e+07	1.5435e+07	18376169	35628015	1.88141e+07	32748549	3.15853e+07	2.6787e+07	3.16477e+07	3.99585e+07	2.48752e+07	32748549	High	High	High	High	High	High	0	High	0.931	0.91188	0.518002	Carbamidomethyl [C145]
P46286	60S ribosomal protein L8-1 OS=Arabidopsis thaliana OX=3702 GN=RPL8A PE=1 SV=2	68	16	136	4	258	27.8	458	374	357	342	376	385	14	14	14	14	12	11	7.37532e+07	5.66384e+07	5.7384e+07	5.05599e+07	5.38349e+07	6.23961e+07	1.17795e+08	9.82944e+07	9.88277e+07	5.67054e+07	7.11779e+07	6.23961e+07	High	High	High	High	High	High	0	High	1.558	9.13778e-05	4.61081e-06	Oxidation [M165]; Carbamidomethyl [C90; C114; C162]
P60039	60S ribosomal protein L7-3 OS=Arabidopsis thaliana OX=3702 GN=RPL7C PE=2 SV=1	60	17	114	2	242	27.9	301	294	321	274	302	364	16	15	15	12	16	16	11190109	8.79464e+06	1.09194e+07	14343004	1.44308e+07	1.74733e+07	1.78723e+07	1.52629e+07	1.88055e+07	1.60864e+07	1.90797e+07	1.74733e+07	High	High	High	High	High	High	0	High	0.981	0.98103	0.835338	Carbamidomethyl [C180]; Oxidation [M189]
O22832	Stearoyl-[acyl-carrier-protein] 9-desaturase 7, chloroplastic OS=Arabidopsis thaliana OX=3702 GN=FAB2 PE=1 SV=1	48	16	95	11	401	45.7	296	288	310	328	384	330	12	13	14	12	13	11	3.95681e+07	2.93965e+07	3.58156e+07	4.52531e+07	41441787	5.3049e+07	6.31962e+07	5.10169e+07	6.16821e+07	5.07535e+07	5.47923e+07	5.3049e+07	High	High	High	High	High	High	0	High	1.067	0.891526	0.486114	Carbamidomethyl [C366]
Q8L7U4	Co-chaperone protein p23-1 OS=Arabidopsis thaliana OX=3702 GN=P23-1 PE=1 SV=1	43	13	131	13	241	25.5	552	556	609	634	511	517	13	12	13	12	11	11	2.04707e+08	2.11698e+08	1.88246e+08	2.80484e+08	2.50132e+08	3.12474e+08	3.26947e+08	3.67396e+08	3.242e+08	3.14577e+08	3.30713e+08	3.12474e+08	High	High	High	High	High	High	0	High	1.012	0.983792	0.895186	Carbamidomethyl [C77]
Q93VI3	60S ribosomal protein L17-1 OS=Arabidopsis thaliana OX=3702 GN=RPL17A PE=2 SV=1	57	13	103	2	176	19.9	319	268	312	210	368	368	10	10	10	11	12	11	8.3208e+06	7.63161e+06	6.67594e+06	7.92593e+06	7.5386e+06	10424700	1.32896e+07	1.32444e+07	1.14974e+07	8.88931e+06	9.96717e+06	10424700	High	High	High	High	High	High	0	High	1.286	0.335456	0.0549098	Carbamidomethyl [C145]
Q9SJ66	Probable sucrose-phosphatase 2 OS=Arabidopsis thaliana OX=3702 GN=SPP2 PE=2 SV=2	50	17	81	17	422	47.8	214	257	198	177	197	258	10	11	9	12	12	13	3.3065e+07	2.9078e+07	2.76276e+07	4.76788e+07	4.04014e+07	6.28002e+07	5.28098e+07	5.04641e+07	4.75808e+07	5.34741e+07	5.34168e+07	6.28002e+07	High	High	High	High	High	High	0	High	0.885	0.742225	0.257068	Carbamidomethyl [C248]
Q93ZM7	Chaperonin CPN60-like 2, mitochondrial OS=Arabidopsis thaliana OX=3702 GN=At3g13860 PE=1 SV=2	39	18	84	18	572	60.4	476	385	320	364	399	260	16	15	13	14	12	12	5.83688e+07	5.17447e+07	5.44612e+07	8.81844e+07	7.87387e+07	1.10597e+08	9.32237e+07	8.98015e+07	9.37939e+07	9.8903e+07	1.04105e+08	1.10597e+08	High	High	High	High	High	High	0	High	1.043	0.954861	0.652813	Carbamidomethyl [C243; C505]
Q9MBH2	Protein AIG2 B OS=Arabidopsis thaliana OX=3702 GN=AIG2B PE=2 SV=1	60	12	78	11	169	19.5	508	558	297	414	428	389	11	12	10	9	7	7	5.32682e+07	5.37105e+07	5.00772e+07	1.03205e+08	80932392	1.09097e+08	8.50773e+07	9.32131e+07	8.62438e+07	1.1575e+08	1.07005e+08	1.09097e+08	High	High	High	High	High	High	0	High	0.976	0.977267	0.802585	Carbamidomethyl [C54]; Oxidation [M81]
Q7DLR9	Proteasome subunit beta type-4 OS=Arabidopsis thaliana OX=3702 GN=PBG1 PE=1 SV=2	57	11	66	11	246	27.6	242	178	200	392	475	433	9	8	8	9	10	11	2.72939e+07	2.27513e+07	2.40401e+07	4.019e+07	3.55533e+07	4.93356e+07	4.35924e+07	3.94843e+07	4.14023e+07	4.5075e+07	4.70068e+07	4.93356e+07	High	High	High	High	High	High	0	High	0.917	0.866561	0.429668
Q9LVW7	Carbamoyl-phosphate synthase small chain, chloroplastic OS=Arabidopsis thaliana OX=3702 GN=CARA PE=1 SV=1	40	12	70	12	430	47	341	347	377	438	459	465	7	8	9	9	9	11	3.51161e+07	2.65991e+07	3.11136e+07	4.96312e+07	4.06883e+07	5.7757e+07	5.60857e+07	4.6162e+07	5.35844e+07	5.56638e+07	5.37962e+07	5.7757e+07	High	High	High	High	High	High	0	High	0.931	0.90852	0.510014	Carbamidomethyl [C216; C264; C318]
Q9M3C3	60S ribosomal protein L23a-2 OS=Arabidopsis thaliana OX=3702 GN=RPL23AB PE=2 SV=1	51	13	123	13	154	17.4	301	396	465	365	378	316	10	10	11	11	9	11	2.95512e+08	2.52333e+08	244563790	3.44755e+08	302589270	3.67896e+08	4.71977e+08	4.37917e+08	4.21192e+08	3.86659e+08	4.00069e+08	3.67896e+08	High	High	High	High	High	High	0	High	1.194	0.35626	0.0589506	Oxidation [M85]
Q9SU40	Monocopper oxidase-like protein SKU5 OS=Arabidopsis thaliana OX=3702 GN=SKU5 PE=1 SV=1	28	16	74	16	587	65.6	255	224	281	262	372	264	11	10	8	12	14	10	3.71888e+07	3.23377e+07	4.0224e+07	6.63725e+07	5.56331e+07	8.27207e+07	5.93961e+07	5.61212e+07	6.92745e+07	7.444e+07	7.35555e+07	8.27207e+07	High	High	High	High	High	High	0	High	0.869	0.631298	0.16549	Carbamidomethyl [C100]
Q9LHH7	Bifunctional protein FolD 2 OS=Arabidopsis thaliana OX=3702 GN=FOLD2 PE=2 SV=1	63	16	83	16	299	31.6	199	276	247	222	252	291	12	15	13	9	9	11	5.17341e+07	5.3096e+07	5.46388e+07	7.62966e+07	5.81599e+07	6.65899e+07	8.26271e+07	9.21467e+07	9.40999e+07	8.55703e+07	7.68962e+07	6.65899e+07	High	High	High	High	High	High	0	High	1.111	0.742653	0.261524	Carbamidomethyl [C64; C154]
Q9T074	Phosphoenolpyruvate carboxykinase (ATP) OS=Arabidopsis thaliana OX=3702 GN=PCKA PE=1 SV=1	37	15	75	15	671	73.4	309	347	274	259	343	332	8	10	10	11	11	10	2.19311e+07	1.93217e+07	2.2257e+07	35645019	2.96101e+07	4.43241e+07	3.50273e+07	3.35323e+07	3.83314e+07	3.99776e+07	3.91491e+07	4.43241e+07	High	High	High	High	High	High	0	High	0.915	0.86076	0.419816	Carbamidomethyl [C38; C393; C406; C470; C483]; Acetyl [N-Term]
Q94B35	4-hydroxy-3-methylbut-2-enyl diphosphate reductase, chloroplastic OS=Arabidopsis thaliana OX=3702 GN=ISPH PE=1 SV=1	52	18	86	18	466	52.7	240	262	240	279	338	272	14	12	11	10	14	12	5.50888e+07	4.48154e+07	5.28267e+07	7.90408e+07	6.59486e+07	9.01123e+07	8.79852e+07	7.7776e+07	9.0979e+07	8.86481e+07	8.7194e+07	9.01123e+07	High	High	High	High	High	High	0	High	1.031	0.974213	0.743901	Carbamidomethyl [C122; C267; C350]
Q9ZVA1	EP1-like glycoprotein 1 OS=Arabidopsis thaliana OX=3702 GN=At1g78820 PE=2 SV=1	47	16	95	9	455	50.6	418	308	356	307	354	385	13	13	11	12	14	14	2.20184e+07	20759551	2.08486e+07	2.82113e+07	2.54963e+07	3.40018e+07	3.51666e+07	3.60277e+07	3.59057e+07	3.16403e+07	3.371e+07	3.40018e+07	High	High	High	High	High	High	0	High	1.098	0.827012	0.36636	Carbamidomethyl [C332; C338; C344; C374; C410; C420; C432]; Oxidation [M190]
P30186	Proteasome subunit alpha type-7-A OS=Arabidopsis thaliana OX=3702 GN=PAD1 PE=1 SV=1	54	11	70	3	250	27.3	329	263	271	334	451	296	10	7	9	8	8	9	1.41224e+07	1.2442e+07	1.3755e+07	1.74145e+07	1.36952e+07	2.04293e+07	2.25555e+07	2.15927e+07	2.36891e+07	1.95312e+07	1.81071e+07	2.04293e+07	High	High	High	High	High	High	0	High	1.262	0.285026	0.043235	Carbamidomethyl [C74]
P52032	Phospholipid hydroperoxide glutathione peroxidase 1, chloroplastic OS=Arabidopsis thaliana OX=3702 GN=GPX1 PE=2 SV=2	53	12	94	10	236	26	400	445	424	452	474	410	10	10	10	12	10	11	5.90316e+07	5.6782e+07	5.03044e+07	9.04428e+07	7.43387e+07	8.18625e+07	9.42824e+07	9.85437e+07	8.66351e+07	1.01436e+08	9.82871e+07	8.18625e+07	High	High	High	High	High	High	0	High	0.976	0.977267	0.802122	Carbamidomethyl [C111; C140]
O24616	Proteasome subunit alpha type-7-B OS=Arabidopsis thaliana OX=3702 GN=PAD2 PE=1 SV=2	59	12	66	4	250	27.3	279	262	300	304	391	230	9	7	9	9	7	8	4.83776e+06	4.71928e+06	5.0229e+06	5.85816e+06	5.77492e+06	6.60132e+06	7.72664e+06	8.19019e+06	8.65051e+06	6.57021e+06	7.63532e+06	6.60132e+06	High	High	High	High	High	High	0	High	1.185	0.640244	0.172176	Carbamidomethyl [C74]
P21218	Protochlorophyllide reductase B, chloroplastic OS=Arabidopsis thaliana OX=3702 GN=PORB PE=1 SV=3	48	14	96	7	401	43.3	498	429	299	295	487	433	13	14	11	11	13	10	2.90461e+07	2.5286e+07	2.52689e+07	3.70084e+07	2.81986e+07	3.93525e+07	4.6391e+07	4.38833e+07	4.35185e+07	4.15067e+07	3.72828e+07	3.93525e+07	High	High	High	High	High	High	0	High	1.057	0.922986	0.569172	Carbamidomethyl [C120; C172; C309]; Oxidation [M264]
Q9CAF5	ABC transporter I family member 6, chloroplastic OS=Arabidopsis thaliana OX=3702 GN=ABCI6 PE=1 SV=1	39	11	81	11	338	36.9	259	218	310	322	294	228	8	9	10	10	10	10	5.23219e+07	5.71793e+07	5.32174e+07	8.30189e+07	7.11631e+07	9.20697e+07	8.35659e+07	9.92332e+07	9.16519e+07	9.31097e+07	9.40885e+07	9.20697e+07	High	High	High	High	High	High	0	High	1.041	0.956742	0.663009	Oxidation [M162]
Q5GM68	Phosphoenolpyruvate carboxylase 2 OS=Arabidopsis thaliana OX=3702 GN=PPC2 PE=1 SV=2	28	21	70	11	963	109.7	196	93	154	96	306	259	13	7	10	7	14	13	1.2412e+07	9.00623e+06	1.12643e+07	20205864	1.41799e+07	26649159	1.98238e+07	1.56301e+07	1.93996e+07	2.26619e+07	1.8748e+07	26649159	High	High	High	High	High	High	0	High	0.831	0.50135	0.100853	Carbamidomethyl [C303]
P52901	Pyruvate dehydrogenase E1 component subunit alpha-1, mitochondrial OS=Arabidopsis thaliana OX=3702 GN=E1 ALPHA PE=1 SV=2	47	17	91	13	389	43	259	206	225	220	345	331	12	12	10	13	16	17	2.81912e+07	2.60061e+07	2.35775e+07	4.11995e+07	3.47799e+07	5.13908e+07	4.50256e+07	4.51328e+07	4.06056e+07	4.62072e+07	4.59843e+07	5.13908e+07	High	High	High	High	High	High	0	High	0.984	0.986483	0.915687	Carbamidomethyl [C120; C175; C355]; Oxidation [M283]
Q9SGE0	UDP-D-apiose/UDP-D-xylose synthase 2 OS=Arabidopsis thaliana OX=3702 GN=AXS2 PE=2 SV=1	50	17	97	3	389	43.8	287	185	366	303	307	434	13	10	14	13	14	16	4.72111e+06	4.66327e+06	4.28242e+06	8.49328e+06	6.61923e+06	8.91796e+06	7.54033e+06	8.09299e+06	7.37525e+06	9.52562e+06	8.75163e+06	8.91796e+06	High	High	High	High	High	High	0	High	0.847	0.707786	0.229909	Carbamidomethyl [C140; C173; C239]
P25855	Glycine cleavage system H protein 1, mitochondrial OS=Arabidopsis thaliana OX=3702 GN=GDH1 PE=1 SV=1	55	6	111	3	165	17.9	616	732	509	509	598	627	5	5	5	5	5	5	7.194e+07	49002450	7.07196e+07	1.04915e+08	9.73192e+07	111215510	1.14899e+08	8.50425e+07	1.21794e+08	1.17668e+08	1.28671e+08	111215510	High	High	High	High	High	High	0	High	1.022	0.977962	0.81338	Carbamidomethyl [C158]; Oxidation [M134; M149]
Q9SX77	Succinate dehydrogenase subunit 5, mitochondrial OS=Arabidopsis thaliana OX=3702 GN=SDH5 PE=1 SV=1	47	8	87	8	257	28.1	534	551	505	496	579	497	7	7	6	8	7	7	4.22865e+07	4.44965e+07	4.3176e+07	6.47337e+07	5.49155e+07	6.54272e+07	6.7538e+07	7.72225e+07	7.43584e+07	7.26019e+07	7.26067e+07	6.54272e+07	High	High	High	High	High	High	0	High	1.055	0.926963	0.583079	Carbamidomethyl [C230]; Oxidation [M112]
P42761	Glutathione S-transferase F10 OS=Arabidopsis thaliana OX=3702 GN=GSTF10 PE=1 SV=3	58	14	141	12	215	24.2	480	602	397	624	529	536	12	14	11	12	13	13	2.12546e+08	2.13864e+08	1.78736e+08	3.3799e+08	3.07637e+08	3.52449e+08	3.39469e+08	3.71155e+08	3.07822e+08	3.79072e+08	4.06742e+08	3.52449e+08	High	High	High	High	High	High	0	High	0.879	0.63828	0.170733	Oxidation [M35]
P42825	Chaperone protein dnaJ 2 OS=Arabidopsis thaliana OX=3702 GN=ATJ2 PE=1 SV=2	54	17	80	7	419	46.4	241	181	183	153	294	265	11	7	10	13	13	12	7.25196e+06	6.447e+06	6.57097e+06	9.33406e+06	7.44699e+06	10258518	1.15825e+07	1.11886e+07	1.13166e+07	1.04686e+07	9.84606e+06	10258518	High	High	High	High	High	High	0	High	1.088	0.922627	0.553934	Carbamidomethyl [C192; C195; C375]
Q93VB8	40S ribosomal protein S2-2 OS=Arabidopsis thaliana OX=3702 GN=RPS2B PE=2 SV=1	45	14	115	4	284	30.8	464	350	432	391	548	439	14	12	14	11	13	10	3.86062e+07	3.24942e+07	3.63108e+07	4.85393e+07	3.89227e+07	59351777	6.16599e+07	5.63928e+07	6.25351e+07	5.44391e+07	5.14618e+07	59351777	High	High	High	High	High	High	0	High	1.135	0.663812	0.187458	Carbamidomethyl [C175; C181; C236]
P93014	30S ribosomal protein S5, chloroplastic OS=Arabidopsis thaliana OX=3702 GN=rps5 PE=2 SV=1	42	15	124	15	303	32.6	403	487	513	479	539	589	13	15	14	13	11	11	2.38468e+08	2.36767e+08	2.31472e+08	3.77792e+08	3.0779e+08	3.88438e+08	3.80869e+08	4.10903e+08	3.98644e+08	4.23712e+08	4.06946e+08	3.88438e+08	High	High	High	High	High	High	0	High	1.024	0.977267	0.796059	Carbamidomethyl [C186]; Oxidation [M212; M232; M254; M284]
Q9M9W1	60S ribosomal protein L22-2 OS=Arabidopsis thaliana OX=3702 GN=RPL22B PE=2 SV=1	59	11	99	2	124	14	413	394	364	443	434	547	10	10	10	9	8	8	72846257	69100798	63144059	119369153	102361574	122092902	1.16346e+08	1.19923e+08	1.08748e+08	1.33878e+08	1.35338e+08	122092902	High	High	High	High	High	High	0	High	0.863	0.539152	0.118222	Carbamidomethyl [C22]; Oxidation [M31]
Q94B60	ATP-dependent Clp protease proteolytic subunit 4, chloroplastic OS=Arabidopsis thaliana OX=3702 GN=CLPP4 PE=1 SV=1	56	10	100	10	292	31.5	590	591	538	548	530	601	9	8	10	10	6	7	9.04917e+07	9.30563e+07	9.17246e+07	117435159	1.26626e+08	1.3287e+08	1.44529e+08	1.61497e+08	1.5797e+08	1.31709e+08	1.67419e+08	1.3287e+08	High	High	High	High	High	High	0	High	0.97	0.974699	0.750052	Oxidation [M81; M181]; Carbamidomethyl [C217]
O49203	Nucleoside diphosphate kinase III, chloroplastic/mitochondrial OS=Arabidopsis thaliana OX=3702 GN=NDPK3 PE=1 SV=1	39	11	104	11	238	25.7	323	219	451	221	228	235	10	11	10	10	11	10	2.22048e+08	2.10252e+08	2.06411e+08	2.89233e+08	2.45855e+08	327313486	3.54644e+08	3.64886e+08	3.55484e+08	3.24389e+08	3.25058e+08	327313486	High	High	High	High	High	High	0	High	1.169	0.481314	0.0956281
P48348	14-3-3-like protein GF14 kappa OS=Arabidopsis thaliana OX=3702 GN=GRF8 PE=1 SV=2	63	14	122	6	248	28	504	455	391	522	426	415	10	9	9	13	12	13	2.76189e+07	2.58837e+07	2.54936e+07	5.39771e+07	3.75845e+07	5.6413e+07	4.41115e+07	4.49205e+07	4.39055e+07	6.05379e+07	4.96924e+07	5.6413e+07	High	High	High	High	High	High	0	High	0.891	0.761017	0.282105	Oxidation [M227; M241; M245]; Carbamidomethyl [C103]
Q9SSK7	MLP-like protein 34 OS=Arabidopsis thaliana OX=3702 GN=MLP34 PE=2 SV=1	68	14	67	7	316	35.5	155	197	115	150	146	145	9	12	8	10	9	8	1.83188e+07	2.15516e+07	2.06627e+07	3.34622e+07	2.88794e+07	41266338	2.92579e+07	3.74023e+07	3.55856e+07	3.75295e+07	3.81829e+07	41266338	High	High	High	High	High	High	0	High	0.84	0.476185	0.0928343	Carbamidomethyl [C48; C204]; Oxidation [M29; M185; M210]
Q9CA83	NADP-dependent malic enzyme 4, chloroplastic OS=Arabidopsis thaliana OX=3702 GN=NADP-ME4 PE=1 SV=1	33	11	71	10	646	71.1	411	396	530	489	499	528	7	6	9	9	9	9	1.42432e+07	1.29532e+07	1.10855e+07	1.73456e+07	1.29576e+07	2.17321e+07	2.27486e+07	2.248e+07	1.90917e+07	1.94539e+07	1.71319e+07	2.17321e+07	High	High	High	High	High	High	0	High	1.036	0.977267	0.77012	Carbamidomethyl [C202; C256; C280; C509; C632]; Oxidation [M259]
Q93ZG7	DEAD-box ATP-dependent RNA helicase 38 OS=Arabidopsis thaliana OX=3702 GN=RH38 PE=1 SV=2	48	14	70	14	496	55.3	257	260	265	379	284	241	10	11	12	9	10	11	2.5608e+07	2.18537e+07	2.25158e+07	2.926e+07	2.64563e+07	3.37456e+07	4.08998e+07	3.79266e+07	3.8777e+07	3.28165e+07	3.49792e+07	3.37456e+07	High	High	High	High	High	High	0	High	1.026	0.977267	0.773606	Acetyl [N-Term]
Q9SAU2	Ribulose-5-phosphate-3-epimerase, chloroplastic OS=Arabidopsis thaliana OX=3702 GN=RPE PE=2 SV=1	51	7	84	7	281	30	342	372	535	434	427	426	6	6	7	6	6	6	8.04169e+07	7.47364e+07	7.36455e+07	1.20175e+08	9.41434e+07	1.14141e+08	1.28438e+08	1.29703e+08	1.26833e+08	1.34782e+08	1.24472e+08	1.14141e+08	High	High	High	High	High	High	0	High	1	0.999401	0.998754	Carbamidomethyl [C84; C146]
Q9SQT8	Bifunctional 3-dehydroquinate dehydratase/shikimate dehydrogenase, chloroplastic OS=Arabidopsis thaliana OX=3702 GN=EMB3004 PE=1 SV=1	39	18	83	18	603	65.8	494	409	466	298	363	410	13	14	13	12	13	14	2.33698e+07	1.94065e+07	22301795	3.50733e+07	2.92446e+07	4.21203e+07	3.73251e+07	3.36794e+07	3.84085e+07	3.93364e+07	3.86658e+07	4.21203e+07	High	High	High	High	High	High	0	High	0.947	0.942897	0.617955	Carbamidomethyl [C97; C391; C392; C424]
Q9C8E6	Protein PLASTID MOVEMENT IMPAIRED 1 OS=Arabidopsis thaliana OX=3702 GN=PMI1 PE=1 SV=1	27	16	54	16	843	93.8	180	143	173	322	384	315	8	5	6	10	9	8	9.32389e+06	7.97302e+06	8.70466e+06	1.38631e+07	1.27471e+07	1.55479e+07	1.48917e+07	1.3837e+07	1.49913e+07	1.55481e+07	1.68535e+07	1.55479e+07	High	High	High	High	High	High	0	High	0.954	0.95743	0.6667	Oxidation [M691]; Carbamidomethyl [C141]
Q9LZ23	ACT domain-containing protein ACR12 OS=Arabidopsis thaliana OX=3702 GN=ACR12 PE=2 SV=1	52	14	75	14	301	33.2	202	201	126	290	239	204	11	11	12	10	10	10	4.50542e+07	4.03772e+07	4.38377e+07	7.19951e+07	6.07039e+07	8.74937e+07	7.19583e+07	7.00736e+07	7.54981e+07	8.0746e+07	8.02598e+07	8.74937e+07	High	High	High	High	High	High	0	High	0.925	0.866561	0.428829	Carbamidomethyl [C186; C286]
Q8LEQ0	60S acidic ribosomal protein P1-3 OS=Arabidopsis thaliana OX=3702 GN=RPP1C PE=1 SV=2	73	4	59	3	113	11.2	425	474	434	650	439	781	3	4	3	3	3	3	4.20925e+07	4.55977e+07	3.7236e+07	3.04845e+07	4.28651e+07	5.12935e+07	6.7228e+07	7.91337e+07	6.41284e+07	3.41898e+07	5.66742e+07	5.12935e+07	High	High	High	High	High	High	0	High	1.243	0.203738	0.0265771	Oxidation [M14; M45; M61]; Acetyl [N-Term]; Carbamidomethyl [C9]
P25864	50S ribosomal protein L9, chloroplastic OS=Arabidopsis thaliana OX=3702 GN=RPL9 PE=2 SV=1	56	14	135	14	197	22.1	548	645	581	767	492	591	12	13	13	13	14	13	1.70834e+08	1.68866e+08	1.63928e+08	2.87709e+08	2.4902e+08	2.69809e+08	2.72848e+08	2.93062e+08	2.8232e+08	3.22679e+08	3.29242e+08	2.69809e+08	High	High	High	High	High	High	0	High	1.028	0.977267	0.766092	Oxidation [M119]
Q9FE58	60S ribosomal protein L22-3 OS=Arabidopsis thaliana OX=3702 GN=RPL22C PE=2 SV=1	59	11	89	2	124	14	295	328	300	391	383	384	9	10	10	8	8	7	5.27276e+07	4.95543e+07	4.81988e+07	79622686	6.46565e+07	88310369	8.42139e+07	8.60001e+07	8.30088e+07	8.93007e+07	8.54857e+07	88310369	High	High	High	High	High	High	0	High	0.979	0.978477	0.822191	Carbamidomethyl [C22]; Oxidation [M31]
Q9ZSK4	Actin-depolymerizing factor 3 OS=Arabidopsis thaliana OX=3702 GN=ADF3 PE=1 SV=1	72	7	79	4	139	15.9	543	716	639	669	765	772	6	7	6	7	7	7	4.28295e+07	4.97738e+07	5.11914e+07	8.89483e+07	7.18394e+07	1.11767e+08	6.84052e+07	8.63811e+07	8.81627e+07	9.97598e+07	9.49826e+07	1.11767e+08	High	High	High	High	High	High	0	High	0.771	0.0624809	0.00567846	Acetyl [N-Term]; Carbamidomethyl [C14; C65]; Oxidation [M8; M129]
O64530	Thiosulfate/3-mercaptopyruvate sulfurtransferase 1, mitochondrial OS=Arabidopsis thaliana OX=3702 GN=STR1 PE=1 SV=1	65	17	75	17	379	41.9	241	270	281	228	185	249	8	12	10	10	10	13	4.39414e+07	3.84148e+07	4.19287e+07	6.07587e+07	4.64776e+07	7.18698e+07	7.0181e+07	6.66679e+07	7.22103e+07	6.81438e+07	6.14505e+07	7.18698e+07	High	High	High	High	High	High	0	High	1.002	0.995056	0.959703	Carbamidomethyl [C152; C295; C305]
Q570C8	3-ketoacyl-CoA thiolase 5, peroxisomal OS=Arabidopsis thaliana OX=3702 GN=KAT5 PE=1 SV=2	46	12	56	10	457	47.9	286	225	283	393	327	381	7	8	6	7	10	10	9.63579e+06	8.0753e+06	9.32558e+06	1.57989e+07	1.06351e+07	1.8006e+07	1.53898e+07	1.40145e+07	1.60607e+07	1.77192e+07	1.40613e+07	1.8006e+07	High	High	High	High	High	High	0	High	0.97	0.974864	0.756387	Carbamidomethyl [C137; C193; C403]; Oxidation [M411]
P46309	Glutamate--cysteine ligase, chloroplastic OS=Arabidopsis thaliana OX=3702 GN=GSH1 PE=1 SV=2	44	17	83	17	522	58.5	318	252	211	156	212	262	15	10	11	13	12	12	7.8915e+07	6.91526e+07	7.26396e+07	1.07635e+08	8.54102e+07	1.26008e+08	1.26039e+08	1.20012e+08	1.25101e+08	1.20718e+08	1.12925e+08	1.26008e+08	High	High	High	High	High	High	0	High	1.069	0.887196	0.476156	Carbamidomethyl [C186; C349; C364]
Q9LFG2	Diaminopimelate epimerase, chloroplastic OS=Arabidopsis thaliana OX=3702 GN=DAPF PE=1 SV=1	51	14	92	14	362	39	404	414	387	354	305	405	11	10	11	11	11	12	3.96072e+07	2.96088e+07	3.82817e+07	5.11585e+07	4.70002e+07	5.84606e+07	6.32586e+07	5.13852e+07	6.59294e+07	5.73767e+07	6.21414e+07	5.84606e+07	High	High	High	High	High	High	0	High	1.061	0.91188	0.517375	Carbamidomethyl [C150; C326]
Q9LF33	UDP-glucose 6-dehydrogenase 3 OS=Arabidopsis thaliana OX=3702 GN=UGD3 PE=1 SV=1	44	16	85	7	480	53.1	374	296	362	430	301	321	13	9	13	13	9	11	9.02233e+06	8.12186e+06	1.00096e+07	1.25837e+07	9.24865e+06	1.5e+07	1.441e+07	1.40953e+07	1.72387e+07	1.41132e+07	1.22281e+07	1.5e+07	High	High	High	High	High	High	0	High	0.981	0.982506	0.841494	Carbamidomethyl [C5; C6; C237; C272; C417]; Oxidation [M112]
Q9SIP1	Stress-response A/B barrel domain-containing protein UP3 OS=Arabidopsis thaliana OX=3702 GN=UP3 PE=1 SV=1	56	10	72	10	263	28.8	329	375	392	388	303	348	8	8	9	8	9	8	5.31823e+07	6.18588e+07	5.30752e+07	8.01291e+07	6.83739e+07	8.08428e+07	8.49401e+07	1.07354e+08	9.14069e+07	8.98686e+07	9.04007e+07	8.08428e+07	High	High	High	High	High	High	0	High	1.12	0.705482	0.227542	Oxidation [M138; M223]; Carbamidomethyl [C134]
P09468	ATP synthase epsilon chain, chloroplastic OS=Arabidopsis thaliana OX=3702 GN=atpE PE=1 SV=2	92	10	93	10	132	14.5	510	448	524	763	519	680	8	9	8	9	8	8	1.0778e+08	1.16801e+08	9.01779e+07	1.98525e+08	1.45369e+08	1.35755e+08	1.7214e+08	2.02704e+08	1.55306e+08	2.22655e+08	1.922e+08	1.35755e+08	High	High	High	High	High	High	0	High	0.853	0.470781	0.0911059	Oxidation [M60; M63]; Carbamidomethyl [C6]; Acetyl [N-Term]
Q9SK66	NADH dehydrogenase [ubiquinone] 1 alpha subcomplex subunit 9, mitochondrial OS=Arabidopsis thaliana OX=3702 GN=At2g20360 PE=1 SV=2	39	15	85	15	402	43.9	285	318	307	204	187	162	14	13	13	11	9	10	2.77182e+07	2.5891e+07	2.7684e+07	4.61836e+07	4.4105e+07	5.16007e+07	4.42701e+07	4.49331e+07	4.76779e+07	5.17972e+07	5.83135e+07	5.16007e+07	High	High	High	High	High	High	0	High	0.905	0.821638	0.354574	Oxidation [M217; M222]; Carbamidomethyl [C185]
Q93W34	Polyadenylate-binding protein RBP45C OS=Arabidopsis thaliana OX=3702 GN=RBP45C PE=2 SV=1	44	11	58	11	415	44.9	305	257	409	323	254	364	10	9	11	5	8	6	2.44272e+07	2.27016e+07	2.25011e+07	2.92312e+07	2.58123e+07	3.29406e+07	3.9014e+07	3.9398e+07	3.87517e+07	3.27841e+07	3.41278e+07	3.29406e+07	High	High	High	High	High	High	0	High	1.162	0.595734	0.147396	Carbamidomethyl [C240; C325]
Q9LVI9	Dihydropyrimidine dehydrogenase (NADP(+)), chloroplastic OS=Arabidopsis thaliana OX=3702 GN=PYD1 PE=1 SV=1	46	14	75	14	426	46.8	305	311	302	329	341	393	10	10	10	10	13	11	3.53088e+07	3.1894e+07	3.60492e+07	4.98658e+07	4.23785e+07	5.74137e+07	5.63934e+07	5.53512e+07	6.20845e+07	5.5927e+07	5.60308e+07	5.74137e+07	High	High	High	High	High	High	0	High	1.013	0.982506	0.86918	Carbamidomethyl [C208; C215; C274; C355]
Q9FI53	Fumarate hydratase 2 OS=Arabidopsis thaliana OX=3702 GN=FUM2 PE=1 SV=1	31	11	69	1	499	54	365	401	439	367	358	367	7	9	10	10	10	11	1.88082e+06	1.89505e+06	2.73527e+06	4.93497e+06	3.46607e+06	4.63618e+06	3.00395e+06	3.28881e+06	4.71072e+06	5.53481e+06	4.58268e+06	4.63618e+06	High	High	High	High	High	High	0	High	0.709	0.113047	0.0121863	Carbamidomethyl [C309]; Oxidation [M140]
Q9M7T0	Peroxiredoxin-2F, mitochondrial OS=Arabidopsis thaliana OX=3702 GN=PRXIIF PE=1 SV=2	73	13	74	13	201	21.4	348	321	235	345	332	220	10	10	10	11	12	11	6.77098e+07	6.983e+07	7.02069e+07	1.10942e+08	9.51104e+07	1.19744e+08	1.08143e+08	1.21188e+08	1.20912e+08	1.24427e+08	1.2575e+08	1.19744e+08	High	High	High	High	High	High	0	High	0.977	0.977302	0.80935	Carbamidomethyl [C89; C114]
Q9C525	Beta-glucosidase 21 OS=Arabidopsis thaliana OX=3702 GN=BGLU21 PE=1 SV=1	37	17	98	6	524	59.6	280	232	241	252	309	277	12	9	9	13	12	11	9.19383e+06	5.70516e+06	7.95394e+06	1.20486e+07	8.7481e+06	1.20488e+07	1.46839e+07	9.90116e+06	1.36984e+07	1.35131e+07	1.15663e+07	1.20488e+07	High	High	High	High	High	High	0	High	1.04	0.977267	0.803149	Carbamidomethyl [C74; C230; C456]; Oxidation [M103; M385; M451]
Q8LPJ5	Isocitrate dehydrogenase [NADP], chloroplastic/mitochondrial OS=Arabidopsis thaliana OX=3702 GN=At5g14590 PE=1 SV=1	45	19	109	14	485	54.2	437	278	362	306	384	363	13	12	13	11	15	14	1.39444e+07	1.01507e+07	1.24593e+07	2.00624e+07	1.67821e+07	2.61376e+07	2.22713e+07	1.76163e+07	2.14576e+07	2.2501e+07	2.21885e+07	2.61376e+07	High	High	High	High	High	High	0	High	0.908	0.830199	0.370328	Carbamidomethyl [C145; C186; C201; C340; C434]
P42699	Plastocyanin major isoform, chloroplastic OS=Arabidopsis thaliana OX=3702 GN=DRT112 PE=1 SV=2	39	2	91	2	167	17	632	569	731	699	743	748	2	2	2	2	2	2	2.79427e+08	2.96971e+08	3.02987e+08	4.16023e+08	4.1321e+08	4.58029e+08	4.46287e+08	5.15386e+08	5.21809e+08	4.6659e+08	5.46327e+08	4.58029e+08	High	High	High	High	High	High	0	High	0.974	0.977267	0.780789	Carbamidomethyl [C152]; Oxidation [M125; M160]
Q9FLP0	65-kDa microtubule-associated protein 1 OS=Arabidopsis thaliana OX=3702 GN=MAP65-1 PE=1 SV=1	28	12	52	8	587	65.7	149	239	211	234	345	267	7	7	10	6	8	7	8.22927e+06	8.69913e+06	8.65487e+06	1.66537e+07	1.41623e+07	1.74585e+07	1.31434e+07	1.50971e+07	1.49056e+07	1.8678e+07	1.87247e+07	1.74585e+07	High	High	High	High	High	High	0	High	0.921	0.875502	0.453481	Carbamidomethyl [C16; C136; C391]
Q9SGW3	26S proteasome non-ATPase regulatory subunit 8 homolog A OS=Arabidopsis thaliana OX=3702 GN=RPN12A PE=1 SV=1	43	10	52	10	267	30.7	236	163	166	205	268	314	8	5	6	6	7	7	2.37329e+07	1.88641e+07	9.58729e+06	1.50222e+07	1.23855e+07	1.7146e+07	3.7905e+07	3.27382e+07	1.65114e+07	1.68482e+07	1.63756e+07	1.7146e+07	High	High	High	High	High	High	0	High	0.968	0.975174	0.75822	Carbamidomethyl [C27; C190]; Acetyl [N-Term]
Q9C9C4	Enolase 1, chloroplastic OS=Arabidopsis thaliana OX=3702 GN=ENO1 PE=1 SV=1	38	15	75	15	477	51.4	419	429	417	454	394	395	13	13	12	12	11	11	3.60352e+07	3.71482e+07	3.49949e+07	4.60491e+07	4.13535e+07	5.30356e+07	5.75536e+07	6.44697e+07	6.02688e+07	5.16463e+07	5.46757e+07	5.30356e+07	High	High	High	High	High	High	0	High	1.084	0.849311	0.400396	Carbamidomethyl [C250; C384]
Q9SII8	Ubiquitin domain-containing protein DSK2b OS=Arabidopsis thaliana OX=3702 GN=DSK2B PE=1 SV=1	38	12	67	7	551	58	293	218	263	272	307	283	10	10	8	8	9	11	5.83086e+06	7.69142e+06	7.04729e+06	9717594	6.41072e+06	8.8433e+06	9.31275e+06	1.33483e+07	1.2137e+07	1.08988e+07	8.47595e+06	8.8433e+06	High	High	High	High	High	High	0	High	1.124	0.849311	0.401037
Q9LPG6	Trifunctional UDP-glucose 4,6-dehydratase/UDP-4-keto-6-deoxy-D-glucose 3,5-epimerase/UDP-4-keto-L-rhamnose-reductase RHM2 OS=Arabidopsis thaliana OX=3702 GN=RHM2 PE=1 SV=1	32	16	73	5	667	75.2	350	210	295	257	372	325	11	10	11	10	10	10	6.58752e+06	4.93056e+06	5.1725e+06	8.13353e+06	6.51032e+06	1.0106e+07	1.05213e+07	8.55686e+06	8.90817e+06	9.12215e+06	8.60764e+06	1.0106e+07	High	High	High	High	High	High	0	High	0.984	0.985206	0.907944	Carbamidomethyl [C120; C230; C532]; Acetyl [N-Term]; Oxidation [M538]
P25873	50S ribosomal protein L15, chloroplastic OS=Arabidopsis thaliana OX=3702 GN=RPL15 PE=1 SV=2	48	17	124	17	277	29.7	611	647	720	651	748	639	14	13	14	15	15	16	1.36375e+08	1.3365e+08	1.25621e+08	2.26786e+08	1.78266e+08	2.48292e+08	2.17811e+08	2.31945e+08	2.16347e+08	2.54352e+08	2.35695e+08	2.48292e+08	High	High	High	High	High	High	0	High	0.975	0.977267	0.794645	Carbamidomethyl [C111; C231]; Oxidation [M115; M209]
Q93VR4	MLP-like protein 423 OS=Arabidopsis thaliana OX=3702 GN=MLP423 PE=2 SV=1	88	14	125	14	155	17	417	437	374	361	418	356	11	12	11	11	12	11	1.55126e+08	1.81382e+08	1.77775e+08	2.70055e+08	2.43729e+08	2.78374e+08	2.47759e+08	3.14784e+08	3.06167e+08	3.0288e+08	3.22247e+08	2.78374e+08	High	High	High	High	High	High	0	High	1.007	0.990053	0.93669	Oxidation [M84]
Q8LAD2	Succinate--CoA ligase [ADP-forming] subunit alpha-2, mitochondrial OS=Arabidopsis thaliana OX=3702 GN=At5g23250 PE=1 SV=2	45	11	83	4	341	35.3	320	299	287	343	296	237	9	9	9	7	8	11	17056932	1.66149e+07	1.578e+07	2.57847e+07	2.28182e+07	27503008	2.72425e+07	2.88347e+07	2.71766e+07	2.89188e+07	3.01692e+07	27503008	High	High	High	High	High	High	0	High	0.981	0.983855	0.89726	Carbamidomethyl [C57; C169; C178]
Q9LHE5	Mitochondrial import receptor subunit TOM40-1 OS=Arabidopsis thaliana OX=3702 GN=TOM40-1 PE=1 SV=3	57	13	62	13	309	34.2	136	267	158	309	237	253	9	10	8	10	6	7	3.40962e+07	3.1024e+07	2.71085e+07	4.49763e+07	4.06972e+07	4.60001e+07	5.44568e+07	5.38414e+07	4.66867e+07	5.04431e+07	5.38079e+07	4.60001e+07	High	High	High	High	High	High	0	High	0.918	0.867681	0.43841
Q9LFW1	UDP-arabinopyranose mutase 2 OS=Arabidopsis thaliana OX=3702 GN=RGP2 PE=1 SV=1	50	15	93	4	360	40.9	246	237	230	233	374	279	14	12	10	13	15	13	7.87348e+06	4698102	6132971	1.03004e+07	8.21205e+06	1.19296e+07	1.25751e+07	8.15343e+06	1.05623e+07	1.15524e+07	1.08576e+07	1.19296e+07	High	High	High	High	High	High	0	High	1.069	0.953005	0.644121	Carbamidomethyl [C85; C113; C215]; Oxidation [M214; M217]; Acetyl [N-Term]
P49692	60S ribosomal protein L7a-1 OS=Arabidopsis thaliana OX=3702 GN=RPL7AA PE=2 SV=2	51	15	119	4	257	29.1	359	364	345	403	366	268	13	14	12	14	12	11	22612472	1.43831e+07	1.27583e+07	1.831e+07	1.97993e+07	2.66217e+07	3.61155e+07	2.49615e+07	2.19726e+07	2.05355e+07	2.61777e+07	2.66217e+07	High	High	High	High	High	High	0	High	1.114	0.806348	0.335092	Carbamidomethyl [C173; C192; C194]; Oxidation [M233]
Q9SHP0	Phosphoserine aminotransferase 2, chloroplastic OS=Arabidopsis thaliana OX=3702 GN=PSAT2 PE=1 SV=1	36	10	73	4	422	46.6	349	245	289	267	176	266	9	9	9	8	8	9	4.89775e+06	4.43467e+06	5.01997e+06	8.5938e+06	6.65404e+06	9.03121e+06	7.82244e+06	7.69626e+06	8.64547e+06	9.63836e+06	8.79765e+06	9.03121e+06	High	High	High	High	High	High	0	High	0.921	0.922986	0.563748	Oxidation [M402]; Carbamidomethyl [C207; C239]
Q9LH76	Trifunctional UDP-glucose 4,6-dehydratase/UDP-4-keto-6-deoxy-D-glucose 3,5-epimerase/UDP-4-keto-L-rhamnose-reductase RHM3 OS=Arabidopsis thaliana OX=3702 GN=RHM3 PE=2 SV=1	27	14	59	4	664	74.9	305	219	303	265	393	296	10	7	9	7	9	7	583793	480928	675181	1.00153e+06	927353	1.26499e+06	932406	834638	1.16281e+06	1.12326e+06	1.2261e+06	1.26499e+06	High	High	High	High	High	High	0	High	0.886	0.939788	0.607036	Carbamidomethyl [C44; C118; C228; C529]; Oxidation [M535]
P42697	Dynamin-related protein 1A OS=Arabidopsis thaliana OX=3702 GN=DRP1A PE=1 SV=3	43	21	87	20	610	68.1	173	134	149	193	225	148	12	16	15	15	15	13	2.57739e+07	2.36222e+07	2.45498e+07	3.50918e+07	2.9452e+07	4.26841e+07	4.11648e+07	4.09957e+07	4.228e+07	3.93572e+07	3.894e+07	4.26841e+07	High	High	High	High	High	High	0	High	1.034	0.967442	0.725068	Carbamidomethyl [C15; C175; C533; C547]; Acetyl [N-Term]
Q9MAP3	50S ribosomal protein L11, chloroplastic OS=Arabidopsis thaliana OX=3702 GN=RPL11 PE=2 SV=1	54	11	100	11	222	23.1	294	445	435	479	452	418	10	9	10	10	9	9	1.40359e+08	1.15876e+08	1.18446e+08	2.05711e+08	1.66005e+08	2.23885e+08	2.24174e+08	2.01099e+08	2.03989e+08	2.30715e+08	2.19484e+08	2.23885e+08	High	High	High	High	High	High	0	High	0.931	0.874412	0.451997	Oxidation [M204]; Carbamidomethyl [C187]
P57691	60S acidic ribosomal protein P0-3 OS=Arabidopsis thaliana OX=3702 GN=RPP0C PE=1 SV=1	56	13	97	2	323	34.4	411	555	417	379	548	350	9	12	10	11	12	10	3.58074e+06	3.48694e+06	2.81056e+06	4.84328e+06	4.53572e+06	5910159	5.71897e+06	6.05149e+06	4.84039e+06	5.43198e+06	5.99692e+06	5910159	High	High	High	High	High	High	0	High	0.977	0.98801	0.921565	Carbamidomethyl [C18]
Q42529	Tryptophan synthase alpha chain, chloroplastic OS=Arabidopsis thaliana OX=3702 GN=TSA1 PE=1 SV=1	50	9	54	9	312	33.2	303	384	380	462	386	397	7	8	6	7	6	8	2.52922e+07	2.87264e+07	2.47662e+07	3.0401e+07	3.46482e+07	3.53604e+07	4.03955e+07	4.98539e+07	4.26528e+07	3.40962e+07	4.58101e+07	3.53604e+07	High	High	High	High	High	High	0	High	1.073	0.891526	0.484757	Carbamidomethyl [C90]
Q9FMM3	Protein ESSENTIAL FOR POTEXVIRUS ACCUMULATION 1 OS=Arabidopsis thaliana OX=3702 GN=EXA1 PE=1 SV=1	16	19	75	19	1714	187.5	305	339	345	274	219	254	10	15	14	13	10	11	1.29085e+07	1.30292e+07	1.262e+07	1.82981e+07	1.50843e+07	1.99434e+07	2.06168e+07	2.26118e+07	2.17344e+07	2.05222e+07	1.99438e+07	1.99434e+07	High	High	High	High	High	High	0	High	1.198	0.540591	0.119565	Acetyl [N-Term]
P56777	Photosystem II CP47 reaction center protein OS=Arabidopsis thaliana OX=3702 GN=psbB PE=1 SV=1	25	11	62	11	508	56	427	308	291	253	507	402	10	6	7	8	10	8	7.48335e+07	4.0376e+07	6.89001e+07	8.59412e+07	5.31725e+07	1.26967e+08	1.1952e+08	7.00714e+07	1.18661e+08	9.63872e+07	7.03021e+07	1.26967e+08	High	High	High	High	High	High	0	High	0.94	0.91188	0.517521	Oxidation [M359]
Q9SB63	Protein MODIFIER OF SNC1 1 OS=Arabidopsis thaliana OX=3702 GN=MOS1 PE=1 SV=2	17	16	63	16	1412	153.6	130	241	292	258	192	96	7	11	13	10	9	9	5.50935e+06	5.45431e+06	5.38e+06	5.70993e+06	5.78912e+06	5.07462e+06	8.79926e+06	9.46582e+06	9.26552e+06	6.40396e+06	7.6541e+06	5.07462e+06	High	High	High	High	High	High	0	High	1.203	0.604824	0.151409
O04496	Aspartyl protease AED3 OS=Arabidopsis thaliana OX=3702 GN=AED3 PE=1 SV=1	27	11	77	11	449	47.6	351	350	405	348	469	438	7	8	9	10	10	10	5.39313e+07	4.39944e+07	5.12844e+07	9.70936e+07	8.39318e+07	1.23956e+08	8.61363e+07	7.63511e+07	8.83229e+07	1.08895e+08	1.10971e+08	1.23956e+08	High	High	High	High	High	High	0	High	0.785	0.101071	0.0104251	Carbamidomethyl [C255; C405; C448]; Oxidation [M238]
Q96251	ATP synthase subunit O, mitochondrial OS=Arabidopsis thaliana OX=3702 GN=At5g13450 PE=1 SV=2	59	13	100	13	238	26.3	388	317	325	323	290	298	12	11	12	11	11	10	5.10846e+08	5.26658e+08	4.87371e+08	5.13581e+08	5.75063e+08	5.57676e+08	8.15898e+08	9.14001e+08	8.39358e+08	5.76006e+08	7.60321e+08	5.57676e+08	High	High	High	High	High	High	0	High	0.976	0.977267	0.798392
O23712	Proteasome subunit alpha type-1-B OS=Arabidopsis thaliana OX=3702 GN=PAF2 PE=1 SV=2	65	12	81	1	277	30.4	328	425	324	475	491	400	8	10	8	11	11	9	2.00247e+06	2.42228e+06			2.84355e+06	2.51124e+06	3.19825e+06	4.2038e+06			3.75961e+06	2.51124e+06	Peak Found	High	Not Found	High	High	High	0	High	1.193	0.669658	0.194178	Carbamidomethyl [C48; C148; C209]
Q9MA55	Acyl-CoA-binding domain-containing protein 4 OS=Arabidopsis thaliana OX=3702 GN=ACBP4 PE=1 SV=1	32	15	67	15	668	73	296	164	261	294	259	237	12	8	11	11	10	8	1.89647e+07	1.42719e+07	1.53268e+07	2.2808e+07	1.89588e+07	2.58675e+07	3.02895e+07	2.47685e+07	2.6396e+07	2.55803e+07	2.50664e+07	2.58675e+07	High	High	High	High	High	High	0	High	1.002	0.997372	0.973748	Carbamidomethyl [C244]
P31166	Adenine phosphoribosyltransferase 1, chloroplastic OS=Arabidopsis thaliana OX=3702 GN=APT1 PE=1 SV=2	60	10	66	10	243	26.4	396	225	306	232	255	266	9	9	9	6	6	6	4.73361e+07	4.48292e+07	5.37433e+07	5.34039e+07	4.80721e+07	6.68109e+07	7.56029e+07	7.78e+07	9.25577e+07	5.9895e+07	6.35586e+07	6.68109e+07	High	High	High	High	High	High	0	High	0.928	0.882206	0.468166	Oxidation [M61; M174]; Carbamidomethyl [C215; C217]
Q8VX13	Protein disulfide isomerase-like 1-3 OS=Arabidopsis thaliana OX=3702 GN=PDIL1-3 PE=2 SV=1	33	15	66	15	579	64.2	190	261	293	337	225	181	10	9	8	8	7	8	1.75425e+07	1.82845e+07	2.24107e+07	2.25629e+07	2.36401e+07	2.64223e+07	2.8018e+07	3.17323e+07	3.85961e+07	2.53054e+07	3.12558e+07	2.64223e+07	High	High	High	High	High	High	0	High	1.102	0.817062	0.35114
P05466	3-phosphoshikimate 1-carboxyvinyltransferase, chloroplastic OS=Arabidopsis thaliana OX=3702 GN=At2g45300 PE=2 SV=3	40	17	76	17	520	55.7	381	385	410	369	414	467	9	9	11	9	14	12	5.61986e+07	4.51508e+07	5.37353e+07	7.93234e+07	6.15276e+07	9.23432e+07	8.97576e+07	7.8358e+07	9.25439e+07	8.8965e+07	8.13489e+07	9.23432e+07	High	High	High	High	High	High	0	High	1.01	0.985206	0.911448	Carbamidomethyl [C155; C225; C231; C443; C460]
Q9LZ06	Glutathione S-transferase L3 OS=Arabidopsis thaliana OX=3702 GN=GSTL3 PE=2 SV=1	72	14	59	14	235	27.1	186	125	172	173	332	106	7	8	6	11	11	9	5.74343e+07	5.27402e+07	5.03139e+07	8.73217e+07	7.26374e+07	9.74107e+07	9.17311e+07	9.15292e+07	8.66514e+07	9.79355e+07	9.60378e+07	9.74107e+07	High	High	High	High	High	High	0	High	0.904	0.762906	0.285451	Carbamidomethyl [C37]
Q9CAT7	Nascent polypeptide-associated complex subunit beta OS=Arabidopsis thaliana OX=3702 GN=At1g73230 PE=2 SV=1	75	10	102	5	165	18	502	531	585	420	373	374	8	10	8	6	7	7	27019138	2.9945e+07	3.11313e+07	3.31981e+07	4.82139e+07	5.46232e+07	4.31536e+07	5.19687e+07	5.36148e+07	3.72332e+07	6.37461e+07	5.46232e+07	High	High	High	High	High	High	0	High	1.255	0.187754	0.0237435
O23523	RGG repeats nuclear RNA binding protein A OS=Arabidopsis thaliana OX=3702 GN=RGGA PE=1 SV=1	40	10	67	9	355	37.4	369	456	272	505	373	453	7	9	8	8	7	8	1.6839e+07	1.89777e+07	1.76253e+07	2.37531e+07	2.04714e+07	2.38227e+07	2.68944e+07	3.29352e+07	3.03546e+07	2.66402e+07	2.70664e+07	2.38227e+07	High	High	High	High	High	High	0	High	1.231	0.322409	0.051729	Oxidation [M260]
P31265	Translationally-controlled tumor protein 1 OS=Arabidopsis thaliana OX=3702 GN=TCTP1 PE=1 SV=2	73	11	150	11	168	18.9	601	763	662	809	875	789	11	11	11	10	11	11	3.32174e+08	2.68809e+08	2.83445e+08	4.53679e+08	3.86764e+08	4.95246e+08	5.30531e+08	4.6651e+08	4.88154e+08	5.08823e+08	5.11361e+08	4.95246e+08	High	High	High	High	High	High	0	High	1.017	0.982506	0.855784
Q9FV81	Glutamyl-tRNA(Gln) amidotransferase subunit B, chloroplastic/mitochondrial OS=Arabidopsis thaliana OX=3702 GN=GATB PE=2 SV=1	41	16	78	16	550	60.9	172	184	237	283	279	342	9	10	11	13	13	13	2.29299e+07	2.12932e+07	2.08037e+07	3.28469e+07	2.81529e+07	3.78587e+07	3.66225e+07	3.69538e+07	3.58284e+07	3.68394e+07	3.72225e+07	3.78587e+07	High	High	High	High	High	High	0	High	0.991	0.994116	0.957065	Carbamidomethyl [C90; C92; C105; C108; C241; C264]
Q1EBV4	Protein DNA-DAMAGE INDUCIBLE 1 OS=Arabidopsis thaliana OX=3702 GN=DDI1 PE=1 SV=1	44	12	69	12	414	45.3	450	552	519	479	345	416	9	9	10	12	8	8	1.69729e+07	1.62336e+07	1.49008e+07	22999031	1.82689e+07	2.41063e+07	2.71083e+07	2.8173e+07	2.56625e+07	2.57945e+07	2.41542e+07	2.41063e+07	High	High	High	High	High	High	0	High	1.201	0.506273	0.102567
Q9ZUF6	Subtilisin-like protease SBT1.8 OS=Arabidopsis thaliana OX=3702 GN=SBT1.8 PE=1 SV=1	27	13	52	13	754	80	130	231	247	267	294	272	6	9	10	9	10	8	1.07665e+07	1.01423e+07	1.02016e+07	1.50777e+07	1.36922e+07	1.92942e+07	1.71957e+07	1.76017e+07	1.75694e+07	1.69104e+07	1.81032e+07	1.92942e+07	High	High	High	High	High	High	0	High	0.947	0.946011	0.626962	Carbamidomethyl [C160; C249; C254; C306; C539; C622]
P20115	Citrate synthase 4, mitochondrial OS=Arabidopsis thaliana OX=3702 GN=CSY4 PE=1 SV=3	40	14	71	14	474	52.7	294	285	313	276	415	219	9	7	9	10	13	9	2.30893e+07	1.75729e+07	2.35637e+07	3.02773e+07	2.59848e+07	3.73894e+07	3.6877e+07	3.04973e+07	4.05819e+07	3.39575e+07	3.43558e+07	3.73894e+07	High	High	High	High	High	High	0	High	0.889	0.742653	0.263719	Carbamidomethyl [C210; C326; C440; C468]
P55034	26S proteasome non-ATPase regulatory subunit 4 homolog OS=Arabidopsis thaliana OX=3702 GN=RPN10 PE=1 SV=1	34	11	65	11	386	40.7	360	369	352	443	262	285	8	9	9	9	8	9	4.43576e+07	4.01929e+07	4.39069e+07	7.12386e+07	6.23075e+07	7.99345e+07	7.08458e+07	6.97538e+07	7.56172e+07	7.98975e+07	8.238e+07	7.99345e+07	High	High	High	High	High	High	0	High	1.01	0.985206	0.912148	Carbamidomethyl [C9; C37]; Oxidation [M54]
Q94C59	Patellin-4 OS=Arabidopsis thaliana OX=3702 GN=PATL4 PE=1 SV=2	41	16	60	16	540	61.2	123	187	129	242	145	207	6	10	9	9	8	11	1.98799e+07	1.92363e+07	1.61467e+07	2.45515e+07	2.30422e+07	3.03724e+07	3.17512e+07	3.33841e+07	2.7808e+07	2.75357e+07	3.04653e+07	3.03724e+07	High	High	High	High	High	High	0	High	0.971	0.977267	0.795749	Carbamidomethyl [C282]
Q8H0V3	Lactoylglutathione lyase OS=Arabidopsis thaliana OX=3702 GN=At1g08110 PE=2 SV=1	84	13	71	13	185	20.8	376	261	270	227	331	218	11	10	10	9	9	9	3.75635e+07	3.82009e+07	3.90795e+07	6.29917e+07	4.97647e+07	6.9466e+07	5.99946e+07	6.62966e+07	6.73034e+07	7.06483e+07	6.57965e+07	6.9466e+07	High	High	High	High	High	High	0	High	0.973	0.977302	0.81226
P83291	NADH-cytochrome b5 reductase-like protein OS=Arabidopsis thaliana OX=3702 GN=CBR2 PE=1 SV=2	51	11	62	11	328	36	102	137	173	113	138	135	10	8	10	8	11	10	4.80724e+07	4.40825e+07	4.59666e+07	7.43685e+07	6.27267e+07	7.07678e+07	7.67789e+07	7.65041e+07	7.91645e+07	8.34078e+07	8.29342e+07	7.07678e+07	High	High	High	High	High	High	0	High	0.999	0.999401	0.995036	Carbamidomethyl [C113; C289]; Oxidation [M294; M295]
Q03251	Glycine-rich RNA-binding protein 8 OS=Arabidopsis thaliana OX=3702 GN=RBG8 PE=1 SV=1	64	11	134	8	169	16.6	1184	1121	1245	1003	920	829	10	11	11	10	9	9	3.58762e+08	3.61958e+08	3.29362e+08	4.74467e+08	4.58764e+08	4.80525e+08	5.72997e+08	6.28168e+08	5.67232e+08	5.32138e+08	6.06556e+08	4.80525e+08	High	High	High	High	High	High	0	High	1.112	0.741299	0.256309	Carbamidomethyl [C8]; Oxidation [M67]
Q41969	Eukaryotic translation initiation factor 2 subunit beta OS=Arabidopsis thaliana OX=3702 GN=EIF2B PE=1 SV=3	59	11	73	11	268	30.6	365	398	354	258	401	371	10	9	8	9	10	10	2.48383e+07	2.34797e+07	2.36352e+07	3.47472e+07	2.74483e+07	32721841	3.96705e+07	4.07484e+07	4.07048e+07	3.89706e+07	3.62908e+07	32721841	High	High	High	High	High	High	0	High	0.994	0.997372	0.976612	Acetyl [N-Term]; Oxidation [M63]; Carbamidomethyl [C222; C225]
Q944I4	D-glycerate 3-kinase, chloroplastic OS=Arabidopsis thaliana OX=3702 GN=GLYK PE=1 SV=2	34	10	37	10	456	51	240	98	148	128	312	203	8	3	6	4	8	6	2.2916e+07	1.99387e+07	2.21664e+07	3.85229e+07	2.97982e+07	4.83883e+07	3.66003e+07	3.4603e+07	3.81754e+07	4.32053e+07	3.93978e+07	4.83883e+07	High	High	High	High	High	High	0	High	0.872	0.669658	0.192846	Carbamidomethyl [C160; C189; C219]; Oxidation [M405]
O82533	Cell division protein FtsZ homolog 2-1, chloroplastic OS=Arabidopsis thaliana OX=3702 GN=FTSZ2-1 PE=1 SV=2	36	12	58	8	478	50.7	396	504	338	259	322	306	9	10	8	7	8	7	1.09715e+07	1.12992e+07	1.00452e+07	1.44223e+07	1.26089e+07	1.49089e+07	1.75231e+07	1.96095e+07	1.73e+07	1.61753e+07	1.66708e+07	1.49089e+07	High	High	High	High	High	High	0	High	1.068	0.941322	0.610556	Oxidation [M437]
Q8VZB9	60S ribosomal protein L10a-1 OS=Arabidopsis thaliana OX=3702 GN=RPL10AA PE=1 SV=1	49	11	95	4	216	24.5	246	272	234	331	372	351	10	10	11	11	11	11	1.57641e+07	1.47765e+07	1.55973e+07	2.13542e+07	1.88992e+07	2.73956e+07	2.51777e+07	2.56442e+07	2.68619e+07	2.39497e+07	2.49876e+07	2.73956e+07	High	High	High	High	High	High	0	High	0.924	0.88246	0.469308	Carbamidomethyl [C65; C163]; Oxidation [M66; M164]
Q9S714	Photosystem I reaction center subunit IV B, chloroplastic OS=Arabidopsis thaliana OX=3702 GN=PSAE2 PE=2 SV=1	55	6	109	4	145	15.2	775	893	778	807	691	673	6	6	6	6	6	6	9.20383e+07	1.09839e+08	1.0664e+08	1.6661e+08	1.46335e+08	1.63647e+08	1.46999e+08	1.90623e+08	1.83657e+08	1.86861e+08	1.93477e+08	1.63647e+08	High	High	High	High	High	High	0	High	0.956	0.951014	0.636261
O80840	Phosphomannomutase OS=Arabidopsis thaliana OX=3702 GN=PMM PE=1 SV=1	60	12	63	12	246	27.7	282	306	268	250	429	282	11	9	9	9	9	10	3.18856e+07	2.92657e+07	3.17343e+07	5.35065e+07	4.23326e+07	5.93668e+07	5.09261e+07	5.07899e+07	5.46534e+07	6.00102e+07	5.59702e+07	5.93668e+07	High	High	High	High	High	High	0	High	0.961	0.967442	0.727671	Carbamidomethyl [C68; C193]
Q94JX9	Nascent polypeptide-associated complex subunit alpha-like protein 2 OS=Arabidopsis thaliana OX=3702 GN=At3g49470 PE=2 SV=2	67	9	53	9	217	23.7	258	366	506	460	460	371	5	7	7	9	8	8	4.49765e+07	4.78668e+07	4.60154e+07	6.41658e+07	6.36338e+07	7.88677e+07	7.18342e+07	8.30715e+07	7.92485e+07	7.1965e+07	8.41335e+07	7.88677e+07	High	High	High	High	High	High	0	High	1.026	0.977267	0.788365	Oxidation [M187]
Q9S9N1	Heat shock 70 kDa protein 5 OS=Arabidopsis thaliana OX=3702 GN=HSP70-5 PE=2 SV=1	16	8	104	1	646	70.9	530	498	515	532	706	616	7	8	7	7	8	8													Not Found	High	Not Found	High	Not Found	High	0	High
Q94AZ4	Probable calcium-binding protein CML13 OS=Arabidopsis thaliana OX=3702 GN=CML13 PE=2 SV=1	86	14	102	4	148	16.5	304	410	365	431	437	442	11	14	13	13	12	12	3.23205e+07	3.52536e+07	3.24302e+07	4.53109e+07	4.01952e+07	43733193	5.16207e+07	6.11817e+07	5.58519e+07	5.08184e+07	5.31442e+07	43733193	High	High	High	High	High	High	0	High	1.163	0.559524	0.129294	Oxidation [M19]
Q9LD90	H/ACA ribonucleoprotein complex subunit 4 OS=Arabidopsis thaliana OX=3702 GN=CBF5 PE=1 SV=1	33	14	53	14	565	63	221	158	238	166	228	217	8	7	8	8	9	11	8.32536e+06	8.36868e+06	8.52211e+06	1.22582e+07	9.55143e+06	1.65097e+07	1.32969e+07	1.45236e+07	1.46769e+07	1.37481e+07	1.26284e+07	1.65097e+07	High	High	High	High	High	High	0	High	1.077	0.926963	0.58187	Acetyl [N-Term]; Carbamidomethyl [C146]
Q8W593	Probable lactoylglutathione lyase, chloroplastic OS=Arabidopsis thaliana OX=3702 GN=At1g67280 PE=1 SV=1	46	15	105	13	350	39.1	352	215	286	329	329	366	14	11	11	12	12	12	5.40774e+07	4.85587e+07	5.7783e+07	85131504	7.36778e+07	9.14834e+07	8.63698e+07	8.42724e+07	9.95148e+07	9.54791e+07	9.74133e+07	9.14834e+07	High	High	High	High	High	High	0	High	1.014	0.982506	0.873598	Carbamidomethyl [C109; C220; C329]; Oxidation [M89; M223]
Q945K7	Isocitrate dehydrogenase [NAD] catalytic subunit 5, mitochondrial OS=Arabidopsis thaliana OX=3702 GN=IDH5 PE=1 SV=1	48	14	55	8	374	40.6	191	188	187	311	299	317	6	8	8	9	10	12	2.3525e+07	1.99938e+07	20568465	3.20241e+07	2.42179e+07	3.87984e+07	3.7573e+07	3.46987e+07	3.54233e+07	3.59165e+07	3.20197e+07	3.87984e+07	High	High	High	High	High	High	0	High	1.018	0.982506	0.854781	Carbamidomethyl [C139; C247; C248]
Q9S795	Betaine aldehyde dehydrogenase 1, chloroplastic OS=Arabidopsis thaliana OX=3702 GN=ALDH10A8 PE=2 SV=1	35	10	57	10	501	54.4	268	235	236	321	367	274	7	7	8	7	9	7	8.77978e+06	7.21217e+06	6.79983e+06	1.59738e+07	1.21301e+07	2.12885e+07	1.40226e+07	1.25165e+07	1.17108e+07	1.79154e+07	1.60378e+07	2.12885e+07	High	High	High	High	High	High	0	High	0.84	0.594488	0.146918	Carbamidomethyl [C180; C194; C201]
O82399	Malate dehydrogenase 1, peroxisomal OS=Arabidopsis thaliana OX=3702 GN=PMDH1 PE=1 SV=1	38	9	74	8	354	37.4	367	353	301	399	284	325	8	7	7	8	8	9	1.34901e+07	1.41842e+07	1.05504e+07	2.01213e+07	1.47676e+07	2.27742e+07	2.15458e+07	2.46164e+07	1.81702e+07	2.25671e+07	1.9525e+07	2.27742e+07	High	High	High	High	High	High	0	High	0.974	0.977267	0.791554	Carbamidomethyl [C234; C315]
Q9SEI3	26S proteasome regulatory subunit 10B homolog A OS=Arabidopsis thaliana OX=3702 GN=RPT4A PE=1 SV=1	51	17	74	2	399	44.8	229	317	219	291	313	300	12	11	12	9	12	12	1.17558e+07	1.14507e+07	9.68345e+06	1.08524e+07	8.87396e+06	12759794	1.87757e+07	1.98723e+07	1.6677e+07	1.21715e+07	1.17327e+07	12759794	High	High	High	High	High	High	0	High	1.786	4.28545e-05	2.11324e-06	Carbamidomethyl [C353]; Oxidation [M108]
Q93ZN2	Probable aldo-keto reductase 4 OS=Arabidopsis thaliana OX=3702 GN=At1g60710 PE=2 SV=1	53	18	85	10	345	37.9	261	281	256	215	351	388	13	15	12	12	13	12	3.72854e+07	3.12793e+07	3.55513e+07	6.47124e+07	4.53353e+07	7.4943e+07	5.95504e+07	5.42843e+07	6.12271e+07	7.2578e+07	5.99402e+07	7.4943e+07	High	High	High	High	High	High	0	High	0.877	0.669658	0.195445	Carbamidomethyl [C112; C123; C198; C254]
Q9ZW85	3-isopropylmalate dehydratase small subunit 1 OS=Arabidopsis thaliana OX=3702 GN=SSU1 PE=1 SV=1	50	9	75	7	251	26.8	522	445	516	509	529	326	9	8	8	7	9	8	6.83641e+07	6.5766e+07	6.2857e+07	7.57066e+07	6.29336e+07	8.09276e+07	1.09188e+08	1.14135e+08	1.08253e+08	8.49086e+07	8.32078e+07	8.09276e+07	High	High	High	High	High	High	0	High	1.34	0.0240013	0.00181661	Carbamidomethyl [C142; C152; C190; C193]; Oxidation [M127]
Q9MAK9	26S proteasome regulatory subunit S10B homolog B OS=Arabidopsis thaliana OX=3702 GN=RPT4B PE=1 SV=1	51	17	72	2	399	44.7	200	277	183	262	282	276	11	11	12	10	11	11	6.7792e+06	7.09902e+06	5.407e+06	1.05361e+07	9.44199e+06	11719760	1.08274e+07	1.23202e+07	9.31202e+06	1.18167e+07	1.24837e+07	11719760	High	High	High	High	High	High	0	High	0.88	0.778161	0.30475	Carbamidomethyl [C353]; Oxidation [M108]
O82089	Copper transport protein CCH OS=Arabidopsis thaliana OX=3702 GN=CCH PE=1 SV=1	71	9	97	9	121	13	495	585	506	466	524	494	8	8	8	8	9	9	2.85533e+08	2.69871e+08	267281891	3.69774e+08	3.92808e+08	4.08184e+08	4.5604e+08	4.68354e+08	4.60317e+08	4.1472e+08	5.19351e+08	4.08184e+08	High	High	High	High	High	High	0	High	1.058	0.920453	0.541952	Acetyl [N-Term]; Oxidation [M11; M27]; Carbamidomethyl [C13; C16]
Q9FFC7	Alanine--tRNA ligase, chloroplastic/mitochondrial OS=Arabidopsis thaliana OX=3702 GN=EMB86 PE=1 SV=2	20	14	50	14	978	107.8	183	106	66	170	213	268	8	7	5	5	9	8	5.85922e+07	5.70292e+07	5.47074e+07	8.3728e+07	6.97817e+07	8.64227e+07	9.35805e+07	9.89727e+07	9.4218e+07	9.3905e+07	9.2262e+07	8.64227e+07	High	High	High	High	High	High	0	High	1.023	0.977267	0.803466	Carbamidomethyl [C135; C705; C937]; Oxidation [M873]
Q9T043	60S ribosomal protein L14-2 OS=Arabidopsis thaliana OX=3702 GN=RPL14B PE=1 SV=1	54	11	132	5	134	15.5	480	435	480	574	451	321	11	11	10	11	11	11	1.5703e+08	1.50225e+08	1.4408e+08	214340083	1.88179e+08	242767045	2.508e+08	2.60711e+08	2.48137e+08	2.40393e+08	2.48801e+08	242767045	High	High	High	High	High	High	0	High	1.068	0.890302	0.479661	Oxidation [M43]
Q94CE4	Beta carbonic anhydrase 4 OS=Arabidopsis thaliana OX=3702 GN=BCA4 PE=1 SV=1	55	13	88	13	280	30.8	288	250	344	344	437	399	9	9	10	12	13	13	8.87418e+07	7.87843e+07	7.71897e+07	1.16127e+08	9.91718e+07	1.57642e+08	1.41734e+08	1.36728e+08	1.32937e+08	1.30242e+08	1.3112e+08	1.57642e+08	High	High	High	High	High	High	0	High	1.023	0.977267	0.80512	Carbamidomethyl [C109; C115; C171; C172; C220; C223]
Q9SAK4	Succinate-semialdehyde dehydrogenase, mitochondrial OS=Arabidopsis thaliana OX=3702 GN=ALDH5F1 PE=1 SV=2	43	19	70	19	528	56.5	359	359	264	415	260	371	12	10	10	12	11	12	4.05411e+07	3.8141e+07	3.45648e+07	7.37009e+07	4.88667e+07	7.25638e+07	6.47502e+07	6.61928e+07	5.9528e+07	8.26591e+07	6.46092e+07	7.25638e+07	High	High	High	High	High	High	0	High	0.936	0.917359	0.530249	Carbamidomethyl [C86; C331; C333]
Q43307	Glycerol-3-phosphate acyltransferase, chloroplastic OS=Arabidopsis thaliana OX=3702 GN=ATS1 PE=2 SV=2	45	12	68	12	459	50.4	247	253	321	253	208	287	8	9	9	9	11	9	5.45224e+07	4.88321e+07	4.75357e+07	7.99692e+07	6.83234e+07	8.25797e+07	8.70805e+07	8.47468e+07	8.18668e+07	8.96893e+07	9.03339e+07	8.25797e+07	High	High	High	High	High	High	0	High	1.02	0.978494	0.829028	Carbamidomethyl [C267; C368; C410]
Q9FEF8	Probable mediator of RNA polymerase II transcription subunit 36b OS=Arabidopsis thaliana OX=3702 GN=MED36B PE=1 SV=1	55	14	72	3	308	32.8	178	191	223	221	197	179	11	10	10	10	10	9	1.87309e+06	1.71819e+06	1.64879e+06	4.26772e+06	3.99623e+06	6804598	2.99161e+06	2.98188e+06	2.83957e+06	4.78645e+06	5.28363e+06	6804598	High	High	High	High	High	High	0	High	0.989	0.997372	0.976093	Carbamidomethyl [C170; C292]
Q9C5C8	Peptide methionine sulfoxide reductase B2, chloroplastic OS=Arabidopsis thaliana OX=3702 GN=MSRB2 PE=1 SV=1	52	9	87	8	202	22	191	246	233	248	260	199	8	8	9	9	9	9	4.54497e+07	4.56637e+07	4.79823e+07	6.87349e+07	5.30597e+07	7.17577e+07	7.259e+07	7.92482e+07	8.2636e+07	7.70895e+07	7.0153e+07	7.17577e+07	High	High	High	High	High	High	0	High	1.092	0.821638	0.358283	Carbamidomethyl [C115; C116; C119; C134; C162; C165; C187]
P59230	60S ribosomal protein L10a-2 OS=Arabidopsis thaliana OX=3702 GN=RPL10AB PE=1 SV=1	48	10	98	5	216	24.4	272	254	257	317	366	351	9	8	9	9	10	10	3.03615e+07	2.45919e+07	2.79175e+07	3.21102e+07	3.12773e+07	4.69151e+07	4.8492e+07	4.26785e+07	4.808e+07	3.60131e+07	4.13533e+07	4.69151e+07	High	High	High	High	High	High	0	High	1.082	0.861931	0.421861	Carbamidomethyl [C65; C163]; Oxidation [M66; M164]
Q6ICZ8	Nascent polypeptide-associated complex subunit alpha-like protein 3 OS=Arabidopsis thaliana OX=3702 GN=At5g13850 PE=1 SV=1	53	7	62	3	204	22	256	376	254	368	243	220	6	7	7	7	5	5	2.47413e+07	2.45705e+07	2.41953e+07	2.76572e+07	2.35272e+07	2.00474e+07	3.95155e+07	4.26414e+07	4.16696e+07	3.10189e+07	3.11065e+07	2.00474e+07	High	High	High	High	High	High	0	High	1.014	0.982506	0.863766	Oxidation [M71; M174]
Q8LER3	Probable xyloglucan endotransglucosylase/hydrolase protein 7 OS=Arabidopsis thaliana OX=3702 GN=XTH7 PE=2 SV=2	46	9	51	9	293	33.7	329	169	181	293	307	352	8	6	5	9	7	7	1.3795e+07	9845359	1.15709e+07	2.32557e+07	1.60495e+07	3.06527e+07	2.20327e+07	1.70864e+07	1.99276e+07	2.60824e+07	2.12199e+07	3.06527e+07	High	High	High	High	High	High	0	High	0.751	0.0888593	0.00884008	Carbamidomethyl [C66; C231; C239; C276]
Q41188	Cold shock protein 2 OS=Arabidopsis thaliana OX=3702 GN=CSP2 PE=1 SV=1	47	5	60	4	203	19.1	488	415	505	495	572	405	5	5	5	5	5	5	4.19719e+07	4.75391e+07	4.9841e+07	5.85187e+07	5.14322e+07	6.06242e+07	6.70354e+07	8.25029e+07	8.5837e+07	6.56315e+07	6.80011e+07	6.06242e+07	High	High	High	High	High	High	0	High	1.275	0.106209	0.0113883	Carbamidomethyl [C134; C185; C188]
Q9M158	Rhodanese-like domain-containing protein 4, chloroplastic OS=Arabidopsis thaliana OX=3702 GN=STR4 PE=1 SV=2	29	16	91	16	466	49.4	357	507	494	566	448	458	12	12	12	11	11	14	1.38099e+08	1.36506e+08	1.34701e+08	2.14904e+08	1.71095e+08	2.29697e+08	2.20565e+08	2.36902e+08	2.31984e+08	2.41025e+08	2.26213e+08	2.29697e+08	High	High	High	High	High	High	0	High	1.017	0.982506	0.856898
P33207	3-oxoacyl-[acyl-carrier-protein] reductase, chloroplastic OS=Arabidopsis thaliana OX=3702 GN=At1g24360 PE=1 SV=2	40	11	88	11	319	33.5	558	612	666	505	675	624	10	11	10	10	10	11	5.0966e+07	4.50236e+07	4.41519e+07	85387277	6.73602e+07	9.22553e+07	8.14004e+07	7.81372e+07	7.60392e+07	9.5766e+07	8.90604e+07	9.22553e+07	High	High	High	High	High	High	0	High	0.923	0.849311	0.397844	Oxidation [M144; M145; M263]; Carbamidomethyl [C255]
F4JGR5	Pyrophosphate--fructose 6-phosphate 1-phosphotransferase subunit beta 2 OS=Arabidopsis thaliana OX=3702 GN=PFP-BETA2 PE=3 SV=1	32	15	68	9	569	62.7	169	163	212	184	207	202	10	7	9	11	12	9	8.00427e+06	6.68915e+06	7.27049e+06	1.42048e+07	9.94576e+06	1.53398e+07	1.2784e+07	1.16088e+07	1.25214e+07	1.59314e+07	1.31498e+07	1.53398e+07	High	High	High	High	High	High	0	High	0.9	0.832128	0.374792	Carbamidomethyl [C168; C249]
Q9FN52	Methylthioalkylmalate synthase 3, chloroplastic OS=Arabidopsis thaliana OX=3702 GN=MAM3 PE=1 SV=1	38	14	59	11	503	55.2	269	120	194	171	166	163	9	7	11	10	8	10	2.89041e+07	2.97118e+07	2.69161e+07	3.76487e+07	3.17766e+07	4.13059e+07	4.61641e+07	5.15641e+07	4.63553e+07	4.22248e+07	4.20135e+07	4.13059e+07	High	High	High	High	High	High	0	High	1.185	0.467243	0.0900006	Carbamidomethyl [C160]
O22607	WD-40 repeat-containing protein MSI4 OS=Arabidopsis thaliana OX=3702 GN=MSI4 PE=1 SV=3	37	12	49	12	507	55.7	276	96	185	255	353	417	7	4	7	7	10	11	1.3724e+07	1.13662e+07	1.28205e+07	2.13922e+07	1.64536e+07	2.36485e+07	2.19193e+07	1.97258e+07	2.20796e+07	2.39924e+07	2.17541e+07	2.36485e+07	High	High	High	High	High	High	0	High	0.904	0.817062	0.350913	Carbamidomethyl [C130; C391]
Q42472	Glutamate decarboxylase 2 OS=Arabidopsis thaliana OX=3702 GN=GAD2 PE=1 SV=1	39	14	52	12	494	56.1	227	269	233	348	340	289	7	6	7	8	9	10	3.0948e+07	2.24791e+07	2.52607e+07	4.43761e+07	3.34027e+07	6.51965e+07	4.94287e+07	3.9012e+07	4.35044e+07	4.97699e+07	4.41634e+07	6.51965e+07	High	High	High	High	High	High	0	High	0.807	0.283125	0.0422902	Carbamidomethyl [C14; C99; C165]
Q42064	60S ribosomal protein L8-3 OS=Arabidopsis thaliana OX=3702 GN=RPL8C PE=2 SV=2	61	14	106	2	258	27.9	331	279	273	233	302	301	12	12	12	12	11	10	9.48459e+06	7.57731e+06	8.26292e+06	1.15958e+07	8.59182e+06	1.41034e+07	1.51483e+07	1.31502e+07	1.42305e+07	1.30053e+07	1.13597e+07	1.41034e+07	High	High	High	High	High	High	0	High	1.139	0.804135	0.32646	Oxidation [M165]; Carbamidomethyl [C90; C114; C162]
Q9FIQ0	Probable ADP-ribosylation factor GTPase-activating protein AGD9 OS=Arabidopsis thaliana OX=3702 GN=AGD9 PE=1 SV=1	51	12	57	11	402	43.5	300	422	391	491	336	328	7	10	8	11	9	9	1.49876e+07	1.75539e+07	1.71763e+07	2.44507e+07	2.25691e+07	2.40054e+07	2.39375e+07	3.04643e+07	2.95813e+07	2.74227e+07	2.98398e+07	2.40054e+07	High	High	High	High	High	High	0	High	1.053	0.938427	0.602544	Acetyl [N-Term]
Q9S831	Photosystem I reaction center subunit IV A, chloroplastic OS=Arabidopsis thaliana OX=3702 GN=PSAE1 PE=1 SV=1	61	7	184	5	143	15	674	623	634	642	695	748	6	7	7	7	6	7	3.57354e+08	4.03865e+08	3.17551e+08	6.68568e+08	475050673	5.96065e+08	5.70748e+08	7.00897e+08	5.46891e+08	7.49832e+08	6.28089e+08	5.96065e+08	High	High	High	High	High	High	0	High	0.949	0.926963	0.581753
Q9MAB3	Probable nucleolar protein 5-2 OS=Arabidopsis thaliana OX=3702 GN=NOP5-2 PE=1 SV=1	25	13	60	13	533	59	226	159	265	308	341	304	9	7	8	9	9	9	1.42574e+07	1.1631e+07	1.4031e+07	2.18208e+07	1.70077e+07	2.52655e+07	2.27713e+07	2.01852e+07	2.41645e+07	2.44731e+07	2.24867e+07	2.52655e+07	High	High	High	High	High	High	0	High	1.094	0.859844	0.418829	Carbamidomethyl [C81]
Q9SG80	Alpha-L-arabinofuranosidase 1 OS=Arabidopsis thaliana OX=3702 GN=ASD1 PE=1 SV=1	30	13	55	13	678	75	215	327	201	167	166	131	8	7	10	8	8	8	1.81579e+07	1.8386e+07	1.57652e+07	2.81887e+07	2.57872e+07	3.21413e+07	2.9001e+07	3.19083e+07	2.71511e+07	3.1615e+07	3.40947e+07	3.21413e+07	High	High	High	High	High	High	0	High	0.875	0.722285	0.239044	Carbamidomethyl [C136; C390]
Q9ZVA5	EP1-like glycoprotein 4 OS=Arabidopsis thaliana OX=3702 GN=At1g78860 PE=3 SV=1	31	12	84	2	443	49.2	503	258	356	395	327	317	10	10	10	8	7	9	478772	370025	431795	503417	537275	764373	764671	642168	743644	564607	710360	764373	High	High	Peak Found	Peak Found	Peak Found	Peak Found	0	High	0.823	0.857024	0.412246	Carbamidomethyl [C321; C327; C387; C397; C409]; Oxidation [M373]
Q9FLQ4	Dihydrolipoyllysine-residue succinyltransferase component of 2-oxoglutarate dehydrogenase complex 1, mitochondrial OS=Arabidopsis thaliana OX=3702 GN=At5g55070 PE=1 SV=1	32	12	85	6	464	50.1	369	450	323	437	585	444	8	9	9	10	12	10	2.60162e+07	2.96868e+07	2.63936e+07	3.20575e+07	3.04147e+07	3.49814e+07	4.15518e+07	5.15207e+07	4.54556e+07	3.59541e+07	4.02128e+07	3.49814e+07	High	High	High	High	High	High	0	High	1.114	0.762907	0.286913
Q42586	Uridine 5'-monophosphate synthase OS=Arabidopsis thaliana OX=3702 GN=PYRE-F PE=2 SV=2	35	13	57	13	476	51.8	179	130	131	196	255	184	9	6	9	10	8	7	1.81147e+07	1.57281e+07	1.69738e+07	2.45775e+07	1.77757e+07	3.07413e+07	2.89318e+07	2.72957e+07	2.92326e+07	2.75648e+07	2.35022e+07	3.07413e+07	High	High	High	High	High	High	0	High	1.074	0.898747	0.496784	Carbamidomethyl [C401]
Q9SJA7	Probable sarcosine oxidase OS=Arabidopsis thaliana OX=3702 GN=At2g24580 PE=2 SV=1	44	11	57	11	416	45.7	266	175	226	233	283	234	9	9	7	9	9	8	1.10711e+07	1.0962e+07	1.0167e+07	1.59105e+07	1.32153e+07	1.95262e+07	1.76822e+07	1.90242e+07	1.75098e+07	1.78444e+07	1.74726e+07	1.95262e+07	High	High	High	High	High	High	0	High	1.006	0.999401	0.998991	Carbamidomethyl [C111; C193; C235]
Q9SRI1	Protein transport protein SEC13 homolog A OS=Arabidopsis thaliana OX=3702 GN=SEC13A PE=1 SV=1	57	10	51	9	302	32.6	220	177	181	189	316	240	6	6	7	7	8	9	1.94482e+07	1.61062e+07	1.89385e+07	3.18632e+07	2.69613e+07	3.81465e+07	3.10616e+07	2.79519e+07	3.26161e+07	3.57361e+07	3.56469e+07	3.81465e+07	High	High	High	High	High	High	0	High	0.856	0.590312	0.145517	Carbamidomethyl [C33; C122; C184; C202]
Q8H7F6	Bifunctional monothiol glutaredoxin-S16, chloroplastic OS=Arabidopsis thaliana OX=3702 GN=GRXS16 PE=1 SV=2	54	12	68	12	293	32.2	183	166	195	270	158	227	8	11	9	11	8	9	3.41948e+07	3.34351e+07	3.49884e+07	5.24881e+07	4.64891e+07	5.79908e+07	5.46142e+07	5.80257e+07	6.02577e+07	5.88679e+07	6.14657e+07	5.79908e+07	High	High	High	High	High	High	0	High	0.955	0.962486	0.677698	Carbamidomethyl [C123; C219]
O22914	Calvin cycle protein CP12-1, chloroplastic OS=Arabidopsis thaliana OX=3702 GN=CP12-1 PE=1 SV=1	56	6	76	6	124	13.5	659	976	758	813	833	598	4	4	4	4	6	3	1.76656e+08	1.9639e+08	1.92603e+08	2.68722e+08	2.14142e+08	2.47827e+08	2.82147e+08	3.4083e+08	3.31704e+08	3.01384e+08	2.83128e+08	2.47827e+08	High	High	High	High	High	High	0	High	1.143	0.609156	0.15421	Carbamidomethyl [C68; C77; C110; C119]
Q9ZW84	3-isopropylmalate dehydratase small subunit 2 OS=Arabidopsis thaliana OX=3702 GN=SSU2 PE=1 SV=1	66	10	59	8	256	27	380	299	445	423	354	296	8	8	9	9	8	7	2.78387e+07	2.45993e+07	2.5518e+07	2.02495e+07	18446566	2.51428e+07	4.44627e+07	4.26915e+07	4.39476e+07	2.27108e+07	2.43892e+07	2.51428e+07	High	High	High	High	High	High	0	High	1.805	6.14066e-07	2.72879e-08	Carbamidomethyl [C80; C99; C148; C158]
Q9LZH9	60S ribosomal protein L7a-2 OS=Arabidopsis thaliana OX=3702 GN=RPL7AB PE=2 SV=1	50	14	120	3	256	29	349	340	332	235	321	219	14	14	13	13	13	11	3.71431e+07	2.72146e+07	29203459	3.73051e+07	3.69323e+07	56906331	5.93231e+07	4.72303e+07	5.02947e+07	4.18394e+07	4.88301e+07	56906331	High	High	High	High	High	High	0	High	0.892	0.762124	0.284135	Carbamidomethyl [C172; C193]; Oxidation [M232]
Q9LHP1	60S ribosomal protein L7-4 OS=Arabidopsis thaliana OX=3702 GN=RPL7D PE=2 SV=1	51	14	82	2	244	28.4	189	194	275	183	208	248	11	11	11	9	13	13	4.34889e+06	2.9723e+06	3.05728e+06	5.26884e+06	3.92929e+06	7.06449e+06	6.94583e+06	5.15835e+06	5.2653e+06	5.90926e+06	5.19512e+06	7.06449e+06	Peak Found	High	High	High	High	High	0	High	0.986	0.997372	0.979407	Carbamidomethyl [C182]; Oxidation [M191]
Q9FLX7	Probable NADH dehydrogenase [ubiquinone] 1 alpha subcomplex subunit 5, mitochondrial OS=Arabidopsis thaliana OX=3702 GN=At5g52840 PE=1 SV=1	79	12	80	12	169	19.2	263	237	309	324	290	264	9	10	12	12	10	11	6.38111e+07	6.40548e+07	6.65415e+07	9.36295e+07	8.17241e+07	9.85456e+07	1.01916e+08	1.11165e+08	1.14599e+08	1.0501e+08	1.08052e+08	9.85456e+07	High	High	High	High	High	High	0	High	1.063	0.910567	0.512168	Carbamidomethyl [C83; C117]
Q9SGA6	40S ribosomal protein S19-1 OS=Arabidopsis thaliana OX=3702 GN=RPS19A PE=2 SV=1	64	12	97	3	143	15.8	464	388	379	385	360	383	9	9	10	9	9	9	4.97046e+07	4.94047e+07	4.60029e+07	8.47726e+07	6.33249e+07	9.36191e+07	7.93858e+07	8.57406e+07	7.9227e+07	9.50765e+07	8.37251e+07	9.36191e+07	High	High	High	High	High	High	0	High	0.937	0.892148	0.491331	Oxidation [M111]; Carbamidomethyl [C94]
Q9LV03	Glutamate synthase 1 [NADH], chloroplastic OS=Arabidopsis thaliana OX=3702 GN=GLT1 PE=1 SV=2	11	15	42	15	2208	241.7	257	123	199	91	335	260	9	3	8	4	9	8	6.99718e+06	5.38623e+06	7.82669e+06	8.92059e+06	4.74841e+06	1.13313e+07	1.11755e+07	9.34766e+06	1.34793e+07	1.00049e+07	6.27812e+06	1.13313e+07	High	High	High	High	High	High	0	High	1.101	0.89373	0.49273	Carbamidomethyl [C667; C683; C1823; C2003]
Q9LFH5	60S ribosomal protein L12-2 OS=Arabidopsis thaliana OX=3702 GN=RPL12B PE=1 SV=1	62	10	126	1	166	18	508	622	628	658	751	724	10	10	10	9	10	10	1.6395e+07	1.60667e+07	1.94525e+07	2.29594e+07	1.77814e+07	2.03406e+07	2.61853e+07	2.78834e+07	3.35014e+07	2.57501e+07	2.35097e+07	2.03406e+07	High	High	High	High	High	High	0	High	1.287	0.182512	0.0227093	Carbamidomethyl [C137; C142]
Q9SMU8	Peroxidase 34 OS=Arabidopsis thaliana OX=3702 GN=PER34 PE=1 SV=1	46	12	102	6	353	38.8	311	314	468	335	331	335	10	11	11	10	11	9	4.37498e+07	3.94037e+07	4.069e+07	6.68192e+07	5.52809e+07	7.94418e+07	6.98751e+07	6.83841e+07	7.00769e+07	7.4941e+07	7.30898e+07	7.94418e+07	High	High	High	High	High	High	0	High	0.918	0.839321	0.383325	Oxidation [M314]; Carbamidomethyl [C127; C207]
Q94AH9	Mediator of RNA polymerase II transcription subunit 36a OS=Arabidopsis thaliana OX=3702 GN=MED36A PE=1 SV=2	59	15	70	4	320	33.6	175	187	221	230	176	172	10	10	8	13	8	9	3.62441e+06	3.75713e+06	3.41978e+06	4.47711e+06	4.42612e+06	5.42295e+06	5.78873e+06	6.52039e+06	5.8896e+06	5.0213e+06	5.852e+06	5.42295e+06	Peak Found	High	Peak Found	High	High	Peak Found	0	High	1.055	0.953005	0.646635	Carbamidomethyl [C181; C263; C303]
Q9M1X0	Ribosome-recycling factor, chloroplastic OS=Arabidopsis thaliana OX=3702 GN=RRF PE=2 SV=2	42	14	98	14	275	30.4	481	673	640	662	538	554	12	12	11	12	10	11	2.06905e+08	2.11051e+08	2.0941e+08	3.34308e+08	3.07398e+08	3.11031e+08	3.30458e+08	3.66274e+08	3.60649e+08	3.74943e+08	4.06426e+08	3.11031e+08	High	High	High	High	High	High	0	High	0.958	0.954512	0.650754	Oxidation [M258]
Q5M729	Dihydrolipoyllysine-residue acetyltransferase component 3 of pyruvate dehydrogenase complex, mitochondrial OS=Arabidopsis thaliana OX=3702 GN=At1g54220 PE=1 SV=1	28	11	64	7	539	58.4	257	285	249	252	260	250	8	9	10	9	8	8	8.57672e+06	7.15749e+06	8.48193e+06	1.14333e+07	9.2465e+06	1.19092e+07	1.36983e+07	1.24216e+07	1.46077e+07	1.2823e+07	1.22253e+07	1.19092e+07	High	High	High	High	High	High	0	High	1.115	0.86076	0.420521	Carbamidomethyl [C342; C510]
Q94C48	Protein WVD2-like 5 OS=Arabidopsis thaliana OX=3702 GN=WDL5 PE=1 SV=1	34	10	62	10	437	47.5	364	355	304	265	384	447	8	8	7	7	8	8	8.59864e+06	8.91407e+06	8.26334e+06	1.04681e+07	7.80358e+06	1.02657e+07	1.37333e+07	1.54701e+07	1.42313e+07	1.17405e+07	1.03175e+07	1.02657e+07	High	High	High	High	High	High	0	High	1.374	0.139048	0.0162441
P29976	Phospho-2-dehydro-3-deoxyheptonate aldolase 1, chloroplastic OS=Arabidopsis thaliana OX=3702 GN=DHS1 PE=2 SV=2	42	17	70	14	525	57.9	196	152	140	168	210	143	13	8	10	10	12	11	2.60546e+07	2.2411e+07	1.93824e+07	31515586	2.60337e+07	4.73611e+07	4.16131e+07	3.88936e+07	3.33807e+07	3.53463e+07	3.44205e+07	4.73611e+07	High	High	High	High	High	High	0	High	1.008	0.985206	0.909756	Carbamidomethyl [C139; C419; C474; C494]
Q93VT9	60S ribosomal protein L10-1 OS=Arabidopsis thaliana OX=3702 GN=RPL10A PE=1 SV=1	42	14	73	6	220	24.9	131	122	138	127	194	143	10	9	10	8	12	11	2.37423e+07	1.49723e+07	1.90521e+07	1.7764e+07	1.84397e+07	2.41356e+07	3.792e+07	2.59841e+07	3.28118e+07	1.99232e+07	2.43801e+07	2.41356e+07	High	High	High	High	High	High	0	High	1.435	0.0125204	0.000836368	Carbamidomethyl [C49; C105; C140]
O22785	Pre-mRNA-processing factor 19 homolog 2 OS=Arabidopsis thaliana OX=3702 GN=PRP19B PE=1 SV=3	41	13	40	12	525	56.7	91	93	111	131	215	134	7	4	8	5	9	7	1.0229e+07	9.71863e+06	9.56537e+06	1.23289e+07	1.0797e+07	1.54424e+07	1.63373e+07	1.68664e+07	1.64736e+07	1.38275e+07	1.42753e+07	1.54424e+07	High	High	High	High	High	High	0	High	1.117	0.847928	0.393967	Carbamidomethyl [C3; C38; C112; C169; C183; C301]; Acetyl [N-Term]
O50039	Ornithine carbamoyltransferase, chloroplastic OS=Arabidopsis thaliana OX=3702 GN=OTC PE=1 SV=2	30	9	70	9	375	41	408	321	365	293	275	271	9	9	8	9	8	7	3.33122e+07	3.01314e+07	29773483	3.9332e+07	3.51493e+07	5.02028e+07	5.32046e+07	5.22923e+07	5.12764e+07	4.41127e+07	4.64727e+07	5.02028e+07	High	High	High	High	High	High	0	High	1.06	0.920244	0.538273	Oxidation [M321]
Q9SKQ0	Peptidyl-prolyl cis-trans isomerase CYP19-2 OS=Arabidopsis thaliana OX=3702 GN=CYP19-2 PE=2 SV=1	71	11	78	4	174	18.5	418	431	457	449	435	547	7	8	8	9	8	8	1.1871e+07	1.16377e+07	1.09839e+07	1.16569e+07	1.0551e+07	1.41477e+07	1.89598e+07	2.01969e+07	1.89166e+07	1.30738e+07	1.395e+07	1.41477e+07	High	High	High	High	High	High	0	High	1.051	0.967442	0.711504	Carbamidomethyl [C70; C123; C169]; Oxidation [M23; M69]
Q39101	Ferritin-1, chloroplastic OS=Arabidopsis thaliana OX=3702 GN=FER1 PE=2 SV=1	41	9	63	8	255	28.2	191	185	196	219	212	241	7	7	7	9	8	8	3.52924e+07	3.69382e+07	3.72673e+07	7.31457e+07	6.03322e+07	7.05548e+07	5.63672e+07	6.41052e+07	6.41824e+07	8.20365e+07	7.97683e+07	7.05548e+07	High	High	High	High	High	High	0	High	0.803	0.201632	0.0261867
Q9LW57	Plastid-lipid-associated protein 6, chloroplastic OS=Arabidopsis thaliana OX=3702 GN=PAP6 PE=1 SV=1	44	10	82	10	284	30.4	459	410	562	572	529	459	9	9	9	8	10	10	1.24697e+08	1.18068e+08	1.202e+08	2.33011e+08	1.83096e+08	2.43909e+08	1.99159e+08	2.04903e+08	2.0701e+08	2.61333e+08	2.42081e+08	2.43909e+08	High	High	High	High	High	High	0	High	0.874	0.608767	0.153545	Carbamidomethyl [C216]; Oxidation [M268]
Q0WQF7	Dihydrolipoyllysine-residue acetyltransferase component 1 of pyruvate dehydrogenase complex, mitochondrial OS=Arabidopsis thaliana OX=3702 GN=LTA3 PE=1 SV=2	34	15	61	15	637	68.8	203	152	133	197	253	200	8	11	9	11	9	9	2.40842e+07	2.27434e+07	2.13521e+07	3.6156e+07	3.28283e+07	3.80048e+07	3.84662e+07	3.94706e+07	3.67729e+07	4.05507e+07	4.3404e+07	3.80048e+07	High	High	High	High	High	High	0	High	1.03	0.977267	0.779441
Q42418	Profilin-2 OS=Arabidopsis thaliana OX=3702 GN=PRO2 PE=2 SV=1	59	8	101	4	131	14	452	491	553	546	557	586	8	8	8	8	8	8	6.40489e+07	7.45632e+07	7.60427e+07	1.08822e+08	1.02307e+08	1.17702e+08	1.02296e+08	1.29402e+08	1.30962e+08	1.22049e+08	1.35265e+08	1.17702e+08	High	High	High	High	High	High	0	High	0.924	0.852518	0.405484	Carbamidomethyl [C115]; Oxidation [M73; M110]
Q9FXT6	Peroxisomal membrane protein PEX14 OS=Arabidopsis thaliana OX=3702 GN=PEX14 PE=1 SV=2	35	11	50	11	507	55.6	432	418	406	322	326	377	10	9	8	6	7	7	8.50383e+06	8.76379e+06	8.30789e+06	1.02114e+07	9.48655e+06	1.1272e+07	1.35819e+07	1.52093e+07	1.4308e+07	1.14526e+07	1.25427e+07	1.1272e+07	High	High	High	High	High	High	0	High	1.087	0.921634	0.546902
O65398	Lactoylglutathione lyase GLX1 OS=Arabidopsis thaliana OX=3702 GN=GLX1 PE=1 SV=1	50	16	90	14	283	31.9	413	245	350	392	352	359	12	10	11	12	13	13	1.38173e+08	1.29092e+08	1.29081e+08	2.4247e+08	2.00349e+08	2.59522e+08	2.20684e+08	2.24035e+08	2.22306e+08	2.71942e+08	2.64892e+08	2.59522e+08	High	High	High	High	High	High	0	High	0.859	0.511764	0.106306	Acetyl [N-Term]; Carbamidomethyl [C149]
Q9FJP3	50S ribosomal protein L29, chloroplastic OS=Arabidopsis thaliana OX=3702 GN=RPL29 PE=1 SV=1	27	7	55	7	173	19.4	347	346	313	397	393	299	7	7	7	6	6	7	7.22428e+07	6.98144e+07	6.36153e+07	1.00403e+08	8.86963e+07	1.05782e+08	1.15383e+08	1.21161e+08	1.09559e+08	1.12607e+08	1.1727e+08	1.05782e+08	High	High	High	High	High	High	0	High	0.969	0.974416	0.746403	Oxidation [M91]
Q9LIK0	Plastidial pyruvate kinase 1, chloroplastic OS=Arabidopsis thaliana OX=3702 GN=PKP1 PE=1 SV=1	34	15	60	15	596	65.1	243	172	192	191	262	280	9	6	8	10	11	11	6.69587e+07	5.3368e+07	5.33478e+07	9.50168e+07	7.25711e+07	1.11173e+08	1.06943e+08	9.26187e+07	9.18765e+07	1.06566e+08	9.59501e+07	1.11173e+08	High	High	High	High	High	High	0	High	0.899	0.742653	0.262273	Carbamidomethyl [C151; C260; C262; C490]
Q9LX12	Probable inositol 3-phosphate synthase isozyme 3 OS=Arabidopsis thaliana OX=3702 GN=IPS3 PE=1 SV=1	37	12	58	5	510	56.4	187	251	217	211	234	249	8	8	9	11	9	9	2.42006e+06	2.40463e+06	1.91558e+06	4.47243e+06	3.29052e+06	6.00935e+06	3.8652e+06	4.17317e+06	3.29904e+06	5.01604e+06	4.35057e+06	6.00935e+06	High	High	High	High	High	High	0	High	0.833	0.663812	0.186556	Carbamidomethyl [C496]
Q944H0	Phosphomethylethanolamine N-methyltransferase OS=Arabidopsis thaliana OX=3702 GN=NMT2 PE=1 SV=2	37	16	96	7	491	56	254	174	177	170	209	185	13	13	13	12	13	14	1.2252e+07	5.29819e+06	1.10548e+07	1.47896e+07	9.89096e+06	1.96782e+07	1.95683e+07	9.19487e+06	1.90388e+07	1.65872e+07	1.30774e+07	1.96782e+07	High	High	High	High	High	High	0	High	0.976	0.977267	0.806923	Carbamidomethyl [C105; C160; C189; C387]
Q8VYN9	Universal stress protein PHOS32 OS=Arabidopsis thaliana OX=3702 GN=PHOS32 PE=1 SV=1	47	8	56	6	242	26.2	294	253	236	258	231	172	7	8	6	7	5	6	1.13098e+07	1.04522e+07	1.17696e+07	1.49033e+07	1.33115e+07	1.7188e+07	1.80635e+07	1.81394e+07	2.02697e+07	1.67148e+07	1.75998e+07	1.7188e+07	High	High	High	High	High	High	0	High	1.076	0.922986	0.573196	Carbamidomethyl [C154; C191; C195; C197]; Acetyl [N-Term]
P49107	Photosystem I reaction center subunit N, chloroplastic OS=Arabidopsis thaliana OX=3702 GN=PSAN PE=1 SV=2	35	8	90	8	171	18.4	657	540	483	617	522	629	8	8	8	8	8	6	2.04261e+08	2.16508e+08	1.69286e+08	4.29874e+08	3.18697e+08	2.482e+08	3.26235e+08	3.75745e+08	2.91547e+08	4.82125e+08	4.21365e+08	2.482e+08	High	High	High	High	High	High	0	High	0.867	0.563353	0.131148	Carbamidomethyl [C126; C135; C155; C163]
O65902	Cyclase-associated protein 1 OS=Arabidopsis thaliana OX=3702 GN=CAP1 PE=2 SV=1	45	14	56	14	476	50.9	186	236	210	198	170	188	8	10	10	9	6	9	2.82405e+07	2.64721e+07	25350307	4.29702e+07	3.17258e+07	5.28256e+07	4.51043e+07	4.59416e+07	4.36587e+07	4.81931e+07	4.19463e+07	5.28256e+07	High	High	High	High	High	High	0	High	1.026	0.977267	0.766268	Carbamidomethyl [C156; C343]; Acetyl [N-Term]
F4K410	Putative elongation factor TypA-like SVR3, chloroplastic OS=Arabidopsis thaliana OX=3702 GN=SVR3 PE=1 SV=1	28	13	76	13	675	74.3	433	519	389	309	482	357	11	11	11	9	10	13	3.20536e+07	2.59778e+07	2.88299e+07	4.34149e+07	3.55033e+07	54948128	5.11944e+07	4.50838e+07	4.96513e+07	4.86919e+07	4.69407e+07	54948128	High	High	High	High	High	High	0	High	1.035	0.965639	0.702081	Carbamidomethyl [C317; C323; C615]
O65639	Cold shock protein 1 OS=Arabidopsis thaliana OX=3702 GN=CSP1 PE=1 SV=1	63	12	53	12	299	30.1	143	167	271	267	187	178	7	7	9	7	7	8	1.75368e+07	1.68978e+07	1.81166e+07	2.21199e+07	1.89409e+07	2.54989e+07	2.80089e+07	2.93256e+07	3.12007e+07	2.48085e+07	2.50428e+07	2.54989e+07	High	High	High	High	High	High	0	High	1.117	0.792075	0.315215	Carbamidomethyl [C102; C105; C115; C134; C137; C166; C169; C200; C203; C232; C235; C255; C258; C282]
O82291	Probable plastid-lipid-associated protein 3, chloroplastic OS=Arabidopsis thaliana OX=3702 GN=PAP3 PE=1 SV=1	36	12	77	12	376	40.5	329	299	321	390	341	373	10	11	12	12	10	9	6.33621e+07	6.38817e+07	6.45372e+07	1.04326e+08	8.522e+07	1.13257e+08	1.01199e+08	1.10865e+08	1.11147e+08	1.17006e+08	1.12674e+08	1.13257e+08	High	High	High	High	High	High	0	High	1.011	0.984014	0.898409	Carbamidomethyl [C156]; Oxidation [M117]
Q9ZPF5	Arginase 2, chloroplastic/mitochondrial OS=Arabidopsis thaliana OX=3702 GN=ARGAH2 PE=1 SV=1	44	10	60	8	344	38	180	213	219	269	222	223	7	9	8	9	7	8	1.47245e+07	1.36657e+07	1.517e+07	2.94558e+07	25818903	30971579	2.35172e+07	2.37165e+07	2.61261e+07	3.30361e+07	3.41365e+07	30971579	High	High	High	High	High	High	0	High	0.724	0.0406504	0.00337976	Carbamidomethyl [C97]
Q9LP45	26S proteasome non-ATPase regulatory subunit 11 homolog OS=Arabidopsis thaliana OX=3702 GN=RPN6 PE=1 SV=1	34	11	56	11	419	46.7	248	189	201	234	258	125	7	6	7	8	9	10	2.1219e+07	2.11874e+07	1.98884e+07	37005364	2.96581e+07	4.6281e+07	3.38899e+07	3.67702e+07	3.42522e+07	4.15033e+07	3.92126e+07	4.6281e+07	High	High	High	High	High	High	0	High	0.894	0.764742	0.290212	Carbamidomethyl [C51; C332; C380]
Q9M1R2	Proline--tRNA ligase, cytoplasmic OS=Arabidopsis thaliana OX=3702 GN=At3g62120 PE=1 SV=1	42	15	54	15	530	60.7	177	109	160	144	279	256	9	6	8	8	12	9	1.58781e+07	1.21867e+07	1.5953e+07	1.84372e+07	1.37439e+07	2.78551e+07	2.53597e+07	2.11497e+07	2.74746e+07	2.06782e+07	1.81715e+07	2.78551e+07	High	High	High	High	High	High	0	High	0.976	0.977302	0.812498	Acetyl [N-Term]; Carbamidomethyl [C109; C181; C276; C354; C362; C450; C499; C513]
O23095	60S acidic ribosomal protein P1-2 OS=Arabidopsis thaliana OX=3702 GN=RPP1B PE=1 SV=2	74	5	41	5	113	11.3	223	354	337	379	263	362	4	3	4	4	4	4	2.48794e+07	2.48437e+07	2.17103e+07	3.17263e+07	2.87196e+07	3.23269e+07	3.97362e+07	4.31156e+07	3.73899e+07	3.55826e+07	3.79717e+07	3.23269e+07	High	High	High	High	High	High	0	High	1.064	0.913221	0.521089	Oxidation [M14; M45; M61]; Acetyl [N-Term]; Carbamidomethyl [C9]
Q8VZ50	Probable calcium-binding protein CML14 OS=Arabidopsis thaliana OX=3702 GN=CML14 PE=2 SV=1	86	15	90	5	148	16.6	301	313	310	285	297	349	11	14	12	12	12	12	9.20446e+06	1.04579e+07	8.82056e+06	1.45541e+07	1.13389e+07	1.21683e+07	1.47009e+07	1.81494e+07	1.51909e+07	1.63231e+07	1.49918e+07	1.21683e+07	High	High	High	High	High	High	0	High	1.175	0.686863	0.212282	Oxidation [M19]; Acetyl [N-Term]
P49204	40S ribosomal protein S4-2 OS=Arabidopsis thaliana OX=3702 GN=RPS4B PE=2 SV=4	53	13	89	13	262	29.9	286	265	208	255	292	234	11	11	10	10	12	10	1.25029e+08	9.54738e+07	1.08607e+08	1.72705e+08	1.18552e+08	2.24911e+08	1.9969e+08	1.65692e+08	1.87045e+08	1.93697e+08	1.56744e+08	2.24911e+08	High	High	High	High	High	High	0	High	0.943	0.919222	0.53472	Carbamidomethyl [C41]
Q9ZUG4	Methylthioribose-1-phosphate isomerase OS=Arabidopsis thaliana OX=3702 GN=At2g05830 PE=1 SV=2	53	13	62	13	374	39.6	348	321	252	238	146	247	10	10	10	9	8	10	1.675e+07	1.65412e+07	1.84159e+07	2.6077e+07	2.40208e+07	3.09696e+07	2.67523e+07	2.87069e+07	3.17162e+07	2.92467e+07	3.17591e+07	3.09696e+07	High	High	High	High	High	High	0	High	0.985	0.98801	0.925257	Oxidation [M138]; Carbamidomethyl [C173; C273]
P50883	60S ribosomal protein L12-1 OS=Arabidopsis thaliana OX=3702 GN=RPL12A PE=2 SV=2	62	10	122	1	166	17.9	515	648	669	631	716	742	10	10	10	9	10	10	6469303	6159022	6544919	11825734	9207278	11322995	1.03325e+07	1.06888e+07	1.12718e+07	1.32631e+07	1.21734e+07	11322995	High	High	High	High	High	High	0	High	0.878	0.768015	0.292261	Carbamidomethyl [C137; C142]
Q42605	Bifunctional UDP-glucose 4-epimerase and UDP-xylose 4-epimerase 1 OS=Arabidopsis thaliana OX=3702 GN=UGE1 PE=1 SV=2	45	13	67	13	351	39.1	222	274	315	257	270	264	9	10	10	10	11	13	1.57433e+07	1.39736e+07	1.41844e+07	2.08278e+07	1.78633e+07	2.36027e+07	2.51444e+07	2.42507e+07	2.44286e+07	2.33594e+07	2.3618e+07	2.36027e+07	High	High	High	High	High	High	0	High	1.029	0.977267	0.79937	Carbamidomethyl [C146]
O23717	Proteasome subunit beta type-5-A OS=Arabidopsis thaliana OX=3702 GN=PBE1 PE=1 SV=1	57	10	64	4	274	29.6	455	323	335	357	423	312	9	7	8	10	10	8	1.55717e+07	1.26496e+07	1.40374e+07	1.85262e+07	1.89099e+07	2.34548e+07	2.48704e+07	2.19531e+07	2.41755e+07	2.0778e+07	2.50018e+07	2.34548e+07	High	High	High	High	High	High	0	High	1.032	0.977267	0.784674	Carbamidomethyl [C109]; Oxidation [M268]
P51414	60S ribosomal protein L26-1 OS=Arabidopsis thaliana OX=3702 GN=RPL26A PE=2 SV=2	51	13	113	13	146	16.9	402	346	340	372	329	386	12	12	13	13	11	12	1.28173e+08	1.05947e+08	1.21282e+08	2.00973e+08	1.65823e+08	2.3224e+08	2.04712e+08	1.83869e+08	2.08874e+08	2.254e+08	2.19243e+08	2.3224e+08	High	High	High	High	High	High	0	High	0.917	0.821638	0.35763	Oxidation [M30]
F4K1Z0	YTH domain-containing protein ECT3 OS=Arabidopsis thaliana OX=3702 GN=ECT3 PE=1 SV=1	34	12	51	11	495	55.2	258	275	252	148	138	97	8	6	7	9	8	7	1.09741e+07	8.99702e+06	8.12629e+06	1.31501e+07	1.15109e+07	1.75778e+07	1.75272e+07	1.56141e+07	1.39952e+07	1.47485e+07	1.52192e+07	1.75778e+07	High	High	High	High	High	High	0	High	0.979	0.978477	0.822568	Carbamidomethyl [C348; C406]
P82658	Thylakoid lumenal 19 kDa protein, chloroplastic OS=Arabidopsis thaliana OX=3702 GN=At3g63540 PE=1 SV=2	59	11	57	11	229	25	423	482	401	292	250	306	7	11	7	5	6	7	6.12045e+07	5.44776e+07	5.7411e+07	7.92884e+07	6.68719e+07	8.27319e+07	9.77528e+07	9.45444e+07	9.88742e+07	8.89258e+07	8.84148e+07	8.27319e+07	High	High	High	High	High	High	0	High	1.203	0.306722	0.0485409	Carbamidomethyl [C192]
Q9SUT5	Protein SGT1 homolog B OS=Arabidopsis thaliana OX=3702 GN=SGT1B PE=1 SV=1	61	15	59	14	358	39.7	273	374	207	203	218	225	11	12	10	8	6	8	3.33215e+07	2.76502e+07	3.08061e+07	4.36116e+07	3.57512e+07	4.8384e+07	5.32194e+07	4.79861e+07	5.30548e+07	4.89125e+07	4.72686e+07	4.8384e+07	High	High	High	High	High	High	0	High	1.097	0.804135	0.32653	Carbamidomethyl [C35; C113]
O81146	Proteasome subunit alpha type-6-A OS=Arabidopsis thaliana OX=3702 GN=PAA1 PE=1 SV=2	58	14	86	7	246	27.3	139	190	280	189	346	341	11	12	13	11	13	11	2.82857e+07	2.73102e+07	2.54704e+07	4.19493e+07	3.41034e+07	4.75796e+07	4.51766e+07	4.73961e+07	4.38655e+07	4.70482e+07	4.50899e+07	4.75796e+07	High	High	High	High	High	High	0	High	0.921	0.875502	0.455916	Carbamidomethyl [C49; C154]
Q93Y22	Coatomer subunit delta OS=Arabidopsis thaliana OX=3702 GN=At5g05010 PE=1 SV=2	35	14	47	14	527	57.7	208	217	168	168	243	257	9	7	4	5	10	6	2.79463e+07	2.22301e+07	22844439	3.32849e+07	2.95431e+07	3.92935e+07	4.46344e+07	3.85798e+07	3.93431e+07	3.73306e+07	3.90605e+07	3.92935e+07	High	High	High	High	High	High	0	High	0.985	0.982506	0.887895	Carbamidomethyl [C134; C438]
Q9FEA2	Glutamate--tRNA ligase, chloroplastic/mitochondrial OS=Arabidopsis thaliana OX=3702 GN=OVA3 PE=1 SV=1	36	15	58	15	570	63.4	175	179	203	237	269	231	11	7	8	10	11	11	2.07047e+07	1.90485e+07	1.71748e+07	2.39168e+07	2.17907e+07	2.79242e+07	3.30685e+07	3.30581e+07	2.95787e+07	2.68239e+07	2.88106e+07	2.79242e+07	High	High	High	High	High	High	0	High	1.086	0.875502	0.456819
Q9SK22	40S ribosomal protein S16-1 OS=Arabidopsis thaliana OX=3702 GN=RPS16A PE=2 SV=1	60	10	86	8	146	16.6	408	320	349	286	299	210	10	10	10	10	10	9	4.64436e+07	4.13983e+07	4.54323e+07	4.25267e+07	4.89786e+07	6.00685e+07	7.41775e+07	7.18456e+07	7.82443e+07	4.76957e+07	6.47571e+07	6.00685e+07	High	High	High	High	High	High	0	High	1.028	0.974699	0.750306	Acetyl [N-Term]; Carbamidomethyl [C12; C25; C37]; Oxidation [M68]
Q8VY07	Clathrin interactor EPSIN 1 OS=Arabidopsis thaliana OX=3702 GN=EPSIN1 PE=1 SV=1	34	11	51	11	560	60.6	240	207	161	235	212	257	7	8	7	9	8	8	4.56608e+06	4.63002e+06	3.87623e+06	5.79147e+06	7.00101e+06	9.87738e+06	7.29271e+06	8.03527e+06	6.67571e+06	6.49541e+06	9.2564e+06	9.87738e+06	High	High	High	High	High	High	0	High	0.911	0.908637	0.510587
O81147	Proteasome subunit alpha type-6-B OS=Arabidopsis thaliana OX=3702 GN=PAA2 PE=1 SV=1	62	15	87	8	246	27.3	142	188	175	233	243	306	13	12	11	10	12	11	1.70145e+07	1.76151e+07	1.58466e+07	2.46387e+07	1.955e+07	2.82713e+07	2.71748e+07	3.05706e+07	2.72913e+07	2.76335e+07	2.5848e+07	2.82713e+07	High	High	High	High	High	High	0	High	1.079	0.891526	0.486403	Carbamidomethyl [C49; C154]
P0CAN7	V-type proton ATPase subunit E3 OS=Arabidopsis thaliana OX=3702 GN=VHA-E3 PE=2 SV=1	36	11	77	2	237	27.1	222	186	285	239	217	294	9	8	10	8	9	10	2.58202e+06	2.81344e+06	2.5074e+06	3.03487e+06	3.11957e+06	3.18111e+06	4.12387e+06	4.88266e+06	4.31829e+06	3.40375e+06	4.12454e+06	3.18111e+06	High	High	High	High	High	High	0	High	1.297	0.282112	0.0420579	Carbamidomethyl [C127; C160; C207]; Oxidation [M92]
P92985	Ran-binding protein 1 homolog c OS=Arabidopsis thaliana OX=3702 GN=RANBP1C PE=2 SV=1	62	9	61	7	219	24.7	285	557	489	461	447	480	6	6	7	8	8	7	11549786	1.2303e+07	1.23427e+07	1.89446e+07	1.48774e+07	1.61687e+07	1.84467e+07	2.13515e+07	2.12568e+07	2.12473e+07	1.96702e+07	1.61687e+07	High	High	High	High	High	High	0	High	1.119	0.814032	0.348671	Acetyl [N-Term]; Carbamidomethyl [C97; C118; C136; C145]
Q9ZQ80	Nodulin-related protein 1 OS=Arabidopsis thaliana OX=3702 GN=NRP1 PE=1 SV=1	59	9	58	9	187	19.7	129	116	119	247	232	216	6	8	7	9	8	8	3.55887e+07	3.81081e+07	3.25744e+07	6.79822e+07	5.4452e+07	6.21702e+07	5.68404e+07	6.61355e+07	5.61001e+07	7.62453e+07	7.19938e+07	6.21702e+07	High	High	High	High	High	High	0	High	0.926	0.878425	0.463408	Acetyl [N-Term]
Q9SKT0	Protein THYLAKOID FORMATION 1, chloroplastic OS=Arabidopsis thaliana OX=3702 GN=THF1 PE=1 SV=1	37	12	73	12	300	33.8	332	367	353	328	275	293	11	8	10	8	8	7	7.22428e+07	7.19131e+07	6.94923e+07	1.17653e+08	9.76439e+07	1.27426e+08	1.15383e+08	1.24803e+08	1.19681e+08	1.31954e+08	1.291e+08	1.27426e+08	High	High	High	High	High	High	0	High	0.957	0.953005	0.646449	Carbamidomethyl [C226]
Q8L557	Protein EMBRYO DEFECTIVE 514 OS=Arabidopsis thaliana OX=3702 GN=EMB514 PE=1 SV=1	35	8	51	8	202	22.5	309	223	204	380	407	322	5	5	5	7	6	4	4.11766e+06	3.18753e+06	3.583e+06	5.03627e+06	4.53737e+06	6.84654e+06	6.57652e+06	5.53187e+06	6.17071e+06	5.64842e+06	5.9991e+06	6.84654e+06	High	High	High	High	High	High	0	High	1.058	0.949832	0.632313	Acetyl [N-Term]
O80526	ATP-citrate synthase alpha chain protein 3 OS=Arabidopsis thaliana OX=3702 GN=ACLA-3 PE=2 SV=1	36	12	64	7	424	46.9	180	194	212	162	238	202	9	9	10	10	10	8	8.78095e+06	7.60569e+06	6.26178e+06	1.43978e+07	1.04089e+07	16046737	1.40245e+07	1.31995e+07	1.07841e+07	1.61479e+07	1.37622e+07	16046737	High	High	High	High	High	High	0	High	0.857	0.674869	0.201141	Carbamidomethyl [C98; C163; C323; C412]
Q94BT9	Copper transport protein ATX1 OS=Arabidopsis thaliana OX=3702 GN=ATX1 PE=1 SV=2	80	8	76	8	76	8.2	402	468	449	522	307	405	7	8	8	8	7	7	9.21048e+07	8.70915e+07	8.67261e+07	1.32407e+08	1.15102e+08	137803971	1.47105e+08	1.51145e+08	1.49361e+08	1.48501e+08	1.52183e+08	137803971	High	High	High	High	High	High	0	High	1.029	0.974864	0.757602	Oxidation [M11; M27]; Acetyl [N-Term]; Carbamidomethyl [C13; C16]
Q42545	Cell division protein FtsZ homolog 1, chloroplastic OS=Arabidopsis thaliana OX=3702 GN=FTSZ1 PE=1 SV=2	38	10	68	10	433	45.5	407	558	630	502	559	504	9	9	9	9	10	8	2.58312e+07	2.6095e+07	2.28011e+07	3.37452e+07	3.45469e+07	3.83063e+07	4.12563e+07	4.52872e+07	3.92684e+07	3.78469e+07	4.56762e+07	3.83063e+07	High	High	High	High	High	High	0	High	1.034	0.974699	0.750181
Q9FNN5	NADH dehydrogenase [ubiquinone] flavoprotein 1, mitochondrial OS=Arabidopsis thaliana OX=3702 GN=At5g08530 PE=1 SV=1	30	11	55	11	486	53.4	210	68	151	150	184	161	8	6	6	6	9	7	1.42273e+07	1.23541e+07	1.36536e+07	2.0361e+07	1.57639e+07	2.4103e+07	2.27231e+07	2.14403e+07	2.35144e+07	2.28358e+07	2.08423e+07	2.4103e+07	High	High	High	High	High	High	0	High	0.983	0.982506	0.859117	Carbamidomethyl [C261; C355; C402; C405; C408]
Q8L770	ATP-dependent Clp protease proteolytic subunit-related protein 3, chloroplastic OS=Arabidopsis thaliana OX=3702 GN=CLPR3 PE=1 SV=1	48	14	79	14	330	36.3	153	140	166	189	120	150	11	10	11	11	9	9	5.26843e+07	4.65928e+07	4.7424e+07	7.04502e+07	6.45651e+07	8.3062e+07	8.41448e+07	8.08606e+07	8.16743e+07	7.90133e+07	8.53649e+07	8.3062e+07	High	High	High	High	High	High	0	High	1.067	0.892148	0.491288
Q9ASS6	Photosynthetic NDH subunit of lumenal location 5, chloroplastic OS=Arabidopsis thaliana OX=3702 GN=PNSL5 PE=1 SV=1	51	11	71	11	259	28.3	330	305	280	294	337	357	8	8	10	9	10	9	5.39097e+07	5.30578e+07	5.12936e+07	8.82171e+07	7.28788e+07	1.06696e+08	8.61018e+07	9.20804e+07	8.83387e+07	9.89398e+07	9.63569e+07	1.06696e+08	High	High	High	High	High	High	0	High	0.898	0.740632	0.254945	Oxidation [M189; M225]; Carbamidomethyl [C204; C251]
O65271	Bifunctional protein FolD 4, chloroplastic OS=Arabidopsis thaliana OX=3702 GN=FOLD4 PE=1 SV=1	50	13	61	13	360	38.7	289	224	233	265	355	229	8	8	8	10	9	9	1.85052e+07	1.97913e+07	1.77584e+07	3.18594e+07	2.43133e+07	3.83873e+07	2.95556e+07	3.43473e+07	3.05838e+07	3.57318e+07	3.21459e+07	3.83873e+07	High	High	High	High	High	High	0	High	1.005	0.995056	0.959805	Carbamidomethyl [C209; C214; C319]
Q9C658	Protein decapping 5 OS=Arabidopsis thaliana OX=3702 GN=DCP5 PE=1 SV=1	19	8	57	8	611	64.3	370	406	441	357	317	380	8	8	7	8	7	8	1.74998e+07	1.819e+07	1.91716e+07	2.89673e+07	2.55881e+07	2.89746e+07	2.79498e+07	3.15683e+07	3.30176e+07	3.24882e+07	3.38313e+07	2.89746e+07	High	High	High	High	High	High	0	High	0.942	0.932468	0.592951
Q8L611	Protein transport protein SEC31 homolog B OS=Arabidopsis thaliana OX=3702 GN=SEC31B PE=1 SV=1	17	12	44	12	1104	119.8	290	35	194	134	331	238	7	3	6	5	10	8	8.46722e+07	7.38066e+07	7.49806e+07	1.33077e+08	1.09289e+08	1.50247e+08	1.35234e+08	1.28089e+08	1.29133e+08	1.49253e+08	1.44496e+08	1.50247e+08	High	High	High	High	High	High	0	High	0.885	0.669658	0.194012	Carbamidomethyl [C584]; Oxidation [M552]
P59224	40S ribosomal protein S13-2 OS=Arabidopsis thaliana OX=3702 GN=RPS13B PE=2 SV=1	52	11	85	1	151	17.1	251	195	285	189	279	226	11	10	10	11	10	10	12085401	10320456	10760148	16216918	12594903	19248220	1.93022e+07	1.79109e+07	1.85313e+07	1.81881e+07	1.66524e+07	19248220	High	High	High	High	High	High	0	High	1.019	0.985206	0.909513	Carbamidomethyl [C38]
Q9ZPI5	Peroxisomal fatty acid beta-oxidation multifunctional protein MFP2 OS=Arabidopsis thaliana OX=3702 GN=MFP2 PE=1 SV=1	30	15	46	15	725	78.8	202	94	130	89	193	100	7	5	6	6	9	5	1.885e+07	1.73079e+07	1.9133e+07	3.42959e+07	2.50647e+07	3.96439e+07	3.01063e+07	3.00374e+07	3.29512e+07	3.84646e+07	3.31393e+07	3.96439e+07	High	High	High	High	High	High	0	High	0.875	0.669658	0.194555	Carbamidomethyl [C417; C421; C493; C640]
Q9SGY2	ATP-citrate synthase alpha chain protein 1 OS=Arabidopsis thaliana OX=3702 GN=ACLA-1 PE=1 SV=1	38	12	64	7	423	46.6	224	216	230	178	224	149	10	8	10	9	11	8	1.08379e+07	8.6547e+06	7.95581e+06	1.29525e+07	1.09231e+07	1.91074e+07	1.73098e+07	1.502e+07	1.37016e+07	1.45269e+07	1.4442e+07	1.91074e+07	High	High	High	High	High	High	0	High	0.997	0.990423	0.941499	Carbamidomethyl [C98; C323; C412]
Q9SIK2	40S ribosomal protein S25-2 OS=Arabidopsis thaliana OX=3702 GN=RPS25B PE=3 SV=1	63	10	96	3	108	12.1	341	291	282	312	266	320	8	8	9	10	8	9	2.49263e+07	2.20628e+07	2.42251e+07	4.43019e+07	3.65315e+07	4.55781e+07	3.98111e+07	3.82895e+07	4.17208e+07	4.96867e+07	4.83002e+07	4.55781e+07	High	High	High	High	High	High	0	High	0.885	0.742225	0.257499	Oxidation [M40; M92]
Q9LFL3	TOM1-like protein 1 OS=Arabidopsis thaliana OX=3702 GN=TOL1 PE=1 SV=1	47	12	44	12	407	45.3	107	165	113	186	228	90	6	5	6	6	7	7	1.15979e+07	1.05074e+07	1.02008e+07	1.34305e+07	1.35113e+07	1.41639e+07	1.85236e+07	1.82354e+07	1.7568e+07	1.50629e+07	1.7864e+07	1.41639e+07	High	High	High	High	High	High	0	High	1.032	0.978494	0.824753	Carbamidomethyl [C272; C382]
O23344	Ferredoxin C 1, chloroplastic OS=Arabidopsis thaliana OX=3702 GN=FDC1 PE=1 SV=1	60	5	48	5	154	16.7	433	333	526	268	269	368	5	5	5	4	5	5	1.74245e+07	1.2759e+07	1.87581e+07	2.02632e+07	1.69155e+07	2.22641e+07	2.78295e+07	2.2143e+07	3.23056e+07	2.27261e+07	2.23649e+07	2.22641e+07	High	High	High	High	High	High	0	High	1.219	0.417302	0.0747745	Carbamidomethyl [C89; C94; C97; C126; C134]; Oxidation [M112]
Q5E924	Glyceraldehyde-3-phosphate dehydrogenase GAPCP2, chloroplastic OS=Arabidopsis thaliana OX=3702 GN=GAPCP2 PE=2 SV=1	41	13	80	4	420	44.8	304	333	247	253	150	206	9	9	10	7	9	7	1.4351e+06	721220	1.82901e+06	1.50189e+06	1.96102e+06	2.11663e+06	2.29207e+06	1.25166e+06	3.14995e+06	1.68444e+06	2.59276e+06	2.11663e+06	High	High	High	Peak Found	Peak Found	High	0	High	1.014	0.982506	0.885133	Oxidation [M275]; Carbamidomethyl [C234; C238; C329]
Q8VYM4	30S ribosomal protein 2, chloroplastic OS=Arabidopsis thaliana OX=3702 GN=PSRP2 PE=2 SV=1	55	11	105	11	253	27.7	580	616	585	598	467	622	11	10	9	10	11	9	3.863e+08	4.63235e+08	3.97246e+08	6.15017e+08	5.53197e+08	6.08717e+08	6.1698e+08	8.03932e+08	6.84143e+08	6.89771e+08	7.3141e+08	6.08717e+08	High	High	High	High	High	High	0	High	1.101	0.774773	0.301644	Oxidation [M108; M124; M192]
Q9FYR6	Proline--tRNA ligase, chloroplastic/mitochondrial OS=Arabidopsis thaliana OX=3702 GN=OVA6 PE=2 SV=1	34	13	60	13	543	60.7	241	189	125	165	272	279	10	7	8	8	11	10	3.14566e+07	3.06476e+07	2.77596e+07	4.07973e+07	3.41823e+07	5.18126e+07	5.0241e+07	5.31881e+07	4.78081e+07	4.57562e+07	4.51942e+07	5.18126e+07	High	High	High	High	High	High	0	High	0.985	0.986483	0.918705
Q8LB47	GrpE protein homolog 2, mitochondrial OS=Arabidopsis thaliana OX=3702 GN=Mge2 PE=1 SV=1	40	12	44	12	327	36.1	161	269	120	210	204	105	6	7	6	7	8	6	3.64717e+07	3.75581e+07	3.5327e+07	5.61971e+07	4.75881e+07	6.3189e+07	5.82508e+07	6.51811e+07	6.08407e+07	6.30278e+07	6.29188e+07	6.3189e+07	High	High	High	High	High	High	0	High	1.001	0.990872	0.949664	Oxidation [M245]
Q9SIM4	60S ribosomal protein L14-1 OS=Arabidopsis thaliana OX=3702 GN=RPL14A PE=2 SV=1	54	10	94	4	134	15.5	397	374	410	509	343	248	9	8	7	9	9	8	1.57195e+07	1.92307e+07	1.61415e+07	2.88167e+07	2.42043e+07	3.28745e+07	2.51063e+07	3.33744e+07	2.77991e+07	3.23193e+07	3.20018e+07	3.28745e+07	High	High	High	High	High	High	0	High	1.066	0.922627	0.556645	Oxidation [M43]
Q42479	Calcium-dependent protein kinase 3 OS=Arabidopsis thaliana OX=3702 GN=CPK3 PE=1 SV=1	26	10	51	10	529	59.3	348	307	345	374	312	254	10	7	7	7	7	6	1.69312e+07	1.35833e+07	1.44454e+07	2.07988e+07	1.64236e+07	2.39656e+07	2.70416e+07	2.35735e+07	2.48782e+07	2.33268e+07	2.17145e+07	2.39656e+07	High	High	High	High	High	High	0	High	1.058	0.941574	0.613286
Q43291	60S ribosomal protein L21-1 OS=Arabidopsis thaliana OX=3702 GN=RPL21A PE=2 SV=2	48	11	86	11	164	18.6	291	272	317	270	242	259	9	9	9	9	7	7	1.32412e+08	1.24356e+08	1.10875e+08	2.0113e+08	1.59134e+08	2.0344e+08	2.11481e+08	2.15817e+08	1.9095e+08	2.25577e+08	2.104e+08	2.0344e+08	High	High	High	High	High	High	0	High	1.013	0.982506	0.884559	Oxidation [M140; M144]
P56792	50S ribosomal protein L14, chloroplastic OS=Arabidopsis thaliana OX=3702 GN=rpl14 PE=3 SV=1	70	9	111	9	122	13.6	545	507	429	409	580	514	9	9	9	9	9	7	1.47981e+08	1.3371e+08	1.30545e+08	2.17152e+08	1.99913e+08	2.50672e+08	2.36348e+08	2.3205e+08	2.24826e+08	2.43547e+08	2.64315e+08	2.50672e+08	High	High	High	High	High	High	0	High	0.924	0.852466	0.404222	Oxidation [M1]
O23016	Probable voltage-gated potassium channel subunit beta OS=Arabidopsis thaliana OX=3702 GN=KAB1 PE=1 SV=1	47	13	53	13	328	36.5	119	93	153	158	220	167	8	6	7	5	9	8	2.54727e+07	2.30642e+07	2.47274e+07	4.41466e+07	3.15538e+07	4.85437e+07	4.06837e+07	4.00273e+07	4.2586e+07	4.95126e+07	4.17189e+07	4.85437e+07	High	High	High	High	High	High	0	High	0.937	0.922986	0.557684	Oxidation [M296]; Carbamidomethyl [C39; C40; C121]
Q9SQZ1	40S ribosomal protein S17-3 OS=Arabidopsis thaliana OX=3702 GN=RPS17C PE=2 SV=3	41	11	101	1	140	16	359	327	270	328	314	270	7	8	6	10	10	10	875164	1.00499e+06	836373	1.03582e+06	1.00437e+06	1.3822e+06	1.39777e+06	1.74414e+06	1.44042e+06	1.16172e+06	1.32793e+06	1.3822e+06	Peak Found	Peak Found	Peak Found	Peak Found	High	High	0	High	1.203	0.762907	0.28631	Oxidation [M58; M82]
Q9SIU8	Probable protein phosphatase 2C 20 OS=Arabidopsis thaliana OX=3702 GN=PPC3-1.2 PE=1 SV=3	46	12	53	11	290	31.8	145	195	144	99	118	122	10	9	9	5	8	8	1.70186e+07	1.80682e+07	1.69313e+07	3.12079e+07	2.79447e+07	3.4605e+07	2.71813e+07	3.13569e+07	2.91594e+07	3.50012e+07	3.69471e+07	3.4605e+07	High	High	High	High	High	High	0	High	0.991	0.989395	0.933576	Carbamidomethyl [C15]
P62090	Photosystem I iron-sulfur center OS=Arabidopsis thaliana OX=3702 GN=psaC PE=3 SV=2	85	8	98	8	81	9	514	437	395	441	382	454	7	8	7	8	8	6	2.32939e+08	1.90927e+08	1.73463e+08	3.54409e+08	2.43492e+08	3.25565e+08	3.72039e+08	3.31349e+08	2.98742e+08	3.97487e+08	3.21934e+08	3.25565e+08	High	High	High	High	High	High	0	High	1.015	0.982506	0.865996	Carbamidomethyl [C11; C14; C17; C21; C34; C48; C51; C54; C58]; Oxidation [M28]
Q8LFC0	Isocitrate dehydrogenase [NAD] regulatory subunit 1, mitochondrial OS=Arabidopsis thaliana OX=3702 GN=IDH1 PE=1 SV=2	31	9	50	5	367	39.6	318	397	311	370	385	291	5	7	8	6	6	5	1.3502e+07	5.93768e+06	12177453	1.31246e+07	1.08799e+07	1.5026e+07	2.15647e+07	1.03047e+07	2.09722e+07	1.47199e+07	1.43849e+07	1.5026e+07	High	High	High	High	High	High	0	High	0.922	0.890302	0.480114	Carbamidomethyl [C216]
Q9SY97	Photosystem I chlorophyll a/b-binding protein 3-1, chloroplastic OS=Arabidopsis thaliana OX=3702 GN=LHCA3 PE=1 SV=1	27	6	58	6	273	29.2	379	346	284	385	335	392	6	6	6	6	5	6	8.36775e+07	6.36064e+07	6.18764e+07	162391886	1.10259e+08	1.61376e+08	1.33646e+08	1.10387e+08	1.06565e+08	1.8213e+08	1.45779e+08	1.61376e+08	High	High	High	High	High	High	0	High	0.717	0.00685521	0.000422554	Oxidation [M108]
Q9C505	Eukaryotic translation initiation factor 5A-3 OS=Arabidopsis thaliana OX=3702 GN=ELF5A-3 PE=2 SV=1	51	7	63	3	158	17.2	197	220	230	167	152	203	7	7	7	7	6	7	1.12923e+07	1.16714e+07	1.17878e+07	1.44285e+07	1.16004e+07	1.52288e+07	1.80355e+07	2.02554e+07	2.03011e+07	1.61823e+07	1.53375e+07	1.52288e+07	High	High	High	High	High	High	0	High	1.229	0.505793	0.102087	Carbamidomethyl [C57; C80]; Acetyl [N-Term]
Q9STG9	Amidophosphoribosyltransferase 2, chloroplastic OS=Arabidopsis thaliana OX=3702 GN=ASE2 PE=1 SV=1	26	10	50	6	561	61	194	86	116	158	236	120	9	7	6	7	8	8	1.11206e+07	6.32139e+06	9.06729e+06	7.98855e+06	5.41388e+06	7.65244e+06	1.77612e+07	1.09706e+07	1.56158e+07	8.95955e+06	7.15798e+06	7.65244e+06	High	High	High	High	High	High	0	High	1.041	0.977267	0.788013	Carbamidomethyl [C102; C237; C323; C469; C520; C523]
Q1JPL7	Pectinesterase/pectinesterase inhibitor 18 OS=Arabidopsis thaliana OX=3702 GN=PME18 PE=1 SV=3	23	12	76	12	557	61.6	251	226	324	402	334	263	8	9	9	12	9	10	5.70976e+07	5.2173e+07	4.67092e+07	8.43996e+07	7.04801e+07	1.02975e+08	9.11935e+07	9.05449e+07	8.04434e+07	9.46582e+07	9.31854e+07	1.02975e+08	High	High	High	High	High	High	0	High	0.882	0.662499	0.185188
Q84W65	SufE-like protein 1, chloroplastic/mitochondrial OS=Arabidopsis thaliana OX=3702 GN=SUFE1 PE=1 SV=2	41	10	64	10	371	40.8	354	361	316	417	368	364	8	9	10	10	8	9	6.45454e+07	6.55586e+07	7.17116e+07	1.02085e+08	9.05364e+07	1.18695e+08	1.03089e+08	1.13775e+08	1.23503e+08	1.14493e+08	1.19703e+08	1.18695e+08	High	High	High	High	High	High	0	High	1.075	0.867681	0.438207
P25269	Tryptophan synthase beta chain 2, chloroplastic OS=Arabidopsis thaliana OX=3702 GN=TSB2 PE=1 SV=2	37	13	62	2	475	51.6	133	155	168	186	188	184	7	9	9	12	10	8	115804	92184.9	110849	129993	201726	214964	184956	159985	190906	145794	266712	214964	Peak Found	Peak Found	Peak Found	Peak Found	High	High	0	High	0.86	0.920453	0.54152	Carbamidomethyl [C206; C213; C313]
P34788	40S ribosomal protein S18 OS=Arabidopsis thaliana OX=3702 GN=RPS18A PE=1 SV=1	62	11	87	11	152	17.5	408	388	450	406	397	413	8	9	10	10	8	10	2.0196e+08	1.78887e+08	1.88122e+08	3.54803e+08	2.74415e+08	4.10324e+08	3.22561e+08	3.10454e+08	3.23987e+08	3.97928e+08	3.62818e+08	4.10324e+08	High	High	High	High	High	High	0	High	0.887	0.675883	0.202979	Oxidation [M27; M68; M105]; Carbamidomethyl [C45]; Acetyl [N-Term]
Q9ZNT0	Protein SUPPRESSOR OF K(+) TRANSPORT GROWTH DEFECT 1 OS=Arabidopsis thaliana OX=3702 GN=SKD1 PE=1 SV=1	39	12	49	12	435	48.6	144	209	136	263	306	368	6	7	5	7	7	10	1.03088e+07	8.81779e+06	1.05064e+07	1.81006e+07	1.57891e+07	2.11194e+07	1.64647e+07	1.5303e+07	1.80943e+07	2.03007e+07	2.08756e+07	2.11194e+07	High	High	High	High	High	High	0	High	0.917	0.875502	0.45512	Carbamidomethyl [C237; C342]
P36210	50S ribosomal protein L12-1, chloroplastic OS=Arabidopsis thaliana OX=3702 GN=RPL12A PE=2 SV=1	57	10	107	10	191	20.1	438	581	565	545	413	422	8	8	8	9	7	8	3.24244e+08	3.48753e+08	3.09328e+08	4.9421e+08	4.23262e+08	3.8666e+08	5.17867e+08	6.05252e+08	5.3273e+08	5.54281e+08	5.59617e+08	3.8666e+08	High	High	High	High	High	High	0	High	1.163	0.514137	0.107161
O49453	Uncharacterized protein At4g28440 OS=Arabidopsis thaliana OX=3702 GN=At4g28440 PE=1 SV=1	65	8	51	8	153	16.4	212	221	181	194	44	216	6	6	6	6	3	7	3.29659e+07	2.94284e+07	2.97171e+07	48875281	4.10017e+07	5.05319e+07	5.26515e+07	5.10722e+07	5.11793e+07	5.4816e+07	5.42105e+07	5.05319e+07	High	High	High	High	High	High	0	High	1.097	0.811154	0.344576	Acetyl [N-Term]
Q9C5U8	Histidinol dehydrogenase, chloroplastic OS=Arabidopsis thaliana OX=3702 GN=HISN8 PE=2 SV=1	33	10	47	10	466	50.3	172	221	356	271	209	165	6	7	7	7	6	6	1.7917e+07	2.54385e+07	2.71555e+07	3.534e+07	3.04954e+07	3.78202e+07	2.86162e+07	4.41479e+07	4.67676e+07	3.96356e+07	4.03196e+07	3.78202e+07	High	High	High	High	High	High	0	High	1.045	0.953005	0.644901	Carbamidomethyl [C229]
Q9C9D0	Cytosolic sulfotransferase 16 OS=Arabidopsis thaliana OX=3702 GN=SOT16 PE=1 SV=1	49	13	70	8	338	39.2	274	157	317	231	289	272	11	9	10	11	10	9	1.05283e+07	9.18594e+06	9.66321e+06	1.24713e+07	1.116e+07	1.46652e+07	1.68152e+07	1.5942e+07	1.66421e+07	1.39871e+07	1.47552e+07	1.46652e+07	High	High	High	High	High	High	0	High	1.096	0.88246	0.469734	Carbamidomethyl [C158; C199; C270]
P59223	40S ribosomal protein S13-1 OS=Arabidopsis thaliana OX=3702 GN=RPS13A PE=2 SV=1	52	11	87	1	151	17.1	234	161	208	193	272	235	11	10	10	11	10	10	9997348	8013135	8.20558e+06	10280991	8530579	13158157	1.59673e+07	1.39066e+07	1.41318e+07	1.15306e+07	1.12787e+07	13158157	High	High	High	High	High	High	0	High	1.226	0.540907	0.120494	Carbamidomethyl [C38]
Q9LPZ1	Multiple organellar RNA editing factor 9, chloroplastic OS=Arabidopsis thaliana OX=3702 GN=MORF9 PE=1 SV=1	27	7	53	7	232	26.2	127	145	141	142	141	152	6	6	6	7	6	5	3.16438e+07	3.10074e+07	1.94653e+07	2.21957e+07	2.75655e+07	4.41618e+07	5.054e+07	5.38126e+07	3.35235e+07	2.48935e+07	3.64458e+07	4.41618e+07	High	High	High	High	High	High	0	High	1.139	0.669658	0.191711	Carbamidomethyl [C85; C187]
O82204	60S ribosomal protein L28-1 OS=Arabidopsis thaliana OX=3702 GN=RPL28A PE=1 SV=1	48	6	67	5	143	15.9	359	321	321	323	314	340	6	6	6	5	6	6	6.83987e+07	5.82948e+07	5.77669e+07	121661570	8.94999e+07	140973635	1.09243e+08	1.01169e+08	9.94872e+07	1.36449e+08	1.18332e+08	140973635	High	High	High	High	High	High	0	High	0.784	0.0962183	0.00976528	Acetyl [N-Term]; Carbamidomethyl [C18]
Q8LBZ7	Succinate dehydrogenase [ubiquinone] iron-sulfur subunit 1, mitochondrial OS=Arabidopsis thaliana OX=3702 GN=SDH2-1 PE=1 SV=2	52	11	60	3	279	31.2	215	220	192	260	291	373	8	6	7	7	8	9	7.16657e+06	5.84871e+06	6.69911e+06	1.05386e+07	8.53867e+06	12242685	1.14461e+07	1.01503e+07	1.15373e+07	1.18195e+07	1.12894e+07	12242685	High	High	High	High	High	High	0	High	0.927	0.913952	0.522831	Carbamidomethyl [C77; C107; C110; C117; C122; C251; C257]
Q56WH4	Histone deacetylase HDT2 OS=Arabidopsis thaliana OX=3702 GN=HDT2 PE=1 SV=2	42	8	54	8	306	32.3	262	155	204	230	278	240	6	6	7	5	4	7	2.22005e+07	2.20633e+07	22012454	3.0825e+07	2.52797e+07	2.68067e+07	3.54576e+07	3.82902e+07	3.79102e+07	3.45717e+07	3.34236e+07	2.68067e+07	High	High	High	High	High	High	0	High	1.118	0.761017	0.282536	Acetyl [N-Term]; Carbamidomethyl [C33]
Q9SK39	Probable steroid-binding protein 3 OS=Arabidopsis thaliana OX=3702 GN=MP3 PE=1 SV=1	80	7	58	7	100	11	336	399	370	402	379	362	6	6	7	7	6	6	6.48119e+07	7.70718e+07	7.19821e+07	9.68542e+07	9.93855e+07	9.90239e+07	1.03514e+08	1.33756e+08	1.23969e+08	1.08627e+08	1.31403e+08	9.90239e+07	High	High	High	High	High	High	0	High	1.072	0.875539	0.458855	Acetyl [N-Term]; Oxidation [M1; M46]
O22265	Signal recognition particle 43 kDa protein, chloroplastic OS=Arabidopsis thaliana OX=3702 GN=CAO PE=1 SV=2	46	13	62	13	373	41.3	247	258	329	298	210	298	10	10	10	11	8	9	3.31502e+07	3.48975e+07	3.53113e+07	5.10103e+07	4.14033e+07	4.93225e+07	5.29459e+07	6.05637e+07	6.08137e+07	5.72106e+07	5.47415e+07	4.93225e+07	High	High	High	High	High	High	0	High	1.11	0.75025	0.270452	Carbamidomethyl [C297]
O65351	Subtilisin-like protease SBT1.7 OS=Arabidopsis thaliana OX=3702 GN=SBT1.7 PE=1 SV=1	25	10	38	10	757	79.4	103	142	180	187	94	88	5	6	7	7	7	4	1.53054e+07	1.31369e+07	12598434	1.27294e+07	1.41812e+07	1.72324e+07	2.4445e+07	2.27987e+07	2.16972e+07	1.42766e+07	1.87497e+07	1.72324e+07	High	High	High	High	High	High	0	High	1.019	0.985167	0.905315	Carbamidomethyl [C310; C545]; Oxidation [M194]
Q9LEU8	Argininosuccinate lyase, chloroplastic OS=Arabidopsis thaliana OX=3702 GN=At5g10920 PE=2 SV=1	29	10	46	10	517	57.5	175	173	179	230	316	315	7	5	8	7	7	7	1.90282e+07	1.88224e+07	1.86717e+07	2.91188e+07	2.83341e+07	4.24327e+07	3.0391e+07	3.26658e+07	3.21566e+07	3.26582e+07	3.7462e+07	4.24327e+07	High	High	High	High	High	High	0	High	0.881	0.694969	0.21675	Carbamidomethyl [C254; C366; C500]
Q94BU8	Guanosine deaminase OS=Arabidopsis thaliana OX=3702 GN=GSDA PE=1 SV=1	66	7	45	7	185	20	164	237	267	259	254	260	3	5	5	6	4	6	2.22723e+07	1.92184e+07	2.12953e+07	3.07907e+07	2.53868e+07	31470100	3.55722e+07	3.33531e+07	3.66751e+07	3.45333e+07	3.35652e+07	31470100	High	High	High	High	High	High	0	High	1.063	0.922986	0.559972	Carbamidomethyl [C47; C67; C101; C107; C110; C113]
O49460	Prohibitin-1, mitochondrial OS=Arabidopsis thaliana OX=3702 GN=PHB1 PE=1 SV=1	49	10	55	5	288	31.7	196	187	122	230	222	160	6	8	5	8	7	7	7790999	7.70156e+06	6.69276e+06	8.17578e+06	9.82696e+06	1.18014e+07	1.24434e+07	1.33659e+07	1.15264e+07	9.16953e+06	1.29927e+07	1.18014e+07	High	High	High	High	High	High	0	High	0.953	0.959917	0.672603
Q9S834	ATP-dependent Clp protease proteolytic subunit 5, chloroplastic OS=Arabidopsis thaliana OX=3702 GN=CLPP5 PE=1 SV=1	38	6	43	6	298	32.3	175	166	114	158	143	193	6	5	4	5	5	5	2.52885e+07	1.95599e+07	2.03966e+07	3.22956e+07	2.62619e+07	2.77695e+07	4.03896e+07	3.39457e+07	3.51273e+07	3.6221e+07	3.47222e+07	2.77695e+07	High	High	High	High	High	High	0	High	0.951	0.941696	0.613938	Oxidation [M286]; Carbamidomethyl [C187]
Q8S9M1	Probable plastid-lipid-associated protein 13, chloroplastic OS=Arabidopsis thaliana OX=3702 GN=PAP13 PE=1 SV=2	44	10	59	10	299	33	246	237	214	157	155	164	9	10	10	7	7	7	2.33553e+07	2.28639e+07	2.07146e+07	3.44208e+07	3.13656e+07	4.26885e+07	3.73019e+07	3.96798e+07	3.56751e+07	3.86046e+07	4.14701e+07	4.26885e+07	High	High	High	High	High	High	0	High	1.001	0.999401	0.992309	Oxidation [M206]; Carbamidomethyl [C122]
Q9LR64	Photosystem II repair protein PSB27-H1, chloroplastic OS=Arabidopsis thaliana OX=3702 GN=PSB27-1 PE=1 SV=1	37	6	87	6	174	18.8	564	478	539	431	504	433	6	6	6	6	6	6	1.70658e+08	1.81947e+08	1.69951e+08	259062436	225226415	2.81979e+08	2.72567e+08	3.15764e+08	2.92693e+08	2.90551e+08	2.97784e+08	2.81979e+08	High	High	High	High	High	High	0	High	1.038	0.963954	0.685017	Oxidation [M163]
P56791	50S ribosomal protein L2, chloroplastic OS=Arabidopsis thaliana OX=3702 GN=rpl2-A PE=3 SV=1	51	9	51	9	274	29.8	253	294	264	244	267	289	5	5	6	4	7	7	3.80091e+07	2.66595e+07	3.67347e+07	5.1182e+07	3.79792e+07	6.2982e+07	6.07062e+07	4.62669e+07	6.32651e+07	5.74031e+07	5.02143e+07	6.2982e+07	High	High	High	High	High	High	0	High	0.932	0.899064	0.499624	Carbamidomethyl [C32; C37; C90; C186]
O64740	Protein transport protein SEC13 homolog B OS=Arabidopsis thaliana OX=3702 GN=SEC13B PE=1 SV=1	65	13	63	12	302	32.6	266	271	228	232	283	192	13	11	10	10	9	9	2.24583e+07	1.89964e+07	1.97985e+07	3.16387e+07	2.46994e+07	3.67729e+07	3.58693e+07	3.29678e+07	3.40972e+07	3.54843e+07	3.26564e+07	3.67729e+07	High	High	High	High	High	High	0	High	1.029	0.977267	0.788413	Carbamidomethyl [C33; C122; C184; C202]
Q9XJ35	ATP-dependent Clp protease proteolytic subunit-related protein 1, chloroplastic OS=Arabidopsis thaliana OX=3702 GN=CLPR1 PE=1 SV=1	36	10	57	10	387	42.6	293	227	122	235	221	136	6	6	6	7	7	5	2.93858e+07	2.6652e+07	2.60775e+07	3.99997e+07	3.1802e+07	4.45301e+07	4.69335e+07	4.62539e+07	4.49111e+07	4.48616e+07	4.20471e+07	4.45301e+07	High	High	High	High	High	High	0	High	1.033	0.967442	0.717809	Carbamidomethyl [C245; C254]
Q8LAD0	Probable pyridoxal 5'-phosphate synthase subunit PDX2 OS=Arabidopsis thaliana OX=3702 GN=PDX2 PE=1 SV=1	59	9	36	9	255	27.4	140	182	106	215	174	65	7	5	4	7	7	4	1.17673e+08	1.13391e+08	1.06302e+08	1.35608e+08	1.277e+08	1.31646e+08	1.87941e+08	1.96787e+08	1.83075e+08	1.52091e+08	1.68839e+08	1.31646e+08	High	High	High	High	High	High	0	High	1.108	0.751148	0.272269	Carbamidomethyl [C78; C104]
Q9ASV6	30S ribosomal protein S20, chloroplastic OS=Arabidopsis thaliana OX=3702 GN=RPS20 PE=2 SV=1	31	10	77	10	202	21.8	314	332	282	339	426	337	9	8	7	9	9	9	5.94745e+07	5.15121e+07	5.32601e+07	9.16703e+07	72602725	9.78875e+07	9.49898e+07	8.93979e+07	9.17254e+07	1.02813e+08	9.59919e+07	9.78875e+07	High	High	High	High	High	High	0	High	0.98	0.980505	0.834328	Oxidation [M200]
Q9FXI5	Protein IQ-DOMAIN 32 OS=Arabidopsis thaliana OX=3702 GN=IQD32 PE=1 SV=3	22	13	43	13	794	86.8	123	125	235	215	158	100	4	7	9	8	5	6	7.4244e+06	8.10742e+06	8232450	9.56008e+06	8.03552e+06	1.13418e+07	1.18579e+07	1.40702e+07	1.41781e+07	1.07221e+07	1.06242e+07	1.13418e+07	High	High	High	High	High	High	0	High	1.116	0.857194	0.416133
Q9SRX2	60S ribosomal protein L19-1 OS=Arabidopsis thaliana OX=3702 GN=RPL19A PE=2 SV=1	37	8	56	3	214	24.6	249	318	277	297	374	283	6	3	5	5	6	6	3.23699e+07	2.31108e+07	3.46425e+07	5.01457e+07	4.05519e+07	6.43607e+07	5.16995e+07	4.01081e+07	5.96618e+07	5.62408e+07	5.36158e+07	6.43607e+07	High	High	High	High	High	High	0	High	0.897	0.780026	0.306619	Oxidation [M15; M34]
Q9SII9	Ubiquitin domain-containing protein DSK2a OS=Arabidopsis thaliana OX=3702 GN=DSK2A PE=1 SV=2	32	11	46	6	538	57.2	283	272	287	186	227	303	6	9	8	5	7	7	5.98758e+06	6.00131e+06	5.26736e+06	6.27646e+06	4.77321e+06	1.01313e+07	9.56307e+06	1.04151e+07	9.07153e+06	7.03935e+06	6.31091e+06	1.01313e+07	High	High	High	High	High	High	0	High	1.07	0.926963	0.58387
Q9FIJ7	Adenylate kinase 2, chloroplastic OS=Arabidopsis thaliana OX=3702 GN=At5g47840 PE=1 SV=1	45	12	72	12	283	31.4	215	203	269	187	119	160	10	10	10	10	7	7	6.92311e+07	6.99327e+07	6.29251e+07	7.04282e+07	7.96977e+07	7.25645e+07	1.10572e+08	1.21366e+08	1.08371e+08	7.89887e+07	1.05372e+08	7.25645e+07	High	High	High	High	High	High	0	High	1.11	0.742653	0.263804
Q9ZVD0	Serrate RNA effector molecule OS=Arabidopsis thaliana OX=3702 GN=SE PE=1 SV=2	21	11	48	11	720	81	266	307	228	292	278	332	8	8	7	8	9	7	7.64134e+06	7.03545e+06	6.64024e+06	1.00056e+07	7.9998e+06	1.11876e+07	1.22044e+07	1.22098e+07	1.14359e+07	1.12218e+07	1.0577e+07	1.11876e+07	High	High	High	High	High	High	0	High	1.108	0.875329	0.452973
Q42564	L-ascorbate peroxidase 3 OS=Arabidopsis thaliana OX=3702 GN=APX3 PE=1 SV=1	40	10	69	10	287	31.6	250	242	211	233	275	345	8	8	8	8	9	10	5.11646e+07	4.29191e+07	4.03943e+07	8.4333e+07	6.81525e+07	8.3461e+07	8.17176e+07	7.4485e+07	6.95678e+07	9.45835e+07	9.01079e+07	8.3461e+07	High	High	High	High	High	High	0	High	1.001	0.998175	0.985827	Carbamidomethyl [C79]
Q9LZP9	Calvin cycle protein CP12-2, chloroplastic OS=Arabidopsis thaliana OX=3702 GN=CP12-2 PE=1 SV=1	52	6	57	6	131	14.2	431	451	503	285	244	274	6	6	6	6	6	6	6.9185e+07	8.06448e+07	6.41869e+07	8.93675e+07	7.27826e+07	9.15667e+07	1.10499e+08	1.39957e+08	1.10544e+08	1.0023e+08	9.62296e+07	9.15667e+07	High	High	High	High	High	High	0	High	1.334	0.0274951	0.00213623	Carbamidomethyl [C75; C84; C117; C126]
Q9M7Q7	Proliferating cellular nuclear antigen 1 OS=Arabidopsis thaliana OX=3702 GN=PCNA PE=1 SV=2	48	10	53	2	263	29.1	274	221	260	279	240	213	9	8	8	9	8	8	1.42332e+06	983441	1.22132e+06	2.02616e+06	1.61989e+06	2.16259e+06	2.27326e+06	1.70674e+06	2.10338e+06	2.27243e+06	2.14174e+06	2.16259e+06	High	High	High	High	High	High	0	High	0.977	0.990756	0.943379	Carbamidomethyl [C81]
Q9LT08	26S proteasome non-ATPase regulatory subunit 14 homolog OS=Arabidopsis thaliana OX=3702 GN=RPN11 PE=1 SV=1	73	12	62	12	308	34.3	334	301	278	321	338	218	9	8	6	8	7	10	2.87758e+07	2.62327e+07	2.53683e+07	4.4564e+07	35931515	4.75627e+07	4.59593e+07	4.55262e+07	4.36898e+07	4.99807e+07	4.75069e+07	4.75627e+07	High	High	High	High	High	High	0	High	0.965	0.977267	0.76895	Carbamidomethyl [C119]; Oxidation [M94; M97]
P31167	ADP,ATP carrier protein 1, mitochondrial OS=Arabidopsis thaliana OX=3702 GN=AAC1 PE=1 SV=2	37	14	91	14	381	41.4	274	220	276	218	266	255	11	11	13	12	13	12	7.69845e+07	5.73798e+07	6.76496e+07	1.15549e+08	8.44759e+07	1.51654e+08	1.22956e+08	9.95811e+07	1.16507e+08	1.29594e+08	1.1169e+08	1.51654e+08	High	High	High	High	High	High	0	High	0.873	0.601327	0.149125	Carbamidomethyl [C130]; Oxidation [M114; M315; M316]
Q9C8L4	Persulfide dioxygenase ETHE1 homolog, mitochondrial OS=Arabidopsis thaliana OX=3702 GN=GLY3 PE=1 SV=3	38	8	37	8	294	32.3	142	170	227	164	125	171	5	6	4	6	5	5	2.30019e+07	2.17641e+07	2.43474e+07	3.90056e+07	3.24236e+07	4.16796e+07	3.67375e+07	3.77711e+07	4.19314e+07	4.37467e+07	4.2869e+07	4.16796e+07	High	High	High	High	High	High	0	High	0.928	0.894575	0.493453	Carbamidomethyl [C170]
Q56YA5	Serine--glyoxylate aminotransferase OS=Arabidopsis thaliana OX=3702 GN=AGT1 PE=1 SV=2	37	10	51	10	401	44.2	123	85	139	89	134	112	7	5	7	5	8	7	2.88162e+07	2.14641e+07	2.51926e+07	5.74749e+07	3.6423e+07	6.08499e+07	4.60237e+07	3.72503e+07	4.33871e+07	6.44609e+07	4.81567e+07	6.08499e+07	High	High	High	High	High	High	0	High	0.817	0.334275	0.0543389	Carbamidomethyl [C142; C181; C213]; Acetyl [N-Term]
Q6STH5	Fe-S cluster assembly factor HCF101, chloroplastic OS=Arabidopsis thaliana OX=3702 GN=HCF101 PE=1 SV=1	36	13	47	13	532	57.7	242	106	214	240	103	122	8	6	8	8	8	6	1.73825e+07	1.67032e+07	1.59354e+07	2.18802e+07	1.60457e+07	2.5692e+07	2.77625e+07	2.89879e+07	2.74442e+07	2.45397e+07	2.12148e+07	2.5692e+07	High	High	High	High	High	High	0	High	1.006	0.990756	0.945878	Carbamidomethyl [C102; C128; C184; C414; C419]
Q8LDU4	Red chlorophyll catabolite reductase, chloroplastic OS=Arabidopsis thaliana OX=3702 GN=RCCR PE=1 SV=2	45	10	51	10	319	36.4	144	150	132	144	198	102	7	5	5	8	8	9	1.08927e+07	1.00133e+07	9.83496e+06	1.94614e+07	1.463e+07	2.3482e+07	1.73974e+07	1.73779e+07	1.69379e+07	2.18269e+07	1.93431e+07	2.3482e+07	High	High	High	High	High	High	0	High	0.823	0.481023	0.0954324	Carbamidomethyl [C125]
Q9C9C9	Cytosolic sulfotransferase 18 OS=Arabidopsis thaliana OX=3702 GN=SOT18 PE=1 SV=1	43	12	39	9	350	40.4	171	68	116	161	146	112	8	4	5	6	7	5	9.64142e+06	7.8494e+06	8.91154e+06	9.98045e+06	7.09533e+06	9.56947e+06	1.53988e+07	1.36224e+07	1.53476e+07	1.11936e+07	9.38111e+06	9.56947e+06	High	High	High	High	High	High	0	High	1.343	0.187754	0.0238086	Carbamidomethyl [C211]
Q9S762	ATP phosphoribosyltransferase 1, chloroplastic OS=Arabidopsis thaliana OX=3702 GN=HISN1A PE=1 SV=1	33	9	45	7	411	44.5	99	123	128	157	238	211	5	4	8	7	9	7	9.3879e+06	8.89574e+06	1.03573e+07	1.61794e+07	1.21443e+07	1.55945e+07	1.49939e+07	1.54383e+07	1.78376e+07	1.8146e+07	1.60565e+07	1.55945e+07	High	High	High	High	High	High	0	High	0.84	0.54983	0.124531	Carbamidomethyl [C99; C349; C365]
Q06738	Low-temperature-induced 78 kDa protein OS=Arabidopsis thaliana OX=3702 GN=RD29A PE=1 SV=2	29	12	42	12	710	77.8	182	261	189	108	165	238	6	7	8	4	6	7	4.96151e+06	6.16401e+06	6.20662e+06	8.66326e+06	8.15601e+06	7.24052e+06	7.92428e+06	1.06975e+07	1.06891e+07	9.71626e+06	1.07835e+07	7.24052e+06	High	High	High	High	High	High	0	High	1.011	0.997974	0.984402
Q9SE50	Beta-D-glucopyranosyl abscisate beta-glucosidase OS=Arabidopsis thaliana OX=3702 GN=BGLU18 PE=1 SV=2	27	10	56	7	528	60.4	106	88	111	72	144	133	7	5	6	7	7	7	9.38392e+06	9.50533e+06	9.89494e+06	1.46933e+07	1.25167e+07	20139888	1.49875e+07	1.64962e+07	1.70412e+07	1.64792e+07	1.6549e+07	20139888	High	High	High	High	High	High	0	High	0.964	0.967442	0.721137	Oxidation [M106]
O23404	Pyruvate, phosphate dikinase 1, chloroplastic OS=Arabidopsis thaliana OX=3702 GN=PPDK PE=1 SV=2	20	11	39	11	963	105.1	157	141	238	129	117	137	5	8	7	5	6	5	1.60719e+07	1.49301e+07	1.36571e+07	2.3631e+07	2.0499e+07	2.86421e+07	2.56692e+07	2.59108e+07	2.35205e+07	2.65034e+07	2.71027e+07	2.86421e+07	High	High	High	High	High	High	0	High	0.962	0.971092	0.737827	Carbamidomethyl [C399; C922; C945]; Oxidation [M627]
O82628	V-type proton ATPase subunit G1 OS=Arabidopsis thaliana OX=3702 GN=VHA-G1 PE=1 SV=1	79	10	63	10	110	12.4	265	294	249	323	141	250	9	10	8	9	5	7	3.80616e+07	5.00571e+07	3.10019e+07	4.7379e+07	3.8443e+07	2.86512e+07	6.079e+07	8.68728e+07	5.3392e+07	5.31378e+07	5.08275e+07	2.86512e+07	High	High	High	High	High	High	0	High	1.335	0.0458181	0.00386196
Q9SKU1	Clathrin light chain 1 OS=Arabidopsis thaliana OX=3702 GN=At2g20760 PE=2 SV=1	33	11	76	10	338	37.2	115	126	179	181	295	261	8	8	9	7	11	10	2.91718e+07	3.18199e+07	3.508e+07	4.08769e+07	3.84552e+07	4.26604e+07	4.65918e+07	5.52226e+07	6.04154e+07	4.58455e+07	5.08436e+07	4.26604e+07	High	High	High	High	High	High	0	High	1.489	0.00125416	7.01148e-05
P49211	60S ribosomal protein L32-1 OS=Arabidopsis thaliana OX=3702 GN=RPL32A PE=2 SV=2	63	12	66	4	133	15.5	124	115	104	210	217	218	10	9	8	8	8	9	4.59608e+07	4.11437e+07	4.05737e+07	67096789	5.7099e+07	81113638	7.34064e+07	7.14039e+07	6.98768e+07	7.52523e+07	7.54935e+07	81113638	High	High	High	High	High	High	0	High	0.902	0.760548	0.280971	Carbamidomethyl [C94]
Q9SA78	Coatomer subunit epsilon-1 OS=Arabidopsis thaliana OX=3702 GN=At1g30630 PE=2 SV=1	54	10	41	10	292	32.6	168	137	109	188	160	216	6	7	6	8	6	8	1.50156e+07	1.30213e+07	1.16482e+07	2.45953e+07	1.71535e+07	2.38504e+07	2.39822e+07	2.25981e+07	2.00607e+07	2.75849e+07	2.26795e+07	2.38504e+07	High	High	High	High	High	High	0	High	0.884	0.739867	0.253031	Acetyl [N-Term]; Carbamidomethyl [C215; C216; C249]; Oxidation [M204; M217; M219]
P51418	60S ribosomal protein L18a-2 OS=Arabidopsis thaliana OX=3702 GN=RPL18AB PE=1 SV=2	54	11	82	11	178	21.3	246	194	268	227	286	200	11	10	10	10	9	10	7.12121e+07	6.15143e+07	6.08083e+07	9.8477e+07	8.27895e+07	1.32221e+08	1.13737e+08	1.06756e+08	1.04725e+08	1.10447e+08	1.0946e+08	1.32221e+08	High	High	High	High	High	High	0	High	0.953	0.941322	0.610214	Carbamidomethyl [C122]
P27202	Photosystem II 10 kDa polypeptide, chloroplastic OS=Arabidopsis thaliana OX=3702 GN=PSBR PE=1 SV=1	43	5	63	5	140	14.6	424	422	433	415	459	416	4	4	4	4	4	4	1.43912e+08	102627988	1.22992e+08	2.173e+08	1.66775e+08	2.21933e+08	2.29848e+08	1.78108e+08	2.11819e+08	2.43713e+08	2.20501e+08	2.21933e+08	High	High	High	High	High	High	0	High	0.905	0.769771	0.293579	Oxidation [M59]
Q9C522	ATP-citrate synthase beta chain protein 1 OS=Arabidopsis thaliana OX=3702 GN=ACLB-1 PE=2 SV=1	33	14	38	3	608	65.8	178	192	262	245	223	232	6	3	8	4	11	5	1.55146e+06	1.52019e+06	2.22134e+06	3.05557e+06	2.34122e+06	3.98304e+06	2.47792e+06	2.63825e+06	3.82563e+06	3.42696e+06	3.09545e+06	3.98304e+06	High	Peak Found	High	High	Peak Found	High	0	High	0.974	0.982506	0.888215	Acetyl [N-Term]; Carbamidomethyl [C33; C162]
Q8H107	Dihydrolipoyllysine-residue succinyltransferase component of 2-oxoglutarate dehydrogenase complex 2, mitochondrial OS=Arabidopsis thaliana OX=3702 GN=At4g26910 PE=1 SV=2	31	12	83	6	464	50	400	426	293	392	455	347	10	11	10	10	11	10	1.73556e+07	1.97578e+07	1.5451e+07	3.11495e+07	2.22206e+07	3.10509e+07	2.77194e+07	3.42892e+07	2.661e+07	3.49356e+07	2.93791e+07	3.10509e+07	High	High	High	High	High	High	0	High	1.135	0.700937	0.221454
Q9ZW35	Proliferating cell nuclear antigen 2 OS=Arabidopsis thaliana OX=3702 GN=PCNA2 PE=1 SV=1	57	12	59	4	264	29.2	312	254	236	267	206	243	10	9	8	10	9	11	4.85516e+06	4.59535e+06	4303085	6.65909e+06	5.74461e+06	6.83276e+06	7.75443e+06	7.97511e+06	7.41084e+06	7.46849e+06	7.59525e+06	6.83276e+06	High	High	High	High	High	High	0	High	1.054	0.956742	0.663649	Carbamidomethyl [C81]
Q9LXX5	PsbP domain-containing protein 6, chloroplastic OS=Arabidopsis thaliana OX=3702 GN=PPD6 PE=1 SV=1	44	8	52	8	262	28.6	209	257	197	313	298	283	7	6	5	7	6	6	1.35008e+07	1.32222e+07	1.23035e+07	2.84304e+07	2.24574e+07	2.64971e+07	2.15628e+07	2.29467e+07	2.11893e+07	3.1886e+07	2.96921e+07	2.64971e+07	High	High	High	High	High	High	0	High	0.865	0.669658	0.192606	Carbamidomethyl [C128; C132]
Q9FF52	60S ribosomal protein L12-3 OS=Arabidopsis thaliana OX=3702 GN=RPL12C PE=2 SV=1	58	9	98	2	166	17.8	377	453	510	545	480	475	9	9	9	8	9	9	8.63185e+06	9.15269e+06	8434019	9114132	8.84649e+06	9.77263e+06	1.37864e+07	1.58843e+07	1.45252e+07	1.02219e+07	1.16964e+07	9.77263e+06	High	High	High	High	High	High	0	High	1.356	0.168528	0.0205345	Carbamidomethyl [C137; C142]
Q9M885	40S ribosomal protein S7-2 OS=Arabidopsis thaliana OX=3702 GN=RPS7B PE=2 SV=1	64	13	68	9	191	22.2	288	181	195	221	183	220	9	9	8	7	8	7	2.57924e+07	2.68412e+07	2.20755e+07	2.35642e+07	2.60983e+07	2.99581e+07	4.11943e+07	4.65822e+07	3.80188e+07	2.64284e+07	3.4506e+07	2.99581e+07	High	High	High	High	High	High	0	High	1.104	0.807262	0.338149	Acetyl [N-Term]
Q9SR19	Rubisco accumulation factor 1.2, chloroplastic OS=Arabidopsis thaliana OX=3702 GN=RAF1.2 PE=1 SV=1	30	12	66	12	449	50.2	210	209	153	185	237	192	9	8	7	8	10	9	3.93788e+07	3.60881e+07	3.49023e+07	5.41054e+07	4.4925e+07	6.22239e+07	6.28939e+07	6.263e+07	6.01094e+07	6.06819e+07	5.93977e+07	6.22239e+07	High	High	High	High	High	High	0	High	0.981	0.983365	0.891892	Carbamidomethyl [C310]
Q9LE06	Methionine aminotransferase BCAT4 OS=Arabidopsis thaliana OX=3702 GN=BCAT4 PE=1 SV=1	49	17	52	16	354	39	176	126	91	155	211	206	8	7	6	9	11	9	3.63437e+07	2.8558e+07	3.19967e+07	5.08715e+07	4.18644e+07	5.91476e+07	5.80464e+07	4.95617e+07	5.51052e+07	5.70549e+07	5.53512e+07	5.91476e+07	High	High	High	High	High	High	0	High	0.976	0.982506	0.844154	Carbamidomethyl [C40; C204; C265; C270]
Q9LZK5	DnaJ protein ERDJ3B OS=Arabidopsis thaliana OX=3702 GN=ERDJ3B PE=1 SV=1	36	13	54	13	346	39.2	255	155	208	208	189	157	8	6	7	7	11	8	1.49507e+07	1.52906e+07	1.4293e+07	1.64068e+07	1.67263e+07	1.95494e+07	2.38786e+07	2.65365e+07	2.46156e+07	1.84011e+07	2.21147e+07	1.95494e+07	High	High	High	High	High	High	0	High	1.268	0.233625	0.0318822	Carbamidomethyl [C197; C200]
Q9S850	Sulfite oxidase OS=Arabidopsis thaliana OX=3702 GN=SOX PE=1 SV=1	43	14	46	14	393	43.3	136	108	68	129	164	182	6	5	7	6	7	8	1.36633e+07	1.20445e+07	1.28594e+07	1.92761e+07	1.45931e+07	2.49644e+07	2.18223e+07	2.09029e+07	2.21467e+07	2.16191e+07	1.92943e+07	2.49644e+07	High	High	High	High	High	High	0	High	0.944	0.933627	0.594491	Carbamidomethyl [C98; C163; C271]
Q9SL42	Peptidyl-prolyl cis-trans isomerase Pin1 OS=Arabidopsis thaliana OX=3702 GN=PIN1 PE=1 SV=1	63	8	59	8	119	13	221	210	232	210	200	230	6	7	6	7	7	8	5.42434e+07	5.37086e+07	5.37298e+07	7.30918e+07	6.50336e+07	8.04093e+07	8.66349e+07	9.32099e+07	9.25344e+07	8.1976e+07	8.59843e+07	8.04093e+07	High	High	High	High	High	High	0	High	1.093	0.808637	0.340101	Oxidation [M86]
Q8GXE2	1,2-dihydroxy-3-keto-5-methylthiopentene dioxygenase 2 OS=Arabidopsis thaliana OX=3702 GN=ARD2 PE=2 SV=1	65	9	36	9	192	22.6	165	85	123	173	124	116	6	7	6	4	4	4	1.38957e+07	1.30565e+07	1.36069e+07	1.87276e+07	1.44074e+07	1.84153e+07	2.21934e+07	2.26593e+07	2.3434e+07	2.10039e+07	1.90488e+07	1.84153e+07	High	High	High	High	High	High	0	High	1.121	0.804135	0.327602	Carbamidomethyl [C78; C81; C109]
Q39251	Actin-depolymerizing factor 2 OS=Arabidopsis thaliana OX=3702 GN=ADF2 PE=1 SV=1	74	8	57	5	137	15.7	402	424	434	443	414	454	4	5	5	7	6	7	8.39855e+06	8.2806e+06	8.57198e+06	1.11579e+07	8.7261e+06	1.22711e+07	1.34137e+07	1.43708e+07	1.47628e+07	1.25141e+07	1.15372e+07	1.22711e+07	High	High	High	High	High	High	0	High	1.236	0.51684	0.108839	Acetyl [N-Term]; Carbamidomethyl [C14; C63; C66; C78]; Oxidation [M8]
Q9C5D0	CBS domain-containing protein CBSX2, chloroplastic OS=Arabidopsis thaliana OX=3702 GN=CBSX2 PE=1 SV=1	42	9	52	9	238	25.9	139	143	168	226	205	275	6	6	7	9	7	9	7.03958e+07	71356825	6.68512e+07	9.57752e+07	8.65268e+07	9.56974e+07	1.12433e+08	1.23838e+08	1.15132e+08	1.07417e+08	1.14402e+08	9.56974e+07	High	High	High	High	High	High	0	High	1.111	0.742653	0.262334
Q8H136	DEAD-box ATP-dependent RNA helicase 14 OS=Arabidopsis thaliana OX=3702 GN=RH14 PE=1 SV=2	26	10	40	10	619	67.7	187	141	151	130	135	211	6	6	5	6	7	6	9.55902e+06	9.20294e+06	9.39236e+06	1.44952e+07	1.24188e+07	1.70836e+07	1.52672e+07	1.59715e+07	1.61757e+07	1.62571e+07	1.64196e+07	1.70836e+07	High	High	High	High	High	High	0	High	1.015	0.990053	0.936652	Carbamidomethyl [C261; C263]
Q39041	Acid beta-fructofuranosidase 4, vacuolar OS=Arabidopsis thaliana OX=3702 GN=BFRUCT4 PE=1 SV=2	23	10	50	8	664	73.8	229	169	164	199	224	209	9	7	8	7	9	7	1.11218e+07	8.92995e+06	8.9597e+06	1.66051e+07	1.30356e+07	1.73691e+07	1.77633e+07	1.54977e+07	1.54305e+07	1.86234e+07	1.72351e+07	1.73691e+07	High	High	High	High	High	High	0	High	0.915	0.862314	0.423902	Carbamidomethyl [C314]
Q84W89	DEAD-box ATP-dependent RNA helicase 37 OS=Arabidopsis thaliana OX=3702 GN=RH37 PE=2 SV=2	24	12	56	5	633	67.6	191	113	98	107	114	165	8	7	6	8	7	8	4.83871e+06	5.665e+06	4.9378e+06	4.60332e+06	4.79531e+06	5.02061e+06	7.72814e+06	9.83146e+06	8.50396e+06	5.16285e+06	6.34012e+06	5.02061e+06	High	High	High	High	High	High	0	High	1.08	0.899064	0.497698	Carbamidomethyl [C202]
Q9FRL8	Glutathione S-transferase DHAR2 OS=Arabidopsis thaliana OX=3702 GN=DHAR2 PE=1 SV=1	62	11	54	11	213	23.4	160	178	192	189	262	203	7	8	7	7	10	8	4.74736e+07	3.90968e+07	4.78746e+07	72760267	6.43588e+07	7.77031e+07	7.58225e+07	6.78515e+07	8.24505e+07	8.16042e+07	8.50921e+07	7.77031e+07	High	High	High	High	High	High	0	High	1.008	0.98801	0.926301	Acetyl [N-Term]; Carbamidomethyl [C6; C20]
P16181	40S ribosomal protein S11-1 OS=Arabidopsis thaliana OX=3702 GN=RPS11A PE=2 SV=1	56	11	84	7	160	17.9	199	167	160	181	235	188	9	9	10	8	10	11	3.06425e+07	2.40628e+07	2.92234e+07	3.66485e+07	2.85086e+07	4.87733e+07	4.89407e+07	4.17603e+07	5.03291e+07	4.11031e+07	3.76927e+07	4.87733e+07	High	High	High	High	High	High	0	High	1.17	0.535693	0.116108	Carbamidomethyl [C59; C76; C115; C129]
Q9FGF0	Phosphoglycerate mutase-like protein 1 OS=Arabidopsis thaliana OX=3702 GN=At5g64460 PE=2 SV=1	46	9	38	9	282	31.6	226	139	184	272	288	233	5	5	6	7	7	7	1.07079e+07	7.97733e+06	9.73227e+06	1.51842e+07	1.18933e+07	1.88899e+07	1.71021e+07	1.38444e+07	1.67611e+07	1.70298e+07	1.57247e+07	1.88899e+07	High	High	High	High	High	High	0	High	0.942	0.922986	0.571621	Carbamidomethyl [C124; C133]; Acetyl [N-Term]
Q9SV68	Chloroplast envelope quinone oxidoreductase homolog OS=Arabidopsis thaliana OX=3702 GN=CEQORH PE=1 SV=1	43	10	47	10	329	34.4	148	148	172	160	160	174	6	6	8	6	8	7	1.93908e+07	1.96442e+07	2.10548e+07	3.70318e+07	3.0289e+07	4.32144e+07	3.097e+07	3.4092e+07	3.62609e+07	4.1533e+07	4.00466e+07	4.32144e+07	High	High	High	High	High	High	0	High	0.853	0.562981	0.130758	Carbamidomethyl [C37; C67; C187]; Oxidation [M257]
Q94K80	La-related protein 1C OS=Arabidopsis thaliana OX=3702 GN=LARP1C PE=1 SV=1	38	11	31	11	523	55.8	97	98	88	31	83	84	6	6	5	5	2	4	7.06867e+06	7.07807e+06	6.05989e+06	8.09428e+06	7.5711e+06	7.37477e+06	1.12897e+07	1.22838e+07	1.04365e+07	9.07813e+06	1.00101e+07	7.37477e+06	High	High	High	High	High	High	0	High	1.173	0.742653	0.261403	Acetyl [N-Term]
P42758	Dehydrin Xero 2 OS=Arabidopsis thaliana OX=3702 GN=XERO2 PE=2 SV=1	62	8	38	8	193	20.9	153	207	109	149	167	232	3	5	3	5	4	5	9.83364e+06	1.2229e+07	9.46862e+06	14640186	1.24756e+07	1.39848e+07	1.57058e+07	2.12231e+07	1.6307e+07	1.64197e+07	1.64946e+07	1.39848e+07	High	High	High	High	High	High	0	High	1.054	0.965198	0.692629	Acetyl [N-Term]; Oxidation [M1]
O23715	Proteasome subunit alpha type-3 OS=Arabidopsis thaliana OX=3702 GN=PAG1 PE=1 SV=2	55	12	73	12	249	27.4	287	248	240	255	239	209	12	11	12	11	11	9	3.38473e+07	3.16163e+07	3.08882e+07	5.49926e+07	4.23438e+07	6.75352e+07	5.40593e+07	5.48692e+07	5.31962e+07	6.16768e+07	5.5985e+07	6.75352e+07	High	High	High	High	High	High	0	High	1.029	0.974213	0.744021	Carbamidomethyl [C186; C217]; Acetyl [N-Term]
Q93W28	Uncharacterized protein At4g15545 OS=Arabidopsis thaliana OX=3702 GN=At4g15545 PE=1 SV=1	49	12	60	12	337	37.2	144	159	139	128	132	141	9	9	9	9	9	10	2.61804e+07	2.76388e+07	2.68941e+07	3.70603e+07	3.67983e+07	4.20926e+07	4.1814e+07	4.79665e+07	4.63175e+07	4.1565e+07	4.86529e+07	4.20926e+07	High	High	High	High	High	High	0	High	1.001	0.99091	0.951421
Q43735	Peroxidase 27 OS=Arabidopsis thaliana OX=3702 GN=PER27 PE=1 SV=1	40	9	46	9	321	34.9	206	146	120	79	188	112	6	6	6	6	8	4	1.04915e+07	9.79523e+06	9.59581e+06	1.5494e+07	1.30458e+07	1.73375e+07	1.67565e+07	1.69994e+07	1.65261e+07	1.73773e+07	1.72486e+07	1.73375e+07	High	High	High	High	High	High	0	High	0.966	0.967442	0.72999	Carbamidomethyl [C73; C113; C119; C196; C228]
Q9SKZ3	40S ribosomal protein S12-2 OS=Arabidopsis thaliana OX=3702 GN=RPS12C PE=1 SV=1	53	8	60	5	144	15.3	270	320	250	316	270	292	7	7	6	7	7	8	3.4435e+07	2.75527e+07	2.65479e+07	4.5103e+07	3.21392e+07	2.91868e+07	5.49979e+07	4.7817e+07	4.57213e+07	5.05852e+07	4.2493e+07	2.91868e+07	High	High	High	High	High	High	0	High	1.043	0.953033	0.648379	Carbamidomethyl [C63; C69; C82; C105; C119; C121]
O65686	30S ribosomal protein S16-1, chloroplastic OS=Arabidopsis thaliana OX=3702 GN=RPS16-1 PE=2 SV=1	68	7	70	7	113	12.7	159	227	250	208	217	191	6	6	7	6	6	6	9.03393e+07	8.51637e+07	8.74436e+07	7.03021e+07	1.09959e+08	7.86245e+07	1.44285e+08	1.47799e+08	1.50597e+08	7.88471e+07	1.45382e+08	7.86245e+07	High	High	High	High	High	High	0	High	0.94	0.910567	0.512349	Oxidation [M76]
Q8VZM1	N-terminal acetyltransferase A complex auxiliary subunit NAA15 OS=Arabidopsis thaliana OX=3702 GN=NAA15 PE=1 SV=1	22	14	42	14	897	102.1	87	86	166	101	134	145	6	6	10	5	8	7	9.45435e+06	7.55781e+06	7.97799e+06	9.82778e+06	9.28438e+06	1.43009e+07	1.51e+07	1.31164e+07	1.37398e+07	1.10223e+07	1.22754e+07	1.43009e+07	High	High	High	High	High	High	0	High	1.001	0.995056	0.959122	Carbamidomethyl [C813]
P59231	60S ribosomal protein L10a-3 OS=Arabidopsis thaliana OX=3702 GN=RPL10AC PE=1 SV=1	44	9	50	4	217	24.5	162	154	125	207	233	212	5	4	7	6	8	5	1.3586e+06	2.43042e+06	3.06772e+06	6.62679e+06	4.27345e+06	7.2481e+06	2.16989e+06	4.21793e+06	5.28328e+06	7.43226e+06	5.65015e+06	7.2481e+06	High	Peak Found	High	Peak Found	High	High	0	High	0.908	0.920244	0.537115	Carbamidomethyl [C20; C66; C164]; Oxidation [M67; M165]
O82179	Glycine cleavage system H protein 2, mitochondrial OS=Arabidopsis thaliana OX=3702 GN=GDH2 PE=2 SV=1	62	6	41	6	156	17.1	143	136	207	105	157	172	6	5	5	5	6	5	5.02662e+07	51511543	5.02617e+07	7.41913e+07	5.79122e+07	7.36979e+07	8.02827e+07	8.93969e+07	8.65615e+07	8.32091e+07	7.65687e+07	7.36979e+07	High	High	High	High	High	High	0	High	1.089	0.833057	0.377081	Carbamidomethyl [C149]; Oxidation [M140]
O22870	Peptidyl-prolyl cis-trans isomerase FKBP16-3, chloroplastic OS=Arabidopsis thaliana OX=3702 GN=FKBP16-3 PE=1 SV=2	46	10	80	10	223	23.5	212	199	176	172	253	200	9	9	9	9	10	9	8.20811e+07	7.99399e+07	8.41824e+07	1.28124e+08	1.15351e+08	1.36676e+08	1.31096e+08	1.38734e+08	1.4498e+08	1.43697e+08	1.52512e+08	1.36676e+08	High	High	High	High	High	High	0	High	0.997	0.997372	0.97968	Oxidation [M101; M134]; Carbamidomethyl [C88; C92]
O23044	Peroxidase 3 OS=Arabidopsis thaliana OX=3702 GN=PER3 PE=2 SV=1	41	8	35	7	326	34.9	155	67	219	286	309	260	3	2	5	6	6	7	4.92887e+06	5.2884e+06	5.48945e+06	9.13027e+06	7.95751e+06	1.09781e+07	7.87214e+06	9.17787e+06	9.45402e+06	1.024e+07	1.0521e+07	1.09781e+07	High	High	High	High	High	High	0	High	0.851	0.676077	0.203472	Carbamidomethyl [C68; C113; C119]
P21276	Superoxide dismutase [Fe] 1, chloroplastic OS=Arabidopsis thaliana OX=3702 GN=FSD1 PE=1 SV=4	32	6	53	6	212	23.8	503	566	427	0			5	6	6	1			1.75096e+08	1.6172e+08	1.33437e+08	621734	2.07257e+06	2.55111e+06	2.79655e+08	2.8066e+08	2.29808e+08	697304	2.74026e+06	2.55111e+06	High	High	High	Peak Found	High	Peak Found	0	High	100	2.64242e-16	1e-17	Acetyl [N-Term]; Oxidation [M27]
Q8LD27	Proteasome subunit beta type-6 OS=Arabidopsis thaliana OX=3702 GN=PBA1 PE=1 SV=2	49	11	65	11	233	25.1	341	343	373	336	374	338	9	10	8	9	7	7	9.01921e+07	8.67182e+07	7.39591e+07	1.12882e+08	1.06337e+08	1.14736e+08	1.4405e+08	1.50497e+08	1.27374e+08	1.26602e+08	1.40594e+08	1.14736e+08	High	High	High	High	High	High	0	High	1.067	0.891526	0.486375	Carbamidomethyl [C56]; Oxidation [M36]
Q94JQ4	Reactive Intermediate Deaminase A, chloroplastic OS=Arabidopsis thaliana OX=3702 GN=RIDA PE=1 SV=1	66	11	71	11	187	19.8	305	347	348	285	313	322	9	8	10	9	10	9	1.24489e+08	1.26477e+08	1.17699e+08	1.97844e+08	1.69786e+08	1.90106e+08	1.98828e+08	2.19498e+08	2.02703e+08	2.21892e+08	2.24483e+08	1.90106e+08	High	High	High	High	High	High	0	High	0.977	0.977267	0.805744	Carbamidomethyl [C183]; Oxidation [M140]
Q9FKM2	Mitochondrial outer membrane protein porin 4 OS=Arabidopsis thaliana OX=3702 GN=VDAC4 PE=1 SV=1	55	10	51	10	274	29.5	192	218	232	209	219	197	7	8	7	7	8	7	2.09075e+07	2.04291e+07	1.80933e+07	2.2962e+07	2.38662e+07	2.98952e+07	3.33925e+07	3.54542e+07	3.11606e+07	2.5753e+07	3.15548e+07	2.98952e+07	High	High	High	High	High	High	0	High	0.827	0.456811	0.086176	Acetyl [N-Term]
Q8L7D2	Subtilisin-like protease SBT4.12 OS=Arabidopsis thaliana OX=3702 GN=SBT4.12 PE=2 SV=1	23	11	44	11	736	78	89	59	156	132	253	117	5	4	5	4	9	7	1.04491e+07	1.24876e+07	12055838	2.02741e+07	1.54727e+07	2.53337e+07	1.66887e+07	2.1672e+07	2.07628e+07	2.27384e+07	2.04573e+07	2.53337e+07	High	High	High	High	High	High	0	High	0.87	0.674869	0.201649	Carbamidomethyl [C375; C379; C392]
Q949Y0	Ubiquitin carboxyl-terminal hydrolase 6 OS=Arabidopsis thaliana OX=3702 GN=UBP6 PE=1 SV=1	26	9	49	9	482	53.7	157	169	157	211	241	212	5	5	6	9	8	7	9.9341e+06	1.02286e+07	1.03488e+07	1.41325e+07	1.26589e+07	1.79897e+07	1.58662e+07	1.77515e+07	1.78229e+07	1.58503e+07	1.6737e+07	1.79897e+07	High	High	High	High	High	High	0	High	1.034	0.978477	0.816766	Carbamidomethyl [C239]
Q9STY6	40S ribosomal protein S20-2 OS=Arabidopsis thaliana OX=3702 GN=RPS20B PE=2 SV=1	53	8	93	2	122	13.7	332	323	353	287	274	337	8	8	8	8	7	7	2.80859e+07	3.78937e+07	3.13822e+07	4.62554e+07	4.00566e+07	4.82228e+07	4.48574e+07	6.57636e+07	5.4047e+07	5.18777e+07	5.2961e+07	4.82228e+07	High	High	High	High	High	High	0	High	1.092	0.827062	0.366819	Carbamidomethyl [C39; C73]; Acetyl [N-Term]; Oxidation [M6]
Q9T0A4	NAD(P)H-quinone oxidoreductase subunit S, chloroplastic OS=Arabidopsis thaliana OX=3702 GN=ndhS PE=1 SV=1	36	9	55	9	250	27.7	116	257	220	192	269	224	6	9	8	8	8	8	1.81615e+07	1.7431e+07	1.6224e+07	2.28416e+07	1.62723e+07	2.12251e+07	2.90067e+07	3.0251e+07	2.79412e+07	2.5618e+07	2.15145e+07	2.12251e+07	High	High	High	High	High	High	0	High	1.006	0.997372	0.966893
Q9XJ27	30S ribosomal protein S9, chloroplastic OS=Arabidopsis thaliana OX=3702 GN=RPS9 PE=2 SV=1	38	7	60	7	208	22.6	284	249	239	305	351	330	6	7	6	7	6	6	7.13045e+07	6.46483e+07	6.62341e+07	1.22778e+08	9.77291e+07	1.42248e+08	1.13884e+08	1.12195e+08	1.14069e+08	1.37702e+08	1.29213e+08	1.42248e+08	High	High	High	High	High	High	0	High	0.891	0.703766	0.222954
Q9SVD7	Ubiquitin-conjugating enzyme E2 variant 1D OS=Arabidopsis thaliana OX=3702 GN=UEV1D PE=1 SV=1	71	7	48	4	146	16.5	253	261	284	287	283	316	6	6	7	6	5	5	8.90607e+06	8.5576e+06	9.38793e+06	1.08809e+07	1.05085e+07	11444193	1.42243e+07	1.48515e+07	1.6168e+07	1.22034e+07	1.38938e+07	11444193	High	High	High	High	High	High	0	High	1.156	0.761038	0.283128	Oxidation [M46]; Carbamidomethyl [C72; C93]
Q9T0P4	Ferredoxin-dependent glutamate synthase 2, chloroplastic OS=Arabidopsis thaliana OX=3702 GN=GLU2 PE=1 SV=2	8	11	50	1	1629	177.6	155	57	131	80	244	197	7	5	9	7	10	10	826096	722264	658557	1.0162e+06	751601	1.1962e+06	1.3194e+06	1.25347e+06	1.13418e+06	1.13971e+06	993730	1.1962e+06	Peak Found	High	High	High	High	High	0	High	1.103	0.924458	0.575931	Carbamidomethyl [C455; C974; C1245; C1250]
Q9C500	WPP domain-containing protein 2 OS=Arabidopsis thaliana OX=3702 GN=WPP2 PE=1 SV=1	54	9	45	9	180	19.1	378	361	392	315	255	312	7	8	7	7	6	6	2.25206e+07	2.56462e+07	2.55927e+07	3.3987e+07	3.08565e+07	3.49452e+07	3.59688e+07	4.45084e+07	4.40762e+07	3.8118e+07	4.0797e+07	3.49452e+07	High	High	High	High	High	High	0	High	1.221	0.32442	0.0523025
P92959	50S ribosomal protein L24, chloroplastic OS=Arabidopsis thaliana OX=3702 GN=RPL24 PE=2 SV=2	37	7	92	7	198	22	290	308	315	232	259	254	6	7	7	7	6	6	7.99722e+07	9.00477e+07	7.92017e+07	1.41906e+08	1.11274e+08	1.39673e+08	1.27728e+08	1.56275e+08	1.36403e+08	1.59154e+08	1.47121e+08	1.39673e+08	High	High	High	High	High	High	0	High	1.21	0.280397	0.0416416	Carbamidomethyl [C60]; Oxidation [M139]
Q9MAH0	Phosphoenolpyruvate carboxylase 1 OS=Arabidopsis thaliana OX=3702 GN=PPC1 PE=1 SV=1	20	16	50	6	967	110.2	112	18	38	65	266	152	10	4	4	6	12	8	5.54723e+06	4.59493e+06	5.58433e+06	9.27547e+06	6.98887e+06	1.42143e+07	8.85975e+06	7.97438e+06	9.61742e+06	1.04029e+07	9.24035e+06	1.42143e+07	High	High	Peak Found	High	High	High	0	High	0.723	0.117733	0.0127252	Carbamidomethyl [C304]
Q07473	Chlorophyll a-b binding protein CP29.1, chloroplastic OS=Arabidopsis thaliana OX=3702 GN=LHCB4.1 PE=1 SV=1	34	8	88	4	290	31.1	348	371	318	378	360	330	8	7	7	7	8	7	1.22694e+08	1.05512e+08	1.12941e+08	1.92283e+08	1.51759e+08	2.47029e+08	1.95961e+08	1.83113e+08	1.94509e+08	2.15654e+08	2.00649e+08	2.47029e+08	High	High	High	High	High	High	0	High	0.763	0.0488448	0.0041731	Carbamidomethyl [C139]
Q8H1Q1	Thylakoid lumenal protein TL20.3, chloroplastic OS=Arabidopsis thaliana OX=3702 GN=TL20.3 PE=1 SV=1	46	9	33	9	280	30	153	255	266	256	260	231	5	7	5	4	5	5	1.16292e+07	1.13154e+07	1.13582e+07	1.70828e+07	1.46819e+07	1.91807e+07	1.85736e+07	1.96375e+07	1.95612e+07	1.91591e+07	1.94117e+07	1.91807e+07	High	High	High	High	High	High	0	High	0.998	0.990872	0.950033
Q9SIV0	S-alkyl-thiohydroximate lyase SUR1 OS=Arabidopsis thaliana OX=3702 GN=SUR1 PE=1 SV=1	26	9	54	9	462	51.1	305	207	169	169	219	246	8	8	8	5	8	7	9.43563e+06	8.27567e+06	9.63928e+06	1.3443e+07	1.01833e+07	1.70028e+07	1.50701e+07	1.43622e+07	1.66009e+07	1.50769e+07	1.34639e+07	1.70028e+07	High	High	High	High	High	High	0	High	0.959	0.96561	0.699373	Carbamidomethyl [C369]; Acetyl [N-Term]
P13114	Chalcone synthase OS=Arabidopsis thaliana OX=3702 GN=CHS PE=1 SV=1	38	10	52	10	395	43.1	75	83	131	163	201	161	6	6	7	7	8	8	2.28976e+07	2.02207e+07	1.71037e+07	3.67317e+07	2.7036e+07	4.51756e+07	3.6571e+07	3.50925e+07	2.94563e+07	4.11964e+07	3.57457e+07	4.51756e+07	High	High	High	High	High	High	0	High	0.876	0.684267	0.210459	Carbamidomethyl [C135; C169; C347]
Q9SYP2	Pyrophosphate--fructose 6-phosphate 1-phosphotransferase subunit alpha 1 OS=Arabidopsis thaliana OX=3702 GN=PFP-ALPHA1 PE=2 SV=1	20	8	36	6	614	67.1	162	216	240	149	232	104	5	7	7	4	8	4	2.26218e+06	1.59514e+06	2.07742e+06	5.30838e+06	4.16477e+06	8.63973e+06	3.61304e+06	2.76833e+06	3.57776e+06	5.95361e+06	5.50646e+06	8.63973e+06	High	High	High	High	High	High	0	High	0.741	0.276067	0.0402498	Carbamidomethyl [C238; C249; C558]
Q9SCM3	40S ribosomal protein S2-4 OS=Arabidopsis thaliana OX=3702 GN=RPS2D PE=2 SV=1	27	9	82	1	276	30.1	344	290	352	349	467	393	9	9	9	9	9	8	1.31605e+07	7.38161e+06	1.3664e+07	2.32837e+07	1.51752e+07	28655570	2.10193e+07	1.28106e+07	2.35323e+07	2.61138e+07	2.00639e+07	28655570	High	High	High	High	High	High	0	High	0.805	0.289617	0.0442562	Carbamidomethyl [C167; C173; C228]
Q9FMH8	Probable cysteine protease RD21B OS=Arabidopsis thaliana OX=3702 GN=RD21B PE=1 SV=1	17	6	40	6	463	51.2	256	236	305	253	291	339	5	5	5	5	5	6	2.11839e+07	1.92834e+07	2.18503e+07	3.66079e+07	2.73153e+07	3.61833e+07	3.38339e+07	3.34659e+07	3.7631e+07	4.10575e+07	3.6115e+07	3.61833e+07	High	High	High	High	High	High	0	High	1	0.999401	0.994988	Carbamidomethyl [C343; C382; C388; C389; C390]
Q9FK35	Adenylate kinase 3 OS=Arabidopsis thaliana OX=3702 GN=ADK2 PE=1 SV=1	53	10	37	8	248	27.3	70	30	159	120	135	123	6	6	8	6	4	6	1.26262e+07	1.31595e+07	1.23992e+07	1.83215e+07	1.36074e+07	1.91224e+07	2.01659e+07	2.2838e+07	2.13541e+07	2.05484e+07	1.7991e+07	1.91224e+07	High	High	High	High	High	High	0	High	1.108	0.854365	0.407433	Carbamidomethyl [C59; C61]
O82392	Phosphomethylpyrimidine synthase, chloroplastic OS=Arabidopsis thaliana OX=3702 GN=THIC PE=1 SV=1	23	8	31	8	644	71.9	220	190	213	106	182	125	6	4	5	4	4	4	8.44843e+06	6.16376e+06	7.63075e+06	1.04148e+07	7.2702e+06	1.32161e+07	1.34934e+07	1.0697e+07	1.31418e+07	1.16807e+07	9.61231e+06	1.32161e+07	High	High	High	High	High	High	0	High	1.23	0.530061	0.114431	Carbamidomethyl [C91; C181; C570; C573]
Q94C69	Cold shock domain-containing protein 3 OS=Arabidopsis thaliana OX=3702 GN=CSP3 PE=1 SV=1	43	6	30	6	301	29.5	155	157	141	147	202	244	4	5	4	5	4	5	9.48702e+06	8.50927e+06	8.66697e+06	1.07329e+07	9.22102e+06	1.26364e+07	1.51522e+07	1.47676e+07	1.49264e+07	1.20375e+07	1.21916e+07	1.26364e+07	High	High	High	High	High	High	0	High	1.183	0.676077	0.203909	Carbamidomethyl [C96; C99; C163; C166; C198; C201; C226; C229; C254; C257]
Q9ZST4	Nitrogen regulatory protein P-II homolog OS=Arabidopsis thaliana OX=3702 GN=GLB1 PE=1 SV=1	46	11	68	11	196	21.3	227	274	194	278	238	293	8	7	8	9	8	9	5.86725e+07	6.28269e+07	5.68233e+07	7.57324e+07	7.56694e+07	8.02713e+07	9.37088e+07	1.09034e+08	9.7862e+07	8.49376e+07	1.00047e+08	8.02713e+07	High	High	High	High	High	High	0	High	1.094	0.806348	0.334926
F4I8B9	Putative WEB family protein At1g65010, chloroplastic OS=Arabidopsis thaliana OX=3702 GN=At1g65010 PE=1 SV=1	13	14	35	14	1345	152.6	73	194	172	179	293	100	4	5	7	5	6	7	4.94377e+06	5.25171e+06	5.47943e+06	7.69077e+06	5.6314e+06	7.50115e+06	7.89595e+06	9.1142e+06	9.43676e+06	8.62557e+06	7.44557e+06	7.50115e+06	High	High	High	High	High	High	0	High	1.072	0.922986	0.57229	Carbamidomethyl [C304; C577]
O48832	Protein EARLY-RESPONSIVE TO DEHYDRATION 7, chloroplastic OS=Arabidopsis thaliana OX=3702 GN=ERD7 PE=1 SV=1	32	10	37	10	452	49	132	85	146	164	192	178	5	5	5	6	8	7	1.1874e+07	1.05306e+07	1.04466e+07	1.80838e+07	1.45651e+07	1.90724e+07	1.89645e+07	1.82756e+07	1.79913e+07	2.02819e+07	1.92572e+07	1.90724e+07	High	High	High	High	High	High	0	High	0.912	0.865359	0.427222	Carbamidomethyl [C369]
Q00218	Phospho-2-dehydro-3-deoxyheptonate aldolase 2, chloroplastic OS=Arabidopsis thaliana OX=3702 GN=DHS2 PE=2 SV=2	33	14	63	11	507	56.1	101	161	192	140	197	136	8	9	9	7	11	9	1.44102e+07	1.09459e+07	1.29484e+07	2.38824e+07	1.75577e+07	2.87653e+07	2.30153e+07	1.89963e+07	2.22999e+07	2.67853e+07	2.3214e+07	2.87653e+07	High	High	High	High	High	High	0	High	1.049	0.95743	0.666783	Carbamidomethyl [C116; C471]
Q93ZV7	La protein 1 OS=Arabidopsis thaliana OX=3702 GN=LA1 PE=1 SV=1	40	12	47	12	433	48.1	103	110	88	139	93	105	8	5	6	8	8	9	2.20879e+07	2.03199e+07	2.24741e+07	2.60871e+07	2.45121e+07	2.92624e+07	3.52777e+07	3.52647e+07	3.87053e+07	2.92579e+07	3.24087e+07	2.92624e+07	High	High	High	High	High	High	0	High	1.237	0.328962	0.0533809
P54904	Pyrroline-5-carboxylate reductase OS=Arabidopsis thaliana OX=3702 GN=PROC1 PE=2 SV=1	51	9	47	9	276	28.6	189	191	163	275	148	173	8	7	8	8	5	6	1.43296e+07	1.33799e+07	1.64505e+07	2.92356e+07	2.62142e+07	3.16658e+07	2.28865e+07	2.32205e+07	2.83313e+07	3.27891e+07	3.46591e+07	3.16658e+07	High	High	High	High	High	High	0	High	0.799	0.284601	0.0425922
O04308	Probable mitochondrial-processing peptidase subunit alpha-2, chloroplastic/mitochondrial OS=Arabidopsis thaliana OX=3702 GN=MPPA2 PE=1 SV=1	31	13	71	4	499	54	183	263	189	212	223	215	7	8	7	9	10	9	3.89326e+06	2.45814e+06	2.55387e+06	6.06838e+06	5.49252e+06	8.25356e+06	6.21812e+06	4.26604e+06	4.39832e+06	6.80598e+06	7.26195e+06	8.25356e+06	High	High	High	High	High	High	0	High	0.712	0.145706	0.0173778	Oxidation [M169]
Q8RX72	Leucine aminopeptidase 3, chloroplastic OS=Arabidopsis thaliana OX=3702 GN=LAP3 PE=2 SV=1	23	9	67	1	581	61.3	309	306	275	303	417	303	6	8	7	9	8	8	434947	479399	814368	1.56698e+06	1.34346e+06	1.43601e+06	694676	831984	1.40252e+06	1.75744e+06	1.77626e+06	1.43601e+06	Peak Found	High	Peak Found	High	High	High	0	High	0.484	0.00759072	0.000478772	Carbamidomethyl [C406; C450]
Q9M401	Branched-chain-amino-acid aminotransferase 3, chloroplastic OS=Arabidopsis thaliana OX=3702 GN=BCAT3 PE=1 SV=1	27	9	38	8	413	44.9	140	189	187	258	282	223	2	4	6	5	5	4	2.6965e+07	2.28512e+07	2.35451e+07	3.64828e+07	2.92335e+07	3.99555e+07	4.30672e+07	3.96576e+07	4.05497e+07	4.09173e+07	3.86512e+07	3.99555e+07	High	High	High	High	High	High	0	High	1.005	0.990756	0.947524	Carbamidomethyl [C287; C299]
Q38867	Peptidyl-prolyl cis-trans isomerase CYP19-3 OS=Arabidopsis thaliana OX=3702 GN=CYP19-3 PE=2 SV=2	68	10	80	9	176	18.9	421	415	439	448	370	379	9	10	9	9	10	9	3.55158e+07	3.44696e+07	3.36946e+07	5.33817e+07	4.28317e+07	6.0555e+07	5.6724e+07	5.98211e+07	5.80293e+07	5.98702e+07	5.66301e+07	6.0555e+07	High	High	High	High	High	High	0	High	0.959	0.965641	0.705682	Oxidation [M68; M149]; Carbamidomethyl [C69; C122; C168]
P59233	Ubiquitin-40S ribosomal protein S27a-3 OS=Arabidopsis thaliana OX=3702 GN=RPS27AC PE=2 SV=2	52	9	84	5	157	17.8	358	312	408	306	398	399	8	7	9	7	8	7	6.58377e+07	5.30134e+07	6.17311e+07	8.37038e+07	7.46058e+07	1.06296e+08	1.05153e+08	9.20033e+07	1.06314e+08	9.38778e+07	9.86403e+07	1.06296e+08	High	High	High	High	High	High	0	High	1.057	0.921634	0.548737	Carbamidomethyl [C121; C126; C144]
Q9LXJ0	Cell division protein FtsZ homolog 2-2, chloroplastic OS=Arabidopsis thaliana OX=3702 GN=FTSZ2-2 PE=1 SV=1	29	8	48	4	473	50.3	283	413	309	274	201	211	6	8	7	7	5	6	5.33348e+06	3.55241e+06	4.37536e+06	6.63064e+06	6.04994e+06	5.65635e+06	8.51837e+06	6.16511e+06	7.53531e+06	7.43659e+06	7.99894e+06	5.65635e+06	High	High	High	High	High	High	0	High	1.043	0.965641	0.705235	Oxidation [M184]
Q9SDS7	V-type proton ATPase subunit C OS=Arabidopsis thaliana OX=3702 GN=VHA-C PE=1 SV=1	45	15	75	15	375	42.6	297	182	224	202	249	244	13	11	11	9	12	13	5.04032e+07	4.41902e+07	4.35876e+07	7.69719e+07	5.26938e+07	8.62059e+07	8.05015e+07	7.66909e+07	7.50673e+07	8.63277e+07	6.96692e+07	8.62059e+07	High	High	High	High	High	High	0	High	0.954	0.945125	0.623219	Carbamidomethyl [C199; C318; C338]
Q9SZ83	Uncharacterized oxidoreductase At4g09670 OS=Arabidopsis thaliana OX=3702 GN=At4g09670 PE=1 SV=1	56	15	45	15	362	39.5	108	52	62	127	140	123	8	6	7	8	8	7	2.98697e+07	2.6432e+07	2.59462e+07	4.19853e+07	3.44208e+07	4.85827e+07	4.77065e+07	4.58721e+07	4.46849e+07	4.70885e+07	4.55095e+07	4.85827e+07	High	High	High	High	High	High	0	High	0.972	0.978477	0.819901	Carbamidomethyl [C14; C118; C159; C309]; Oxidation [M310]
Q8LG77	Isocitrate dehydrogenase [NAD] catalytic subunit 6, mitochondrial OS=Arabidopsis thaliana OX=3702 GN=IDH6 PE=1 SV=2	37	12	45	6	374	40.6	104	111	141	132	155	258	2	6	8	7	8	11	4.02856e+06	3.63153e+06	3.63603e+06	6.03251e+06	5.15007e+06	7.70341e+06	6.43422e+06	6.30243e+06	6.26202e+06	6.76575e+06	6.80917e+06	7.70341e+06	High	High	High	High	High	High	0	High	0.856	0.771939	0.297223	Carbamidomethyl [C139; C226; C227; C247; C248]
Q84L31	Ubiquitin receptor RAD23c OS=Arabidopsis thaliana OX=3702 GN=RAD23C PE=1 SV=2	36	10	49	7	419	44.2	231	239	224	230	254	283	7	8	6	6	7	8	9.1672e+06	1.03248e+07	9.23724e+06	1.25354e+07	1.09156e+07	1.29055e+07	1.46414e+07	1.79185e+07	1.59085e+07	1.40591e+07	1.44321e+07	1.29055e+07	High	High	High	High	High	High	0	High	1.04	0.977267	0.791916
Q39061	RNA-binding protein CP33, chloroplastic OS=Arabidopsis thaliana OX=3702 GN=CP33 PE=2 SV=1	35	8	85	8	329	35.7	370	488	399	403	378	295	7	8	7	8	7	7	5.67407e+07	6.01991e+07	6.86191e+07	7.9926e+07	8.7408e+07	9.92644e+07	9.06235e+07	1.04474e+08	1.18177e+08	8.96409e+07	1.15567e+08	9.92644e+07	High	High	High	High	High	High	0	High	1.062	0.91188	0.515955	Oxidation [M176]
Q94AT1	Probable protein phosphatase 2C 76 OS=Arabidopsis thaliana OX=3702 GN=At5g53140 PE=2 SV=1	39	11	46	11	420	45.8	110	94	113	183	81	144	5	5	7	10	6	8	1.60827e+07	1.73649e+07	1.71193e+07	2.97185e+07	2.62929e+07	3.20054e+07	2.56864e+07	3.01364e+07	2.94831e+07	3.33308e+07	3.47633e+07	3.20054e+07	High	High	High	High	High	High	0	High	0.809	0.337983	0.0554261	Carbamidomethyl [C102; C105; C131; C342]
Q9SJ44	Ubiquitin-conjugating enzyme E2 variant 1C OS=Arabidopsis thaliana OX=3702 GN=UEV1C PE=1 SV=1	79	9	45	6	145	16.5	189	171	184	236	271	279	7	6	6	6	7	6	6.46422e+06	5.00073e+06	6.61852e+06	9.75759e+06	7.8036e+06	1.12934e+07	1.03243e+07	8.67863e+06	1.13985e+07	1.09436e+07	1.03175e+07	1.12934e+07	High	High	High	High	High	High	0	High	0.995	0.98801	0.927881	Oxidation [M45]; Carbamidomethyl [C71; C92]
Q84WM9	Elongation factor 1-beta 1 OS=Arabidopsis thaliana OX=3702 GN=At5g12110 PE=2 SV=2	50	9	51	5	228	24.8	185	260	179	165	132	220	6	7	7	5	6	8	1.16238e+07	1.18036e+07	1.27136e+07	3.4231e+07	2.64673e+07	34724378	1.8565e+07	2.04848e+07	2.18955e+07	3.83917e+07	3.49939e+07	34724378	High	High	High	High	High	High	0	High	1.203	0.460735	0.0875766	Acetyl [N-Term]
Q9LU05	Plasma membrane-associated cation-binding protein 2 OS=Arabidopsis thaliana OX=3702 GN=PCAP2 PE=1 SV=1	55	10	50	10	168	18.5	130	100	90	179	117	127	6	6	7	7	9	8	2.06025e+07	2.29412e+07	1.68329e+07	3.7661e+07	2.2742e+07	3.45848e+07	3.29052e+07	3.98139e+07	2.89899e+07	4.22386e+07	3.00684e+07	3.45848e+07	High	High	High	High	High	High	0	High	0.956	0.95743	0.667017
Q9SHE8	Photosystem I reaction center subunit III, chloroplastic OS=Arabidopsis thaliana OX=3702 GN=PSAF PE=1 SV=1	41	9	62	9	221	24.2	206	215	193	235	325	255	7	8	8	8	8	8	9.21998e+07	7.14619e+07	7.24723e+07	1.40328e+08	1.14759e+08	1.927e+08	1.47257e+08	1.2402e+08	1.24813e+08	1.57385e+08	1.51729e+08	1.927e+08	High	High	High	High	High	High	0	High	0.824	0.274361	0.0398012	Carbamidomethyl [C130]
[truncated: 1,555 more rows]

## Sheet: Diff prot (fsd1-2 vs col0)
Supplemental Data 7. Data pertinent to quantification of differentially regulated proteins found by comparison of mock treated fsd1-2 mutant plants with mock treated Col-0 plants.
[truncated: 85 more rows]
